# Supplementary material for: Nucleophile-induced ring contraction in pyrrolo[2,1-c][1,4]benzothiazines: access to pyrrolo[2,1-b][1,3]benzothiazoles
Source: Beilstein J Org Chem. 2023 May 11;19:646–57. doi: 10.3762/bjoc.19.46 (PMC10186265; doi:10.3762/bjoc.19.46)
Supplement: File 2 — Crystallographic information files (CIF) of compounds 3bb (CCDC 2241415), 4 (CCDC 2241420), 6b (CCDC 2241419), 6e (CCDC 2241423), 7a (CCDC 2241418), 10a (CCDC 2241424), 12bd (CCDC 2241422), 14ab (CCDC 2241416), 17a (CCDC 2241417, 2241421). [file Beilstein_J_Org_Chem-19-646-s002.zip]

Archive with 10 entries (10 files):
- 10a.cif
- 12bd.cif
- 14ab.cif
- 17a(1).cif
- 17a(2).cif
- 3bb.cif
- 4.cif
- 6b.cif
- 6e.cif
- 7a.cif
