# Supplementary material for: Nucleophile-induced ring contraction in pyrrolo[2,1-c][1,4]benzothiazines: access to pyrrolo[2,1-b][1,3]benzothiazoles
Source: Beilstein J Org Chem. 2023 May 11;19:646–57. doi: 10.3762/bjoc.19.46 (PMC10186265; doi:10.3762/bjoc.19.46)
Supplement: File 2 — Crystallographic information files (CIF) of compounds 3bb (CCDC 2241415), 4 (CCDC 2241420), 6b (CCDC 2241419), 6e (CCDC 2241423), 7a (CCDC 2241418), 10a (CCDC 2241424), 12bd (CCDC 2241422), 14ab (CCDC 2241416), 17a (CCDC 2241417, 2241421). [file Beilstein_J_Org_Chem-19-646-s002.zip › 10a.cif]

data_psu-1229(lea-65)
_audit_creation_date               2021-04-23
_audit_creation_method
;
Olex2 1.3
(compiled 2020.11.12 svn.r5f609507 for OlexSys, GUI svn.r6272)
;
_shelx_SHELXL_version_number       '2018/3'
_audit_contact_author_address      ?
_audit_contact_author_email        ?
_audit_contact_author_name         ''
_audit_contact_author_phone        ?
_publ_contact_author_id_orcid      ?
_publ_section_references
;
Dolomanov, O.V., Bourhis, L.J., Gildea, R.J, Howard, J.A.K. & Puschmann, H.
 (2009), J. Appl. Cryst. 42, 339-341.

Palatinus, L. & Chapuis, G. (2007). J. Appl. Cryst., 40, 786-790;
Palatinus, L. & van der Lee, A. (2008). J. Appl. Cryst. 41, 975-984;
Palatinus, L., Prathapa, S. J. & van Smaalen, S. (2012). J. Appl. Cryst. 45,
 575-580.

Sheldrick, G.M. (2015). Acta Cryst. C71, 3-8.
;
_chemical_name_common              ?
_chemical_name_systematic
;
 ? 
;
_chemical_formula_moiety           'C22 H18 N2 O5 S'
_chemical_formula_sum              'C22 H18 N2 O5 S'
_chemical_formula_weight           422.44
_chemical_melting_point            ?
_chemical_oxdiff_formula           'C H N O S'
loop_
  _atom_type_symbol
  _atom_type_description
  _atom_type_scat_dispersion_real
  _atom_type_scat_dispersion_imag
  _atom_type_scat_source
 'C' 'C' 0.0033 0.0016 'International Tables Vol C Tables 4.2.6.8 and 6.1.1.4'
 'H' 'H' 0.0000 0.0000 'International Tables Vol C Tables 4.2.6.8 and 6.1.1.4'
 'N' 'N' 0.0061 0.0033 'International Tables Vol C Tables 4.2.6.8 and 6.1.1.4'
 'O' 'O' 0.0106 0.0060 'International Tables Vol C Tables 4.2.6.8 and 6.1.1.4'
 'S' 'S' 0.1246 0.1234 'International Tables Vol C Tables 4.2.6.8 and 6.1.1.4'

_shelx_space_group_comment
;
The symmetry employed for this shelxl refinement is uniquely defined
by the following loop, which should always be used as a source of
symmetry information in preference to the above space-group names.
They are only intended as comments.
;
_space_group_crystal_system        'monoclinic'
_space_group_IT_number             14
_space_group_name_H-M_alt          'P 1 21/c 1'
_space_group_name_Hall             '-P 2ybc'
loop_
  _space_group_symop_operation_xyz
 'x, y, z'
 '-x, y+1/2, -z+1/2'
 '-x, -y, -z'
 'x, -y-1/2, z-1/2'

_cell_length_a                     10.138(6)
_cell_length_b                     19.732(10)
_cell_length_c                     10.477(6)
_cell_angle_alpha                  90
_cell_angle_beta                   110.91(7)
_cell_angle_gamma                  90
_cell_volume                       1958(2)
_cell_formula_units_Z              4
_cell_measurement_reflns_used      844
_cell_measurement_temperature      295(2)
_cell_measurement_theta_max        18.7160
_cell_measurement_theta_min        2.3080
_shelx_estimated_absorpt_T_max     0.996
_shelx_estimated_absorpt_T_min     0.964
_exptl_absorpt_coefficient_mu      0.204
_exptl_absorpt_correction_T_max    1.00000
_exptl_absorpt_correction_T_min    0.32480
_exptl_absorpt_correction_type     multi-scan
_exptl_absorpt_process_details
;
CrysAlisPro, Agilent Technologies,
Version 1.171.37.33 (release 27-03-2014 CrysAlis171 .NET)
(compiled Mar 27 2014,17:12:48)
Empirical absorption correction using spherical harmonics,
 implemented in SCALE3 ABSPACK scaling algorithm.
;
_exptl_absorpt_special_details     ?
_exptl_crystal_colour              'clear orange'
_exptl_crystal_colour_lustre       clear
_exptl_crystal_colour_modifier     .
_exptl_crystal_colour_primary      orange
_exptl_crystal_density_diffrn      1.433
_exptl_crystal_density_meas        ?
_exptl_crystal_density_method      'not measured'
_exptl_crystal_description         plate
_exptl_crystal_F_000               880
_exptl_crystal_size_max            0.18
_exptl_crystal_size_mid            0.12
_exptl_crystal_size_min            0.02
_exptl_special_details
;
 ? 
;
_exptl_transmission_factor_max     ?
_exptl_transmission_factor_min     ?
_diffrn_reflns_av_R_equivalents    0.1091
_diffrn_reflns_av_unetI/netI       0.2422
_diffrn_reflns_Laue_measured_fraction_full  0.999
_diffrn_reflns_Laue_measured_fraction_max  0.856
_diffrn_reflns_limit_h_max         7
_diffrn_reflns_limit_h_min         -13
_diffrn_reflns_limit_k_max         17
_diffrn_reflns_limit_k_min         -26
_diffrn_reflns_limit_l_max         14
_diffrn_reflns_limit_l_min         -9
_diffrn_reflns_number              10529
_diffrn_reflns_point_group_measured_fraction_full  0.999
_diffrn_reflns_point_group_measured_fraction_max  0.856
_diffrn_reflns_theta_full          26.000
_diffrn_reflns_theta_max           29.544
_diffrn_reflns_theta_min           2.150
_diffrn_ambient_temperature        295.15
_diffrn_detector                   'CCD plate'
_diffrn_detector_area_resol_mean   10.4752
_diffrn_detector_type              Ruby
_diffrn_measured_fraction_theta_full  0.999
_diffrn_measured_fraction_theta_max  0.856
_diffrn_measurement_details
;
#__ type_ start__ end____ width___ exp.time_
  1 omega  -17.00   92.00   1.0000  270.0000
omega____ theta____ kappa____ phi______ frames
    -       13.8509   38.0000 -120.0000 109

#__ type_ start__ end____ width___ exp.time_
  2 omega  -50.00   31.00   1.0000  270.0000
omega____ theta____ kappa____ phi______ frames
    -       13.8509  -77.0000   90.0000 81

#__ type_ start__ end____ width___ exp.time_
  3 omega  -68.00  -40.00   1.0000  270.0000
omega____ theta____ kappa____ phi______ frames
    -      -14.3197  178.0000  -60.0000 28
;
_diffrn_measurement_device         'four-circle diffractometer'
_diffrn_measurement_device_type    'New Xcalibur, Ruby'
_diffrn_measurement_method         '\w scans'
_diffrn_orient_matrix_UB_11        -0.0069187000
_diffrn_orient_matrix_UB_12        -0.0319243000
_diffrn_orient_matrix_UB_13        0.0278205000
_diffrn_orient_matrix_UB_21        -0.0705876000
_diffrn_orient_matrix_UB_22        0.0077637000
_diffrn_orient_matrix_UB_23        -0.0074658000
_diffrn_orient_matrix_UB_31        -0.0239364000
_diffrn_orient_matrix_UB_32        -0.0144803000
_diffrn_orient_matrix_UB_33        -0.0665855000
_diffrn_radiation_monochromator    graphite
_diffrn_radiation_probe            x-ray
_diffrn_radiation_type             'Mo K\a'
_diffrn_radiation_wavelength       0.71073
_diffrn_source                     'Enhance (Mo) X-ray Source'
_reflns_Friedel_coverage           0.000
_reflns_Friedel_fraction_full      .
_reflns_Friedel_fraction_max       .
_reflns_number_gt                  1536
_reflns_number_total               4689
_reflns_odcompleteness_completeness  99.93
_reflns_odcompleteness_iscentric   1
_reflns_odcompleteness_theta       26.32
_reflns_special_details
;
 Reflections were merged by SHELXL according to the crystal
 class for the calculation of statistics and refinement.
 
 _reflns_Friedel_fraction is defined as the number of unique
 Friedel pairs measured divided by the number that would be
 possible theoretically, ignoring centric projections and
 systematic absences.
;
_reflns_threshold_expression       'I > 2\s(I)'
_computing_cell_refinement
;
CrysAlisPro, Agilent Technologies,
Version 1.171.37.33 (release 27-03-2014 CrysAlis171 .NET)
(compiled Mar 27 2014,17:12:48)
;
_computing_data_collection
;
CrysAlisPro, Agilent Technologies,
Version 1.171.37.33 (release 27-03-2014 CrysAlis171 .NET)
(compiled Mar 27 2014,17:12:48)
;
_computing_data_reduction
;
CrysAlisPro, Agilent Technologies,
Version 1.171.37.33 (release 27-03-2014 CrysAlis171 .NET)
(compiled Mar 27 2014,17:12:48)
;
_computing_molecular_graphics      'Olex2 1.3 (Dolomanov et al., 2009)'
_computing_publication_material    'Olex2 1.3 (Dolomanov et al., 2009)'
_computing_structure_refinement    'SHELXL 2018/3 (Sheldrick, 2015)'
_computing_structure_solution
;
Superflip  (Palatinus & Chapuis, 2007;Palatinus & van der Lee, 2008;
Palatinus et al., 2012)
;
_refine_diff_density_max           0.296
_refine_diff_density_min           -0.294
_refine_diff_density_rms           0.060
_refine_ls_extinction_coef         .
_refine_ls_extinction_method       none
_refine_ls_goodness_of_fit_ref     1.003
_refine_ls_hydrogen_treatment      mixed
_refine_ls_matrix_type             full
_refine_ls_number_parameters       274
_refine_ls_number_reflns           4689
_refine_ls_number_restraints       0
_refine_ls_R_factor_all            0.2970
_refine_ls_R_factor_gt             0.0938
_refine_ls_restrained_S_all        1.003
_refine_ls_shift/su_max            0.000
_refine_ls_shift/su_mean           0.000
_refine_ls_structure_factor_coef   Fsqd
_refine_ls_weighting_details      
 'w=1/[\s^2^(Fo^2^)+(0.0586P)^2^] where P=(Fo^2^+2Fc^2^)/3'
_refine_ls_weighting_scheme        calc
_refine_ls_wR_factor_gt            0.1588
_refine_ls_wR_factor_ref           0.2309
_refine_special_details            ?
_olex2_refinement_description
;
1. Fixed Uiso
 At 1.2 times of:
  All C(H) groups, All C(H,H) groups, All N(H) groups
2.a Secondary CH2 refined with riding coordinates:
 C12(H12A,H12B), C13(H13A,H13B), C14(H14A,H14B), C15(H15A,H15B)
2.b Aromatic/amide H refined with riding coordinates:
 C5(H5), C6(H6), C7(H7), C8(H8), C18(H18), C19(H19), C20(H20), C21(H21),
 C22(H22)
;
_atom_sites_solution_hydrogens     mixed
_atom_sites_solution_primary       iterative
_atom_sites_solution_secondary     ?
loop_
  _atom_site_label
  _atom_site_type_symbol
  _atom_site_fract_x
  _atom_site_fract_y
  _atom_site_fract_z
  _atom_site_U_iso_or_equiv
  _atom_site_adp_type
  _atom_site_occupancy
  _atom_site_site_symmetry_order
  _atom_site_calc_flag
  _atom_site_refinement_flags_posn
  _atom_site_refinement_flags_adp
  _atom_site_refinement_flags_occupancy
  _atom_site_disorder_assembly
  _atom_site_disorder_group
 S1 S 0.77955(18) 0.25113(8) 0.40486(18) 0.0670(6) Uani 1 1 d . . . . .
 O1 O 0.5849(4) 0.2598(2) 0.1690(4) 0.0668(13) Uani 1 1 d . . . . .
 N1 N 0.6174(5) 0.3767(2) 0.4374(5) 0.0481(13) Uani 1 1 d . . . . .
 H1 H 0.563(5) 0.412(2) 0.452(5) 0.058 Uiso 1 1 d . U . . .
 C1 C 0.5567(6) 0.3438(3) 0.3181(6) 0.0445(14) Uani 1 1 d . . . . .
 O2 O 0.2521(4) 0.2939(2) 0.0682(4) 0.0623(12) Uani 1 1 d . . . . .
 N2 N 0.0830(5) 0.4046(2) 0.2271(5) 0.0527(13) Uani 1 1 d . . . . .
 C2 C 0.6299(6) 0.2865(3) 0.2806(7) 0.0482(15) Uani 1 1 d . . . . .
 O3 O 0.3844(4) 0.4431(2) 0.3802(4) 0.0613(12) Uani 1 1 d . . . . .
 C3 C 0.8220(6) 0.3063(3) 0.5432(6) 0.0489(16) Uani 1 1 d . . . . .
 O4 O 0.1675(4) 0.4480(2) 0.0698(4) 0.0669(13) Uani 1 1 d . . . . .
 C4 C 0.7424(6) 0.3612(3) 0.5469(6) 0.0437(14) Uani 1 1 d . . . . .
 O5 O -0.1040(5) 0.4284(2) 0.3674(5) 0.0773(14) Uani 1 1 d . . . . .
 C5 C 0.7825(6) 0.4055(3) 0.6566(6) 0.0501(16) Uani 1 1 d . . . . .
 H5 H 0.728964 0.443771 0.656286 0.060 Uiso 1 1 calc R U . . .
 C6 C 0.9031(6) 0.3915(3) 0.7659(6) 0.0596(17) Uani 1 1 d . . . . .
 H6 H 0.929567 0.420184 0.841240 0.072 Uiso 1 1 calc R U . . .
 C7 C 0.9840(7) 0.3374(4) 0.7669(6) 0.0654(19) Uani 1 1 d . . . . .
 H7 H 1.065033 0.329169 0.842648 0.079 Uiso 1 1 calc R U . . .
 C8 C 0.9477(6) 0.2936(3) 0.6561(7) 0.0627(19) Uani 1 1 d . . . . .
 H8 H 1.004670 0.256707 0.655808 0.075 Uiso 1 1 calc R U . . .
 C9 C 0.4227(5) 0.3622(2) 0.2289(5) 0.0411(14) Uani 1 1 d . . . . .
 C10 C 0.3390(6) 0.4075(3) 0.2741(6) 0.0509(16) Uani 1 1 d . . . . .
 C11 C 0.1852(6) 0.4201(3) 0.1798(6) 0.0537(17) Uani 1 1 d . . . . .
 C12 C 0.1038(6) 0.3716(3) 0.3587(6) 0.0584(17) Uani 1 1 d . . . . .
 H12A H 0.203774 0.364856 0.408733 0.070 Uiso 1 1 calc R U . . .
 H12B H 0.057907 0.327642 0.343266 0.070 Uiso 1 1 calc R U . . .
 C13 C 0.0419(7) 0.4157(3) 0.4401(7) 0.0690(19) Uani 1 1 d . . . . .
 H13A H 0.053213 0.393659 0.526089 0.083 Uiso 1 1 calc R U . . .
 H13B H 0.092513 0.458438 0.460321 0.083 Uiso 1 1 calc R U . . .
 C14 C -0.1218(7) 0.4622(3) 0.2426(7) 0.074(2) Uani 1 1 d . . . . .
 H14A H -0.074249 0.505719 0.262647 0.088 Uiso 1 1 calc R U . . .
 H14B H -0.221552 0.470675 0.194423 0.088 Uiso 1 1 calc R U . . .
 C15 C -0.0647(6) 0.4224(3) 0.1517(6) 0.0610(18) Uani 1 1 d . . . . .
 H15A H -0.119999 0.381462 0.120941 0.073 Uiso 1 1 calc R U . . .
 H15B H -0.071313 0.449109 0.071898 0.073 Uiso 1 1 calc R U . . .
 C16 C 0.3533(6) 0.3307(3) 0.0889(6) 0.0464(15) Uani 1 1 d . . . . .
 C17 C 0.4020(6) 0.3526(3) -0.0236(6) 0.0493(15) Uani 1 1 d . . . . .
 C18 C 0.4948(7) 0.4055(3) -0.0089(7) 0.0651(18) Uani 1 1 d . . . . .
 H18 H 0.533946 0.426503 0.075827 0.078 Uiso 1 1 calc R U . . .
 C19 C 0.5315(7) 0.4284(4) -0.1168(8) 0.081(2) Uani 1 1 d . . . . .
 H19 H 0.595570 0.463689 -0.104517 0.097 Uiso 1 1 calc R U . . .
 C20 C 0.4717(8) 0.3980(4) -0.2423(8) 0.083(2) Uani 1 1 d . . . . .
 H20 H 0.492979 0.413991 -0.316239 0.100 Uiso 1 1 calc R U . . .
 C21 C 0.3815(7) 0.3446(4) -0.2598(7) 0.073(2) Uani 1 1 d . . . . .
 H21 H 0.342172 0.324059 -0.344931 0.087 Uiso 1 1 calc R U . . .
 C22 C 0.3489(6) 0.3212(3) -0.1499(7) 0.0613(18) Uani 1 1 d . . . . .
 H22 H 0.290251 0.283733 -0.161222 0.074 Uiso 1 1 calc R U . . .

loop_
  _atom_site_aniso_label
  _atom_site_aniso_U_11
  _atom_site_aniso_U_22
  _atom_site_aniso_U_33
  _atom_site_aniso_U_23
  _atom_site_aniso_U_13
  _atom_site_aniso_U_12
 S1 0.0585(11) 0.0740(11) 0.0644(12) 0.0009(9) 0.0170(9) 0.0243(9)
 O1 0.054(3) 0.082(3) 0.055(3) -0.021(2) 0.009(2) 0.013(2)
 N1 0.040(3) 0.065(3) 0.037(3) 0.003(3) 0.011(3) 0.012(2)
 C1 0.036(3) 0.060(4) 0.042(4) 0.002(3) 0.018(3) 0.009(3)
 O2 0.044(3) 0.088(3) 0.049(3) 0.002(2) 0.009(2) -0.009(2)
 N2 0.036(3) 0.094(4) 0.030(3) 0.009(3) 0.014(3) 0.022(3)
 C2 0.036(3) 0.051(4) 0.056(4) 0.005(3) 0.014(3) 0.002(3)
 O3 0.046(3) 0.084(3) 0.044(3) -0.012(2) 0.004(2) 0.023(2)
 C3 0.054(4) 0.045(3) 0.053(4) 0.013(3) 0.025(4) 0.004(3)
 O4 0.049(3) 0.109(3) 0.041(3) 0.020(3) 0.015(2) 0.020(2)
 C4 0.043(4) 0.053(4) 0.031(4) 0.006(3) 0.009(3) -0.001(3)
 O5 0.072(4) 0.100(3) 0.074(4) 0.006(3) 0.044(3) -0.001(3)
 C5 0.037(4) 0.064(4) 0.049(4) 0.003(3) 0.015(3) 0.004(3)
 C6 0.041(4) 0.086(5) 0.048(4) 0.008(4) 0.011(4) -0.006(4)
 C7 0.043(4) 0.109(6) 0.035(4) 0.017(4) 0.001(3) -0.005(4)
 C8 0.041(4) 0.087(5) 0.058(5) 0.035(4) 0.014(4) 0.013(3)
 C9 0.032(3) 0.051(3) 0.036(4) -0.003(3) 0.007(3) 0.011(3)
 C10 0.042(4) 0.067(4) 0.047(4) 0.003(3) 0.019(3) 0.005(3)
 C11 0.035(4) 0.087(5) 0.032(4) -0.003(3) 0.003(3) 0.018(3)
 C12 0.064(4) 0.075(4) 0.032(4) 0.004(3) 0.012(3) -0.004(3)
 C13 0.078(5) 0.090(5) 0.046(4) 0.002(4) 0.031(4) -0.004(4)
 C14 0.051(4) 0.101(5) 0.074(6) 0.015(4) 0.029(4) 0.003(4)
 C15 0.048(4) 0.098(5) 0.038(4) 0.008(3) 0.017(3) 0.014(3)
 C16 0.035(4) 0.063(4) 0.035(4) 0.002(3) 0.005(3) 0.013(3)
 C17 0.045(4) 0.067(4) 0.034(4) -0.004(3) 0.012(3) 0.002(3)
 C18 0.071(5) 0.080(5) 0.045(4) -0.008(4) 0.022(4) -0.016(4)
 C19 0.075(5) 0.112(6) 0.068(6) -0.012(5) 0.043(5) -0.029(4)
 C20 0.075(5) 0.129(6) 0.057(5) -0.002(5) 0.038(5) -0.007(5)
 C21 0.060(5) 0.119(6) 0.042(5) -0.022(4) 0.021(4) 0.000(4)
 C22 0.049(4) 0.075(5) 0.056(5) -0.014(4) 0.014(4) 0.001(3)

_geom_special_details
;
 All esds (except the esd in the dihedral angle between two l.s. planes)
 are estimated using the full covariance matrix.  The cell esds are taken
 into account individually in the estimation of esds in distances, angles
 and torsion angles; correlations between esds in cell parameters are only
 used when they are defined by crystal symmetry.  An approximate (isotropic)
 treatment of cell esds is used for estimating esds involving l.s. planes.
;
loop_
  _geom_bond_atom_site_label_1
  _geom_bond_atom_site_label_2
  _geom_bond_distance
  _geom_bond_site_symmetry_2
  _geom_bond_publ_flag
 S1 C2 1.753(6) . ?
 S1 C3 1.739(6) . ?
 O1 C2 1.214(6) . ?
 N1 H1 0.93(5) . ?
 N1 C1 1.346(7) . ?
 N1 C4 1.406(6) . ?
 C1 C2 1.481(7) . ?
 C1 C9 1.394(7) . ?
 O2 C16 1.211(6) . ?
 N2 C11 1.334(7) . ?
 N2 C12 1.470(6) . ?
 N2 C15 1.464(6) . ?
 O3 C10 1.255(6) . ?
 C3 C4 1.359(7) . ?
 C3 C8 1.418(7) . ?
 O4 C11 1.231(6) . ?
 C4 C5 1.385(7) . ?
 O5 C13 1.423(7) . ?
 O5 C14 1.421(7) . ?
 C5 H5 0.9300 . ?
 C5 C6 1.372(7) . ?
 C6 H6 0.9300 . ?
 C6 C7 1.344(8) . ?
 C7 H7 0.9300 . ?
 C7 C8 1.387(8) . ?
 C8 H8 0.9300 . ?
 C9 C10 1.426(7) . ?
 C9 C16 1.515(7) . ?
 C10 C11 1.539(8) . ?
 C12 H12A 0.9700 . ?
 C12 H12B 0.9700 . ?
 C12 C13 1.504(7) . ?
 C13 H13A 0.9700 . ?
 C13 H13B 0.9700 . ?
 C14 H14A 0.9700 . ?
 C14 H14B 0.9700 . ?
 C14 C15 1.502(8) . ?
 C15 H15A 0.9700 . ?
 C15 H15B 0.9700 . ?
 C16 C17 1.496(7) . ?
 C17 C18 1.377(7) . ?
 C17 C22 1.384(7) . ?
 C18 H18 0.9300 . ?
 C18 C19 1.386(8) . ?
 C19 H19 0.9300 . ?
 C19 C20 1.374(9) . ?
 C20 H20 0.9300 . ?
 C20 C21 1.363(9) . ?
 C21 H21 0.9300 . ?
 C21 C22 1.386(8) . ?
 C22 H22 0.9300 . ?

loop_
  _geom_angle_atom_site_label_1
  _geom_angle_atom_site_label_2
  _geom_angle_atom_site_label_3
  _geom_angle
  _geom_angle_site_symmetry_1
  _geom_angle_site_symmetry_3
  _geom_angle_publ_flag
 C3 S1 C2 105.1(3) . . ?
 C1 N1 H1 114(3) . . ?
 C1 N1 C4 129.2(5) . . ?
 C4 N1 H1 116(3) . . ?
 N1 C1 C2 120.5(5) . . ?
 N1 C1 C9 120.7(5) . . ?
 C9 C1 C2 118.8(5) . . ?
 C11 N2 C12 125.4(5) . . ?
 C11 N2 C15 121.7(5) . . ?
 C15 N2 C12 112.9(5) . . ?
 O1 C2 S1 118.1(5) . . ?
 O1 C2 C1 122.4(5) . . ?
 C1 C2 S1 119.3(5) . . ?
 C4 C3 S1 123.3(5) . . ?
 C4 C3 C8 118.9(6) . . ?
 C8 C3 S1 117.8(5) . . ?
 C3 C4 N1 121.5(5) . . ?
 C3 C4 C5 121.7(6) . . ?
 C5 C4 N1 116.9(5) . . ?
 C14 O5 C13 110.0(5) . . ?
 C4 C5 H5 120.8 . . ?
 C6 C5 C4 118.4(6) . . ?
 C6 C5 H5 120.8 . . ?
 C5 C6 H6 119.1 . . ?
 C7 C6 C5 121.7(6) . . ?
 C7 C6 H6 119.1 . . ?
 C6 C7 H7 119.7 . . ?
 C6 C7 C8 120.6(6) . . ?
 C8 C7 H7 119.7 . . ?
 C3 C8 H8 120.7 . . ?
 C7 C8 C3 118.6(6) . . ?
 C7 C8 H8 120.7 . . ?
 C1 C9 C10 119.6(5) . . ?
 C1 C9 C16 123.2(5) . . ?
 C10 C9 C16 116.9(5) . . ?
 O3 C10 C9 124.9(5) . . ?
 O3 C10 C11 116.5(5) . . ?
 C9 C10 C11 118.3(5) . . ?
 N2 C11 C10 117.9(5) . . ?
 O4 C11 N2 125.3(5) . . ?
 O4 C11 C10 116.6(6) . . ?
 N2 C12 H12A 109.9 . . ?
 N2 C12 H12B 109.9 . . ?
 N2 C12 C13 109.0(5) . . ?
 H12A C12 H12B 108.3 . . ?
 C13 C12 H12A 109.9 . . ?
 C13 C12 H12B 109.9 . . ?
 O5 C13 C12 111.3(5) . . ?
 O5 C13 H13A 109.4 . . ?
 O5 C13 H13B 109.4 . . ?
 C12 C13 H13A 109.4 . . ?
 C12 C13 H13B 109.4 . . ?
 H13A C13 H13B 108.0 . . ?
 O5 C14 H14A 109.0 . . ?
 O5 C14 H14B 109.0 . . ?
 O5 C14 C15 112.8(5) . . ?
 H14A C14 H14B 107.8 . . ?
 C15 C14 H14A 109.0 . . ?
 C15 C14 H14B 109.0 . . ?
 N2 C15 C14 109.5(5) . . ?
 N2 C15 H15A 109.8 . . ?
 N2 C15 H15B 109.8 . . ?
 C14 C15 H15A 109.8 . . ?
 C14 C15 H15B 109.8 . . ?
 H15A C15 H15B 108.2 . . ?
 O2 C16 C9 119.3(5) . . ?
 O2 C16 C17 122.0(5) . . ?
 C17 C16 C9 118.3(5) . . ?
 C18 C17 C16 122.4(6) . . ?
 C18 C17 C22 117.6(6) . . ?
 C22 C17 C16 119.9(6) . . ?
 C17 C18 H18 119.1 . . ?
 C17 C18 C19 121.8(6) . . ?
 C19 C18 H18 119.1 . . ?
 C18 C19 H19 120.5 . . ?
 C20 C19 C18 119.0(7) . . ?
 C20 C19 H19 120.5 . . ?
 C19 C20 H20 119.6 . . ?
 C21 C20 C19 120.8(7) . . ?
 C21 C20 H20 119.6 . . ?
 C20 C21 H21 120.2 . . ?
 C20 C21 C22 119.5(7) . . ?
 C22 C21 H21 120.2 . . ?
 C17 C22 C21 121.3(6) . . ?
 C17 C22 H22 119.4 . . ?
 C21 C22 H22 119.4 . . ?

loop_
  _geom_hbond_atom_site_label_D
  _geom_hbond_atom_site_label_H
  _geom_hbond_atom_site_label_A
  _geom_hbond_distance_DH
  _geom_hbond_distance_HA
  _geom_hbond_distance_DA
  _geom_hbond_angle_DHA
  _geom_hbond_site_symmetry_A
  _geom_hbond_publ_flag
 N1 H1 O3 0.93(5) 1.81(5) 2.577(6) 138(4) . yes

loop_
  _geom_torsion_atom_site_label_1
  _geom_torsion_atom_site_label_2
  _geom_torsion_atom_site_label_3
  _geom_torsion_atom_site_label_4
  _geom_torsion
  _geom_torsion_site_symmetry_1
  _geom_torsion_site_symmetry_2
  _geom_torsion_site_symmetry_3
  _geom_torsion_site_symmetry_4
  _geom_torsion_publ_flag
 S1 C3 C4 N1 0.7(8) . . . . ?
 S1 C3 C4 C5 -177.4(4) . . . . ?
 S1 C3 C8 C7 179.4(4) . . . . ?
 N1 C1 C2 S1 12.1(7) . . . . ?
 N1 C1 C2 O1 -173.0(5) . . . . ?
 N1 C1 C9 C10 -11.1(8) . . . . ?
 N1 C1 C9 C16 175.4(5) . . . . ?
 N1 C4 C5 C6 179.3(5) . . . . ?
 C1 N1 C4 C3 -0.1(9) . . . . ?
 C1 N1 C4 C5 178.1(5) . . . . ?
 C1 C9 C10 O3 13.9(9) . . . . ?
 C1 C9 C10 C11 -172.8(5) . . . . ?
 C1 C9 C16 O2 110.6(6) . . . . ?
 C1 C9 C16 C17 -76.3(7) . . . . ?
 O2 C16 C17 C18 165.0(6) . . . . ?
 O2 C16 C17 C22 -12.1(8) . . . . ?
 N2 C12 C13 O5 57.6(6) . . . . ?
 C2 S1 C3 C4 4.2(6) . . . . ?
 C2 S1 C3 C8 -174.5(4) . . . . ?
 C2 C1 C9 C10 167.5(5) . . . . ?
 C2 C1 C9 C16 -6.0(8) . . . . ?
 O3 C10 C11 N2 -66.0(7) . . . . ?
 O3 C10 C11 O4 109.3(7) . . . . ?
 C3 S1 C2 O1 174.8(5) . . . . ?
 C3 S1 C2 C1 -10.1(5) . . . . ?
 C3 C4 C5 C6 -2.5(8) . . . . ?
 C4 N1 C1 C2 -6.8(9) . . . . ?
 C4 N1 C1 C9 171.8(5) . . . . ?
 C4 C3 C8 C7 0.7(8) . . . . ?
 C4 C5 C6 C7 1.8(9) . . . . ?
 O5 C14 C15 N2 -54.2(7) . . . . ?
 C5 C6 C7 C8 0.2(9) . . . . ?
 C6 C7 C8 C3 -1.4(9) . . . . ?
 C8 C3 C4 N1 179.4(5) . . . . ?
 C8 C3 C4 C5 1.2(8) . . . . ?
 C9 C1 C2 S1 -166.5(4) . . . . ?
 C9 C1 C2 O1 8.4(8) . . . . ?
 C9 C10 C11 N2 120.1(6) . . . . ?
 C9 C10 C11 O4 -64.5(7) . . . . ?
 C9 C16 C17 C18 -7.8(8) . . . . ?
 C9 C16 C17 C22 175.0(5) . . . . ?
 C10 C9 C16 O2 -63.0(7) . . . . ?
 C10 C9 C16 C17 110.0(6) . . . . ?
 C11 N2 C12 C13 123.5(6) . . . . ?
 C11 N2 C15 C14 -125.6(6) . . . . ?
 C12 N2 C11 O4 -179.7(5) . . . . ?
 C12 N2 C11 C10 -4.8(8) . . . . ?
 C12 N2 C15 C14 52.0(6) . . . . ?
 C13 O5 C14 C15 58.9(7) . . . . ?
 C14 O5 C13 C12 -60.4(6) . . . . ?
 C15 N2 C11 O4 -2.5(9) . . . . ?
 C15 N2 C11 C10 172.4(5) . . . . ?
 C15 N2 C12 C13 -53.9(6) . . . . ?
 C16 C9 C10 O3 -172.2(5) . . . . ?
 C16 C9 C10 C11 1.1(7) . . . . ?
 C16 C17 C18 C19 -175.4(6) . . . . ?
 C16 C17 C22 C21 173.7(5) . . . . ?
 C17 C18 C19 C20 1.1(11) . . . . ?
 C18 C17 C22 C21 -3.6(9) . . . . ?
 C18 C19 C20 C21 -2.3(11) . . . . ?
 C19 C20 C21 C22 0.6(11) . . . . ?
 C20 C21 C22 C17 2.4(10) . . . . ?
 C22 C17 C18 C19 1.8(9) . . . . ?

_shelx_res_file
;
TITL CF solution in P21/c
    psu-1229(lea-65).res
    created by SHELXL-2018/3 at 23:46:03 on 23-Apr-2021
CELL 0.71073 10.13808 19.73204 10.4768 90 110.911 90
ZERR 4 0.00635 0.0101 0.00598 0 0.0706 0
LATT 1
SYMM -X,0.5+Y,0.5-Z
SFAC C H N O S
UNIT 88 72 8 20 4

L.S. 5
PLAN  20
SIZE 0.02 0.12 0.18
TEMP 22
CONF
HTAB N1 O3
BOND
fmap 2
MORE -1
BOND $H
acta 52
REM <olex2.extras>
REM <HklSrc "%.\\PSU-1229(LEA-65).hkl">
REM </olex2.extras>

WGHT    0.058600
FVAR       0.59875
S1    5    0.779552    0.251134    0.404855    11.00000    0.05851    0.07400 =
         0.06439    0.00090    0.01697    0.02428
O1    4    0.584860    0.259771    0.168967    11.00000    0.05441    0.08237 =
         0.05486   -0.02124    0.00879    0.01298
N1    3    0.617355    0.376707    0.437400    11.00000    0.04003    0.06505 =
         0.03683    0.00309    0.01078    0.01236
H1    2    0.563475    0.412137    0.452147    11.00000   -1.20000
C1    1    0.556706    0.343849    0.318066    11.00000    0.03559    0.05955 =
         0.04172    0.00150    0.01794    0.00856
O2    4    0.252130    0.293900    0.068238    11.00000    0.04390    0.08769 =
         0.04941    0.00203    0.00926   -0.00852
N2    3    0.082974    0.404600    0.227080    11.00000    0.03567    0.09416 =
         0.03038    0.00942    0.01429    0.02233
C2    1    0.629949    0.286520    0.280590    11.00000    0.03573    0.05110 =
         0.05616    0.00507    0.01435    0.00182
O3    4    0.384432    0.443064    0.380233    11.00000    0.04639    0.08351 =
         0.04429   -0.01211    0.00432    0.02339
C3    1    0.821954    0.306280    0.543220    11.00000    0.05358    0.04521 =
         0.05271    0.01280    0.02474    0.00406
O4    4    0.167510    0.447955    0.069819    11.00000    0.04949    0.10895 =
         0.04123    0.02040    0.01494    0.02040
C4    1    0.742366    0.361173    0.546880    11.00000    0.04329    0.05339 =
         0.03093    0.00601    0.00882   -0.00052
O5    4   -0.103990    0.428417    0.367406    11.00000    0.07219    0.09979 =
         0.07411    0.00631    0.04363   -0.00126
C5    1    0.782496    0.405451    0.656628    11.00000    0.03673    0.06407 =
         0.04932    0.00321    0.01501    0.00420
AFIX  43
H5    2    0.728964    0.443771    0.656286    11.00000   -1.20000
AFIX   0
C6    1    0.903101    0.391464    0.765905    11.00000    0.04062    0.08635 =
         0.04782    0.00796    0.01089   -0.00614
AFIX  43
H6    2    0.929567    0.420184    0.841240    11.00000   -1.20000
AFIX   0
C7    1    0.984001    0.337354    0.766945    11.00000    0.04254    0.10872 =
         0.03472    0.01725    0.00123   -0.00460
AFIX  43
H7    2    1.065033    0.329169    0.842648    11.00000   -1.20000
AFIX   0
C8    1    0.947688    0.293602    0.656081    11.00000    0.04068    0.08655 =
         0.05805    0.03452    0.01409    0.01300
AFIX  43
H8    2    1.004670    0.256707    0.655808    11.00000   -1.20000
AFIX   0
C9    1    0.422674    0.362151    0.228904    11.00000    0.03239    0.05061 =
         0.03604   -0.00298    0.00708    0.01064
C10   1    0.338994    0.407536    0.274108    11.00000    0.04235    0.06654 =
         0.04658    0.00258    0.01939    0.00509
C11   1    0.185186    0.420102    0.179820    11.00000    0.03493    0.08729 =
         0.03190   -0.00294    0.00339    0.01805
C12   1    0.103777    0.371595    0.358689    11.00000    0.06396    0.07504 =
         0.03236    0.00435    0.01248   -0.00378
AFIX  23
H12A  2    0.203774    0.364856    0.408733    11.00000   -1.20000
H12B  2    0.057907    0.327642    0.343266    11.00000   -1.20000
AFIX   0
C13   1    0.041888    0.415728    0.440083    11.00000    0.07839    0.09029 =
         0.04577    0.00166    0.03130   -0.00438
AFIX  23
H13A  2    0.053213    0.393659    0.526089    11.00000   -1.20000
H13B  2    0.092513    0.458438    0.460321    11.00000   -1.20000
AFIX   0
C14   1   -0.121803    0.462222    0.242610    11.00000    0.05094    0.10149 =
         0.07402    0.01473    0.02936    0.00270
AFIX  23
H14A  2   -0.074249    0.505719    0.262647    11.00000   -1.20000
H14B  2   -0.221552    0.470675    0.194423    11.00000   -1.20000
AFIX   0
C15   1   -0.064698    0.422378    0.151653    11.00000    0.04780    0.09846 =
         0.03785    0.00830    0.01673    0.01422
AFIX  23
H15A  2   -0.119999    0.381462    0.120941    11.00000   -1.20000
H15B  2   -0.071313    0.449109    0.071898    11.00000   -1.20000
AFIX   0
C16   1    0.353264    0.330685    0.088902    11.00000    0.03505    0.06270 =
         0.03506    0.00205    0.00467    0.01308
C17   1    0.402030    0.352592   -0.023609    11.00000    0.04487    0.06674 =
         0.03442   -0.00426    0.01174    0.00240
C18   1    0.494819    0.405513   -0.008863    11.00000    0.07096    0.08047 =
         0.04498   -0.00812    0.02201   -0.01638
AFIX  43
H18   2    0.533946    0.426503    0.075827    11.00000   -1.20000
AFIX   0
C19   1    0.531494    0.428354   -0.116848    11.00000    0.07535    0.11214 =
         0.06823   -0.01150    0.04261   -0.02883
AFIX  43
H19   2    0.595570    0.463689   -0.104517    11.00000   -1.20000
AFIX   0
C20   1    0.471703    0.397975   -0.242347    11.00000    0.07464    0.12878 =
         0.05716   -0.00172    0.03778   -0.00698
AFIX  43
H20   2    0.492979    0.413991   -0.316239    11.00000   -1.20000
AFIX   0
C21   1    0.381536    0.344619   -0.259823    11.00000    0.05961    0.11856 =
         0.04229   -0.02221    0.02054    0.00046
AFIX  43
H21   2    0.342172    0.324059   -0.344931    11.00000   -1.20000
AFIX   0
C22   1    0.348930    0.321224   -0.149904    11.00000    0.04869    0.07520 =
         0.05626   -0.01440    0.01412    0.00112
AFIX  43
H22   2    0.290251    0.283733   -0.161222    11.00000   -1.20000
AFIX   0
HKLF 4


REM  CF solution in P21/c
REM wR2 = 0.2309, GooF = S = 1.003, Restrained GooF = 1.003 for all data
REM R1 = 0.0938 for 1536 Fo > 4sig(Fo) and 0.2970 for all 4689 data
REM 274 parameters refined using 0 restraints

END

WGHT      0.0586      0.0000

REM Highest difference peak  0.296,  deepest hole -0.294,  1-sigma level  0.060
Q1    1   0.7796  0.3053  0.4123  11.00000  0.05    0.30
Q2    1   0.8172  0.2567  0.5397  11.00000  0.05    0.23
Q3    1   0.6244  0.4540  0.4577  11.00000  0.05    0.22
Q4    1   0.6175  0.4631  0.6329  11.00000  0.05    0.22
Q5    1  -0.2638  0.2974  0.0767  11.00000  0.05    0.22
Q6    1   0.7804  0.1854  0.4061  11.00000  0.05    0.21
Q7    1   0.3981  0.4633 -0.3366  11.00000  0.05    0.20
Q8    1   0.1045  0.2970  0.3153  11.00000  0.05    0.20
Q9    1   0.5000  0.5000  0.0000  10.50000  0.05    0.19
Q10   1   0.3232  0.4695  0.3917  11.00000  0.05    0.19
Q11   1  -0.0550  0.3531  0.1658  11.00000  0.05    0.19
Q12   1   0.1975  0.3635  0.1620  11.00000  0.05    0.19
Q13   1   0.3141  0.4155  0.0489  11.00000  0.05    0.18
Q14   1   0.3488  0.2704  0.0774  11.00000  0.05    0.18
Q15   1   0.3731  0.2516 -0.0908  11.00000  0.05    0.18
Q16   1   0.6031  0.4592  0.3853  11.00000  0.05    0.17
Q17   1   0.3206  0.2317 -0.0116  11.00000  0.05    0.17
Q18   1   0.6008  0.3936 -0.3329  11.00000  0.05    0.17
Q19   1   0.3410  0.3619  0.2566  11.00000  0.05    0.17
Q20   1   0.1488  0.3433  0.0383  11.00000  0.05    0.17
;
_shelx_res_checksum                83653
_shelx_hkl_file
;
   0 -25   4 14.9424 28.4416   1
   0 -25   5-9.77345 15.1765   1
   0 -24   0 28.5795 18.9762   3
   0 -24  -1 16.9437 18.9272   3
   0 -24   3-2.06555 12.5174   1
   0 -24   4-47.8311 27.8062   1
   0 -24   5-24.7066 21.7474   1
   0 -23   0 17.6533 20.7782   3
   0 -23  -1 11.5361 18.9010   3
   0 -23   1 39.1435 23.3912   3
   0 -23   2 34.3907 30.0749   1
   0 -23   2 46.8094 23.7750   3
   0 -23   3-19.9568 17.9175   1
   0 -23   4-35.6842 23.8983   1
   0 -23   5 21.5340 16.5703   1
   0 -23   6 30.6904 32.3169   1
   0 -22   0 15.0775 23.5206   3
   0 -22  -1 10.7799 13.9246   3
   0 -22   1-4.36501 10.5460   1
   0 -22   1 3.82650 14.8894   3
   0 -22   2-40.6002 22.8278   1
   0 -22   3 10.5141 22.5630   1
   0 -22   4 73.3098 37.4070   1
   0 -22   5 12.3389 29.0362   1
   0 -22   6 44.4200 34.8854   1
   0 -21   0 34.7631 21.9042   3
   0 -21   0-7.98927 13.1726   1
   0 -21  -1-13.4830 15.4026   3
   0 -21   1 42.6276 24.0455   3
   0 -21   1 7.04626 11.5065   1
   0 -21   2 12.7740 15.5545   1
   0 -21  -2 41.8480 24.7815   3
   0 -21   3 31.5950 21.1780   1
   0 -21   4 13.0966 21.4927   1
   0 -21   5-1.82606 10.1640   1
   0 -21   6 9.10366 16.1755   1
   0 -21   7 51.1647 33.0196   1
   0 -20   0 92.5551 36.4054   3
   0 -20   0 97.3834 33.0118   1
   0 -20   1-8.83034 17.0058   1
   0 -20  -1 23.1288 20.5897   1
   0 -20  -1-14.0790 18.5766   3
   0 -20   1 51.8496 25.3150   3
   0 -20  -2 12.1599 12.1816   3
   0 -20   2 4.72729 9.78024   1
   0 -20   3 71.7945 30.9086   1
   0 -20   4-0.88051 9.09571   1
   0 -20   5 8.27464 20.9200   1
   0 -20   6 11.9921 15.1808   1
   0 -20   7 18.3127 26.4917   1
   0 -19   0 1.18419 10.3183   1
   0 -19   0 18.1134 18.9616   3
   0 -19   1 31.7763 18.6429   1
   0 -19  -1 0.76573 9.06690   1
   0 -19  -1 3.00142 15.8008   3
   0 -19   2 17.0458 20.5222   1
   0 -19  -2-8.36527 16.2887   3
   0 -19  -2 27.2156 12.9568   1
   0 -19   3 91.6021 38.9330   1
   0 -19   4 9.76505 11.3589   1
   0 -19   5 19.8021 20.1251   1
   0 -19   6-4.82016 10.5969   1
   0 -19   7-11.6655 12.2771   1
   0 -19   8 50.6101 31.4224   1
   0 -18   0 156.276 39.3134   3
   0 -18   0 131.046 32.8827   1
   0 -18   1-0.82847 7.94893   1
   0 -18   1 13.0409 5.13123   2
   0 -18   1-8.04233 3.38671   2
   0 -18  -1-0.37259 11.0412   1
   0 -18  -1-1.71696 11.6747   3
   0 -18  -2-4.38643 14.2061   3
   0 -18  -2 22.1548 12.1474   1
   0 -18   2-16.9047 14.0713   1
   0 -18   3 16.1786 17.0094   1
   0 -18   4-3.53499 12.4451   1
   0 -18   5 24.5269 24.0665   1
   0 -18   6 27.5290 29.3285   1
   0 -18   7 15.2306 29.4161   1
   0 -18   8 15.6884 29.0443   1
   0 -17   0 2.95751 8.56573   1
   0 -17   0 15.4277 15.7338   3
   0 -17   1 14.5416 7.34380   2
   0 -17   1 10.3591 15.6008   1
   0 -17  -1-0.54038 8.73283   1
   0 -17  -1 22.6718 16.6992   3
   0 -17  -2 91.5555 22.3747   1
   0 -17  -2 52.8063 23.2935   3
   0 -17   2 20.7905 10.1790   2
   0 -17   2 53.2631 25.1430   1
   0 -17   3 44.4863 22.1886   1
   0 -17   3 21.1018 14.6297   2
   0 -17   4 62.8247 25.9749   1
   0 -17   5 20.8335 19.3067   1
   0 -17   6 89.9548 39.0369   1
   0 -17   7 26.3521 34.5787   1
   0 -17   8 11.7804 22.4743   1
   0 -17   9 83.1838 45.1410   1
   0 -16   0 1.85782 8.55531   1
   0 -16   0 45.2901 26.3798   3
   0 -16  -1 38.6825 19.5661   3
   0 -16   1 14.5731 11.3936   1
   0 -16   1 12.2413 5.79535   2
   0 -16  -1 16.4929 11.3681   1
   0 -16  -2 221.900 32.4097   1
   0 -16  -2 133.425 32.9451   3
   0 -16   2 166.971 39.0581   1
   0 -16   2 89.3752 20.7130   2
   0 -16   3 54.9354 17.6008   2
   0 -16   3 85.9846 33.6998   1
   0 -16   4 169.483 36.0116   2
   0 -16   4 268.635 59.4150   1
   0 -16   5 26.7514 23.7849   1
   0 -16   6 39.5924 28.9832   1
   0 -16   7 13.3193 23.6672   1
   0 -16   8 47.6529 34.1758   1
   0 -16   9 37.9731 35.8824   1
   0 -15   0 1.82320 8.67825   1
   0 -15   0 17.6431 16.3050   3
   0 -15   1 39.8821 10.9137   2
   0 -15  -1 96.3306 22.8435   1
   0 -15   1 69.1337 24.0464   1
   0 -15  -1 99.8185 28.4840   3
   0 -15   2 127.573 35.0615   1
   0 -15  -2 80.2535 25.6777   3
   0 -15   2 75.6617 17.8798   2
   0 -15  -2 94.9178 21.0566   1
   0 -15   3 8.22818 6.06235   2
   0 -15   3 3.49465 9.03819   1
   0 -15   4 24.8838 18.6027   2
   0 -15   4 6.83534 10.1780   1
   0 -15   5-16.2546 22.3087   1
   0 -15   6 55.6086 26.6221   1
   0 -15   7 21.4465 25.2200   1
   0 -15   8 7.90711 27.3725   1
   0 -15   9 21.8647 24.0203   1
   0 -14   0 5.82546 9.89218   1
   0 -14  -1 25.2989 16.4216   3
   0 -14   1-0.85992 7.97460   1
   0 -14  -1 2.50647 6.17456   1
   0 -14   1-10.4992 6.62870   2
   0 -14  -2 6.28547 5.82310   1
   0 -14   2-4.76169 8.97829   2
   0 -14  -2-1.62445 13.0756   3
   0 -14   2 0.88698 7.32033   1
   0 -14   3 23.6095 16.3435   1
   0 -14   3 21.1972 11.4717   2
   0 -14   4-21.5850 16.0000   1
   0 -14   4 22.7800 12.7701   2
   0 -14   5-4.73205 10.1563   1
   0 -14   6 87.0006 37.9467   1
   0 -14   7 27.5113 26.9971   1
   0 -14   8 24.5219 24.1231   1
   0 -14   9 49.2879 39.3063   1
   0 -14  10 59.3557 39.1164   1
   0 -13   0 2.25040 2.11425   2
   0 -13   0 3.26661 2.96434   2
   0 -13   0 11.7271 8.27160   1
   0 -13   1 26.6418 11.5476   1
   0 -13  -1 32.3460 17.3034   3
   0 -13   1 13.6161 7.92675   2
   0 -13  -1 41.6449 13.7254   1
   0 -13   2 23.3789 14.5677   1
   0 -13  -2 10.6131 5.46288   1
   0 -13   2 14.4943 8.03879   2
   0 -13  -2 9.10082 5.45417   3
   0 -13   3-11.8652 9.43605   2
   0 -13   3 12.9566 13.2131   1
   0 -13   4 102.529 26.5170   2
   0 -13   4 149.445 40.4319   1
   0 -13   5 6.82178 8.84824   1
   0 -13   6 46.9048 20.7943   1
   0 -13   7 36.2087 27.3691   1
   0 -13   8 76.2740 37.7775   1
   0 -13   9 32.2852 30.0332   1
   0 -13  10 26.3851 29.3304   1
   0 -12   0 429.779 45.5371   1
   0 -12   0 222.004 17.5256   2
   0 -12   0 250.903 18.2010   2
   0 -12   1 359.782 46.0488   1
   0 -12  -1 409.908 37.9907   1
   0 -12  -1 370.268 45.2606   3
   0 -12   2 65.4895 17.8773   2
   0 -12   2 79.9665 25.7154   1
   0 -12  -2 87.1354 14.4707   1
   0 -12  -2 67.4329 18.5601   3
   0 -12   3 22.8325 11.4604   2
   0 -12   3 17.9982 7.28071   1
   0 -12   4 88.5341 24.8507   2
   0 -12   4 73.0157 27.2293   1
   0 -12   5 96.8036 32.3097   1
   0 -12   6 14.1090 11.8274   1
   0 -12   7-3.70840 9.98922   1
   0 -12   8 37.1114 31.4241   1
   0 -12   9 46.3820 35.3427   1
   0 -12  10 37.6140 28.2542   1
   0 -11   0 2.31766 4.26530   1
   0 -11   1 28.0608 12.6038   1
   0 -11  -1 52.4567 13.7032   1
   0 -11  -1 47.4637 18.7654   3
   0 -11  -2 462.501 50.3853   3
   0 -11   2 474.541 56.7144   1
   0 -11  -2 483.648 31.5182   1
   0 -11   3 11.6495 12.2372   1
   0 -11   3 37.6904 14.7884   2
   0 -11   4 119.259 28.1903   2
   0 -11   4 120.100 33.7286   1
   0 -11   5 3.06321 9.52673   1
   0 -11   6 89.3130 36.0875   1
   0 -11   7 26.2805 20.3014   1
   0 -11   8 4.82460 13.5410   1
   0 -11   9 15.6192 22.0736   1
   0 -11  10 29.5333 30.5014   1
   0 -11  11 27.7418 31.3584   1
   0 -10   0 286.115 33.1686   1
   0 -10  -1 35.5613 14.9717   3
   0 -10  -1 49.1075 12.0635   1
   0 -10   1 54.2992 16.6909   1
   0 -10  -2 52.2089 9.63348   1
   0 -10  -2 77.9613 17.9672   3
   0 -10   2 65.4741 20.9629   1
   0 -10   3 20.5191 10.2429   2
   0 -10   3 47.2354 19.0238   1
   0 -10   4 292.624 49.7138   1
   0 -10   4 359.924 51.0070   2
   0 -10   5 30.1255 20.6734   2
   0 -10   5 7.75259 7.89556   1
   0 -10   6 37.3301 21.2512   1
   0 -10   7-9.00465 8.67449   1
   0 -10   8-26.5218 15.1487   1
   0 -10   9-6.58780 10.6018   1
   0 -10  10 44.5405 35.9434   1
   0 -10  11 20.8648 20.0816   1
   0  -9   0 0.15936 5.66079   1
   0  -9   1 154.921 26.3578   1
   0  -9  -1 159.623 24.8176   3
   0  -9  -1 135.854 17.1580   1
   0  -9   2 409.325 49.5682   1
   0  -9  -2 381.760 40.4520   3
   0  -9  -2 242.994 17.0498   1
   0  -9   3-0.17212 9.41265   1
   0  -9   4 114.259 30.5774   2
   0  -9   4 117.227 30.8555   1
   0  -9   5 17.1918 12.6892   1
   0  -9   5 8.43884 10.0987   2
   0  -9   6 20.1965 12.6946   1
   0  -9   7-6.50721 12.9610   1
   0  -9   8 14.0429 18.8493   1
   0  -9   9 35.9089 20.8552   1
   0  -9  10 63.2255 40.6817   1
   0  -9  11-12.4576 11.5173   1
   0  -8   0 151.546 21.5259   1
   0  -8  -1 87.0011 18.4360   3
   0  -8   1 98.3441 20.8270   1
   0  -8  -1 98.3720 14.0733   1
   0  -8   2 16.3054 13.6891   1
   0  -8  -2 16.7736 6.88553   3
   0  -8   3 14.2584 10.8763   1
   0  -8   4 241.292 42.2053   1
   0  -8   4 203.111 38.4699   2
   0  -8   5 162.489 38.7898   1
   0  -8   5 191.299 41.1925   2
   0  -8   6 21.0568 18.6609   1
   0  -8   7-11.8345 18.4712   1
   0  -8   8 14.6037 25.2093   1
   0  -8   9-11.2371 12.4753   1
   0  -8  10-5.62283 13.1070   1
   0  -8  11 62.3228 43.8206   1
   0  -8  12 54.3887 36.4534   1
   0  -7   0-2.85597 4.71806   1
   0  -7   1 117.853 21.2510   1
   0  -7  -1 135.679 21.8099   3
   0  -7  -1 125.846 13.8426   1
   0  -7   2 230.061 33.9006   1
   0  -7  -2 234.048 22.9923   2
   0  -7   3 4.84495 5.92902   1
   0  -7   4 2145.19 121.974   1
   0  -7   4 2227.43 122.850   2
   0  -7   5-9.46525 16.2218   1
   0  -7   5 14.7601 19.3212   2
   0  -7   6 24.1880 11.5255   1
   0  -7   7 22.8389 22.2128   1
   0  -7   8 199.280 51.4956   1
   0  -7   9 108.592 42.9147   1
   0  -7  10-3.90919 13.6189   1
   0  -7  11 70.3462 42.7715   1
   0  -7  12 17.8141 32.5257   1
   0  -6   0 5842.45 113.537   1
   0  -6  -1 435.419 34.7022   3
   0  -6   1 373.981 35.6488   1
   0  -6  -1 377.589 20.8170   1
   0  -6  -2 14.7867 5.55298   2
   0  -6   2 13.2670 8.52014   1
   0  -6   3 29.8693 14.4983   1
   0  -6   4 799.578 73.3825   2
   0  -6   4 754.602 69.7819   1
   0  -6   5 317.457 50.0268   1
   0  -6   5 355.191 55.7752   2
   0  -6   6 6.96520 6.55127   1
   0  -6   7 23.3010 15.5465   1
   0  -6   8 7.53861 14.0785   1
   0  -6   9 33.3802 28.7014   1
   0  -6  10-1.41901 8.04157   1
   0  -6  11 33.5771 31.5325   1
   0  -6  12 51.2724 31.8239   1
   0  -5   0 4.37990 5.26390   1
   0  -5  -1 392.736 30.2949   3
   0  -5   1 414.332 34.6573   1
   0  -5  -1 307.884 19.2383   2
   0  -5   2 37.3800 12.7747   1
   0  -5  -2 27.3784 8.01183   2
   0  -5   3 5.45938 8.56570   1
   0  -5   4 970.690 79.2558   2
   0  -5   4 919.768 73.5485   1
   0  -5   5 736.395 71.2528   1
   0  -5   5 860.197 81.6626   2
   0  -5   6 229.936 42.7326   1
   0  -5   7-5.02632 12.1045   1
   0  -5   8 300.769 58.0209   1
   0  -5   9 69.2083 30.4798   1
   0  -5  10 32.9993 21.1244   1
   0  -5  11 2.47499 14.2930   1
   0  -5  12-14.4782 9.71814   1
   0  -4   0 5457.06 88.4887   1
   0  -4   1 2531.95 78.3696   1
   0  -4  -1 2505.51 54.5297   2
   0  -4  -1 2712.10 71.8182   3
   0  -4   2 601.778 44.8184   1
   0  -4  -2 569.963 37.8318   2
   0  -4   3 129.747 22.3310   1
   0  -4   4 1799.95 106.453   2
   0  -4   4 1742.66 97.1619   1
   0  -4   5 30.0258 16.6283   1
   0  -4   5 64.8663 23.1979   2
   0  -4   6 4.80878 15.7179   1
   0  -4   7-9.06120 10.5768   1
   0  -4   8 44.4002 27.6114   1
   0  -4   9 142.120 44.3434   1
   0  -4  10 102.292 40.8978   1
   0  -4  11 1.50509 9.12489   1
   0  -4  12 54.2116 46.7062   1
   0  -4  13 33.2785 40.9243   1
   0  -3   0 3.52454 3.10532   1
   0  -3   1 70.5943 11.7937   1
   0  -3  -1 68.9751 9.37565   2
   0  -3  -1 62.0823 9.38360   3
   0  -3   2 318.308 30.1502   1
   0  -3   3-0.64946 9.94276   2
   0  -3   3 15.0286 11.0392   1
   0  -3   4 65.6895 17.9158   1
   0  -3   4 72.1942 21.8858   2
   0  -3   5 1.56629 5.75946   1
   0  -3   5 28.4753 15.3771   2
   0  -3   6 31.9592 14.7219   1
   0  -3   7 21.6383 22.7950   1
   0  -3   8 98.7204 29.7364   1
   0  -3   9 121.949 41.8973   1
   0  -3  10 60.8166 36.9569   1
   0  -3  11-18.1318 10.0495   1
   0  -3  12 60.4947 42.7065   1
   0  -3  13 34.5560 34.2723   1
   0  -2  -1 1942.91 49.1404   2
   0  -2   1 1856.20 55.9516   1
   0  -2   2 128.561 17.5166   1
   0  -2   3 1092.13 62.0303   1
   0  -2   3 1097.28 68.8269   2
   0  -2   4 118.033 23.9068   1
   0  -2   4 110.677 25.1877   2
   0  -2   5 29.3876 17.9738   2
   0  -2   5 18.8214 13.6531   1
   0  -2   6 22.7465 16.1660   1
   0  -2   7 38.9519 22.1794   1
   0  -2   8 93.6326 34.9204   1
   0  -2   9 175.912 43.4406   1
   0  -2  10 23.9884 26.3913   1
   0  -2  11 19.0929 26.9180   1
   0  -2  12 18.1920 24.2794   1
   0  -2  13-12.8355 24.2341   1
   0  -1   1 13.3222 4.73958   1
   0  -1  -1 14.0941 5.09636   2
   0  -1   2 303.327 27.9580   1
   0  -1   3 100.722 19.0256   1
   0  -1   3 80.2672 20.0981   2
   0  -1   4 59.5050 16.2637   1
   0  -1   4 31.6459 10.8401   2
   0  -1   5 208.641 40.5067   2
   0  -1   5 185.097 31.6927   1
   0  -1   6 227.072 38.8773   1
   0  -1   7 125.104 31.3332   1
   0  -1   8 138.455 39.5746   1
   0  -1   9 107.494 40.0180   1
   0  -1  10 65.8965 33.6930   1
   0  -1  11 70.7924 42.2666   1
   0  -1  12 43.9014 36.8160   1
   0  -1  13 79.9288 52.5260   1
   0   0   1 7.90474 3.90623   2
   0   0   2 2294.04 65.3833   1
   0   0   2 2264.38 79.2847   2
   0   0   3 23.7366 10.1307   2
   0   0   3 13.9189 10.7743   1
   0   0   4 216.542 35.6846   2
   0   0   4 219.192 28.0089   1
   0   0   5 31.0588 15.7579   1
   0   0   5 29.5897 20.4930   2
   0   0   6 792.115 83.5194   2
   0   0   6 702.479 65.0624   1
   0   0   7 17.0078 17.7573   1
   0   0   8 8.19303 12.9052   1
   0   0   9 29.7341 27.0818   1
   0   0  10 146.259 46.7970   1
   0   0  11 9.49143 27.9356   1
   0   0  12 69.8245 40.2221   1
   0   1  -1 8.90590 4.58396   1
   0   1   1 10.5222 3.14817   2
   0   1   2 245.534 25.9952   2
   0   1   2 253.616 19.6091   1
   0   1   3 94.1814 22.1336   1
   0   1   3 88.4794 22.6672   2
   0   1   4 40.0372 12.2660   1
   0   1   4 30.9205 13.1332   2
   0   1   5 231.944 39.8178   2
   0   1   5 211.352 31.0353   1
   0   1   6 181.982 32.8182   1
   0   1   6 199.790 42.7704   2
   0   1   7 73.8837 26.0224   1
   0   1   8 138.341 37.8573   1
   0   1   9 123.581 44.6629   1
   0   1  10 64.3704 39.3460   1
   0   1  11 71.5023 42.0237   1
   0   1  12 53.7341 42.8807   1
   0   2  -1 1879.39 55.9347   1
   0   2   1 1907.58 49.7810   2
   0   2   2 104.542 10.9033   1
   0   2  -2 117.868 17.8742   1
   0   2   2 99.1014 16.0835   2
   0   2   3 1133.49 67.4099   2
   0   2   3 1084.75 47.3389   1
   0   2   4 101.385 22.9399   2
   0   2   4 101.016 17.7497   1
   0   2   5-0.30604 4.27351   1
   0   2   5 4.74033 14.4022   2
   0   2   6 18.6176 12.9188   1
   0   2   6 21.2041 15.0141   2
   0   2   7 9.63851 15.5743   1
   0   2   8 80.0695 30.4539   1
   0   2   9 220.602 50.4710   1
   0   2  10 44.1091 28.9784   1
   0   2  11 12.5127 31.6195   1
   0   2  12-10.0567 14.6490   1
   0   3   0 3.71408 3.73214   1
   0   3   1 63.6254 10.4342   3
   0   3   1 63.4180 8.99719   2
   0   3  -1 73.4624 12.3885   1
   0   3   2 269.333 27.6821   2
   0   3  -2 293.577 29.8744   1
   0   3   3 7.26108 5.12293   1
   0   3   3 5.09878 4.97901   2
   0   3   4 70.4686 14.9150   1
   0   3   4 60.6110 19.7429   2
   0   3   5 7.47705 13.6419   2
   0   3   5 21.3451 9.20566   1
   0   3   6 30.1762 12.9593   1
   0   3   6 24.5077 15.1593   2
   0   3   7 21.3936 12.6312   1
   0   3   8 148.066 35.9369   1
   0   3   9 131.469 38.7976   1
   0   3  10 86.5445 41.6281   1
   0   3  11 47.7158 35.7076   1
   0   4   0 5495.38 89.6291   1
   0   4   1 2490.84 52.7684   2
   0   4  -1 2573.34 78.8971   1
   0   4   1 2698.06 70.0980   3
   0   4   2 563.967 37.5190   2
   0   4   2 555.990 37.2582   3
   0   4  -2 547.390 43.9726   1
   0   4   3 116.710 21.4153   2
   0   4   3 119.981 12.5658   1
   0   4   4 1821.37 98.1277   2
   0   4   4 1815.96 65.4834   1
   0   4   5 36.8283 11.9193   1
   0   4   5 24.8671 17.3971   2
   0   4   6 18.6395 15.3640   2
   0   4   6 3.92253 9.31668   1
   0   4   7 13.9115 10.2130   1
   0   4   8 35.8083 22.4048   1
   0   4   9 187.730 46.7501   1
   0   4  10 156.281 48.4430   1
   0   4  11-21.9250 18.7302   1
   0   5   1 325.894 18.5027   2
   0   5  -1 395.275 34.2282   1
   0   5   1 409.997 31.0219   3
   0   5   2 29.1657 9.41819   3
   0   5   2 27.1315 9.29320   2
   0   5   3 8.51984 8.46559   2
   0   5   3 0.81424 1.48815   1
   0   5   4 991.019 71.4100   2
   0   5   4 998.599 43.5066   1
   0   5   5 827.282 74.4017   2
   0   5   5 829.756 50.2836   1
   0   5   6 318.844 51.1658   2
   0   5   6 263.206 34.2628   1
   0   5   7-3.10743 6.86947   1
   0   5   8 333.338 51.7120   1
   0   5   9 118.003 35.2830   1
   0   5  10 80.5959 35.3027   1
   0   6   2 28.9450 11.1671   3
   0   6   2 10.6317 5.00372   2
   0   6   3 22.2819 10.7431   3
   0   6   3 25.7737 11.0095   2
   0   6   4 757.278 62.3225   2
   0   6   4 649.721 30.3071   1
   0   6   5 352.322 29.6344   1
   0   6   5 340.047 49.3682   2
   0   6   6 4.09689 13.1661   2
   0   6   6 28.1332 13.0085   1
   0   6   7 23.8484 14.0247   1
   0   6   8 41.9612 20.1911   1
   0   6   9 1.11329 17.3250   1
   0   6  10 57.7930 28.5089   1
   0   7   2 261.271 30.9261   3
   0   7   2 240.561 22.8205   2
   0   7   3-1.73630 6.21621   2
   0   7   3 2.00749 5.15815   3
   0   7   4 2240.86 105.897   2
   0   7   4 2333.43 111.684   3
   0   7   5 16.7355 13.5195   2
   0   7   5 6.17634 4.09949   1
   0   7   5-8.99063 12.2772   3
   0   7   6 31.0789 9.65883   1
   0   7   6 51.5422 21.3516   2
   0   7   7 18.8807 12.3143   1
   0   7   8 203.097 35.7079   1
   0   7   9 131.634 32.2368   1
   0   8   2 24.8799 11.2321   3
   0   8   2 7.32550 4.21102   2
   0   8   3 14.8506 8.32436   2
   0   8   3 5.52820 9.13161   3
   0   8   4 229.636 34.6509   3
   0   8   4 161.024 27.2065   2
   0   8   5 185.386 35.0283   2
   0   8   6 49.6393 11.2914   1
   0   8   6 53.6391 23.1009   2
   0   8   7 25.2090 12.4060   1
   0   8   8 7.71213 8.27251   1
   0   8   9 26.8353 15.3232   1
   0   9   2 336.878 24.1155   2
   0   9   3 14.6647 8.50931   2
   0   9   3 11.8865 10.5378   3
   0   9   4 126.722 27.6315   3
   0   9   4 126.090 25.4826   2
   0   9   5 5.30320 5.19452   2
   0   9   6 1.78941 11.8559   2
   0   9   7 18.0323 7.22923   1
   0   9   8 33.6368 13.4427   1
   0  10   3 55.8027 19.4061   3
   0  10   3 40.4353 12.2037   2
   0  10   4 363.109 46.3650   3
   0  10   4 319.131 39.3330   2
   0  10   5-4.10019 5.12527   2
   0  10   6 25.4205 13.7021   2
   0  11   3 14.1948 6.44099   2
   0  11   4 142.057 24.8312   2
   0  11   5 15.7534 10.6469   2
   0  11   6 54.5551 22.6821   2
   0  12   3 11.8778 6.66048   2
   0  12   4 54.4103 13.8331   2
   0  12   5 127.192 27.6371   2
   0  12   6 10.9386 12.1844   2
   0  13   4 144.422 22.6217   2
   0  13   5 38.4889 14.8547   2
   0  13   6 24.7275 15.8783   2
   0  14   4 19.6384 9.44969   2
   0  14   5-1.32784 4.38475   2
  -1 -25   5-36.5348 28.1354   1
  -1 -25   4-50.7058 31.7032   1
  -1 -25   1 31.0481 26.2597   3
  -1 -25   0 7.25728 20.7222   3
  -1 -25  -1 7.92428 15.5519   3
   1 -25   3 0.64385 8.34900   1
   1 -25   4 55.5322 35.2002   1
  -1 -24   6 0.04457 12.7077   1
  -1 -24   5-48.9700 30.7025   1
  -1 -24   4 0.04036 9.25322   1
  -1 -24   3 11.7419 16.4276   1
  -1 -24   2 54.0840 30.7239   3
  -1 -24   1 27.8799 25.1924   3
  -1 -24   0-35.4036 21.8518   3
  -1 -24  -1-50.7248 27.5052   3
   1 -24   2 25.4842 24.5254   1
   1 -24   3 3.56729 8.55948   1
   1 -24   4 63.6473 35.3361   1
   1 -24   5 9.30763 17.6509   1
  -1 -23   6 29.6429 12.7904   1
  -1 -23   5 8.73405 10.6044   1
  -1 -23   4 13.2970 22.8884   1
  -1 -23   3-7.50790 14.5134   1
  -1 -23   2-29.4940 22.4263   1
  -1 -23   2 49.9388 25.8214   3
  -1 -23   1 3.28581 9.93779   3
  -1 -23   0 21.0493 16.7903   3
   1 -23   1 37.3428 23.3281   1
  -1 -23  -1-27.1895 20.5163   3
  -1 -23  -2 16.9003 17.7080   3
   1 -23   2 32.3222 20.6748   1
   1 -23   3 54.4199 30.3872   1
   1 -23   4-0.27908 9.90454   1
   1 -23   5 30.4578 26.2354   1
  -1 -22   7 7.28212 19.2102   1
  -1 -22   6 3.27083 17.1723   1
  -1 -22   5 2.26274 22.8307   1
  -1 -22   4 14.6604 18.7871   1
  -1 -22   3-6.41731 25.9675   1
  -1 -22   2 39.2289 26.7268   1
  -1 -22   1 13.9439 11.0205   3
   1 -22  -1 35.3343 32.2266   3
  -1 -22   1-12.6595 10.4193   1
   1 -22   0 22.2099 19.8710   1
  -1 -22   0 14.6169 25.4306   3
   1 -22   0 9.06452 13.2346   3
   1 -22   1 50.1727 28.2923   3
   1 -22   1 18.6245 20.6461   1
  -1 -22  -1 3.02153 16.0547   3
   1 -22   2 47.9516 26.3137   1
  -1 -22  -2 27.6646 19.9678   3
   1 -22   3 61.4121 32.2920   1
   1 -22   4 1.37141 9.37713   1
   1 -22   5-3.31416 15.0145   1
   1 -22   6 19.8573 17.8948   1
  -1 -21   7 28.9061 36.1625   1
  -1 -21   6 28.0430 26.9340   1
  -1 -21   5-7.75908 22.1678   1
  -1 -21   4-29.9920 21.5173   1
  -1 -21   3 11.0508 18.4109   1
  -1 -21   2-17.7649 27.2561   1
  -1 -21   1-26.2087 17.4686   1
   1 -21  -1 16.0935 7.87645   3
  -1 -21   1 16.5278 16.7472   3
   1 -21   0 58.1753 27.2011   1
  -1 -21   0 43.9554 23.8881   1
  -1 -21   0 21.4609 21.6075   3
   1 -21   0 31.8036 21.1648   3
   1 -21   1 55.9837 22.7799   3
  -1 -21  -1 22.4373 23.2645   3
   1 -21   1 42.8245 23.2529   1
   1 -21   2-10.9767 11.4464   1
  -1 -21  -2 13.9653 17.3650   3
   1 -21   3-1.26107 8.31452   1
   1 -21   4 29.5730 29.6418   1
   1 -21   5 34.0257 27.1795   1
   1 -21   6 14.6765 23.8162   1
  -1 -20   8 31.3153 33.7310   1
  -1 -20   7 38.1106 20.9465   1
  -1 -20   6 19.5218 31.9202   1
  -1 -20   5 31.9047 18.2115   1
  -1 -20   4-21.5242 25.9094   1
  -1 -20   3 8.87186 8.30971   1
  -1 -20   2 12.5901 12.8801   1
   1 -20  -1 1.30801 9.72670   1
  -1 -20   1 39.7403 24.5901   3
  -1 -20   1-2.20420 15.4628   1
   1 -20  -1 30.7480 21.8262   3
   1 -20   0 5.68072 12.7815   1
  -1 -20   0-8.43241 9.68109   3
   1 -20   0-13.3297 15.6387   3
  -1 -20   0 18.3001 17.7144   1
  -1 -20  -1 69.2877 27.4338   1
   1 -20   1 35.8310 22.9863   3
   1 -20   1 48.0042 24.0734   1
  -1 -20  -1 8.72234 13.8209   3
   1 -20   2 9.52158 12.2763   1
  -1 -20  -2-5.12294 10.8812   3
   1 -20   3-8.25496 12.7703   1
   1 -20   4 31.8179 21.9846   1
   1 -20   5-17.8934 15.9399   1
   1 -20   6 2.72316 14.4524   1
   1 -20   7 39.9896 37.5070   1
  -1 -19   8 31.2623 36.9520   1
  -1 -19   7 73.6876 42.6533   1
  -1 -19   6-7.88355 13.6316   1
  -1 -19   5 34.4471 20.3096   1
  -1 -19   4 20.3134 19.7041   1
  -1 -19   3 5.79620 12.8426   1
   1 -19  -2 39.1556 16.6837   1
  -1 -19   2-3.68268 13.8848   1
  -1 -19   1 16.8291 14.4481   1
   1 -19  -1 15.5514 15.2942   3
   1 -19  -1 30.3518 16.2777   1
  -1 -19   0 93.5354 32.9516   3
   1 -19   0 41.5727 19.4826   1
  -1 -19   0 38.2088 22.1917   1
   1 -19   0 50.8753 25.1156   3
  -1 -19  -1 17.7682 19.7528   3
   1 -19   1 29.1487 21.4737   3
  -1 -19  -1 23.6540 17.3690   1
   1 -19   1 16.1247 11.1624   1
   1 -19   2 17.1139 17.3943   1
  -1 -19  -2 2.65391 11.0482   3
   1 -19   3 35.8214 25.2051   1
   1 -19   4 29.4804 23.9715   1
   1 -19   5 37.4283 16.1632   1
   1 -19   6 15.2637 26.0444   1
   1 -19   7 29.9007 26.3364   1
  -1 -18   8 55.8567 39.8158   1
  -1 -18   7 34.9599 30.8458   1
  -1 -18   6 38.4020 30.2243   1
  -1 -18   5 28.0210 24.6936   1
  -1 -18   4 53.4192 29.4901   1
  -1 -18   3-4.83953 9.09776   1
  -1 -18   2 37.1526 19.7755   1
   1 -18  -2 42.1905 17.7228   1
  -1 -18   1 26.6129 9.69492   2
  -1 -18   1 5.35428 12.3513   1
   1 -18  -1 37.3028 20.1305   1
   1 -18  -1 11.2960 10.8588   3
  -1 -18   1 21.5475 8.58521   2
   1 -18   0 51.5019 24.8454   3
   1 -18   0 0.40443 10.0523   1
  -1 -18   0-19.9302 21.6133   1
  -1 -18   0 19.6344 14.9450   3
  -1 -18  -1 21.6629 14.4245   3
  -1 -18  -1 20.2490 12.3021   1
   1 -18   1-11.1303 12.9411   1
  -1 -18  -2 40.4759 13.0510   1
  -1 -18  -2-10.5939 17.6968   3
   1 -18   2 12.1411 11.4353   1
   1 -18   3-40.2893 22.0756   1
   1 -18   4 27.4401 19.3256   1
   1 -18   5 57.7507 33.8561   1
   1 -18   6 47.6100 32.7196   1
   1 -18   7 22.9664 29.0698   1
   1 -18   8 4.23262 17.4880   1
  -1 -17   9 29.5649 25.9670   1
  -1 -17   8 62.3562 40.5484   1
  -1 -17   7-14.5105 19.8965   1
  -1 -17   6 44.5460 27.8400   1
  -1 -17   5 14.2624 23.3128   1
  -1 -17   4 15.8237 10.2400   2
  -1 -17   4-22.9883 15.6291   1
   1 -17  -3 18.0543 7.92347   1
  -1 -17   3 39.7172 20.0647   1
  -1 -17   2 48.9566 23.7057   1
   1 -17  -2 34.4148 14.5332   1
   1 -17  -2 23.7822 14.6362   3
  -1 -17   1 7.40996 6.53229   2
   1 -17  -1 4.98219 6.02991   3
   1 -17  -1 15.5341 12.1805   1
  -1 -17   1-12.3654 21.1440   1
  -1 -17   0 133.062 32.9183   1
  -1 -17   0 88.1172 30.0512   3
   1 -17   0 129.332 34.6442   3
   1 -17   0 128.193 32.2889   1
  -1 -17   0 45.9920 10.4594   2
  -1 -17  -1 43.2915 20.2116   3
   1 -17   1 42.7176 20.4365   1
  -1 -17  -1 61.4493 22.5200   1
   1 -17   1 31.3384 9.62623   2
   1 -17   2 113.187 37.4533   1
  -1 -17  -2 106.421 20.9208   1
  -1 -17  -2 153.762 42.3952   3
   1 -17   2 54.3987 14.5648   2
   1 -17   3 61.9437 25.9669   1
   1 -17   3 43.0430 14.5432   2
   1 -17   4 48.7304 27.9249   1
   1 -17   5-26.6401 25.8097   1
   1 -17   6 42.8706 27.2477   1
   1 -17   7 9.07781 23.9115   1
   1 -17   8 30.1210 30.2267   1
  -1 -16   9 34.2450 32.0955   1
  -1 -16   8 60.5057 38.4212   1
  -1 -16   7 37.6520 29.6647   1
  -1 -16   6-2.46289 13.5056   1
  -1 -16   5 55.3279 25.8800   1
  -1 -16   4 34.2113 26.5348   1
  -1 -16   4 14.1903 8.68602   2
  -1 -16   3 18.5354 17.9661   1
   1 -16  -3 20.8789 7.72821   1
   1 -16  -2 27.6976 13.8269   3
  -1 -16   2 60.4155 25.8580   1
   1 -16  -2 48.4750 17.0915   1
   1 -16  -1 14.4573 12.3130   3
  -1 -16   1 4.52846 9.10194   1
   1 -16  -1 28.7875 14.6300   1
   1 -16   0 48.1705 22.9419   3
  -1 -16   0 15.9856 8.16290   2
   1 -16   0 0.41799 6.81104   1
  -1 -16   0 13.6178 9.00477   1
  -1 -16   0 44.0772 24.4813   3
  -1 -16  -1 36.6104 17.1245   1
  -1 -16  -1 28.0274 18.3684   3
  -1 -16  -1 14.0788 4.74488   2
   1 -16   1 36.3846 22.1719   1
   1 -16   1 24.3137 8.62400   2
   1 -16   2-6.97865 13.0608   1
   1 -16   2-0.56097 11.1262   2
  -1 -16  -2-19.6238 8.58185   1
  -1 -16  -2-11.8487 18.5483   3
   1 -16   3 19.1272 19.1385   1
   1 -16   3 41.8952 19.7259   2
   1 -16   4 14.1382 12.7928   2
   1 -16   4-7.20959 14.4348   1
   1 -16   5-5.99280 17.8000   1
   1 -16   6 15.3226 23.5085   1
   1 -16   7 29.4684 30.5327   1
   1 -16   8-13.8729 8.40398   1
   1 -16   9 47.0026 43.1556   1
  -1 -15  10 24.9253 29.3427   1
  -1 -15   9 15.3407 26.4886   1
  -1 -15   8 12.0645 18.0372   1
  -1 -15   7 50.1701 28.5929   1
  -1 -15   6 61.2564 33.6224   1
  -1 -15   5 8.57385 13.5024   1
  -1 -15   4 82.3918 33.2338   1
  -1 -15   3 68.5428 26.6510   1
   1 -15  -3 49.4842 10.8805   1
   1 -15  -2-6.40170 9.53944   3
  -1 -15   2-6.54838 9.41004   1
   1 -15  -2 5.47093 6.46324   1
  -1 -15   1 3.14047 8.06297   1
   1 -15  -1 25.5935 12.7681   1
   1 -15  -1 46.7742 19.3389   3
   1 -15   0 93.9195 24.9340   1
   1 -15   0 115.311 29.5479   3
  -1 -15   0 71.2856 14.2913   2
  -1 -15   0 95.4809 33.2539   3
  -1 -15   0 102.737 25.8597   1
  -1 -15  -1 15.3311 12.2176   1
  -1 -15  -1 20.4701 18.1209   3
  -1 -15  -1 0.31659 3.25563   2
   1 -15   1 1.81200 5.77835   1
   1 -15   1-10.0716 8.16154   2
   1 -15   2 22.0275 13.6279   1
  -1 -15  -2 27.1160 9.88827   1
  -1 -15  -2 17.7034 7.46200   2
   1 -15   2 23.6513 10.7497   2
  -1 -15  -2 11.2358 6.46393   3
   1 -15   3 11.1764 12.2893   2
   1 -15   3 8.19702 11.8298   1
   1 -15   4-13.0958 11.8906   2
   1 -15   4 40.4061 24.6369   1
   1 -15   5 28.7222 15.9257   1
   1 -15   6 30.3387 24.0359   1
   1 -15   7 24.1133 12.6704   1
   1 -15   8 38.1905 32.5517   1
   1 -15   9 83.1003 45.1399   1
  -1 -14  10 67.6360 38.3224   1
  -1 -14   9 39.8415 30.2356   1
  -1 -14   8 3.76507 21.3355   1
  -1 -14   7 44.5321 33.4246   1
  -1 -14   6 122.477 42.9338   1
  -1 -14   5 44.8299 30.6224   1
  -1 -14   4 515.752 73.2266   1
  -1 -14   3 109.912 29.9284   1
   1 -14  -3 49.8802 7.83716   1
   1 -14  -3 62.7009 11.3718   1
   1 -14  -2 0.21306 4.29129   1
   1 -14  -2-14.2716 15.3528   3
  -1 -14   2 7.94646 11.8575   1
   1 -14  -1 18.2669 14.6877   3
   1 -14  -1 27.5379 11.9877   1
  -1 -14   1 46.7860 19.5233   1
  -1 -14   0 5.18303 9.07051   1
  -1 -14   0 3.12300 3.00869   2
   1 -14   0 21.6124 19.1031   3
   1 -14   0 6.58868 9.76565   1
  -1 -14  -1-0.87503 3.24769   2
  -1 -14  -1 16.8827 13.0309   3
   1 -14   1-9.63547 8.42993   1
   1 -14   1 7.60774 5.43728   2
  -1 -14  -1 22.2601 11.9680   1
   1 -14   2 76.1611 19.6861   2
  -1 -14  -2 44.1907 12.1859   2
  -1 -14  -2 67.3168 14.1125   1
   1 -14   2 76.2907 26.3032   1
  -1 -14  -2 60.4302 20.4759   3
   1 -14   3-12.6882 12.8995   1
   1 -14   3 26.8338 16.2418   2
   1 -14   4 23.6596 14.4514   2
   1 -14   4 7.73303 15.1478   1
   1 -14   5 15.6362 20.6153   1
   1 -14   6 16.4031 24.2098   1
   1 -14   7 40.1839 32.6290   1
   1 -14   8 24.3559 34.7548   1
   1 -14   9 44.9976 26.0722   1
  -1 -13  10 19.2041 25.5936   1
  -1 -13   9 3.52299 15.1028   1
  -1 -13   8 1.72169 17.9558   1
  -1 -13   7 7.53976 15.7295   1
  -1 -13   6 22.7051 15.7334   1
  -1 -13   5 37.7756 25.7014   1
  -1 -13   4 356.998 59.3890   1
  -1 -13   3 88.4590 27.6619   1
   1 -13  -3 67.6883 10.4906   1
   1 -13  -3 50.4181 7.42531   1
   1 -13  -2 0.52550 9.46572   3
  -1 -13   2 0.21717 5.70825   1
   1 -13  -2 6.63604 6.38898   1
   1 -13  -1 62.5974 16.9049   1
   1 -13  -1 111.917 25.2916   3
  -1 -13   1 89.9040 24.5129   1
  -1 -13   0 125.427 28.7748   1
   1 -13   0 125.202 27.2060   1
  -1 -13   0 88.7005 15.3156   2
   1 -13   1 17.0880 7.49345   2
   1 -13   1 1.45112 7.88173   1
  -1 -13  -1 6.16476 3.56775   2
  -1 -13  -1 28.9114 12.0463   1
  -1 -13  -1 33.5154 19.3949   3
   1 -13   2 238.316 44.2753   1
   1 -13   2 232.647 33.8283   2
  -1 -13  -2 209.833 23.1488   1
  -1 -13  -2 199.510 26.9093   2
  -1 -13  -2 223.130 38.1494   3
  -1 -13  -3 1.83575 4.50578   2
   1 -13   3 0.60359 8.69623   1
   1 -13   3 11.0979 6.70287   2
   1 -13   4 9.68184 14.6824   2
   1 -13   4-18.8471 17.5993   1
   1 -13   5 35.1687 19.8087   1
   1 -13   6 21.6258 16.3128   1
   1 -13   7 37.3570 27.7222   1
   1 -13   8 21.5313 30.1040   1
   1 -13   9 9.75501 27.3870   1
   1 -13  10-13.0364 17.7156   1
  -1 -12  11 30.6556 35.1437   1
  -1 -12  10 48.1795 33.5216   1
  -1 -12   9 34.4100 24.7858   1
  -1 -12   8 33.2678 31.8293   1
  -1 -12   7 49.3134 29.0165   1
  -1 -12   6 184.330 48.0467   1
  -1 -12   5-23.3551 20.2710   1
  -1 -12   4 20.1001 20.0349   1
  -1 -12   3 13.0444 15.7240   1
   1 -12  -2 78.8205 19.3811   3
   1 -12  -2 97.3310 16.7184   1
  -1 -12   2 98.7360 25.2071   1
  -1 -12   1 53.0346 19.1149   1
   1 -12  -1 49.6687 16.6276   3
   1 -12  -1 25.8154 10.9699   1
  -1 -12   0-17.9793 11.4429   1
  -1 -12   0 11.2959 6.51786   2
   1 -12   0-14.7548 10.2412   1
  -1 -12  -1 21.9295 10.6305   1
  -1 -12  -1 18.6556 6.53972   2
   1 -12   1 28.3348 11.2667   1
   1 -12   1 37.7765 11.8048   2
  -1 -12  -1 34.1626 18.9852   3
   1 -12   2 93.6308 27.2507   1
  -1 -12  -2 85.8425 13.4842   1
   1 -12   2 78.7811 20.0803   2
  -1 -12  -2 98.0561 19.3677   2
  -1 -12  -2 70.2073 21.2461   3
  -1 -12  -3 205.066 30.1941   2
   1 -12   3 193.978 35.7560   2
   1 -12   3 186.094 41.5640   1
   1 -12   4-7.98765 6.95398   2
   1 -12   4-6.55798 18.7948   1
   1 -12   5 36.5289 20.7845   1
   1 -12   6-17.0509 14.2166   1
   1 -12   7-3.60575 10.8182   1
   1 -12   8 39.1909 35.5528   1
   1 -12   9 24.5548 30.9370   1
   1 -12  10 12.1354 26.7309   1
  -1 -11  11 36.7857 33.7439   1
  -1 -11  10 66.0708 36.5983   1
  -1 -11   9 69.7069 37.5276   1
  -1 -11   8 24.0669 16.8299   1
  -1 -11   7 20.2674 21.4701   1
  -1 -11   6 70.1625 30.2837   1
  -1 -11   5 81.3709 28.8763   1
  -1 -11   4 274.269 48.5857   1
  -1 -11   3 390.895 52.2034   1
  -1 -11   2-6.76611 7.90509   1
   1 -11  -2-6.91386 6.05311   1
  -1 -11   1-6.84406 7.67670   1
   1 -11  -1 8.97690 7.33165   1
   1 -11  -1 6.73397 8.11822   3
   1 -11   0 11.7507 4.67433   2
  -1 -11   0 5.66831 4.29987   1
  -1 -11   0 13.7476 6.91441   2
   1 -11   0 0.09181 6.71377   1
  -1 -11  -1 394.089 37.1979   1
   1 -11   1 357.018 34.2267   2
  -1 -11  -1 342.170 33.4953   2
   1 -11   1 322.100 45.2529   1
  -1 -11  -1 363.399 46.5389   3
   1 -11   2 125.540 31.2144   1
  -1 -11  -2 148.499 24.8804   2
  -1 -11  -2 113.492 14.5895   1
   1 -11   2 129.701 25.0998   2
  -1 -11  -2 129.516 28.1625   3
  -1 -11  -3-1.93549 7.74879   2
   1 -11   3 4.89916 7.72236   2
   1 -11   3-7.97770 10.2015   1
   1 -11   4 123.411 32.7408   2
   1 -11   4 110.233 34.2210   1
  -1 -11  -4 155.743 32.3167   2
   1 -11   5-23.0578 18.5955   1
   1 -11   6 10.5068 10.4434   1
   1 -11   7-4.26004 17.5461   1
   1 -11   8 28.1839 26.1784   1
   1 -11   9 55.1588 33.8681   1
   1 -11  10 1.71103 22.1428   1
  -1 -10  11 42.9850 35.4936   1
  -1 -10  10 3.02556 15.8559   1
  -1 -10   9 21.4806 27.0963   1
  -1 -10   8-1.93157 7.05968   1
  -1 -10   7 20.7094 12.6941   1
  -1 -10   6 162.022 39.8978   1
  -1 -10   5 23.7767 14.2692   1
  -1 -10   4 100.661 28.4963   1
  -1 -10   3 319.741 47.1109   1
  -1 -10   2 453.911 50.9595   1
   1 -10  -2 421.215 30.1187   1
   1 -10  -1 192.227 25.2875   1
   1 -10  -1 209.794 26.9237   3
  -1 -10   1 197.640 30.3330   1
   1 -10   0 242.454 18.6905   2
  -1 -10   0 301.157 27.1753   2
   1 -10   0 294.156 37.1390   1
  -1 -10   0 335.757 37.9252   1
  -1 -10  -1 203.081 25.3698   2
  -1 -10  -1 220.252 25.9300   1
   1 -10   1 175.819 33.0669   1
   1 -10   1 187.798 24.2256   2
  -1 -10  -1 199.004 31.9218   3
  -1 -10  -2 14.4836 5.50794   1
  -1 -10  -2 28.0704 12.5657   2
  -1 -10  -2-0.99103 11.4024   3
   1 -10   2 15.9229 8.88037   1
   1 -10   2 10.2635 8.89660   2
   1 -10   3 50.3380 22.9407   1
  -1 -10  -3 44.4905 13.5605   2
   1 -10   3 51.5060 18.1886   2
  -1 -10  -4-1.03344 7.50868   2
   1 -10   4 3.32921 10.9135   2
   1 -10   4 7.80369 7.33415   1
   1 -10   5 4.23249 7.98143   1
   1 -10   6 6.02847 16.3843   1
   1 -10   7 39.6718 27.5483   1
   1 -10   8 11.9267 18.8737   1
   1 -10   9 30.2520 26.3202   1
   1 -10  10 31.8865 32.0785   1
   1 -10  11 62.1620 47.3908   1
  -1  -9  12 13.0149 38.1969   1
  -1  -9  11-0.63141 8.88701   1
  -1  -9  10 16.2297 26.8524   1
  -1  -9   9 63.3727 29.5656   1
  -1  -9   8 9.98197 25.8263   1
  -1  -9   7 34.6602 19.1760   1
  -1  -9   6 203.187 45.4847   1
  -1  -9   5 33.4895 15.5641   1
  -1  -9   4 155.441 32.6023   1
  -1  -9   3 60.6359 19.1197   1
  -1  -9   2 120.459 23.3872   1
   1  -9  -2 87.2458 12.8576   1
   1  -9  -1-1.49978 3.97626   1
  -1  -9   1 0.69463 5.93167   1
   1  -9  -1 0.02079 6.15980   3
   1  -9   0 701.443 54.5787   1
   1  -9   0 602.630 30.3438   2
  -1  -9   0 671.638 40.0450   2
  -1  -9   0 792.072 55.4401   1
   1  -9   1 105.679 24.4525   1
  -1  -9  -1 117.896 24.8531   3
  -1  -9  -1 109.290 18.1873   2
  -1  -9  -1 108.281 16.6350   1
   1  -9   1 89.6725 16.9918   2
  -1  -9  -2 368.606 38.9317   2
  -1  -9  -2 333.616 40.7309   3
   1  -9   2 293.358 45.2926   1
  -1  -9  -2 290.825 20.4954   1
   1  -9   2 325.226 39.5456   2
   1  -9   3 450.457 52.9963   2
   1  -9   3 434.455 59.0217   1
  -1  -9  -3 470.396 51.8997   2
   1  -9   4 322.823 49.6550   2
   1  -9   4 366.038 57.9500   1
  -1  -9  -4 396.760 52.2836   2
   1  -9   5-4.47795 7.31863   1
   1  -9   6 122.497 37.7171   1
   1  -9   7 55.9122 26.2951   1
   1  -9   8 37.3873 25.5688   1
   1  -9   9 31.0960 26.0880   1
   1  -9  10 50.6669 32.0811   1
   1  -9  11 30.9030 29.0523   1
  -1  -8  12 46.1923 27.2340   1
  -1  -8  11 3.58084 22.3459   1
  -1  -8  10 51.2388 31.2357   1
  -1  -8   9 8.94426 19.2992   1
  -1  -8   8 5.66604 14.6715   1
  -1  -8   7 1.00986 10.8763   1
  -1  -8   6 87.9996 27.4255   1
  -1  -8   5-3.05680 14.1891   1
  -1  -8   4 55.7431 21.1283   1
  -1  -8   3 136.620 28.2787   1
  -1  -8   2 64.6079 18.0293   1
  -1  -8   1 38.7180 11.2180   1
   1  -8  -1 42.2996 11.5833   3
  -1  -8   0 295.672 32.1873   1
   1  -8   0 249.850 19.5895   2
   1  -8   0 309.401 33.8758   1
   1  -8   1 58.5016 13.8043   2
  -1  -8  -1 86.5699 19.7369   3
  -1  -8  -1 80.6810 13.3228   1
   1  -8   1 64.3821 19.1936   1
  -1  -8  -1 83.3502 16.4462   2
   1  -8   2 42.1355 14.6002   2
   1  -8   2 80.1449 23.0497   1
  -1  -8  -2 39.3659 11.6373   3
  -1  -8  -2 45.0163 13.3789   2
  -1  -8  -3 73.0217 20.1531   2
   1  -8   3 83.5112 26.0622   1
   1  -8   3 59.8909 19.1576   2
   1  -8   4 225.785 43.7651   1
  -1  -8  -4 255.408 42.3223   2
   1  -8   4 320.947 49.9776   2
   1  -8   5 2.38704 14.4404   1
   1  -8   6-11.5146 13.4610   1
   1  -8   7-7.09791 13.1258   1
   1  -8   8 181.188 51.0736   1
   1  -8   9 75.0477 34.2182   1
   1  -8  10 23.7358 28.8865   1
   1  -8  11-15.4537 9.40122   1
  -1  -7  12 46.6664 36.8350   1
  -1  -7  11 77.0977 45.3382   1
  -1  -7  10 47.0995 29.3700   1
  -1  -7   9 29.3176 25.3336   1
  -1  -7   8 48.7098 19.7188   1
  -1  -7   7 1.11974 8.86965   1
  -1  -7   6 15.2582 10.7548   1
  -1  -7   5 253.673 43.8239   1
  -1  -7   4 716.790 66.9468   1
  -1  -7   3 140.432 27.9317   1
  -1  -7   2 14.6360 9.33455   1
   1  -7  -1-0.82268 5.45711   3
  -1  -7   1 8.32962 5.64144   1
   1  -7   0 1747.62 50.7854   2
  -1  -7   0 2001.22 76.2904   1
  -1  -7  -1 450.725 29.1451   1
  -1  -7  -1 417.503 41.7354   3
  -1  -7  -1 469.024 36.9241   2
   1  -7   1 402.047 34.4372   2
  -1  -7  -2 1305.71 75.7572   3
   1  -7   2 1296.76 86.0088   1
   1  -7   2 1281.29 76.2768   2
  -1  -7  -2 1381.29 73.4834   2
   1  -7   3 87.6247 23.4918   1
  -1  -7  -3 82.1082 21.3304   2
   1  -7   3 80.5185 23.4288   2
   1  -7   4 979.529 87.2947   1
   1  -7   4 1082.04 90.5428   2
  -1  -7  -4 1048.00 84.3318   2
   1  -7   5 1.91707 11.0936   1
   1  -7   6 142.311 37.8932   1
   1  -7   7 30.5935 20.9201   1
   1  -7   8 20.1155 23.1340   1
   1  -7   9 22.5334 23.8336   1
   1  -7  10 58.4163 33.8190   1
   1  -7  11 23.0807 18.4878   1
  -1  -6  13 15.3651 20.6324   1
  -1  -6  12 36.8054 36.4054   1
  -1  -6  11 18.0527 24.0525   1
  -1  -6  10 24.4053 24.8532   1
  -1  -6   9 35.4102 24.8659   1
  -1  -6   8 81.2087 34.4684   1
  -1  -6   7 22.3464 21.6181   1
  -1  -6   6 15.5368 16.7182   1
  -1  -6   5 324.383 46.3126   1
  -1  -6   4 82.8455 23.4176   1
  -1  -6   3 41.4698 14.7624   1
  -1  -6   2 389.601 38.2895   1
   1  -6  -2 296.572 18.2110   1
   1  -6  -1 165.359 17.1012   3
  -1  -6   1 170.862 22.4175   1
  -1  -6   0 444.379 34.7485   1
   1  -6   0 435.681 24.9809   2
  -1  -6  -1 126.800 22.1169   3
  -1  -6  -1 139.327 20.2855   2
  -1  -6  -1 123.034 14.4090   1
   1  -6   1 122.083 19.8053   2
  -1  -6  -2 311.238 35.3689   2
  -1  -6  -2 273.067 33.0051   3
   1  -6   2 289.059 36.0031   2
   1  -6   3 43.9932 19.6039   1
   1  -6   3 8.06804 12.7016   2
  -1  -6  -3 25.2106 12.7813   2
   1  -6   4 492.752 59.8462   1
  -1  -6  -4 541.728 60.6434   2
   1  -6   4 581.922 65.2679   2
   1  -6   5 34.7077 16.8322   1
   1  -6   5 33.1247 16.5442   2
   1  -6   6 23.1430 13.8994   1
   1  -6   7 37.5591 15.8923   1
   1  -6   8 2.57999 14.7454   1
   1  -6   9-14.6829 10.3045   1
   1  -6  10-3.97348 13.9628   1
   1  -6  11 16.8367 24.5345   1
   1  -6  12 61.4083 41.9569   1
  -1  -5  13 1.34456 25.8334   1
  -1  -5  12 16.7291 34.7194   1
  -1  -5  11 51.3652 37.0505   1
  -1  -5  10 103.817 40.5132   1
  -1  -5   9 3.76483 19.1254   1
  -1  -5   8 11.5604 13.2183   1
  -1  -5   7 35.1101 21.3741   1
  -1  -5   6 91.5271 27.8597   1
  -1  -5   5 95.4350 26.1918   1
  -1  -5   4 324.881 42.3176   1
   1  -5  -4 322.872 24.8256   1
  -1  -5   3 3160.61 116.812   1
   1  -5  -3 2806.10 57.5540   1
   1  -5  -2 143.915 12.4510   1
  -1  -5   2 168.418 24.9261   1
   1  -5  -1 1531.21 47.7578   3
  -1  -5   1 1585.70 63.7631   1
   1  -5   0 1274.72 42.0329   2
  -1  -5   0 1180.51 50.7401   1
   1  -5   1 1046.72 54.3853   2
  -1  -5  -1 1133.71 39.6332   1
  -1  -5  -1 1052.06 57.6276   3
  -1  -5  -1 1111.25 54.8301   2
  -1  -5  -2 773.932 53.9418   2
   1  -5   2 741.441 57.3695   2
  -1  -5  -3 342.883 43.0390   2
   1  -5   3 337.912 44.7935   1
   1  -5   3 330.974 43.4822   2
  -1  -5  -4 101.551 26.0219   2
   1  -5   4 90.0635 23.4484   2
   1  -5   4 106.455 24.5456   1
   1  -5   5 92.0933 28.0295   1
   1  -5   5 126.265 32.8083   2
   1  -5   6 17.9633 13.4788   1
   1  -5   7-3.36882 9.30622   1
   1  -5   8 292.899 57.4351   1
   1  -5   9 56.0005 29.2069   1
   1  -5  10 7.55776 22.0144   1
   1  -5  11-12.4901 18.0500   1
   1  -5  12-9.09345 22.0288   1
  -1  -4  13 20.4943 13.2206   1
  -1  -4  12-4.86101 16.9340   1
  -1  -4  11 79.4503 39.8679   1
  -1  -4  10 26.9037 25.6044   1
  -1  -4   9 14.7218 18.2520   1
  -1  -4   8 33.1974 22.0124   1
  -1  -4   7 11.6767 10.5519   1
  -1  -4   6 312.975 47.2015   1
  -1  -4   5 40.4768 20.2694   1
   1  -4  -5 28.3271 12.3220   1
  -1  -4   4 2077.85 100.532   1
   1  -4  -4 2055.11 68.4289   1
  -1  -4   3 108.997 20.9855   1
   1  -4  -3 105.916 12.2309   1
  -1  -4   2 2293.59 82.7330   1
   1  -4  -2 2260.36 47.4713   1
  -1  -4   1 8537.06 136.189   1
  -1  -4   0 322.085 24.5737   1
   1  -4   0 326.649 21.1448   2
  -1  -4  -1 679.488 41.9832   3
   1  -4   1 682.556 42.7985   2
  -1  -4  -1 670.351 41.9891   2
  -1  -4  -1 699.368 29.9626   1
   1  -4   2 67.4830 17.6892   2
  -1  -4  -2 63.7396 16.2089   2
   1  -4   3 2.17111 5.55283   2
  -1  -4  -3 0.89460 5.49683   2
  -1  -4  -4 63.6641 19.4667   2
   1  -4   4 63.6947 22.9697   2
   1  -4   4 52.6423 17.1540   1
   1  -4   5 144.418 36.1467   2
   1  -4   5 67.4065 21.7835   1
   1  -4   6 4.59228 7.14943   1
   1  -4   7 26.7604 15.7987   1
   1  -4   8 22.6594 14.4627   1
   1  -4   9 15.1824 15.4159   1
   1  -4  10 0.57366 21.0718   1
   1  -4  11 44.5942 36.3712   1
   1  -4  12 15.6860 33.9955   1
  -1  -3  13 29.1736 34.9215   1
  -1  -3  12 43.0997 38.7623   1
  -1  -3  11 46.4166 22.4594   1
  -1  -3  10 107.398 43.8181   1
  -1  -3   9 33.4165 21.0297   1
  -1  -3   8 17.0664 18.9107   1
  -1  -3   7 111.401 30.9390   1
  -1  -3   6 272.164 42.3963   1
   1  -3  -5 466.048 42.6328   1
  -1  -3   5 499.002 52.6728   1
   1  -3  -4 10.2336 6.38227   1
  -1  -3   4 3.20906 5.93848   1
  -1  -3   3 37.3404 10.7497   1
   1  -3  -3 31.8331 7.13586   1
  -1  -3   2 1225.72 56.6863   1
   1  -3  -2 1231.69 37.3860   1
  -1  -3   1 508.262 32.0573   1
  -1  -3   0 2116.78 59.5318   2
   1  -3   0 2076.36 51.0778   2
  -1  -3   0 2091.97 55.2579   1
  -1  -3  -1 923.481 47.9079   2
   1  -3   1 880.101 47.8311   2
  -1  -3  -1 881.145 45.1457   3
  -1  -3  -2 409.993 39.3459   2
   1  -3   2 396.801 39.5026   2
  -1  -3  -3 56.3806 14.0833   2
   1  -3   3 95.6209 22.7482   2
   1  -3   4 5.86574 8.85721   2
   1  -3   4 3.26456 10.6608   1
  -1  -3  -4-1.56395 14.3888   2
   1  -3   5 41.8504 24.0568   2
   1  -3   5 16.2958 7.03319   1
   1  -3   6 100.738 29.6055   1
   1  -3   7 79.5510 26.8826   1
   1  -3   8 5.35689 19.4244   1
   1  -3   9 13.4955 21.9624   1
   1  -3  10 6.13097 8.13522   1
   1  -3  11 9.64907 15.9893   1
   1  -3  12 36.8026 47.0785   1
   1  -3  13 0.16253 20.0976   1
  -1  -2  13-36.7576 38.2764   1
  -1  -2  12 49.6360 35.1158   1
  -1  -2  11-2.39102 12.3954   1
  -1  -2  10 100.414 41.1706   1
  -1  -2   9 404.349 66.8609   1
  -1  -2   8 110.730 33.2315   1
  -1  -2   7 91.2665 24.8795   1
  -1  -2   6 86.0088 22.2041   1
  -1  -2   5 162.811 27.7907   1
   1  -2  -5 106.024 20.8942   1
  -1  -2   4 94.0412 19.6565   1
   1  -2  -4 69.7671 13.9834   1
  -1  -2   3 138.919 20.1146   1
   1  -2  -3 139.240 16.1787   1
  -1  -2   2 2016.23 66.8382   1
   1  -2  -2 1952.79 51.6453   1
  -1  -2   1 2269.61 66.1638   1
   1  -2  -1 2339.23 50.4785   1
  -1  -2   0 973.945 35.3473   1
  -1  -2   0 1028.32 39.7955   2
   1  -2   0 987.337 35.5263   2
   1  -2   1 4443.26 105.134   2
  -1  -2  -1 4414.03 103.662   2
  -1  -2  -1 4504.01 93.8004   3
  -1  -2  -2-1.02528 4.83329   2
   1  -2   2 2.20001 7.25340   2
   1  -2   3 349.696 42.0832   2
  -1  -2  -3 330.906 41.7114   2
   1  -2   4 499.589 50.7783   1
   1  -2   4 594.670 61.8814   2
  -1  -2  -4 512.562 57.7238   2
   1  -2   5 24.0618 16.2221   2
   1  -2   5 22.3064 12.1907   1
   1  -2   6 23.8389 19.8236   1
   1  -2   7 62.3272 22.7790   1
   1  -2   8 487.721 73.2100   1
   1  -2   9 4.41308 18.3141   1
   1  -2  10 20.1871 25.6312   1
   1  -2  11 49.6730 33.2625   1
   1  -2  12 20.5389 27.6775   1
   1  -2  13-5.03318 13.6293   1
  -1  -1  13 9.77335 34.4577   1
  -1  -1  12-34.3843 21.7305   1
  -1  -1  11-7.97117 11.2473   1
  -1  -1  10 39.4009 28.1060   1
  -1  -1   9 31.7831 22.3607   1
  -1  -1   8 69.8016 28.7764   1
  -1  -1   7 217.336 39.1318   1
  -1  -1   6 71.2842 22.1431   1
   1  -1  -5 305.089 36.8898   1
  -1  -1   5 243.936 33.7251   1
   1  -1  -4 155.037 21.5198   1
  -1  -1   4 214.826 29.0830   1
   1  -1  -3 5.47131 4.11744   1
  -1  -1   3 3.54719 4.58463   1
  -1  -1   2 546.621 32.1863   1
   1  -1  -2 513.937 26.2217   1
  -1  -1   1 169.212 17.2145   1
   1  -1  -1 161.860 13.3377   1
  -1  -1   0 430.685 24.6664   2
  -1  -1   0 407.986 21.9719   1
   1  -1   0 392.875 22.6759   2
  -1  -1  -1 2704.56 79.5085   2
   1  -1   1 2642.92 79.6574   2
   1  -1   2 4.08092 9.60353   2
  -1  -1  -2 9.11632 10.1193   2
   1  -1   3 1489.35 86.6893   2
  -1  -1  -3 1526.58 87.2651   2
   1  -1   4 332.796 45.9098   1
  -1  -1  -4 167.984 32.6061   2
   1  -1   4 311.778 53.5084   2
   1  -1   5 21.0244 19.2888   2
   1  -1   5 15.0409 13.9557   1
   1  -1   6 25.8907 12.1008   1
   1  -1   7 186.883 40.4965   1
   1  -1   8 145.508 41.5592   1
   1  -1   9 2.54424 7.73256   1
   1  -1  10 18.4221 21.4901   1
   1  -1  11 30.0844 30.2693   1
   1  -1  12 16.9997 12.7024   1
  -1   0  13-15.4502 28.4206   1
  -1   0  12 23.5283 28.0477   1
  -1   0  11 18.8014 28.5802   1
  -1   0  10 255.395 57.3030   1
  -1   0   9 57.8612 34.3196   1
  -1   0   8 1067.76 96.4976   1
  -1   0   7 12.7654 8.12715   1
  -1   0   6 24.7037 12.5355   1
   1   0  -6 41.3856 16.7289   1
  -1   0   6 42.9970 23.3757   2
  -1   0   5 54.3939 19.6145   1
   1   0  -5 51.4284 19.7617   1
  -1   0   4 288.524 30.6379   1
   1   0  -4 308.680 32.8963   1
  -1   0   3 5.47114 4.61953   1
   1   0  -3-3.99420 7.10857   1
   1   0  -2 176.866 17.7627   1
  -1   0   2 139.803 16.6562   1
   1   0  -1 1.50644 2.00771   1
  -1   0   1 2.70452 2.99825   1
  -1   0   0 148.319 10.3498   3
   1   0   0 135.046 13.4226   2
  -1   0  -1 22.8021 10.2823   2
   1   0   1 19.7780 10.6508   2
   1   0   2 977.671 59.1858   2
  -1   0  -2 934.171 59.2665   2
   1   0   3 196.095 39.1116   2
  -1   0  -3 198.679 38.1336   2
   1   0   4 1754.26 105.939   2
  -1   0  -4 1760.84 107.561   2
   1   0   5 15.5844 14.2496   1
   1   0   5 22.5503 15.9411   2
   1   0   6 117.197 29.6079   1
   1   0   7 48.9897 24.4831   1
   1   0   8 555.937 74.3235   1
   1   0   9 6.66567 14.7243   1
   1   0  10 15.2715 11.2787   1
   1   0  11 31.5848 30.2322   1
   1   0  12 78.9184 54.6042   1
  -1   1  12 35.7208 29.0110   1
  -1   1  11 29.4642 32.9024   1
  -1   1  10 22.8556 26.2727   1
  -1   1   9 18.8039 20.7135   1
  -1   1   8 63.9615 27.3890   1
  -1   1   7 209.189 37.7393   1
   1   1  -6 53.9397 19.1100   1
  -1   1   6 49.8578 21.1678   2
  -1   1   6 85.9217 21.5955   1
  -1   1   5 316.102 36.5705   1
   1   1  -5 274.788 37.0822   1
  -1   1   4 170.833 22.2560   1
   1   1  -4 227.404 29.9287   1
  -1   1   3 7.30842 6.75839   1
   1   1  -3 0.88285 4.81581   1
   1   1  -2 548.323 34.6577   1
  -1   1   2 490.915 29.0522   1
   1   1  -1 144.816 15.7603   1
  -1   1   1 156.202 13.8634   1
   1   1   0 409.073 21.7217   1
  -1   1   0 418.113 24.4062   2
   1   1   0 426.722 24.3603   2
   1   1   1 2636.47 79.3803   2
  -1   1  -1 2637.00 79.8116   2
   1   1   1 2640.29 65.7311   3
   1   1   2 6.98061 8.99375   2
  -1   1  -2 14.9020 11.6338   2
   1   1   3 1486.99 86.0150   2
  -1   1  -3 1467.62 87.7212   2
   1   1   4 199.727 38.9876   2
   1   1   5 21.6557 21.0913   2
   1   1   5 0.69227 7.88719   1
   1   1   6 35.3322 17.9344   1
   1   1   7 154.417 35.8918   1
   1   1   8 92.4957 29.3140   1
   1   1   9 11.1964 20.5905   1
   1   1  10 12.7404 22.5219   1
   1   1  11 23.9005 36.6359   1
   1   1  12 110.993 61.4252   1
  -1   2  12 15.2983 23.0129   1
  -1   2  11 46.4912 33.1363   1
  -1   2  10 12.2623 14.8872   1
  -1   2   9 475.000 69.6246   1
  -1   2   8 135.555 34.6698   1
  -1   2   7 79.6446 21.1606   1
   1   2  -6 70.5177 22.9487   1
  -1   2   6 105.340 24.5271   1
  -1   2   6 77.6593 22.9198   2
  -1   2   5 143.682 24.4740   1
   1   2  -5 181.093 32.6137   1
   1   2  -4 78.5188 17.9456   1
  -1   2   4 91.1480 16.1512   1
  -1   2   3 132.225 18.2951   1
   1   2  -3 135.156 20.2273   1
  -1   2   2 2074.56 53.3498   1
   1   2  -2 1965.67 68.2403   1
   1   2  -1 2366.31 62.0917   1
   1   2   0 951.524 35.0165   1
  -1   2   0 999.088 36.8871   2
  -1   2  -1 4463.34 106.605   2
   1   2   1 4344.44 100.514   2
   1   2   1 4410.76 92.6008   3
  -1   2  -2-7.04439 8.05156   2
   1   2   2 0.85572 9.52152   2
  -1   2  -3 405.863 50.9698   2
   1   2   3 340.859 40.8913   2
   1   2   4 542.265 58.6139   2
   1   2   5 21.4504 10.0306   1
   1   2   5 33.2230 16.6484   2
   1   2   6 17.4200 14.8718   1
   1   2   7 38.9005 17.6359   1
   1   2   8 460.013 67.8724   1
   1   2   9 15.8266 19.0915   1
   1   2  10-14.4490 23.4749   1
   1   2  11-9.98008 21.9685   1
  -1   3  12-38.5602 32.1807   1
  -1   3  11 19.1406 31.7255   1
  -1   3  10 79.6296 34.4911   1
  -1   3   9 48.4547 25.7405   1
  -1   3   8 17.3397 16.2876   1
  -1   3   7 161.129 32.0926   1
   1   3  -6 267.612 44.2895   1
  -1   3   6 279.605 47.3853   2
  -1   3   6 284.349 35.6774   1
   1   3  -5 465.965 51.7320   1
  -1   3   5 477.817 39.9794   1
  -1   3   5 490.771 55.5708   2
   1   3  -4 4.93983 6.57438   1
  -1   3   4 8.32469 6.85840   1
   1   3  -3 16.8603 9.42799   1
  -1   3   3 28.2825 6.16954   1
  -1   3   2 1245.86 38.0021   1
   1   3  -2 1225.97 56.9135   1
   1   3  -1 488.644 29.9915   1
   1   3   0 1983.04 54.6850   1
  -1   3   0 2071.30 51.8608   2
   1   3   1 876.202 44.5291   3
  -1   3  -1 894.854 48.4188   2
   1   3   1 837.713 44.0201   2
   1   3   1 891.478 32.5256   1
   1   3   2 375.844 36.4305   2
   1   3   2 369.517 32.4737   3
  -1   3  -2 404.493 40.2293   2
  -1   3  -3 71.6235 18.6891   2
   1   3   3 73.9813 20.0846   2
   1   3   4 12.7632 11.6980   2
   1   3   5 74.2377 25.7038   2
   1   3   5 44.1046 15.9672   1
   1   3   6 111.449 27.3720   1
   1   3   7 84.3591 31.4772   1
   1   3   8 5.02040 19.9186   1
   1   3   9 9.56927 21.8961   1
   1   3  10 75.8007 37.5489   1
   1   3  11 93.1288 45.3997   1
  -1   4  11 17.8682 22.3113   1
  -1   4  10 36.8091 29.6487   1
  -1   4   9 32.3152 22.8369   1
  -1   4   8 16.1685 15.9279   1
  -1   4   7 9.88237 10.1975   1
   1   4  -6 315.124 48.4132   1
  -1   4   6 283.451 34.0097   1
  -1   4   6 355.617 50.6611   2
   1   4  -5 33.1361 18.2701   1
  -1   4   5 30.2168 16.1965   2
  -1   4   5 13.4244 5.55364   1
  -1   4   4 2208.88 73.0604   1
   1   4  -4 2057.78 101.714   1
   1   4  -3 93.4687 19.2125   1
  -1   4   3 107.992 13.2151   1
   1   4  -2 2353.20 83.5973   1
   1   4  -1 8121.90 134.368   1
  -1   4   1 8458.21 100.750   3
   1   4   0 299.579 23.2301   1
  -1   4   0 368.423 22.1005   2
  -1   4  -1 709.977 44.0168   2
   1   4   1 656.866 28.9989   1
   1   4   1 641.207 38.4978   2
   1   4   1 685.537 41.8592   3
   1   4   2 70.0211 14.6514   3
  -1   4  -2 55.0625 15.3716   2
   1   4   2 62.9935 15.7091   2
   1   4   3 3.43759 7.80602   2
   1   4   3 9.32002 5.40280   3
   1   4   4 79.4996 23.5387   2
   1   4   5 92.8164 21.8276   1
   1   4   5 128.341 32.2837   2
   1   4   6 20.4916 11.0410   1
   1   4   7 62.8485 20.8296   1
   1   4   8 43.7012 28.0711   1
   1   4   9 54.3074 34.9307   1
   1   4  10 22.8914 30.7632   1
  -1   5  11-26.9966 28.5619   1
  -1   5  10 148.876 45.1281   1
  -1   5   9 25.9892 19.0776   1
  -1   5   8 15.4935 13.4607   1
  -1   5   7 26.4440 11.8271   1
  -1   5   6 67.2852 18.1240   1
  -1   5   6 78.5581 27.9984   2
   1   5  -5 67.6504 22.8624   1
  -1   5   5 73.4618 15.6323   1
  -1   5   5 68.0849 21.5289   2
  -1   5   4 342.407 39.3890   2
  -1   5   4 367.807 26.8347   1
   1   5  -4 362.288 45.4719   1
  -1   5   3 2849.15 55.8642   1
   1   5  -3 3124.86 115.475   1
   1   5  -2 175.628 24.4304   1
  -1   5   2 162.497 18.9643   3
  -1   5   1 1597.48 48.6663   3
   1   5  -1 1541.27 62.4399   1
   1   5   0 1337.75 48.5973   1
  -1   5   0 1291.89 41.3982   2
   1   5   1 1058.36 50.5321   2
  -1   5  -1 1143.29 56.3854   2
   1   5   1 1055.28 39.1983   1
   1   5   2 748.664 30.7296   1
   1   5   2 755.059 50.8497   2
   1   5   2 745.318 50.7356   3
   1   5   3 353.339 40.5953   2
   1   5   3 353.576 39.0604   3
   1   5   4 78.7807 20.7329   2
   1   5   4 110.290 22.9760   3
   1   5   5 100.597 27.1922   2
   1   5   5 100.922 21.1050   1
   1   5   6 5.73769 4.34562   1
   1   5   7 24.6651 16.0329   1
   1   5   8 414.869 61.6615   1
   1   5   9 74.7462 35.4031   1
   1   5  10 43.1343 36.5052   1
  -1   6  10 20.6843 17.0118   1
  -1   6   9 36.6871 23.9470   1
  -1   6   8 52.7804 18.7278   1
  -1   6   7 23.6768 14.3401   1
  -1   6   6 1.85524 4.42299   1
  -1   6   6 6.61997 9.56606   2
  -1   6   5 280.252 40.1557   2
   1   6  -5 318.994 47.7844   1
  -1   6   5 320.627 27.5734   1
  -1   6   4 56.6380 16.6554   2
  -1   6   4 57.0310 9.64878   1
   1   6  -4 95.5656 25.7140   1
  -1   6   3 13.2289 7.51129   2
   1   6  -3 42.0990 15.7528   1
  -1   6   2 327.625 22.8321   2
   1   6  -2 335.740 36.9588   1
  -1   6   2 388.923 31.9255   3
   1   6  -1 166.289 21.9559   1
   1   6   0 462.232 31.5743   1
   1   6   1 139.563 19.0862   2
   1   6   1 126.162 13.1788   1
   1   6   2 265.133 30.4482   2
   1   6   2 251.855 18.2392   1
   1   6   2 287.329 33.9231   3
   1   6   3 35.7768 15.5206   2
   1   6   3 20.1284 6.03080   1
   1   6   3 37.3748 16.4662   3
   1   6   4 591.149 57.4741   3
   1   6   4 521.500 56.6676   2
   1   6   5 35.4000 13.8363   2
   1   6   5 35.8885 12.2275   1
   1   6   6 8.79458 4.88911   1
   1   6   7 81.7294 25.0698   1
   1   6   8 25.3464 24.2759   1
   1   6   9 63.9393 28.7456   1
  -1   7  10 75.6882 28.6469   1
  -1   7   9 27.7527 21.1757   1
  -1   7   8 75.4732 22.5078   1
  -1   7   7 0.49693 4.72977   1
  -1   7   6 7.40453 4.73085   1
  -1   7   6 50.7277 22.1815   2
  -1   7   5 197.663 19.6497   1
  -1   7   5 237.975 37.3309   2
   1   7  -5 205.295 39.6527   1
   1   7  -4 731.289 67.8229   1
  -1   7   4 707.232 55.4810   2
  -1   7   3 113.174 18.4478   2
   1   7  -3 122.425 25.8754   1
  -1   7   3 125.540 21.0687   3
  -1   7   2 2.77651 2.57142   2
  -1   7   2 5.77976 5.10121   3
   1   7  -2 20.1178 10.5317   1
   1   7  -1 8.96611 4.66948   1
   1   7   0 1902.48 68.8179   1
   1   7   1 459.177 27.6303   1
   1   7   2 1313.23 73.4188   3
   1   7   2 1098.09 38.3630   1
   1   7   2 1284.91 64.8087   2
   1   7   3 67.8725 9.40921   1
   1   7   3 93.7542 21.1087   2
   1   7   3 95.5916 22.4575   3
   1   7   4 981.246 46.4571   1
   1   7   4 1075.50 80.7668   2
   1   7   4 940.311 40.9096   1
   1   7   4 1150.74 82.4239   3
   1   7   5 11.7045 11.2668   2
   1   7   5 29.2053 9.76837   1
   1   7   6 220.152 31.5249   1
   1   7   7 38.4840 19.0010   1
   1   7   8 43.0478 25.3863   1
   1   7   9 49.4526 22.7185   1
  -1   8   9 29.9778 15.6269   1
  -1   8   8 25.0513 12.0899   1
  -1   8   7 16.3614 8.25558   1
  -1   8   6 57.0586 11.0572   1
  -1   8   6 88.9561 26.8575   2
  -1   8   5 5.21852 4.51616   2
  -1   8   4 49.2457 14.5167   2
  -1   8   4 52.6275 14.9051   3
   1   8  -4 80.6661 27.3893   1
  -1   8   3 129.288 18.3221   2
  -1   8   3 125.087 21.1527   3
   1   8  -3 148.464 29.3965   1
   1   8  -2 48.5530 15.6073   1
  -1   8   2 73.3363 16.7200   3
   1   8  -1 31.5564 10.7639   1
   1   8   0 323.255 30.6967   1
   1   8   1 72.5562 12.3245   1
   1   8   2 48.1159 12.6989   2
   1   8   2 37.5967 7.00169   1
   1   8   3 90.0205 21.1652   2
   1   8   3 75.5962 21.8204   3
   1   8   4 305.425 43.3709   2
   1   8   4 165.925 15.0576   1
   1   8   4 195.069 17.5111   1
   1   8   4 284.433 41.3215   3
   1   8   5 4.98944 4.31453   1
   1   8   5 0.16680 2.65711   1
   1   8   5 19.7158 15.8684   2
   1   8   6 11.6668 9.87277   1
   1   8   7 23.2099 12.7781   1
   1   8   8 209.715 38.1912   1
  -1   9   8 43.2404 13.2222   1
  -1   9   7 11.1718 8.59617   2
  -1   9   7 16.6444 6.68924   1
  -1   9   6 220.778 40.6380   2
  -1   9   5 46.6890 17.3675   2
  -1   9   5 38.2807 13.4490   3
  -1   9   4 198.381 31.4546   3
   1   9  -4 168.240 38.0088   1
  -1   9   4 152.707 23.7354   2
  -1   9   3 45.6157 14.3953   3
   1   9  -3 45.2577 18.2042   1
  -1   9   3 41.4274 9.74777   2
   1   9  -2 120.184 25.8170   1
   1   9  -1 5.10442 6.49849   1
   1   9   0 754.898 49.9388   1
   1   9   1 98.5439 14.7311   1
   1   9   2 273.648 19.9684   1
   1   9   2 321.197 32.1953   2
   1   9   3 462.485 51.2970   3
   1   9   3 405.499 41.5269   2
   1   9   4 368.395 46.4409   2
   1   9   5-1.21027 8.29363   2
   1   9   5 2.20638 1.50893   1
   1   9   5 2.33036 3.14498   1
   1   9   6 93.7071 16.7277   1
   1   9   6 98.9912 16.6365   1
   1   9   7 67.2095 16.8070   1
   1   9   8 93.0915 22.8303   1
  -1  10   7 29.3333 21.9072   2
  -1  10   6 158.444 33.0817   2
  -1  10   5 21.2543 14.2508   2
  -1  10   4 98.7008 18.2614   2
  -1  10   4 82.6698 21.4232   3
  -1  10   3 311.565 37.6455   3
   1  10  -3 298.710 45.1746   1
  -1  10   3 206.796 20.4373   2
   1  10  -2 518.665 54.4529   1
   1  10  -1 198.436 31.3679   1
   1  10   0 338.404 36.3604   1
   1  10   1 190.365 22.5306   1
   1  10   2 13.1264 4.90098   1
   1  10   3 75.6917 23.5219   3
   1  10   3 45.4056 14.1177   2
   1  10   4 27.2672 14.0269   2
   1  10   5 19.6892 12.6860   2
   1  10   7 51.5113 11.5580   1
  -1  11   7 14.2785 9.36240   2
  -1  11   6 83.8421 25.5474   2
  -1  11   5 121.388 22.8932   2
  -1  11   4 257.905 37.5022   3
  -1  11   4 236.069 27.3041   2
  -1  11   3 354.871 42.2110   3
   1  11  -3 388.954 54.5338   1
  -1  11   3 236.040 17.6583   2
   1  11  -2 14.1970 10.3432   1
   1  11  -1 15.0066 10.9308   1
   1  11   0 5.07746 7.92762   1
   1  11   1 364.191 34.5737   1
   1  11   3 5.88910 5.70839   2
   1  11   4 124.268 24.6980   2
   1  11   5 8.73879 11.4789   2
   1  11   6 22.9423 17.4571   2
  -1  12   7 42.7741 20.9069   2
  -1  12   6 164.914 35.1392   2
  -1  12   5 0.90718 16.7713   2
  -1  12   4 25.0519 9.84270   2
  -1  12   4 36.3330 17.9784   3
   1  12  -3 15.2317 16.6246   1
   1  12  -2 128.195 30.4202   1
   1  12  -1 24.4758 16.8467   1
   1  12   0 6.39633 8.98853   1
   1  12   3 203.914 29.3654   2
   1  12   4 20.3496 11.3703   2
   1  12   5 81.1681 25.6420   2
   1  12   6 25.1677 18.8048   2
  -1  13   6 8.30655 12.4099   2
  -1  13   5 61.9337 17.6498   2
  -1  13   4 220.143 21.8501   2
  -1  13   4 346.495 46.5979   3
   1  13   4 20.8823 11.5456   2
   1  13   5 6.38162 6.08041   2
  -1  14   5 32.1834 13.0581   2
   1  14   4 27.2437 12.8555   2
   1  14   5 25.2041 14.5839   2
  -1  15   5 26.7477 9.39214   2
  -2 -26   2 25.9699 25.0256   3
  -2 -26   1-5.97066 19.6130   3
  -2 -26   0 24.3880 20.5640   3
  -2 -26  -1-38.0992 25.3159   3
  -2 -25   5 20.7522 30.2044   1
  -2 -25   4-39.8546 29.1610   1
  -2 -25   2-6.28511 9.92040   3
  -2 -25   1 4.41021 14.1489   3
  -2 -25   0-1.76504 13.0199   3
  -2 -25  -1-41.3648 26.1189   3
   2 -25   3 25.5790 32.8014   1
   2 -25   4 33.6791 28.6962   1
  -2 -24   6-47.7976 33.0203   1
  -2 -24   5-6.53979 15.1939   1
  -2 -24   4-82.0892 39.7562   1
  -2 -24   3-11.5307 16.8876   1
  -2 -24   2 15.6122 19.3034   3
  -2 -24   1 16.5909 25.9991   3
  -2 -24   0 4.89939 8.10300   3
  -2 -24  -1-56.0991 29.6227   3
   2 -24   2 12.7614 16.6830   1
  -2 -24  -2 0.55218 19.5257   3
   2 -24   3 3.20020 17.1641   1
   2 -24   4 30.4649 28.1823   1
  -2 -23   6-6.30135 12.6360   1
  -2 -23   5 0.94070 29.8126   1
  -2 -23   4-107.789 44.3540   1
  -2 -23   3-10.3820 16.0358   1
  -2 -23   2 17.7931 20.3084   3
  -2 -23   2 24.7027 26.7804   1
  -2 -23   1 43.6159 28.4294   3
  -2 -23   0 1.75617 21.6469   3
   2 -23   1-9.31757 7.79050   1
  -2 -23  -1-30.6882 21.9963   3
   2 -23   2 37.5164 26.1231   1
  -2 -23  -2-6.95015 10.3510   3
   2 -23   3-6.55327 11.7803   1
   2 -23   4 25.8383 27.8232   1
   2 -23   5 14.0601 27.3386   1
  -2 -22   7 2.05031 26.3455   1
  -2 -22   6 14.0231 19.6160   1
  -2 -22   5 13.7648 16.1928   1
  -2 -22   4-42.2991 27.9698   1
  -2 -22   3 0.07596 26.4539   1
  -2 -22   2 25.2247 28.2384   1
  -2 -22   1 18.0617 27.1899   1
  -2 -22   1 45.7392 25.0712   3
   2 -22   0 30.0298 25.0205   1
  -2 -22   0 18.4246 17.1791   3
  -2 -22  -1 35.5225 25.8787   3
   2 -22   1 75.3895 31.7387   1
   2 -22   2 9.54849 17.6292   1
  -2 -22  -2 9.44873 10.5843   3
   2 -22   3-4.38861 19.9492   1
   2 -22   4-3.90481 10.6189   1
   2 -22   5 20.0380 24.4042   1
  -2 -21   7 50.5726 41.0168   1
  -2 -21   6-38.1286 27.4509   1
  -2 -21   5-3.22544 28.7377   1
  -2 -21   4-8.37226 24.8238   1
  -2 -21   3-27.7096 29.3447   1
  -2 -21   2 16.7561 15.6858   1
  -2 -21   1 16.3431 19.0404   3
  -2 -21   1 52.9926 35.2824   1
   2 -21  -1 61.7587 25.5357   1
  -2 -21   0 9.61433 17.7005   1
  -2 -21   0 30.0971 24.5286   3
   2 -21   0 26.1321 20.6308   1
  -2 -21  -1 12.3924 17.2554   3
   2 -21   1 7.90781 14.4681   1
  -2 -21  -2 30.4497 22.6897   3
   2 -21   2 10.7267 11.4214   1
   2 -21   3 4.27504 10.4298   1
   2 -21   4 50.7845 30.1871   1
   2 -21   5 37.6859 31.0653   1
   2 -21   6 22.5243 24.4092   1
  -2 -20   8 36.8316 38.7860   1
  -2 -20   7-25.5770 23.1284   1
  -2 -20   6 19.7726 24.7152   1
  -2 -20   5-30.4625 22.2095   1
  -2 -20   4 48.8103 29.0596   1
  -2 -20   3 27.7195 31.4477   1
  -2 -20   2 10.3817 13.2604   1
   2 -20  -2 35.4608 16.5192   1
  -2 -20   1 12.6451 16.1404   3
   2 -20  -1 10.7098 15.5773   1
   2 -20  -1 53.8547 24.0971   3
  -2 -20   1-15.3005 10.3362   1
  -2 -20   0 72.3552 29.0121   1
   2 -20   0 10.3459 11.0512   1
   2 -20   0 39.4281 22.2812   3
  -2 -20   0 31.7798 24.7604   3
   2 -20   1 38.6512 22.6527   3
   2 -20   1 32.0540 17.7077   1
  -2 -20  -1 19.7727 25.2922   3
  -2 -20  -2 6.79957 14.6149   3
   2 -20   2 45.4547 23.8087   1
   2 -20   3 2.54874 9.93229   1
   2 -20   4 0.51263 19.7210   1
   2 -20   5 15.6989 10.8045   1
   2 -20   6 59.4452 28.5890   1
  -2 -19   8 8.76392 23.4721   1
  -2 -19   7 22.1519 28.7058   1
  -2 -19   6 0.18623 13.0050   1
  -2 -19   5 27.4252 14.8790   1
  -2 -19   4-18.5994 24.4292   1
  -2 -19   3-23.9949 23.4345   1
   2 -19  -2 37.7581 19.5037   1
  -2 -19   2-3.45103 9.28727   1
  -2 -19   1 23.0177 10.4465   2
  -2 -19   1 14.3878 16.7181   1
   2 -19  -1 12.3982 5.96519   3
   2 -19  -1 30.2076 14.8730   1
   2 -19   0 11.9876 15.7599   1
  -2 -19   0 24.0907 16.5483   3
  -2 -19   0 46.0730 26.4079   1
   2 -19   0 40.7779 20.2848   3
  -2 -19  -1 2.19159 15.5172   3
   2 -19   1 94.7946 26.9920   3
  -2 -19  -1 46.3919 23.4874   1
   2 -19   1 19.5185 17.1364   1
   2 -19   2-28.3368 18.3352   1
  -2 -19  -2-23.2427 21.4722   3
   2 -19   3 20.2887 18.5413   1
   2 -19   4 29.7836 17.1261   1
   2 -19   5-16.3827 22.0236   1
   2 -19   6-14.5170 16.0668   1
   2 -19   7 59.7967 37.2985   1
  -2 -18   9 21.0951 32.9352   1
  -2 -18   8 53.2584 35.2924   1
  -2 -18   7-12.6626 22.4184   1
  -2 -18   6 16.7018 19.3160   1
  -2 -18   5-19.9723 22.4887   1
  -2 -18   4-22.3996 22.5041   1
   2 -18  -3 24.0745 11.6169   1
  -2 -18   3-16.3107 22.5560   1
   2 -18  -2 28.8024 15.5799   1
  -2 -18   2-13.5087 10.8559   1
  -2 -18   1 25.0305 12.7424   2
  -2 -18   1-8.57485 13.4475   1
   2 -18  -1 8.17774 7.04560   3
   2 -18  -1 16.5872 10.8424   1
   2 -18   0 16.4837 14.3294   1
   2 -18   0 47.2464 20.8506   3
  -2 -18   0 43.1280 21.5877   3
  -2 -18   0 43.7666 15.2206   2
  -2 -18   0 92.7747 32.2465   1
  -2 -18  -1 44.5581 19.1338   1
   2 -18   1-6.70956 11.1232   1
  -2 -18  -1 31.5654 12.3809   2
  -2 -18  -1 6.66191 18.7343   3
  -2 -18  -2 8.67883 6.39237   2
  -2 -18  -2-3.14941 14.3059   3
   2 -18   2-8.67504 10.9792   1
  -2 -18  -2 7.31393 8.96836   1
   2 -18   3-2.33881 13.4779   1
   2 -18   4 29.6929 21.3784   1
   2 -18   5 8.04520 15.8941   1
   2 -18   6-1.79924 9.66397   1
   2 -18   7 16.8236 19.1363   1
  -2 -17   9-4.23338 15.9372   1
  -2 -17   8 33.6006 31.0428   1
  -2 -17   7 17.4634 19.3419   1
  -2 -17   6-26.7448 22.1746   1
  -2 -17   5-4.77577 14.4293   1
  -2 -17   4 22.3027 21.8814   1
   2 -17  -3 24.0460 11.9203   1
  -2 -17   3 63.6493 23.6830   1
  -2 -17   2 100.425 34.0008   1
   2 -17  -2 59.8787 19.7986   1
  -2 -17   1 10.0252 14.4707   1
   2 -17  -1 5.30099 8.09376   3
   2 -17  -1-16.4885 10.6779   1
  -2 -17   1 8.04412 9.94336   2
  -2 -17   0 15.0903 17.2163   3
  -2 -17   0 26.0653 17.0083   1
   2 -17   0 30.5617 17.4290   3
   2 -17   0 4.22895 9.50673   1
  -2 -17   0 31.6082 13.0701   2
  -2 -17  -1-7.86438 17.1718   3
  -2 -17  -1 13.0371 10.3996   1
   2 -17   1 11.7180 6.81239   2
   2 -17   1-4.39462 8.51674   1
  -2 -17  -1 3.96463 7.57326   2
  -2 -17  -2-17.6755 22.6820   3
   2 -17   2-3.68895 9.51638   1
  -2 -17  -2 32.2209 14.8350   2
  -2 -17  -2 19.0120 7.18230   1
   2 -17   2 10.6159 13.1767   2
   2 -17   3-1.54682 12.6516   1
  -2 -17  -3 0.89008 7.83126   2
   2 -17   4 8.54967 9.41256   1
   2 -17   5 12.6358 13.1570   1
   2 -17   6-2.85424 9.87854   1
   2 -17   7 13.8150 32.3703   1
   2 -17   8 23.3888 23.7407   1
  -2 -16  10-40.5034 28.6670   1
  -2 -16   9-8.87834 26.2041   1
  -2 -16   8 81.2889 40.3633   1
  -2 -16   7 16.9989 20.4900   1
  -2 -16   6 5.08031 11.7189   1
  -2 -16   5 61.4303 30.4600   1
  -2 -16   4 14.0676 13.3223   1
   2 -16  -3 5.91700 5.34430   1
  -2 -16   3-30.6219 20.0779   1
   2 -16  -2-1.53332 5.34471   1
  -2 -16   2-13.8614 16.7619   1
  -2 -16   1 11.6010 8.09699   2
  -2 -16   1 3.09407 10.0817   1
   2 -16  -1-2.14066 10.9546   3
   2 -16  -1-15.6542 12.2420   1
  -2 -16   0 82.0137 32.0656   3
  -2 -16   0 81.5245 19.1226   2
   2 -16   0 78.0100 25.7318   1
   2 -16   0 105.459 27.4255   3
  -2 -16   0 137.815 34.7846   1
   2 -16   1-11.2995 11.1477   1
  -2 -16  -1-1.57287 6.31592   1
   2 -16   1 16.2574 9.76066   2
  -2 -16  -1-6.30251 6.58301   2
  -2 -16  -1 9.93328 13.9951   3
  -2 -16  -2 83.8362 28.2068   3
   2 -16   2 101.649 32.0608   1
  -2 -16  -2 105.116 19.3554   1
   2 -16   2 70.5913 20.2494   2
  -2 -16  -2 97.2373 23.5116   2
   2 -16   3-15.6414 19.1666   1
  -2 -16  -3 4.67679 13.7895   2
   2 -16   3-6.48383 12.8489   2
  -2 -16  -4 10.6900 14.4666   2
   2 -16   4-7.91735 19.7217   1
   2 -16   5-8.49621 17.6225   1
   2 -16   6 27.4950 29.7275   1
   2 -16   7 24.2428 22.4668   1
   2 -16   8 14.6050 28.6527   1
  -2 -15  10 10.3868 19.4158   1
  -2 -15   9-14.9606 15.1709   1
  -2 -15   8 4.47675 22.7117   1
  -2 -15   7 35.4384 31.0325   1
  -2 -15   6-1.17011 8.26475   1
  -2 -15   5 15.7264 18.3935   1
  -2 -15   4 10.5964 16.1110   1
  -2 -15   3 107.772 33.7620   1
   2 -15  -3 64.0949 15.3832   1
   2 -15  -2 27.9519 10.6857   1
  -2 -15   2 23.8145 13.6183   1
  -2 -15   1 24.5765 12.8969   1
   2 -15  -1 17.4482 6.58099   3
  -2 -15   1 58.7469 17.3024   2
   2 -15  -1 14.5848 11.2260   1
   2 -15   0 10.1134 8.87713   1
  -2 -15   0-20.3278 10.9890   2
  -2 -15   0 11.1474 13.1121   1
  -2 -15   0 43.6406 24.4713   3
   2 -15   0 38.2483 16.6175   3
   2 -15   1 0.59307 12.4601   1
  -2 -15  -1 12.2832 8.61924   1
   2 -15   1 3.66177 6.19428   2
  -2 -15  -1 10.1383 8.04471   2
  -2 -15  -1 13.9201 17.3002   3
  -2 -15  -2 253.876 39.9051   2
   2 -15   2 161.175 42.2996   1
  -2 -15  -2 200.821 45.4088   3
  -2 -15  -2 227.964 28.1022   1
   2 -15   2 131.161 29.4244   2
  -2 -15  -3 38.1377 18.0389   2
   2 -15   3 18.2421 8.12896   2
   2 -15   3 9.61737 11.5745   1
  -2 -15  -4 40.0063 20.9575   2
   2 -15   4 53.6368 25.9317   1
   2 -15   5 6.77283 9.86517   1
   2 -15   6-2.29158 19.7165   1
   2 -15   7-13.5545 18.7107   1
   2 -15   8 7.13289 13.7179   1
  -2 -14  10 29.4274 19.1472   1
  -2 -14   9 76.0156 40.2568   1
  -2 -14   8 31.9950 19.7184   1
  -2 -14   7 3.41711 14.3853   1
  -2 -14   6 19.4097 20.4587   1
  -2 -14   5 56.6914 28.1324   1
  -2 -14   4 21.0751 10.6079   1
   2 -14  -3 45.3840 12.1437   1
  -2 -14   3 90.5381 29.0576   1
  -2 -14   2-16.0575 15.2013   1
   2 -14  -2 2.04926 4.98299   1
  -2 -14   1 25.1413 16.5017   1
   2 -14  -1-2.73467 7.45323   3
   2 -14  -1 16.0137 13.3757   1
  -2 -14   0 83.1058 28.7640   3
  -2 -14   0 98.0451 26.9540   1
   2 -14   0 76.7884 25.0794   1
   2 -14   0 115.496 25.0882   3
  -2 -14   0 62.1318 16.6998   2
  -2 -14  -1 6.04393 14.4506   3
  -2 -14  -1 8.94898 6.97342   1
  -2 -14  -1-2.76604 9.21169   2
   2 -14   1 17.2200 10.9178   2
   2 -14   1-14.4010 13.0254   1
  -2 -14  -2 85.5594 24.5311   2
  -2 -14  -2 45.8232 12.3019   1
   2 -14   2 27.8630 21.0725   1
  -2 -14  -2 36.0598 16.5910   3
   2 -14   2 38.0972 15.9846   2
   2 -14   3-4.14081 11.7629   2
   2 -14   3 30.9893 17.3456   1
  -2 -14  -3 16.1423 10.9952   2
   2 -14   4 308.460 61.7130   1
  -2 -14  -4 379.392 57.2799   2
   2 -14   5 8.82835 18.5079   1
   2 -14   6 6.26300 14.1559   1
   2 -14   7 35.1786 28.1385   1
   2 -14   8-0.96430 14.4468   1
   2 -14   9 50.2826 33.5410   1
  -2 -13  11 5.75535 24.1808   1
  -2 -13  10 11.2813 29.3777   1
  -2 -13   9 24.5208 26.0170   1
  -2 -13   8 60.2210 34.7727   1
  -2 -13   7 54.7935 24.7836   1
  -2 -13   6 24.2665 21.6639   1
  -2 -13   5-12.8861 12.9140   1
  -2 -13   4 103.449 32.0736   1
  -2 -13   3 162.061 36.4005   1
   2 -13  -3 142.992 20.5174   1
  -2 -13   2 173.949 37.1876   1
   2 -13  -2 181.646 27.3049   1
   2 -13  -1 3.74228 5.82616   3
  -2 -13   1 4.90763 10.1057   1
   2 -13  -1-2.16288 7.16956   1
   2 -13   0 59.1464 21.1895   1
   2 -13   0 91.3339 21.1874   3
  -2 -13   0 68.0842 21.3217   1
   2 -13   0 38.5716 7.84754   2
  -2 -13   0 49.3903 14.0998   2
   2 -13   1 22.6387 17.0776   1
   2 -13   1 35.7932 13.4587   2
  -2 -13  -1 38.3088 15.1557   2
  -2 -13  -1 13.7911 11.1505   3
  -2 -13  -1 25.7956 10.7265   1
  -2 -13  -2 54.4879 17.9481   3
  -2 -13  -2 102.047 24.6786   2
  -2 -13  -2 79.9605 15.3518   1
   2 -13   2 100.151 33.2335   1
   2 -13   2 116.595 27.2503   2
   2 -13   3 74.6402 24.4978   2
   2 -13   3 60.2810 26.3091   1
  -2 -13  -3 96.6346 26.8652   2
  -2 -13  -4 140.872 35.6071   2
   2 -13   4 149.995 44.3116   1
  -2 -13  -5 29.2085 23.5215   2
   2 -13   5-11.8601 14.3871   1
   2 -13   6 13.2282 23.5218   1
   2 -13   7-9.25442 10.0724   1
   2 -13   8 1.66922 16.7554   1
   2 -13   9 21.1343 25.1879   1
  -2 -12  11 12.4309 14.2037   1
  -2 -12  10-20.8856 8.96711   1
  -2 -12   9 27.2566 22.0038   1
  -2 -12   8 39.3866 24.6707   1
  -2 -12   7 32.1133 20.9796   1
  -2 -12   6 66.2099 27.0260   1
  -2 -12   5 200.339 45.0951   1
  -2 -12   4 1.07744 8.61680   1
   2 -12  -4 1.71752 1.44565   1
   2 -12  -4 8.49319 3.12045   1
   2 -12  -3 16.9021 7.15822   1
   2 -12  -3 9.89322 4.55815   1
  -2 -12   3-7.86989 10.2763   1
  -2 -12   2 251.525 43.9854   1
   2 -12  -1-5.18625 6.32455   3
  -2 -12   1-6.88940 11.0483   1
   2 -12   0 20.9612 13.9206   1
  -2 -12   0 17.1082 8.91352   2
   2 -12   0 21.8710 6.89110   2
  -2 -12   0 21.5793 12.5090   1
   2 -12   1 76.9428 26.0012   1
   2 -12   1 105.348 22.8001   2
  -2 -12  -1 82.4897 21.7009   2
  -2 -12  -1 79.5303 26.8284   3
  -2 -12  -1 78.1601 18.6728   1
  -2 -12  -2 15.7508 12.3049   3
  -2 -12  -2 47.9901 11.4898   1
   2 -12   2 26.0348 9.02671   2
  -2 -12  -2 52.7118 17.7918   2
   2 -12   2 50.6640 21.7250   1
   2 -12   3 73.0322 24.3631   2
   2 -12   3 72.6607 30.5637   1
  -2 -12  -3 67.1504 21.6676   2
   2 -12   4 180.522 49.6068   1
   2 -12   4 207.073 42.5535   2
  -2 -12  -4 291.924 52.8506   2
   2 -12   5 43.6940 24.2120   1
  -2 -12  -5 43.9680 20.9797   2
   2 -12   6 11.8550 19.1084   1
   2 -12   7 30.8917 28.3397   1
   2 -12   8 3.89564 15.1179   1
   2 -12   9 19.2479 11.6873   1
  -2 -11  11 68.3482 38.6928   1
  -2 -11  10 19.6189 25.7311   1
  -2 -11   9 37.3028 30.0304   1
  -2 -11   8 15.3879 12.9380   1
  -2 -11   7 20.9562 20.6859   1
  -2 -11   6 113.947 35.8193   1
  -2 -11   5-6.11754 6.50754   1
  -2 -11   4 46.0007 23.6213   1
   2 -11  -4 6.86654 3.57102   1
  -2 -11   3 123.894 29.4949   1
   2 -11  -3 106.167 15.7079   1
  -2 -11   2 200.402 38.7869   1
   2 -11  -1 24.3835 10.3521   3
  -2 -11   1 33.6033 15.4488   1
  -2 -11   0 139.811 23.8086   2
  -2 -11   0 188.670 31.7258   1
   2 -11   0 163.482 20.0823   2
  -2 -11  -1 4.16111 3.90957   1
   2 -11   1 13.1349 8.88888   2
  -2 -11  -1 16.2769 13.2933   3
  -2 -11  -1 14.8191 8.59573   2
   2 -11   2 4.40220 12.5121   1
  -2 -11  -2-6.31061 10.0788   2
   2 -11   2-7.82014 9.63959   2
  -2 -11  -2 20.9396 9.87793   3
   2 -11   3 36.6243 21.7641   1
  -2 -11  -3 39.8641 19.2492   2
   2 -11   3 24.0621 9.93971   2
  -2 -11  -4 366.650 59.3524   2
   2 -11   4 280.446 57.0160   1
   2 -11   4 342.281 55.1660   2
   2 -11   5 21.6466 20.3514   1
  -2 -11  -5-54.6704 28.8922   2
   2 -11   6 13.0237 15.7989   1
   2 -11   7 50.5957 33.2568   1
   2 -11   8 49.5202 34.4656   1
   2 -11   9 6.79848 17.2917   1
   2 -11  10 8.58347 29.0737   1
  -2 -10  12 22.3238 28.2083   1
  -2 -10  11-25.6163 21.7043   1
  -2 -10  10 38.1551 26.4240   1
  -2 -10   9 11.9516 13.2862   1
  -2 -10   8 20.7804 12.4360   1
  -2 -10   7 35.9313 18.2589   1
  -2 -10   6 20.4647 9.69807   1
  -2 -10   5 48.0328 19.5896   1
  -2 -10   4 274.488 46.6158   1
   2 -10  -4 230.429 19.6547   1
  -2 -10   3 83.7649 24.0585   1
   2 -10  -3 63.2685 11.5258   1
  -2 -10   2 42.2567 16.9867   1
  -2 -10   1 115.897 24.9135   1
   2 -10  -1 95.1632 15.0477   3
  -2 -10   0 38.7889 13.2518   2
  -2 -10   0 45.4548 14.2777   1
   2 -10   0 23.9232 8.08472   2
  -2 -10  -1 54.9514 13.3667   1
   2 -10   1 35.5321 12.0936   2
  -2 -10  -1 46.8263 15.5365   2
  -2 -10  -1 66.7147 22.2003   3
   2 -10   2 749.732 65.8843   2
  -2 -10  -2 716.462 65.7334   2
  -2 -10  -2 637.380 64.5876   3
   2 -10   3 14.3089 12.1644   2
  -2 -10  -3 14.8917 6.06787   2
   2 -10   3 33.3350 16.8436   1
   2 -10   4 95.8413 30.6593   2
  -2 -10  -4 109.396 32.2537   2
   2 -10   4 116.296 37.6332   1
   2 -10   5 0.43780 10.6634   1
  -2 -10  -5-24.8073 18.9677   2
   2 -10   6 116.491 41.0698   1
   2 -10   7-10.9686 19.4386   1
   2 -10   8 75.2323 41.0138   1
   2 -10   9 15.6583 29.0479   1
   2 -10  10 20.1857 24.6138   1
  -2  -9  12 42.9721 42.3447   1
  -2  -9  11-3.59918 15.6663   1
  -2  -9  10 19.6080 22.0876   1
  -2  -9   9 14.0339 7.72913   1
  -2  -9   8 13.4800 19.0055   1
  -2  -9   7 77.1149 30.9581   1
  -2  -9   6 228.417 46.9823   1
  -2  -9   5 15.6534 15.1391   1
   2  -9  -5-5.70807 3.89456   1
   2  -9  -4 1131.60 46.7561   1
  -2  -9   4 1232.46 91.6426   1
  -2  -9   3 1.56058 4.70231   1
   2  -9  -3-2.83477 4.54383   1
  -2  -9   2 277.672 41.1456   1
   2  -9  -1 529.310 33.2427   3
  -2  -9   1 580.743 54.5650   1
  -2  -9   0 96.0244 19.3740   2
  -2  -9   0 100.653 20.1984   1
   2  -9   0 87.9410 14.9699   2
   2  -9   1 312.553 37.8318   2
  -2  -9  -1 309.219 41.3863   3
  -2  -9  -1 302.239 31.4491   1
  -2  -9  -1 314.493 38.5835   2
   2  -9   2 593.323 58.2502   2
  -2  -9  -2 499.699 54.6272   3
  -2  -9  -2 557.289 56.9861   2
   2  -9   3 61.3182 23.8278   1
  -2  -9  -3 70.4594 23.3134   2
   2  -9   3 50.9025 19.0899   2
   2  -9   4 14.0643 10.6060   1
   2  -9   4 63.1950 25.0559   2
  -2  -9  -4 30.1128 15.5112   2
   2  -9   5 74.0130 28.4461   1
  -2  -9  -5 49.3889 23.1205   2
   2  -9   6 68.8958 30.5130   1
  -2  -9  -6 37.2288 21.3477   2
   2  -9   7 18.2470 17.8956   1
   2  -9   8 32.9978 24.5753   1
   2  -9   9 9.77650 25.1998   1
   2  -9  10 30.6991 29.9861   1
  -2  -8  12 19.5361 34.2742   1
  -2  -8  11 37.9135 19.0251   1
  -2  -8  10 56.6164 32.4980   1
  -2  -8   9 8.76684 11.9385   1
  -2  -8   8 33.6206 16.7743   1
  -2  -8   7 37.3732 21.8309   1
  -2  -8   6 223.067 43.4328   1
   2  -8  -6 186.734 21.4562   1
   2  -8  -5 142.120 17.2269   1
  -2  -8   5 114.256 29.9943   1
  -2  -8   4 268.723 41.2269   1
   2  -8  -4 275.225 23.9187   1
  -2  -8   3 226.648 35.0034   1
   2  -8  -3 207.058 21.2666   1
  -2  -8   2 473.125 51.2458   1
  -2  -8   1 496.881 47.5174   1
  -2  -8   0 47.8978 12.5313   1
   2  -8   0 57.3164 11.9735   2
  -2  -8   0 62.3890 15.7164   2
  -2  -8  -1 113.396 23.4671   2
  -2  -8  -1 102.068 24.6497   3
   2  -8   1 64.2324 17.0650   2
  -2  -8  -1 88.0631 16.5322   1
  -2  -8  -2-9.62345 11.8674   2
  -2  -8  -2-7.65868 10.1512   3
   2  -8   2 16.2922 13.1251   2
   2  -8   3 144.967 32.2965   2
  -2  -8  -3 110.885 28.8857   2
   2  -8   4 180.341 40.9918   1
  -2  -8  -4 233.011 45.2418   2
   2  -8   4 205.535 43.5128   2
  -2  -8  -5-1.31027 10.5465   2
   2  -8   5-3.26370 6.72357   1
  -2  -8  -6-2.31427 14.9335   2
   2  -8   6-4.99490 11.3839   1
   2  -8   7-7.14900 14.9251   1
   2  -8   8 3.72307 8.43111   1
   2  -8   9 13.7753 23.3719   1
   2  -8  10 8.36999 27.6173   1
   2  -8  11 7.68173 12.2782   1
  -2  -7  12 58.8485 38.2788   1
  -2  -7  11 9.07053 25.9046   1
  -2  -7  10-22.5392 8.57576   1
  -2  -7   9-1.13871 14.1615   1
  -2  -7   8 142.009 40.0108   1
  -2  -7   7 270.713 49.6912   1
   2  -7  -6 28.4016 9.90467   1
  -2  -7   6 15.4140 14.1301   1
  -2  -7   5 186.167 35.7071   1
   2  -7  -5 204.212 22.3476   1
  -2  -7   4 198.185 34.4416   1
   2  -7  -4 191.253 21.4598   1
   2  -7  -3 627.666 36.4758   1
  -2  -7   3 731.458 61.9252   1
  -2  -7   2 711.241 60.1996   1
  -2  -7   1 263.409 34.3090   1
  -2  -7   0 775.716 52.6889   2
  -2  -7   0 765.267 51.1937   1
   2  -7   0 786.494 45.8772   2
  -2  -7  -1 74.6377 14.5325   1
   2  -7   1 72.7732 17.1568   2
  -2  -7  -1 67.6662 17.5052   3
  -2  -7  -1 77.2416 17.4675   2
  -2  -7  -2 490.802 50.0643   3
   2  -7   2 504.051 52.8531   2
  -2  -7  -2 524.519 53.9449   2
  -2  -7  -3 20.0369 7.52325   2
   2  -7   3 8.12044 11.7436   2
   2  -7   4 50.5524 25.3536   2
  -2  -7  -4 11.9083 12.7573   2
   2  -7   4 33.9395 14.0341   1
  -2  -7  -5 29.4026 12.2934   2
   2  -7   5 30.3663 20.4191   1
   2  -7   6 30.5679 18.8736   1
  -2  -7  -6 32.0860 22.2888   2
   2  -7   7 31.4375 22.7156   1
   2  -7   8 77.2396 37.1340   1
   2  -7   9 21.1929 20.1217   1
   2  -7  10 77.6386 40.9799   1
   2  -7  11 20.6269 25.7935   1
  -2  -6  13 57.1899 42.6010   1
  -2  -6  12-5.45452 12.1847   1
  -2  -6  11-48.9855 28.3079   1
  -2  -6  10 19.9129 21.4649   1
  -2  -6   9 93.7890 34.9125   1
  -2  -6   8 101.783 34.7667   1
  -2  -6   7 55.5932 23.7391   1
   2  -6  -7 42.2967 13.2167   1
  -2  -6   6 107.836 28.5081   1
   2  -6  -6 101.793 19.2465   1
   2  -6  -5 97.5453 16.3378   1
  -2  -6   5 82.6209 23.1110   1
  -2  -6   4 25.8057 15.1472   1
   2  -6  -4 17.6642 6.62472   1
  -2  -6   3 193.967 30.9818   1
   2  -6  -3 155.384 18.2594   1
   2  -6  -2 2675.58 79.5240   1
  -2  -6   2 2767.80 112.963   1
  -2  -6   1 3562.74 115.738   1
   2  -6   0-2.76357 6.43172   2
  -2  -6   0-0.32142 5.53132   1
  -2  -6   0 9.81191 8.36882   2
  -2  -6  -1 794.501 57.7124   3
   2  -6   1 791.813 57.1586   2
  -2  -6  -1 799.746 45.3508   1
  -2  -6  -1 810.248 59.0855   2
   2  -6   2 398.259 46.2171   2
  -2  -6  -2 376.444 42.1389   3
  -2  -6  -2 384.840 45.5636   2
  -2  -6  -3 356.691 49.9153   2
   2  -6   3 304.064 45.4392   2
   2  -6   4 198.710 41.8134   2
  -2  -6  -4 183.531 40.5303   2
   2  -6   5 152.233 40.5985   1
  -2  -6  -5 156.847 38.8144   2
   2  -6   6 16.4884 13.7559   1
  -2  -6  -6 23.4163 13.3931   2
   2  -6   7 11.2067 17.9411   1
   2  -6   8 105.178 37.3090   1
   2  -6   9 14.6854 23.0976   1
   2  -6  10 13.7604 16.4444   1
   2  -6  11 26.2934 30.7098   1
  -2  -5  13-5.89352 17.8611   1
  -2  -5  12-21.2267 9.76789   1
  -2  -5  11 15.0483 19.4083   1
  -2  -5  10-1.29697 20.7618   1
  -2  -5   9 9.92935 17.7899   1
  -2  -5   8 25.0848 20.1352   1
   2  -5  -7 22.2486 13.8966   1
  -2  -5   7-3.90758 9.79427   1
  -2  -5   6 21.1094 15.5810   1
   2  -5  -6 33.0632 12.5374   1
  -2  -5   5 545.226 57.0762   1
   2  -5  -5 607.402 43.6062   1
  -2  -5   4 770.388 63.0945   1
   2  -5  -4 800.459 43.9998   1
   2  -5  -3 274.255 24.1715   1
  -2  -5   3 299.179 36.8199   1
   2  -5  -2 639.832 38.0311   1
  -2  -5   2 626.246 52.4194   1
  -2  -5   1 422.309 38.1168   1
  -2  -5   0 54.4605 15.3732   2
   2  -5   0 57.3119 11.6458   2
  -2  -5   0 57.9044 13.5714   1
  -2  -5  -1 761.460 53.8898   3
   2  -5   1 795.877 56.3350   2
  -2  -5  -1 746.619 54.9007   2
  -2  -5  -1 817.613 45.6145   1
  -2  -5  -2 218.531 30.4010   3
  -2  -5  -2 243.867 35.1019   2
   2  -5   2 264.931 36.6876   2
  -2  -5  -3 121.323 29.9169   2
   2  -5   3 145.113 33.1286   2
  -2  -5  -4 658.724 74.1518   2
   2  -5   4 745.874 76.2232   2
  -2  -5  -5 124.939 33.7368   2
   2  -5   5 101.238 30.7793   1
  -2  -5  -6 10.9045 19.8252   2
   2  -5   6 28.8958 15.1240   1
   2  -5   7-0.76734 12.4059   1
   2  -5   8 17.7965 16.8595   1
   2  -5   9 29.2222 29.7307   1
   2  -5  10 17.4656 17.7562   1
   2  -5  11 82.1448 38.1612   1
   2  -5  12 24.3521 33.6107   1
  -2  -4  13-9.47918 18.7478   1
  -2  -4  12 33.0870 15.1477   1
  -2  -4  11 29.8026 28.4270   1
  -2  -4  10 149.581 43.9557   1
  -2  -4   9 63.2449 29.4358   1
  -2  -4   8 27.9364 17.9839   1
  -2  -4   7 11.9964 12.0693   1
   2  -4  -7 3.18822 5.09539   1
  -2  -4   6 132.744 30.1003   1
   2  -4  -6 137.942 24.0360   1
  -2  -4   5 88.4572 22.4549   1
   2  -4  -5 92.4824 18.6862   1
  -2  -4   4 2.53730 4.69739   1
   2  -4  -4 5.34775 3.07616   1
   2  -4  -3 1597.06 60.0304   1
  -2  -4   3 1531.88 81.9186   1
   2  -4  -2 1077.49 48.5389   1
  -2  -4   2 1025.58 63.2069   1
  -2  -4   1 866.852 51.3443   1
  -2  -4   0 2981.15 88.2398   1
   2  -4   0 2993.25 88.0392   2
  -2  -4   0 2899.70 97.6517   2
   2  -4   1 1298.92 70.9447   2
  -2  -4  -1 1176.72 63.2764   3
  -2  -4  -1 1239.42 70.9068   2
   2  -4   2 1170.64 76.5972   2
  -2  -4  -2 1165.52 76.5604   2
  -2  -4  -3 308.346 44.4000   2
   2  -4   3 321.291 46.6324   2
  -2  -4  -4 164.987 39.2183   2
   2  -4   4 206.334 42.0402   2
   2  -4   5 18.8809 15.1897   1
  -2  -4  -5-4.01477 16.9856   2
  -2  -4  -6 546.639 78.5447   2
   2  -4   6 581.603 75.8189   1
   2  -4   7 45.6320 20.9385   1
   2  -4   8 42.1771 26.5030   1
   2  -4   9 29.1290 26.4131   1
   2  -4  10-8.44601 21.3718   1
   2  -4  11 15.3860 25.6617   1
   2  -4  12-15.5755 17.0187   1
  -2  -3  14-11.0658 21.3664   1
  -2  -3  13-54.5443 37.5396   1
  -2  -3  12 18.8672 33.7760   1
  -2  -3  11 80.7967 35.8615   1
  -2  -3  10 25.5166 17.3894   1
  -2  -3   9 279.998 54.4742   1
  -2  -3   8 268.029 49.4656   1
  -2  -3   7 14.2224 14.4997   1
   2  -3  -7 7.09818 11.5186   1
   2  -3  -6 364.002 41.5136   1
  -2  -3   6 361.189 48.2274   1
  -2  -3   5 60.7893 14.8506   1
   2  -3  -5 64.6988 15.3337   1
   2  -3  -4 3.79942 5.81861   1
  -2  -3   4 11.2762 5.42476   1
   2  -3  -3 52.7834 11.6945   1
  -2  -3   3 46.2346 15.4374   1
  -2  -3   2 13982.2 218.414   1
   2  -3  -2 13923.7 174.426   1
  -2  -3   1 3914.31 104.187   1
  -2  -3   0 299.017 31.2634   2
  -2  -3   0 344.338 29.4801   1
   2  -3   0 289.232 27.7164   2
   2  -3   1 2553.11 98.9567   2
  -2  -3  -1 2352.01 86.7596   3
  -2  -3  -1 2538.89 100.107   2
   2  -3   2 78.6699 19.4810   2
  -2  -3  -2 72.2289 17.9864   2
  -2  -3  -3 419.275 52.6532   2
   2  -3   3 398.455 50.9917   2
   2  -3   4 136.430 33.5748   2
  -2  -3  -4 141.626 33.9006   2
  -2  -3  -5 68.1671 23.1731   2
   2  -3   6 26.9452 23.8788   1
  -2  -3  -6 11.0939 6.94505   2
   2  -3   7 62.9442 25.4488   1
   2  -3   8 167.593 45.2960   1
   2  -3   9 18.3699 18.5783   1
   2  -3  10-19.2706 24.9348   1
   2  -3  11 9.62480 19.0013   1
   2  -3  12 15.2354 35.4932   1
  -2  -2  14-80.4703 49.9611   1
  -2  -2  13-27.8123 28.9705   1
  -2  -2  12 28.8696 37.2650   1
  -2  -2  11 20.2051 21.4109   1
  -2  -2  10 61.0626 28.6650   1
  -2  -2   9 28.7959 23.5507   1
   2  -2  -8 50.0109 27.7032   1
  -2  -2   8 40.8231 17.5674   1
   2  -2  -7 109.077 28.0947   1
  -2  -2   7 148.612 35.7882   1
  -2  -2   6 498.480 55.5527   1
   2  -2  -6 340.518 41.3939   1
  -2  -2   5 121.390 28.8679   1
   2  -2  -5 52.5450 15.2312   1
  -2  -2   4 140.736 25.1318   1
   2  -2  -4 130.623 20.2258   1
  -2  -2   3 807.671 56.8830   1
   2  -2  -3 814.808 46.2127   1
   2  -2  -2 3183.45 84.2338   1
  -2  -2   2 3259.87 100.521   1
   2  -2  -1 230.221 22.8137   1
  -2  -2   1 260.756 26.1717   1
   2  -2   0 1759.75 67.9398   2
  -2  -2   0 1927.42 67.0255   1
  -2  -2   0 1787.16 73.7529   2
  -2  -2  -1 374.798 39.1179   2
  -2  -2  -1 365.250 30.5866   3
   2  -2   1 385.750 38.4207   2
   2  -2   2 462.940 46.6810   2
  -2  -2  -2 439.757 46.5516   2
   2  -2   3 12.6473 9.79439   2
  -2  -2  -3 5.97673 7.35704   2
  -2  -2  -4 146.395 36.8878   2
   2  -2   4 151.765 34.3388   2
  -2  -2  -5 198.241 43.3434   2
  -2  -2  -6 435.298 71.1285   2
   2  -2   6 448.160 60.8455   1
   2  -2   7 107.092 33.4770   1
   2  -2   8 81.2962 35.9060   1
   2  -2   9 11.1449 22.7930   1
   2  -2  10 2.44829 8.58851   1
   2  -2  11 14.7170 23.7014   1
   2  -2  12-27.0075 25.5645   1
  -2  -1  13-39.8953 19.6124   1
  -2  -1  12 35.4630 30.4507   1
  -2  -1  11 75.5256 32.3686   1
  -2  -1  10-1.10092 7.27125   1
  -2  -1   9 64.7241 28.9855   1
   2  -1  -8 70.5696 24.3171   1
  -2  -1   8 63.5421 25.2461   1
  -2  -1   7 513.418 59.9689   1
   2  -1  -7 551.951 60.8665   1
  -2  -1   6 1083.19 78.1301   1
   2  -1  -6 1130.65 78.5409   1
  -2  -1   5 1281.76 77.6020   1
   2  -1  -5 1263.66 72.7579   1
  -2  -1   4 244.722 34.1602   1
   2  -1  -4 249.594 28.2996   1
   2  -1  -3 10.3815 8.24500   1
  -2  -1   3 10.1592 8.61691   1
  -2  -1   2 18.2459 10.7101   1
   2  -1  -2 11.1603 5.52674   1
   2  -1  -1 310.039 27.5393   1
  -2  -1   1 330.810 28.4328   1
   2  -1   0 1503.29 62.8934   2
  -2  -1   0 1557.99 68.3292   2
  -2  -1  -1-3.08779 9.00580   3
  -2  -1  -1 6.89963 8.91325   2
   2  -1   1 18.2021 12.2458   2
   2  -1   1-0.79136 6.59250   3
  -2  -1  -2 13.8981 17.2213   2
   2  -1   2 379.789 48.4184   2
   2  -1   3 16.6210 10.3140   2
  -2  -1  -3 23.3233 15.2460   2
   2  -1   4 207.731 42.6971   2
  -2  -1  -4 146.242 34.2086   2
  -2  -1  -5 35.8584 18.1067   2
   2  -1   6 76.1638 26.8357   1
   2  -1   7 153.011 41.4648   1
   2  -1   8 350.965 62.7093   1
   2  -1   9 64.8977 29.7354   1
   2  -1  10 27.6436 25.7857   1
   2  -1  11-2.81647 22.8041   1
   2  -1  12-1.23800 11.9930   1
  -2   0  13 66.9040 53.5254   1
  -2   0  12-35.2749 27.7806   1
  -2   0  11 5.28151 15.1572   1
  -2   0  10 5.19125 9.33518   1
  -2   0   9 30.1638 23.2384   1
  -2   0   8 185.300 40.1148   1
  -2   0   7 83.2759 30.9432   1
   2   0  -7 52.6442 25.8748   1
  -2   0   6 263.974 42.2137   1
   2   0  -6 235.077 40.2909   1
  -2   0   5 144.973 32.5414   1
   2   0  -5 89.4192 29.3208   1
  -2   0   4 366.449 39.1380   1
   2   0  -4 410.629 38.2287   1
   2   0  -3 10.6388 7.51772   1
  -2   0   3 7.47619 7.04528   1
  -2   0   2 2228.79 76.7175   1
   2   0  -2 2116.56 73.9265   1
   2   0  -1-4.92219 4.83641   1
  -2   0   1-9.37060 6.24465   1
  -2   0   0 625.982 30.3805   3
   2   0   0 598.608 40.3153   2
  -2   0   0 613.902 42.0004   2
   2   0   1-3.29119 5.63489   3
   2   0   1 8.95263 8.66787   2
  -2   0  -1 5.85474 5.71535   2
   2   0   2 3523.00 130.514   2
  -2   0  -2 3367.97 128.384   2
  -2   0  -3 12.4869 9.50449   2
   2   0   3-1.96789 6.09572   2
  -2   0  -4 1012.78 87.2364   2
   2   0   4 1088.78 89.5785   2
  -2   0  -5 20.4464 21.4994   2
   2   0   6 387.519 55.7020   1
   2   0   7 66.0033 28.9153   1
   2   0   8 256.887 52.3195   1
   2   0   9 2.29117 7.88807   1
   2   0  10 46.0401 32.1693   1
   2   0  11 26.1277 21.3681   1
   2   0  12 40.9927 31.7812   1
  -2   1  13 66.1980 50.2259   1
  -2   1  12-17.1046 34.1498   1
  -2   1  11 140.930 50.0592   1
  -2   1  10-13.5982 9.57125   1
  -2   1   9 45.4232 21.2553   1
  -2   1   8 55.9904 22.0706   1
   2   1  -7 562.044 64.0024   1
  -2   1   7 530.677 60.9015   1
  -2   1   6 1094.64 80.2802   1
   2   1  -6 1215.00 84.4159   1
  -2   1   5 1266.47 77.6744   1
   2   1  -5 1327.55 78.8834   1
  -2   1   4 221.966 29.4607   1
   2   1  -4 266.818 32.1526   1
  -2   1   3 17.5652 9.99742   1
   2   1  -3 16.0944 4.14420   1
  -2   1   2 7.76926 7.64864   1
   2   1  -2 10.6815 6.93595   1
  -2   1   1 364.861 29.2515   1
   2   1  -1 299.121 26.9124   1
  -2   1   0 1620.95 42.5237   3
  -2   1   0 1576.33 67.4300   2
   2   1   0 1546.40 58.6838   1
   2   1   0 1476.42 65.2098   2
  -2   1  -1-8.91991 10.3117   2
   2   1   1 17.8599 16.1654   2
   2   1   1 5.85597 6.00179   3
   2   1   2 25.4977 20.5238   2
   2   1   2 17.4025 14.9635   3
  -2   1  -3 12.6564 13.9021   2
   2   1   3 12.8512 15.0470   2
   2   1   4 184.539 35.5982   2
  -2   1  -4 217.578 41.0527   2
  -2   1  -5 49.5933 26.2104   2
   2   1   6 44.8460 19.2199   1
   2   1   7 106.086 33.0470   1
   2   1   8 339.892 60.7737   1
   2   1   9 94.5152 35.9094   1
   2   1  10 38.4271 34.7391   1
   2   1  11 61.6232 43.4899   1
  -2   2  12 50.4506 35.9227   1
  -2   2  11-7.96137 16.6657   1
  -2   2  10 89.6457 38.7764   1
  -2   2   9 12.2044 12.9609   1
  -2   2   8 38.2037 19.9198   1
   2   2  -7 170.145 39.5190   1
  -2   2   7 84.4125 23.2868   1
   2   2  -6 546.087 61.1387   1
  -2   2   6 363.832 45.9781   1
  -2   2   5 32.0393 12.3118   1
   2   2  -5 169.335 36.2184   1
  -2   2   4 120.777 21.0250   1
   2   2  -4 138.959 24.9116   1
  -2   2   3 850.694 49.1007   1
   2   2  -3 836.205 53.6873   1
  -2   2   2 3211.02 87.0662   1
   2   2  -2 3090.92 99.4450   1
   2   2  -1 222.022 24.3374   1
   2   2   0 1717.52 63.1581   1
   2   2   0 1738.66 72.5226   2
  -2   2   0 1883.64 72.0858   2
   2   2   1 364.343 31.2694   3
  -2   2  -1 348.207 35.9892   2
   2   2   1 355.217 35.4220   2
   2   2   2 458.861 38.7209   3
  -2   2  -2 435.748 46.4853   2
   2   2   2 432.641 46.3092   2
   2   2   3 12.9994 7.38573   2
  -2   2  -3-2.09334 6.71592   2
   2   2   4 156.221 31.8530   2
  -2   2  -4 133.326 33.2403   2
  -2   2  -5 148.644 36.0137   2
   2   2   6 456.721 56.7379   1
   2   2   7 114.177 34.2255   1
   2   2   8 54.9188 27.7424   1
   2   2   9-9.48707 13.7008   1
   2   2  10 32.0544 34.2384   1
   2   2  11 32.6201 36.8130   1
  -2   3  12 47.2587 21.9715   1
  -2   3  11 40.2818 26.2613   1
  -2   3  10 29.3483 26.3131   1
  -2   3   9 358.939 60.5916   1
  -2   3   8 300.093 47.9920   1
  -2   3   7-7.46459 13.1276   1
  -2   3   6 339.553 41.9277   1
   2   3  -6 398.650 53.6873   1
   2   3  -5 57.0026 16.8489   1
  -2   3   5 79.0157 19.6046   1
  -2   3   4 1.42454 5.91744   1
   2   3  -4-3.05474 3.81204   1
   2   3  -3 56.6087 14.8791   1
  -2   3   3 49.7914 10.6822   1
   2   3  -2 13813.5 208.517   1
  -2   3   2 14005.2 174.304   1
   2   3  -1 3564.00 99.2761   1
  -2   3   0 351.116 30.9941   2
   2   3   0 297.815 26.6939   1
   2   3   1 2455.50 74.5152   1
   2   3   1 2448.31 93.7769   2
   2   3   1 2392.88 83.8199   3
  -2   3  -1 2454.35 96.1672   2
   2   3   2 50.5511 13.1273   3
   2   3   2 60.1672 18.7824   2
  -2   3  -2 57.1147 20.0225   2
   2   3   3 394.369 41.9688   3
  -2   3  -3 394.256 50.2571   2
   2   3   3 458.952 52.7955   2
   2   3   4 135.700 32.5757   2
  -2   3  -4 122.998 31.7933   2
   2   3   5 92.1579 29.3901   2
   2   3   6 15.6636 18.9538   1
   2   3   7 95.1540 32.3259   1
   2   3   8 120.295 35.9125   1
   2   3   9 70.0880 39.0445   1
   2   3  10 45.4010 42.6278   1
  -2   4  11 44.4402 30.4170   1
  -2   4  10 220.891 53.7160   1
  -2   4   9 76.8495 28.1501   1
  -2   4   8 10.5626 7.77131   1
  -2   4   7 0.70214 6.85334   1
  -2   4   6 113.623 23.4946   1
   2   4  -6 152.596 34.1430   1
   2   4  -5 103.657 23.5243   1
  -2   4   5 81.7977 18.4511   1
  -2   4   4 6.14398 6.81554   1
   2   4  -4 19.7390 10.8216   1
   2   4  -3 1591.48 80.0950   1
  -2   4   3 1627.96 61.7886   1
   2   4  -2 1106.49 59.6231   1
  -2   4   1 909.692 43.8520   2
   2   4  -1 870.265 52.2893   1
   2   4   0 2992.52 87.2738   1
  -2   4   0 3036.28 92.6281   2
  -2   4  -1 1198.22 67.8774   2
   2   4   1 1186.00 65.7644   2
   2   4   1 1230.06 53.9382   1
  -2   4  -2 1228.69 80.2422   2
   2   4   2 1212.08 68.4282   3
   2   4   2 1167.52 73.3800   2
  -2   4  -3 290.425 42.8970   2
   2   4   3 288.151 34.9843   3
   2   4   3 332.983 44.9076   2
  -2   4  -4 185.751 38.7529   2
   2   4   4 232.070 41.4842   2
   2   4   4 209.023 34.2403   3
   2   4   5 42.9325 17.2343   2
   2   4   6 574.128 62.0521   1
   2   4   7 48.4731 22.3469   1
   2   4   8 37.2264 22.4956   1
   2   4   9 70.5104 28.3510   1
   2   4  10 71.2651 51.5857   1
  -2   5  11 40.8500 30.2433   1
  -2   5  10 13.3926 18.1824   1
  -2   5   9 3.17532 9.66440   1
  -2   5   8 8.90879 6.60369   1
  -2   5   7 7.16551 10.3998   1
  -2   5   6 17.6315 8.90538   1
  -2   5   5 544.914 42.6417   1
   2   5  -5 587.089 60.8546   1
  -2   5   4 784.084 44.8969   1
   2   5  -4 767.164 62.8843   1
  -2   5   3 280.494 23.6774   1
   2   5  -3 279.542 34.7244   1
   2   5  -2 695.640 49.3404   1
  -2   5   1 380.669 27.1197   2
   2   5  -1 375.639 36.2549   1
  -2   5   0 42.5128 10.8873   2
   2   5   0 53.6478 12.3588   1
   2   5   1 736.678 42.6129   1
   2   5   1 742.902 53.7390   2
  -2   5  -1 782.876 55.3236   2
   2   5   2 265.019 35.6995   2
   2   5   2 244.720 24.4296   1
   2   5   2 274.535 34.1166   3
  -2   5  -2 243.707 36.1441   2
   2   5   3 109.083 23.9771   3
  -2   5  -3 104.182 27.7717   2
   2   5   3 115.714 27.8709   2
   2   5   4 762.620 75.8537   2
   2   5   4 689.328 64.0679   3
  -2   5  -4 621.034 72.2815   2
   2   5   5 153.215 35.0299   2
   2   5   6 14.8745 15.7849   1
   2   5   7 6.53445 17.0058   1
   2   5   8 70.6830 30.0217   1
   2   5   9 30.9397 30.0348   1
   2   5  10 81.1606 51.1877   1
  -2   6  10 59.5459 29.9934   1
  -2   6   9 65.4023 22.9676   1
  -2   6   8 100.503 23.7741   1
  -2   6   7 42.2216 13.7482   1
  -2   6   7 45.5992 21.7287   2
  -2   6   6 85.7338 25.9437   2
  -2   6   6 119.949 21.3929   1
  -2   6   5 108.196 18.2154   1
   2   6  -5 111.081 29.0071   1
   2   6  -4 16.6594 11.1407   1
  -2   6   4 19.5667 7.47665   1
   2   6  -3 173.687 28.2127   1
  -2   6   2 2758.13 72.5545   3
   2   6  -2 2955.01 107.756   1
  -2   6   1 3446.33 77.9979   2
   2   6  -1 3602.30 106.797   1
   2   6   0-4.40397 4.09766   1
  -2   6   0 9.35172 6.55530   2
   2   6   1 771.918 44.4373   1
   2   6   1 760.011 54.2700   2
  -2   6  -1 771.495 55.3095   2
   2   6   2 357.195 40.3124   2
   2   6   2 395.518 31.2349   1
   2   6   2 400.132 43.1607   3
  -2   6  -2 406.129 46.9197   2
   2   6   3 290.273 27.5180   1
   2   6   3 359.151 43.1658   3
   2   6   3 293.013 41.9673   2
  -2   6  -3 274.750 44.2346   2
   2   6   4 182.878 34.3309   3
   2   6   4 239.011 41.8750   2
   2   6   5 182.701 40.2193   2
   2   6   6 19.4909 13.6229   1
   2   6   7 20.2232 14.5882   1
   2   6   8 242.200 52.5404   1
   2   6   9 53.6103 36.3368   1
  -2   7  10 46.0846 23.8290   1
  -2   7   9 12.4456 14.8244   1
  -2   7   8 154.741 30.1101   1
  -2   7   7 276.582 51.0737   2
  -2   7   7 279.443 34.5250   1
  -2   7   6 21.2668 14.5107   2
  -2   7   6 21.5450 9.11132   1
   2   7  -5 225.046 40.1058   1
  -2   7   5 195.677 22.0778   1
   2   7  -4 229.723 38.0394   1
   2   7  -3 698.562 60.1456   1
  -2   7   2 653.317 37.7105   3
   2   7  -2 748.149 57.3483   1
   2   7  -1 274.056 30.8043   1
  -2   7   1 232.356 19.4069   2
   2   7   0 771.897 50.2770   1
  -2   7   0 793.058 45.5240   2
  -2   7  -1 49.2937 15.3223   2
   2   7   1 73.5216 16.6747   2
   2   7   1 59.7726 13.4453   1
   2   7   2 523.994 36.2967   1
  -2   7  -2 503.958 53.3879   2
   2   7   2 506.422 50.7647   3
   2   7   2 485.218 48.1622   2
   2   7   3 18.0839 7.36000   1
   2   7   3 25.7682 15.1217   2
   2   7   3 14.5951 14.6426   3
   2   7   4 45.5273 19.9723   2
   2   7   4 24.6347 9.00302   1
   2   7   5 59.2075 25.5245   2
   2   7   6 34.0820 17.7320   1
   2   7   7 40.4149 23.5488   1
   2   7   8 135.642 42.7515   1
   2   7   9 83.1612 42.2176   1
  -2   8   9 54.1687 20.7341   1
  -2   8   8 39.2400 14.9925   1
  -2   8   7 46.8204 21.7130   2
  -2   8   7 32.8168 12.0978   1
  -2   8   6 210.017 24.4518   1
  -2   8   6 233.805 41.8085   2
  -2   8   5 132.904 26.3871   2
   2   8  -4 257.992 41.3414   1
   2   8  -3 228.461 35.8462   1
  -2   8   3 199.007 25.4393   3
  -2   8   2 378.720 23.0273   2
  -2   8   2 482.739 34.1901   3
   2   8  -2 469.385 46.9813   1
   2   8  -1 519.924 45.2974   1
  -2   8   1 377.890 23.5401   2
   2   8   0 48.7805 11.4870   1
  -2   8   0 66.0795 13.0754   2
  -2   8  -1 73.9878 18.1001   2
   2   8   1 67.5690 14.5723   1
   2   8   2 9.18750 5.68613   1
   2   8   2 18.6541 10.9401   2
   2   8   3 117.076 16.8441   1
   2   8   3 113.790 24.8424   2
   2   8   3 153.484 32.6867   3
   2   8   4 224.002 25.8890   1
   2   8   4 231.750 42.1688   2
   2   8   5 8.31043 7.47073   1
   2   8   5 45.9064 24.4643   2
   2   8   6 24.8098 16.7831   1
   2   8   7 46.3060 26.2846   1
   2   8   8 29.5664 27.2505   1
  -2   9   9 20.5058 13.9422   1
  -2   9   8 22.2978 10.4676   1
  -2   9   7 61.0329 14.5717   1
  -2   9   7 32.7098 16.6686   2
  -2   9   6 269.653 43.0555   2
  -2   9   5-7.10618 11.5888   3
  -2   9   5-11.2733 12.6371   2
   2   9  -4 1290.76 93.9681   1
  -2   9   4 1170.79 64.6740   2
  -2   9   4 1256.86 76.0225   3
   2   9  -3-3.89915 6.10122   1
  -2   9   3 4.51589 7.00531   3
   2   9  -2 270.621 37.1424   1
  -2   9   1 359.856 20.8920   2
   2   9  -1 602.613 51.2309   1
   2   9   0 123.735 21.7309   1
  -2   9   0 98.4209 15.8898   2
   2   9   1 285.781 28.7789   1
   2   9   2 574.359 39.4567   1
   2   9   2 543.032 51.0497   2
   2   9   3 51.8214 11.1273   1
   2   9   3 42.8464 14.9792   2
   2   9   4 19.4996 8.58965   1
   2   9   4 39.3357 15.8404   2
   2   9   5 86.0039 27.5310   2
   2   9   5 39.7245 11.3636   1
   2   9   6 63.7858 18.6364   1
   2   9   6 84.8335 23.0513   1
   2   9   7 59.6591 20.9663   1
  -2  10   7 39.6609 19.3188   2
  -2  10   6 23.4569 15.2125   2
  -2  10   5 14.7891 7.70577   3
  -2  10   5 32.9208 14.2341   2
  -2  10   4 277.367 35.4771   3
  -2  10   4 270.469 30.0718   2
  -2  10   3 40.6729 8.22052   2
   2  10  -3 86.9197 25.0631   1
  -2  10   3 73.5981 18.6242   3
   2  10  -2 25.5421 11.6035   1
   2  10  -1 125.219 25.5801   1
   2  10   0 52.5562 14.9779   1
   2  10   1 45.3685 12.0949   1
   2  10   2 692.739 57.8393   2
   2  10   2 683.109 41.0940   1
   2  10   3 3.48801 8.51489   2
   2  10   3 9.39624 5.48263   1
   2  10   4 75.3187 24.1638   2
   2  10   4 66.0204 12.4580   1
   2  10   5 19.7066 8.49635   1
   2  10   5 15.1221 16.1505   2
   2  10   5 15.9246 8.68118   1
   2  10   6 105.705 21.5629   1
   2  10   6 153.941 26.0348   1
   2  10   7 48.0400 16.7652   1
  -2  11   7 15.5195 15.4003   2
  -2  11   6 121.317 28.3618   2
  -2  11   5-5.46812 5.72400   2
  -2  11   5 6.22682 5.50825   3
  -2  11   4 29.8635 14.5091   3
  -2  11   4 16.9567 7.58972   2
   2  11  -3 128.351 30.2116   1
   2  11  -2 255.278 40.2547   1
   2  11  -1 33.6106 15.6970   1
   2  11   0 186.299 28.6026   1
   2  11   1 9.14157 8.11119   1
   2  11   2 13.5458 7.57137   1
   2  11   3 18.7537 6.59240   1
   2  11   3 12.8526 10.9788   2
   2  11   4 310.990 46.4916   2
   2  11   4 153.466 15.6552   1
   2  11   5 27.4498 20.1184   2
   2  11   5 6.15755 3.03541   1
   2  11   5 3.96961 4.40580   1
   2  11   6 13.8043 6.01884   1
   2  11   6 14.1762 5.49265   1
  -2  12   7 52.7076 20.5048   2
  -2  12   6 54.0959 21.2967   2
  -2  12   5 200.232 29.5054   2
  -2  12   5 201.039 34.7117   3
  -2  12   4-9.15800 5.22424   2
  -2  12   4 37.9263 16.8415   3
   2  12  -3 22.5740 19.6947   1
   2  12  -2 250.682 40.8215   1
   2  12  -1-4.62262 5.24843   1
   2  12   0 9.94877 6.07690   1
   2  12   1 71.6645 15.3999   1
   2  12   2 48.9246 11.3324   1
   2  12   3 105.916 24.3233   2
   2  12   3 54.8700 11.1394   1
   2  12   4 229.432 39.4768   2
   2  12   5 29.6126 12.6648   2
  -2  13   6 54.0361 16.8329   2
  -2  13   5 3.86486 4.99730   2
  -2  13   4 63.0729 9.14039   2
  -2  13   4 148.999 29.4354   3
   2  13  -2 262.418 44.4608   1
   2  13  -1-2.24608 8.30022   1
   2  13   0 64.6735 17.9071   1
   2  13   1 20.0553 11.0372   1
   2  13   2 99.5790 17.6124   1
   2  13   3 52.7694 10.7334   1
   2  13   4 97.0331 25.5002   2
   2  13   5-12.3771 9.18266   2
  -2  14   5 53.5599 12.8794   2
   2  14  -2 25.1883 17.3195   1
   2  14  -1 39.7106 18.1366   1
   2  14   0 62.4958 21.0471   1
   2  14   1 15.9532 5.32362   1
   2  14   2 38.1945 12.7589   1
   2  14   4 242.418 40.1249   2
  -2  15   5 9.23452 4.60558   2
   2  15  -1 48.4808 19.2693   1
   2  15   0 2.56685 8.71560   1
   2  15   1 17.8845 8.96980   1
   2  16  -1-22.8390 13.6424   1
   2  16   0 119.394 27.5894   1
  -3 -26   3 20.2913 23.4803   3
  -3 -26   2 25.2954 28.2222   3
  -3 -26   1 12.5903 26.3807   3
  -3 -26   0 0.03435 21.1465   3
  -3 -25   5 46.5513 45.8244   1
  -3 -25   3 45.9257 34.2227   3
  -3 -25   2 14.5278 20.4223   3
  -3 -25   1 11.6003 15.9261   3
  -3 -25   0 24.5747 20.2163   3
  -3 -25  -1-11.5760 15.9477   3
   3 -25   3 50.7149 34.9089   1
  -3 -24   6-9.50751 17.5349   1
  -3 -24   5 20.5328 36.2718   1
  -3 -24   4 26.8309 30.7770   1
  -3 -24   2 27.1764 30.4290   3
  -3 -24   1 27.0800 28.2089   3
  -3 -24   0-26.9405 20.7312   3
  -3 -24  -1-41.4815 26.4053   3
  -3 -24  -2 3.50960 25.1505   3
   3 -24   2 0.60840 13.8158   1
   3 -24   3 10.7014 18.6176   1
   3 -24   4-19.5094 18.4412   1
  -3 -23   6-38.9186 30.0943   1
  -3 -23   5 28.2162 28.5505   1
  -3 -23   4 14.1133 17.9312   1
  -3 -23   3 24.3076 33.8795   1
  -3 -23   2 20.2703 21.0033   3
  -3 -23   1 17.4879 17.8172   3
  -3 -23   0-1.43527 10.6109   3
  -3 -23  -1 23.7164 18.5899   3
   3 -23   1 18.6114 24.1867   1
  -3 -23  -2-2.68851 11.1508   3
   3 -23   2 20.6336 20.0066   1
   3 -23   3 13.3359 15.2347   1
   3 -23   4 3.66322 21.3518   1
  -3 -22   7-57.5036 36.6203   1
  -3 -22   6 53.9590 33.5121   1
  -3 -22   5-54.9241 33.3669   1
  -3 -22   4 25.0491 22.1500   1
  -3 -22   3-4.80171 13.1332   1
  -3 -22   2 70.5340 48.6020   1
  -3 -22   1 29.2190 25.7224   3
  -3 -22   0-7.17215 14.1247   3
   3 -22   0-4.03498 13.5238   1
   3 -22   1-19.5757 15.7694   1
  -3 -22  -1-16.6527 28.4795   3
   3 -22   2 9.21475 13.6018   1
  -3 -22  -2-0.03598 15.4248   3
   3 -22   3-4.92683 12.4579   1
   3 -22   4 24.0225 30.9429   1
   3 -22   5-5.34958 11.8970   1
  -3 -21   7 16.3942 15.3198   1
  -3 -21   6-21.9306 22.7324   1
  -3 -21   5 32.4731 30.7476   1
  -3 -21   4-40.0202 27.5361   1
  -3 -21   3 8.31925 12.4031   1
  -3 -21   2 41.5635 27.1927   1
  -3 -21   1 44.5350 32.4133   1
  -3 -21   1 67.3864 35.0411   3
   3 -21  -1 62.3577 23.5983   1
   3 -21   0 2.16968 6.11116   1
  -3 -21   0 16.7232 24.0131   3
   3 -21   1 0.55299 12.4612   1
  -3 -21  -1-1.91155 18.1314   3
   3 -21   2 38.6550 21.1112   1
  -3 -21  -2 5.03035 17.7447   3
   3 -21   3-1.77364 11.6996   1
   3 -21   4-22.8958 19.1811   1
   3 -21   5 14.5565 20.9666   1
  -3 -20   8 26.5675 32.5959   1
  -3 -20   7-3.10466 31.5264   1
  -3 -20   6 28.1108 20.7873   1
  -3 -20   5 26.4723 24.4878   1
  -3 -20   4 37.3018 25.6967   1
  -3 -20   3 17.6146 20.0179   1
  -3 -20   2 58.1950 38.9260   1
   3 -20  -2 55.0914 21.4074   1
  -3 -20   1 61.0818 38.0217   1
   3 -20  -1-0.23247 6.86698   1
  -3 -20   1 2.64271 7.34733   3
  -3 -20   0 100.564 34.7272   1
   3 -20   0 16.5417 8.39843   1
  -3 -20   0 12.5234 20.5512   3
  -3 -20  -1-3.04411 8.96975   3
   3 -20   1-17.0040 17.5080   1
  -3 -20  -2-13.7375 27.4048   3
   3 -20   2-17.3861 18.3401   1
   3 -20   3 6.61912 7.30101   1
   3 -20   4 6.51424 16.6532   1
   3 -20   5 15.0221 16.9111   1
   3 -20   6 39.7445 43.2745   1
  -3 -19   8 40.7471 40.5107   1
  -3 -19   7-40.8014 30.4781   1
  -3 -19   6 22.3541 21.9482   1
  -3 -19   5 47.4226 31.3533   1
  -3 -19   4 26.2420 29.8445   1
   3 -19  -3 44.8530 16.1738   1
  -3 -19   3 15.6270 8.73979   1
   3 -19  -2-5.37861 10.9855   1
  -3 -19   2 21.2709 13.8207   2
  -3 -19   2-1.08673 13.0312   1
  -3 -19   1 51.4512 29.4696   3
  -3 -19   1 17.0527 12.1414   2
   3 -19  -1 6.17780 8.95204   1
  -3 -19   1 9.22302 22.8598   1
  -3 -19   0 149.460 43.4898   1
   3 -19   0 62.0698 20.7955   3
  -3 -19   0 51.9244 21.1189   2
   3 -19   0 47.8817 23.7780   1
  -3 -19   0 82.4113 35.1926   3
  -3 -19  -1 31.9423 19.7629   1
  -3 -19  -1-9.04161 12.6345   3
   3 -19   1 6.11886 9.19589   1
  -3 -19  -2-11.9294 24.0091   3
   3 -19   2 15.7390 19.7308   1
   3 -19   3 4.36270 13.8651   1
   3 -19   4 0.22671 13.7124   1
   3 -19   5 19.9675 25.2378   1
   3 -19   6 21.8041 24.4500   1
  -3 -18   9 27.6370 20.5801   1
  -3 -18   8-24.2706 21.0012   1
  -3 -18   7-22.6704 28.9497   1
  -3 -18   6-0.48044 12.2395   1
  -3 -18   5 21.8930 23.7674   1
  -3 -18   4 21.0834 20.0337   1
  -3 -18   3 28.7463 26.4095   1
   3 -18  -3 0.51814 4.93537   1
  -3 -18   2 8.61532 16.6079   1
   3 -18  -2 19.4708 13.1870   1
  -3 -18   2 15.0181 10.7309   2
  -3 -18   1 29.5751 23.5115   1
  -3 -18   1 13.4907 14.1610   2
   3 -18  -1-1.98238 5.51254   1
   3 -18   0 52.2587 21.7832   1
  -3 -18   0 56.2254 24.4744   1
  -3 -18   0 64.9093 22.4794   2
  -3 -18   0 42.5725 27.8415   3
   3 -18   0 55.0199 20.4492   3
  -3 -18  -1 4.52681 8.45755   2
  -3 -18  -1 25.5569 16.1263   1
   3 -18   1 52.3729 21.9620   3
  -3 -18  -1 0.77838 8.28301   3
   3 -18   1-12.3146 7.87850   1
  -3 -18  -2 47.0729 21.0096   2
   3 -18   2-4.95678 7.18912   1
  -3 -18  -2 9.82012 13.6794   3
   3 -18   3 11.0312 17.6495   1
   3 -18   4 20.7077 19.6172   1
   3 -18   5 13.6432 12.5065   1
   3 -18   6 9.02324 21.0693   1
   3 -18   7 16.3018 20.0167   1
  -3 -17   9-9.80089 16.9500   1
  -3 -17   8-2.89801 27.2081   1
  -3 -17   7-18.5420 19.6739   1
  -3 -17   6 9.55584 14.4254   1
  -3 -17   5-5.18074 21.5919   1
  -3 -17   4-6.99391 10.5882   1
   3 -17  -4 5.47160 3.08372   1
  -3 -17   3-1.00303 14.2100   1
   3 -17  -3-1.06443 6.39726   1
   3 -17  -2 24.6731 14.2886   1
  -3 -17   2 5.90550 21.6309   1
   3 -17  -1 32.9357 17.0020   1
  -3 -17   1 46.0801 27.8592   1
  -3 -17   1 3.82563 6.45996   2
  -3 -17   0 81.9274 32.3118   1
   3 -17   0 31.0898 15.8876   3
   3 -17   0 52.9031 23.1708   1
  -3 -17   0 64.6023 22.8702   2
  -3 -17   0 43.7848 26.5561   3
  -3 -17  -1 10.5736 12.7714   2
   3 -17   1 17.6447 16.1400   1
  -3 -17  -1-11.6057 14.1306   3
   3 -17   1 29.6261 16.9360   3
  -3 -17  -1 10.3049 10.9771   1
  -3 -17  -2-4.41755 14.3976   3
  -3 -17  -2-2.15283 17.7403   2
   3 -17   2 38.0183 22.9773   1
  -3 -17  -3 35.1460 18.2458   2
   3 -17   3 11.8628 19.3523   1
  -3 -17  -3 10.7215 8.75466   3
   3 -17   4 4.36998 13.2530   1
  -3 -17  -4 34.3842 23.1783   2
   3 -17   5 5.66128 10.7818   1
   3 -17   6 28.8870 30.1419   1
   3 -17   7-1.89416 13.2067   1
  -3 -16  10-6.31015 30.3239   1
  -3 -16   9 18.4868 17.5754   1
  -3 -16   8-0.04173 21.1245   1
  -3 -16   7 5.97450 14.4480   1
  -3 -16   6 109.651 40.8165   1
  -3 -16   5 15.6851 19.6063   1
   3 -16  -4 14.9762 8.42032   1
   3 -16  -4 26.2407 9.78490   1
  -3 -16   4 14.4842 12.5930   1
  -3 -16   3 35.7666 25.6646   1
   3 -16  -3 46.0117 16.6426   1
   3 -16  -2 79.9422 22.9968   1
  -3 -16   2 148.820 40.6185   1
   3 -16  -1 3.29977 8.51865   1
  -3 -16   1 44.3354 22.8552   1
  -3 -16   1 3.19602 8.68052   2
  -3 -16   0 39.8894 20.3356   1
   3 -16   0 34.6680 14.7880   3
  -3 -16   0 65.7759 20.8218   2
  -3 -16   0 85.1159 31.6215   3
   3 -16   0 16.4918 13.7842   1
  -3 -16  -1 31.4318 20.6368   3
  -3 -16  -1-4.99841 7.07367   2
   3 -16   1 7.37621 6.11232   2
   3 -16   1 6.26067 6.05309   1
  -3 -16  -1 18.6027 11.9221   1
  -3 -16  -2 141.342 36.7057   2
   3 -16   2 87.6154 27.6446   2
  -3 -16  -2 44.2983 14.9675   3
   3 -16   2 30.6327 19.6448   1
   3 -16   3 18.4684 18.1903   1
  -3 -16  -3-2.99923 16.4199   3
  -3 -16  -3 17.3432 13.2850   2
   3 -16   4 38.2595 26.8613   1
  -3 -16  -4 19.2786 11.1908   2
   3 -16   5 23.4573 10.9467   1
  -3 -16  -5 66.3691 35.4764   2
   3 -16   6 33.9715 27.3561   1
   3 -16   7 9.34044 14.0087   1
  -3 -15  10 23.3408 18.3516   1
  -3 -15   9 17.2287 30.0305   1
  -3 -15   8 68.3376 34.0910   1
  -3 -15   7-8.16439 18.9878   1
  -3 -15   6-6.73098 22.1932   1
  -3 -15   5 6.73009 10.6699   1
   3 -15  -4 78.4787 16.8950   1
  -3 -15   4 130.838 37.0679   1
   3 -15  -4 83.0036 15.1346   1
   3 -15  -3 19.8841 10.0872   1
  -3 -15   3 8.33291 9.25478   1
   3 -15  -2 24.7740 13.9933   1
  -3 -15   2 14.6254 12.6374   1
  -3 -15   1-0.11210 8.70667   1
  -3 -15   1 22.2718 12.8723   2
   3 -15  -1-6.28132 9.95288   1
  -3 -15   0 58.0902 26.1009   3
  -3 -15   0 53.9139 21.3625   1
   3 -15   0 63.5698 17.0081   3
   3 -15   0 16.3863 13.4062   1
  -3 -15   0 15.3696 12.0003   2
  -3 -15  -1 52.3981 20.6863   2
   3 -15   1 41.0741 14.9977   2
   3 -15   1 5.42620 8.74119   1
  -3 -15  -1 50.9029 20.8744   3
  -3 -15  -1 56.3702 18.2542   1
   3 -15   2 13.4169 16.6171   2
   3 -15   2 21.5834 18.4995   1
  -3 -15  -2-17.8299 19.8829   3
  -3 -15  -2-18.1133 7.11630   2
   3 -15   3 56.1725 22.6871   2
  -3 -15  -3 42.7906 18.4118   3
   3 -15   3 50.3263 30.2132   1
  -3 -15  -3 92.2117 31.9687   2
   3 -15   4 176.257 52.2454   1
  -3 -15  -4 233.729 53.0690   2
  -3 -15  -5 115.680 42.1461   2
   3 -15   5 64.7679 37.4380   1
   3 -15   6 31.8808 31.5442   1
   3 -15   7 16.7117 24.8254   1
   3 -15   8 20.4751 28.1251   1
  -3 -14  10 2.22734 25.5205   1
  -3 -14   9 36.2971 23.6794   1
  -3 -14   8 18.5492 12.8831   1
  -3 -14   7-10.5479 22.6867   1
  -3 -14   6 49.0675 25.9347   1
   3 -14  -5 5.70278 4.25501   1
   3 -14  -5 13.3395 5.22492   1
  -3 -14   5-1.32844 16.5148   1
   3 -14  -4 13.4039 6.50071   1
  -3 -14   4 22.3112 17.4945   1
  -3 -14   3 10.5509 7.93195   1
  -3 -14   2 80.9807 28.9935   1
  -3 -14   1 8.08580 13.5847   1
  -3 -14   1 20.3310 15.6973   2
  -3 -14   0 18.3153 8.49291   1
   3 -14   0 50.9045 14.0378   3
  -3 -14   0 47.2559 26.6503   3
  -3 -14   0 17.5602 5.23142   2
  -3 -14  -1 23.0434 13.3374   2
   3 -14   1-15.8381 12.8549   2
  -3 -14  -1 32.4378 25.4866   3
   3 -14   1 7.89093 9.30080   1
  -3 -14  -1 22.2116 14.7828   1
  -3 -14  -2 21.0933 11.0022   2
   3 -14   2 44.0071 23.1799   1
   3 -14   2 43.3266 19.3947   2
  -3 -14  -2 22.4606 15.2221   3
  -3 -14  -3 11.3121 17.1802   2
   3 -14   3-2.69271 6.67412   2
   3 -14   3 3.67864 15.5166   1
  -3 -14  -3-5.07922 12.6574   3
  -3 -14  -4-4.03587 8.31198   2
   3 -14   4 4.49937 13.1393   1
   3 -14   5 32.0299 21.0784   1
  -3 -14  -5 2.08106 15.8141   2
   3 -14   6-7.05782 13.0895   1
  -3 -14  -6 11.2655 29.3988   2
   3 -14   7-8.13187 17.2338   1
   3 -14   8 41.1091 28.3848   1
  -3 -13  11 19.8920 16.2483   1
  -3 -13  10 32.3379 29.2486   1
  -3 -13   9 37.8678 31.3940   1
  -3 -13   8 8.93133 8.84818   1
  -3 -13   7 33.1109 16.0533   1
  -3 -13   6 108.795 40.7716   1
  -3 -13   5 32.2408 19.3689   1
   3 -13  -5 50.0241 11.5800   1
   3 -13  -4 287.422 28.7690   1
  -3 -13   4 312.842 60.1555   1
  -3 -13   3-7.61692 17.9227   1
  -3 -13   2 7.33280 9.04427   1
  -3 -13   1 60.3840 22.5259   1
  -3 -13   1 56.5567 20.8333   2
  -3 -13   0 126.357 34.6000   3
  -3 -13   0 146.361 30.0570   1
  -3 -13   0 116.230 25.3313   2
   3 -13   0 131.251 20.2474   3
   3 -13   0 116.569 19.0602   2
  -3 -13  -1 77.2370 24.4895   2
  -3 -13  -1 59.4815 25.6381   3
   3 -13   1 61.8003 20.0418   2
  -3 -13  -1 103.176 23.2955   1
  -3 -13  -2 22.8757 7.71221   2
   3 -13   2 40.8745 21.3314   1
   3 -13   2 68.7359 25.2957   2
  -3 -13  -2 35.8534 19.0761   3
   3 -13   3 18.9456 19.6061   2
  -3 -13  -3 27.4483 17.8780   2
   3 -13   3 26.4591 16.2787   1
  -3 -13  -3-36.7104 19.2576   3
   3 -13   4 28.4384 25.0319   1
  -3 -13  -4 28.3014 17.2779   2
  -3 -13  -5 115.763 44.1602   2
   3 -13   5 44.7017 29.5062   1
   3 -13   6 34.8331 22.2228   1
  -3 -13  -6-4.48171 19.8922   2
   3 -13   7 5.50953 19.3825   1
   3 -13   8 41.0916 35.0139   1
   3 -13   9-11.5698 18.4737   1
  -3 -12  11 8.98202 24.7176   1
  -3 -12  10 28.7499 25.0168   1
  -3 -12   9-10.3471 20.7442   1
  -3 -12   8 6.37136 16.7406   1
  -3 -12   7 32.9803 21.4449   1
   3 -12  -6 39.6742 7.66786   1
  -3 -12   6 166.950 44.9776   1
   3 -12  -5 129.675 18.6323   1
  -3 -12   5 124.045 38.7579   1
   3 -12  -4 7.73689 4.54107   1
  -3 -12   4 9.59499 13.0066   1
   3 -12  -3 16.4178 7.81458   1
  -3 -12   3 29.6929 20.7291   1
  -3 -12   2 18.6524 12.4562   1
  -3 -12   1 45.2424 18.1478   1
  -3 -12   1 40.5865 16.7934   2
  -3 -12   0 6.65793 7.33031   2
  -3 -12   0 49.5848 22.5159   3
   3 -12   0 15.0470 9.14588   2
  -3 -12   0 8.35431 9.74616   1
   3 -12   0 14.3323 8.78426   3
  -3 -12  -1 55.8410 22.1742   3
  -3 -12  -1 63.1828 20.8595   2
   3 -12   1 68.6267 22.1756   2
  -3 -12  -1 48.8414 14.9202   1
  -3 -12  -2-21.8391 18.1696   2
   3 -12   2 23.0773 11.8584   2
  -3 -12  -2-21.3077 19.4923   3
   3 -12   3-3.73352 10.1495   2
   3 -12   3 17.1749 20.9792   1
  -3 -12  -3 32.2791 18.8775   2
  -3 -12  -3-14.0479 13.6716   3
   3 -12   4 77.4174 35.4708   1
  -3 -12  -4 101.346 34.2178   2
   3 -12   5 51.8138 32.1160   1
  -3 -12  -5 65.3997 32.2640   2
  -3 -12  -6-11.1844 23.8584   2
   3 -12   6 19.7540 28.0759   1
   3 -12   7 34.2246 28.0441   1
   3 -12   8-1.26309 17.2978   1
   3 -12   9 2.56010 25.0523   1
  -3 -11  11 38.9981 35.2658   1
  -3 -11  10 66.6838 37.3037   1
  -3 -11   9 73.0827 31.7330   1
  -3 -11   8 25.7720 24.1870   1
  -3 -11   7 10.4324 10.6630   1
  -3 -11   6 287.613 55.5588   1
   3 -11  -6 161.030 20.0878   1
   3 -11  -5 61.1050 12.3776   1
  -3 -11   5 57.1943 25.2473   1
   3 -11  -4-1.59859 3.60626   1
  -3 -11   4 1.58402 9.61654   1
  -3 -11   3-3.94126 11.2432   1
   3 -11  -3 13.2681 7.20102   1
  -3 -11   2 22.3452 13.4728   1
  -3 -11   1 43.0106 18.4153   1
   3 -11   0 258.711 22.1162   3
  -3 -11   0 254.058 38.1406   2
  -3 -11   0 314.363 41.7559   1
   3 -11   0 319.058 35.4459   2
  -3 -11  -1 24.3172 16.9402   2
   3 -11   1 46.1916 19.1210   2
  -3 -11  -1 9.45704 6.38706   1
  -3 -11  -1 22.1105 17.0991   3
   3 -11   2 468.743 59.6013   2
  -3 -11  -2 328.226 50.3092   3
  -3 -11  -2 362.781 54.1910   2
  -3 -11  -3 11.6735 7.85770   2
   3 -11   3 8.01287 10.4946   2
  -3 -11  -4 39.0501 23.0641   2
   3 -11   4 63.5876 29.5394   1
  -3 -11  -5 354.932 70.1080   2
   3 -11   5 201.205 56.8791   1
   3 -11   6 149.182 48.4385   1
  -3 -11  -6 192.938 52.9678   2
   3 -11   7-1.68519 32.5759   1
   3 -11   8 12.4157 11.7260   1
   3 -11   9 57.6195 39.5169   1
  -3 -10  12 33.7819 45.1158   1
  -3 -10  11 32.3039 19.1176   1
  -3 -10  10 40.8127 35.2853   1
  -3 -10   9-23.0759 17.6334   1
  -3 -10   8 130.642 41.5863   1
  -3 -10   7 123.312 38.4770   1
   3 -10  -7 45.4237 11.2800   1
  -3 -10   6 195.588 46.8735   1
   3 -10  -6 122.229 19.0739   1
  -3 -10   5 13.4897 11.7566   1
   3 -10  -5-1.40091 4.74437   1
   3 -10  -4 142.137 21.0765   1
  -3 -10   4 94.5351 30.2165   1
  -3 -10   3 180.123 36.8990   1
   3 -10  -3 208.298 27.6355   1
  -3 -10   2 92.7265 27.3478   1
  -3 -10   1 21.4739 14.2526   1
  -3 -10   0 9.43140 8.21419   1
  -3 -10   0 22.0674 12.2874   2
   3 -10   0 23.7887 9.96381   2
   3 -10   0 20.3715 6.35161   3
  -3 -10  -1-4.39718 7.49812   2
   3 -10   1 21.6193 15.1569   2
  -3 -10  -1 22.8213 18.8863   3
  -3 -10  -1-3.20679 4.28261   1
   3 -10   2 203.447 40.2330   2
  -3 -10  -2 116.902 28.3399   3
  -3 -10  -2 106.311 31.1825   2
  -3 -10  -3 113.261 36.1885   2
   3 -10   3 76.7123 25.3628   2
  -3 -10  -4 60.3975 29.0615   2
   3 -10   5 2.47826 10.0180   1
  -3 -10  -5 6.06670 16.4048   2
   3 -10   6 6.78203 8.50526   1
  -3 -10  -6-21.2817 29.0048   2
   3 -10   7 40.4845 26.7577   1
   3 -10   8 22.6439 20.7615   1
   3 -10   9-13.4094 14.4252   1
   3 -10  10 44.9861 37.5041   1
  -3  -9  12 26.1074 21.7725   1
  -3  -9  11-25.5723 30.7171   1
  -3  -9  10 15.4308 20.7459   1
  -3  -9   9 41.1385 30.3732   1
  -3  -9   8 12.3341 19.2274   1
  -3  -9   7-3.08886 13.0970   1
   3  -9  -7 2.68560 5.28626   1
   3  -9  -6 79.5131 16.1630   1
  -3  -9   6 123.254 34.9491   1
   3  -9  -5 176.570 23.6972   1
  -3  -9   5 153.950 38.9265   1
  -3  -9   4 134.133 34.6745   1
   3  -9  -4 136.617 20.6494   1
   3  -9  -3 185.840 26.2913   1
  -3  -9   3 197.764 37.9690   1
  -3  -9   2 15.0832 11.8901   1
  -3  -9   1-4.04843 6.41271   1
   3  -9   0 692.128 53.4232   2
  -3  -9   0 626.256 58.2918   2
  -3  -9   0 651.061 55.5957   1
   3  -9   1 61.1048 20.6992   2
  -3  -9  -1 28.8317 17.4510   3
  -3  -9  -1 37.2361 13.2496   1
  -3  -9  -1 43.5702 16.3201   2
   3  -9   2 499.467 59.9751   2
  -3  -9  -2 460.770 59.6067   2
  -3  -9  -2 439.785 53.1132   3
  -3  -9  -3 171.991 41.5428   2
   3  -9   3 169.321 36.0875   2
  -3  -9  -4 89.8817 33.6475   2
   3  -9   5 37.1269 21.2253   1
  -3  -9  -5 25.2833 17.4249   2
   3  -9   6-0.73627 12.9177   1
  -3  -9  -6 25.1030 18.7073   2
   3  -9   7 11.6997 31.3710   1
  -3  -9  -7 16.7057 18.0852   2
   3  -9   8 10.5894 19.4329   1
   3  -9   9 17.0219 24.1126   1
   3  -9  10 18.3496 31.6734   1
  -3  -8  12 33.7752 28.1351   1
  -3  -8  11-35.3266 29.3479   1
  -3  -8  10 21.7769 24.7712   1
  -3  -8   9 6.28681 14.2155   1
  -3  -8   8 53.1209 23.1950   1
   3  -8  -8 41.4946 17.9084   1
  -3  -8   7 10.9423 13.5828   1
   3  -8  -7-8.25077 11.8804   1
  -3  -8   6 285.411 48.8364   1
   3  -8  -6 308.862 34.0636   1
  -3  -8   5 328.850 52.9928   1
   3  -8  -5 436.651 39.3408   1
   3  -8  -4 143.000 21.5413   1
  -3  -8   4 150.593 33.9345   1
   3  -8  -3 323.269 34.4204   1
  -3  -8   3 370.502 51.2588   1
  -3  -8   2 28.1705 14.7195   1
  -3  -8   1 1751.43 95.0333   1
   3  -8   0 42.4110 13.5681   2
  -3  -8   0 41.0175 14.8462   2
  -3  -8   0 44.9196 14.4246   1
  -3  -8  -1 135.961 22.6596   1
  -3  -8  -1 163.530 32.8077   2
   3  -8   1 178.693 31.9910   2
  -3  -8  -1 159.823 31.6892   3
  -3  -8  -2 181.604 37.3102   2
   3  -8   2 233.426 41.5523   2
  -3  -8  -2 172.977 31.9957   3
  -3  -8  -3 91.6437 30.2123   2
   3  -8   3 88.2058 26.8646   2
  -3  -8  -4 76.3986 27.7259   2
   3  -8   5 84.6642 32.3846   1
  -3  -8  -5 112.062 39.7332   2
  -3  -8  -6 37.1544 23.2589   2
   3  -8   6 59.9323 25.4183   1
   3  -8   7 17.3783 11.2752   1
  -3  -8  -7 18.2912 23.0028   2
   3  -8   8 39.4659 24.5665   1
   3  -8   9 38.9186 27.1426   1
   3  -8  10 4.02032 31.8077   1
  -3  -7  13-13.3791 35.3633   1
  -3  -7  12 38.7615 31.2718   1
  -3  -7  11-13.1313 17.0015   1
  -3  -7  10 16.9066 13.0286   1
  -3  -7   9 40.8031 28.9434   1
  -3  -7   8 17.9170 18.9396   1
   3  -7  -8 26.1459 16.7148   1
  -3  -7   7 66.5672 24.9928   1
   3  -7  -7 44.6929 14.2686   1
   3  -7  -6 117.739 20.8963   1
  -3  -7   6 91.3443 25.2444   1
  -3  -7   5 63.4987 25.4327   1
   3  -7  -5 58.9552 13.4783   1
   3  -7  -4 79.6403 16.3982   1
  -3  -7   4 75.9821 21.8966   1
  -3  -7   3 200.349 36.4544   1
   3  -7  -3 214.052 28.2322   1
  -3  -7   2 146.019 27.8230   1
  -3  -7   1 583.112 52.5491   1
  -3  -7   0 199.386 28.8019   1
  -3  -7   0 152.707 27.9062   2
   3  -7   0 175.285 28.1790   2
  -3  -7  -1 35.1204 15.9547   2
   3  -7   1 34.1229 14.7759   2
  -3  -7  -1 26.3387 10.0013   1
  -3  -7  -1 18.6870 10.6834   3
  -3  -7  -2 66.7956 21.8058   2
   3  -7   2 94.3926 26.0647   2
  -3  -7  -2 50.8451 18.4033   3
  -3  -7  -3 41.7594 18.1841   2
   3  -7   3 10.6179 9.38105   2
  -3  -7  -4 22.8664 12.7131   2
  -3  -7  -5 128.987 40.3303   2
   3  -7   6 90.7528 35.0096   1
  -3  -7  -6 88.1632 34.4050   2
  -3  -7  -7-8.40001 10.6272   2
   3  -7   7-13.3050 14.8072   1
   3  -7   8 14.1417 23.4176   1
   3  -7   9 18.7296 22.0674   1
   3  -7  10 19.5543 24.1096   1
  -3  -6  13 55.9393 47.0420   1
  -3  -6  12 31.2069 37.4119   1
  -3  -6  11 66.8592 37.6885   1
  -3  -6  10 13.5703 8.11720   1
  -3  -6   9 12.7367 19.2675   1
   3  -6  -9 31.5224 20.1474   1
   3  -6  -8 5.94129 5.46245   1
  -3  -6   8-15.4598 8.31027   1
  -3  -6   7 55.7757 23.3590   1
   3  -6  -7 26.2231 11.8954   1
   3  -6  -6 6.92162 7.84892   1
  -3  -6   6-2.55280 6.89222   1
   3  -6  -5 65.9271 17.0704   1
  -3  -6   5 57.6745 22.5612   1
   3  -6  -4-1.69245 3.08155   1
  -3  -6   4-4.25485 8.95798   1
  -3  -6   3 31.3770 13.8020   1
   3  -6  -3 41.0206 10.7882   1
   3  -6  -2 378.250 37.5469   1
  -3  -6   2 378.383 43.5947   1
  -3  -6   1 67.5040 18.6554   1
  -3  -6   0 1538.79 87.6517   2
  -3  -6   0 1585.12 78.9713   1
   3  -6   0 1478.09 77.4961   2
  -3  -6  -1 483.614 53.2264   2
   3  -6   1 508.197 51.4234   2
  -3  -6  -1 450.053 48.1459   3
  -3  -6  -2 357.362 44.8667   3
  -3  -6  -2 411.431 55.2968   2
   3  -6   2 506.011 59.2449   2
  -3  -6  -3 62.2577 24.5830   2
   3  -6   3 41.3732 19.1325   2
  -3  -6  -4 83.9544 30.8004   2
  -3  -6  -5 21.6746 23.0487   2
   3  -6   6 24.3751 18.9837   1
  -3  -6  -6-26.4723 27.7363   2
   3  -6   7 54.8719 32.5220   1
  -3  -6  -7 68.5278 30.2220   2
   3  -6   8 21.5242 18.3513   1
   3  -6   9 1.84400 13.2493   1
   3  -6  10 22.0494 19.3736   1
   3  -6  11 5.88117 21.8990   1
  -3  -5  13 12.6344 30.2613   1
  -3  -5  12-41.2017 32.7465   1
  -3  -5  11 29.2390 18.2222   1
  -3  -5  10 39.0413 32.2807   1
   3  -5  -9 17.9329 17.2214   1
  -3  -5   9 26.7505 18.8798   1
   3  -5  -8 35.3910 14.2486   1
  -3  -5   8 95.7783 35.3256   1
   3  -5  -7 1.43468 8.87518   1
  -3  -5   7-14.6486 10.8018   1
  -3  -5   6 33.8838 12.1942   1
   3  -5  -6 55.3140 16.5681   1
   3  -5  -5 386.006 38.5807   1
  -3  -5   5 339.928 50.5915   1
  -3  -5   4 159.456 31.9827   1
   3  -5  -4 180.756 25.8038   1
  -3  -5   3 746.249 64.0017   1
   3  -5  -3 754.285 51.3226   1
   3  -5  -2 300.190 32.5666   1
  -3  -5   2 317.149 38.8631   1
  -3  -5   1 227.762 31.6222   1
   3  -5   0 588.226 48.8341   2
  -3  -5   0 656.360 57.0889   2
  -3  -5   0 645.766 49.7104   1
   3  -5   1 1697.67 92.2288   2
  -3  -5  -1 1622.08 94.3107   2
  -3  -5  -1 1522.56 83.0008   3
  -3  -5  -2 104.737 27.5978   2
   3  -5   2 126.931 29.5784   2
  -3  -5  -2 85.3885 21.0274   3
   3  -5   3 1.46111 6.84370   2
  -3  -5  -3 3.33508 12.2023   2
  -3  -5  -4 63.1467 26.6025   2
  -3  -5  -5 184.291 45.8392   2
  -3  -5  -6 166.174 44.0177   2
   3  -5   6 185.732 48.0741   1
   3  -5   7 128.856 39.4876   1
  -3  -5  -7 117.997 40.3836   2
   3  -5   8 0.86513 17.9925   1
   3  -5   9 11.9000 21.1583   1
   3  -5  10 58.7498 34.3524   1
   3  -5  11 33.2285 23.9054   1
  -3  -4  13 18.7125 25.8591   1
  -3  -4  12-37.6451 25.7321   1
  -3  -4  11-16.8360 23.0600   1
  -3  -4  10 13.7561 8.84237   1
   3  -4  -9 79.8364 31.9497   1
  -3  -4   9 74.0353 28.5682   1
   3  -4  -8 229.724 38.6574   1
  -3  -4   8 231.535 49.7760   1
   3  -4  -7 1.17194 5.98331   1
  -3  -4   7-24.4745 15.3181   1
  -3  -4   6 120.988 30.6899   1
   3  -4  -6 130.865 25.6447   1
   3  -4  -5 103.828 19.7823   1
  -3  -4   5 68.1068 21.9431   1
  -3  -4   4 17.7228 12.8819   1
   3  -4  -4 47.4736 14.4938   1
   3  -4  -3 1200.36 64.5959   1
  -3  -4   3 1251.23 79.5898   1
   3  -4  -2 3775.01 114.362   1
  -3  -4   2 3758.64 128.711   1
  -3  -4   1 1160.89 67.0706   1
  -3  -4   0 154.727 27.2886   2
   3  -4   0 166.893 25.5217   2
  -3  -4   0 164.538 25.3608   1
  -3  -4  -1 23.3395 17.1998   2
   3  -4   1 29.3423 17.7768   2
  -3  -4  -1 5.09641 7.26938   3
  -3  -4  -2 812.810 73.5061   2
   3  -4   2 941.575 77.3742   2
  -3  -4  -3 122.211 31.6891   2
   3  -4   3 79.0505 23.8191   2
  -3  -4  -4 23.3035 17.9416   2
  -3  -4  -5 98.6591 33.5775   2
  -3  -4  -6 399.533 70.5640   2
  -3  -4  -7 72.5413 30.1756   2
   3  -4   7 75.8954 30.7914   1
   3  -4   8 40.2335 22.0817   1
   3  -4   9 45.7887 31.8177   1
   3  -4  10 31.3214 26.1540   1
   3  -4  11 59.7575 41.3401   1
  -3  -3  14 0.27193 35.5676   1
  -3  -3  13 58.5384 44.0368   1
  -3  -3  12 51.1221 30.2472   1
  -3  -3  11-2.05166 20.8976   1
  -3  -3  10 210.209 54.2821   1
  -3  -3   9-7.33434 17.4462   1
   3  -3  -8 60.2099 21.9641   1
  -3  -3   8 99.9206 29.2232   1
  -3  -3   7 174.155 40.9653   1
   3  -3  -7 210.343 34.8429   1
   3  -3  -6 264.705 36.7973   1
  -3  -3   6 206.266 40.4091   1
   3  -3  -5 387.132 39.2535   1
  -3  -3   5 352.854 47.2790   1
  -3  -3   4 1160.42 80.4273   1
   3  -3  -4 1178.57 67.2656   1
  -3  -3   3 1269.84 77.9163   1
   3  -3  -3 1240.38 65.6551   1
   3  -3  -2 171.238 24.5618   1
  -3  -3   2 171.486 28.0802   1
  -3  -3   1 454.136 42.5367   1
  -3  -3   0 259.309 34.4856   2
  -3  -3   0 259.245 31.3668   1
   3  -3   0 238.458 31.3512   2
   3  -3   1 583.885 33.9912   3
  -3  -3  -1 622.105 49.6624   3
  -3  -3  -1 605.398 56.7169   2
   3  -3   1 665.531 57.0540   2
  -3  -3  -2 1348.62 94.4727   2
   3  -3   2 1453.62 95.2899   2
  -3  -3  -3 237.404 44.4545   2
   3  -3   3 247.787 42.8828   2
   3  -3   4 15.4622 9.45394   2
  -3  -3  -4 18.5960 8.84519   2
  -3  -3  -5 3.26998 14.2651   2
  -3  -3  -6 12.4872 12.6467   2
  -3  -3  -7 59.9989 32.7642   2
   3  -3   7 64.3797 26.2018   1
   3  -3   8 25.0025 15.6801   1
   3  -3   9-1.69436 15.7345   1
   3  -3  10 16.3963 26.8847   1
   3  -3  11 24.9179 28.7096   1
  -3  -2  14 20.2985 51.3793   1
  -3  -2  13-4.59388 33.5469   1
  -3  -2  12 51.9510 41.5172   1
  -3  -2  11-6.02439 12.9218   1
  -3  -2  10-10.4358 20.9710   1
  -3  -2   9 45.3707 18.8168   1
   3  -2  -8 3.81846 8.63772   1
  -3  -2   8 34.5959 19.6350   1
   3  -2  -7 17.3520 12.0766   1
  -3  -2   7-7.62457 12.8944   1
  -3  -2   6 128.336 28.8565   1
   3  -2  -6 146.327 26.9997   1
   3  -2  -5-2.17528 5.87041   1
  -3  -2   5 2.70497 12.4451   1
  -3  -2   4 8.85059 9.97535   1
   3  -2  -4-5.43108 5.10085   1
   3  -2  -3 27.1940 12.5810   1
  -3  -2   3 2.86697 6.69576   1
   3  -2  -2 3934.17 115.772   1
  -3  -2   2 4086.73 126.584   1
   3  -2  -1 124.151 21.4351   1
  -3  -2   1 154.613 24.4704   1
  -3  -2   0 941.681 64.4472   2
   3  -2   0 909.496 60.2246   2
  -3  -2   0 884.651 50.3277   3
  -3  -2  -1 221.774 34.6005   2
  -3  -2  -1 211.952 28.0741   3
   3  -2   1 202.602 20.5153   3
   3  -2   1 242.560 34.5660   2
  -3  -2  -2 176.733 36.6641   2
   3  -2   2 200.018 35.7386   2
  -3  -2  -3 204.958 40.9392   2
   3  -2   3 254.885 44.3158   2
   3  -2   4 143.531 35.1105   2
  -3  -2  -4 97.4998 30.2363   2
  -3  -2  -5 255.741 55.1074   2
  -3  -2  -6 10.3521 9.54794   2
  -3  -2  -7 67.8044 31.9953   2
   3  -2   7 78.3951 34.2237   1
   3  -2   8 23.9395 20.4964   1
   3  -2   9 33.6066 20.2244   1
   3  -2  10 41.3934 28.9750   1
   3  -2  11-5.40513 11.4524   1
   3  -2  12 64.1923 36.9425   1
  -3  -1  14 50.0050 39.0651   1
  -3  -1  13-63.5759 40.7098   1
  -3  -1  12-0.69758 29.9267   1
  -3  -1  11 34.7622 25.3076   1
  -3  -1  10 30.0365 24.8061   1
  -3  -1   9 15.3957 8.46540   1
  -3  -1   8 313.777 54.6467   1
   3  -1  -7 3.49534 10.3538   1
  -3  -1   7 11.2083 18.5606   1
   3  -1  -6 15.7775 12.6817   1
  -3  -1   6 37.2320 17.5410   1
  -3  -1   5 7.23655 6.69449   1
   3  -1  -5-0.43590 4.45846   1
  -3  -1   4 26.8790 13.4325   1
   3  -1  -4 34.2016 12.7952   1
  -3  -1   3 458.070 43.3267   1
   3  -1  -3 397.287 38.5090   1
  -3  -1   2 272.299 35.5505   1
   3  -1  -2 214.990 28.5361   1
  -3  -1   1 1301.82 68.5534   1
   3  -1  -1 1291.03 66.5991   1
  -3  -1   0 50.7558 15.2822   2
   3  -1   0 53.2466 14.8767   2
  -3  -1   0 66.1675 15.7253   3
  -3  -1  -1 268.378 29.8242   3
   3  -1   1 287.249 26.0336   3
  -3  -1  -1 352.533 45.8318   2
   3  -1   1 265.087 34.7737   2
  -3  -1  -2 251.177 40.1475   2
   3  -1   2 263.840 40.2778   2
   3  -1   2 279.630 30.3929   3
  -3  -1  -3 56.2198 27.1773   2
   3  -1   3 60.0563 22.5546   2
   3  -1   4 93.7425 29.2674   2
  -3  -1  -4 60.6286 23.5055   2
  -3  -1  -5 10.2732 19.1031   2
  -3  -1  -6 446.311 74.2126   2
   3  -1   7 308.778 57.7235   1
   3  -1   8 1.30543 16.6830   1
   3  -1   9 22.9357 26.2502   1
   3  -1  10-7.10870 23.5283   1
   3  -1  11 5.82983 31.9961   1
   3  -1  12 10.6496 16.1172   1
  -3   0  13 87.6167 58.0431   1
  -3   0  12 51.1907 36.7381   1
  -3   0  11 36.5243 24.2893   1
  -3   0  10-1.34733 26.7813   1
  -3   0   9-0.67665 9.49461   1
  -3   0   8 70.3506 28.0573   1
   3   0  -7 28.0971 15.2621   1
  -3   0   7 5.11965 11.0068   1
  -3   0   6 379.663 50.4627   1
   3   0  -6 434.558 49.2483   1
   3   0  -5 24.2044 14.3756   1
  -3   0   5 3.72542 8.28682   1
   3   0  -4 283.297 33.8898   1
  -3   0   4 255.259 34.9984   1
  -3   0   3 1.04333 9.01661   1
   3   0  -3 15.5803 9.43974   1
   3   0  -2 3077.91 105.154   1
  -3   0   2 3271.41 107.918   1
  -3   0   1 36.4558 18.2300   2
   3   0  -1 18.0814 10.8725   1
  -3   0   1 22.0455 11.2178   1
  -3   0   0 156.156 24.7432   2
  -3   0   0 162.213 19.1592   3
   3   0   0 151.883 25.9467   2
   3   0   0 148.755 23.2849   1
   3   0   1 55.9866 15.7534   3
  -3   0  -1 45.7308 20.6202   2
   3   0   1 16.4969 12.9749   2
   3   0   2 143.068 31.7298   2
  -3   0  -2 117.509 25.4500   2
   3   0   2 127.334 22.6423   3
  -3   0  -3 12.8030 12.7750   2
   3   0   3 0.17516 12.8652   2
   3   0   3-0.36635 7.82210   3
   3   0   4 270.719 48.2341   2
  -3   0  -4 277.853 50.3770   2
  -3   0  -5 33.0767 21.3598   2
  -3   0  -6 363.354 67.0693   2
   3   0   7 48.1540 28.1554   1
   3   0   8 109.210 38.4708   1
   3   0   9-20.2506 21.7863   1
   3   0  10 74.1688 41.1707   1
   3   0  11 5.01824 20.5839   1
  -3   1  13 29.3876 37.0796   1
  -3   1  12 16.7182 24.2312   1
  -3   1  11 29.4931 16.8515   1
  -3   1  10 50.2581 21.5238   1
  -3   1   9 39.0533 21.9576   1
  -3   1   8 274.001 47.3157   1
   3   1  -7 1.20357 7.69821   1
  -3   1   7-11.9806 13.2611   1
   3   1  -6 70.6729 24.5504   1
  -3   1   6 11.5996 12.9762   1
   3   1  -5 13.7698 11.0338   1
  -3   1   5 11.0716 9.91496   1
  -3   1   4 15.4318 9.92899   1
   3   1  -4 23.0822 9.64235   1
   3   1  -3 451.421 42.8191   1
  -3   1   3 419.154 41.5098   1
   3   1  -2 242.418 32.4036   1
  -3   1   2 230.317 30.8996   1
   3   1  -1 1294.23 67.1420   1
  -3   1   1 1177.26 71.2290   2
  -3   1   0 34.9399 9.73474   2
   3   1   0 64.3277 19.5413   2
   3   1   0 70.3745 16.6144   1
  -3   1   0 56.4784 10.5390   3
   3   1   1 286.090 29.3946   3
  -3   1  -1 289.983 39.3754   2
   3   1   1 279.042 37.4052   2
  -3   1  -2 277.416 41.5683   2
   3   1   2 291.667 41.3294   2
   3   1   2 311.066 33.5607   3
  -3   1  -3 59.7207 22.2223   2
   3   1   3 39.7777 19.7908   2
   3   1   3 36.0884 14.1616   3
   3   1   4 76.7141 18.9554   3
   3   1   4 81.6036 28.4941   2
  -3   1  -4 81.8930 29.4704   2
  -3   1  -5 41.8256 22.5186   2
  -3   1  -6 510.133 81.9292   2
   3   1   7 320.311 55.8510   1
   3   1   8 46.8924 28.5917   1
   3   1   9 8.35967 11.8050   1
   3   1  10 27.5152 37.2744   1
   3   1  11 27.3854 39.9428   1
  -3   2  13 30.0826 24.8416   1
  -3   2  12 16.0192 27.2754   1
  -3   2  11 24.7439 11.7412   1
  -3   2  10 26.4103 15.1762   1
  -3   2   9 37.2014 14.2865   1
  -3   2   8 26.3536 21.8686   1
  -3   2   7 3.26735 8.48763   1
   3   2  -6 164.904 32.4963   1
  -3   2   6 140.472 29.1874   1
  -3   2   5 2.99590 6.29759   1
   3   2  -5 4.93540 8.70651   1
   3   2  -4 21.6500 12.1451   1
  -3   2   4-7.97111 5.57612   1
   3   2  -3 9.22660 10.0046   1
  -3   2   3 15.7310 11.0235   1
   3   2  -2 4033.74 125.388   1
  -3   2   2 3901.96 116.160   1
   3   2  -1 131.073 22.3277   1
  -3   2   1 104.394 22.2843   2
   3   2   0 950.768 65.0439   2
  -3   2   0 882.717 36.1166   3
   3   2   0 959.801 57.7889   1
  -3   2   0 947.537 64.1402   2
   3   2   1 224.156 33.6708   2
  -3   2  -1 231.644 35.6936   2
   3   2   1 230.886 28.8072   3
   3   2   1 212.503 28.9661   1
  -3   2  -2 199.583 37.7688   2
   3   2   2 212.357 36.0227   2
   3   2   2 191.820 28.5771   3
   3   2   3 237.926 41.2336   2
   3   2   3 207.647 30.7031   3
  -3   2  -3 226.271 41.5890   2
   3   2   4 133.113 36.2659   2
  -3   2  -4 124.737 34.1085   2
   3   2   4 112.987 26.3346   3
  -3   2  -5 288.448 57.9481   2
  -3   2  -6 76.1038 32.8520   2
   3   2   7 79.9368 30.5792   1
   3   2   8 31.7487 25.3686   1
   3   2   9 19.3657 27.0434   1
   3   2  10 41.1077 37.5060   1
   3   2  11 19.5606 23.8332   1
  -3   3  12 9.94647 20.3923   1
  -3   3  11-21.1168 9.60208   1
  -3   3  10 222.741 54.2161   1
  -3   3   9 10.1908 7.08552   1
  -3   3   8 100.119 28.3223   1
  -3   3   7 205.759 36.5734   1
   3   3  -6 235.608 39.7107   1
  -3   3   6 212.472 33.9788   1
  -3   3   5 395.135 42.8057   1
   3   3  -5 467.894 50.4644   1
  -3   3   4 1245.09 70.5353   1
   3   3  -4 1155.07 73.8821   1
  -3   3   3 1289.08 67.7756   1
   3   3  -3 1427.16 80.9117   1
   3   3  -2 177.743 27.0378   1
   3   3  -1 499.740 42.4368   1
  -3   3   1 484.899 43.7171   2
   3   3   0 248.881 28.9621   1
  -3   3   0 268.774 34.7409   2
   3   3   1 588.463 44.2818   1
   3   3   1 629.918 55.2717   2
  -3   3  -1 678.291 59.8063   2
   3   3   2 1342.74 88.5458   2
   3   3   2 1381.72 76.2195   3
  -3   3  -2 1430.98 94.2626   2
   3   3   3 232.439 40.8397   2
   3   3   3 258.540 35.8129   3
  -3   3  -3 247.315 43.0706   2
   3   3   4 58.5721 26.8015   2
  -3   3  -4 14.5036 17.5279   2
   3   3   4 23.7198 11.1303   3
  -3   3  -5 14.5159 22.9771   2
  -3   3  -6 80.2943 30.5942   2
   3   3   7 44.0364 16.1338   1
   3   3   8 32.3578 23.5974   1
   3   3   9 51.9383 32.0029   1
   3   3  10 5.50247 25.2364   1
  -3   4  12 37.5360 31.2607   1
  -3   4  11 40.8154 32.4889   1
  -3   4  10 13.2982 19.4975   1
  -3   4   9 89.2830 28.2170   1
  -3   4   8 231.674 42.5124   1
  -3   4   7 1.67929 7.59234   1
   3   4  -6 151.710 33.4410   1
  -3   4   6 108.113 23.3195   1
  -3   4   5 75.4947 19.0126   1
   3   4  -5 137.441 29.5016   1
  -3   4   4 22.9438 11.2731   1
   3   4  -4 25.8232 12.4197   1
  -3   4   3 1235.83 64.5117   1
   3   4  -3 1278.07 76.7213   1
   3   4  -2 3967.88 130.746   1
   3   4  -1 1196.85 67.7738   1
  -3   4   1 1169.34 65.6077   2
   3   4   0 147.002 21.8278   1
  -3   4   0 170.484 28.3673   2
   3   4   1 17.5852 8.41191   1
   3   4   1 8.75255 9.45757   2
  -3   4  -1 16.9699 14.2462   2
   3   4   2 879.284 63.0210   3
   3   4   2 851.168 70.5116   2
   3   4   2 868.518 55.9545   1
  -3   4  -2 818.388 72.5735   2
   3   4   3 73.5202 21.6715   3
   3   4   3 106.047 31.4523   2
  -3   4  -3 42.9490 17.6508   2
   3   4   4 27.6561 15.4040   2
  -3   4  -4 29.2750 16.7441   2
  -3   4  -5 108.507 33.3455   2
   3   4   7 82.1680 29.6941   1
   3   4   8 43.7656 24.7525   1
   3   4   9 68.1506 33.7626   1
   3   4  10 45.7982 43.6340   1
  -3   5  11 92.2630 43.5300   1
  -3   5  10 38.5350 24.2127   1
  -3   5   9 7.93517 10.0546   1
  -3   5   8 47.0267 17.7584   1
  -3   5   7 17.7645 14.2444   1
  -3   5   6 33.6555 13.4264   1
  -3   5   5 385.175 40.2110   1
   3   5  -5 400.189 48.6541   1
   3   5  -4 217.963 33.9995   1
  -3   5   4 212.598 28.0978   1
   3   5  -3 779.286 60.2517   1
   3   5  -2 328.965 40.1642   1
   3   5  -1 227.969 30.9541   1
  -3   5   1 231.826 28.7698   2
  -3   5   0 651.958 53.9766   2
   3   5   0 613.835 47.9898   1
   3   5   1 1613.24 74.6799   1
   3   5   1 1653.50 91.7441   2
  -3   5  -1 1592.86 91.5853   2
  -3   5  -2 99.3381 27.6586   2
   3   5   2 108.016 26.1002   2
   3   5   2 111.187 25.8006   3
   3   5   2 100.795 19.5870   1
   3   5   3 39.9526 23.1412   2
   3   5   3 10.6757 14.1142   3
  -3   5  -3 13.4050 14.4881   2
   3   5   4 133.968 35.7485   2
  -3   5  -4 77.5963 28.6468   2
  -3   5  -5 195.080 49.4888   2
   3   5   7 151.455 36.8791   1
   3   5   8 8.77677 13.8381   1
   3   5   9 36.8636 40.9147   1
  -3   6  11 61.2679 28.6799   1
  -3   6  10 21.4048 19.6211   1
  -3   6   9 56.6390 22.1679   1
  -3   6   8 9.51834 12.9999   1
  -3   6   7 42.4102 14.5390   1
  -3   6   6-4.43220 8.75527   1
   3   6  -5 76.1530 22.3754   1
  -3   6   5 53.0775 14.1163   1
   3   6  -4 15.1046 11.9186   1
  -3   6   4-1.43135 4.89256   1
   3   6  -3 37.3252 15.3487   1
   3   6  -2 454.879 47.2959   1
  -3   6   1 57.0250 14.2684   2
   3   6  -1 41.9402 13.1483   1
   3   6   0 1533.52 76.9391   1
  -3   6   0 1529.59 80.8966   2
  -3   6  -1 512.343 53.0622   2
   3   6   1 509.357 42.6127   1
   3   6   1 519.228 52.1161   2
  -3   6  -2 418.656 52.3940   2
   3   6   2 411.911 46.1266   3
   3   6   2 427.467 52.1300   2
   3   6   2 394.524 37.8228   1
   3   6   3 37.1543 15.8456   2
   3   6   3 61.4459 22.4517   3
   3   6   3 46.8165 12.9889   1
  -3   6  -3 55.7849 22.4843   2
  -3   6  -4 85.5274 31.1801   2
   3   6   4 154.356 37.9995   2
  -3   6  -5 19.5552 18.8342   2
   3   6   7 78.9181 30.3612   1
   3   6   8 57.2840 33.3399   1
   3   6   9 37.5627 35.8367   1
  -3   7  10 29.1647 20.0439   1
  -3   7   9 5.24658 6.91896   1
  -3   7   8 5.59793 4.73228   1
  -3   7   7 71.4752 19.3837   1
  -3   7   6 123.400 23.4482   1
  -3   7   5 67.3293 15.6262   1
   3   7  -4 96.9654 25.1866   1
   3   7  -3 212.487 35.0888   1
   3   7  -2 146.817 27.0816   1
  -3   7   2 119.658 13.8844   3
  -3   7   2 134.006 20.0998   2
   3   7  -1 608.414 54.2034   1
  -3   7   1 543.420 41.7667   2
  -3   7   0 169.708 27.2879   2
   3   7   0 178.569 26.9257   1
  -3   7  -1 12.3124 10.6016   2
   3   7   1 25.2026 11.2997   1
   3   7   1 29.3813 12.8409   2
   3   7   2 72.2518 15.9365   1
   3   7   2 92.7145 23.9651   2
  -3   7  -2 68.1529 22.7069   2
   3   7   3 16.5146 6.23602   2
  -3   7  -3 3.12983 11.7102   2
   3   7   3 16.8756 7.05642   1
   3   7   4 82.9387 30.1002   2
   3   7   4 59.4072 15.8351   1
  -3   7  -4 26.1651 12.5397   2
   3   7   7 1.09499 15.7691   1
   3   7   8 15.1211 32.2728   1
  -3   8  10 13.6378 15.9799   1
  -3   8   9 14.1421 15.8282   1
  -3   8   8 54.3385 18.1664   1
  -3   8   7 16.7340 11.9310   1
  -3   8   6 284.796 33.8401   1
   3   8  -4 173.351 34.8856   1
   3   8  -3 425.199 49.4618   1
  -3   8   3 328.070 29.0748   3
   3   8  -2 32.4191 11.8531   1
  -3   8   2 28.1991 8.84156   2
   3   8  -1 2047.44 98.3499   1
  -3   8   1 1731.47 74.3683   2
  -3   8   0 38.1091 13.8367   2
   3   8   0 28.8233 11.6723   1
   3   8   1 163.667 25.6172   1
  -3   8  -1 128.977 26.2906   2
   3   8   2 204.269 36.2466   2
   3   8   2 205.087 28.3666   1
  -3   8  -2 168.570 33.2257   2
   3   8   3 96.4266 27.5056   2
  -3   8  -3 70.1458 22.2902   2
   3   8   3 76.1221 17.3600   1
   3   8   4 41.3668 20.7593   2
  -3   8  -4 46.3706 17.3746   2
   3   8   4 55.6788 16.0117   1
   3   8   5 134.572 27.2817   1
   3   8   6 56.3649 19.9055   1
   3   8   7 29.2708 22.1190   1
   3   8   8 134.762 46.1221   1
  -3   9   9 27.6878 16.8037   1
  -3   9   8 54.4500 19.3683   1
  -3   9   7 12.1950 10.9218   1
  -3   9   7 5.90749 12.3015   2
  -3   9   4 125.404 21.9815   3
   3   9  -4 161.851 33.4483   1
   3   9  -3 229.089 37.2914   1
  -3   9   3 173.245 22.2523   3
  -3   9   2 12.2070 4.63533   2
   3   9  -2 10.8400 10.1433   1
  -3   9   1 8.27712 3.93308   2
   3   9  -1 18.4651 9.39695   1
   3   9   0 674.458 57.2248   1
  -3   9   0 624.722 50.9721   2
  -3   9  -1 18.3855 9.02415   2
   3   9   1 25.7133 9.25211   1
   3   9   2 469.538 42.9163   1
   3   9   2 489.924 55.8346   2
  -3   9  -2 440.084 55.4739   2
   3   9   3 159.359 36.1646   2
  -3   9  -3 160.723 37.7760   2
   3   9   3 199.923 28.7906   1
   3   9   4 75.3619 19.6262   1
   3   9   4 75.5070 27.8015   2
   3   9   5 52.1431 18.6957   1
   3   9   6 16.0620 16.9057   1
   3   9   7 39.5221 23.5378   1
  -3  10   7 112.793 31.6997   2
  -3  10   6 181.983 37.5072   2
  -3  10   5-17.9201 15.0648   3
  -3  10   4 108.782 20.7934   3
   3  10  -3 227.364 38.9625   1
  -3  10   3 223.363 26.5475   3
  -3  10   3 149.523 19.0218   2
  -3  10   2 62.5769 11.4846   2
   3  10  -2 100.875 24.9161   1
  -3  10   1 17.2312 9.20382   2
   3  10  -1 8.67930 11.3066   1
   3  10   0 11.7574 7.95902   1
  -3  10   0 13.9172 7.43953   2
   3  10   1-5.60151 4.82457   1
  -3  10  -1-6.30258 4.33144   2
   3  10   2 157.329 25.4944   1
   3  10   2 155.820 32.4624   2
  -3  10  -2 134.948 30.8661   2
   3  10   3 81.6035 17.9016   1
   3  10   3 72.8746 23.2221   2
   3  10   4 72.8332 19.7758   1
   3  10   4 43.2124 17.5989   2
   3  10   5 9.47698 9.28006   1
  -3  11   7 7.27447 7.96974   2
  -3  11   6 302.604 46.2330   2
  -3  11   5 75.7398 18.9717   2
  -3  11   5 65.4847 17.5922   3
  -3  11   4 7.55475 7.84419   3
  -3  11   3 5.44908 3.68621   2
   3  11  -3 20.4086 17.9336   1
  -3  11   2 6.20048 4.08427   2
   3  11  -2 19.7384 12.6844   1
   3  11  -1 48.1359 17.7573   1
  -3  11   1 35.6059 9.84861   2
  -3  11   0 272.373 32.4647   2
   3  11   0 282.405 37.1824   1
   3  11   1 11.9370 9.07508   1
  -3  11  -1 22.0491 15.1773   2
   3  11   2 387.118 40.3442   1
   3  11   3 29.9755 17.2158   2
   3  11   3 5.17694 5.30927   1
   3  11   4 67.3855 25.3705   2
   3  11   4 38.8986 12.8127   1
   3  11   5 208.300 31.1255   1
   3  11   6 260.508 40.9742   1
  -3  12   7 46.2093 24.1210   2
  -3  12   6 112.171 26.1230   2
  -3  12   5 171.396 32.4260   3
  -3  12   5 145.780 25.9510   2
  -3  12   4 10.1448 10.5583   3
  -3  12   4-4.68240 3.37243   2
   3  12  -2 53.6509 22.2293   1
   3  12  -1 62.5695 20.7506   1
   3  12   0 29.7382 15.0873   1
   3  12   1 57.2875 16.2418   1
   3  12   2 9.00881 8.61571   1
   3  12   3 15.0076 8.38856   1
   3  12   3 37.6115 18.9206   2
   3  12   4 96.1206 28.6788   2
   3  12   4 72.4084 16.6315   1
  -3  13   6 128.259 28.6461   2
  -3  13   5 102.713 25.1021   3
  -3  13   5 77.4566 19.1655   2
  -3  13   4 156.277 16.4903   2
  -3  13   4 169.389 15.3393   2
   3  13  -2 5.59868 8.14805   1
   3  13  -1 76.0655 22.7741   1
   3  13   0 152.968 29.8554   1
   3  13   1 76.4348 19.5419   1
   3  13   2 57.2573 16.6129   1
   3  13   3 35.3785 12.0955   1
   3  13   4 19.0078 8.14350   1
   3  13   4 9.85907 6.98852   2
  -3  14   5 19.9211 8.21677   2
  -3  14   5 46.5800 19.7542   3
   3  14  -1 28.6780 16.0973   1
   3  14   0 49.1584 19.8587   1
   3  14   1 4.88292 5.92434   1
   3  14   2 30.5293 12.9670   1
   3  14   3 25.2191 11.1936   1
   3  15  -1 11.5713 11.5006   1
   3  15   0 42.0971 16.5404   1
   3  15   1 47.4359 17.3264   1
   3  15   2 1.87497 8.04722   1
   3  16  -1 11.5045 15.3582   1
   3  16   0 37.9914 17.5949   1
   3  16   1 5.19217 7.52519   1
   3  17   0 48.2448 18.7119   1
  -4 -25   3 1.74818 17.4924   3
  -4 -25   2 9.19215 23.8091   3
  -4 -25   1 24.6775 19.8218   3
  -4 -24   6-0.42756 32.5026   1
  -4 -24   5-83.7251 43.3723   1
  -4 -24   4 3.05185 13.3835   1
  -4 -24   2 5.55404 23.4711   3
  -4 -24   1 31.3474 32.3456   3
  -4 -24   0-5.71732 12.1688   3
  -4 -24  -1 2.56590 17.0059   3
   4 -24   2 34.8616 23.8872   1
   4 -24   3-0.03312 24.1228   1
  -4 -23   6 2.43056 13.2072   1
  -4 -23   5 8.12223 25.5285   1
  -4 -23   4 11.4936 17.3778   1
  -4 -23   3 0.32609 13.1709   1
  -4 -23   2 48.9966 36.6835   3
  -4 -23   1 30.2368 29.4131   3
  -4 -23   0-8.65798 13.5848   3
   4 -23   1-9.25173 12.1447   1
  -4 -23  -1-67.0965 33.0980   3
   4 -23   2 19.1678 22.4669   1
  -4 -23  -2-74.2128 35.8776   3
   4 -23   3-15.9246 16.4275   1
   4 -23   4 13.3272 22.5933   1
  -4 -22   7 67.5057 49.0327   1
  -4 -22   6 4.01159 28.2636   1
  -4 -22   5 7.86086 18.2721   1
  -4 -22   4 63.9327 46.9284   1
  -4 -22   3 11.1233 15.4514   1
  -4 -22   2 82.8958 46.2748   1
  -4 -22   2 23.7262 27.2388   3
  -4 -22   1 13.7301 23.3569   3
   4 -22   0 5.45680 9.51828   1
  -4 -22   0 18.9592 22.3894   3
   4 -22   1-42.1582 22.5628   1
  -4 -22  -1-35.8690 24.3607   3
   4 -22   2-3.98086 9.58019   1
  -4 -22  -2-1.66253 11.3350   3
   4 -22   3-35.8348 22.8781   1
   4 -22   4 3.28711 10.0585   1
  -4 -21   7-10.8541 18.0699   1
  -4 -21   6 9.09509 12.3717   1
  -4 -21   5-13.2419 18.6058   1
  -4 -21   4-21.9916 26.9320   1
  -4 -21   3-3.35637 23.7951   1
  -4 -21   2 3.80091 14.5916   1
  -4 -21   1 0.83416 12.5804   1
   4 -21  -1-0.19104 7.36711   1
  -4 -21   1 1.94306 21.4798   3
  -4 -21   0 17.1355 15.8290   3
   4 -21   0 3.64529 11.2696   1
   4 -21   1 13.0063 13.9092   1
  -4 -21  -1 8.26175 15.8315   3
   4 -21   2-6.48534 21.0221   1
  -4 -21  -2-1.77834 20.4508   3
   4 -21   3-65.9315 29.9560   1
   4 -21   4-45.5045 26.4571   1
   4 -21   5 1.29252 9.33549   1
  -4 -20   8 92.4394 51.8733   1
  -4 -20   7-18.9837 14.0832   1
  -4 -20   6-50.1798 32.1544   1
  -4 -20   5 36.9033 30.4495   1
  -4 -20   4 61.2376 28.3913   1
  -4 -20   3-7.31474 21.0679   1
  -4 -20   3 49.5346 26.8131   2
  -4 -20   2 30.3657 31.2330   1
   4 -20  -2 41.2282 22.2900   1
   4 -20  -1 4.16359 11.2715   1
  -4 -20   1-44.6019 26.8265   1
  -4 -20   1 12.5667 17.4744   3
   4 -20   0 15.2529 17.3001   1
  -4 -20   0 42.3481 29.5953   3
   4 -20   1 10.8941 10.7287   1
  -4 -20  -1 20.2885 13.5631   3
  -4 -20  -2-20.6274 19.0570   3
   4 -20   2 1.07464 17.2989   1
   4 -20   3-43.2988 24.2933   1
   4 -20   4-3.25332 17.2269   1
   4 -20   5 18.1871 28.2113   1
  -4 -19   8 15.0128 28.1082   1
  -4 -19   7 10.6488 9.66779   1
  -4 -19   6 48.5442 31.2927   1
  -4 -19   5 3.65842 21.8901   1
  -4 -19   4 17.6314 15.0812   1
  -4 -19   3 28.4139 21.1109   1
   4 -19  -3 21.4226 11.2375   1
  -4 -19   2-3.67881 16.7331   1
   4 -19  -2 35.8829 19.2267   1
  -4 -19   2 19.8756 16.0207   2
  -4 -19   1 1.73617 19.2528   1
  -4 -19   1 19.1493 10.9692   3
  -4 -19   1 9.16675 5.75421   2
   4 -19  -1 39.9346 20.5264   1
  -4 -19   0 83.6363 33.1048   1
  -4 -19   0 47.6586 22.6168   2
   4 -19   0 32.5841 19.4438   1
  -4 -19   0 16.3989 19.4133   3
   4 -19   1 41.7150 25.9352   1
  -4 -19  -1 5.07879 8.72080   3
   4 -19   2 22.2718 21.5862   1
  -4 -19  -2-4.32229 15.9240   3
   4 -19   3-1.07815 10.0689   1
   4 -19   4 5.59663 15.6386   1
   4 -19   5-25.5366 20.9427   1
   4 -19   6-54.2612 31.4200   1
  -4 -18   9 4.21689 23.0775   1
  -4 -18   8 1.24701 28.5387   1
  -4 -18   7-1.32768 20.0478   1
  -4 -18   6 8.44862 9.58034   1
  -4 -18   5 5.48989 15.9020   1
  -4 -18   4 27.2080 28.8480   1
  -4 -18   3 49.2791 27.2275   1
   4 -18  -3 36.1470 17.4240   1
   4 -18  -2 13.0026 14.1701   1
  -4 -18   2-15.8331 15.6692   1
  -4 -18   2-2.29173 10.3675   2
  -4 -18   1 7.82792 19.5307   3
  -4 -18   1-18.2365 27.9881   1
  -4 -18   1 13.4207 13.8142   2
   4 -18  -1 8.20071 9.74549   1
  -4 -18   0 85.3606 31.7021   1
  -4 -18   0 45.2738 22.3800   2
   4 -18   0 40.5204 22.8717   1
  -4 -18   0 38.8380 24.9952   3
  -4 -18  -1 17.1027 16.1239   2
   4 -18   1 3.39976 9.84105   1
  -4 -18  -1-1.38436 15.7896   3
  -4 -18  -1 15.8437 17.5583   1
  -4 -18  -2 51.2264 31.6479   3
  -4 -18  -2 121.423 38.3848   2
   4 -18   2 40.4468 24.4716   1
   4 -18   3 30.4270 26.1219   1
   4 -18   4 4.52231 7.16782   1
   4 -18   5-3.54884 14.1283   1
   4 -18   6 16.7745 26.1428   1
  -4 -17   9-2.64833 33.9574   1
  -4 -17   8 11.7152 12.1198   1
  -4 -17   7-26.9748 30.0928   1
  -4 -17   6 8.26540 22.3619   1
  -4 -17   5 28.1368 28.9382   1
   4 -17  -4 21.7667 12.4866   1
  -4 -17   4 0.30946 8.62634   1
  -4 -17   3-16.5762 15.1008   1
  -4 -17   2 41.2517 22.6388   1
  -4 -17   2 31.0928 16.2359   2
  -4 -17   1 37.8784 23.9295   1
   4 -17  -1-9.50483 6.84356   1
  -4 -17   1-13.7125 10.9775   2
  -4 -17   0 60.0353 24.4863   1
  -4 -17   0 24.7596 22.9150   2
  -4 -17   0 18.6951 16.6111   3
   4 -17   0 10.6691 12.3661   1
   4 -17   1 6.04443 12.8097   1
  -4 -17  -1-2.01780 13.4374   2
  -4 -17  -1 7.51394 9.85374   3
  -4 -17  -1-1.76765 7.70511   1
  -4 -17  -2 41.0411 24.8862   2
   4 -17   2 22.2667 19.8406   1
  -4 -17  -2 7.32231 16.4390   3
  -4 -17  -3 29.5863 21.1276   2
   4 -17   3-13.4118 10.0681   1
   4 -17   4 25.8396 23.5143   1
  -4 -17  -4 18.5933 19.8855   2
   4 -17   5-7.57307 14.3557   1
   4 -17   6-5.57898 15.2861   1
  -4 -16  10-28.8992 26.6610   1
  -4 -16   9 22.3893 14.4625   1
  -4 -16   8 25.9344 34.3048   1
  -4 -16   7-1.59263 23.0566   1
  -4 -16   6 7.02703 22.5516   1
  -4 -16   5 37.6472 26.2747   1
  -4 -16   4 12.5497 16.7543   1
  -4 -16   3-2.50016 13.3242   1
  -4 -16   2 25.4834 15.4552   1
  -4 -16   2 43.2989 20.3842   2
  -4 -16   1-3.89231 8.06898   1
  -4 -16   1 1.25741 9.97418   2
  -4 -16   0 13.2265 13.6991   1
  -4 -16   0 15.0698 15.7270   2
  -4 -16   0 42.5650 27.5172   3
  -4 -16  -1 7.08156 15.4042   2
  -4 -16  -1 6.57821 9.64611   3
   4 -16   1 32.0005 20.7252   1
   4 -16   1 19.1095 8.86966   3
  -4 -16  -1 32.7123 19.6662   1
  -4 -16  -2 1.66101 17.2295   2
   4 -16   2 17.7447 11.2890   1
  -4 -16  -2 2.04839 8.00998   3
  -4 -16  -3 56.7555 33.1986   2
   4 -16   3 30.3935 20.5859   1
  -4 -16  -3 16.9338 14.6965   3
   4 -16   4 17.6294 18.6491   1
  -4 -16  -4 20.5524 25.1651   2
   4 -16   5 499.227 85.4754   1
  -4 -16  -5 10.0833 12.3604   2
   4 -16   6-14.4260 22.4140   1
  -4 -16  -6-20.1808 17.6631   2
   4 -16   7 10.0955 11.7156   1
  -4 -15  10 11.5094 17.4705   1
  -4 -15   9 15.0272 18.5423   1
  -4 -15   8-15.6206 21.3336   1
  -4 -15   7-6.36052 10.3546   1
  -4 -15   6 15.1590 11.7572   1
  -4 -15   5 104.922 40.4176   1
  -4 -15   4-1.78105 11.2364   1
   4 -15  -4 19.5230 10.8317   1
  -4 -15   3 23.5122 15.3222   1
  -4 -15   2 30.4239 13.1938   1
  -4 -15   1 1.19707 12.1202   1
  -4 -15   1 16.7752 11.8512   2
  -4 -15   0 38.3746 17.6170   1
  -4 -15   0 73.8280 25.9701   2
  -4 -15   0 56.6874 29.9272   3
  -4 -15  -1 173.982 41.0762   2
  -4 -15  -1 181.982 45.4401   3
   4 -15   1 140.192 19.4513   3
   4 -15   1 111.974 26.9384   2
  -4 -15  -1 232.543 39.7521   1
   4 -15   2 40.1297 27.0353   2
  -4 -15  -2-3.28496 8.17508   3
  -4 -15  -2 6.52597 15.1984   2
  -4 -15  -3 85.7196 29.8453   2
  -4 -15  -3 52.6410 23.1803   3
   4 -15   3 40.0196 27.0374   1
   4 -15   4 54.3562 32.5170   1
  -4 -15  -4 66.1539 32.1290   2
   4 -15   5 47.7666 33.8333   1
  -4 -15  -5-16.6717 9.41340   2
   4 -15   6 28.4783 30.0139   1
  -4 -15  -6-4.26235 13.1789   2
   4 -15   7 45.9079 29.6733   1
  -4 -14  10 65.5472 45.2329   1
  -4 -14   9-14.8884 25.6808   1
  -4 -14   8 48.6531 36.1741   1
  -4 -14   7 9.67357 9.52036   1
  -4 -14   6-26.4499 20.3745   1
   4 -14  -5 7.64267 8.36538   1
  -4 -14   5-10.4203 21.8463   1
  -4 -14   4 140.789 41.4808   1
   4 -14  -4 120.823 22.8748   1
  -4 -14   3-23.7665 17.6821   1
   4 -14  -3-6.01379 8.09928   1
  -4 -14   2 9.24441 14.0125   1
  -4 -14   1-13.0696 17.8256   1
  -4 -14   1-7.82508 9.52240   2
  -4 -14   0 14.6346 15.1975   1
  -4 -14   0 47.9028 27.3099   3
  -4 -14   0 4.04593 7.36214   2
  -4 -14  -1 16.5324 16.9150   2
   4 -14   1 16.9167 14.6092   2
  -4 -14  -1 16.6448 15.2154   3
  -4 -14  -1 19.2265 14.2445   1
  -4 -14  -2 12.0343 18.5142   2
   4 -14   2 33.0055 21.5091   2
  -4 -14  -2 9.80391 7.09513   3
  -4 -14  -3 71.7264 32.6522   2
  -4 -14  -3 32.0258 11.5753   3
   4 -14   3 38.2911 23.8459   1
   4 -14   4 41.6031 25.9362   1
  -4 -14  -4 48.5721 26.4987   2
   4 -14   5-6.25116 15.2323   1
  -4 -14  -5 37.9481 23.2909   2
   4 -14   6 4.84006 23.2063   1
  -4 -14  -6 20.3188 25.4013   2
   4 -14   7 35.0005 39.1122   1
   4 -14   8 3.98890 17.6433   1
  -4 -13  11-53.2450 29.9581   1
  -4 -13  10 27.2751 33.9369   1
  -4 -13   9 30.7008 27.9905   1
  -4 -13   8 8.56608 11.7519   1
  -4 -13   7 21.1571 18.9464   1
   4 -13  -6 5.92754 7.79750   1
  -4 -13   6 17.6116 12.2231   1
   4 -13  -5 30.0063 13.6727   1
  -4 -13   5 37.4019 20.8307   1
  -4 -13   4 37.4874 22.2925   1
   4 -13  -4 47.1121 15.8781   1
  -4 -13   3 6.10357 12.1785   1
   4 -13  -3 0.07429 7.61398   1
  -4 -13   2 233.238 47.9339   1
  -4 -13   1 16.8431 13.1339   1
  -4 -13   1 32.2037 16.4634   2
  -4 -13   0 549.500 70.8810   3
  -4 -13   0 638.396 68.8922   1
  -4 -13   0 470.448 59.2028   2
  -4 -13  -1 36.2609 18.6394   2
   4 -13   1 83.4338 26.2188   2
  -4 -13  -1 57.1513 24.2155   3
  -4 -13  -1 52.1844 16.9165   1
   4 -13   2 218.452 41.1617   2
  -4 -13  -2 255.582 48.7063   3
  -4 -13  -2 242.086 48.1767   2
  -4 -13  -3 127.315 43.1314   2
  -4 -13  -3 82.1471 30.3974   3
  -4 -13  -4 166.210 47.8149   2
   4 -13   4 93.7908 39.3612   1
  -4 -13  -5 28.8305 21.7052   2
   4 -13   5 15.7549 17.1365   1
   4 -13   6 10.1135 32.0236   1
  -4 -13  -6 22.2424 22.8453   2
   4 -13   7 9.03147 13.7603   1
  -4 -13  -7 43.5629 30.5762   2
   4 -13   8 15.4288 30.7844   1
  -4 -12  11 45.8095 33.7807   1
  -4 -12  10 18.2618 13.3015   1
  -4 -12   9 33.7651 22.6492   1
  -4 -12   8 54.4110 29.2844   1
  -4 -12   7 46.1519 28.8791   1
   4 -12  -6 11.2393 3.92091   1
  -4 -12   6 16.1510 8.53422   1
   4 -12  -5 32.7709 10.5448   1
  -4 -12   5 42.5606 22.6180   1
  -4 -12   4 12.2847 13.6679   1
   4 -12  -4 24.2650 12.8738   1
  -4 -12   3 123.644 36.7434   1
   4 -12  -3 105.067 23.8219   1
  -4 -12   2 26.0614 16.2060   1
  -4 -12   1 19.6324 6.90891   1
  -4 -12   1 32.3337 16.7041   2
  -4 -12   0 77.3110 23.4425   2
   4 -12   0 128.707 25.9814   2
  -4 -12   0 143.544 39.6151   3
  -4 -12   0 149.815 32.5601   1
  -4 -12  -1 86.4590 22.8910   1
  -4 -12  -1 84.6941 28.2813   2
   4 -12   1 67.8308 22.3386   2
  -4 -12  -1 82.9850 31.9419   3
  -4 -12  -2-3.07003 11.9655   2
   4 -12   2 74.4738 24.4174   2
  -4 -12  -2-3.80965 16.5534   3
  -4 -12  -3 46.0783 30.1081   2
  -4 -12  -4 53.1027 26.5115   2
   4 -12   5 56.0793 32.7527   1
  -4 -12  -5 10.3100 18.6139   2
   4 -12   6 42.0928 28.0125   1
  -4 -12  -6-38.0019 34.2518   2
   4 -12   7 41.3433 27.2174   1
  -4 -12  -7 9.52389 28.0625   2
   4 -12   8-12.9028 19.7257   1
  -4 -11  11 26.5106 32.0254   1
  -4 -11  10 40.1606 26.1581   1
  -4 -11   9 15.4125 20.6930   1
  -4 -11   8 114.317 41.4935   1
   4 -11  -7 70.9509 18.2512   1
  -4 -11   7 79.8063 30.8668   1
   4 -11  -6-1.41802 7.98483   1
  -4 -11   6-10.1507 17.1799   1
   4 -11  -5 421.801 42.1033   1
  -4 -11   5 410.620 68.2411   1
   4 -11  -4 10.6518 7.28741   1
  -4 -11   4 9.62689 17.2489   1
  -4 -11   3 8.77266 11.7422   1
   4 -11  -3 18.9055 10.1279   1
  -4 -11   2 169.383 37.8450   1
  -4 -11   1-7.41882 13.7572   1
  -4 -11   1 4.31953 13.2630   2
  -4 -11   0 19.0666 11.8489   2
  -4 -11   0 50.6729 25.0529   3
   4 -11   0 43.8582 17.5518   2
  -4 -11   0 41.9464 17.6143   1
  -4 -11  -1 41.3082 21.6559   2
   4 -11   1 10.3815 8.70063   2
  -4 -11  -1 7.30618 14.6751   3
  -4 -11  -1-1.15792 7.90350   1
  -4 -11  -2 251.539 49.8843   2
   4 -11   2 276.153 48.7000   2
  -4 -11  -2 239.457 45.0688   3
  -4 -11  -3 351.151 65.0601   2
  -4 -11  -4 151.189 49.4683   2
   4 -11   5 47.8534 26.7827   1
  -4 -11  -5 14.9031 18.4449   2
   4 -11   6 84.1900 40.6027   1
  -4 -11  -6 83.0230 40.8237   2
   4 -11   7 23.4467 31.6086   1
  -4 -11  -7 57.5632 42.8616   2
   4 -11   8 76.0774 42.1918   1
   4 -11   9-1.28700 10.1798   1
  -4 -10  12 44.0163 34.0555   1
  -4 -10  11 9.71129 10.5743   1
  -4 -10  10 43.8878 35.8209   1
  -4 -10   9 26.7301 11.9384   1
  -4 -10   8 19.9501 28.4566   1
   4 -10  -7 16.4761 10.2431   1
  -4 -10   7 35.5163 17.4321   1
  -4 -10   6 60.3979 21.0962   1
   4 -10  -6 105.226 20.6114   1
   4 -10  -5 113.624 22.0700   1
  -4 -10   5 136.635 37.4344   1
   4 -10  -4 75.5600 19.5678   1
  -4 -10   4 74.5329 29.1523   1
  -4 -10   3 17.2796 14.5314   1
   4 -10  -3 18.6977 12.6817   1
  -4 -10   2 191.030 37.6334   1
  -4 -10   1 12.2534 12.7616   1
  -4 -10   1 24.5606 15.4716   2
  -4 -10   0 54.1859 18.8981   2
  -4 -10   0 52.8644 21.9489   3
   4 -10   0 53.2758 18.3834   2
  -4 -10   0 44.7443 15.3837   1
  -4 -10  -1 6.97827 15.1808   2
   4 -10   1-5.40402 9.06067   2
  -4 -10  -1 4.91195 6.66401   1
  -4 -10  -1 7.41019 11.7439   3
   4 -10   2 52.1234 23.8350   2
  -4 -10  -2-3.32482 10.7607   2
  -4 -10  -2-7.33000 15.3018   3
  -4 -10  -3 18.7857 15.1960   2
  -4 -10  -4 54.0837 33.3789   2
  -4 -10  -5 17.9377 13.5369   2
   4 -10   6 59.5146 35.6451   1
  -4 -10  -6 28.4439 13.9109   2
  -4 -10  -7-16.1650 32.8437   2
   4 -10   7 42.4809 37.0112   1
   4 -10   8 53.2139 28.3961   1
   4 -10   9 25.9385 26.0163   1
  -4  -9  12-52.6854 34.1336   1
  -4  -9  11 2.68347 16.7657   1
  -4  -9  10-13.3551 15.5896   1
  -4  -9   9 2.42253 16.6749   1
  -4  -9   8 172.361 49.5396   1
   4  -9  -8 64.1304 19.3290   1
   4  -9  -7 122.995 26.1680   1
  -4  -9   7 185.907 46.9892   1
  -4  -9   6 20.8251 14.8391   1
   4  -9  -6-0.30746 7.41401   1
   4  -9  -5 10.6228 9.83701   1
  -4  -9   5 3.19752 11.6590   1
   4  -9  -4 788.192 61.4260   1
  -4  -9   4 796.645 82.9809   1
  -4  -9   3 283.511 48.3257   1
   4  -9  -3 278.528 37.3450   1
  -4  -9   2 64.9304 23.5245   1
  -4  -9   1 542.162 64.3527   2
  -4  -9   1 556.399 59.7057   1
  -4  -9   0 4.81828 8.82785   2
  -4  -9   0 40.4074 19.2026   3
   4  -9   0 11.6451 10.4654   2
  -4  -9   0 0.38066 4.96105   1
  -4  -9  -1 32.2040 19.0734   2
  -4  -9  -1 29.9670 17.4566   3
   4  -9   1-4.01365 8.56391   2
  -4  -9  -2 191.831 42.1815   2
   4  -9   2 220.080 41.5793   2
  -4  -9  -2 169.737 33.1959   3
  -4  -9  -3 3.07397 10.5272   2
  -4  -9  -4 85.6777 33.1740   2
  -4  -9  -5 8.57218 19.2130   2
   4  -9   6 95.8576 40.7536   1
  -4  -9  -6 66.8448 31.5484   2
  -4  -9  -7 7.81187 16.5556   2
   4  -9   7-2.60853 14.2369   1
   4  -9   8 61.2834 40.3321   1
   4  -9   9 22.7876 17.8071   1
  -4  -8  12 29.9209 28.3885   1
  -4  -8  11-30.1480 30.8137   1
  -4  -8  10-0.22309 8.40042   1
  -4  -8   9 31.3140 24.0121   1
  -4  -8   8 171.005 46.2607   1
   4  -8  -8 112.124 26.0406   1
   4  -8  -7 14.4491 8.69486   1
  -4  -8   7 1.93805 21.4851   1
  -4  -8   6 9.45223 13.3583   1
   4  -8  -6 10.3156 4.38893   1
   4  -8  -5 33.9979 11.5261   1
  -4  -8   5 46.0194 11.8863   1
   4  -8  -4 830.643 61.8551   1
  -4  -8   4 790.387 81.8042   1
  -4  -8   3 182.581 37.3405   1
   4  -8  -3 202.026 31.5730   1
  -4  -8   2 44.5424 18.7054   1
  -4  -8   1 50.9112 18.8849   1
  -4  -8   1 81.3587 25.3991   2
  -4  -8   0 149.162 32.2721   2
   4  -8   0 177.753 31.4871   2
  -4  -8   0 149.171 32.8452   3
  -4  -8   0 147.755 29.6117   1
  -4  -8  -1 122.656 32.4360   2
   4  -8   1 123.583 31.3756   2
  -4  -8  -1 90.5791 27.4518   3
  -4  -8  -2 23.0605 16.2290   2
   4  -8   2 56.8080 23.7723   2
  -4  -8  -2-12.2100 16.2891   3
  -4  -8  -3 19.1821 23.3247   2
  -4  -8  -4 21.1933 21.8378   2
  -4  -8  -5 56.5875 33.5633   2
   4  -8   6 32.9653 22.5212   1
  -4  -8  -6 45.0853 27.6652   2
  -4  -8  -7-13.0288 33.0500   2
   4  -8   7 11.9070 25.9857   1
   4  -8   8 37.9795 29.4861   1
   4  -8   9-1.90317 20.1448   1
  -4  -7  13 56.2911 53.2907   1
  -4  -7  12 54.2510 38.3951   1
  -4  -7  11 8.44825 23.0458   1
  -4  -7  10-5.82969 22.7722   1
   4  -7  -9 12.5757 8.61263   1
  -4  -7   9-0.34978 21.4408   1
  -4  -7   8-1.20644 14.3554   1
   4  -7  -8 0.33326 7.89146   1
  -4  -7   7 72.0760 27.4996   1
   4  -7  -7 42.7744 17.8588   1
   4  -7  -6 299.510 38.8471   1
  -4  -7   6 249.574 47.9040   1
  -4  -7   5 10.3054 11.9875   1
   4  -7  -5 22.3577 9.94679   1
   4  -7  -4 24.0200 9.80778   1
  -4  -7   4 31.7815 16.3852   1
  -4  -7   3 151.744 33.5763   1
   4  -7  -3 98.6254 23.1874   1
  -4  -7   2 133.436 28.9908   1
  -4  -7   1 156.744 30.5272   1
  -4  -7   1 172.099 35.7773   2
  -4  -7   0 366.208 47.6989   3
  -4  -7   0 426.923 47.5427   1
  -4  -7   0 372.446 50.3472   2
   4  -7   0 447.360 49.9624   2
  -4  -7  -1 506.837 56.8499   3
   4  -7   1 411.618 26.8372   3
  -4  -7  -1 524.610 62.3498   2
   4  -7   1 582.906 62.7973   2
  -4  -7  -2 39.1723 19.0328   2
   4  -7   2 86.6641 29.5521   2
  -4  -7  -2 20.4766 5.54667   3
  -4  -7  -3 114.860 34.3847   2
  -4  -7  -4 31.8643 16.6348   2
  -4  -7  -5 37.8178 24.9924   2
  -4  -7  -6-25.5913 28.5321   2
   4  -7   7 76.8577 34.9137   1
  -4  -7  -7 16.6151 32.9736   2
   4  -7   8 45.1727 37.6988   1
   4  -7   9 8.06516 13.4928   1
   4  -7  10-13.3539 26.6687   1
  -4  -6  13 85.6114 42.1465   1
  -4  -6  12 64.8299 35.8372   1
  -4  -6  11-8.88931 22.7396   1
  -4  -6  10-1.94356 12.4489   1
   4  -6  -9-15.3802 20.3335   1
  -4  -6   9 11.9326 15.0036   1
   4  -6  -8 52.8576 18.2670   1
  -4  -6   8 55.4406 21.2617   1
   4  -6  -7 4.51791 7.11827   1
  -4  -6   7 17.2792 15.8449   1
   4  -6  -6 16.5305 8.51933   1
  -4  -6   6 14.9012 12.6537   1
  -4  -6   5 5.71218 12.9422   1
   4  -6  -5 1.49310 6.30197   1
   4  -6  -4 1092.68 71.0280   1
  -4  -6   4 959.779 83.3410   1
   4  -6  -3 1407.07 81.7458   1
  -4  -6   3 1341.73 92.7220   1
  -4  -6   2 72.3211 19.3107   1
   4  -6  -2 62.7203 18.4731   1
  -4  -6   1 118.614 25.6055   1
  -4  -6   1 128.215 31.3395   2
  -4  -6   0 107.391 27.8402   2
   4  -6   0 120.888 25.8173   2
  -4  -6   0 130.524 28.8369   3
  -4  -6   0 131.009 26.0853   1
  -4  -6  -1 36.8137 20.9344   2
   4  -6   1 12.9155 7.71400   2
  -4  -6  -1 3.28856 6.17152   3
   4  -6   1 7.98989 3.64491   3
  -4  -6  -2 399.463 48.9706   3
  -4  -6  -2 459.965 62.4899   2
   4  -6   2 560.756 65.1575   2
  -4  -6  -3 13.0920 9.30396   2
  -4  -6  -4 148.664 40.9425   2
  -4  -6  -5 55.9337 25.1454   2
  -4  -6  -6 3.19901 15.2598   2
   4  -6   7 101.723 38.4886   1
  -4  -6  -7 87.4605 38.5521   2
   4  -6   8 13.1534 17.2668   1
   4  -6   9 2.39711 17.7966   1
   4  -6  10 1.77044 17.1507   1
  -4  -5  13-1.89953 17.0619   1
  -4  -5  12-12.0694 25.7230   1
  -4  -5  11-0.75720 21.0997   1
  -4  -5  10 19.0912 14.9790   1
   4  -5  -9 9.98952 10.1178   1
  -4  -5   9 33.7875 18.7102   1
  -4  -5   8 131.431 38.3065   1
   4  -5  -8 63.6171 19.8180   1
   4  -5  -7 72.6940 19.7441   1
  -4  -5   7 68.4906 25.4452   1
  -4  -5   6 39.0388 12.1087   1
   4  -5  -6 38.3174 15.3663   1
   4  -5  -5 656.299 57.0051   1
  -4  -5   5 537.417 65.1116   1
  -4  -5   4 1141.00 89.2877   1
   4  -5  -4 1258.55 76.3316   1
   4  -5  -3 286.042 37.1142   1
  -4  -5   3 270.019 42.1059   1
  -4  -5   2 79.3344 19.6744   1
   4  -5  -2 71.9320 20.3113   1
  -4  -5   1 26.0819 12.3226   2
  -4  -5   1 30.0673 13.6694   1
  -4  -5   0 21.3265 12.1304   2
   4  -5   0 13.6704 9.30640   2
  -4  -5   0 28.7817 16.5528   3
  -4  -5   0-2.11408 7.84675   1
  -4  -5  -1 15.5631 17.2263   2
   4  -5   1-13.2441 14.3904   2
   4  -5   1 15.4729 5.41883   3
  -4  -5  -1 3.61540 8.72156   3
  -4  -5  -2 89.8097 25.0609   2
   4  -5   2 137.167 37.2259   2
  -4  -5  -2 60.8089 17.1827   3
  -4  -5  -3 33.1923 19.1101   2
  -4  -5  -4 36.9066 22.7025   2
  -4  -5  -5 360.470 69.5777   2
  -4  -5  -6 119.766 47.1869   2
   4  -5   7 117.414 43.4285   1
  -4  -5  -7 67.3638 34.7205   2
   4  -5   8-1.53770 13.3601   1
   4  -5   9-5.61627 21.1982   1
   4  -5  10 45.3936 37.7921   1
  -4  -4  14 11.4175 31.3671   1
  -4  -4  13-0.97656 18.7562   1
  -4  -4  12 2.62094 15.1892   1
  -4  -4  11-15.0063 17.0913   1
  -4  -4  10-8.97314 14.0486   1
  -4  -4   9 229.344 51.8721   1
  -4  -4   8 80.3054 28.7512   1
   4  -4  -8 74.2364 22.4071   1
   4  -4  -7 27.0466 14.1029   1
  -4  -4   7 29.5573 18.3993   1
   4  -4  -6 92.1599 22.8026   1
  -4  -4   6 42.1180 19.9957   1
   4  -4  -5 1.09134 9.37983   1
  -4  -4   5 6.92112 7.15601   1
  -4  -4   4 1072.48 84.2471   1
   4  -4  -4 1148.05 73.0917   1
  -4  -4   3 834.227 70.2115   1
   4  -4  -3 884.375 64.9922   1
  -4  -4   2 62.4055 18.3960   1
   4  -4  -2 67.8983 17.7938   1
  -4  -4   1 243.384 40.5156   2
  -4  -4   1 268.814 36.4900   1
  -4  -4   0 467.326 46.2197   3
  -4  -4   0 480.464 55.8558   2
   4  -4   0 524.797 53.0589   2
   4  -4   1 1062.75 47.8650   3
  -4  -4  -1 955.948 69.4125   3
  -4  -4  -1 1057.44 85.6802   2
   4  -4   1 1115.11 83.5869   2
  -4  -4  -2 18.5760 11.0147   2
   4  -4   2 69.1820 26.8572   2
   4  -4   2 35.6708 9.26159   3
  -4  -4  -3 9.62547 6.92224   2
   4  -4   3 19.9012 18.5977   2
  -4  -4  -4 25.7812 20.1511   2
  -4  -4  -5 27.3881 19.8270   2
  -4  -4  -6 170.442 48.2870   2
   4  -4   7-6.47709 13.0296   1
  -4  -4  -7 11.6573 11.7911   2
   4  -4   8 20.9544 22.3515   1
   4  -4   9-19.3257 20.7839   1
   4  -4  10 27.8576 17.1330   1
  -4  -3  14 18.8078 26.5219   1
  -4  -3  13 36.8736 31.7901   1
  -4  -3  12 57.5838 34.9018   1
  -4  -3  11 8.34538 24.5273   1
  -4  -3  10-8.27542 20.3724   1
  -4  -3   9 3.40461 11.8024   1
  -4  -3   8 29.2984 19.7223   1
   4  -3  -8 10.7651 13.3836   1
   4  -3  -7 171.353 32.2749   1
  -4  -3   7 166.745 38.2978   1
  -4  -3   6 330.727 50.8387   1
   4  -3  -6 331.579 41.1407   1
  -4  -3   5 12.6097 14.4317   1
   4  -3  -5 9.27608 7.00684   1
  -4  -3   4 126.930 31.3890   1
   4  -3  -4 142.876 26.3606   1
   4  -3  -3 123.749 24.6485   1
  -4  -3   3 131.824 28.5662   1
   4  -3  -2 1284.49 77.4016   1
  -4  -3   2 1234.78 79.9468   1
  -4  -3   1 174.786 33.7570   2
   4  -3  -1 236.796 33.1467   1
  -4  -3   1 223.944 33.1722   1
  -4  -3   0 1024.66 79.6483   2
  -4  -3   0 988.895 62.5034   3
   4  -3   0 1005.59 73.1372   2
   4  -3   1 523.282 35.8833   3
  -4  -3  -1 474.528 48.1746   3
  -4  -3  -1 530.587 62.7881   2
   4  -3   1 545.419 59.5908   2
   4  -3   2 440.243 38.2695   3
  -4  -3  -2 402.171 58.7208   2
   4  -3   2 510.536 61.0745   2
  -4  -3  -3-0.59483 12.6074   2
   4  -3   3 31.1018 22.8018   2
  -4  -3  -4 121.874 34.9332   2
  -4  -3  -5 17.4294 15.7634   2
  -4  -3  -6 46.6628 22.1977   2
  -4  -3  -7 49.9100 32.6239   2
   4  -3   8 33.0280 23.3888   1
   4  -3   9 15.6212 23.4584   1
   4  -3  10-7.45776 13.8004   1
   4  -3  11-14.3132 22.3628   1
  -4  -2  14 0.13228 33.0560   1
  -4  -2  13 70.4376 52.9341   1
  -4  -2  12 9.59502 18.0855   1
  -4  -2  11-5.35299 9.50248   1
  -4  -2  10 6.00110 12.8712   1
  -4  -2   9 129.669 41.2946   1
  -4  -2   8 145.426 40.2013   1
   4  -2  -7 15.2794 17.8043   1
  -4  -2   7 7.06435 6.13187   1
   4  -2  -6 62.7488 18.6724   1
  -4  -2   6 47.2415 18.9788   1
  -4  -2   5 348.105 49.2463   1
   4  -2  -5 356.282 43.9591   1
  -4  -2   4 71.1632 23.5309   1
   4  -2  -4 54.2538 18.4506   1
   4  -2  -3 237.058 33.6512   1
  -4  -2   3 262.207 40.3041   1
   4  -2  -2 69.6772 19.3468   1
  -4  -2   2 56.8877 16.4407   1
   4  -2  -1 365.331 40.9190   1
  -4  -2   1 399.841 44.0130   1
  -4  -2   1 355.253 48.1685   2
  -4  -2   0 630.244 49.4298   3
  -4  -2   0 660.471 64.2096   2
   4  -2   0 642.365 59.2030   2
   4  -2   1 3060.54 89.4727   3
  -4  -2  -1 2960.46 114.025   3
  -4  -2  -1 3096.61 147.722   2
   4  -2   1 3239.83 139.395   2
  -4  -2  -2 102.210 33.2954   2
   4  -2   2 134.694 34.7663   2
   4  -2   2 95.6737 19.3473   3
  -4  -2  -3-3.81275 10.8366   2
   4  -2   3 52.7582 26.6532   2
   4  -2   3 19.2823 8.29466   3
  -4  -2  -4 134.916 38.7663   2
  -4  -2  -5 178.084 49.4725   2
  -4  -2  -6 365.262 71.8839   2
  -4  -2  -7 68.4235 35.2926   2
   4  -2   8 15.0249 9.31814   1
   4  -2   9 51.3818 31.5735   1
   4  -2  10 11.4394 15.6841   1
   4  -2  11-47.3448 30.9014   1
  -4  -1  14 25.1778 57.3874   1
  -4  -1  13 20.8852 30.9414   1
  -4  -1  12 0.49053 13.2181   1
  -4  -1  11 5.46555 21.5889   1
  -4  -1  10 1.62781 10.6827   1
  -4  -1   9 143.781 43.9802   1
  -4  -1   8 462.604 67.3824   1
   4  -1  -7 68.6838 25.7858   1
  -4  -1   7 39.9030 19.1798   1
   4  -1  -6 52.4364 15.4640   1
  -4  -1   6 64.5218 21.7227   1
   4  -1  -5 205.674 33.0115   1
  -4  -1   5 139.159 30.2784   1
  -4  -1   4 461.682 51.8901   1
   4  -1  -4 440.608 49.1689   1
  -4  -1   3 1237.30 80.5533   1
   4  -1  -3 1117.51 74.7910   1
   4  -1  -2 7.84418 6.50481   1
  -4  -1   2 27.3447 13.5064   1
  -4  -1   1 95.1554 27.5728   2
   4  -1  -1 109.700 22.6517   1
  -4  -1   1 99.8915 22.3148   1
  -4  -1   0 784.218 51.2747   3
  -4  -1   0 718.945 68.3973   2
   4  -1   0 837.951 68.3201   2
  -4  -1  -1 651.871 56.9440   3
  -4  -1  -1 423.763 67.0362   2
   4  -1   2 426.979 45.4670   3
   4  -1   2 435.867 64.8888   2
  -4  -1  -2 209.582 42.4233   2
  -4  -1  -3 127.486 35.0949   2
   4  -1   3 112.457 32.2855   2
   4  -1   3 101.039 21.5054   3
  -4  -1  -4 125.844 38.3391   2
   4  -1   4 175.323 33.2157   3
  -4  -1  -5 237.000 52.2771   2
  -4  -1  -6 28.0151 19.1965   2
  -4  -1  -7 61.3428 31.8778   2
   4  -1   8 36.6766 24.4093   1
   4  -1   9 8.14180 17.6315   1
   4  -1  10 6.15195 12.2497   1
   4  -1  11 18.0165 21.3829   1
  -4   0  14 74.2973 41.8606   1
  -4   0  13 25.5059 25.1557   1
  -4   0  12 7.00280 17.2591   1
  -4   0  11 26.3132 26.3567   1
  -4   0  10 238.424 56.0151   1
  -4   0   9 16.4891 17.0981   1
  -4   0   8 103.502 34.2895   1
  -4   0   7 4.43525 8.43772   1
   4   0  -7 10.9529 15.2615   1
   4   0  -6 47.3847 19.1676   1
  -4   0   6 52.6610 21.0223   1
   4   0  -5 15.0324 11.8639   1
  -4   0   5 16.3375 14.6145   1
  -4   0   4 51.7423 17.6336   1
   4   0  -4 78.7563 22.0925   1
  -4   0   3 49.6350 21.4290   1
   4   0  -3 35.3135 16.2489   1
   4   0  -2 1.26241 4.42229   1
  -4   0   2 9.90021 10.6790   1
  -4   0   1 19.2332 14.3563   2
   4   0  -1 3.66816 9.09588   1
  -4   0   0 1342.30 88.1494   2
   4   0   0 1354.67 79.6631   1
  -4   0   0 1271.18 61.2975   3
   4   0   0 1285.11 83.3501   2
  -4   0  -1 87.0475 31.3926   2
   4   0   1 37.1940 18.0673   2
   4   0   2 3204.09 112.923   3
  -4   0  -2 3092.42 154.832   2
   4   0   2 3268.11 150.397   2
  -4   0  -3 6.20037 13.6635   2
   4   0   3 46.1471 26.7880   2
   4   0   3 10.4703 9.54606   3
   4   0   4 8.34984 10.4014   3
  -4   0  -4 18.5837 17.5776   2
  -4   0  -5 18.4744 20.2174   2
  -4   0  -6-12.6111 8.98326   2
  -4   0  -7 24.7346 21.9997   2
   4   0   8 23.3377 22.6175   1
   4   0   9 17.5471 21.3360   1
   4   0  10 37.7067 31.3002   1
   4   0  11 83.2147 43.5786   1
  -4   1  13 56.0122 43.2201   1
  -4   1  12 6.83306 19.0202   1
  -4   1  11 47.3802 37.1629   1
  -4   1  10 19.2239 12.2340   1
  -4   1   9 112.184 36.5706   1
  -4   1   8 491.277 66.4847   1
  -4   1   7 27.0052 16.9194   1
   4   1  -6 65.9952 21.5389   1
  -4   1   6 57.1737 20.2411   1
   4   1  -5 198.169 33.6091   1
  -4   1   5 144.860 30.6643   1
  -4   1   4 419.524 47.4671   1
   4   1  -4 516.140 52.5139   1
   4   1  -3 1338.67 81.9683   1
  -4   1   3 1118.10 76.2831   1
   4   1  -2 10.8826 5.79997   1
  -4   1   2 12.6128 7.60609   1
  -4   1   1 102.533 24.9194   2
   4   1  -1 94.6938 21.5008   1
   4   1   0 792.547 61.3681   1
  -4   1   0 717.643 44.2110   3
   4   1   0 754.101 64.4276   2
  -4   1   0 857.393 71.9877   2
  -4   1  -1 169.954 37.9228   2
   4   1   1 340.896 51.6188   2
   4   1   2 211.971 40.2110   2
   4   1   2 191.975 30.6689   3
  -4   1  -2 374.864 61.0295   2
  -4   1  -3 95.9052 32.8145   2
   4   1   3 119.272 33.3756   2
   4   1   3 95.5532 21.8991   3
  -4   1  -4 149.386 42.2870   2
  -4   1  -5 233.466 56.2806   2
  -4   1  -6-8.27205 22.4814   2
  -4   1  -7 13.6752 26.6318   2
   4   1   8 42.5791 22.6570   1
   4   1   9 10.9962 22.4070   1
   4   1  10 3.37339 16.3123   1
  -4   2  13 16.7680 26.7633   1
  -4   2  12 10.7953 33.6164   1
  -4   2  11 12.1144 16.1533   1
  -4   2  10-10.4427 19.5957   1
  -4   2   9 127.853 35.2601   1
  -4   2   8 54.0928 23.6368   1
  -4   2   7 8.78996 14.5576   1
  -4   2   6 64.8215 22.7991   1
   4   2  -6 64.2071 21.4928   1
   4   2  -5 375.544 45.2977   1
  -4   2   5 295.533 41.3618   1
  -4   2   4 43.9405 14.5930   1
   4   2  -4 63.7930 21.2299   1
  -4   2   3 258.003 34.5737   1
   4   2  -3 259.278 38.8933   1
   4   2  -2 81.7344 20.5633   1
   4   2  -1 367.308 41.2557   1
  -4   2   1 355.745 44.5817   2
   4   2   0 632.137 54.5804   1
  -4   2   0 576.603 35.5461   3
  -4   2   0 636.486 62.0492   2
   4   2   0 645.022 60.1757   2
   4   2   1 3136.02 122.069   1
  -4   2  -1 3278.36 151.470   2
   4   2   1 3274.40 140.884   2
   4   2   2 93.1580 23.4573   2
  -4   2  -2 76.0815 21.2694   2
   4   2   2 118.623 26.5407   3
  -4   2  -3 44.4271 19.1279   2
   4   2   3 54.4559 30.6682   2
   4   2   3 41.0626 18.2860   3
  -4   2  -4 112.591 36.3854   2
  -4   2  -5 118.171 40.8944   2
  -4   2  -6 315.997 66.7573   2
  -4   2  -7 26.4690 15.4704   2
   4   2   8 44.0253 21.6538   1
   4   2   9-12.7864 18.7317   1
   4   2  10 7.83531 18.8394   1
  -4   3  12 40.6655 27.1966   1
  -4   3  11-3.46790 13.0302   1
  -4   3  10 5.62316 9.36900   1
  -4   3   9 34.3407 23.6189   1
  -4   3   8-0.89759 10.0613   1
  -4   3   7 176.563 35.6157   1
  -4   3   6 344.510 47.0278   1
   4   3  -6 319.335 45.0426   1
  -4   3   5 9.82003 8.76911   1
   4   3  -5 1.71683 10.3717   1
  -4   3   4 140.165 27.9032   1
   4   3  -4 168.226 32.1126   1
   4   3  -3 133.688 27.3178   1
  -4   3   3 121.096 23.5336   1
   4   3  -2 1321.92 81.3068   1
  -4   3   1 233.878 37.0349   2
   4   3  -1 223.573 31.3909   1
   4   3   0 1028.94 68.7827   1
  -4   3   0 1040.47 77.7740   2
   4   3   1 540.462 50.6202   1
  -4   3  -1 509.722 61.6116   2
   4   3   1 541.075 58.6773   2
   4   3   2 417.054 46.2245   3
  -4   3  -2 456.061 59.9497   2
   4   3   2 472.171 58.4568   2
  -4   3  -3 33.5465 19.9222   2
   4   3   3 28.7957 22.2039   2
   4   3   3 15.2901 16.9309   3
  -4   3  -4 104.057 32.6114   2
  -4   3  -5 37.6515 26.9641   2
  -4   3  -6 77.6355 36.0011   2
   4   3   8 5.16223 11.7032   1
   4   3   9 73.7201 38.4300   1
   4   3  10 57.1339 37.8244   1
  -4   4  12 32.9611 27.3837   1
  -4   4  11 5.28812 13.4926   1
  -4   4  10 7.90638 14.7310   1
  -4   4   9 335.065 56.2053   1
  -4   4   8 98.5130 28.7394   1
  -4   4   7 28.1602 10.4594   1
  -4   4   6 60.6513 22.9396   1
   4   4  -5 31.0656 18.1576   1
  -4   4   5 30.2628 14.6028   1
   4   4  -4 1310.56 87.1596   1
  -4   4   4 1126.36 74.3932   1
   4   4  -3 989.986 74.7602   1
   4   4  -2 84.6658 22.1334   1
  -4   4   2 59.6879 18.7599   2
  -4   4   1 229.718 35.6487   2
  -4   4   1 188.555 14.4376   3
   4   4  -1 260.758 34.8632   1
   4   4   0 561.923 50.5767   1
  -4   4   0 577.168 59.1574   2
   4   4   1 1094.90 71.0881   1
  -4   4  -1 1130.53 88.4099   2
   4   4   1 1177.33 86.5206   2
  -4   4  -2 44.6475 25.0197   2
   4   4   2 30.1775 13.4183   1
   4   4   2 46.4964 20.5461   2
   4   4   2 37.8828 18.8683   3
  -4   4  -3 2.70498 12.1567   2
   4   4   3 18.9336 13.6063   3
  -4   4  -4 1.80004 12.0598   2
  -4   4  -5 35.3454 27.5989   2
  -4   4  -6 189.213 49.7624   2
   4   4   8 19.6192 19.2082   1
   4   4   9 76.2390 45.9859   1
  -4   5  11 14.1715 19.6030   1
  -4   5  10 30.6188 25.2252   1
  -4   5   9 57.4314 26.8911   1
  -4   5   8 131.797 32.8780   1
  -4   5   7 77.9701 25.3260   1
  -4   5   6 36.3986 15.6510   1
  -4   5   5 529.471 53.3401   1
   4   5  -5 578.113 60.7301   1
  -4   5   4 1169.62 74.7676   1
   4   5  -4 1270.48 85.6482   1
   4   5  -3 343.785 46.2850   1
  -4   5   2 89.5815 21.7066   2
   4   5  -2 94.8599 22.7632   1
  -4   5   1 27.2403 10.7277   2
   4   5  -1 21.9407 10.0592   1
   4   5   0 0.43418 9.51599   1
  -4   5   0 15.8305 16.7818   2
   4   5   1 11.9758 8.72089   1
  -4   5  -1-9.26074 10.5365   2
   4   5   1 40.4432 19.8044   2
  -4   5  -2 117.382 33.0949   2
   4   5   2 107.069 28.4841   2
   4   5   2 81.5149 20.8157   1
   4   5   3 23.2655 10.9095   1
  -4   5  -3 21.3607 16.4862   2
  -4   5  -4 35.1216 20.8004   2
  -4   5  -5 381.779 71.3120   2
  -4   5  -6 104.885 39.5165   2
   4   5   8-16.2320 22.8523   1
   4   5   9 9.26294 32.2519   1
  -4   6  11 31.2473 26.3106   1
  -4   6  10 32.0541 20.7311   1
  -4   6   9 29.6674 21.1384   1
  -4   6   8 79.4076 23.1282   1
  -4   6   7 11.0557 11.6638   1
  -4   6   6 13.5959 7.96493   1
  -4   6   5 1.54620 4.36074   1
   4   6  -4 1082.17 80.3448   1
   4   6  -3 1639.42 100.514   1
   4   6  -2 105.351 25.3870   1
  -4   6   2 75.7623 19.8953   2
  -4   6   1 95.0943 21.8936   2
   4   6  -1 130.488 25.6856   1
  -4   6   0 155.521 30.6850   2
   4   6   0 142.802 26.4847   1
  -4   6  -1 10.2745 6.57421   2
   4   6   1 15.8773 11.2633   1
   4   6   1 42.7476 19.7037   2
   4   6   2 501.903 49.7078   1
  -4   6  -2 536.031 66.6954   2
   4   6   2 549.107 64.2541   2
   4   6   3 2.48526 9.26959   1
  -4   6  -3 29.0976 15.3249   2
   4   6   4 140.457 29.5008   1
  -4   6  -4 139.507 38.9161   2
  -4   6  -5 65.7806 30.2413   2
  -4   6  -6-0.06807 18.7943   2
   4   6   8 15.7406 25.3053   1
  -4   7  10 19.5603 18.0362   1
  -4   7   9 53.8926 23.3274   1
  -4   7   8 10.8203 11.1197   1
  -4   7   7 75.8851 25.4529   1
  -4   7   6 244.443 36.8726   1
   4   7  -4 61.6223 21.3384   1
   4   7  -3 152.262 30.3998   1
  -4   7   2 120.219 24.1914   2
   4   7  -2 172.040 32.0394   1
  -4   7   1 179.808 31.1281   2
   4   7  -1 151.502 28.0455   1
   4   7   0 438.144 47.3296   1
  -4   7   0 411.174 49.0502   2
   4   7   1 564.431 52.6735   1
  -4   7  -1 523.877 59.5427   2
   4   7   2 54.4010 17.5215   1
   4   7   2 50.6494 21.6240   2
  -4   7  -2 42.3088 20.1356   2
   4   7   3 163.624 29.2534   1
  -4   7  -3 112.028 33.7834   2
   4   7   4 48.2855 17.7611   1
  -4   7  -4 28.4103 18.0394   2
   4   7   5 55.8356 19.3971   1
  -4   7  -5 37.4874 22.5721   2
   4   7   8-2.11203 19.1106   1
  -4   8  10 22.4222 17.4953   1
  -4   8   9 32.1849 21.2716   1
  -4   8   8 189.390 37.9670   1
  -4   8   7 16.1658 12.7012   1
   4   8  -3 253.813 40.7505   1
   4   8  -2 32.7813 12.6970   1
  -4   8   2 43.2836 13.5486   2
  -4   8   1 59.8033 17.7125   2
   4   8  -1 85.1719 22.6488   1
  -4   8   0 144.957 27.2885   2
   4   8   0 163.907 30.3000   1
  -4   8  -1 84.7546 25.9409   2
   4   8   1 110.360 24.3595   1
   4   8   2 15.6643 9.99780   1
   4   8   2 21.9758 14.6537   2
  -4   8  -2 21.0254 17.7475   2
   4   8   3 36.9954 12.4784   1
  -4   8  -3 42.6999 21.9494   2
  -4   8  -4-5.01297 13.8547   2
   4   8   4-2.09637 4.26765   1
  -4   8  -5 93.4514 34.5603   2
   4   8   5 98.2854 28.9442   1
  -4   9   9 57.5764 25.7900   1
  -4   9   8 213.745 38.1064   1
  -4   9   3 244.219 23.0414   3
   4   9  -3 328.368 46.6113   1
  -4   9   3 268.637 33.2970   2
   4   9  -2 76.1250 23.1484   1
  -4   9   2 68.6955 15.4913   2
   4   9  -1 663.016 64.8006   1
  -4   9   1 568.447 51.2797   2
  -4   9   0 43.9861 16.4267   2
   4   9   0 9.31981 8.28085   1
  -4   9  -1 18.9199 13.9522   2
   4   9   1 7.44170 6.94108   1
   4   9   2 243.107 44.0331   2
   4   9   2 241.545 35.6097   1
  -4   9  -2 246.479 45.6580   2
   4   9   3 13.4977 5.78308   1
  -4   9  -3 16.9052 18.6562   2
   4   9   4 72.6053 19.8362   1
  -4   9  -4 46.2247 22.8294   2
   4   9   5 19.3447 14.1572   1
  -4  10   4 65.2078 13.6860   3
   4  10  -3 52.5733 20.5025   1
  -4  10   3 38.5471 13.0137   2
   4  10  -2 248.013 39.6679   1
  -4  10   2 193.528 27.5056   2
  -4  10   1 4.52141 7.11374   2
   4  10  -1 4.03104 8.26970   1
  -4  10   0 55.9399 19.6492   2
   4  10   0 36.8531 15.8244   1
   4  10   1 8.89406 10.2048   1
  -4  10  -1 16.9724 15.0519   2
   4  10   2 17.2656 8.89218   1
  -4  10  -2 19.8065 15.0767   2
   4  10   3 10.1515 4.54385   1
  -4  10  -3 24.6657 19.7862   2
   4  10   4 30.9265 13.1400   1
  -4  10  -4 21.5545 17.5603   2
   4  10   5 16.6492 6.09226   1
  -4  11   6-20.1428 19.6791   3
  -4  11   5 460.741 48.3665   3
  -4  11   4 12.0597 8.58978   3
  -4  11   3 6.71175 4.94383   2
  -4  11   2 134.807 21.5229   2
   4  11  -2 168.022 34.0673   1
   4  11  -1 18.6894 12.5926   1
  -4  11   1 8.76067 9.55162   2
  -4  11   0 39.4649 15.7606   2
   4  11   0 47.1851 16.3123   1
   4  11   1 19.1935 11.6286   1
  -4  11  -1 9.85843 9.18947   2
   4  11   2 330.180 42.7825   1
  -4  11  -2 253.052 44.3855   2
   4  11   3 308.101 40.7092   1
  -4  11  -3 272.555 52.1649   2
   4  11   4 132.481 28.5874   1
  -4  12   7-19.6196 15.1013   2
  -4  12   6 2.18488 6.22482   3
  -4  12   5 30.4694 12.3637   3
  -4  12   4 23.1706 10.0336   2
  -4  12   4 32.1041 12.3605   3
  -4  12   3 115.267 18.0161   2
  -4  12   2 18.3368 7.89537   2
   4  12  -2 63.6091 22.7347   1
   4  12  -1 69.1681 21.7104   1
  -4  12   1 38.1293 12.5651   2
   4  12   0 154.730 30.7978   1
  -4  12   0 134.440 27.1624   2
  -4  12  -1 87.3212 25.6244   2
   4  12   1 56.3342 19.2467   1
   4  12   2 5.15205 5.54399   1
  -4  12  -2-5.10525 9.92558   2
   4  12   3 29.6627 15.9344   1
   4  12   4 16.8056 11.6510   1
  -4  13   6-1.27466 5.28406   3
  -4  13   6 26.3779 17.6778   2
  -4  13   5 36.4888 14.1979   3
  -4  13   4 42.4530 9.65305   2
  -4  13   3 8.55928 5.69905   2
  -4  13   2 181.206 21.8702   2
   4  13  -1 21.4771 11.2101   1
  -4  13   1 26.0385 11.0541   2
   4  13   0 626.738 62.7130   1
  -4  13   0 548.582 53.6663   2
   4  13   1 37.6537 16.2049   1
  -4  13  -1 33.9453 16.7329   2
   4  13   2 290.765 38.6323   1
   4  13   3 84.8396 19.5084   1
  -4  14   5 4.81128 5.74341   2
  -4  14   5 36.9949 16.3488   3
  -4  14   5 27.1470 10.7524   2
  -4  14   4 64.3416 10.2613   2
  -4  14   4 70.4292 13.1714   2
  -4  14   2 14.7265 6.08754   2
   4  14  -1 1.92689 6.56594   1
   4  14   0 18.9965 13.2077   1
   4  14   1 6.12510 5.10126   1
   4  14   2 4.67820 5.02768   1
  -4  15   5 39.5390 7.98363   2
   4  15   0 65.3801 23.6322   1
   4  15   1 144.653 29.7570   1
   4  16   0 12.0262 14.0892   1
  -5 -24   6 0.05570 31.2491   1
  -5 -24   5-12.9426 20.6832   1
   5 -24   2-43.5517 24.8013   1
  -5 -23   6 0.64552 11.5471   1
  -5 -23   5 25.2699 27.1350   1
  -5 -23   4 38.9436 28.9489   1
  -5 -23   2 24.9535 31.4130   3
  -5 -23   1 27.8952 36.7819   3
  -5 -23   0-35.6728 24.7878   3
   5 -23   1-35.1545 21.2087   1
   5 -23   2-65.7897 29.5367   1
   5 -23   3 4.07151 17.4534   1
  -5 -22   7 17.1760 21.0540   1
  -5 -22   6 18.9353 33.1787   1
  -5 -22   5 2.05571 27.2208   1
  -5 -22   4 60.0636 39.2190   1
  -5 -22   3 24.2225 40.8865   1
  -5 -22   2 39.8033 31.9792   3
  -5 -22   1 24.8175 28.5187   3
   5 -22   0 18.2524 20.6363   1
  -5 -22   0-10.1653 15.8364   3
  -5 -22  -1 0.60771 13.1844   3
   5 -22   1 1.94859 8.08368   1
  -5 -22  -2 6.73760 21.9428   3
   5 -22   2-11.9588 7.12085   1
   5 -22   3-33.6858 22.2918   1
  -5 -21   7 18.3515 39.8750   1
  -5 -21   6 3.47093 17.1223   1
  -5 -21   5 44.9090 39.7786   1
  -5 -21   4 12.8103 30.9806   1
  -5 -21   3 19.9087 27.6944   1
  -5 -21   2 11.2717 15.0844   1
  -5 -21   2 48.8478 36.1113   3
   5 -21  -1 35.9750 20.6630   1
  -5 -21   1 24.1533 29.7231   3
   5 -21   0 45.2135 25.5265   1
  -5 -21   0-0.81113 16.4881   3
   5 -21   1 6.32111 13.4924   1
  -5 -21  -1-0.03651 11.2578   3
   5 -21   2-5.19208 20.1755   1
  -5 -21  -2 36.9575 24.9751   3
   5 -21   3 17.0457 13.1911   1
   5 -21   4 2.64412 13.5370   1
  -5 -20   8 21.4017 28.1911   1
  -5 -20   7 25.1786 28.9103   1
  -5 -20   6 5.08866 24.7740   1
  -5 -20   5 9.84962 17.9013   1
  -5 -20   4-8.52018 14.1816   1
  -5 -20   3 9.41748 19.6743   1
  -5 -20   3 56.2148 33.4998   2
   5 -20  -2 40.0424 21.9984   1
  -5 -20   2 55.9625 31.5894   1
  -5 -20   1 16.1398 25.0999   1
   5 -20  -1-7.49485 14.6021   1
  -5 -20   1 22.5383 21.5784   3
   5 -20   0 17.3652 17.3218   1
  -5 -20   0 31.1143 24.1585   3
  -5 -20  -1 8.80697 20.6553   3
   5 -20   1 23.8382 21.0595   1
   5 -20   2 16.8522 24.8508   1
  -5 -20  -2-24.3801 23.3058   3
   5 -20   3 47.6145 29.3363   1
   5 -20   4 8.48939 7.50926   1
  -5 -19   8 82.6315 41.8218   1
  -5 -19   7 19.4893 22.8368   1
  -5 -19   6 10.3874 12.8761   1
  -5 -19   5 10.1100 20.7219   1
  -5 -19   4 18.1618 19.0383   1
  -5 -19   3 36.2721 25.7954   1
   5 -19  -3 18.2746 11.1862   1
  -5 -19   3 1.39272 15.6572   2
   5 -19  -2 14.7477 8.71905   1
  -5 -19   2 24.3157 17.1751   1
  -5 -19   2 36.9999 24.8918   2
  -5 -19   1 45.5929 28.8823   1
  -5 -19   1 6.48700 13.7418   2
  -5 -19   1 8.92054 23.5260   3
   5 -19  -1 4.58431 8.51300   1
   5 -19   0-2.19420 11.0322   1
  -5 -19   0 19.4189 16.6675   2
  -5 -19   0 38.1420 33.1312   3
  -5 -19   0 30.2582 21.1079   1
   5 -19   1 21.8269 15.0699   1
  -5 -19  -1 35.7595 27.2463   3
   5 -19   2 5.61738 13.0652   1
  -5 -19  -2 19.1810 27.5406   3
   5 -19   3 16.3299 20.8505   1
   5 -19   4 27.6434 29.1349   1
   5 -19   5-22.4178 20.3941   1
  -5 -18   9 95.1596 59.2355   1
  -5 -18   8 52.2897 45.0485   1
  -5 -18   7-0.77509 13.8217   1
  -5 -18   6-6.70641 14.2626   1
  -5 -18   5 14.3892 25.6108   1
  -5 -18   4-14.0735 22.5198   1
  -5 -18   3-53.1497 30.4714   1
  -5 -18   3-28.1916 19.5212   2
  -5 -18   2 10.3535 13.0079   1
  -5 -18   2 16.0853 16.5945   2
  -5 -18   1 113.765 40.3590   1
  -5 -18   1 54.4223 23.2928   2
  -5 -18   1 108.573 38.7029   3
  -5 -18   0 27.1577 24.7241   2
  -5 -18   0 10.5278 19.9029   1
  -5 -18   0 39.1833 23.0227   3
  -5 -18  -1-1.72872 19.1082   2
   5 -18   1 12.3133 16.6122   1
  -5 -18  -1-12.9102 8.45541   3
   5 -18   2 7.05713 14.4744   1
  -5 -18  -2-3.78743 9.76805   2
  -5 -18  -2-13.5792 26.6629   3
   5 -18   3 15.2088 14.0364   1
   5 -18   4 24.0518 25.7975   1
   5 -18   5 48.4987 36.6186   1
  -5 -17   9 19.2768 38.8236   1
  -5 -17   8 50.6764 42.3177   1
  -5 -17   7-6.60293 9.37899   1
  -5 -17   6 1.56146 13.6710   1
  -5 -17   5 14.4683 23.7448   1
  -5 -17   4 87.4122 36.8941   1
  -5 -17   3-0.96265 17.0046   1
  -5 -17   2-15.4167 21.1598   1
  -5 -17   2-1.90295 16.6469   2
  -5 -17   1 36.6993 20.3609   1
  -5 -17   1 11.7122 12.7256   2
  -5 -17   1 12.2348 20.1018   3
  -5 -17   0 34.7690 22.8257   2
  -5 -17   0 24.7200 19.0868   3
  -5 -17   0 30.3805 19.0756   1
  -5 -17  -1 31.3768 16.0176   2
  -5 -17  -1 24.9712 11.8056   3
  -5 -17  -2 5.52197 11.4026   2
   5 -17   2 13.2366 15.0721   1
  -5 -17  -2-23.2112 19.0138   3
  -5 -17  -3 40.7237 24.0760   2
   5 -17   3 26.3439 25.6463   1
   5 -17   4 29.6222 28.3866   1
  -5 -17  -4 51.0809 32.2015   2
   5 -17   5 47.3280 36.1931   1
   5 -17   6 19.5180 23.4694   1
  -5 -16  10 12.0387 28.0431   1
  -5 -16   9 47.1640 38.5170   1
  -5 -16   8 12.6585 20.8146   1
  -5 -16   7 5.30062 20.9340   1
  -5 -16   6 85.4192 40.9296   1
  -5 -16   5 46.0983 25.9475   1
  -5 -16   4 11.0873 8.18674   1
  -5 -16   3 50.1855 35.2801   1
  -5 -16   2 57.7262 27.5414   1
  -5 -16   2 59.3175 28.5822   2
  -5 -16   1 120.773 39.9208   1
  -5 -16   1 54.5587 25.3635   2
  -5 -16   1 85.1722 35.3897   3
  -5 -16   0 67.7485 27.6513   2
  -5 -16   0 61.7586 28.0045   3
  -5 -16   0 78.6935 26.5826   1
  -5 -16  -1 46.9501 26.0935   2
  -5 -16  -1 1.04562 8.28999   3
  -5 -16  -2-17.6047 17.0072   2
  -5 -16  -2-10.4513 14.9040   3
  -5 -16  -3 75.8877 39.7313   2
   5 -16   3 4.29332 15.9221   1
   5 -16   4 7.53454 14.8116   1
  -5 -16  -4 5.22106 17.8311   2
   5 -16   5 33.7997 29.0971   1
  -5 -16  -5 15.8762 31.8670   2
   5 -16   6 49.8558 33.8535   1
  -5 -16  -6 23.3350 36.1267   2
  -5 -15  10 103.500 48.0462   1
  -5 -15   9-9.22816 11.7846   1
  -5 -15   8 6.10218 18.8975   1
  -5 -15   7 27.6968 20.4181   1
  -5 -15   6-13.8931 20.8536   1
  -5 -15   5 7.03283 15.3661   1
  -5 -15   4 25.7063 20.1953   1
   5 -15  -4 39.4611 18.3297   1
  -5 -15   3 18.9983 24.5635   1
   5 -15  -3 20.9604 14.3944   1
  -5 -15   2-27.3789 19.8418   1
  -5 -15   2 28.6793 20.3223   2
  -5 -15   1 27.2113 17.6505   1
  -5 -15   1 43.6606 24.5769   2
  -5 -15   0 51.9311 26.6928   2
  -5 -15   0 12.8483 22.0894   3
  -5 -15   0 36.8294 23.3396   1
  -5 -15  -1 20.3239 18.0209   2
  -5 -15  -1-6.56689 13.5729   3
  -5 -15  -2 23.9793 20.3250   2
  -5 -15  -2 36.9118 21.3140   3
  -5 -15  -3 16.5540 21.1720   2
   5 -15   4-8.94579 12.7964   1
  -5 -15  -4 45.7923 31.0582   2
   5 -15   5 40.0786 33.2654   1
  -5 -15  -5 63.1659 41.6349   2
   5 -15   6 52.0805 32.9263   1
  -5 -15  -6 30.9835 30.6934   2
  -5 -15  -7 17.2694 28.4642   2
  -5 -14  10 26.3116 31.5261   1
  -5 -14   9-33.9833 20.7307   1
  -5 -14   8 17.8353 22.3857   1
  -5 -14   7 31.6268 25.1955   1
  -5 -14   6 12.4337 15.7467   1
   5 -14  -5 45.7855 14.2104   1
  -5 -14   5 76.6342 35.2976   1
  -5 -14   4 235.150 56.0562   1
   5 -14  -4 146.924 28.6179   1
  -5 -14   3-4.25002 17.8670   1
   5 -14  -3-10.6457 13.7333   1
  -5 -14   2 126.196 38.9068   1
  -5 -14   2 113.764 36.1645   2
  -5 -14   1 28.1342 17.8698   1
  -5 -14   1 9.48480 15.5871   2
  -5 -14   0-4.50359 7.13539   2
  -5 -14   0 34.6960 20.7382   3
  -5 -14   0 3.42628 6.69483   1
  -5 -14  -1 23.0727 14.2725   3
  -5 -14  -1 29.8355 23.7180   2
   5 -14   1-8.32957 10.7587   2
  -5 -14  -2-27.7358 28.3570   2
  -5 -14  -2-4.62198 20.4305   3
  -5 -14  -3-22.7495 23.3554   2
  -5 -14  -4 113.723 48.8527   2
   5 -14   5 29.6519 21.9766   1
  -5 -14  -5 5.47983 14.9668   2
  -5 -14  -6 17.9842 26.1008   2
   5 -14   6 23.7437 36.1849   1
   5 -14   7 29.2131 36.8652   1
  -5 -14  -7-72.2524 43.0374   2
  -5 -13  11-19.8752 14.3977   1
  -5 -13  10 29.7302 32.4277   1
  -5 -13   9 43.7793 28.7073   1
  -5 -13   8 25.8882 19.3385   1
  -5 -13   7 4.43875 16.6815   1
   5 -13  -6-1.52266 6.50217   1
  -5 -13   6-16.2420 22.5405   1
   5 -13  -5 82.4449 22.2797   1
  -5 -13   5 143.053 45.2947   1
  -5 -13   4 39.4740 19.6420   1
   5 -13  -4 22.4605 13.3950   1
  -5 -13   3 7.52200 10.9633   1
   5 -13  -3 8.20307 9.61947   1
  -5 -13   2 15.8524 13.3671   1
  -5 -13   2 67.1360 32.5288   2
  -5 -13   1-7.06416 7.04947   1
  -5 -13   1-10.5305 9.29975   2
  -5 -13   0 103.331 34.7121   3
  -5 -13   0 55.7460 23.4946   2
  -5 -13   0 150.678 35.9944   1
  -5 -13  -1 62.7477 24.8347   2
   5 -13   1 70.2985 26.4171   2
  -5 -13  -1 58.3126 23.9723   3
  -5 -13  -2 9.76932 8.18440   2
  -5 -13  -2-10.2724 21.6933   3
  -5 -13  -3-34.4163 30.0123   2
  -5 -13  -4 22.5851 31.7878   2
   5 -13   5 48.1853 35.8635   1
  -5 -13  -5 3.66663 13.3207   2
  -5 -13  -6 55.3316 39.1994   2
   5 -13   6 8.01338 22.1531   1
   5 -13   7 28.0527 28.3281   1
  -5 -13  -7 11.7443 28.1740   2
  -5 -12  11 56.6022 34.4920   1
  -5 -12  10 36.6104 38.4439   1
  -5 -12   9-1.64298 8.73074   1
  -5 -12   8 37.1469 23.2936   1
  -5 -12   7 43.4226 25.4171   1
   5 -12  -6 3.98278 8.32901   1
  -5 -12   6-8.42601 14.4961   1
   5 -12  -5 5.60652 5.93790   1
  -5 -12   5-14.1912 17.3120   1
  -5 -12   4 35.5095 19.6385   1
   5 -12  -4 17.1173 6.60302   1
  -5 -12   3 11.5785 10.8655   1
   5 -12  -3 6.74313 10.4802   1
  -5 -12   2-19.9663 19.9890   1
  -5 -12   2 23.3718 19.2371   2
  -5 -12   1 75.3756 28.7934   1
  -5 -12   1 58.5309 23.6495   2
  -5 -12   0 10.5284 7.59458   2
   5 -12   0 59.5118 20.2715   2
  -5 -12   0 60.3878 29.9571   3
  -5 -12   0 39.7758 18.6511   1
  -5 -12  -1 86.6801 31.8553   2
   5 -12   1 63.4673 23.8791   2
  -5 -12  -1 64.9788 25.3815   3
  -5 -12  -2 15.5553 19.8130   2
  -5 -12  -2 43.9303 20.0542   3
  -5 -12  -3 30.1549 24.9923   2
  -5 -12  -4 20.2291 28.6650   2
  -5 -12  -5-19.7783 13.9359   2
   5 -12   6 43.4314 25.7702   1
  -5 -12  -6 40.7340 26.9772   2
   5 -12   7 23.9134 27.8176   1
  -5 -12  -7 19.2723 15.1554   2
  -5 -11  11 17.4885 19.5233   1
  -5 -11  10 38.7916 30.6517   1
  -5 -11   9-22.2533 25.1146   1
  -5 -11   8-13.6454 19.0462   1
  -5 -11   7 10.2275 13.7612   1
   5 -11  -7-11.3612 11.1321   1
   5 -11  -6 65.6058 18.9221   1
  -5 -11   6 74.9226 32.8061   1
   5 -11  -5 280.622 39.7784   1
  -5 -11   5 282.491 57.2150   1
   5 -11  -4 109.034 26.9822   1
  -5 -11   4 89.8973 27.7819   1
  -5 -11   3 13.2808 14.8831   1
   5 -11  -3 9.00624 12.4215   1
  -5 -11   2 5.90477 7.74519   1
  -5 -11   1 102.329 32.0723   1
  -5 -11   1 127.338 40.6080   2
  -5 -11   0 820.072 79.0624   1
  -5 -11   0 698.665 79.7558   3
  -5 -11   0 722.214 81.8969   2
   5 -11   0 832.027 76.1932   2
  -5 -11  -1 4.42996 17.0808   2
   5 -11   1-19.9275 16.9652   2
  -5 -11  -1-21.3855 12.9468   3
  -5 -11  -2 26.3511 24.5250   2
  -5 -11  -2-12.0707 18.7597   3
  -5 -11  -3-7.06386 9.16172   2
  -5 -11  -4 50.3142 30.5009   2
  -5 -11  -5 0.82371 11.5594   2
   5 -11   6 27.6700 33.3155   1
  -5 -11  -6 48.1979 27.9816   2
   5 -11   7 68.0889 43.6180   1
  -5 -11  -7-69.0685 41.3252   2
   5 -11   8 65.4258 38.9922   1
  -5 -11  -8 17.1825 34.5501   2
  -5 -10  12-11.4294 18.0245   1
  -5 -10  11 82.9453 42.2637   1
  -5 -10  10-10.1572 14.0395   1
  -5 -10   9 57.6274 32.6384   1
  -5 -10   8-16.7983 15.0251   1
  -5 -10   7 26.0614 24.9852   1
   5 -10  -7-6.87211 14.5043   1
  -5 -10   6 301.072 59.0139   1
   5 -10  -6 261.944 38.6513   1
   5 -10  -5 82.9677 21.0754   1
  -5 -10   5 76.9705 30.4912   1
   5 -10  -4 33.8747 13.3790   1
  -5 -10   4 62.9260 24.7528   1
  -5 -10   3 0.15088 10.3827   1
   5 -10  -3-4.52807 9.65822   1
  -5 -10   2-3.67905 8.46821   1
  -5 -10   1 15.5269 10.1808   2
  -5 -10   1 16.9175 13.9400   1
  -5 -10   0 654.914 67.9315   1
  -5 -10   0 681.552 76.4105   3
  -5 -10   0 577.739 72.1020   2
   5 -10   0 682.849 69.8149   2
  -5 -10  -1 241.831 51.3341   2
   5 -10   1 190.474 40.0713   2
  -5 -10  -1 227.967 42.7143   3
  -5 -10  -2 24.9005 11.7224   2
   5 -10   2 17.6300 7.37470   3
  -5 -10  -2 18.0719 12.9613   3
  -5 -10  -3-13.7023 9.05049   2
  -5 -10  -4 72.4674 35.2238   2
  -5 -10  -5 17.6498 27.0502   2
   5 -10   6 63.8293 31.5693   1
  -5 -10  -6 21.9036 23.0922   2
  -5 -10  -7-14.5810 21.5626   2
   5 -10   7 13.3076 22.0710   1
  -5 -10  -8 38.9079 40.1691   2
   5 -10   8 13.1880 25.5019   1
  -5  -9  12 80.4260 38.6826   1
  -5  -9  11 6.08281 16.5103   1
  -5  -9  10 5.68875 25.1439   1
  -5  -9   9 90.6694 35.3099   1
   5  -9  -8 46.8489 18.3149   1
  -5  -9   8 115.342 43.0594   1
  -5  -9   7 76.2365 31.0877   1
   5  -9  -7 86.7187 21.4268   1
   5  -9  -6 76.7030 20.8823   1
  -5  -9   6 55.9834 23.1547   1
   5  -9  -5-0.37106 7.82367   1
  -5  -9   5 5.80171 9.34476   1
   5  -9  -4 92.9248 24.8526   1
  -5  -9   4 78.3606 28.1315   1
  -5  -9   3 123.573 34.1449   1
   5  -9  -3 105.483 25.6136   1
  -5  -9   2-13.0134 12.8172   1
  -5  -9   1-9.89388 9.45369   2
  -5  -9   1 10.9054 8.91963   1
  -5  -9   0 31.3677 14.9468   2
   5  -9   0 73.6316 23.3570   2
  -5  -9   0 62.4209 26.3134   3
  -5  -9   0 63.1466 23.1346   1
  -5  -9  -1 218.399 46.8504   2
   5  -9   1 184.363 40.0183   2
  -5  -9  -1 187.652 39.5902   3
   5  -9   2 392.522 33.4911   3
  -5  -9  -2 322.048 51.0980   3
  -5  -9  -2 404.114 70.5888   2
  -5  -9  -3 160.059 42.8827   2
  -5  -9  -4 98.0240 38.8484   2
  -5  -9  -5 42.0820 33.4987   2
  -5  -9  -6 31.5775 34.9799   2
   5  -9   7 61.9455 31.4029   1
  -5  -9  -7 6.09164 23.5378   2
  -5  -9  -8 10.7118 14.3800   2
   5  -9   8-2.73389 13.6290   1
  -5  -8  12 11.6097 17.3978   1
  -5  -8  11 29.9293 28.9721   1
  -5  -8  10-3.24365 15.7424   1
  -5  -8   9 3.40457 14.0750   1
   5  -8  -8 60.6233 22.7953   1
  -5  -8   8 41.9130 25.7884   1
  -5  -8   7 16.9044 18.4069   1
   5  -8  -7 3.01639 10.7817   1
  -5  -8   6 29.9655 15.1814   1
   5  -8  -6 23.5804 11.8200   1
   5  -8  -5 187.311 33.6466   1
  -5  -8   5 195.158 43.3584   1
   5  -8  -4 101.092 24.8224   1
  -5  -8   4 130.668 33.6327   1
  -5  -8   3 92.8737 28.2150   1
   5  -8  -3 92.7802 23.4830   1
  -5  -8   2 41.5915 18.2296   1
   5  -8  -2 83.7559 25.7835   1
  -5  -8   1 12.8479 12.2212   2
  -5  -8   1 7.38879 6.56737   1
  -5  -8   0 109.371 28.5520   1
  -5  -8   0 78.9904 24.4740   2
   5  -8   0 122.526 29.5851   2
  -5  -8   0 106.079 30.5838   3
  -5  -8  -1 20.7077 20.7560   2
   5  -8   1 31.3813 17.7532   2
  -5  -8  -1 18.4269 10.0365   3
  -5  -8  -2 37.2052 23.6837   2
   5  -8   2 0.58374 3.44966   3
  -5  -8  -2-10.5349 18.6715   3
  -5  -8  -3 23.8178 10.8200   2
  -5  -8  -4 43.2695 28.3309   2
  -5  -8  -5-37.0820 31.0730   2
  -5  -8  -6 25.5209 22.8617   2
   5  -8   7-7.89272 12.8155   1
  -5  -8  -7-3.77322 38.3717   2
  -5  -8  -8-31.8099 29.5623   2
   5  -8   8-5.11886 13.4399   1
   5  -8   9 36.5123 31.7318   1
  -5  -7  13 83.0846 50.2474   1
  -5  -7  12 48.4855 41.8248   1
  -5  -7  11 43.8947 27.7078   1
  -5  -7  10 39.6185 26.6757   1
  -5  -7   9 140.282 48.0149   1
   5  -7  -8 60.3278 18.7671   1
  -5  -7   8 58.2657 29.1595   1
   5  -7  -7-4.15767 9.98954   1
  -5  -7   7-0.02561 14.9680   1
  -5  -7   6-3.09111 9.00731   1
   5  -7  -6 1.89523 11.7433   1
   5  -7  -5 97.1339 24.1545   1
  -5  -7   5 130.923 34.3513   1
   5  -7  -4 696.556 62.3014   1
  -5  -7   4 661.911 75.2713   1
  -5  -7   3 11.0799 7.79500   1
   5  -7  -3-11.9765 9.71348   1
  -5  -7   2-13.4850 12.2042   1
   5  -7  -2 8.24389 14.0824   1
  -5  -7   1 73.9165 24.1070   2
  -5  -7   1 84.3907 23.8075   1
  -5  -7   0-9.04883 14.4787   2
   5  -7   0 17.8712 11.8270   2
  -5  -7   0-5.09143 5.58970   1
  -5  -7   0 32.0148 21.2010   3
  -5  -7  -1 126.217 36.3906   2
   5  -7   1 80.9822 26.2324   2
  -5  -7  -1 89.4843 24.2894   3
  -5  -7  -2 30.2075 18.6501   2
   5  -7   2 15.5259 6.38546   3
  -5  -7  -2-3.88227 14.2701   3
  -5  -7  -3-4.54995 21.8420   2
   5  -7   3 15.3819 6.15510   3
  -5  -7  -4 165.144 50.1650   2
  -5  -7  -5 16.2510 22.6044   2
  -5  -7  -6-37.0129 31.1513   2
   5  -7   7 5.47634 15.1767   1
  -5  -7  -7-10.6419 23.3575   2
   5  -7   8 46.9885 34.3156   1
  -5  -7  -8-5.32882 24.9593   2
   5  -7   9 82.6117 48.5348   1
  -5  -6  13 27.9966 30.0287   1
  -5  -6  12 29.0580 27.0295   1
  -5  -6  11 11.1674 14.9611   1
  -5  -6  10 130.185 43.8564   1
  -5  -6   9 19.1094 22.8446   1
  -5  -6   8 741.732 95.7863   1
   5  -6  -8 549.106 63.6555   1
  -5  -6   7 35.7327 21.1216   1
   5  -6  -7 22.4113 13.3656   1
  -5  -6   6 12.0857 13.2563   1
   5  -6  -6 8.33173 8.09084   1
   5  -6  -5 91.7750 22.0146   1
  -5  -6   5 98.9980 30.1881   1
   5  -6  -4 131.160 27.9252   1
  -5  -6   4 168.953 37.7072   1
   5  -6  -3 15.5009 11.8883   1
  -5  -6   3 5.60421 7.80952   1
  -5  -6   2 54.6254 20.6444   1
   5  -6  -2 75.4864 21.4112   1
  -5  -6   1 94.7030 28.4330   2
  -5  -6   1 99.2184 26.1484   1
  -5  -6   0 40.6857 21.4303   2
   5  -6   0 65.7140 23.6236   2
  -5  -6   0 53.5713 23.1457   3
  -5  -6  -1 32.6996 21.3285   2
   5  -6   1 6.94250 13.8783   2
  -5  -6  -1-7.79023 11.2123   3
  -5  -6  -2 66.5711 26.3277   2
   5  -6   2 68.1411 15.0549   3
  -5  -6  -2 23.4437 14.0462   3
  -5  -6  -3 3.87126 11.5793   2
   5  -6   3 25.2488 4.42446   3
  -5  -6  -4 715.617 98.3994   2
  -5  -6  -5 129.896 48.9718   2
  -5  -6  -6 37.2696 29.6107   2
  -5  -6  -7-30.3734 23.1678   2
   5  -6   8 41.3776 33.9630   1
  -5  -6  -8-6.11499 13.7894   2
   5  -6   9 53.6376 36.5409   1
  -5  -5  13 25.7612 15.5262   1
  -5  -5  12 22.9467 30.9210   1
  -5  -5  11 7.61784 11.1779   1
  -5  -5  10 15.1900 16.9445   1
  -5  -5   9 62.3378 31.0159   1
   5  -5  -8 160.924 35.5097   1
  -5  -5   8 207.040 50.6029   1
   5  -5  -7 26.4650 13.9392   1
  -5  -5   7 5.68965 15.2537   1
  -5  -5   6 15.6256 16.5301   1
   5  -5  -6 4.70917 6.70261   1
  -5  -5   5-12.5066 14.8568   1
   5  -5  -5 1.30724 7.25147   1
   5  -5  -4 432.530 51.8672   1
  -5  -5   4 416.647 57.3089   1
  -5  -5   3 40.5053 17.8631   1
   5  -5  -3 57.2076 19.3059   1
   5  -5  -2 46.1264 16.4642   1
  -5  -5   2 31.9105 14.7727   1
  -5  -5   1 286.793 49.4761   2
  -5  -5   1 320.174 44.8937   1
  -5  -5   0 55.5909 15.8833   2
   5  -5   0 91.2557 25.9096   2
  -5  -5   0 88.0222 25.2991   3
  -5  -5  -1 61.3244 21.6528   2
   5  -5   1 73.1236 27.0699   2
  -5  -5  -1 40.5315 13.7795   3
  -5  -5  -2 48.1036 17.9729   2
   5  -5   2 82.1414 16.7971   3
  -5  -5  -2 27.7446 10.3500   3
  -5  -5  -3 2.07491 16.3191   2
   5  -5   3 13.7085 7.74042   3
  -5  -5  -4 65.8114 32.3012   2
   5  -5   4 28.2291 12.6404   3
  -5  -5  -5-7.74812 17.6674   2
  -5  -5  -6 42.4793 26.0985   2
  -5  -5  -7 30.0097 22.7285   2
   5  -5   8 21.2261 32.1816   1
  -5  -5  -8 13.3790 28.9718   2
   5  -5   9-7.41452 14.9114   1
  -5  -4  13-6.52526 22.3510   1
  -5  -4  12 36.5727 24.7846   1
  -5  -4  11 5.29173 26.6236   1
  -5  -4  10 15.3362 22.4046   1
  -5  -4   9 146.405 45.0768   1
  -5  -4   8 36.5724 23.6234   1
   5  -4  -7 12.8335 11.1391   1
  -5  -4   7-5.81042 12.2891   1
  -5  -4   6 3.12126 12.6802   1
   5  -4  -6 2.56570 7.73509   1
  -5  -4   5 45.7349 19.7750   1
   5  -4  -5 20.7287 11.8901   1
  -5  -4   4 185.941 38.6818   1
   5  -4  -4 241.330 38.4075   1
   5  -4  -3 82.5223 22.2919   1
  -5  -4   3 53.4703 18.5378   1
  -5  -4   2 35.4836 18.2392   1
   5  -4  -2 44.3204 18.4308   1
  -5  -4   1 133.044 35.0432   2
   5  -4  -1 141.867 29.6215   1
  -5  -4   1 94.7203 25.0264   1
  -5  -4   0 324.847 50.5556   2
  -5  -4   0 320.670 43.7338   3
   5  -4   0 349.892 49.4077   2
  -5  -4  -1 140.812 37.6058   2
   5  -4   1 130.417 32.4160   2
  -5  -4  -1 83.2419 21.3395   3
  -5  -4  -2 108.980 31.7367   2
   5  -4   2 101.322 19.9087   3
  -5  -4  -3-16.0351 22.5853   2
   5  -4   3 21.1395 7.23013   3
   5  -4   4 645.964 63.2994   3
  -5  -4  -4 616.477 88.0943   2
  -5  -4  -5 58.7575 30.7925   2
  -5  -4  -6 0.04004 13.6635   2
  -5  -4  -7-10.3559 22.5978   2
   5  -4   8 14.2118 18.7392   1
  -5  -4  -8 24.9537 26.3575   2
   5  -4   9 44.5270 41.6112   1
   5  -4  10 16.4784 30.6830   1
  -5  -3  14 50.3339 49.2584   1
  -5  -3  13 24.1520 40.4798   1
  -5  -3  12-25.8502 24.3307   1
  -5  -3  11 23.4328 26.9641   1
  -5  -3  10 1.52543 9.58493   1
  -5  -3   9 100.169 37.1281   1
  -5  -3   8 96.1437 34.9062   1
   5  -3  -7 40.1778 19.8760   1
  -5  -3   7 68.7478 25.5407   1
  -5  -3   6 20.0657 16.2381   1
   5  -3  -6 12.9071 12.2771   1
  -5  -3   5 86.6241 26.8670   1
   5  -3  -5 67.5524 19.4854   1
  -5  -3   4 56.7081 22.9931   1
   5  -3  -4 55.0678 18.2976   1
  -5  -3   3-12.1289 13.5296   1
   5  -3  -3 15.2041 11.5185   1
  -5  -3   2 330.673 45.9091   1
   5  -3  -2 369.434 46.5214   1
  -5  -3   1 191.816 38.6514   2
  -5  -3   1 173.208 33.2256   1
   5  -3  -1 184.030 33.8810   1
  -5  -3   0 58.5377 18.7457   2
   5  -3   0 102.375 31.6919   2
  -5  -3   0 77.1529 23.2055   3
  -5  -3  -1 255.278 50.2997   2
  -5  -3  -1 181.675 29.8173   3
   5  -3   1 307.009 49.0332   2
  -5  -3  -2 106.370 30.5006   2
   5  -3   2 93.0599 22.0257   3
  -5  -3  -3-24.7818 24.7131   2
   5  -3   3 20.9925 5.02567   3
  -5  -3  -4 14.8199 20.2208   2
   5  -3   4 8.00618 12.9959   3
  -5  -3  -5 67.0830 37.3433   2
  -5  -3  -6 33.9440 21.3396   2
  -5  -3  -7-12.2695 23.9063   2
   5  -3   8-18.9797 8.58698   1
  -5  -3  -8 46.6483 33.8085   2
   5  -3   9 9.11779 17.0912   1
   5  -3  10-31.7058 21.6853   1
  -5  -2  14-2.13786 30.4490   1
  -5  -2  13 30.1986 31.3629   1
  -5  -2  12 14.2864 14.1134   1
  -5  -2  11 12.8119 15.1753   1
  -5  -2  10 50.6966 25.8260   1
  -5  -2   9 278.063 54.3994   1
  -5  -2   8 103.541 34.3307   1
  -5  -2   7 16.3684 18.7120   1
  -5  -2   6 43.3239 20.0178   1
   5  -2  -6 40.2506 19.1372   1
  -5  -2   5 78.0744 25.8789   1
   5  -2  -5 68.4543 19.8797   1
  -5  -2   4 1013.82 84.6781   1
   5  -2  -4 946.559 76.3140   1
  -5  -2   3 159.485 34.4395   1
   5  -2  -3 151.379 28.2561   1
  -5  -2   2 15.2479 13.2791   1
   5  -2  -2 22.4793 15.2495   1
  -5  -2   1 32.1184 17.4849   2
   5  -2  -1 37.0551 16.3939   1
  -5  -2   0 1219.53 73.9864   3
  -5  -2   0 1290.36 98.1401   2
   5  -2   0 1280.52 93.7035   2
  -5  -2  -1 78.1817 31.4462   2
   5  -2   1 72.3352 26.2642   2
  -5  -2  -1 53.0047 19.7011   3
  -5  -2  -2 322.634 58.2459   2
   5  -2   2 314.599 37.3649   3
  -5  -2  -3 6.08005 7.81815   2
   5  -2   3 14.5540 9.67557   3
  -5  -2  -4 51.1164 27.6760   2
  -5  -2  -5 113.039 40.9022   2
  -5  -2  -6 15.6290 26.3935   2
  -5  -2  -7-8.20848 27.3482   2
   5  -2   8-10.9545 16.4403   1
  -5  -2  -8 30.0057 31.2750   2
   5  -2   9 28.9579 19.9466   1
   5  -2  10 21.5336 23.1925   1
  -5  -1  14-14.8069 23.1591   1
  -5  -1  13 48.0868 40.3904   1
  -5  -1  12-17.2039 26.5116   1
  -5  -1  11 0.98959 9.40370   1
  -5  -1  10-9.96739 9.11915   1
  -5  -1   9 36.9528 27.1094   1
  -5  -1   8 302.083 56.7706   1
  -5  -1   7 8.11936 9.64437   1
  -5  -1   6 58.3790 23.8923   1
   5  -1  -6 40.6559 18.7365   1
  -5  -1   5 51.3379 19.6068   1
   5  -1  -5 26.4782 15.4296   1
  -5  -1   4 3136.85 144.676   1
   5  -1  -4 3170.37 140.676   1
   5  -1  -3 41.1037 18.1926   1
  -5  -1   3 45.2800 17.5157   1
   5  -1  -2 78.1981 20.5719   1
  -5  -1   2 92.1811 23.6508   1
  -5  -1   1 21.1040 10.6854   2
   5  -1  -1 12.6214 9.15991   1
   5  -1   0 891.667 73.1884   1
  -5  -1   0 839.965 60.6189   3
  -5  -1   0 787.931 79.7977   2
   5  -1   0 813.986 75.0618   2
  -5  -1  -1 59.4945 22.3572   2
   5  -1   1 55.8392 21.8001   2
  -5  -1  -1 46.2548 13.7512   3
  -5  -1  -2 6.74961 11.0799   2
   5  -1   2 44.6492 17.9878   3
  -5  -1  -3 13.8658 14.6036   2
   5  -1   3 20.8112 12.1208   3
  -5  -1  -4-2.31562 9.22292   2
  -5  -1  -5 21.7669 21.6051   2
  -5  -1  -6 0.88189 20.6284   2
  -5  -1  -7 22.0661 14.1258   2
  -5  -1  -8 47.2960 29.4117   2
   5  -1   8 44.8452 29.9525   1
   5  -1   9 63.5258 35.5674   1
   5  -1  10-1.85085 14.6611   1
  -5   0  14-27.1961 29.1519   1
  -5   0  13-23.0421 28.6547   1
  -5   0  12-25.7636 33.5545   1
  -5   0  11-23.1680 17.8370   1
  -5   0  10 121.393 40.6884   1
  -5   0   9 21.8968 22.4072   1
  -5   0   8 872.080 94.5881   1
  -5   0   7-6.00542 10.4516   1
  -5   0   6 180.055 39.6221   1
   5   0  -6 172.418 33.4074   1
  -5   0   5-3.62316 10.1784   1
   5   0  -5 7.35760 11.9324   1
  -5   0   4 317.633 49.5449   1
   5   0  -4 374.241 48.9551   1
   5   0  -3 10.3071 14.3015   1
  -5   0   3 17.5562 11.9059   1
   5   0  -2 199.029 34.7814   1
  -5   0   2 177.059 36.9524   2
  -5   0   2 183.855 35.3120   1
   5   0  -1 10.7524 10.1204   1
  -5   0   1 7.60768 13.9209   2
   5   0   0 1082.33 79.1585   1
  -5   0   0 980.273 60.6061   3
  -5   0   0 1004.84 88.1564   2
   5   0   0 1044.93 83.7953   2
  -5   0  -1 22.5296 21.9262   2
   5   0   1 10.9310 14.0536   2
  -5   0  -2 138.620 37.7478   2
   5   0   2 143.554 27.5984   3
  -5   0  -3 31.1258 22.2072   2
   5   0   3 24.2690 14.7529   3
  -5   0  -4 29.3285 16.9458   2
  -5   0  -5-1.28351 10.7545   2
  -5   0  -6 18.5303 13.3876   2
  -5   0  -7-3.01656 18.5256   2
   5   0   8 11.3571 21.2395   1
  -5   0  -8-1.76896 18.9326   2
   5   0   9-13.0878 10.4813   1
   5   0  10 5.51083 21.2069   1
  -5   1  13 2.01769 28.0969   1
  -5   1  12 23.8770 19.4290   1
  -5   1  11 46.0946 29.6971   1
  -5   1  10 34.7375 24.9189   1
  -5   1   9 30.5761 26.2121   1
  -5   1   8 200.797 44.9245   1
  -5   1   7 6.86272 12.3829   1
  -5   1   6 28.7215 15.3428   1
  -5   1   5 34.1414 15.2402   1
   5   1  -5 36.3490 16.7709   1
  -5   1   4 2954.53 141.211   1
   5   1  -4 3502.27 148.205   1
   5   1  -3 51.3752 20.8000   1
  -5   1   3 1.61130 8.24029   1
   5   1  -2 86.9551 23.2553   1
  -5   1   2 51.0390 20.4501   2
  -5   1   1 14.0141 13.9847   2
   5   1  -1 14.1921 11.9720   1
   5   1   0 821.708 67.5959   1
  -5   1   0 702.219 50.3457   3
  -5   1   0 830.346 80.6300   2
   5   1   0 731.810 71.6466   2
  -5   1  -1 52.9871 21.0284   2
   5   1   1 37.3150 17.5871   2
   5   1   1 52.9452 20.1038   1
  -5   1  -2 9.58025 6.54023   2
   5   1   2 26.1823 17.0698   3
  -5   1  -3 32.4418 18.4678   2
   5   1   3 10.7998 13.1643   3
  -5   1  -4 10.8662 10.4400   2
  -5   1  -5-17.2197 16.0210   2
  -5   1  -6 3.75088 8.69811   2
  -5   1  -7 54.9986 38.0972   2
   5   1   8 10.3685 20.7823   1
   5   1   9 43.3584 38.3895   1
   5   1  10 31.1163 31.8502   1
  -5   2  13 71.1226 43.7065   1
  -5   2  12 26.6077 25.3492   1
  -5   2  11 8.16475 8.27527   1
  -5   2  10 69.4885 29.0230   1
  -5   2   9 237.752 49.5863   1
  -5   2   8 87.8056 32.4561   1
  -5   2   7-4.67828 13.4367   1
  -5   2   6 45.2694 18.0229   1
  -5   2   5 64.2190 24.6646   1
   5   2  -5 80.7577 26.2341   1
  -5   2   4 805.239 72.9232   1
   5   2  -4 1148.85 89.9996   1
   5   2  -3 180.992 33.8785   1
  -5   2   3 148.051 28.9089   1
   5   2  -2 8.63403 7.83711   1
  -5   2   2 26.7960 18.8857   2
   5   2  -1 52.5786 18.0629   1
  -5   2   1 25.2536 10.1882   2
  -5   2   1 48.6845 13.0400   3
   5   2   0 1359.86 86.5429   1
  -5   2   0 1114.64 57.7426   3
  -5   2   0 1320.99 99.9789   2
  -5   2  -1 83.0127 28.7087   2
   5   2   1 70.6457 27.6062   2
   5   2   1 79.8092 22.4348   1
  -5   2  -2 327.945 53.3991   2
  -5   2  -3 18.8518 18.1751   2
  -5   2  -4 96.0866 36.8043   2
  -5   2  -5 140.204 43.3787   2
  -5   2  -6 18.6236 20.1085   2
  -5   2  -7 8.73680 21.5391   2
   5   2   9 4.56219 8.68362   1
   5   2  10 13.7235 24.1447   1
  -5   3  13 64.8600 40.4306   1
  -5   3  12-6.23544 18.2324   1
  -5   3  11 53.5619 30.1089   1
  -5   3  10 0.24697 17.6492   1
  -5   3   9 54.3275 25.5399   1
  -5   3   8 151.068 36.6417   1
  -5   3   7 55.0089 19.6441   1
  -5   3   6 13.1403 10.2653   1
   5   3  -5 110.701 28.6439   1
  -5   3   5 50.5296 18.2335   1
   5   3  -4 70.2453 27.5500   1
  -5   3   4 50.1640 18.5171   1
   5   3  -3-1.68998 10.4965   1
   5   3  -2 364.350 46.3230   1
  -5   3   2 330.884 47.5572   2
   5   3  -1 175.474 31.8833   1
  -5   3   1 155.227 18.7470   3
  -5   3   1 177.060 35.8905   2
  -5   3   0 64.6924 27.7685   2
   5   3   0 75.8846 21.5495   1
  -5   3  -1 243.778 45.2085   2
   5   3   1 293.767 41.1098   1
   5   3   1 284.788 48.2476   2
  -5   3  -2 87.6524 28.5791   2
   5   3   2 115.905 27.2240   1
  -5   3  -3 27.8935 18.5734   2
  -5   3  -4 5.30755 15.4783   2
  -5   3  -5 35.3346 29.2545   2
  -5   3  -6 21.4197 15.4674   2
  -5   3  -7 14.4729 32.5175   2
   5   3   9 57.6600 29.2029   1
  -5   4  12 14.1724 23.1319   1
  -5   4  11 40.0166 27.4523   1
  -5   4  10 18.2454 21.4896   1
  -5   4   9 125.686 35.4449   1
  -5   4   8 50.6525 21.2870   1
  -5   4   7-3.21602 8.42229   1
  -5   4   6 18.8332 16.0300   1
  -5   4   5 43.1951 17.3136   1
  -5   4   4 196.170 35.2724   1
   5   4  -4 249.992 42.3465   1
   5   4  -3 83.7413 24.7600   1
   5   4  -2 39.8760 17.6009   1
  -5   4   2 21.9407 14.5971   2
   5   4  -1 131.311 28.2843   1
  -5   4   1 107.950 25.9636   2
  -5   4   1 91.4901 12.4116   3
   5   4   0 389.308 46.8409   1
  -5   4   0 360.784 52.4355   2
  -5   4  -1 112.687 30.6115   2
   5   4   1 139.890 35.5461   2
   5   4   1 135.730 28.3083   1
  -5   4  -2 102.682 31.2121   2
   5   4   2 123.544 27.4769   1
  -5   4  -3 33.0405 25.4890   2
   5   4   3 32.7056 18.1167   1
  -5   4  -4 634.311 88.5195   2
  -5   4  -5 39.9180 29.2555   2
  -5   4  -6-2.79785 17.0919   2
  -5   4  -7-13.1311 13.9768   2
   5   4   9 15.0154 26.9411   1
  -5   5  12 37.2256 29.3799   1
  -5   5  11 29.4499 20.2899   1
  -5   5  10-6.70844 9.37222   1
  -5   5   9 24.1683 18.7809   1
  -5   5   8 213.160 43.1493   1
  -5   5   7 28.2430 12.2441   1
  -5   5   6 23.8454 13.4499   1
  -5   5   5 7.75395 6.86450   1
   5   5  -4 480.200 58.1912   1
   5   5  -3 56.7688 21.5282   1
   5   5  -2 46.3042 18.9273   1
  -5   5   2 35.4915 17.9580   2
   5   5  -1 365.625 46.8301   1
  -5   5   1 310.306 46.0692   2
   5   5   0 80.3341 22.1948   1
  -5   5   0 78.9368 26.3854   2
   5   5   1 69.4018 20.3895   1
  -5   5  -1 48.3020 19.5684   2
   5   5   1 75.1927 27.2118   2
  -5   5  -2 65.4745 28.2859   2
   5   5   2 51.9599 18.2646   1
  -5   5  -3 21.4121 15.5146   2
   5   5   3 37.1706 17.4637   1
  -5   5  -4 58.2766 28.2819   2
  -5   5  -5 47.7408 27.5804   2
  -5   5  -6 43.6284 30.5977   2
  -5   5  -7-9.21003 17.8693   2
   5   5   8 61.9783 36.2939   1
  -5   6  11 13.5226 12.8231   1
  -5   6  10 82.6674 34.7117   1
  -5   6   9 14.2457 15.5547   1
  -5   6   8 767.271 80.9628   1
  -5   6   7 38.5880 20.8442   1
  -5   6   6 15.7941 10.1325   1
   5   6  -3 15.7103 8.00989   1
  -5   6   2 26.9231 14.6470   2
   5   6  -2 69.9095 23.9178   1
  -5   6   1 143.851 34.1258   2
   5   6  -1 136.353 29.2733   1
  -5   6   0 36.0843 18.4151   2
   5   6   0 78.9498 22.6850   1
   5   6   1 0.83432 7.21794   1
  -5   6  -1-10.6095 11.7018   2
   5   6   1 30.1181 19.7319   2
  -5   6  -2 65.7803 26.4054   2
   5   6   2 70.6475 20.3441   1
   5   6   3 61.4402 21.4913   1
  -5   6  -3 39.1756 25.4324   2
  -5   6  -4 720.175 96.5816   2
  -5   6  -5 182.569 49.0206   2
  -5   6  -6 4.81945 25.9999   2
   5   6   8 12.4155 19.5585   1
  -5   7  11 47.2593 33.6295   1
  -5   7  10 40.9515 25.7571   1
  -5   7   9 140.271 38.4167   1
  -5   7   8 64.5001 27.6064   1
  -5   7   7 8.79585 10.2151   1
  -5   7   6 6.71035 8.10435   1
  -5   7   3 2.79499 8.52350   2
   5   7  -3 26.9045 16.7909   1
  -5   7   2-14.1138 9.51999   2
   5   7  -2 15.7979 13.2018   1
  -5   7   1 101.973 27.5337   2
   5   7  -1 121.273 26.3441   1
  -5   7   0 7.70618 11.6684   2
   5   7   0 12.2038 11.7030   1
  -5   7  -1 100.996 30.2943   2
   5   7   1 96.0756 23.5288   1
  -5   7  -2 27.9988 16.9893   2
   5   7   2 21.6183 13.7729   1
   5   7   3 24.6520 11.2662   1
  -5   7  -3 24.9127 19.8960   2
   5   7   4 195.797 39.0827   1
  -5   7  -4 149.220 48.6835   2
  -5   7  -5 17.1101 7.92762   2
  -5   7  -6-14.9715 10.4828   2
  -5   8  10 21.9104 21.6040   1
  -5   8   9 21.2055 19.5264   1
  -5   8   8 81.7760 28.8949   1
  -5   8   7-15.0778 12.0783   1
  -5   8   3 71.8474 21.2030   2
  -5   8   2 32.0211 11.4061   2
   5   8  -2 68.4409 22.0163   1
  -5   8   1 28.5400 15.5968   2
   5   8  -1 34.9204 15.9978   1
  -5   8   0 80.4626 25.6105   2
   5   8   0 114.280 26.6502   1
  -5   8  -1 54.7255 26.0923   2
   5   8   1 39.7545 17.6912   1
  -5   8  -2 6.32730 17.6333   2
   5   8   2 17.4028 11.0246   1
   5   8   3 28.5480 13.6596   1
  -5   8  -3 7.92110 10.3292   2
  -5   8  -4 4.60350 13.5810   2
   5   8   4 14.2468 16.6260   1
  -5   8  -5 13.4172 19.9241   2
  -5   8  -6-3.66623 13.6714   2
  -5   9   9 92.6071 32.2082   1
  -5   9   3 124.349 26.5112   2
  -5   9   3 89.8226 11.3246   3
  -5   9   2 10.3571 11.4249   2
   5   9  -2 8.70558 12.1253   1
  -5   9   1 17.4396 12.6795   2
   5   9  -1 0.55960 8.73301   1
  -5   9   0 61.6708 21.4478   2
   5   9   0 63.2307 20.8787   1
  -5   9  -1 256.129 46.7030   2
   5   9   1 235.571 38.7868   1
   5   9   2 506.265 57.8700   1
  -5   9  -2 492.059 69.8475   2
   5   9   3 296.820 44.2165   1
  -5   9  -3 251.091 55.3715   2
   5   9   4 90.2828 26.1422   1
  -5   9  -4 68.7347 32.0781   2
  -5   9  -5-3.75938 8.90079   2
  -5  10   4 44.4427 17.6150   2
  -5  10   4 19.6395 7.71884   3
  -5  10   3-3.93467 10.1343   2
  -5  10   2 25.4147 15.6921   2
  -5  10   1-2.84311 6.58944   2
   5  10  -1 7.74922 14.0539   1
   5  10   0 864.323 77.6220   1
  -5  10   0 695.476 69.9748   2
  -5  10  -1 271.981 47.6526   2
   5  10   1 293.414 45.1164   1
   5  10   2 62.1879 21.4408   1
  -5  10  -2 88.9725 31.3171   2
   5  10   3 41.3704 22.1459   1
  -5  10  -3-10.0266 16.7862   2
   5  10   4 87.4238 25.7132   1
  -5  10  -4 66.5031 28.4129   2
  -5  10  -5 7.09045 10.4534   2
  -5  11   5 309.509 36.6049   3
  -5  11   4 128.437 25.3066   2
  -5  11   4 101.186 17.1957   3
  -5  11   3-11.1709 12.0162   2
  -5  11   2 16.1188 12.8546   2
  -5  11   1 115.783 26.3349   2
   5  11  -1 141.954 32.3043   1
   5  11   0 960.864 84.4199   1
  -5  11   0 756.960 72.6947   2
   5  11   1-1.24306 9.73451   1
  -5  11  -1 10.6110 14.7617   2
   5  11   2 40.2430 16.6667   1
  -5  11  -2 19.3165 25.1000   2
   5  11   3 30.1106 16.7336   1
  -5  11  -3 6.14714 15.2332   2
  -5  11  -4-28.3590 22.2994   2
  -5  12   6-8.58567 10.7366   3
  -5  12   5-3.75074 4.13305   3
  -5  12   4 39.5456 13.8762   2
  -5  12   3 33.1609 16.0387   2
  -5  12   2-3.70575 7.31558   2
  -5  12   1 59.2073 18.7195   2
   5  12   0 56.4027 20.1345   1
  -5  12   0 41.2327 17.5033   2
   5  12   1 114.125 30.4730   1
  -5  12  -1 67.6087 24.9526   2
   5  12   2 57.4983 19.6506   1
  -5  12  -2 32.1395 18.9890   2
   5  12   3 43.9450 21.0108   1
  -5  12  -3 22.0431 20.0363   2
  -5  13   6-2.66813 8.78718   3
  -5  13   5 111.223 23.2400   2
  -5  13   5 111.159 23.3477   3
  -5  13   4 9.57385 5.79202   2
  -5  13   3 19.3791 12.3435   2
  -5  13   2 31.3817 12.6188   2
  -5  13   1 19.0588 13.3650   2
   5  13   0 131.001 30.0895   1
  -5  13   0 98.9568 25.7096   2
   5  13   1 86.3414 22.9402   1
  -5  13  -1 68.8238 26.4257   2
   5  13   2 1.01146 8.92621   1
  -5  13  -2 13.9340 15.5649   2
  -5  13  -3 10.2083 7.98078   2
  -5  14   5 76.0970 17.9218   2
  -5  14   4 188.665 25.2368   2
  -5  14   3 1.15464 6.35660   2
  -5  14   2 122.710 23.4115   2
  -5  14   1 20.9445 15.4246   2
  -5  14   0 29.5368 16.0139   2
   5  14   1 51.6528 20.9676   1
  -5  14  -1 32.1655 18.7343   2
  -5  14  -2 7.45977 13.0779   2
  -5  15   5 19.4754 8.79701   2
  -5  15   4 19.6854 7.52882   2
  -5  15   3 14.6623 7.07432   2
  -5  15   2 11.9105 8.94751   2
  -5  15   1 40.7861 16.0102   2
  -5  15   0 29.0356 16.3241   2
  -6 -23   6 102.209 64.1455   1
  -6 -23   5 16.3773 35.4224   1
  -6 -23   4-65.9890 41.5859   1
   6 -23   1 35.3729 22.4033   1
   6 -23   2 30.4900 17.6656   1
  -6 -22   6 42.5442 35.2625   1
  -6 -22   5 26.7104 35.0476   1
  -6 -22   4 33.7663 31.4632   1
  -6 -22   3-90.4370 46.3527   1
  -6 -22   2 79.7364 44.0257   3
  -6 -22   1 22.5208 19.0075   3
   6 -22   0 40.7884 27.5772   1
   6 -22   1 50.9482 32.9583   1
   6 -22   2 19.3390 27.1046   1
  -6 -21   7 13.8789 23.3716   1
  -6 -21   6 45.0469 42.4857   1
  -6 -21   5 65.8359 40.2503   1
  -6 -21   4-24.7315 29.5802   1
  -6 -21   3-63.1060 38.3323   1
  -6 -21   2-27.0850 25.6844   1
  -6 -21   2 50.6236 38.0998   3
  -6 -21   1 29.0461 31.3144   3
   6 -21  -1 9.02103 14.3666   1
   6 -21   0-13.5459 13.1897   1
  -6 -21   0 8.75167 25.6175   3
   6 -21   1 27.2819 22.2428   1
  -6 -21  -1 8.22543 18.4308   3
   6 -21   2 8.98429 12.3380   1
   6 -21   3 27.0885 27.8672   1
  -6 -20   7 24.6280 11.6938   1
  -6 -20   6-4.18361 18.7253   1
  -6 -20   5 7.04407 10.7125   1
  -6 -20   4 34.6091 26.8846   1
  -6 -20   4-11.8623 20.1651   2
  -6 -20   3 7.40994 26.2725   1
  -6 -20   3 18.7269 23.1913   2
  -6 -20   2 41.3126 39.7141   1
  -6 -20   2 22.7783 29.3769   3
  -6 -20   1 71.2655 40.7633   3
   6 -20   0 9.89147 14.1199   1
  -6 -20   0 13.4227 24.1168   3
   6 -20   1 0.84346 11.0591   1
  -6 -20  -1 12.5377 29.5531   3
   6 -20   2 23.2970 26.1860   1
  -6 -20  -2-6.51794 22.1617   3
   6 -20   3-36.9656 23.2677   1
  -6 -19   8-13.4959 19.6216   1
  -6 -19   7-38.6361 29.7467   1
  -6 -19   6 15.4042 16.8446   1
  -6 -19   5 60.2815 42.7636   1
  -6 -19   4 3.61936 17.1646   1
  -6 -19   4 81.5106 35.1682   2
  -6 -19   3-83.6341 40.8653   1
  -6 -19   3 29.6322 27.8297   2
  -6 -19   2-10.8444 22.5880   1
  -6 -19   2 2.26298 9.00944   2
  -6 -19   2 55.9471 34.7119   3
  -6 -19   1 66.9947 36.6612   1
  -6 -19   1 34.0051 20.2390   2
  -6 -19   1 13.7732 17.4811   3
  -6 -19   0 16.5049 18.3424   2
  -6 -19   0 11.6853 28.1370   3
   6 -19   1-5.25694 7.22612   1
  -6 -19  -1 48.3910 31.3738   3
   6 -19   2 19.3247 19.8894   1
  -6 -19  -2 24.5275 32.1945   3
   6 -19   3 28.1974 26.2714   1
   6 -19   4 34.2005 36.0229   1
  -6 -18   8-39.0078 30.0276   1
  -6 -18   7 1.54697 32.3910   1
  -6 -18   6 37.4934 33.0230   1
  -6 -18   5 47.8729 35.5030   1
  -6 -18   4 14.7740 16.7982   1
  -6 -18   3-0.04224 18.2853   1
  -6 -18   3-4.92439 24.6234   2
  -6 -18   2 7.67347 18.3048   1
  -6 -18   2 35.5764 24.4769   2
  -6 -18   1 18.2463 20.1863   2
  -6 -18   1 69.5075 40.6433   3
  -6 -18   1 34.2941 29.7775   1
  -6 -18   0 54.7566 27.1880   2
  -6 -18   0 20.4760 29.5657   3
  -6 -18   0 37.8096 21.2944   1
  -6 -18  -1 2.02079 14.7194   2
  -6 -18  -1-8.50599 13.5145   3
  -6 -18  -2-6.23405 16.7951   2
  -6 -18  -2 21.7008 30.0171   3
   6 -18   3 16.1445 20.0897   1
   6 -18   4 32.5963 27.2591   1
  -6 -17   9 39.9723 43.8724   1
  -6 -17   8 61.9818 49.1470   1
  -6 -17   7 9.70850 18.0548   1
  -6 -17   6 25.2885 20.5929   1
  -6 -17   5-8.81014 21.2093   1
  -6 -17   4-9.05900 16.4979   1
  -6 -17   3-20.6591 15.6860   1
  -6 -17   3-23.4386 27.4605   2
  -6 -17   2 10.2491 12.8969   1
  -6 -17   2 55.8723 29.0106   2
  -6 -17   1-13.9400 14.2756   2
  -6 -17   1 21.7415 27.1956   3
  -6 -17   1 35.5142 29.0198   1
  -6 -17   0 42.2776 29.6559   2
  -6 -17   0 67.2886 36.3308   3
  -6 -17   0 31.5635 24.7203   1
  -6 -17  -1 22.6275 17.5888   2
  -6 -17  -1 13.9220 23.9451   3
  -6 -17  -2-13.6071 18.5058   2
  -6 -17  -2-10.5624 18.6137   3
  -6 -17  -3 2.53073 21.2613   2
   6 -17   3 36.3048 24.7558   1
   6 -17   4 75.0789 40.4274   1
  -6 -17  -4 50.1766 32.2725   2
   6 -17   5 50.2732 36.8692   1
  -6 -16   9 79.4488 43.0663   1
  -6 -16   8 21.4782 18.2689   1
  -6 -16   7-15.4562 23.7466   1
  -6 -16   6-12.3414 21.3290   1
  -6 -16   5 49.3861 32.7809   1
  -6 -16   4-5.45754 19.4374   1
  -6 -16   3 13.4570 25.4907   1
  -6 -16   3 48.1378 34.4345   2
  -6 -16   2 42.3792 29.1839   1
  -6 -16   2 23.5939 18.4228   2
  -6 -16   1-39.2346 19.4707   2
  -6 -16   1 15.9887 15.9125   3
  -6 -16   1 20.3734 21.9084   1
  -6 -16   0 14.4630 15.4251   2
  -6 -16   0 2.11727 11.0637   3
  -6 -16   0 37.8960 24.1330   1
  -6 -16  -1 22.3446 20.9496   2
  -6 -16  -1 23.7235 19.7985   3
  -6 -16  -2-14.7910 17.6766   2
  -6 -16  -2 23.5783 15.2842   3
  -6 -16  -3-19.8244 20.2208   2
  -6 -16  -4 7.69606 34.8717   2
   6 -16   4 19.1924 23.6000   1
   6 -16   5 4.85376 27.6312   1
  -6 -16  -5-2.50886 34.4786   2
  -6 -15  10 95.2444 46.5297   1
  -6 -15   9-1.09808 18.1484   1
  -6 -15   8 77.2347 47.3946   1
  -6 -15   7 30.2301 36.3265   1
  -6 -15   6-11.3893 27.5682   1
  -6 -15   5 22.1919 30.1723   1
  -6 -15   4-15.2687 21.1550   1
  -6 -15   3-4.29378 11.5790   1
  -6 -15   3 57.4834 30.7375   2
  -6 -15   2 151.687 43.9153   1
  -6 -15   2 127.273 39.1804   2
  -6 -15   1 10.8910 11.6691   2
  -6 -15   1 34.2626 24.7713   3
  -6 -15   1 18.4419 11.3558   1
  -6 -15   0 47.2411 25.4958   2
  -6 -15   0 34.7467 30.5207   3
  -6 -15   0 26.9088 12.3848   1
  -6 -15  -1 11.9996 9.05341   2
  -6 -15  -1 25.3484 23.9277   3
  -6 -15  -2-26.2891 18.3208   2
  -6 -15  -2 19.9839 20.0613   3
  -6 -15  -3 80.2322 40.4743   2
  -6 -15  -4 35.8528 33.2909   2
   6 -15   5-10.8320 10.7977   1
  -6 -15  -5-10.3486 22.4534   2
  -6 -15  -6-19.7721 24.8651   2
  -6 -14  10 47.7530 43.7954   1
  -6 -14   9 61.9098 27.7632   1
  -6 -14   8 15.6895 18.4561   1
  -6 -14   7 13.1600 8.82200   1
  -6 -14   6 45.0927 29.3580   1
  -6 -14   5 55.9770 32.9838   1
  -6 -14   4 85.7455 36.2832   1
  -6 -14   3 35.7447 19.6387   1
  -6 -14   3 94.8704 40.9603   2
  -6 -14   2 193.577 50.2231   1
  -6 -14   2 172.605 47.0807   2
  -6 -14   1 26.3497 15.9546   2
  -6 -14   1 46.1796 29.8768   3
  -6 -14   1 4.86172 8.41991   1
  -6 -14   0 28.6391 21.0005   2
  -6 -14   0 41.0675 25.9970   3
  -6 -14   0 20.9011 17.5415   1
  -6 -14  -1 9.58453 19.7399   2
  -6 -14  -1 6.28505 8.59740   3
  -6 -14  -2 0.13756 15.5988   2
  -6 -14  -2 0.08965 9.36346   3
  -6 -14  -3 22.3684 16.3261   2
  -6 -14  -4 6.48573 17.9342   2
   6 -14   5 32.5081 25.4395   1
  -6 -14  -5-45.2905 33.1163   2
   6 -14   6 30.6117 31.4372   1
  -6 -14  -6 45.6684 34.3489   2
  -6 -14  -7 41.7897 22.0416   2
  -6 -13  10-4.10684 28.5356   1
  -6 -13   9 20.7460 24.1228   1
  -6 -13   8 5.27304 9.75987   1
  -6 -13   7 6.22795 13.5384   1
  -6 -13   6 22.4256 23.8458   1
   6 -13  -5-4.91306 12.5857   1
  -6 -13   5-4.28303 10.0702   1
  -6 -13   4-4.34214 15.3571   1
  -6 -13   3 17.7625 14.8266   1
  -6 -13   2 19.2371 19.5588   1
  -6 -13   2 26.2385 21.2099   2
  -6 -13   1-8.10945 18.3786   2
  -6 -13   1 30.6565 24.9731   3
  -6 -13   1 9.24107 15.4916   1
  -6 -13   0 10.2095 11.4470   2
  -6 -13   0 3.49370 9.10061   3
  -6 -13   0-1.72611 10.1427   1
  -6 -13  -1-17.2992 18.1000   2
  -6 -13  -1-2.48628 9.72511   3
  -6 -13  -2-2.59566 19.1997   2
  -6 -13  -2-22.7010 24.3838   3
  -6 -13  -3-10.4066 19.3003   2
  -6 -13  -4 48.7888 33.4461   2
  -6 -13  -5 11.1334 20.9968   2
   6 -13   6 63.2100 41.0174   1
  -6 -13  -6 3.14826 23.8188   2
  -6 -13  -7 29.2341 36.5569   2
  -6 -13  -8 16.5416 18.3585   2
  -6 -12  11 38.7689 42.6971   1
  -6 -12  10 9.12924 18.9590   1
  -6 -12   9 31.2270 22.7126   1
  -6 -12   8 10.2914 17.6278   1
  -6 -12   7 20.1790 21.6066   1
   6 -12  -6 47.8221 18.5510   1
  -6 -12   6 50.2522 29.4402   1
   6 -12  -5 56.7509 17.1982   1
  -6 -12   5 64.7601 34.0833   1
  -6 -12   4 83.9593 34.7992   1
  -6 -12   3-16.8305 16.2367   1
  -6 -12   2-2.23851 7.76448   1
  -6 -12   2 33.0929 26.6108   2
  -6 -12   1 2.19034 16.6042   2
  -6 -12   1 1.73561 14.9596   1
  -6 -12   0 22.0047 21.9101   2
  -6 -12   0 28.0017 19.7858   3
  -6 -12   0 43.5843 23.0716   1
  -6 -12  -1 60.1833 31.9059   2
  -6 -12  -1 13.6995 11.6554   3
  -6 -12  -2-0.52725 16.1107   2
  -6 -12  -2-8.39127 8.61606   3
  -6 -12  -3 89.7966 44.1943   2
  -6 -12  -4-18.2070 20.6252   2
  -6 -12  -5 33.2420 30.0033   2
   6 -12   6 9.62203 23.0542   1
  -6 -12  -6-47.7955 32.1898   2
  -6 -12  -7 0.99086 13.0818   2
  -6 -12  -8 48.5316 53.9677   2
  -6 -11  11 71.4978 45.2770   1
  -6 -11  10 45.5104 35.2839   1
  -6 -11   9-6.77212 18.4180   1
  -6 -11   8-4.99651 21.8114   1
  -6 -11   7 77.3145 29.9069   1
   6 -11  -6 34.9820 16.8279   1
  -6 -11   6 83.6254 37.5480   1
   6 -11  -5 55.9647 20.3867   1
  -6 -11   5 52.3778 26.5670   1
  -6 -11   4 40.3528 21.2526   1
  -6 -11   3-6.86572 16.3011   1
  -6 -11   2 139.159 39.5289   1
  -6 -11   2 142.012 42.2351   2
  -6 -11   1 8.14542 10.1148   2
  -6 -11   1 38.7152 20.9954   1
  -6 -11   0 68.1151 29.0704   2
  -6 -11   0 81.8963 29.9082   1
  -6 -11   0 110.860 38.2065   3
  -6 -11  -1 27.5193 23.5691   2
  -6 -11  -1 18.3222 13.5895   3
  -6 -11  -2-1.18997 18.3433   2
  -6 -11  -2-22.0821 18.8206   3
  -6 -11  -3 209.508 56.2296   2
  -6 -11  -4 46.0721 34.6392   2
  -6 -11  -5 20.1590 21.7490   2
  -6 -11  -6 5.72293 30.1233   2
   6 -11   7-6.92090 24.1719   1
  -6 -11  -7-62.1558 41.3852   2
  -6 -11  -8 29.9493 29.2810   2
  -6 -10  12-1.04063 18.3534   1
  -6 -10  11 19.2576 24.8673   1
  -6 -10  10 19.6634 24.4201   1
  -6 -10   9 0.10903 17.1564   1
  -6 -10   8 13.4163 28.2232   1
  -6 -10   7-10.1375 7.32912   1
   6 -10  -7 5.82579 9.31256   1
   6 -10  -6 32.7265 12.4645   1
  -6 -10   6 55.6676 30.2726   1
   6 -10  -5-2.56871 11.0323   1
  -6 -10   5 6.69727 10.0896   1
  -6 -10   4 4.89035 7.68866   1
   6 -10  -4 28.4334 19.5801   1
  -6 -10   3 8.12992 10.3159   1
  -6 -10   2 64.1834 27.1524   1
  -6 -10   2 79.2157 36.8159   2
  -6 -10   1 35.9768 17.6552   2
  -6 -10   1 48.7975 23.6140   1
  -6 -10   0 44.9304 22.1968   2
   6 -10   0 123.794 35.3139   2
  -6 -10   0 82.5844 28.9188   1
  -6 -10   0 78.1652 30.9704   3
  -6 -10  -1 56.5679 29.8435   2
  -6 -10  -1 39.3641 20.7875   3
  -6 -10  -2 107.519 39.6961   2
  -6 -10  -2 65.4152 22.7902   3
  -6 -10  -3-3.88173 14.0412   2
  -6 -10  -4 26.6154 24.1450   2
  -6 -10  -5 27.0330 22.1947   2
  -6 -10  -6-26.3176 34.1317   2
   6 -10   7 29.1354 29.7485   1
  -6 -10  -7-2.76164 19.0587   2
  -6 -10  -8 19.9035 30.0925   2
  -6  -9  12 37.8258 39.6143   1
  -6  -9  11 22.6732 20.2968   1
  -6  -9  10 20.3568 27.4071   1
  -6  -9   9 14.0495 15.0384   1
  -6  -9   8-4.79064 12.1383   1
  -6  -9   7 134.958 42.6064   1
   6  -9  -7 76.2412 23.3286   1
  -6  -9   6 171.665 45.6677   1
   6  -9  -6 135.831 30.0224   1
   6  -9  -5 4.21653 11.0531   1
  -6  -9   5-11.8450 12.6961   1
   6  -9  -4 65.2501 21.4738   1
  -6  -9   4 83.4527 30.5367   1
  -6  -9   3 36.7901 21.0112   1
  -6  -9   2 243.076 53.6058   2
  -6  -9   2 240.956 48.2118   1
  -6  -9   1 369.565 62.2627   2
  -6  -9   1 333.621 53.2994   1
  -6  -9   0 12.2709 16.4780   2
   6  -9   0 48.1370 24.1092   2
  -6  -9   0 37.1200 24.3632   3
  -6  -9  -1 8.56628 16.3918   2
  -6  -9  -1 11.0499 14.7300   3
  -6  -9  -2 11.9989 22.9003   2
   6  -9   2 21.1888 8.36897   3
  -6  -9  -2-10.1195 16.9833   3
  -6  -9  -3 81.5915 36.6410   2
   6  -9   3 58.3451 16.2079   3
  -6  -9  -4 93.4404 44.1857   2
  -6  -9  -5-11.7495 13.3506   2
  -6  -9  -6 40.3810 38.8724   2
   6  -9   7 23.8562 29.4445   1
  -6  -9  -7-24.0245 26.7379   2
  -6  -9  -8 39.0785 16.5710   2
  -6  -8  12 27.2620 21.7748   1
  -6  -8  11 13.6063 33.1970   1
  -6  -8  10 25.6653 26.3146   1
  -6  -8   9 17.8128 25.1717   1
  -6  -8   8 0.12234 15.1820   1
  -6  -8   7 4.56228 14.3918   1
   6  -8  -7-5.57453 8.47452   1
  -6  -8   6-11.2822 13.1410   1
   6  -8  -6 19.7181 12.5947   1
   6  -8  -5 138.441 32.9836   1
  -6  -8   5 127.300 35.3127   1
   6  -8  -4 49.6368 21.3834   1
  -6  -8   4 54.5239 23.9668   1
  -6  -8   3-12.7825 12.5899   1
  -6  -8   2 583.675 72.5549   1
  -6  -8   2 590.172 85.3552   2
  -6  -8   1-14.7830 20.4247   2
  -6  -8   1 22.5407 14.7545   1
  -6  -8   0 477.299 64.4458   3
  -6  -8   0 451.136 67.3397   2
   6  -8   0 465.066 64.0754   2
  -6  -8  -1 49.4717 23.2733   2
  -6  -8  -1 12.2547 9.19019   3
  -6  -8  -2 332.219 65.8064   2
   6  -8   2 275.531 30.4792   3
  -6  -8  -2 216.152 42.5520   3
  -6  -8  -3 249.596 60.0363   2
   6  -8   3 250.909 35.2975   3
  -6  -8  -4 23.8246 21.6722   2
  -6  -8  -5 5.57017 15.6607   2
  -6  -8  -6 76.1955 42.9593   2
  -6  -8  -7-10.2586 15.4443   2
  -6  -8  -8 23.2118 15.0495   2
   6  -8   8 69.2500 38.9925   1
  -6  -7  12 36.0558 36.1835   1
  -6  -7  11 23.4916 28.4978   1
  -6  -7  10-12.9540 10.0453   1
  -6  -7   9 84.4501 32.0072   1
  -6  -7   8 1.41362 14.4136   1
  -6  -7   7 117.215 37.2266   1
  -6  -7   6 224.892 48.8327   1
   6  -7  -6 179.521 35.8163   1
   6  -7  -5 20.8414 16.3251   1
  -6  -7   5 7.92562 15.6971   1
   6  -7  -4 62.0335 20.9071   1
  -6  -7   4 73.3261 27.5471   1
  -6  -7   3 45.4845 22.6482   1
   6  -7  -3 69.9477 21.9060   1
  -6  -7   2 19.8862 26.3306   2
  -6  -7   2 21.9220 14.4854   1
  -6  -7   1 8.02807 11.2981   2
  -6  -7   1 19.7777 13.9022   1
  -6  -7   0 468.497 61.4150   3
  -6  -7   0 447.946 67.1335   2
   6  -7   0 471.082 63.3270   2
  -6  -7  -1 91.2379 31.3639   2
  -6  -7  -1 70.8320 25.1543   3
  -6  -7  -2 11.0040 10.7471   2
   6  -7   2 42.6845 15.5644   3
  -6  -7  -2-15.7468 20.3586   3
  -6  -7  -3 23.7665 8.39524   2
   6  -7   3 18.2647 12.8478   3
  -6  -7  -4 149.757 52.1058   2
   6  -7   4-10.1030 7.58633   3
  -6  -7  -5-4.28456 17.7945   2
  -6  -7  -6-0.72274 9.91453   2
  -6  -7  -7-6.98771 17.0518   2
   6  -7   8 49.8597 32.2179   1
  -6  -7  -8 61.8993 56.2512   2
  -6  -6  13 50.5792 38.1110   1
  -6  -6  12 16.8056 24.0720   1
  -6  -6  11-1.69996 16.7321   1
  -6  -6  10-21.6310 24.4167   1
  -6  -6   9 119.200 41.4232   1
  -6  -6   8 39.4176 24.0306   1
  -6  -6   7-7.46013 7.71452   1
  -6  -6   6 50.5905 23.7570   1
   6  -6  -6 57.4337 22.7244   1
  -6  -6   5 97.0376 31.0255   1
   6  -6  -5 89.2013 27.7788   1
  -6  -6   4 217.369 44.0154   1
   6  -6  -4 256.080 43.1174   1
  -6  -6   3 43.0474 17.2563   1
   6  -6  -3 53.6751 19.7637   1
  -6  -6   2 27.6404 23.1088   2
  -6  -6   2 31.0594 18.6035   1
  -6  -6   1-3.10513 9.75026   2
  -6  -6   1 9.38994 10.2666   1
  -6  -6   0 50.3158 20.9728   2
   6  -6   0 99.3792 33.6297   2
  -6  -6   0 91.1031 29.0422   3
  -6  -6  -1 45.3296 28.9267   2
  -6  -6  -1-1.58966 13.8700   3
  -6  -6  -2 25.4346 14.4806   2
   6  -6   2 35.5029 15.5733   3
  -6  -6  -2-12.0579 22.4811   3
  -6  -6  -3 20.3325 12.2329   2
   6  -6   3 43.9766 16.5641   3
  -6  -6  -4 53.8758 25.5440   2
   6  -6   4-1.56106 4.25382   3
  -6  -6  -5 29.1847 18.8167   2
  -6  -6  -6 38.8416 18.6865   2
  -6  -6  -7 38.2455 36.2708   2
   6  -6   8 40.8155 32.4526   1
  -6  -6  -8-11.7834 15.6601   2
  -6  -5  13-20.4536 23.6289   1
  -6  -5  12 6.23565 13.9247   1
  -6  -5  11-2.81824 20.7224   1
  -6  -5  10 0.76940 14.3275   1
  -6  -5   9 85.9764 31.7253   1
  -6  -5   8 80.5518 29.6127   1
  -6  -5   7 11.4753 17.9197   1
  -6  -5   6 11.0751 10.5511   1
  -6  -5   5 37.2034 21.6458   1
   6  -5  -5 56.7473 24.3772   1
  -6  -5   4 82.8459 26.8513   1
   6  -5  -4 92.3131 26.8982   1
   6  -5  -3 45.5381 20.2618   1
  -6  -5   3 22.7980 6.89839   1
  -6  -5   2 47.9390 24.7317   2
  -6  -5   2 69.9756 24.9763   1
  -6  -5   1 337.417 60.5431   2
  -6  -5   1 320.743 50.9224   1
  -6  -5   0 52.4542 22.5657   2
   6  -5   0 57.5635 25.4941   2
  -6  -5   0 62.1818 23.5888   3
  -6  -5  -1 68.0436 29.8384   2
  -6  -5  -1 24.8737 8.95048   3
  -6  -5  -2 11.7367 19.2609   2
   6  -5   2 39.2942 15.3593   3
  -6  -5  -3 60.6165 23.5279   2
   6  -5   3 98.5875 23.9503   3
  -6  -5  -4 40.0360 25.7836   2
  -6  -5  -5-7.70312 24.4966   2
  -6  -5  -6 0.82606 22.9514   2
  -6  -5  -7 2.54286 15.1277   2
   6  -5   8 22.8614 21.9979   1
  -6  -5  -8 44.6464 44.8417   2
  -6  -4  13 2.04050 21.8194   1
  -6  -4  12 38.1393 34.6855   1
  -6  -4  11 64.0395 32.9808   1
  -6  -4  10 74.3322 38.0494   1
  -6  -4   9 28.5903 21.7404   1
  -6  -4   8 23.9500 25.7845   1
  -6  -4   7 79.7630 29.2280   1
  -6  -4   6 15.9747 14.4340   1
  -6  -4   5-2.64168 16.1426   1
   6  -4  -5 21.3556 15.4791   1
  -6  -4   4 76.6190 26.6496   1
   6  -4  -4 76.9468 21.4967   1
   6  -4  -3 6.38254 9.37255   1
  -6  -4   3-2.99660 7.01698   1
  -6  -4   2 105.929 36.0997   2
  -6  -4   2 103.238 28.9961   1
   6  -4  -2 95.7575 26.8207   1
  -6  -4   1 355.549 56.9629   2
  -6  -4   0 17.3882 11.3112   2
  -6  -4   0 26.1991 20.6522   3
  -6  -4  -1 22.5776 21.5219   2
  -6  -4  -1 2.59012 11.8058   3
  -6  -4  -2 49.4326 20.2333   2
   6  -4   2 75.9717 21.5175   3
  -6  -4  -3 8.39675 9.53813   2
   6  -4   3-1.61001 9.84812   3
  -6  -4  -4 44.9829 34.3051   2
  -6  -4  -5 81.0336 33.2061   2
  -6  -4  -6 6.71095 17.7800   2
  -6  -4  -7 41.3928 29.8869   2
   6  -4   8 26.1899 30.7757   1
  -6  -4  -8 55.9666 49.6530   2
   6  -4   9 16.0809 27.6526   1
  -6  -3  14 13.4297 21.8545   1
  -6  -3  13-22.5410 30.5004   1
  -6  -3  12-48.8179 36.4399   1
  -6  -3  11 33.4238 27.3288   1
  -6  -3  10 123.772 40.6492   1
  -6  -3   9 45.2038 26.3778   1
  -6  -3   8 25.0784 18.9637   1
  -6  -3   7 86.9906 30.3231   1
  -6  -3   6 45.4273 21.6914   1
  -6  -3   5 68.0498 24.3552   1
   6  -3  -5 48.5830 20.7059   1
  -6  -3   4 128.538 34.3829   1
   6  -3  -4 145.403 32.4774   1
   6  -3  -3 50.0838 18.9499   1
  -6  -3   3 48.8167 20.1740   1
  -6  -3   2 49.8153 25.8077   2
  -6  -3   2 63.9800 23.0430   1
   6  -3  -2 69.8478 24.2731   1
  -6  -3   1 88.3734 31.3096   2
  -6  -3   0 714.064 64.5447   3
  -6  -3   0 757.452 87.2368   2
  -6  -3  -1 6.25657 22.5453   2
  -6  -3  -1-18.4621 17.8153   3
  -6  -3  -2 46.1245 22.8511   2
  -6  -3  -3-11.2109 19.4891   2
   6  -3   3 21.9050 13.7823   3
  -6  -3  -4 17.1855 22.0214   2
  -6  -3  -5 3.41244 23.0080   2
  -6  -3  -6 52.3200 27.8036   2
  -6  -3  -7 34.8986 30.9393   2
  -6  -3  -8 84.0822 53.8280   2
   6  -3   9-0.04123 8.59863   1
  -6  -2  14-8.41960 18.6416   1
  -6  -2  13-25.8404 18.1862   1
  -6  -2  12 37.3654 34.0393   1
  -6  -2  11 18.8299 22.8651   1
  -6  -2  10 16.1045 21.1817   1
  -6  -2   9 15.2111 18.3995   1
  -6  -2   8 26.2701 28.6898   1
  -6  -2   7 22.4184 15.7117   1
  -6  -2   6 39.5774 19.8205   1
  -6  -2   5 80.2906 27.7998   1
   6  -2  -4 158.972 34.5140   1
  -6  -2   4 155.227 36.1424   1
   6  -2  -3 6.85629 8.42252   1
  -6  -2   3 24.9023 13.9571   1
  -6  -2   2 123.668 40.7268   2
  -6  -2   2 140.072 33.0331   1
   6  -2  -2 160.089 34.5494   1
  -6  -2   1 374.543 60.7896   2
  -6  -2   0 173.292 44.2156   2
  -6  -2   0 169.489 35.2326   3
  -6  -2  -1 19.8979 18.2853   2
  -6  -2  -1 1.26672 10.6954   3
  -6  -2  -2 338.206 63.2811   2
  -6  -2  -3-5.50332 10.9805   2
   6  -2   3 41.9578 18.6082   3
  -6  -2  -4 34.2972 28.4461   2
  -6  -2  -5-11.6534 14.1448   2
  -6  -2  -6 13.3843 21.5520   2
  -6  -2  -7 1.30397 19.5788   2
  -6  -2  -8 47.5870 43.1142   2
   6  -2   9 21.3867 14.1780   1
  -6  -1  14 40.9857 32.4928   1
  -6  -1  13 13.4649 19.9414   1
  -6  -1  12 67.1342 42.1943   1
  -6  -1  11-0.14904 19.5226   1
  -6  -1  10 12.0882 22.2852   1
  -6  -1   9 44.1932 21.2644   1
  -6  -1   8 17.4776 15.7975   1
  -6  -1   7 34.1356 20.1755   1
  -6  -1   6 256.353 48.8958   1
  -6  -1   5 229.139 43.9063   1
   6  -1  -4 93.7687 27.6498   1
  -6  -1   4 139.871 35.7060   1
   6  -1  -3 6.02893 4.58970   1
  -6  -1   3 5.71544 7.40933   1
   6  -1  -2 14.8425 18.0067   1
  -6  -1   2 3.29282 16.2569   2
  -6  -1   1 643.873 55.3556   3
  -6  -1   1 726.705 81.7656   2
  -6  -1   0 164.202 42.8427   2
  -6  -1   0 123.730 26.5774   3
  -6  -1  -1 20.7480 22.7511   2
  -6  -1  -2 29.0168 24.8011   2
  -6  -1  -3 3.95740 13.8934   2
  -6  -1  -4 114.977 36.6911   2
  -6  -1  -5 47.5897 32.5177   2
  -6  -1  -6-14.6792 20.8957   2
  -6  -1  -7-2.25036 13.0136   2
  -6  -1  -8 75.1238 46.3321   2
   6  -1   9 23.0254 32.5493   1
  -6   0  14-6.13090 17.3488   1
  -6   0  13-11.9086 20.7743   1
  -6   0  12 21.4129 26.6255   1
  -6   0  11 17.9694 14.5409   1
  -6   0  10 45.1784 24.5679   1
  -6   0   9-20.7784 18.0176   1
  -6   0   8 434.632 68.9971   1
  -6   0   7 10.7545 12.8329   1
  -6   0   6 95.2970 30.2819   1
  -6   0   5 21.8278 19.3185   1
  -6   0   4 684.648 72.7160   1
   6   0  -3 8.26227 10.5469   1
  -6   0   3 9.33787 8.62959   1
   6   0  -2-0.50269 4.81805   1
  -6   0   2 10.7581 14.9751   2
  -6   0   1 110.730 33.4339   2
  -6   0   1 159.505 30.0590   3
   6   0  -1 155.072 34.7190   1
  -6   0   0 705.949 57.4947   3
  -6   0   0 748.525 85.4011   2
  -6   0  -1 16.6286 19.8243   2
  -6   0  -2 54.0427 25.8251   2
  -6   0  -3 3.00792 15.6177   2
  -6   0  -4 24.2091 26.5216   2
  -6   0  -5 14.3212 19.4816   2
  -6   0  -6 21.5619 30.5227   2
  -6   0  -7 9.24317 19.2319   2
  -6   0  -8 63.0260 41.5455   2
   6   0   9-6.96384 13.6249   1
   6   0  10 32.9877 24.7258   1
  -6   1  14 23.3385 20.5474   1
  -6   1  13 18.7866 12.5050   1
  -6   1  12-3.33019 23.7652   1
  -6   1  11 11.8139 20.0523   1
  -6   1  10 31.9735 31.2361   1
  -6   1   9 36.7104 20.0569   1
  -6   1   8 9.27379 17.9885   1
  -6   1   7 28.7030 16.4768   1
  -6   1   6 180.232 42.4213   1
  -6   1   5 214.808 45.8883   1
  -6   1   4 89.0607 25.6217   1
   6   1  -3 19.9182 18.3353   1
  -6   1   3 15.3318 9.43312   1
   6   1  -2 1.07062 9.40533   1
  -6   1   2 1.31278 9.72851   2
  -6   1   1 613.730 49.3942   3
   6   1  -1 761.811 71.3772   1
  -6   1   1 653.228 75.9606   2
  -6   1   0 218.703 50.0980   2
  -6   1   0 162.215 28.3382   3
  -6   1  -1 24.0688 19.2556   2
  -6   1  -2-1.12559 12.5627   2
  -6   1  -3-8.87753 11.1832   2
  -6   1  -4 196.813 54.7178   2
  -6   1  -5 12.4200 16.9615   2
  -6   1  -6-1.29335 17.2940   2
  -6   1  -7 28.1389 25.7152   2
  -6   1  -8-9.48256 10.0181   2
   6   1   9 21.2663 14.4689   1
  -6   2  13-62.4134 35.8199   1
  -6   2  12 39.5587 25.8560   1
  -6   2  11 26.5624 24.1731   1
  -6   2  10-18.6173 14.5926   1
  -6   2   9-9.08799 15.1589   1
  -6   2   8 14.2704 16.8082   1
  -6   2   7 10.1587 16.4332   1
  -6   2   6 41.1763 18.3109   1
  -6   2   5 90.7866 30.1435   1
  -6   2   4 143.321 33.3492   1
   6   2  -2 148.137 33.3000   1
  -6   2   2 139.701 31.9868   2
  -6   2   1 364.051 36.3599   3
   6   2  -1 423.465 53.7371   1
  -6   2   1 424.084 62.9785   2
  -6   2   0 187.915 47.0889   2
  -6   2  -1 21.5555 6.95038   2
  -6   2  -2 364.502 61.6354   2
  -6   2  -3 34.2889 29.2983   2
  -6   2  -4-2.04587 7.87049   2
  -6   2  -5 22.2612 19.9965   2
  -6   2  -6 26.5798 22.3714   2
  -6   2  -7 17.6825 38.5477   2
  -6   2  -8 50.6146 43.1476   2
   6   2   9 21.1885 25.0222   1
  -6   3  13 29.4852 27.7818   1
  -6   3  12-17.3962 22.2793   1
  -6   3  11-14.5824 27.9741   1
  -6   3  10 146.690 45.5000   1
  -6   3   9 58.2315 25.1683   1
  -6   3   8 33.4371 19.1078   1
  -6   3   7 97.9395 32.1656   1
  -6   3   6 58.1203 21.6984   1
  -6   3   5 71.0415 24.4540   1
  -6   3   4 120.705 30.0390   1
  -6   3   3 39.8142 21.7253   2
   6   3  -2 62.8739 23.8461   1
  -6   3   2 62.4688 23.9132   2
   6   3  -1 133.441 31.9121   1
  -6   3   1 99.2651 29.9531   2
  -6   3   1 106.198 17.5585   3
  -6   3   0 838.127 89.2971   2
  -6   3  -1-3.12319 8.19241   2
  -6   3  -2 54.9081 24.4200   2
  -6   3  -3 18.1677 20.1874   2
  -6   3  -4 10.0140 18.7881   2
  -6   3  -5-5.50869 19.2637   2
  -6   3  -6 39.7114 25.4253   2
  -6   3  -7 54.5996 42.0299   2
   6   3   9-13.8648 19.4128   1
  -6   4  12 0.85296 12.2035   1
  -6   4  11 45.4335 26.5542   1
  -6   4  10 35.7679 21.7268   1
  -6   4   9 20.9657 16.1334   1
  -6   4   8 16.8727 16.2852   1
  -6   4   7 123.293 35.0709   1
  -6   4   6 23.5290 15.7261   1
  -6   4   5-2.52587 7.34448   1
  -6   4   3-1.84160 8.29349   2
  -6   4   2 64.2912 25.2443   2
  -6   4   1 327.914 53.1914   2
  -6   4   1 293.923 25.8338   3
   6   4  -1 374.692 49.6785   1
  -6   4   0 13.4418 18.5735   2
  -6   4  -1 37.5013 21.9658   2
  -6   4  -2 57.0509 27.1459   2
  -6   4  -3 1.78699 9.50402   2
  -6   4  -4 48.7006 29.1656   2
  -6   4  -5 37.1121 22.3858   2
  -6   4  -6 8.85616 18.9944   2
  -6   4  -7 18.7149 28.4212   2
  -6   5  12-1.58656 14.3571   1
  -6   5  11 48.6540 25.7754   1
  -6   5  10 32.3354 29.8812   1
  -6   5   9 94.5411 32.9405   1
  -6   5   8 110.497 32.8963   1
  -6   5   7 11.2712 16.3566   1
  -6   5   6 12.2935 9.01040   1
  -6   5   3 16.8673 11.8249   2
  -6   5   2 60.9668 21.9334   2
  -6   5   1 343.515 54.0039   2
  -6   5   0 78.5218 30.8433   2
  -6   5  -1 71.9585 26.9182   2
  -6   5  -2 23.4739 18.2348   2
  -6   5  -3 119.297 37.5079   2
  -6   5  -4 19.8976 20.8668   2
  -6   5  -5 16.0349 13.5713   2
  -6   5  -6 3.95667 23.7986   2
  -6   5  -7-12.3342 24.2189   2
  -6   6  11 2.02479 13.2516   1
  -6   6  10 14.8314 21.3456   1
  -6   6   9 75.1729 32.9842   1
  -6   6   8 51.4709 26.0337   1
  -6   6   7 7.02570 9.89028   1
  -6   6   6 54.8309 22.7060   1
  -6   6   3 49.5501 22.4212   2
  -6   6   2 19.9206 14.3348   2
  -6   6   2 12.1723 3.62287   3
  -6   6   1 15.7852 15.1579   2
  -6   6   0 84.3758 26.0923   2
  -6   6  -1 13.2686 13.2541   2
  -6   6  -2 52.8448 30.6544   2
  -6   6  -3 67.7772 31.5097   2
  -6   6  -4 46.6285 24.9707   2
  -6   6  -5-3.08585 13.2390   2
  -6   6  -6 23.7858 24.9971   2
  -6   6  -7 15.9145 22.2901   2
  -6   7  11 37.7290 22.2111   1
  -6   7  10 9.37353 14.5486   1
  -6   7   9 93.7845 39.3246   1
  -6   7   8 16.1544 17.6805   1
  -6   7   7 120.553 32.5404   1
  -6   7   3 72.0751 23.0455   2
  -6   7   2 4.67586 9.41029   2
  -6   7   1 43.5997 23.8276   2
  -6   7   0 576.831 74.1030   2
  -6   7  -1 68.1990 21.6576   2
  -6   7  -2 30.3194 24.1048   2
  -6   7  -3 20.1497 20.7379   2
  -6   7  -4 59.4873 31.3481   2
  -6   7  -5 28.4713 24.1591   2
  -6   7  -6 5.15932 12.2325   2
  -6   8  10 23.6212 23.4509   1
  -6   8   9 21.1839 19.8733   1
  -6   8   8-2.13281 14.8825   1
  -6   8   4 55.7064 23.6912   2
  -6   8   3 0.64285 6.09398   2
  -6   8   2 587.753 67.1844   2
  -6   8   1 11.5182 8.23739   2
  -6   8   0 506.935 69.0991   2
  -6   8  -1 43.4211 26.8659   2
  -6   8  -2 319.647 60.8947   2
  -6   8  -3 242.614 58.3357   2
  -6   8  -4 22.6139 22.9580   2
  -6   8  -5-26.0028 31.9790   2
  -6   8  -6 9.24772 13.4598   2
  -6   9  10 50.8535 30.2663   1
  -6   9   4 117.583 27.7963   2
  -6   9   3 11.7331 5.60640   2
  -6   9   2 236.579 44.9025   2
  -6   9   1 383.678 56.7682   2
  -6   9   0 33.7876 17.2461   2
  -6   9  -1-11.7997 8.37442   2
  -6   9  -2-1.91269 9.30500   2
  -6   9  -3 112.556 41.9160   2
  -6   9  -4 70.4462 30.8576   2
  -6   9  -5-4.49122 8.74696   2
  -6   9  -6 8.30739 11.9645   2
  -6  10   4 5.15276 9.87009   2
  -6  10   4 0.20113 2.51629   3
  -6  10   3-5.92486 14.0036   2
  -6  10   2 59.2777 22.3045   2
  -6  10   1 33.6068 15.8490   2
  -6  10   0 96.4024 30.1412   2
  -6  10  -1 50.8230 23.5501   2
  -6  10  -2 58.2596 28.1315   2
  -6  10  -3 4.03553 17.8387   2
  -6  10  -4 1.95457 10.5928   2
  -6  10  -5 46.4255 37.7882   2
  -6  11   5 63.3924 22.4117   2
  -6  11   5 18.6869 6.39990   3
  -6  11   4 58.7312 19.1828   2
  -6  11   3 2.26449 7.52589   2
  -6  11   2 109.594 28.3989   2
  -6  11   1 25.1798 14.6653   2
  -6  11   0 118.622 33.7869   2
  -6  11  -1 43.3639 23.6304   2
  -6  11  -2 23.4870 23.0360   2
  -6  11  -3 17.0293 22.2167   2
  -6  11  -4-22.9712 19.6183   2
  -6  11  -5-9.43976 15.4600   2
  -6  12   6-5.74133 10.7287   3
  -6  12   5 103.648 26.2105   2
  -6  12   5 61.9979 15.5644   3
  -6  12   4 60.9143 19.9908   2
  -6  12   3 32.4061 20.0434   2
  -6  12   2 17.1944 9.68472   2
  -6  12   1 26.2363 18.5945   2
  -6  12   0 6.22995 13.5340   2
  -6  12  -1 52.4245 28.5050   2
  -6  12  -2 34.6745 18.6539   2
  -6  12  -3 84.0102 34.2037   2
  -6  12  -4-4.96618 12.6079   2
  -6  13   5 14.3992 11.6964   2
  -6  13   4 17.9795 12.0964   2
  -6  13   3 27.2199 14.3926   2
  -6  13   2 23.0207 13.5132   2
  -6  13   1 38.8187 21.4201   2
  -6  13   0 3.37894 14.8308   2
  -6  13  -1 22.6203 22.4851   2
  -6  13  -2 45.6712 23.3438   2
  -6  13  -3 14.0932 20.3005   2
  -6  13  -4 20.3956 20.2814   2
  -6  14   6 34.0187 14.9264   2
  -6  14   5 44.3128 19.1728   2
  -6  14   4 85.2801 23.2756   2
  -6  14   3 58.2495 18.4622   2
  -6  14   2 177.099 34.4688   2
  -6  14   1 34.2456 18.9421   2
  -6  14   0 39.4973 21.8411   2
  -6  14  -1-7.65300 6.05633   2
  -6  14  -2-10.8208 12.7148   2
  -6  14  -3 26.4598 26.9851   2
  -6  15   4 45.4853 17.2799   2
  -6  15   3 34.1830 13.3199   2
  -6  15   2 108.187 26.7428   2
  -6  15   1 33.1736 16.0095   2
  -6  15   0 54.3858 23.8524   2
  -6  15  -1 27.7991 19.9810   2
  -6  15  -2 31.0699 23.3376   2
  -6  16   1 3.45612 11.2806   2
  -6  16   0 33.1687 16.0887   2
  -6  16  -1 48.3908 23.1288   2
  -7 -23   5-145.207 62.2367   1
  -7 -22   6 6.30312 26.3254   1
  -7 -22   5 2.53803 25.9665   1
  -7 -22   4-35.9340 32.7817   1
   7 -22   0 52.9413 29.2130   1
   7 -22   1 21.7115 21.5477   1
  -7 -21   6 0.34716 32.7313   1
  -7 -21   5-5.05020 39.2251   1
  -7 -21   4 31.4491 34.5483   1
  -7 -21   3 23.6067 40.4613   1
  -7 -21   3 107.260 55.5609   3
   7 -21   0-19.6067 15.4772   1
   7 -21   1 31.2283 26.0049   1
   7 -21   2 23.7072 29.3964   1
  -7 -20   7 14.0532 40.7329   1
  -7 -20   6 7.78907 21.5503   1
  -7 -20   5 40.1250 28.5002   1
  -7 -20   5 69.1584 46.1206   2
  -7 -20   4 20.6818 37.0835   1
  -7 -20   4 29.2044 27.5573   2
  -7 -20   3-46.4382 34.1272   1
  -7 -20   3-3.21698 11.1595   2
  -7 -20   2 2.98129 20.2588   3
  -7 -20   2 42.7341 42.4318   1
  -7 -20   1 55.8989 44.0382   3
  -7 -20   0-56.5731 31.9598   3
   7 -20   1-7.63816 11.0787   1
   7 -20   2 11.5064 15.2330   1
  -7 -19   7 66.0076 42.1543   1
  -7 -19   6-4.51318 31.5293   1
  -7 -19   5-49.4171 34.3504   1
  -7 -19   4 16.8443 20.0328   1
  -7 -19   4 9.63661 24.4541   2
  -7 -19   3-57.1201 36.1844   1
  -7 -19   3 16.0568 20.8547   2
  -7 -19   2 13.8184 8.82444   2
  -7 -19   2 63.3619 45.4784   3
  -7 -19   2 20.3530 30.1373   1
  -7 -19   1 19.3096 17.6526   2
  -7 -19   1 59.1658 37.4368   3
  -7 -19   1-17.1461 17.9065   1
  -7 -19   0 19.7041 22.3663   2
  -7 -19   0-0.77441 20.2770   3
  -7 -19  -1-2.64752 11.0408   3
   7 -19   3 12.6640 23.0786   1
  -7 -18   8 17.1246 23.0668   1
  -7 -18   7 9.50344 21.6327   1
  -7 -18   6 46.1740 42.7256   1
  -7 -18   5 5.75227 16.6600   1
  -7 -18   4-1.86413 19.8391   1
  -7 -18   4 66.2910 50.6452   2
  -7 -18   3 48.0659 37.4048   1
  -7 -18   3 22.9403 18.1319   2
  -7 -18   2 34.8810 24.0588   2
  -7 -18   2 83.3345 48.5557   3
  -7 -18   2 31.6487 26.5941   1
  -7 -18   1 70.2753 37.0029   2
  -7 -18   1 68.3829 44.3415   3
  -7 -18   1 24.8458 21.4582   1
  -7 -18   0 13.1106 14.7823   2
  -7 -18   0 34.7051 28.9568   3
  -7 -18  -1 2.36787 16.6419   2
  -7 -18  -1-0.03846 10.0830   3
  -7 -18  -2 13.3598 17.4633   2
  -7 -18  -2 25.0140 23.9957   3
   7 -18   3 43.2908 33.8453   1
  -7 -17   8 49.5086 37.9077   1
  -7 -17   7 29.9723 32.4014   1
  -7 -17   6 24.1313 23.5858   1
  -7 -17   5-12.0556 22.5286   1
  -7 -17   4 18.5346 15.8758   1
  -7 -17   4 17.2831 15.7880   2
  -7 -17   3 40.1541 36.0443   1
  -7 -17   3 6.27008 17.7138   2
  -7 -17   2-4.03007 16.5295   2
  -7 -17   2 23.7531 35.9146   3
  -7 -17   2 32.7236 27.9425   1
  -7 -17   1 34.7733 19.8170   2
  -7 -17   1 14.4262 19.8889   3
  -7 -17   1 29.5937 26.9442   1
  -7 -17   0-3.04517 17.6336   2
  -7 -17   0-0.81192 19.5894   3
  -7 -17  -1 25.7674 25.2777   2
  -7 -17  -1 2.43539 19.9496   3
  -7 -17  -2 74.2800 38.0867   2
  -7 -17  -2 42.8667 24.0796   3
  -7 -17  -3-72.7455 37.7714   2
  -7 -16   9 48.1807 48.6588   1
  -7 -16   8 51.1428 41.8604   1
  -7 -16   7 47.4291 40.1518   1
  -7 -16   6 62.0077 38.0467   1
  -7 -16   5-3.82137 13.2665   1
  -7 -16   4 22.1750 19.4650   1
  -7 -16   4 58.8553 39.6993   2
  -7 -16   3 39.2619 31.8028   1
  -7 -16   3 17.7956 24.6107   2
  -7 -16   2 15.7913 22.6192   2
  -7 -16   2 38.9253 24.4371   1
  -7 -16   1 23.4963 24.5379   2
  -7 -16   1 20.4930 23.7915   3
  -7 -16   1 60.1875 33.6235   1
  -7 -16   0 48.9042 30.5553   2
  -7 -16   0 3.44886 17.5589   3
  -7 -16  -1 41.6770 30.6108   2
  -7 -16  -1 37.7642 24.3569   3
  -7 -16  -2 9.97136 17.1105   2
  -7 -16  -2 2.25062 16.4595   3
  -7 -16  -3 55.3078 38.1901   2
  -7 -16  -4-17.2404 21.6631   2
  -7 -16  -5 52.8121 43.8391   2
  -7 -15   9 59.3738 45.1541   1
  -7 -15   8 22.7631 31.1638   1
  -7 -15   7 30.0905 24.3441   1
  -7 -15   6-9.73833 26.1073   1
  -7 -15   5 4.25695 18.9430   1
  -7 -15   4-49.1706 33.9348   1
  -7 -15   3 14.2501 14.9132   1
  -7 -15   3 18.0707 23.6176   2
  -7 -15   2 64.9193 30.7829   2
  -7 -15   2 109.514 43.6200   1
  -7 -15   1-67.3827 31.3913   2
  -7 -15   1-5.23286 12.8500   3
  -7 -15   1 24.7970 22.0876   1
  -7 -15   0-5.39870 16.3615   2
  -7 -15   0 37.0465 36.0903   3
  -7 -15  -1 0.81543 15.0572   2
  -7 -15  -1-16.1639 11.2367   3
  -7 -15  -2 31.4006 22.8232   2
  -7 -15  -2 44.4113 26.5777   3
  -7 -15  -3 18.8056 22.3702   2
  -7 -15  -4 7.80763 25.7874   2
  -7 -15  -5 42.1757 38.6194   2
  -7 -15  -6 50.8851 47.7020   2
  -7 -14  10 45.7711 41.1514   1
  -7 -14   9 28.3885 26.7293   1
  -7 -14   8-27.1712 24.4687   1
  -7 -14   7 86.7125 43.4710   1
  -7 -14   6 10.9122 22.8798   1
  -7 -14   5 21.1967 22.3495   1
  -7 -14   4 10.9756 11.9799   1
  -7 -14   3 27.7175 11.4932   1
  -7 -14   3 18.2379 21.3094   2
  -7 -14   2 8.50301 9.32914   2
  -7 -14   2-2.23342 8.53991   1
  -7 -14   1 1.50092 17.3822   2
  -7 -14   1 55.3741 27.4322   3
  -7 -14   1-17.7529 17.2833   1
  -7 -14   0 83.0266 37.2959   2
  -7 -14   0 78.7085 40.3835   3
  -7 -14  -1-1.60178 21.8237   2
  -7 -14  -1-12.6641 13.8259   3
  -7 -14  -2 6.88738 11.4722   2
  -7 -14  -2-1.59272 22.2779   3
  -7 -14  -3 64.5833 41.9752   2
  -7 -14  -4 51.0114 31.4533   2
  -7 -14  -5 11.1427 20.2446   2
  -7 -14  -6 43.0143 41.7593   2
  -7 -13  10 14.4564 13.6876   1
  -7 -13   9 65.7627 32.3826   1
  -7 -13   8 2.16354 11.1667   1
  -7 -13   7 45.4007 35.5820   1
  -7 -13   6 42.6139 26.3094   1
  -7 -13   5 17.6062 24.0049   1
  -7 -13   4 17.6415 17.0723   1
  -7 -13   3 22.6837 19.7576   1
  -7 -13   3 40.4341 29.8183   2
  -7 -13   2 16.5575 22.6505   2
  -7 -13   2 43.3012 23.2002   1
  -7 -13   1 11.7356 15.1078   2
  -7 -13   1 31.7312 25.8254   3
  -7 -13   1-9.30371 13.2663   1
  -7 -13   0 64.1797 30.1152   2
  -7 -13   0 27.3880 20.4455   3
  -7 -13  -1 9.30476 14.7890   2
  -7 -13  -1-1.13364 15.6690   3
  -7 -13  -2 32.0929 21.0691   2
  -7 -13  -2-12.7681 18.3804   3
  -7 -13  -3 31.5863 30.7734   2
  -7 -13  -4 15.9701 25.8266   2
  -7 -13  -5-19.3860 23.8612   2
  -7 -13  -6-36.2472 33.0764   2
  -7 -13  -7-52.8978 40.6699   2
  -7 -12  10 45.2203 36.8532   1
  -7 -12   9 18.2736 24.3839   1
  -7 -12   8-9.20596 13.6523   1
  -7 -12   7 19.4807 30.5185   1
  -7 -12   6 120.701 44.4694   1
  -7 -12   5 47.8179 21.5746   1
  -7 -12   4 12.6136 19.4526   1
  -7 -12   3-2.61315 10.7949   1
  -7 -12   3-0.19390 15.7228   2
  -7 -12   2 6.19119 22.7411   2
  -7 -12   2 20.2910 14.9528   1
  -7 -12   1-53.2975 34.2758   2
  -7 -12   1 32.8208 23.2471   3
  -7 -12   1 0.30108 7.27730   1
  -7 -12   0 85.3383 33.3665   2
  -7 -12   0 67.2388 31.5530   3
  -7 -12  -1-23.9485 21.3554   2
  -7 -12  -1 3.61724 18.8441   3
  -7 -12  -2-6.68627 15.0498   2
  -7 -12  -2-7.52756 17.2139   3
  -7 -12  -3 20.5382 31.7669   2
  -7 -12  -4-14.2780 23.9849   2
  -7 -12  -5-25.5842 25.9961   2
  -7 -12  -6-30.6334 30.4267   2
  -7 -12  -7 6.11339 28.3784   2
  -7 -11  11 32.6399 32.4544   1
  -7 -11  10 76.6743 41.1247   1
  -7 -11   9 22.5057 11.0887   1
  -7 -11   8 66.4089 35.5678   1
  -7 -11   7 19.1432 22.9640   1
  -7 -11   6 103.823 37.5843   1
  -7 -11   5-7.40107 17.7184   1
  -7 -11   4 116.613 38.9345   1
  -7 -11   3 19.2710 13.6236   1
  -7 -11   3 115.231 47.4168   2
  -7 -11   2 2.76217 13.8905   2
  -7 -11   2-0.13836 14.1941   1
  -7 -11   1 19.9526 13.9001   2
  -7 -11   1 34.9828 27.2599   3
  -7 -11   1 22.0106 16.3577   1
  -7 -11   0 83.7107 39.8440   2
  -7 -11   0-14.1549 13.5034   3
  -7 -11  -1 51.2930 29.3061   2
  -7 -11  -1 28.9379 21.5486   3
  -7 -11  -2 74.2657 42.1517   2
  -7 -11  -2 90.6701 29.5699   3
  -7 -11  -3-0.36578 13.0905   2
  -7 -11  -4 3.18380 24.4932   2
  -7 -11  -5 2.64810 21.9566   2
  -7 -11  -6 14.5881 21.2815   2
  -7 -11  -7 68.0845 64.7720   2
  -7 -10  11 9.44509 31.0732   1
  -7 -10  10 59.8667 36.0420   1
  -7 -10   9 17.1779 26.4787   1
  -7 -10   8 26.4171 25.6711   1
  -7 -10   7 147.980 52.1377   1
  -7 -10   6 252.765 58.0999   1
  -7 -10   5 4.27148 9.88749   1
  -7 -10   4 262.602 55.0684   1
  -7 -10   3 16.6938 19.1003   2
  -7 -10   3 15.4782 13.7187   1
  -7 -10   2 18.8857 28.2925   2
  -7 -10   2-5.81508 11.3435   1
  -7 -10   1 9.85808 13.2031   2
  -7 -10   1 59.7364 27.0295   3
  -7 -10   1 48.6302 25.3138   1
  -7 -10   0 114.089 43.6409   2
  -7 -10   0 85.0763 31.7032   3
  -7 -10  -1 6.77191 15.1550   2
  -7 -10  -1-15.8706 17.4350   3
  -7 -10  -2 236.755 61.8768   2
  -7 -10  -2 180.204 44.4763   3
  -7 -10  -3 13.5096 18.0062   2
  -7 -10  -4 56.0126 39.6139   2
  -7 -10  -5-1.11200 11.0333   2
  -7 -10  -6-8.39183 18.2938   2
  -7 -10  -7 37.9888 42.0869   2
  -7  -9  12 3.18224 18.0071   1
  -7  -9  11 22.6296 27.7256   1
  -7  -9  10 19.8635 10.7019   1
  -7  -9   9 38.8974 25.6103   1
  -7  -9   8 17.6714 17.1149   1
  -7  -9   7 87.1459 37.3982   1
  -7  -9   6 40.4191 28.0664   1
  -7  -9   5 104.921 33.6058   1
  -7  -9   4-3.89586 16.2364   1
  -7  -9   3 102.321 38.9545   2
  -7  -9   3 67.8326 27.0302   1
  -7  -9   2 29.0968 26.7086   2
  -7  -9   2 47.8504 25.8157   1
  -7  -9   1 4.97301 13.2953   2
  -7  -9   1 53.0950 28.1268   3
  -7  -9   1 18.4348 15.4215   1
  -7  -9   0 20.5369 22.3007   2
  -7  -9   0 5.72039 7.53978   3
  -7  -9  -1 85.0077 33.9194   2
  -7  -9  -1 45.6256 21.9541   3
  -7  -9  -2 222.239 58.1575   2
  -7  -9  -2 137.619 35.9669   3
  -7  -9  -3 47.0707 23.4292   2
  -7  -9  -4-0.12988 15.9297   2
  -7  -9  -5 14.8680 23.9034   2
  -7  -9  -6 5.70316 39.3737   2
  -7  -9  -7-47.8255 32.6251   2
  -7  -8  12 13.0307 25.2550   1
  -7  -8  11 12.6057 23.9228   1
  -7  -8  10 37.5402 31.9368   1
  -7  -8   9 19.2231 19.8244   1
  -7  -8   8 105.055 41.3209   1
  -7  -8   7 14.7792 22.2681   1
  -7  -8   6 156.055 42.9109   1
  -7  -8   5 32.5402 22.3448   1
  -7  -8   4-10.9483 10.0694   1
  -7  -8   3 49.3221 31.2309   2
  -7  -8   3 23.6058 15.1805   1
  -7  -8   2 45.9726 29.5926   2
  -7  -8   2 32.6515 19.0280   1
  -7  -8   1 57.8500 29.7931   2
  -7  -8   1 40.4075 23.2762   1
  -7  -8   1 70.3548 32.1559   3
  -7  -8   0 11.8305 17.5447   2
  -7  -8   0 24.3940 20.4647   3
  -7  -8  -1 54.7475 34.7577   2
  -7  -8  -1 36.9506 18.4261   3
  -7  -8  -2-5.97633 14.2875   2
  -7  -8  -2 16.4163 6.89151   3
  -7  -8  -3 47.0416 32.9944   2
  -7  -8  -4 12.1968 29.4262   2
  -7  -8  -5 22.4794 22.8691   2
  -7  -8  -6-14.4834 20.8804   2
  -7  -8  -7-50.7441 37.7154   2
  -7  -7  12-6.30671 19.7501   1
  -7  -7  11 15.5719 18.4567   1
  -7  -7  10 24.6245 40.7033   1
  -7  -7   9 47.9289 27.4818   1
  -7  -7   8 43.9548 23.6539   1
  -7  -7   7 28.0127 19.4736   1
  -7  -7   6-5.41983 16.3015   1
  -7  -7   5 114.360 34.2717   1
  -7  -7   4 24.1622 20.0378   1
  -7  -7   3 1.93209 15.7706   2
  -7  -7   3 15.4393 19.4138   1
  -7  -7   2 150.171 48.3844   2
  -7  -7   2 143.614 38.6108   1
  -7  -7   1 100.351 29.9484   2
  -7  -7   1 119.910 36.5829   3
  -7  -7   0 204.811 48.9821   2
  -7  -7   0 208.789 45.9843   3
  -7  -7  -1 26.3501 23.4843   2
  -7  -7  -1-10.6064 10.8049   3
  -7  -7  -2 69.1598 31.1742   2
  -7  -7  -2 4.23121 15.1014   3
  -7  -7  -3-24.4137 20.2932   2
  -7  -7  -4 45.4618 31.5002   2
  -7  -7  -5 64.8322 36.3675   2
  -7  -7  -6 24.4690 35.7730   2
  -7  -7  -7 11.9795 41.2275   2
  -7  -6  12 27.9365 34.9896   1
  -7  -6  11 33.1931 29.3814   1
  -7  -6  10 51.9241 34.3511   1
  -7  -6   9 22.5677 15.4786   1
  -7  -6   8 52.4178 26.0619   1
  -7  -6   7 63.0368 29.9502   1
  -7  -6   6-11.5541 16.4876   1
  -7  -6   5 23.1235 18.7464   1
  -7  -6   4 23.8078 16.8902   1
  -7  -6   3 27.8204 23.7833   2
  -7  -6   3-11.0464 15.1617   1
  -7  -6   2 25.7180 26.1237   2
  -7  -6   2 7.45654 9.95511   1
  -7  -6   1 197.169 49.2233   2
  -7  -6   1 188.705 42.5545   3
  -7  -6   0 417.138 71.7566   2
  -7  -6   0 329.027 53.7413   3
  -7  -6  -1 55.5064 31.9425   2
  -7  -6  -1 36.5432 20.1415   3
  -7  -6  -2 3.82422 9.63967   2
  -7  -6  -3 29.7468 18.7906   2
   7  -6   3 17.7183 9.79622   3
  -7  -6  -4 27.2529 35.4215   2
  -7  -6  -5 2.71808 11.8119   2
  -7  -6  -6-24.3287 18.2888   2
  -7  -6  -7 35.9357 30.9402   2
  -7  -5  13 81.4999 56.1581   1
  -7  -5  12 52.7181 34.8689   1
  -7  -5  11 6.21433 30.3690   1
  -7  -5  10 12.7083 22.4595   1
  -7  -5   9 125.269 46.9551   1
  -7  -5   8 53.3117 29.1915   1
  -7  -5   7-7.92235 17.6894   1
  -7  -5   6-5.52305 14.8975   1
  -7  -5   5 126.033 37.1381   1
  -7  -5   4 6.71274 17.2226   1
  -7  -5   3 186.469 52.6596   2
  -7  -5   3 172.166 41.0651   1
  -7  -5   2 553.103 72.5554   1
  -7  -5   2 537.091 81.5632   2
  -7  -5   1 37.3767 29.8334   2
  -7  -5   1 48.6442 24.2858   3
  -7  -5   0 185.138 50.5425   2
  -7  -5   0 142.796 35.0116   3
  -7  -5  -1 37.3304 23.5287   2
  -7  -5  -1-24.1838 22.0624   3
  -7  -5  -2 31.0894 24.7303   2
  -7  -5  -3 63.5476 30.1974   2
  -7  -5  -4 80.7639 37.8953   2
  -7  -5  -5 51.6637 33.1506   2
  -7  -5  -6-11.0221 24.3235   2
  -7  -5  -7 18.8034 26.8164   2
  -7  -4  13 30.2152 38.3957   1
  -7  -4  12 26.6892 26.3447   1
  -7  -4  11 18.5479 26.6278   1
  -7  -4  10 56.0418 33.3947   1
  -7  -4   9 3.35424 12.0623   1
  -7  -4   8 21.4325 16.4062   1
  -7  -4   7 6.57964 8.90422   1
  -7  -4   6 94.2608 32.3894   1
  -7  -4   5 74.5138 27.8887   1
  -7  -4   4 20.8391 16.8319   1
  -7  -4   3 40.8907 26.9481   2
  -7  -4   3 28.2392 19.3022   1
  -7  -4   2 103.046 39.1844   2
  -7  -4   2 81.6248 27.3262   1
  -7  -4   1 44.1460 24.7776   2
  -7  -4   1 55.1893 26.6038   3
  -7  -4   0 27.9094 28.7291   2
  -7  -4   0 0.33553 10.2059   3
  -7  -4  -1-3.88079 8.91890   2
  -7  -4  -1-3.22570 10.0658   3
  -7  -4  -2-6.47121 22.5162   2
  -7  -4  -3 20.1281 19.4586   2
  -7  -4  -4 6.21731 24.5284   2
  -7  -4  -5 55.1456 36.5236   2
  -7  -4  -6-24.9849 20.4157   2
  -7  -4  -7 42.3376 34.6860   2
  -7  -3  13 18.9106 34.4779   1
  -7  -3  12-8.35964 15.7298   1
  -7  -3  11 39.3908 19.0301   1
  -7  -3  10 104.630 41.6950   1
  -7  -3   9 50.0825 23.7188   1
  -7  -3   8 63.2372 26.8307   1
  -7  -3   7-8.36628 14.5875   1
  -7  -3   6 123.962 38.7012   1
  -7  -3   5 18.9943 19.4632   1
  -7  -3   4 10.6505 15.4541   1
  -7  -3   3 14.8727 17.9044   2
  -7  -3   3 1.73664 7.53348   1
  -7  -3   2 302.434 58.8221   2
  -7  -3   1 17.2360 21.2166   2
  -7  -3   1 44.4424 20.8437   3
  -7  -3   0 134.037 43.6514   2
  -7  -3   0 122.698 28.7001   3
  -7  -3  -1 12.1395 17.2980   2
  -7  -3  -1-20.5250 16.7120   3
  -7  -3  -2 66.3681 30.4856   2
  -7  -3  -3-3.22818 13.8096   2
  -7  -3  -4 75.2441 41.9144   2
  -7  -3  -5 12.0365 22.1555   2
  -7  -3  -6-1.99504 20.1749   2
  -7  -3  -7 91.3275 47.3493   2
  -7  -2  14-25.3837 27.9753   1
  -7  -2  13 41.0597 46.7484   1
  -7  -2  12 33.2050 33.3950   1
  -7  -2  11 35.9194 29.7167   1
  -7  -2  10-2.41499 19.1168   1
  -7  -2   9-1.69707 8.23911   1
  -7  -2   8-2.41228 14.7370   1
  -7  -2   7 13.3406 7.12497   1
  -7  -2   6 200.889 47.1113   1
  -7  -2   5 96.4509 32.7169   1
  -7  -2   4-0.32471 6.77198   1
  -7  -2   3 31.4867 20.6758   2
  -7  -2   3 29.6507 16.8607   1
  -7  -2   2 338.138 64.3879   2
  -7  -2   1 60.3927 23.6368   2
  -7  -2   1 76.6688 24.5666   3
  -7  -2   0 56.4213 34.1152   2
  -7  -2   0 19.3277 9.41418   3
  -7  -2  -1 56.4554 33.5276   2
  -7  -2  -1 1.85096 18.3592   3
  -7  -2  -2-12.9533 20.2269   2
  -7  -2  -3 135.258 47.4665   2
  -7  -2  -4 121.937 48.5399   2
  -7  -2  -5 1.59162 9.84178   2
  -7  -2  -6 29.7255 23.0334   2
  -7  -2  -7 24.3184 12.0801   2
  -7  -1  14-59.0077 40.0550   1
  -7  -1  13 4.94454 30.6458   1
  -7  -1  12 4.59828 13.5496   1
  -7  -1  11 26.6117 26.9190   1
  -7  -1  10 4.72692 20.1485   1
  -7  -1   9-6.66725 17.6776   1
  -7  -1   8 20.1564 15.0731   1
  -7  -1   7-7.81749 12.2495   1
  -7  -1   6 18.1381 19.6490   1
  -7  -1   5 11.4045 12.2761   1
  -7  -1   4 81.0088 26.8328   1
  -7  -1   3 40.5901 22.5664   2
  -7  -1   3 38.0182 15.5943   1
  -7  -1   2 271.354 58.4880   2
  -7  -1   1 30.0490 18.3588   2
  -7  -1   1 40.7486 18.9953   3
  -7  -1   0 65.9723 35.2751   2
  -7  -1   0 8.72030 8.58737   3
  -7  -1  -1-1.45616 11.4113   2
  -7  -1  -2 21.1154 18.8640   2
  -7  -1  -3-0.85402 10.4761   2
  -7  -1  -4-6.25089 11.5445   2
  -7  -1  -5 42.2759 35.8462   2
  -7  -1  -6 26.6682 31.0355   2
  -7  -1  -7 11.0860 26.6218   2
  -7   0  14-41.5636 33.7548   1
  -7   0  13 57.4544 42.7328   1
  -7   0  12 15.7135 11.5507   1
  -7   0  11-29.6324 12.6878   1
  -7   0  10 47.7517 27.4614   1
  -7   0   9-17.8560 18.3347   1
  -7   0   8-9.62961 13.4965   1
  -7   0   7 10.3077 17.8377   1
  -7   0   6 3.63211 11.8860   1
  -7   0   5-0.24413 12.2531   1
  -7   0   4 44.0979 19.0324   1
  -7   0   3 47.0848 26.7031   2
  -7   0   2 66.7332 31.9840   2
  -7   0   1 26.7466 16.8811   2
  -7   0   1 15.7737 14.2860   3
  -7   0   0 688.580 60.6042   3
  -7   0   0 770.018 94.3131   2
  -7   0  -1 2.74518 15.0148   2
  -7   0  -2-0.19558 12.8498   2
  -7   0  -3 42.6085 33.4090   2
  -7   0  -4 149.887 51.1488   2
  -7   0  -5 32.9258 36.9211   2
  -7   0  -6 30.6251 25.5663   2
  -7   0  -7-0.96150 10.9628   2
   7   0   9-49.5270 30.5127   1
  -7   1  14 2.11115 19.0649   1
  -7   1  13 46.7092 42.6532   1
  -7   1  12-4.19608 18.0378   1
  -7   1  11 56.4512 36.2064   1
  -7   1  10 21.3797 20.2713   1
  -7   1   9-18.4407 16.9222   1
  -7   1   8 27.8755 18.6743   1
  -7   1   7-7.24073 19.0064   1
  -7   1   6 16.8747 18.8964   1
  -7   1   5 7.70970 9.83433   1
  -7   1   4 101.032 32.2303   1
  -7   1   3 57.0170 25.4467   2
  -7   1   2 196.908 47.8747   2
  -7   1   1-17.3353 27.7921   2
  -7   1   1 17.4679 11.5733   3
  -7   1   0 93.2278 41.7070   2
  -7   1   0 28.6511 15.3059   3
  -7   1  -1 32.7691 28.1084   2
  -7   1  -2 25.7264 18.6580   2
  -7   1  -3 57.9445 38.4710   2
  -7   1  -4 48.7039 38.2199   2
  -7   1  -5 42.8835 36.1152   2
  -7   1  -6 34.8034 33.1057   2
  -7   1  -7 47.7631 36.1377   2
   7   1   9 4.36777 11.0042   1
  -7   2  13 1.56826 20.5335   1
  -7   2  12 10.7338 18.1309   1
  -7   2  11 9.05300 10.0438   1
  -7   2  10 1.39772 19.0466   1
  -7   2   9 10.7235 14.2720   1
  -7   2   8 0.16226 14.3268   1
  -7   2   7-10.2838 10.7408   1
  -7   2   6 146.819 38.8374   1
  -7   2   5 74.8951 28.3618   1
  -7   2   3 3.01919 7.79791   2
  -7   2   2 314.474 59.0149   2
  -7   2   1 33.0484 15.4338   2
  -7   2   1 25.3694 8.64258   3
  -7   2   0 29.1302 26.2629   2
  -7   2  -1 14.3270 11.1768   2
  -7   2  -2 11.9326 14.3968   2
  -7   2  -3 142.189 50.3525   2
  -7   2  -4 95.1930 44.7866   2
  -7   2  -5 39.1914 21.6826   2
  -7   2  -6 41.4091 32.3084   2
  -7   2  -7 58.3093 45.1725   2
   7   2   9 1.06075 4.29449   1
  -7   3  13 25.7398 44.3089   1
  -7   3  12 4.84744 24.3136   1
  -7   3  11 2.49169 10.8458   1
  -7   3  10 113.731 41.8853   1
  -7   3   9 24.3486 19.4706   1
  -7   3   8 92.3049 32.3587   1
  -7   3   7-10.2164 18.4979   1
  -7   3   6 105.277 34.2488   1
  -7   3   5 32.8955 17.2239   1
  -7   3   3 10.9000 17.5967   2
  -7   3   2 293.498 55.4434   2
  -7   3   2 263.819 32.1091   3
  -7   3   1 50.9070 26.5819   2
  -7   3   1 3.14494 7.65978   3
  -7   3   0 138.710 39.3694   2
  -7   3  -1-13.1957 10.8326   2
  -7   3  -2 41.4078 19.0021   2
  -7   3  -3 22.0544 28.1336   2
  -7   3  -4 40.7473 35.3381   2
  -7   3  -5 17.3988 28.6615   2
  -7   3  -6 27.7363 14.7432   2
  -7   3  -7 59.4744 52.6732   2
  -7   4  12-3.16468 15.4030   1
  -7   4  11 88.2685 47.0192   1
  -7   4  10 20.3596 24.3882   1
  -7   4   9 1.95103 10.4353   1
  -7   4   8 29.4751 23.0273   1
  -7   4   7 8.01145 10.1035   1
  -7   4   6 90.2461 28.6023   1
  -7   4   3 26.0858 18.3932   2
  -7   4   2 58.3091 21.3619   2
  -7   4   2 93.9002 18.6283   3
  -7   4   1 74.3344 34.7905   2
  -7   4   0 9.48051 16.9488   2
  -7   4  -1 23.9705 18.5886   2
  -7   4  -2-40.8667 33.2486   2
  -7   4  -3 23.7031 22.0367   2
  -7   4  -4 26.2885 17.7158   2
  -7   4  -5 15.2184 18.9933   2
  -7   4  -6 23.4998 9.61399   2
  -7   4  -7 18.1406 27.1033   2
  -7   5  12-15.8762 13.2904   1
  -7   5  11 16.5964 12.4688   1
  -7   5  10 51.5449 26.5594   1
  -7   5   9 104.339 39.6956   1
  -7   5   8 81.9669 30.0674   1
  -7   5   7 13.3944 17.6840   1
  -7   5   6-4.56753 9.97048   1
  -7   5   4 8.17168 10.8429   2
  -7   5   3 164.630 38.4134   2
  -7   5   2 447.602 32.1327   3
  -7   5   2 440.151 66.4063   2
  -7   5   1 41.2333 29.4110   2
  -7   5   0 168.756 42.8901   2
  -7   5  -1 19.2249 15.6342   2
  -7   5  -2 38.3458 26.1575   2
  -7   5  -3 44.6303 29.7977   2
  -7   5  -4 44.2822 24.9312   2
  -7   5  -5-36.2824 36.0615   2
  -7   5  -6 67.4388 36.0832   2
  -7   5  -7 39.5667 39.1438   2
  -7   6  11 4.47135 25.2996   1
  -7   6  10 37.3186 27.7567   1
  -7   6   9 29.6740 21.3869   1
  -7   6   8 36.9022 29.3528   1
  -7   6   7 12.9137 16.1376   1
  -7   6   4 30.5832 22.6751   2
  -7   6   3-7.33568 7.96911   2
  -7   6   2-15.7521 24.6644   2
  -7   6   1 194.131 45.7338   2
  -7   6   0 405.309 70.8923   2
  -7   6  -1 22.1065 11.4547   2
  -7   6  -2 39.2533 24.3193   2
  -7   6  -3 59.8054 33.1866   2
  -7   6  -4-6.55497 13.0231   2
  -7   6  -5 46.7750 38.0019   2
  -7   6  -6 27.8900 20.7793   2
  -7   6  -7 12.7284 26.4597   2
  -7   7  11 11.0180 20.1687   1
  -7   7  10 72.4152 38.1378   1
  -7   7   9 16.5837 21.1333   1
  -7   7   8 22.4916 21.1785   1
  -7   7   4 9.00069 15.4405   2
  -7   7   3 36.1394 21.9421   2
  -7   7   2 114.261 33.8942   2
  -7   7   1 104.166 34.3429   2
  -7   7   0 230.623 52.5757   2
  -7   7  -1-2.63416 12.9967   2
  -7   7  -2 66.3814 28.9303   2
  -7   7  -3 26.9503 24.7893   2
  -7   7  -4 29.2553 28.8025   2
  -7   7  -5 11.9122 16.7943   2
  -7   7  -6-2.15780 16.6043   2
  -7   7  -7 39.5041 41.5023   2
  -7   8  10-0.20918 10.7100   1
  -7   8   9 24.8864 21.0629   1
  -7   8   4 43.7934 19.9782   2
  -7   8   3 27.8901 16.2517   2
  -7   8   2 68.5610 31.2428   2
  -7   8   1 65.9773 27.5893   2
  -7   8   0 7.94376 8.06695   2
  -7   8  -1 41.2070 23.7735   2
  -7   8  -2 64.8745 34.9419   2
  -7   8  -3 52.3272 28.6850   2
  -7   8  -4 16.5602 29.9224   2
  -7   8  -5 21.9489 27.4760   2
  -7   8  -6 19.5500 26.1430   2
  -7   9   5 133.380 34.7715   2
  -7   9   4 24.6133 15.4831   2
  -7   9   3 68.0482 25.7857   2
  -7   9   2 23.4765 20.4179   2
  -7   9   1-9.72834 13.4828   2
  -7   9   0-16.3676 18.9151   2
  -7   9  -1 78.9715 28.4762   2
  -7   9  -2 203.556 55.3348   2
  -7   9  -3 40.9770 28.5010   2
  -7   9  -4 8.37880 13.5439   2
  -7   9  -5 19.3499 26.9051   2
  -7   9  -6 20.6883 23.1856   2
  -7  10   5 14.6972 8.22428   2
  -7  10   4 230.606 44.6981   2
  -7  10   3 18.6408 8.04426   2
  -7  10   2-9.54631 11.3659   2
  -7  10   1 29.9111 20.9807   2
  -7  10   0 80.9156 28.0411   2
  -7  10  -1 15.7510 18.5000   2
  -7  10  -2 215.146 57.4477   2
  -7  10  -3 50.5894 31.8603   2
  -7  10  -4 42.7560 22.7580   2
  -7  10  -5-7.64404 22.6307   2
  -7  10  -6 72.1162 39.3164   2
  -7  11   5 41.7866 21.0208   2
  -7  11   4 113.588 31.4875   2
  -7  11   3 74.3373 27.7219   2
  -7  11   2 10.5804 14.7599   2
  -7  11   1 18.9296 17.7265   2
  -7  11   0 4.55625 15.7409   2
  -7  11  -1 43.2672 27.6352   2
  -7  11  -2 68.6260 33.4992   2
  -7  11  -3 51.7528 36.3232   2
  -7  11  -4-14.4450 22.5733   2
  -7  11  -5 26.4963 28.0656   2
  -7  12   6 122.789 32.0511   2
  -7  12   5 63.1127 24.5236   2
  -7  12   4 19.3909 14.3844   2
  -7  12   3 22.7089 18.4080   2
  -7  12   2-9.83141 12.7611   2
  -7  12   1 0.15540 13.8563   2
  -7  12   0 107.943 34.8155   2
  -7  12  -1 0.96974 14.8802   2
  -7  12  -2-3.67760 11.6113   2
  -7  12  -3-3.25946 18.7678   2
  -7  12  -4 21.4160 16.0070   2
  -7  12  -5-3.57165 14.4040   2
  -7  13   6 46.4907 24.6370   2
  -7  13   5 21.5361 12.7116   2
  -7  13   4 46.6395 20.7475   2
  -7  13   3 11.2479 12.2459   2
  -7  13   2 1.74246 7.83224   2
  -7  13   1 60.7851 26.8784   2
  -7  13   0 58.7005 31.3521   2
  -7  13  -1 7.03716 19.8711   2
  -7  13  -2 24.8850 18.1407   2
  -7  13  -3-3.17955 11.8533   2
  -7  13  -4-5.51494 18.2542   2
  -7  14   6 78.3280 25.2117   2
  -7  14   5 41.0046 18.2464   2
  -7  14   4 43.6383 22.8740   2
  -7  14   3 43.1041 21.5564   2
  -7  14   2 16.1270 8.28782   2
  -7  14   1 59.4241 29.1600   2
  -7  14   0 31.1771 17.9738   2
  -7  14  -1-16.4962 12.4934   2
  -7  14  -2 39.7146 26.8502   2
  -7  14  -3 17.7819 10.6734   2
  -7  14  -4-6.24551 13.2775   2
  -7  15   3-4.99008 11.7211   2
  -7  15   2 87.4181 30.2554   2
  -7  15   1 24.3890 17.7190   2
  -7  15   0 25.5555 19.0259   2
  -7  15  -1 5.48032 16.4178   2
  -7  15  -2 55.9457 33.1566   2
  -7  15  -3 6.75661 19.7265   2
  -7  16   0 23.5106 22.8756   2
  -7  16  -1 7.06511 12.9601   2
  -7  16  -2 8.87223 12.9053   2
  -8 -22   5 12.6496 42.8912   1
  -8 -21   5-46.3336 37.1684   1
  -8 -21   4 9.79793 37.1213   1
  -8 -20   6 22.0983 26.6361   1
  -8 -20   6 51.6791 39.3099   2
  -8 -20   5 13.6661 31.1649   1
  -8 -20   5 12.2380 31.0226   2
  -8 -20   4 12.3106 40.0849   1
  -8 -20   4 13.4141 36.3341   2
  -8 -20   3-42.3241 34.3272   1
  -8 -19   7 10.6160 19.7675   1
  -8 -19   6 3.16551 26.6015   1
  -8 -19   5-53.6381 37.4316   1
  -8 -19   5 29.4079 44.7308   2
  -8 -19   4 66.8414 53.4190   1
  -8 -19   4 81.4930 50.4933   2
  -8 -19   3 29.2397 25.1675   2
  -8 -19   3 44.5426 37.8317   3
  -8 -19   3-4.99710 16.3537   1
  -8 -19   2-23.7791 21.8444   2
  -8 -19   2 40.5984 38.6731   3
  -8 -19   2 50.8725 42.4612   1
  -8 -19   1 22.0906 28.4432   2
  -8 -18   7 7.61277 21.1537   1
  -8 -18   6-54.7112 36.3700   1
  -8 -18   5 33.9502 39.0657   1
  -8 -18   5 16.5507 30.3313   2
  -8 -18   4 42.4766 37.8022   1
  -8 -18   4 15.5643 25.1689   2
  -8 -18   3-15.0890 32.1287   2
  -8 -18   3 3.21944 25.7839   1
  -8 -18   2-70.0130 35.4071   2
  -8 -18   2 67.2969 48.4432   3
  -8 -18   2 55.6138 37.8966   1
  -8 -18   1 69.7589 38.1225   2
  -8 -18   1 51.1865 45.1072   3
  -8 -18   0 8.93178 18.9105   2
  -8 -18   0 61.3459 41.2535   3
  -8 -18  -1 21.5666 22.3021   2
  -8 -17   8 50.2289 36.2394   1
  -8 -17   7-51.5785 34.5605   1
  -8 -17   6 36.7515 34.8696   1
  -8 -17   5-13.6986 20.1477   1
  -8 -17   5 3.25181 35.5938   2
  -8 -17   4 8.39179 30.2940   1
  -8 -17   4 7.98750 27.4818   2
  -8 -17   3 18.6176 26.6105   2
  -8 -17   3-1.38929 22.6932   1
  -8 -17   2 3.97407 17.3327   2
  -8 -17   2 13.0180 25.2922   3
  -8 -17   2-2.61060 15.1517   1
  -8 -17   1-1.11819 17.8698   2
  -8 -17   1-0.48071 12.3019   1
  -8 -17   1 14.4169 32.8664   3
  -8 -17   0 35.8385 32.1402   2
  -8 -17   0-2.25131 21.0832   3
  -8 -17  -1 10.6034 21.2752   2
  -8 -17  -1 3.10811 10.5886   3
  -8 -17  -2 30.0915 29.6444   2
  -8 -17  -3 34.0099 31.5952   2
  -8 -16   8-14.2635 17.4409   1
  -8 -16   7 1.25312 11.0292   1
  -8 -16   6-49.4829 32.6554   1
  -8 -16   5 19.7433 13.5515   1
  -8 -16   4 61.9986 43.9897   1
  -8 -16   4 40.2484 24.2131   2
  -8 -16   3 21.4859 28.1993   2
  -8 -16   3 65.5331 42.4480   1
  -8 -16   2-19.8536 23.6187   2
  -8 -16   2 21.4762 34.6794   3
  -8 -16   2-14.2291 18.4786   1
  -8 -16   1 36.1827 27.8389   2
  -8 -16   1 1.41902 14.0786   1
  -8 -16   1-1.79877 15.6898   3
  -8 -16   0 16.9696 15.2544   2
  -8 -16   0 4.59333 12.0403   3
  -8 -16  -1-4.08763 27.6361   2
  -8 -16  -1 0.03938 26.1346   3
  -8 -16  -2 74.5780 43.4728   2
  -8 -16  -2-4.50612 16.6654   3
  -8 -16  -3 6.72500 34.2750   2
  -8 -16  -4 38.7774 39.5280   2
  -8 -15   9 54.2970 42.0313   1
  -8 -15   8 43.8218 37.1682   1
  -8 -15   7 34.6272 34.8608   1
  -8 -15   6-28.6418 31.1884   1
  -8 -15   5-12.3386 20.7303   1
  -8 -15   4 41.4779 37.1542   1
  -8 -15   4 35.7495 39.5848   2
  -8 -15   3-24.6009 23.9593   2
  -8 -15   3 40.2467 34.8276   1
  -8 -15   2-4.98069 13.2227   2
  -8 -15   2 78.3938 40.3646   3
  -8 -15   2 27.9795 26.5519   1
  -8 -15   1 59.6623 36.8335   2
  -8 -15   1-2.71023 14.9945   1
  -8 -15   1 9.55749 26.8056   3
  -8 -15   0-16.0846 25.0701   2
  -8 -15   0 12.3141 18.6205   3
  -8 -15  -1 43.4295 21.2206   2
  -8 -15  -1 17.5050 20.5128   3
  -8 -15  -2-44.6029 30.4128   2
  -8 -15  -2 21.5221 29.1699   3
  -8 -15  -3 26.4722 31.3510   2
  -8 -15  -4 4.75541 13.9668   2
  -8 -15  -5-4.62849 15.8459   2
  -8 -14   9 27.0461 31.9370   1
  -8 -14   8 57.1145 47.2792   1
  -8 -14   7-7.07399 27.0950   1
  -8 -14   6-64.8886 34.6925   1
  -8 -14   5 5.45268 15.6990   1
  -8 -14   4-4.80215 11.9352   1
  -8 -14   4 1.75761 23.2562   2
  -8 -14   3 65.0869 36.3377   2
  -8 -14   3 40.0735 32.4712   1
  -8 -14   2 38.9925 28.6655   2
  -8 -14   2 61.9965 38.5677   3
  -8 -14   2 0.66627 13.4643   1
  -8 -14   1 28.2105 23.9761   2
  -8 -14   1 11.1347 22.6990   3
  -8 -14   0 18.4249 24.8880   2
  -8 -14   0-3.08338 21.6373   3
  -8 -14  -1 66.7119 41.7701   2
  -8 -14  -1 106.036 45.3251   3
  -8 -14  -2-13.9069 18.5400   2
  -8 -14  -2 11.0165 9.17149   3
  -8 -14  -3 15.7701 16.4166   2
  -8 -14  -4-2.34567 13.6540   2
  -8 -14  -5 8.85508 19.0301   2
  -8 -13  10 27.3279 34.7559   1
  -8 -13   9 29.1351 32.4805   1
  -8 -13   8 53.5867 37.5335   1
  -8 -13   7-8.30784 13.4612   1
  -8 -13   6 13.5678 31.2962   1
  -8 -13   5 11.1107 20.1113   1
  -8 -13   4 65.0042 33.6474   1
  -8 -13   4 91.3299 47.8971   2
  -8 -13   3 41.8349 39.1930   2
  -8 -13   3 6.49911 9.88204   1
  -8 -13   2-9.80009 12.1633   2
  -8 -13   2 74.9564 39.0086   3
  -8 -13   2 0.38336 19.6295   1
  -8 -13   1-23.7101 26.7866   2
  -8 -13   1 21.4152 19.7443   3
  -8 -13   0 16.6107 17.9304   2
  -8 -13   0 7.98899 11.3090   3
  -8 -13  -1 40.4219 36.3166   2
  -8 -13  -1 6.71756 16.8745   3
  -8 -13  -2-21.7459 19.8043   2
  -8 -13  -2 16.1714 24.4834   3
  -8 -13  -3 77.6555 42.4919   2
  -8 -13  -4 29.3280 35.0706   2
  -8 -13  -5 1.30372 18.6966   2
  -8 -12  10 56.5548 41.7467   1
  -8 -12   9 37.7622 36.0612   1
  -8 -12   8 97.0832 48.9883   1
  -8 -12   7-4.82866 9.83968   1
  -8 -12   6 26.7898 12.5094   1
  -8 -12   5 17.3344 20.4430   1
  -8 -12   4 71.8979 45.7906   2
  -8 -12   4 125.907 39.9675   1
  -8 -12   3-5.17014 19.7047   2
  -8 -12   3 55.4377 36.5103   1
  -8 -12   2 39.3343 27.7332   2
  -8 -12   2 57.7283 28.8751   1
  -8 -12   1 39.1314 21.2338   2
  -8 -12   1 28.9260 21.7637   3
  -8 -12   0 37.1247 28.8999   2
  -8 -12   0 24.6660 22.3409   3
  -8 -12  -1 20.0022 23.9476   2
  -8 -12  -1-8.17861 8.58720   3
  -8 -12  -2 86.3297 40.1391   2
  -8 -12  -2-23.5447 30.6573   3
  -8 -12  -3-30.1691 26.0495   2
  -8 -12  -4 35.2271 38.4287   2
  -8 -12  -5-10.9370 25.4904   2
  -8 -11  10 39.9616 31.5041   1
  -8 -11   9 47.2653 37.8253   1
  -8 -11   8 14.6888 9.33702   1
  -8 -11   7 41.5839 25.5561   1
  -8 -11   6 75.6578 38.9395   1
  -8 -11   5 10.2711 9.78250   1
  -8 -11   4 86.7261 48.5626   2
  -8 -11   4 60.6232 31.4235   1
  -8 -11   3 43.5031 34.4505   2
  -8 -11   3 28.5299 17.6260   1
  -8 -11   2 15.3710 22.7697   2
  -8 -11   2 58.2282 25.7046   1
  -8 -11   1-7.62556 12.4751   2
  -8 -11   1 25.9767 24.5909   3
  -8 -11   0 42.3829 28.1284   2
  -8 -11   0 59.3416 28.9164   3
  -8 -11  -1 25.8879 24.0067   2
  -8 -11  -1 35.3114 26.3810   3
  -8 -11  -2-2.04317 11.1613   2
  -8 -11  -2-19.9548 24.2435   3
  -8 -11  -3-53.2685 36.2503   2
  -8 -11  -4-16.1799 12.5197   2
  -8 -11  -5 58.5510 45.7930   2
  -8 -11  -6-6.12774 28.3804   2
  -8 -10  11 16.8564 10.3237   1
  -8 -10  10 33.7120 30.6446   1
  -8 -10   9 43.5714 29.4672   1
  -8 -10   8 15.0604 24.1266   1
  -8 -10   7 21.7381 28.9294   1
  -8 -10   6 57.9524 32.5906   1
  -8 -10   5-29.8286 19.4390   1
  -8 -10   4 24.9787 33.3303   2
  -8 -10   4 27.6442 18.2541   1
  -8 -10   3 37.7405 33.6869   2
  -8 -10   3 10.8856 9.98372   1
  -8 -10   2 120.231 46.3272   2
  -8 -10   2 121.785 42.0731   1
  -8 -10   1-18.6016 22.4485   2
  -8 -10   1 27.4877 24.1286   3
  -8 -10   0 43.4250 28.2733   2
  -8 -10   0 21.5468 17.6804   3
  -8 -10  -1 93.8520 44.1336   2
  -8 -10  -1 51.3436 29.2696   3
  -8 -10  -2 15.8763 21.4385   2
  -8 -10  -2 26.8002 19.1824   3
  -8 -10  -3 28.5995 29.5851   2
  -8 -10  -4 25.0708 36.5873   2
  -8 -10  -5-22.9257 20.6544   2
  -8 -10  -6 16.7388 49.3189   2
  -8  -9  11 51.9107 35.6246   1
  -8  -9  10 18.2204 22.3567   1
  -8  -9   9 27.2650 27.5345   1
  -8  -9   8-1.26957 14.9621   1
  -8  -9   7 8.68624 15.8276   1
  -8  -9   6 62.1327 31.3663   1
  -8  -9   5 20.0838 23.8660   1
  -8  -9   4 110.152 38.1153   1
  -8  -9   3 32.2408 28.5582   2
  -8  -9   3 7.75660 14.3907   1
  -8  -9   2 5.92065 14.6652   2
  -8  -9   2 17.0535 17.8350   1
  -8  -9   1-4.79687 13.9923   2
  -8  -9   1 31.7389 24.8209   3
  -8  -9   0 82.1932 39.8062   2
  -8  -9   0 38.5799 20.8489   3
  -8  -9  -1 57.0216 29.5275   2
  -8  -9  -1 79.0938 31.9499   3
  -8  -9  -2 29.2458 21.7624   2
  -8  -9  -3-13.9672 17.1787   2
  -8  -9  -4 12.1039 27.5170   2
  -8  -9  -5 14.8998 25.5598   2
  -8  -9  -6-28.4811 29.3658   2
  -8  -8  11 54.7368 40.0436   1
  -8  -8  10 40.0593 29.3005   1
  -8  -8   9 50.3373 22.7303   1
  -8  -8   8 44.0655 29.2819   1
  -8  -8   7 6.57727 9.91050   1
  -8  -8   6-2.00077 14.9040   1
  -8  -8   5 2.34734 14.1054   1
  -8  -8   4 17.5627 20.9479   1
  -8  -8   3 88.5996 48.2268   2
  -8  -8   3 3.68715 11.9870   1
  -8  -8   2 39.9950 25.7608   2
  -8  -8   2 0.92155 18.2473   1
  -8  -8   1 22.4584 13.0412   2
  -8  -8   1 35.4779 28.1252   3
  -8  -8   0 20.2452 21.9209   2
  -8  -8   0 5.16335 11.9543   3
  -8  -8  -1-7.07216 17.5681   2
  -8  -8  -1-14.3556 15.3183   3
  -8  -8  -2 78.0345 41.6661   2
  -8  -8  -3 4.58287 13.8382   2
  -8  -8  -4-1.24198 21.8590   2
  -8  -8  -5-2.93439 22.9797   2
  -8  -8  -6 39.3520 35.5818   2
  -8  -7  12 39.0159 32.9226   1
  -8  -7  11 32.7909 35.4859   1
  -8  -7  10 7.45760 14.9281   1
  -8  -7   9-13.2033 21.6253   1
  -8  -7   8 11.2498 12.6244   1
  -8  -7   7-10.3965 16.5991   1
  -8  -7   6 8.64566 19.0674   1
  -8  -7   5 25.4688 16.4244   1
  -8  -7   4 183.380 47.6846   1
  -8  -7   3 584.467 99.8316   2
  -8  -7   3 459.704 73.6246   1
  -8  -7   2 66.0096 26.5613   2
  -8  -7   2 54.8677 21.3053   1
  -8  -7   1-6.02367 20.6039   2
  -8  -7   1 18.4796 23.1046   3
  -8  -7   0 60.3343 36.5874   2
  -8  -7   0 41.5718 21.0720   3
  -8  -7  -1 67.8820 33.8342   2
  -8  -7  -1 5.85391 13.2529   3
  -8  -7  -2 21.9348 23.5590   2
  -8  -7  -3 19.3243 28.9700   2
  -8  -7  -4 43.5562 30.1378   2
  -8  -7  -5 25.8619 28.9602   2
  -8  -7  -6 14.6068 21.4963   2
  -8  -6  12 56.7693 46.4189   1
  -8  -6  11 34.0666 31.9328   1
  -8  -6  10 30.9333 26.4357   1
  -8  -6   9 44.7171 27.7363   1
  -8  -6   8 56.2564 24.5981   1
  -8  -6   7 0.62086 16.6291   1
  -8  -6   6 67.7903 30.2776   1
  -8  -6   5 41.9040 23.8846   1
  -8  -6   4 36.4160 20.0790   1
  -8  -6   3 152.992 52.7275   2
  -8  -6   3 88.6078 33.5043   1
  -8  -6   2 29.2259 21.9591   2
  -8  -6   1 155.627 49.1348   2
  -8  -6   1 176.025 45.7381   3
  -8  -6   0 32.8233 30.8565   2
  -8  -6   0 3.13657 12.8462   3
  -8  -6  -1 34.0015 26.8406   2
  -8  -6  -1 25.6691 10.8778   3
  -8  -6  -2 67.1826 35.4977   2
  -8  -6  -3-18.7096 20.5285   2
  -8  -6  -4 33.5609 20.0650   2
  -8  -6  -5-6.20339 25.8384   2
  -8  -6  -6-0.63759 16.5332   2
  -8  -5  12-11.9164 24.9447   1
  -8  -5  11 32.2969 36.0895   1
  -8  -5  10-27.5203 26.2453   1
  -8  -5   9-4.43814 14.5749   1
  -8  -5   8-10.8112 12.4843   1
  -8  -5   7 10.4454 25.1451   1
  -8  -5   6 159.628 45.6746   1
  -8  -5   5 19.1065 13.4590   1
  -8  -5   4 429.064 68.2045   1
  -8  -5   3 134.114 46.8308   2
  -8  -5   3 144.827 42.5008   1
  -8  -5   2 373.792 72.5964   2
  -8  -5   1 394.644 72.8658   2
  -8  -5   1 418.363 63.6343   3
  -8  -5   0 210.883 55.0929   2
  -8  -5   0 154.268 40.0069   3
  -8  -5  -1 21.0982 27.0742   2
  -8  -5  -1-2.34057 13.0962   3
  -8  -5  -2-3.21943 16.6453   2
  -8  -5  -3 30.6894 25.9175   2
  -8  -5  -4 85.7669 39.6009   2
  -8  -5  -5 4.95258 17.2894   2
  -8  -5  -6 22.3770 25.7792   2
  -8  -4  13 1.13622 19.1855   1
  -8  -4  12-9.72823 17.1635   1
  -8  -4  11-7.34062 22.9116   1
  -8  -4  10-16.6611 16.2510   1
  -8  -4   9 2.22269 17.8103   1
  -8  -4   8 40.9600 20.3874   1
  -8  -4   7 12.3426 22.6884   1
  -8  -4   6 8.95182 16.7329   1
  -8  -4   5-10.3768 16.0650   1
  -8  -4   4 54.4808 28.0055   1
  -8  -4   3 33.1971 20.1507   2
  -8  -4   3 25.0354 22.8953   1
  -8  -4   2 477.947 81.3982   2
  -8  -4   1-30.7776 28.3144   2
  -8  -4   1 28.0996 23.4022   3
  -8  -4   0 48.0267 30.6425   2
  -8  -4   0 0.82794 9.66856   3
  -8  -4  -1-16.2283 18.4312   2
  -8  -4  -1-19.2584 22.6853   3
  -8  -4  -2 33.4853 17.4307   2
  -8  -4  -3 16.1224 10.9643   2
  -8  -4  -4-12.3820 12.0431   2
  -8  -4  -5 48.8976 31.5260   2
  -8  -4  -6 32.1073 33.5385   2
  -8  -3  13 29.7740 43.2010   1
  -8  -3  12 4.46877 16.2417   1
  -8  -3  11-23.5331 30.3662   1
  -8  -3  10 40.1448 25.5223   1
  -8  -3   9 22.4605 14.4991   1
  -8  -3   8-14.4918 11.3173   1
  -8  -3   7 1.20888 9.52332   1
  -8  -3   6 61.9478 29.4257   1
  -8  -3   5 31.9617 18.9431   1
  -8  -3   4 32.1319 23.4663   1
  -8  -3   3 98.0928 43.2507   2
  -8  -3   3 76.2913 30.8350   1
  -8  -3   2 71.5032 37.9130   2
  -8  -3   1 3.89533 18.4135   2
  -8  -3   1 65.2989 24.7188   3
  -8  -3   0 23.5056 31.3859   2
  -8  -3   0-25.7038 19.8029   3
  -8  -3  -1 49.2669 30.6913   2
  -8  -3  -2 65.6108 35.9658   2
  -8  -3  -3 44.9232 28.8783   2
  -8  -3  -4 33.0746 31.1939   2
  -8  -3  -5 56.4938 52.7331   2
  -8  -3  -6 43.6367 49.7423   2
  -8  -2  13 10.4461 30.2624   1
  -8  -2  12 11.9808 25.3920   1
  -8  -2  11-31.7060 32.1865   1
  -8  -2  10 39.1953 17.2284   1
  -8  -2   9 24.1073 29.2105   1
  -8  -2   8 4.84292 11.4586   1
  -8  -2   7-6.86804 15.2399   1
  -8  -2   6 105.020 36.2020   1
  -8  -2   5 44.0470 25.1819   1
  -8  -2   4 37.5420 21.2618   1
  -8  -2   3 8.88504 17.5867   2
  -8  -2   2 106.803 32.3496   2
  -8  -2   1 83.5682 35.0743   2
  -8  -2   1 93.7675 29.9963   3
  -8  -2   0 37.0476 31.8587   2
  -8  -2   0-12.9045 19.6499   3
  -8  -2  -1 23.4136 34.4180   2
  -8  -2  -2 76.0062 38.1684   2
  -8  -2  -3 127.847 49.6214   2
  -8  -2  -4 36.2770 31.4053   2
  -8  -2  -5-11.3685 29.8598   2
  -8  -2  -6-8.95647 12.7529   2
  -8  -1  13 29.7997 30.4268   1
  -8  -1  12 13.9197 17.2312   1
  -8  -1  11 32.7992 15.0537   1
  -8  -1  10 111.958 43.9474   1
  -8  -1   9 9.37691 14.7874   1
  -8  -1   8 47.2988 24.7409   1
  -8  -1   7 9.00374 8.70222   1
  -8  -1   6 67.4334 28.9649   1
  -8  -1   5 63.2212 27.2473   1
  -8  -1   4 139.195 49.8576   2
  -8  -1   4 191.654 44.6163   1
  -8  -1   3 195.358 55.5826   2
  -8  -1   2 204.038 53.4005   2
  -8  -1   1 11.2186 11.3855   2
  -8  -1   1 54.5531 20.9179   3
  -8  -1   0 52.5417 35.8009   2
  -8  -1   0 15.4118 12.5226   3
  -8  -1  -1 17.6955 9.56042   2
  -8  -1  -2 8.69084 16.7385   2
  -8  -1  -3 60.4489 36.1545   2
  -8  -1  -4-9.74264 13.1085   2
  -8  -1  -5-9.52038 24.1630   2
  -8  -1  -6 95.1365 53.3858   2
  -8   0  14-4.08315 13.2510   1
  -8   0  13 14.1064 17.8524   1
  -8   0  12 34.0829 36.1117   1
  -8   0  11-13.1437 22.2374   1
  -8   0  10 34.4655 27.3581   1
  -8   0   9 15.0652 12.6747   1
  -8   0   8 159.633 52.4166   1
  -8   0   7-13.8296 17.2776   1
  -8   0   6 103.303 36.4657   1
  -8   0   5 0.25371 6.91237   1
  -8   0   4 51.3942 31.4367   2
  -8   0   4 37.6892 22.9849   1
  -8   0   3 42.9892 24.5766   2
  -8   0   2 71.1625 29.2632   2
  -8   0   2 100.576 28.2720   3
  -8   0   1-2.94679 17.9531   2
  -8   0   1 16.0257 6.37936   3
  -8   0   0 66.2727 37.3879   2
  -8   0   0 26.5863 7.84556   3
  -8   0  -1 11.1081 25.3539   2
  -8   0  -2 192.931 53.3919   2
  -8   0  -3 72.4240 44.3471   2
  -8   0  -4 78.4580 35.5164   2
  -8   0  -5 8.57170 18.6196   2
  -8   0  -6 55.5585 39.9550   2
  -8   1  14-34.8168 28.6564   1
  -8   1  13-75.3722 40.6559   1
  -8   1  12 24.0564 41.3996   1
  -8   1  11-14.6257 12.6440   1
  -8   1  10 55.9814 37.3394   1
  -8   1   9 27.7669 29.1696   1
  -8   1   8 23.4237 8.46418   1
  -8   1   7 10.2556 7.95594   1
  -8   1   6 44.4296 29.3486   1
  -8   1   5 19.9932 21.1118   1
  -8   1   4 136.736 41.6551   2
  -8   1   3 228.443 53.3280   2
  -8   1   2 177.857 48.3363   2
  -8   1   2 209.445 36.9030   3
  -8   1   1 13.8926 8.02574   2
  -8   1   1 18.0945 8.07468   3
  -8   1   0 40.3857 28.8942   2
  -8   1  -1 17.5954 20.0235   2
  -8   1  -2-7.17758 23.4276   2
  -8   1  -3 32.5436 35.7515   2
  -8   1  -4 58.7256 39.1486   2
  -8   1  -5 33.7333 34.1565   2
  -8   1  -6-2.72060 29.5110   2
  -8   2  13 4.55482 25.5334   1
  -8   2  12-31.8564 27.4059   1
  -8   2  11 14.1200 21.5061   1
  -8   2  10 16.8539 22.4508   1
  -8   2   9-11.6325 18.4395   1
  -8   2   8 16.0694 15.6853   1
  -8   2   7-0.64564 10.3514   1
  -8   2   6 102.826 38.1841   1
  -8   2   5 27.4742 13.7659   1
  -8   2   4 8.36608 16.5741   2
  -8   2   3 36.1021 33.2718   2
  -8   2   2 93.2956 33.0190   2
  -8   2   2 112.464 26.5839   3
  -8   2   1 118.799 41.3470   2
  -8   2   1 64.1515 12.9127   3
  -8   2   0 18.8267 21.4971   2
  -8   2  -1 34.9679 22.7387   2
  -8   2  -2 74.9852 33.0660   2
  -8   2  -3 168.793 57.3916   2
  -8   2  -4 26.4351 27.5554   2
  -8   2  -5-3.14336 34.1792   2
  -8   2  -6 19.2157 21.9531   2
  -8   3  13 2.08432 23.1202   1
  -8   3  12 1.04414 15.4371   1
  -8   3  11 21.2364 22.4449   1
  -8   3  10 49.4351 30.2849   1
  -8   3   9 5.79139 9.20512   1
  -8   3   8-9.82968 14.3073   1
  -8   3   7 7.45276 11.2026   1
  -8   3   6 62.0458 29.7897   1
  -8   3   4 8.53627 19.9799   2
  -8   3   3 70.4139 32.0236   2
  -8   3   2 89.6540 38.2819   2
  -8   3   2 87.0861 22.0552   3
  -8   3   1 101.879 40.1630   2
  -8   3   1 46.2884 12.4189   3
  -8   3   0 42.0034 35.0637   2
  -8   3  -1 25.6273 15.4399   2
  -8   3  -2 52.2738 29.9424   2
  -8   3  -3 10.7269 24.7572   2
  -8   3  -4 67.3393 40.1732   2
  -8   3  -5 19.3272 17.9522   2
  -8   3  -6 46.4585 38.5937   2
  -8   4  12 23.8751 29.8571   1
  -8   4  11 16.6133 26.6930   1
  -8   4  10 45.5256 27.9554   1
  -8   4   9 3.85808 17.9355   1
  -8   4   8 7.25671 20.2369   1
  -8   4   7 17.6907 18.2310   1
  -8   4   4-10.9078 10.2216   2
  -8   4   3 2.39955 10.8980   2
  -8   4   2 470.998 41.3330   3
  -8   4   2 469.114 74.1852   2
  -8   4   1 31.4871 32.4201   2
  -8   4   0 34.2444 24.8257   2
  -8   4  -1 13.4168 21.1181   2
  -8   4  -2-27.0821 26.3875   2
  -8   4  -3 46.4446 39.4492   2
  -8   4  -4 25.3105 30.7338   2
  -8   4  -5-10.8175 11.5198   2
  -8   4  -6 85.6633 49.4945   2
  -8   5  12 40.1317 22.8527   1
  -8   5  11 13.2048 21.7787   1
  -8   5  10-0.91432 17.2777   1
  -8   5   9 0.93993 15.8161   1
  -8   5   8 32.9128 24.1369   1
  -8   5   7 13.8705 16.3761   1
  -8   5   4 387.139 64.5016   2
  -8   5   3 110.319 35.7663   2
  -8   5   2 364.223 63.5073   2
  -8   5   2 323.941 30.6161   3
  -8   5   1 427.296 74.3568   2
  -8   5   0 155.705 46.5725   2
  -8   5  -1 26.0228 24.0230   2
  -8   5  -2 61.6219 42.9121   2
  -8   5  -3 2.99153 23.0523   2
  -8   5  -4 83.0078 41.8375   2
  -8   5  -5 19.3106 32.3268   2
  -8   5  -6-4.77559 15.1612   2
  -8   6  12 27.8133 37.1601   1
  -8   6  11 55.1780 35.1523   1
  -8   6  10 35.7212 27.6173   1
  -8   6   9 31.6430 25.1919   1
  -8   6   8 70.8425 31.0629   1
  -8   6   5 58.0495 26.3313   2
  -8   6   4-9.76397 13.1526   2
  -8   6   3 114.700 37.6998   2
  -8   6   3 65.1750 14.3002   3
  -8   6   2 77.7598 32.7178   2
  -8   6   1 219.207 54.4290   2
  -8   6   0 26.9171 24.7654   2
  -8   6  -1 65.8915 29.8053   2
  -8   6  -2 65.2651 32.9489   2
  -8   6  -3 1.71003 10.3329   2
  -8   6  -4 23.9954 27.4618   2
  -8   6  -5-12.8364 27.0251   2
  -8   6  -6 1.16463 36.1421   2
  -8   7  11 9.17441 18.2898   1
  -8   7  10 19.8588 19.3498   1
  -8   7   9 17.9564 23.5343   1
  -8   7   5 1.53091 13.8200   2
  -8   7   4 172.363 43.9214   2
  -8   7   3 406.954 66.9548   2
  -8   7   3 279.606 20.7784   3
  -8   7   2 68.4864 32.0426   2
  -8   7   1 28.0202 21.1653   2
  -8   7   0 49.3558 26.3216   2
  -8   7  -1 20.5842 25.7685   2
  -8   7  -2-11.6889 21.6537   2
  -8   7  -3 1.75657 12.9990   2
  -8   7  -4 23.2695 33.5520   2
  -8   7  -5 0.66818 13.5302   2
  -8   7  -6 34.4926 31.8722   2
  -8   8   5 17.1845 18.3784   2
  -8   8   4 23.1410 21.3826   2
  -8   8   3-20.5651 22.0704   2
  -8   8   2 64.1057 28.8032   2
  -8   8   1 54.2137 31.8870   2
  -8   8   0 25.6136 18.7266   2
  -8   8  -1 42.7140 27.6261   2
  -8   8  -2 49.6943 36.5040   2
  -8   8  -3 3.93025 16.5857   2
  -8   8  -4-6.46330 14.6872   2
  -8   8  -5 92.1083 48.7262   2
  -8   8  -6 54.7755 46.9362   2
  -8   9   6 105.842 36.1864   2
  -8   9   5 19.6745 7.06710   2
  -8   9   4 123.542 35.1365   2
  -8   9   3 22.9705 23.8958   2
  -8   9   2 16.9481 22.8698   2
  -8   9   1-5.62284 15.2793   2
  -8   9   0 67.0117 30.4846   2
  -8   9  -1 99.0922 41.6850   2
  -8   9  -2 8.82390 23.4984   2
  -8   9  -3-20.2697 22.8991   2
  -8   9  -4-6.89889 14.6866   2
  -8   9  -5 39.0139 30.0795   2
  -8   9  -6 55.5973 38.3342   2
  -8  10   6 41.4249 22.4998   2
  -8  10   5-1.92555 14.4407   2
  -8  10   4 2.79369 9.55317   2
  -8  10   3 74.2239 34.7660   2
  -8  10   2 88.4754 37.1693   2
  -8  10   1-17.9500 7.31685   2
  -8  10   0-0.58580 12.8358   2
  -8  10  -1 35.3880 20.6864   2
  -8  10  -2 67.2601 36.1428   2
  -8  10  -3-15.1385 15.7821   2
  -8  10  -4 11.9509 18.7553   2
  -8  10  -5-7.34056 15.5284   2
  -8  10  -6-46.0500 34.0336   2
  -8  11   6 92.2709 32.3787   2
  -8  11   5 14.3735 13.1278   2
  -8  11   4 41.4256 19.7566   2
  -8  11   3 65.2423 30.1450   2
  -8  11   2 52.8584 28.8124   2
  -8  11   1-28.7454 27.1854   2
  -8  11   0 59.6904 28.2798   2
  -8  11  -1 19.1527 29.2795   2
  -8  11  -2 24.5515 20.5230   2
  -8  11  -3 13.7531 13.8079   2
  -8  11  -4-3.55306 19.9371   2
  -8  11  -5-24.2142 24.3343   2
  -8  11  -6 31.1590 39.7443   2
  -8  12   7 66.3449 28.5723   2
  -8  12   6-2.63968 12.9620   2
  -8  12   5 20.3504 15.4973   2
  -8  12   4 60.6350 23.4230   2
  -8  12   3 55.1930 30.9080   2
  -8  12   2 18.0829 7.96821   2
  -8  12   1 4.38212 7.00167   2
  -8  12   0 34.1596 28.2830   2
  -8  12  -1 0.52430 20.5386   2
  -8  12  -2 35.7888 24.8451   2
  -8  12  -3 6.81064 18.6055   2
  -8  12  -4-10.5695 35.4815   2
  -8  12  -5-45.7204 32.0361   2
  -8  13   7 43.0311 18.8363   2
  -8  13   6 4.70737 16.7454   2
  -8  13   5 8.45444 12.6363   2
  -8  13   4 82.4240 31.6482   2
  -8  13   3 26.9940 26.7457   2
  -8  13   2 25.0580 11.9883   2
  -8  13   1 19.0498 14.2990   2
  -8  13   0 9.36375 25.3903   2
  -8  13  -1 27.2052 23.5094   2
  -8  13  -2 3.23535 15.3221   2
  -8  13  -3 42.1017 42.7192   2
  -8  13  -4 47.7386 36.4528   2
  -8  13  -5 45.8196 31.8073   2
  -8  14   5 67.0036 27.4507   2
  -8  14   4 20.7170 14.4973   2
  -8  14   3 51.8232 22.5370   2
  -8  14   2 4.16663 10.3216   2
  -8  14   1 41.4016 23.1149   2
  -8  14   0 54.2109 32.0095   2
  -8  14  -1 59.7201 35.7694   2
  -8  14  -2 6.07474 13.8098   2
  -8  14  -3 13.6473 20.0996   2
  -8  14  -4 20.3517 21.3472   2
  -8  15   2 6.36717 13.2723   2
  -8  15   1 26.4510 17.4950   2
  -8  15   0 32.7247 27.9652   2
  -8  15  -1 62.4267 35.9664   2
  -8  15  -2-14.1813 13.6984   2
  -8  15  -3 29.1753 11.9363   2
  -8  16  -3 24.7479 23.5767   2
  -9 -20   6 32.8735 33.4604   2
  -9 -20   5 68.3763 51.0308   2
  -9 -20   5 64.9346 44.4870   1
  -9 -20   4 19.7593 35.9124   1
  -9 -19   6-13.2539 22.4005   1
  -9 -19   6 3.15799 32.4010   2
  -9 -19   5 8.33724 20.3501   2
  -9 -19   5 8.90909 38.7236   1
  -9 -19   4-29.4236 29.3040   2
  -9 -19   4-0.49590 15.1627   1
  -9 -19   3-20.4780 23.7404   2
  -9 -19   3 96.3493 62.4255   1
  -9 -19   2 20.4895 23.0714   2
  -9 -18   6 62.1657 55.6890   1
  -9 -18   6 29.8042 51.0080   2
  -9 -18   5-2.93866 32.0852   2
  -9 -18   5 0.64906 24.5631   1
  -9 -18   4 37.4333 42.9752   2
  -9 -18   4 54.8985 50.2595   1
  -9 -18   3-25.8414 26.1509   2
  -9 -18   3 64.5586 47.8903   1
  -9 -18   2 15.0416 32.0725   2
  -9 -18   2 10.6174 32.0959   1
  -9 -18   1-12.4623 18.1849   2
  -9 -18   0 4.69921 14.4331   2
  -9 -18  -1 3.19185 12.9891   2
  -9 -17   7-46.5379 34.6217   1
  -9 -17   6 60.1690 51.2496   1
  -9 -17   6 24.8115 37.9321   2
  -9 -17   5 46.3193 42.0883   2
  -9 -17   5-11.1275 20.2310   1
  -9 -17   4-10.8577 17.5842   2
  -9 -17   4 14.4257 26.0682   1
  -9 -17   3 37.6675 27.6146   2
  -9 -17   3 51.0119 48.0213   3
  -9 -17   3-51.5558 35.4986   1
  -9 -17   2 12.1749 24.8008   2
  -9 -17   2-27.8024 26.4661   1
  -9 -17   2 55.4643 49.4249   3
  -9 -17   1 49.5938 36.2537   2
  -9 -17   1 76.6667 54.8575   3
  -9 -17   0 67.8555 50.6625   2
  -9 -17  -1 4.53051 21.4310   2
  -9 -17  -2 70.9882 52.0232   2
  -9 -16   7 7.43375 23.9821   1
  -9 -16   6 12.3110 19.6955   1
  -9 -16   5 51.9871 45.8148   2
  -9 -16   5 19.4665 35.8732   1
  -9 -16   4 13.4292 43.4889   2
  -9 -16   4 36.3318 29.3791   1
  -9 -16   3 16.0298 22.3809   2
  -9 -16   3-39.6624 30.1446   1
  -9 -16   2-9.91209 19.6648   2
  -9 -16   2 1.26969 11.8139   1
  -9 -16   2 91.1572 57.6393   3
  -9 -16   1 1.55807 16.9214   2
  -9 -16   1 59.7235 41.1548   3
  -9 -16   0 57.4557 32.0007   2
  -9 -16   0 9.81803 22.9794   3
  -9 -16  -1-6.43831 15.3860   2
  -9 -16  -2-64.8688 38.4770   2
  -9 -16  -3 23.4292 34.3737   2
  -9 -15   8 4.76233 12.8568   1
  -9 -15   7-13.2348 25.1749   1
  -9 -15   6-20.2529 22.5334   1
  -9 -15   5 70.6641 56.6552   2
  -9 -15   5-0.34094 29.7501   1
  -9 -15   4 17.2017 18.9701   2
  -9 -15   4 63.1714 40.5069   1
  -9 -15   3 38.4345 34.2690   2
  -9 -15   3 33.8175 32.8129   1
  -9 -15   2-34.0922 28.3809   2
  -9 -15   2-8.37423 20.0563   1
  -9 -15   2 45.7272 42.1579   3
  -9 -15   1 15.7031 25.8121   2
  -9 -15   1 10.9784 29.4086   3
  -9 -15   0 11.5425 22.4443   2
  -9 -15   0 18.4900 28.5247   3
  -9 -15  -1-6.03637 20.3037   2
  -9 -15  -1-34.9694 22.7122   3
  -9 -15  -2 19.1062 16.4166   2
  -9 -15  -3 36.3916 27.4968   2
  -9 -14   8-3.61434 23.6404   1
  -9 -14   7 63.9563 48.0653   1
  -9 -14   6 24.6446 33.4730   1
  -9 -14   5 75.4733 60.4664   2
  -9 -14   5 1.37250 21.7920   1
  -9 -14   4-29.7824 25.1174   2
  -9 -14   4-44.7775 30.4099   1
  -9 -14   3 0.31533 26.5087   2
  -9 -14   3 9.44791 14.4788   1
  -9 -14   2-8.45429 26.0142   2
  -9 -14   2 30.1071 29.2161   1
  -9 -14   2 16.0456 28.0727   3
  -9 -14   1 30.9455 33.0511   2
  -9 -14   1 22.1910 24.8537   3
  -9 -14   0 61.0199 42.5104   2
  -9 -14   0 49.6117 30.7027   3
  -9 -14  -1 8.84654 15.7502   2
  -9 -14  -1 9.95698 19.4675   3
  -9 -14  -2-61.2793 37.4334   2
  -9 -14  -3 6.42021 16.4387   2
  -9 -14  -4 30.4474 33.3368   2
  -9 -13   9-30.2143 26.2793   1
  -9 -13   8 74.1674 43.7766   1
  -9 -13   7 35.9928 28.9332   1
  -9 -13   6-5.41257 12.0311   1
  -9 -13   5 81.4599 56.1442   2
  -9 -13   5 40.1765 31.9993   1
  -9 -13   4-10.4336 20.6711   2
  -9 -13   4 25.4493 12.5048   1
  -9 -13   3 103.685 58.1991   2
  -9 -13   3 42.3986 34.3951   1
  -9 -13   2-10.0722 25.9027   2
  -9 -13   2 5.34017 27.4572   1
  -9 -13   2 26.8381 32.0655   3
  -9 -13   1 1.74443 11.3718   2
  -9 -13   1 22.4374 32.1226   3
  -9 -13   0 45.7936 34.1515   2
  -9 -13   0 30.4250 23.2715   3
  -9 -13  -1 41.0460 28.3697   2
  -9 -13  -1 49.1463 34.4804   3
  -9 -13  -2 47.6963 38.6919   2
  -9 -13  -3 60.8989 48.9835   2
  -9 -13  -4 18.3118 32.6726   2
  -9 -12   9 15.7451 28.4234   1
  -9 -12   8-2.85144 16.2323   1
  -9 -12   7-6.68914 14.4862   1
  -9 -12   6-11.6946 12.9956   1
  -9 -12   5 69.2296 61.6211   2
  -9 -12   5 68.8367 28.9393   1
  -9 -12   4 80.3936 56.8193   2
  -9 -12   4 48.4288 33.3924   1
  -9 -12   3 31.8376 31.0960   2
  -9 -12   3-3.13145 16.3284   1
  -9 -12   2 0.70790 19.3247   2
  -9 -12   2-9.73145 12.9524   1
  -9 -12   2 5.90011 9.42697   3
  -9 -12   1 84.0502 43.6309   2
  -9 -12   1 32.8854 28.6635   3
  -9 -12   0 89.5737 47.2316   2
  -9 -12   0 93.7518 40.9755   3
  -9 -12  -1-1.63016 20.1372   2
  -9 -12  -1-24.7848 26.3140   3
  -9 -12  -2 24.7860 16.6445   2
  -9 -12  -3 32.3829 26.8060   2
  -9 -12  -4-37.3751 31.6909   2
  -9 -11  10 31.4622 28.5665   1
  -9 -11   9 6.32836 25.3724   1
  -9 -11   8 28.8030 28.1961   1
  -9 -11   7 27.4781 25.4654   1
  -9 -11   6 3.54273 15.2930   1
  -9 -11   5 124.730 69.1639   2
  -9 -11   5-9.15484 23.6491   1
  -9 -11   4 45.3934 44.9589   2
  -9 -11   4 11.1023 20.5581   1
  -9 -11   3 23.5494 32.7617   2
  -9 -11   3-13.9486 15.4378   1
  -9 -11   2 19.9334 27.9997   2
  -9 -11   2 43.8339 36.2793   3
  -9 -11   1-11.9927 26.6936   2
  -9 -11   1 7.49360 18.3151   3
  -9 -11   0 47.6860 34.6978   2
  -9 -11   0 0.59515 12.9675   3
  -9 -11  -1 50.2615 26.4188   2
  -9 -11  -1-18.1086 23.5730   3
  -9 -11  -2-22.1740 23.5587   2
  -9 -11  -3 64.3026 43.6547   2
  -9 -11  -4 23.8802 12.5977   2
  -9 -10  10 33.3427 32.9392   1
  -9 -10   9 16.3483 28.6694   1
  -9 -10   8-0.60701 16.2259   1
  -9 -10   7-11.2529 13.5953   1
  -9 -10   6 12.9977 11.8743   1
  -9 -10   5 96.0860 40.6007   1
  -9 -10   4 118.012 63.6088   2
  -9 -10   4 55.6545 30.1987   1
  -9 -10   3-26.4470 30.5527   2
  -9 -10   3 13.8144 22.2449   1
  -9 -10   2 1.05264 20.2565   2
  -9 -10   2-10.4925 14.5378   3
  -9 -10   1 7.33631 21.7887   2
  -9 -10   1 27.9521 22.0913   3
  -9 -10   0 12.9486 28.5182   2
  -9 -10   0-4.41445 20.6923   3
  -9 -10  -1 16.5485 31.3892   2
  -9 -10  -1 1.79587 9.88934   3
  -9 -10  -2-12.0335 28.2425   2
  -9 -10  -3 28.5897 25.4934   2
  -9 -10  -4 30.5925 46.6381   2
  -9  -9  10 13.7752 33.1760   1
  -9  -9   9 32.9008 30.1975   1
  -9  -9   8 34.0761 31.1364   1
  -9  -9   7-12.6732 24.9477   1
  -9  -9   6-12.7825 17.9864   1
  -9  -9   5-0.31739 8.74500   1
  -9  -9   4 69.0975 57.4871   2
  -9  -9   4 12.6334 20.9765   1
  -9  -9   3 30.2489 19.4797   2
  -9  -9   3 15.0301 21.0989   1
  -9  -9   2-14.4603 22.7218   2
  -9  -9   2 1.14511 20.5500   3
  -9  -9   1-0.17100 17.4983   2
  -9  -9   1 3.88364 12.8221   3
  -9  -9   0 67.9859 41.5939   2
  -9  -9   0 26.8857 14.0599   3
  -9  -9  -1 28.6636 26.4283   2
  -9  -9  -1-14.4101 24.1957   3
  -9  -9  -2 57.5835 29.1406   2
  -9  -9  -3 11.4700 25.9857   2
  -9  -9  -4 13.0085 32.5642   2
  -9  -8  11 13.9304 22.0079   1
  -9  -8  10 57.9892 35.0985   1
  -9  -8   9 17.8896 27.0456   1
  -9  -8   8 9.64739 17.5607   1
  -9  -8   7 22.8688 27.1892   1
  -9  -8   6 26.1562 22.1589   1
  -9  -8   5 32.7120 23.9596   1
  -9  -8   4 123.428 58.4284   2
  -9  -8   4 100.942 39.5008   1
  -9  -8   3 19.2266 19.7027   2
  -9  -8   3-4.00025 16.5426   1
  -9  -8   2-4.34732 32.5242   2
  -9  -8   2 17.0613 21.4866   3
  -9  -8   1 15.2081 23.3929   2
  -9  -8   1 22.0429 17.4128   3
  -9  -8   0 58.5159 34.8320   2
  -9  -8   0 52.2829 28.7384   3
  -9  -8  -1 17.8190 17.2143   2
  -9  -8  -1 38.5515 21.5358   3
  -9  -8  -2-5.86558 15.7902   2
  -9  -8  -3 4.58897 21.8251   2
  -9  -8  -4 16.9810 30.7491   2
  -9  -8  -5-5.89853 16.6181   2
  -9  -7  11 25.7270 30.6031   1
  -9  -7  10 4.84783 14.5002   1
  -9  -7   9-3.07611 11.5328   1
  -9  -7   8 39.7263 24.1249   1
  -9  -7   7 4.29546 15.3585   1
  -9  -7   6 3.18520 23.6589   1
  -9  -7   5-4.14376 15.9016   1
  -9  -7   4 14.4642 19.7985   2
  -9  -7   4 12.4583 12.9688   1
  -9  -7   3 19.0987 29.4734   2
  -9  -7   3 26.5392 24.0845   1
  -9  -7   2 7.44201 22.3254   2
  -9  -7   2 10.1008 22.4314   3
  -9  -7   1-15.8273 20.9316   2
  -9  -7   1-5.11701 16.3863   3
  -9  -7   0 50.8400 31.7879   2
  -9  -7   0-12.1283 10.3020   3
  -9  -7  -1 27.1397 33.3714   2
  -9  -7  -1-11.4255 26.0329   3
  -9  -7  -2 22.1267 24.0236   2
  -9  -7  -3 42.8951 51.6665   2
  -9  -7  -4 86.7957 50.2980   2
  -9  -7  -5 77.9024 54.6846   2
  -9  -6  11-20.1138 21.7027   1
  -9  -6  10 69.0781 40.9666   1
  -9  -6   9 0.81237 16.9732   1
  -9  -6   8 89.8565 39.8998   1
  -9  -6   7-3.43601 11.0551   1
  -9  -6   6 79.1151 38.0660   1
  -9  -6   5 9.05595 15.5250   1
  -9  -6   4 54.0981 44.7961   2
  -9  -6   4 8.06936 10.4493   1
  -9  -6   3-39.9031 24.8947   2
  -9  -6   3 14.4860 8.05691   1
  -9  -6   2-5.40949 22.2202   2
  -9  -6   2 32.2763 25.4806   3
  -9  -6   1 0.76743 19.3986   2
  -9  -6   1 15.8999 18.8993   3
  -9  -6   0 31.1354 24.3250   2
  -9  -6   0-11.8792 23.4134   3
  -9  -6  -1 27.6187 35.0193   2
  -9  -6  -1 1.57716 15.4271   3
  -9  -6  -2 41.7767 32.0161   2
  -9  -6  -3-15.8638 22.7515   2
  -9  -6  -4 32.0359 40.2000   2
  -9  -6  -5 24.3574 22.1379   2
  -9  -5  12 41.5195 39.4503   1
  -9  -5  11 65.4952 41.0369   1
  -9  -5  10 9.49174 20.3289   1
  -9  -5   9-3.27809 8.71782   1
  -9  -5   8 28.5283 29.1457   1
  -9  -5   7-5.37563 15.1328   1
  -9  -5   6-32.1947 23.8816   1
  -9  -5   5 71.9284 30.1901   1
  -9  -5   4 149.536 54.0913   2
  -9  -5   4 157.215 46.2730   1
  -9  -5   3 76.1185 43.0528   2
  -9  -5   2 49.2119 17.1149   2
  -9  -5   2 90.8838 38.2517   3
  -9  -5   1 86.1186 40.5873   2
  -9  -5   1 67.9151 26.7624   3
  -9  -5   0 30.2292 36.5980   2
  -9  -5   0 4.78238 15.4275   3
  -9  -5  -1 3.51873 23.8337   2
  -9  -5  -2-18.6081 23.3494   2
  -9  -5  -3 0.67770 16.6539   2
  -9  -5  -4 46.2321 29.9580   2
  -9  -5  -5 39.6751 50.5785   2
  -9  -4  12 48.6900 37.5748   1
  -9  -4  11-10.2395 20.0292   1
  -9  -4  10 22.9073 28.0321   1
  -9  -4   9 37.1491 24.9628   1
  -9  -4   8 19.7382 19.1658   1
  -9  -4   7 41.6640 21.1627   1
  -9  -4   6 21.8211 18.7793   1
  -9  -4   5 2.69154 12.2020   1
  -9  -4   4 12.1056 29.6563   2
  -9  -4   4 4.81796 13.6190   1
  -9  -4   3 206.887 63.8320   2
  -9  -4   2 166.648 52.5903   2
  -9  -4   2 176.947 44.6355   3
  -9  -4   1-31.8062 33.4761   2
  -9  -4   1 21.6451 17.9736   3
  -9  -4   0 30.0380 20.7803   2
  -9  -4   0-14.4362 23.6763   3
  -9  -4  -1 77.7729 38.5079   2
  -9  -4  -2 19.9593 13.8326   2
  -9  -4  -3 19.1902 24.1179   2
  -9  -4  -4 1.50079 11.5510   2
  -9  -4  -5 31.4433 15.1829   2
  -9  -3  12 87.7724 50.6925   1
  -9  -3  11 32.6942 30.6980   1
  -9  -3  10 39.0193 30.2867   1
  -9  -3   9 11.7314 25.1445   1
  -9  -3   8 61.2357 31.2368   1
  -9  -3   7 8.43543 17.6509   1
  -9  -3   6 20.4807 14.1629   1
  -9  -3   5 2.91258 14.9586   1
  -9  -3   4 92.2416 41.3313   2
  -9  -3   4 67.1819 29.0403   1
  -9  -3   3 136.340 51.3683   2
  -9  -3   2-12.0199 17.3703   2
  -9  -3   2 53.6652 29.4081   3
  -9  -3   1 29.5404 26.8043   2
  -9  -3   1 52.3447 23.3062   3
  -9  -3   0 44.6695 35.4949   2
  -9  -3   0 18.9918 14.4675   3
  -9  -3  -1-16.2529 16.9999   2
  -9  -3  -2 8.34279 13.8493   2
  -9  -3  -3-10.1503 16.4261   2
  -9  -3  -4 45.3446 20.4031   2
  -9  -3  -5-2.10503 21.6266   2
  -9  -2  12 87.7904 42.0998   1
  -9  -2  11 27.6269 25.6187   1
  -9  -2  10 1.85414 14.7557   1
  -9  -2   9 55.0337 37.9710   1
  -9  -2   8 53.8040 32.5384   1
  -9  -2   7 33.8039 25.6466   1
  -9  -2   6 4.24050 13.7309   1
  -9  -2   5 37.0475 24.8947   1
  -9  -2   4 58.5719 29.0197   2
  -9  -2   3 50.3999 34.2583   2
  -9  -2   2 154.640 46.7960   2
  -9  -2   2 162.650 38.7577   3
  -9  -2   1 38.9377 24.5160   2
  -9  -2   1-8.89741 14.3235   3
  -9  -2   0 52.2594 31.3578   2
  -9  -2   0-0.43641 14.6990   3
  -9  -2  -1 16.6060 36.2884   2
  -9  -2  -2 21.0379 14.2163   2
  -9  -2  -3 34.1463 39.4438   2
  -9  -2  -4 48.1262 33.6132   2
  -9  -2  -5 35.3557 36.7803   2
  -9  -1  13-8.96613 20.6271   1
  -9  -1  12 32.5502 44.6501   1
  -9  -1  11-14.8458 13.1411   1
  -9  -1  10 16.7452 12.0573   1
  -9  -1   9 14.6324 14.9390   1
  -9  -1   8 25.9498 24.2022   1
  -9  -1   7 9.70362 15.0395   1
  -9  -1   6 22.3014 20.2018   1
  -9  -1   5 69.1050 32.3794   1
  -9  -1   4 132.187 50.1146   2
  -9  -1   3 296.796 64.7633   2
  -9  -1   2 279.081 66.3081   2
  -9  -1   2 284.207 48.0023   3
  -9  -1   1 73.1621 39.7306   2
  -9  -1   1 33.9834 15.1258   3
  -9  -1   0-4.96522 13.5683   2
  -9  -1   0 6.97327 7.14772   3
  -9  -1  -1 12.8517 9.37637   2
  -9  -1  -2 14.4082 27.9960   2
  -9  -1  -3 82.9886 43.6660   2
  -9  -1  -4 25.5297 27.9852   2
  -9  -1  -5 22.1792 21.9436   2
  -9   0  13 5.96115 42.9349   1
  -9   0  12 59.8392 47.6645   1
  -9   0  11-22.8598 23.7203   1
  -9   0  10-0.47813 24.8082   1
  -9   0   9 17.7080 20.9204   1
  -9   0   8 140.034 46.7833   1
  -9   0   7-4.47943 16.6368   1
  -9   0   6 43.8186 25.5040   1
  -9   0   5 25.6591 23.6884   2
  -9   0   5 22.4811 20.5406   1
  -9   0   4 49.6819 30.8471   2
  -9   0   3 60.1529 31.8869   2
  -9   0   2 95.9492 34.1636   2
  -9   0   2 163.925 36.3343   3
  -9   0   1 78.1564 46.5443   2
  -9   0   1 0.70024 11.5087   3
  -9   0   0 31.0360 23.9703   2
  -9   0  -1-9.66977 20.2862   2
  -9   0  -2 65.7480 42.7001   2
  -9   0  -3 37.6247 36.2973   2
  -9   0  -4 77.6453 55.3404   2
  -9   0  -5 46.6390 30.9254   2
  -9   1  13-2.65179 23.9089   1
  -9   1  12 34.9086 32.0812   1
  -9   1  11 36.4270 37.8528   1
  -9   1  10 45.4097 37.9332   1
  -9   1   9 37.9097 27.2966   1
  -9   1   8 18.7471 29.0870   1
  -9   1   7 19.0019 15.9733   1
  -9   1   6-0.85294 13.8205   1
  -9   1   5 49.1442 27.1180   2
  -9   1   4 95.4186 37.8209   2
  -9   1   3 278.035 63.4001   2
  -9   1   2 257.063 60.5417   2
  -9   1   2 294.671 44.5071   3
  -9   1   1 110.512 48.4792   2
  -9   1   1 49.1552 19.8757   3
  -9   1   0-15.4483 18.8502   2
  -9   1  -1-2.84729 16.9042   2
  -9   1  -2 16.2919 22.3730   2
  -9   1  -3 14.9066 17.0410   2
  -9   1  -4 29.9122 35.6763   2
  -9   1  -5-10.3078 12.3686   2
  -9   2  13 105.014 48.3236   1
  -9   2  12 25.9501 41.0126   1
  -9   2  11 25.3512 31.1208   1
  -9   2  10 31.7985 24.6290   1
  -9   2   9 67.8824 38.2170   1
  -9   2   8 17.6303 10.3025   1
  -9   2   7 7.88959 19.0687   1
  -9   2   6 5.25866 18.6582   1
  -9   2   5 35.7611 27.0569   2
  -9   2   4 118.367 38.7955   2
  -9   2   3 109.088 39.5015   2
  -9   2   2 130.379 49.3352   2
  -9   2   2 144.865 31.2753   3
  -9   2   1 23.0581 29.3798   2
  -9   2   1-1.81154 10.1951   3
  -9   2   0 28.4482 32.8113   2
  -9   2  -1 28.4412 28.2376   2
  -9   2  -2 27.8905 25.2400   2
  -9   2  -3 51.1894 40.6419   2
  -9   2  -4 31.8359 33.5972   2
  -9   2  -5-8.48210 16.2092   2
  -9   3  13 51.6993 47.0523   1
  -9   3  12 34.0594 33.4531   1
  -9   3  11 47.1324 30.9305   1
  -9   3  10-4.27672 11.9279   1
  -9   3   9 36.1085 24.3313   1
  -9   3   8 7.43486 22.6570   1
  -9   3   7 17.8300 9.28463   1
  -9   3   5-20.8097 13.3622   2
  -9   3   4 66.7359 30.8342   2
  -9   3   3 110.153 39.5387   2
  -9   3   3 119.469 27.7405   3
  -9   3   2 35.8057 13.7985   2
  -9   3   2 47.5737 15.9399   3
  -9   3   1 2.42204 15.5851   2
  -9   3   0 54.3395 30.7420   2
  -9   3  -1-6.48801 23.5233   2
  -9   3  -2 38.7080 33.1444   2
  -9   3  -3 70.5284 50.5200   2
  -9   3  -4 15.6310 20.3864   2
  -9   3  -5 41.4621 48.0454   2
  -9   4  12-5.94343 20.9039   1
  -9   4  11 15.7295 37.2568   1
  -9   4  10 66.2452 33.9303   1
  -9   4   9-14.4371 16.1689   1
  -9   4   8 1.24498 13.1130   1
  -9   4   5 36.0353 24.5635   2
  -9   4   4 22.1027 19.4738   2
  -9   4   3 199.348 47.8895   2
  -9   4   3 233.371 33.1679   3
  -9   4   2 228.001 58.5314   2
  -9   4   2 160.313 24.7171   3
  -9   4   1 24.6842 17.0629   2
  -9   4   0 30.7115 28.6018   2
  -9   4  -1 54.3274 32.5979   2
  -9   4  -2 20.5565 27.0285   2
  -9   4  -3 31.7683 28.2622   2
  -9   4  -4 47.4178 41.4343   2
  -9   4  -5-3.19577 28.4315   2
  -9   5  12 25.6346 35.0597   1
  -9   5  11 45.0416 32.9682   1
  -9   5  10 25.4009 12.3627   1
  -9   5   9-3.06081 13.8372   1
  -9   5   5 57.9422 28.9259   2
  -9   5   4 121.998 40.7389   2
  -9   5   3 59.8661 30.6357   2
  -9   5   3 72.3480 16.4203   3
  -9   5   2 122.454 43.3649   2
  -9   5   1 67.1433 40.4566   2
  -9   5   0 18.3288 24.5728   2
  -9   5  -1-16.2967 20.6132   2
  -9   5  -2 26.4121 35.3344   2
  -9   5  -3 10.1343 14.1333   2
  -9   5  -4-2.33712 19.2813   2
  -9   5  -5 75.0059 53.0325   2
  -9   6  12-14.3435 16.0468   1
  -9   6  11-0.55746 12.6611   1
  -9   6  10-1.32152 24.9033   1
  -9   6   6 111.184 38.6666   2
  -9   6   5 37.5244 29.8980   2
  -9   6   4 42.7929 27.9554   2
  -9   6   3-14.8334 14.8549   2
  -9   6   3 2.29512 3.50246   3
  -9   6   2 3.94751 10.4664   2
  -9   6   1 15.8316 24.0469   2
  -9   6   0 10.6810 20.6938   2
  -9   6  -1-12.3384 20.4950   2
  -9   6  -2 40.8015 45.2253   2
  -9   6  -3 20.9708 23.4396   2
  -9   6  -4 56.1155 43.3234   2
  -9   6  -5-8.18302 28.4033   2
  -9   7  11-10.6779 16.0461   1
  -9   7   6 32.4871 24.0677   2
  -9   7   5 10.6532 22.4133   2
  -9   7   4-2.43498 18.2877   2
  -9   7   4 31.6310 10.9024   3
  -9   7   3-6.20757 25.7777   2
  -9   7   2 27.9843 30.2739   2
  -9   7   1 21.4374 26.5323   2
  -9   7   0-15.2887 23.3769   2
  -9   7  -1-42.1851 27.8989   2
  -9   7  -2 42.4093 33.5017   2
  -9   7  -3 22.9093 26.3567   2
  -9   7  -4 44.5396 37.5642   2
  -9   7  -5 89.1832 52.4461   2
  -9   8   6 34.9997 25.7725   2
  -9   8   5 1.24909 9.31427   2
  -9   8   4 119.072 41.3383   2
  -9   8   3 52.1394 26.0157   2
  -9   8   2 6.93905 23.3078   2
  -9   8   1 2.84864 16.4340   2
  -9   8   0 61.6783 37.0786   2
  -9   8  -1 56.1563 41.4125   2
  -9   8  -2 6.50846 17.1784   2
  -9   8  -3-6.52060 19.6714   2
  -9   8  -4 8.79163 30.6850   2
  -9   8  -5 12.9508 35.9172   2
  -9   9   7 45.1932 28.9978   2
  -9   9   6 21.8956 25.3101   2
  -9   9   5 17.7165 20.5007   2
  -9   9   4-15.3831 22.8465   2
  -9   9   3 44.7373 25.4577   2
  -9   9   2 10.3143 10.1098   2
  -9   9   1 41.6555 31.0468   2
  -9   9   0 33.9086 21.6928   2
  -9   9  -1-5.54995 15.1201   2
  -9   9  -2 21.2928 20.0087   2
  -9   9  -3-12.2558 18.2312   2
  -9   9  -4-7.73928 14.2575   2
  -9   9  -5 35.6628 34.4088   2
  -9  10   7 22.4055 32.7379   2
  -9  10   6 23.0375 26.6615   2
  -9  10   5 18.9872 18.7514   2
  -9  10   4 25.4881 17.7315   2
  -9  10   3 23.2026 21.8153   2
  -9  10   2 17.6908 21.0414   2
  -9  10   1-2.02930 16.1485   2
  -9  10   0 7.67191 20.1117   2
  -9  10  -1 24.7692 21.2927   2
  -9  10  -2-9.82537 8.60421   2
  -9  10  -3 17.3652 21.2240   2
  -9  10  -4 18.7303 37.8105   2
  -9  11   7 31.7043 21.9921   2
  -9  11   6 11.6530 16.7625   2
  -9  11   5 29.1561 26.3266   2
  -9  11   4 41.0416 26.8974   2
  -9  11   3 47.3779 32.1628   2
  -9  11   2-5.01167 14.5433   2
  -9  11   1-19.5561 22.7607   2
  -9  11   0 41.8611 35.4281   2
  -9  11  -1 23.2836 19.9541   2
  -9  11  -2-13.4176 15.1075   2
  -9  11  -3-6.21276 18.4220   2
  -9  11  -4-56.2582 36.0787   2
  -9  12   8 63.8253 29.8001   2
  -9  12   7 31.3050 22.8753   2
  -9  12   6 48.0851 29.8569   2
  -9  12   5 50.5479 26.3858   2
  -9  12   4 41.5047 25.0369   2
  -9  12   3 35.5199 27.0372   2
  -9  12   2 16.3392 12.0968   2
  -9  12   1 25.7706 26.2586   2
  -9  12   0 64.4883 36.4762   2
  -9  12  -1 9.86815 23.0423   2
  -9  12  -2 17.1703 24.2624   2
  -9  12  -3-0.18749 25.9147   2
  -9  12  -4 12.0807 18.9101   2
  -9  13   6 37.0770 21.6387   2
  -9  13   5 48.4190 26.8780   2
  -9  13   4 12.3415 16.6454   2
  -9  13   3 42.3309 23.2834   2
  -9  13   2 6.62903 12.6450   2
  -9  13   1 13.1690 10.1559   2
  -9  13   0 16.4913 23.1523   2
  -9  13  -1 29.5605 24.2373   2
  -9  13  -2 31.9100 28.8320   2
  -9  13  -3 0.36711 24.3401   2
  -9  13  -4 7.29535 20.1230   2
  -9  14   4 15.8416 9.31282   2
  -9  14   3 41.1469 28.1224   2
  -9  14   2 48.6303 29.1022   2
  -9  14   1 51.4831 24.1595   2
  -9  14   0-8.19709 12.5234   2
  -9  14  -1-25.4915 19.7591   2
  -9  14  -2 10.3756 15.9554   2
  -9  14  -3 20.0213 27.3703   2
  -9  14  -4-30.1110 26.5810   2
  -9  15   0 43.8333 35.7582   2
  -9  15  -1 18.5553 19.8769   2
  -9  15  -2-33.5616 25.3940   2
  -9  15  -3 62.6502 39.3141   2
  -9  15  -4 7.91223 12.9763   2
 -10 -19   5 87.7604 59.1161   2
 -10 -19   4 24.2725 45.8957   2
 -10 -19   4-113.917 57.8880   1
 -10 -19   3-0.75344 24.3815   2
 -10 -18   6-45.2528 41.9942   2
 -10 -18   5 19.7696 40.2264   2
 -10 -18   5 39.8106 38.8764   1
 -10 -18   4 76.9779 52.6152   2
 -10 -18   4 18.1166 26.2138   1
 -10 -18   3 4.07273 29.0951   2
 -10 -18   3 0.93425 23.9656   1
 -10 -18   2 6.25460 23.6254   2
 -10 -18   1 84.3339 58.6212   2
 -10 -17   6 22.5589 18.9398   2
 -10 -17   5-74.5483 50.4193   2
 -10 -17   5-8.25166 18.6775   1
 -10 -17   4 10.3179 46.1367   2
 -10 -17   4 57.2591 45.2276   1
 -10 -17   3 0.96103 32.9142   2
 -10 -17   3 57.3585 53.9520   1
 -10 -17   2 27.0823 43.6037   2
 -10 -17   1 35.1858 25.4630   2
 -10 -17   0-17.8168 23.3965   2
 -10 -16   6 21.7807 22.8914   2
 -10 -16   6 58.2788 38.2367   1
 -10 -16   5-30.5494 34.7836   2
 -10 -16   5 73.3473 54.1008   1
 -10 -16   4 42.3273 39.2360   2
 -10 -16   4-59.8221 39.4167   1
 -10 -16   3 7.57404 25.4908   2
 -10 -16   3 41.6785 41.1959   1
 -10 -16   2 26.2476 19.9256   2
 -10 -16   1 20.9201 30.4068   2
 -10 -16   0 16.4044 38.8287   2
 -10 -16  -1-56.8386 37.9216   2
 -10 -15   6 37.2105 61.2871   2
 -10 -15   6 41.5180 43.7577   1
 -10 -15   5-9.51181 41.8539   2
 -10 -15   5 131.130 64.6004   1
 -10 -15   4 50.0369 50.5981   2
 -10 -15   4-44.1772 33.3418   1
 -10 -15   3 4.25477 30.2791   2
 -10 -15   3 5.56216 26.0891   1
 -10 -15   3 59.4712 56.9747   3
 -10 -15   2-13.0506 21.0391   2
 -10 -15   2 63.1246 50.5633   3
 -10 -15   1-3.44654 21.2362   2
 -10 -15   0 31.1833 35.4754   2
 -10 -15  -1-1.78602 33.9658   2
 -10 -14   7 30.8063 36.9568   1
 -10 -14   6-15.8379 23.3033   2
 -10 -14   6 22.2741 14.2212   1
 -10 -14   5 49.8881 42.6096   2
 -10 -14   5 17.4548 56.1331   1
 -10 -14   4 58.4695 65.9861   2
 -10 -14   4 5.77982 27.7329   1
 -10 -14   3 22.5076 27.3477   2
 -10 -14   3 24.3071 20.7253   1
 -10 -14   3 74.0996 55.6546   3
 -10 -14   2-49.4274 35.8467   2
 -10 -14   2 17.7694 36.6865   3
 -10 -14   1 36.0101 34.5144   2
 -10 -14   1 18.7868 21.1621   3
 -10 -14   0 22.5364 25.4832   2
 -10 -14   0 18.8379 17.4310   3
 -10 -14  -1 38.2749 44.0266   2
 -10 -14  -2-124.131 55.3376   2
 -10 -13   8 32.2101 27.5235   1
 -10 -13   7 25.1097 31.0933   1
 -10 -13   6 4.90038 26.2752   2
 -10 -13   6 12.1116 34.0961   1
 -10 -13   5 41.2886 55.5387   2
 -10 -13   5 41.6976 37.1882   1
 -10 -13   4-16.8230 20.7265   2
 -10 -13   4 16.6244 21.2776   1
 -10 -13   3-12.6335 26.9483   2
 -10 -13   3 24.8435 28.4937   1
 -10 -13   3 26.9714 42.5585   3
 -10 -13   2-99.7971 49.4271   2
 -10 -13   2 39.2825 43.8730   3
 -10 -13   1 14.4453 27.7299   2
 -10 -13   1-8.69003 18.4250   3
 -10 -13   0 48.7187 48.1895   2
 -10 -13   0 38.9682 34.2631   3
 -10 -13  -1 0.55363 15.2272   2
 -10 -13  -1 1.90981 15.5199   3
 -10 -13  -2-12.8929 20.8107   2
 -10 -12   8-11.7643 25.1944   1
 -10 -12   7 8.21615 21.2706   1
 -10 -12   6-7.95658 22.5853   2
 -10 -12   6 6.44272 11.0492   1
 -10 -12   5 57.7367 59.3932   2
 -10 -12   5 3.30126 14.9727   1
 -10 -12   4 101.119 62.3066   2
 -10 -12   4 60.6170 38.5938   1
 -10 -12   3 19.6042 25.7220   2
 -10 -12   3 25.4145 38.0480   1
 -10 -12   3 41.8352 37.2813   3
 -10 -12   2 48.6110 40.3547   2
 -10 -12   2 34.2284 34.3777   3
 -10 -12   1 47.1970 39.1378   2
 -10 -12   1 43.9528 34.1791   3
 -10 -12   0 6.61388 17.1657   2
 -10 -12   0 8.86502 24.3896   3
 -10 -12  -1-2.41520 19.7249   2
 -10 -12  -1 43.4337 33.4960   3
 -10 -12  -2 41.4072 35.6537   2
 -10 -11   9 48.9634 41.7654   1
 -10 -11   8 14.6755 17.2958   1
 -10 -11   7 32.4485 37.5373   1
 -10 -11   6 23.4891 19.6036   1
 -10 -11   5 142.145 75.6346   2
 -10 -11   5 7.48795 9.89792   1
 -10 -11   4 119.279 51.6337   2
 -10 -11   4 22.7085 27.9258   1
 -10 -11   3 12.7876 31.7035   2
 -10 -11   3-2.28616 15.2110   1
 -10 -11   3 53.7259 43.1422   3
 -10 -11   2-1.84691 13.4676   2
 -10 -11   2 5.70068 11.4193   3
 -10 -11   1 41.6550 41.7382   2
 -10 -11   1 8.13646 30.4579   3
 -10 -11   0 90.6912 52.3008   2
 -10 -11   0 88.3146 41.1866   3
 -10 -11  -1-34.2001 31.3913   2
 -10 -11  -1-5.61635 21.4100   3
 -10 -11  -2 8.21380 24.8790   2
 -10 -10   9 44.5130 40.1577   1
 -10 -10   8 5.13456 20.1640   1
 -10 -10   7 21.6481 36.2220   1
 -10 -10   6 54.4122 39.1053   1
 -10 -10   5 22.8192 39.8342   2
 -10 -10   5 28.3599 30.5581   1
 -10 -10   4 99.6649 53.7203   2
 -10 -10   4 10.1052 16.1834   1
 -10 -10   3 8.72631 22.6074   2
 -10 -10   2 57.1226 41.7837   2
 -10 -10   2 24.9436 34.4279   3
 -10 -10   1 69.7389 52.1320   2
 -10 -10   1 10.0341 21.1414   3
 -10 -10   0 10.9069 26.0949   2
 -10 -10   0-29.0144 22.9727   3
 -10 -10  -1 39.7165 36.6028   2
 -10 -10  -1-26.9834 18.1671   3
 -10 -10  -2-0.11052 10.9583   2
 -10 -10  -3 80.5775 52.9705   2
 -10  -9   9-9.73682 14.3493   1
 -10  -9   8 35.4398 29.2791   1
 -10  -9   7 64.8529 36.7669   1
 -10  -9   6 40.4981 31.0253   1
 -10  -9   5 85.6682 59.7388   2
 -10  -9   5 16.4383 22.5927   1
 -10  -9   4 116.407 63.2193   2
 -10  -9   4 35.4115 27.2608   1
 -10  -9   3 36.4789 31.7949   2
 -10  -9   2-14.8523 23.2938   2
 -10  -9   2-8.95315 11.0725   3
 -10  -9   1 56.4769 43.9729   2
 -10  -9   1 6.04248 20.3803   3
 -10  -9   0 62.4872 49.8638   2
 -10  -9   0-2.01513 16.6379   3
 -10  -9  -1-2.51026 25.4051   2
 -10  -9  -1 0.49432 17.9850   3
 -10  -9  -2-1.14751 43.7125   2
 -10  -9  -3-16.3725 19.5772   2
 -10  -8  10 16.3140 26.7607   1
 -10  -8   9 26.0919 33.7490   1
 -10  -8   8 63.8881 39.3146   1
 -10  -8   7 15.1814 22.4473   1
 -10  -8   6 14.3157 14.9513   1
 -10  -8   5 11.3804 36.0561   2
 -10  -8   5 9.83116 18.5476   1
 -10  -8   4-3.33662 23.8120   2
 -10  -8   4 13.4272 24.2230   1
 -10  -8   3-1.53043 18.0541   2
 -10  -8   2-8.10649 27.7873   2
 -10  -8   2 29.0358 20.1718   3
 -10  -8   1-54.5601 61.8379   2
 -10  -8   1-25.7458 25.0561   3
 -10  -8   0 76.3431 51.7288   2
 -10  -8   0 19.2187 13.9208   3
 -10  -8  -1 2.84974 16.8356   2
 -10  -8  -2 26.5868 36.9472   2
 -10  -8  -3 24.6389 33.0725   2
 -10  -7  10 5.20725 24.6339   1
 -10  -7   9 47.4331 32.4369   1
 -10  -7   8 13.0150 18.3091   1
 -10  -7   7 33.1710 25.2203   1
 -10  -7   6-22.8004 8.70000   1
 -10  -7   5 44.5707 40.9177   2
 -10  -7   5 30.9472 33.2355   1
 -10  -7   4 14.4371 26.4003   2
 -10  -7   4 8.81330 14.3834   1
 -10  -7   3-4.12520 15.3352   2
 -10  -7   2 0.50023 32.1657   2
 -10  -7   2 3.31489 24.5722   3
 -10  -7   1 88.6855 47.0463   2
 -10  -7   1 44.6767 27.7010   3
 -10  -7   0 20.4183 31.6369   2
 -10  -7   0-18.2116 19.9153   3
 -10  -7  -1-17.8330 15.8587   2
 -10  -7  -2 8.62737 19.3880   2
 -10  -7  -3-4.57467 29.2881   2
 -10  -6  10 44.5892 41.4707   1
 -10  -6   9 29.7408 30.4465   1
 -10  -6   8 28.8597 20.7733   1
 -10  -6   7 36.7999 31.8407   1
 -10  -6   6 21.2163 24.8921   1
 -10  -6   5 20.6977 24.1818   2
 -10  -6   5 20.0945 18.4678   1
 -10  -6   4 69.2568 44.0884   2
 -10  -6   4-4.16395 9.28367   1
 -10  -6   3 18.8304 25.0952   2
 -10  -6   2-40.3981 42.8536   2
 -10  -6   2-6.47155 13.4799   3
 -10  -6   1 7.97665 29.4802   2
 -10  -6   1 3.06681 15.6825   3
 -10  -6   0 38.0513 31.2914   2
 -10  -6   0-0.62767 15.5959   3
 -10  -6  -1 35.3028 26.2141   2
 -10  -6  -2 10.7740 13.3168   2
 -10  -6  -3 54.1440 39.8082   2
 -10  -5  11-11.2436 16.4598   1
 -10  -5  10-0.49086 22.7553   1
 -10  -5   9 41.0195 31.6333   1
 -10  -5   8 49.9085 27.0270   1
 -10  -5   7 48.9867 37.3904   1
 -10  -5   6 57.1107 41.0297   1
 -10  -5   5-2.00389 25.4420   2
 -10  -5   5-16.7872 20.4196   1
 -10  -5   4 14.0508 33.2528   2
 -10  -5   3 38.6328 22.9333   2
 -10  -5   2-21.2848 28.3424   2
 -10  -5   2-0.81062 13.5002   3
 -10  -5   1 98.9979 43.1243   2
 -10  -5   1-12.0660 15.9448   3
 -10  -5   0 97.5794 49.3331   2
 -10  -5   0 107.011 33.1537   3
 -10  -5  -1-8.10402 13.8245   2
 -10  -5  -2-11.2401 18.1005   2
 -10  -5  -3 37.1882 33.1208   2
 -10  -4  11 38.5231 32.4711   1
 -10  -4  10 42.0744 36.4938   1
 -10  -4   9-13.3407 27.3984   1
 -10  -4   8 56.0512 42.4914   1
 -10  -4   7 70.5335 36.2319   1
 -10  -4   6 49.6875 28.3599   1
 -10  -4   5 71.7628 44.5777   2
 -10  -4   5 70.8460 32.3866   1
 -10  -4   4-3.32509 28.1376   2
 -10  -4   3-18.2451 13.7142   2
 -10  -4   2 20.9500 20.1906   2
 -10  -4   2 58.3956 27.6836   3
 -10  -4   1 67.2927 36.6146   2
 -10  -4   1 24.7348 20.0966   3
 -10  -4   0 55.5857 42.4238   2
 -10  -4   0-6.51070 14.0428   3
 -10  -4  -1 93.2839 46.8976   2
 -10  -4  -2 48.0234 34.4077   2
 -10  -4  -3 75.3919 42.8628   2
 -10  -3  11 80.1285 57.3764   1
 -10  -3  10 21.2137 32.8510   1
 -10  -3   9 33.1076 25.2691   1
 -10  -3   8 24.1065 26.4922   1
 -10  -3   7 74.3804 36.7995   1
 -10  -3   6 18.4281 9.85852   1
 -10  -3   5 191.486 66.7702   2
 -10  -3   5 144.933 49.2707   1
 -10  -3   4 49.2959 40.1639   2
 -10  -3   3 45.2955 30.8964   2
 -10  -3   3 60.8185 31.4191   3
 -10  -3   2 38.2395 28.1204   2
 -10  -3   2 33.0555 21.6871   3
 -10  -3   1 78.8834 45.0863   2
 -10  -3   1 24.0320 18.3579   3
 -10  -3   0-0.04759 14.7546   2
 -10  -3   0-23.0156 16.6502   3
 -10  -3  -1 18.4009 10.5070   2
 -10  -3  -2-41.9881 38.4200   2
 -10  -3  -3 86.8899 40.0998   2
 -10  -2  12 76.8148 48.5691   1
 -10  -2  11 28.7338 28.6271   1
 -10  -2  10 21.9269 23.3985   1
 -10  -2   9 8.85398 16.7171   1
 -10  -2   8 70.4480 34.6493   1
 -10  -2   7 65.1805 37.2241   1
 -10  -2   6 41.4141 25.8902   1
 -10  -2   5 51.6036 43.7883   2
 -10  -2   4 108.135 44.0115   2
 -10  -2   3 96.3394 43.9067   2
 -10  -2   3 76.9563 32.5765   3
 -10  -2   2 22.6061 21.3061   2
 -10  -2   2 47.6988 24.4905   3
 -10  -2   1-6.51849 12.4084   2
 -10  -2   1 18.1528 6.68964   3
 -10  -2   0 29.2207 27.9389   2
 -10  -2  -1-32.1230 34.7367   2
 -10  -2  -2 46.8428 40.7881   2
 -10  -2  -3-5.85935 24.1861   2
 -10  -1  12 18.2488 27.1715   1
 -10  -1  11 41.5046 23.3822   1
 -10  -1  10 36.6593 40.8562   1
 -10  -1   9-19.4060 16.3475   1
 -10  -1   8 38.6730 32.7905   1
 -10  -1   7 23.0862 19.3155   1
 -10  -1   6 84.2194 36.2559   1
 -10  -1   5 121.014 51.7713   2
 -10  -1   4 282.374 73.6585   2
 -10  -1   3 46.0482 35.1434   2
 -10  -1   3 37.2830 26.8319   3
 -10  -1   2 37.4709 18.9235   2
 -10  -1   2 78.9314 29.7203   3
 -10  -1   1 48.5410 35.5581   2
 -10  -1   1-1.11234 7.51901   3
 -10  -1   0 48.0807 42.3492   2
 -10  -1  -1-10.8632 22.6499   2
 -10  -1  -2-25.0196 25.6127   2
 -10  -1  -3 30.2601 36.4343   2
 -10  -1  -4 45.8122 41.8462   2
 -10   0  12 30.5300 38.8166   1
 -10   0  11 53.0126 45.4268   1
 -10   0  10 2.60314 16.0691   1
 -10   0   9 8.17636 27.4483   1
 -10   0   8 133.321 46.7298   1
 -10   0   7-6.18989 8.92806   1
 -10   0   6 33.9431 24.9734   1
 -10   0   5 18.9044 18.2380   2
 -10   0   4 136.709 50.5031   2
 -10   0   3-14.3433 22.8681   2
 -10   0   3 6.21921 16.5665   3
 -10   0   2 12.2153 23.5275   2
 -10   0   2 4.28969 11.2061   3
 -10   0   1 14.9325 29.7692   2
 -10   0   1-3.69979 11.5267   3
 -10   0   0 41.1916 31.1475   2
 -10   0  -1 0.77895 14.1301   2
 -10   0  -2 26.2808 39.9404   2
 -10   0  -3 34.6383 46.3603   2
 -10   0  -4 15.2204 22.2516   2
 -10   1  12 10.6496 16.7039   1
 -10   1  11 49.2249 39.0169   1
 -10   1  10 7.55001 11.4173   1
 -10   1   9 7.50914 20.4618   1
 -10   1   8 32.7159 32.1098   1
 -10   1   7 0.83299 16.2931   1
 -10   1   6 18.7048 17.6242   2
 -10   1   5 120.704 47.9943   2
 -10   1   4 248.223 65.2068   2
 -10   1   3 5.75768 19.0792   2
 -10   1   3 36.3710 21.9796   3
 -10   1   2 34.0043 23.3773   2
 -10   1   2 62.3029 23.7991   3
 -10   1   1-24.6285 23.4581   2
 -10   1   0 41.3036 36.6391   2
 -10   1  -1-25.2860 33.8878   2
 -10   1  -2-3.37309 29.5926   2
 -10   1  -3 43.8365 43.7453   2
 -10   1  -4 64.7436 52.9285   2
 -10   2  12 9.34000 11.0728   1
 -10   2  11 6.67050 29.8966   1
 -10   2  10 2.73203 11.9131   1
 -10   2   9 31.4925 24.6794   1
 -10   2   8 1.78773 12.4200   1
 -10   2   6 5.48842 26.5627   2
 -10   2   5 63.0002 39.5146   2
 -10   2   4 142.421 57.1906   2
 -10   2   3 83.2594 37.4660   2
 -10   2   3 77.4254 25.3419   3
 -10   2   2 90.7304 45.3688   2
 -10   2   2 40.1313 17.1198   3
 -10   2   1 0.16888 20.4473   2
 -10   2   0 41.2823 32.5080   2
 -10   2  -1 20.1494 20.9073   2
 -10   2  -2 19.0239 28.1945   2
 -10   2  -3 48.4972 48.7520   2
 -10   2  -4 29.2608 44.9725   2
 -10   3  13-19.8833 21.8907   1
 -10   3  12 61.9506 39.9285   1
 -10   3  11-4.89053 25.5317   1
 -10   3  10 19.4103 17.8637   1
 -10   3   9 1.84950 10.3813   1
 -10   3   8 6.30675 19.8338   1
 -10   3   6 24.6595 23.8097   2
 -10   3   5 86.9432 36.5587   2
 -10   3   4 43.0651 37.1762   2
 -10   3   3-2.56821 23.9503   2
 -10   3   3 44.8212 17.8970   3
 -10   3   2 70.0592 43.9456   2
 -10   3   2 14.2438 10.8364   3
 -10   3   1 31.1929 24.0965   2
 -10   3   0-12.3234 18.1996   2
 -10   3  -1 24.8986 35.9449   2
 -10   3  -2 34.1393 40.4619   2
 -10   3  -3 84.9754 58.2675   2
 -10   3  -4 66.4880 49.1077   2
 -10   4  12 0.95372 19.4332   1
 -10   4  11 47.6465 46.8758   1
 -10   4  10 21.5698 34.7779   1
 -10   4   9-22.6632 24.5751   1
 -10   4   6 3.01646 26.0981   2
 -10   4   5 11.3566 15.2892   2
 -10   4   4-6.51241 22.2835   2
 -10   4   3 0.75295 10.3580   2
 -10   4   3 14.1840 10.4619   3
 -10   4   2 34.3129 31.1532   2
 -10   4   1 48.8274 36.4244   2
 -10   4   0 47.6892 38.0216   2
 -10   4  -1 70.9364 45.4731   2
 -10   4  -2 16.0406 27.2673   2
 -10   4  -3 29.7457 33.1081   2
 -10   4  -4 41.6141 41.7312   2
 -10   5  12 1.03802 18.3683   1
 -10   5  11 47.9061 42.5243   1
 -10   5  10-31.1913 30.9198   1
 -10   5   6 53.5887 31.0693   2
 -10   5   5 4.52580 9.09625   2
 -10   5   4 25.4924 21.3442   2
 -10   5   4 18.7889 13.6626   3
 -10   5   3 37.2719 13.0790   2
 -10   5   2 15.1847 29.4281   2
 -10   5   1 48.6729 30.8039   2
 -10   5   0 81.7110 40.5349   2
 -10   5  -1 8.43120 25.1343   2
 -10   5  -2 56.4781 38.0541   2
 -10   5  -3 36.3489 34.9175   2
 -10   6  12 40.2215 41.1234   1
 -10   6   7 24.9588 31.3962   2
 -10   6   6 24.4658 23.7186   2
 -10   6   5 6.36171 15.9679   2
 -10   6   4 7.03995 17.9005   2
 -10   6   3 9.13586 16.8904   2
 -10   6   2 36.6903 29.5132   2
 -10   6   1 54.3471 45.7693   2
 -10   6   0 93.4168 49.7387   2
 -10   6  -1-85.4535 42.2013   2
 -10   6  -2 39.1625 32.9423   2
 -10   6  -3 17.4910 11.6859   2
 -10   7   7-0.03524 11.4733   2
 -10   7   6 24.3895 29.6875   2
 -10   7   5-5.86475 15.1632   2
 -10   7   4 7.81951 18.1902   2
 -10   7   3 32.5518 29.3553   2
 -10   7   2-16.9887 9.57098   2
 -10   7   1 40.9248 32.9883   2
 -10   7   0 12.6349 20.7940   2
 -10   7  -1-3.35474 23.7049   2
 -10   7  -2 18.8311 36.6051   2
 -10   7  -3 82.4672 44.6980   2
 -10   8   7 31.7740 28.5822   2
 -10   8   6 27.0689 20.5950   2
 -10   8   5 12.7430 22.9621   2
 -10   8   4 4.23442 12.1389   2
 -10   8   3 40.7863 35.0032   2
 -10   8   2 16.2800 18.0233   2
 -10   8   1 1.83109 25.6260   2
 -10   8   0 21.2884 29.6643   2
 -10   8  -1 4.96565 14.1051   2
 -10   8  -2 34.3652 33.8702   2
 -10   8  -3 31.5816 37.3961   2
 -10   9   8 14.5962 18.2845   2
 -10   9   7 30.9354 27.9111   2
 -10   9   6 8.04245 26.1856   2
 -10   9   5 8.43976 11.7769   2
 -10   9   4 60.4091 33.4981   2
 -10   9   3 26.8438 21.8553   2
 -10   9   2 28.9552 25.1118   2
 -10   9   1 0.57347 14.2253   2
 -10   9   0 26.8539 21.0555   2
 -10   9  -1 7.23396 12.8690   2
 -10   9  -2 17.6888 36.5079   2
 -10   9  -3 34.8366 30.1919   2
 -10  10   8 26.0327 15.6038   2
 -10  10   7 56.8794 32.5795   2
 -10  10   6 7.42642 16.3780   2
 -10  10   5-10.3185 9.93621   2
 -10  10   4 73.1145 41.1988   2
 -10  10   3 67.1839 36.3743   2
 -10  10   2 20.4490 29.2995   2
 -10  10   1 18.1072 23.2418   2
 -10  10   0-13.3655 10.4829   2
 -10  10  -1 50.8975 36.7796   2
 -10  10  -2-15.0861 31.9683   2
 -10  10  -3 14.1214 28.7557   2
 -10  11   9 55.8623 38.7243   2
 -10  11   8 42.4981 31.7242   2
 -10  11   7 23.7740 26.1305   2
 -10  11   6-6.17842 11.8608   2
 -10  11   5 53.1494 32.3720   2
 -10  11   4 74.7990 40.3550   2
 -10  11   3 15.4243 26.2135   2
 -10  11   2 20.0506 13.8187   2
 -10  11   1-10.9771 21.7396   2
 -10  11   0 11.2505 21.1279   2
 -10  11  -1 34.6163 35.7714   2
 -10  11  -2-11.9585 18.5391   2
 -10  11  -3 13.5159 20.8274   2
 -10  12   7-0.83200 19.4141   2
 -10  12   6 1.75564 8.42932   2
 -10  12   5 18.1549 11.9318   2
 -10  12   4 26.2179 25.1332   2
 -10  12   3 20.1768 27.7094   2
 -10  12   2 13.4221 15.4240   2
 -10  12   1 5.24608 13.8009   2
 -10  12   0 4.23546 9.49548   2
 -10  12  -1 16.2568 33.7373   2
 -10  12  -2 10.2433 15.8765   2
 -10  12  -3 23.7847 32.3485   2
 -10  13   5 75.5191 33.7013   2
 -10  13   4 83.3238 41.3846   2
 -10  13   3 26.7688 16.7787   2
 -10  13   2 17.5522 20.4586   2
 -10  13   1 19.6221 8.88542   2
 -10  13   0 17.8193 25.5003   2
 -10  13  -1 9.53188 15.9994   2
 -10  13  -2 48.1268 38.9122   2
 -10  13  -3 58.7327 41.4332   2
 -10  14   2-3.68518 11.6851   2
 -10  14   1 51.3686 37.3161   2
 -10  14   0-16.1433 22.0810   2
 -10  14  -1-67.5982 36.3018   2
 -10  14  -2 73.4048 42.0187   2
 -11 -15   4 55.5417 61.7931   2
 -11 -15   4 9.64507 38.8378   1
 -11 -15   3 13.6985 34.1711   2
 -11 -14   5 10.0441 31.5979   2
 -11 -14   5 48.1114 44.1849   1
 -11 -14   4 135.159 82.3877   2
 -11 -14   4 49.2142 49.1906   1
 -11 -14   3-14.7380 25.5353   2
 -11 -14   2 73.9165 53.3050   2
 -11 -13   6 46.0969 60.1602   2
 -11 -13   6 38.9409 39.1764   1
 -11 -13   5 95.3789 67.0759   2
 -11 -13   5 23.7655 44.9601   1
 -11 -13   4 38.4013 51.5611   2
 -11 -13   4 15.8915 26.7706   1
 -11 -13   3 29.1076 41.2252   2
 -11 -13   3 99.1060 61.2191   3
 -11 -13   2 110.233 73.4830   2
 -11 -13   2 26.6664 45.8557   3
 -11 -13   1 38.6825 38.2002   2
 -11 -12   7-1.27842 20.2745   2
 -11 -12   6 51.3641 73.6151   2
 -11 -12   6 0.20260 25.6211   1
 -11 -12   5 48.0908 73.6025   2
 -11 -12   5 34.8546 28.9189   1
 -11 -12   4 32.2078 51.1441   2
 -11 -12   4 22.0793 29.6019   1
 -11 -12   3-28.6364 32.3052   2
 -11 -12   3 108.287 61.8540   3
 -11 -12   2-2.55191 15.3899   2
 -11 -12   2 12.1473 29.3307   3
 -11 -12   1 41.8484 40.1223   2
 -11 -12   1 2.48826 13.1621   3
 -11 -12   0 123.971 63.8253   2
 -11 -11   7 59.2663 57.8326   2
 -11 -11   7 35.3242 35.0888   1
 -11 -11   6 103.233 84.8443   2
 -11 -11   6 53.5583 38.2423   1
 -11 -11   5 56.7405 60.8775   2
 -11 -11   5 40.5229 37.9080   1
 -11 -11   4-26.7839 28.7092   2
 -11 -11   3 40.7637 41.5098   2
 -11 -11   3 55.3872 44.1235   3
 -11 -11   2 63.5070 50.3648   2
 -11 -11   2 36.7889 41.0288   3
 -11 -11   1 138.429 68.9966   2
 -11 -11   1 0.67747 22.3220   3
 -11 -11   0 98.9140 57.0725   2
 -11 -11   0 4.01510 21.3061   3
 -11 -10   7 49.6851 35.8347   2
 -11 -10   7 78.3447 43.3456   1
 -11 -10   6 53.8377 59.4743   2
 -11 -10   6 25.9857 35.9205   1
 -11 -10   5 58.2425 37.6893   2
 -11 -10   5 53.8692 44.5458   1
 -11 -10   4 29.3841 23.0110   2
 -11 -10   3 37.9454 29.5734   2
 -11 -10   3 37.1792 38.6933   3
 -11 -10   2 58.5887 44.7900   2
 -11 -10   2 2.25110 24.0704   3
 -11 -10   1 24.2710 50.5005   2
 -11 -10   1 9.94509 14.1707   3
 -11 -10   0 80.7143 56.6811   2
 -11 -10   0-11.6980 17.3387   3
 -11  -9   8-14.1965 15.1537   1
 -11  -9   7 44.6903 37.0880   1
 -11  -9   6 121.492 78.2227   2
 -11  -9   6 85.4165 47.4497   1
 -11  -9   5 54.9859 55.4407   2
 -11  -9   5 21.2985 30.4887   1
 -11  -9   4 16.3984 29.4379   2
 -11  -9   3 40.9628 54.0728   2
 -11  -9   3 54.2315 47.6023   3
 -11  -9   2 61.0211 43.3326   2
 -11  -9   2 16.7502 24.2268   3
 -11  -9   1 81.3610 62.5908   2
 -11  -9   1-19.6509 20.5802   3
 -11  -9   0-3.51263 27.3788   2
 -11  -9   0-34.5800 25.8054   3
 -11  -9  -1 20.8621 25.9883   2
 -11  -8   8 18.0017 37.9818   1
 -11  -8   7 45.8479 41.7784   1
 -11  -8   6-1.94246 50.8021   2
 -11  -8   6 59.2831 45.8488   1
 -11  -8   5 64.4295 49.2922   2
 -11  -8   5 8.50501 16.4033   1
 -11  -8   4 52.5299 34.8931   2
 -11  -8   3 21.4862 39.2459   2
 -11  -8   3 38.3969 45.3444   3
 -11  -8   2 22.8635 31.8578   2
 -11  -8   2 8.10532 28.2165   3
 -11  -8   1 28.7757 31.9641   2
 -11  -8   1-2.51577 28.6601   3
 -11  -8   0 47.6207 51.7936   2
 -11  -8   0 6.17031 19.2640   3
 -11  -8  -1 56.2030 47.0585   2
 -11  -7   9 41.8202 30.9293   1
 -11  -7   8-2.36953 26.9200   1
 -11  -7   7 53.5828 37.1732   1
 -11  -7   6 88.3507 60.7139   2
 -11  -7   6 46.1897 41.6198   1
 -11  -7   5 66.5478 52.6873   2
 -11  -7   5-0.29291 28.2969   1
 -11  -7   4 53.7150 38.8452   2
 -11  -7   3-4.92320 21.3265   2
 -11  -7   3 23.0069 26.9163   3
 -11  -7   2 78.3779 54.6515   2
 -11  -7   2-3.70341 24.1709   3
 -11  -7   1-8.18302 14.7096   2
 -11  -7   1 4.71535 18.0072   3
 -11  -7   0 25.5824 31.4636   2
 -11  -7   0-0.97486 17.9691   3
 -11  -7  -1 5.34899 37.8359   2
 -11  -6   9 49.3358 46.7941   1
 -11  -6   8 34.8738 31.7779   1
 -11  -6   7 56.1071 37.7321   1
 -11  -6   6 62.2344 51.3139   2
 -11  -6   6 17.4114 35.1615   1
 -11  -6   5 65.2171 65.9415   2
 -11  -6   5 33.5070 34.4041   1
 -11  -6   4 30.4605 26.4779   2
 -11  -6   3-38.8275 42.9268   2
 -11  -6   3 31.5864 33.3774   3
 -11  -6   2 59.2155 39.1393   2
 -11  -6   2 27.7702 27.5528   3
 -11  -6   1 85.3388 54.3969   2
 -11  -6   1 7.35176 18.8677   3
 -11  -6   0 116.526 62.5767   2
 -11  -6   0-37.2725 23.8859   3
 -11  -6  -1 41.6303 49.2956   2
 -11  -5   9 41.4230 36.0273   1
 -11  -5   8 38.6300 39.6385   1
 -11  -5   7 33.9671 36.8204   1
 -11  -5   6 39.0199 41.9310   2
 -11  -5   6 15.9245 28.2456   1
 -11  -5   5 7.31946 21.2733   2
 -11  -5   4 46.2750 47.6572   2
 -11  -5   3 79.3950 52.8674   2
 -11  -5   3 28.1369 35.0145   3
 -11  -5   2 60.1533 44.8464   2
 -11  -5   2 34.4907 24.8554   3
 -11  -5   1 24.6745 43.7905   2
 -11  -5   1 20.7396 14.0866   3
 -11  -5   0 33.1590 33.0593   2
 -11  -5  -1 11.0361 28.1051   2
 -11  -4  10 34.7042 26.1198   1
 -11  -4   9 15.6814 26.0754   1
 -11  -4   8 19.7457 13.0054   1
 -11  -4   7 1.87915 20.4806   1
 -11  -4   6 51.0915 52.9569   2
 -11  -4   6 41.5481 29.8075   1
 -11  -4   5 9.82904 30.5157   2
 -11  -4   4 3.43739 25.4171   2
 -11  -4   3 11.6984 32.5575   2
 -11  -4   3 24.7540 29.5749   3
 -11  -4   2 24.6939 32.1923   2
 -11  -4   2-8.12820 14.0669   3
 -11  -4   1 47.1068 45.8667   2
 -11  -4   1-60.2865 27.8193   3
 -11  -4   0 52.8502 50.0226   2
 -11  -4  -1 18.4647 20.1810   2
 -11  -3  10 95.7927 48.2976   1
 -11  -3   9 5.99013 24.1317   1
 -11  -3   8 51.9981 34.9293   1
 -11  -3   7 24.7844 27.3472   1
 -11  -3   6 99.5741 54.5274   2
 -11  -3   6 34.5611 30.4385   1
 -11  -3   5 62.2480 44.3598   2
 -11  -3   4 41.1740 35.9790   2
 -11  -3   3-13.9022 12.0577   2
 -11  -3   3 39.2432 30.6449   3
 -11  -3   2 124.015 59.2483   2
 -11  -3   2 42.6574 26.5100   3
 -11  -3   1 27.9912 35.7343   2
 -11  -3   1-4.90888 8.15632   3
 -11  -3   0 1.85555 27.8483   2
 -11  -3  -1 36.0019 32.3462   2
 -11  -3  -2 29.6409 37.3658   2
 -11  -2  10-9.14357 23.1426   1
 -11  -2   9 32.7357 28.6833   1
 -11  -2   8 32.5770 34.2140   1
 -11  -2   7 25.0492 30.9993   1
 -11  -2   6 46.6672 45.2397   2
 -11  -2   5 71.5527 44.1205   2
 -11  -2   4 70.7211 46.2924   2
 -11  -2   3 52.8586 36.9629   2
 -11  -2   3 19.5629 22.7201   3
 -11  -2   2 38.5983 42.3093   2
 -11  -2   2 8.29412 7.78274   3
 -11  -2   1 63.3721 42.7099   2
 -11  -2   1 11.0637 13.5567   3
 -11  -2   0 8.70072 21.1833   2
 -11  -2  -1 63.5142 39.4097   2
 -11  -2  -2 19.0065 19.5562   2
 -11  -1  11 57.8503 33.7595   1
 -11  -1  10 75.4481 41.2774   1
 -11  -1   9 91.3311 53.3776   1
 -11  -1   8-27.1352 23.5452   1
 -11  -1   7 36.1242 40.2975   2
 -11  -1   7 14.7051 32.4611   1
 -11  -1   6 48.8540 35.4108   2
 -11  -1   5 142.003 55.2784   2
 -11  -1   4 183.452 65.5421   2
 -11  -1   3 23.6359 25.7801   2
 -11  -1   3 46.3904 26.7598   3
 -11  -1   2-5.22988 12.7614   2
 -11  -1   2 1.02478 14.2552   3
 -11  -1   1 72.8442 51.1225   2
 -11  -1   1 8.08622 13.4740   3
 -11  -1   0 44.2228 23.4001   2
 -11  -1  -1 20.0079 22.5601   2
 -11  -1  -2 24.4142 39.8828   2
 -11   0  11-16.5607 16.3205   1
 -11   0  10 16.2773 31.6486   1
 -11   0   9-8.43682 11.5021   1
 -11   0   8-11.6668 10.2619   1
 -11   0   7 19.8226 26.9316   2
 -11   0   6 25.6810 31.5224   2
 -11   0   5 67.5303 42.1201   2
 -11   0   4 17.8012 24.2544   2
 -11   0   4 47.3583 26.5961   3
 -11   0   3-3.81424 15.3360   2
 -11   0   3 20.7273 24.6906   3
 -11   0   2 13.5252 35.6684   2
 -11   0   2 13.6581 6.25455   3
 -11   0   1 41.9472 48.3479   2
 -11   0   0-26.5021 31.4641   2
 -11   0  -1 3.97653 16.9388   2
 -11   0  -2 48.7600 28.7032   2
 -11   1  11 66.5063 42.7064   1
 -11   1  10 38.0604 35.1997   1
 -11   1   9-41.5445 29.3156   1
 -11   1   8 40.6705 32.6012   1
 -11   1   7 24.9681 22.2056   2
 -11   1   6 92.6627 46.1446   2
 -11   1   5 127.145 54.9034   2
 -11   1   4 106.395 45.4676   2
 -11   1   4 132.295 38.8592   3
 -11   1   3-35.1683 30.0957   2
 -11   1   3-0.30146 7.04140   3
 -11   1   2 46.9640 36.6422   2
 -11   1   2-2.71762 7.36922   3
 -11   1   1 37.7530 28.7152   2
 -11   1   0 71.0364 41.3552   2
 -11   1  -1-12.9734 24.8545   2
 -11   1  -2 40.0430 44.8042   2
 -11   2  11 10.0972 27.1454   1
 -11   2  10-10.0564 19.9585   1
 -11   2   9 22.1871 23.7267   1
 -11   2   7-4.22897 16.0107   2
 -11   2   6 6.75669 30.7114   2
 -11   2   5 49.1473 31.5784   2
 -11   2   4 63.6715 39.5115   2
 -11   2   4 83.7567 32.2589   3
 -11   2   3-12.6114 33.1220   2
 -11   2   2 70.7646 43.5132   2
 -11   2   1 59.2559 47.9527   2
 -11   2   0 33.0668 27.5690   2
 -11   2  -1-11.4598 14.8855   2
 -11   2  -2 29.1666 43.2508   2
 -11   3  11 0.15033 18.9602   1
 -11   3  10-21.7985 22.5890   1
 -11   3   7 32.3719 27.5508   2
 -11   3   6-8.86511 16.2014   2
 -11   3   5 82.0227 45.3013   2
 -11   3   4-38.9145 31.1522   2
 -11   3   3 55.0861 33.3011   2
 -11   3   2 79.5455 45.9553   2
 -11   3   1 43.4080 38.8138   2
 -11   3   0 32.9773 27.4700   2
 -11   3  -1 87.2187 56.5615   2
 -11   3  -2 37.3349 12.9581   2
 -11   4  12 38.2220 30.9981   1
 -11   4  11-0.75090 15.6683   1
 -11   4   7 54.9851 36.9360   2
 -11   4   6 22.9387 30.4526   2
 -11   4   5 33.8569 29.7368   2
 -11   4   4 6.58897 20.2242   2
 -11   4   3 86.3193 50.0662   2
 -11   4   2 41.3612 31.8927   2
 -11   4   1 74.4275 41.0834   2
 -11   4   0 26.6820 24.5415   2
 -11   4  -1 12.1090 22.2911   2
 -11   4  -2 16.9362 36.0424   2
 -11   5   8 29.2203 27.5721   2
 -11   5   7 32.6535 26.9804   2
 -11   5   6-6.71086 20.8449   2
 -11   5   5 11.2387 14.2228   2
 -11   5   4-69.1509 42.3175   2
 -11   5   3 77.9875 46.7165   2
 -11   5   2-2.75376 15.4226   2
 -11   5   1 15.2086 32.5112   2
 -11   5   0-9.82520 32.2023   2
 -11   5  -1 26.2887 39.9325   2
 -11   5  -2 78.8378 51.9978   2
 -11   6   8 39.5485 37.3056   2
 -11   6   7 15.4672 25.1750   2
 -11   6   6 3.91880 20.5181   2
 -11   6   5 18.9308 23.7059   2
 -11   6   4 7.20752 14.2534   2
 -11   6   3 28.9156 32.3102   2
 -11   6   2 26.8284 34.0939   2
 -11   6   1 81.4346 40.8514   2
 -11   6   0 12.2798 24.7708   2
 -11   6  -1 4.35867 28.2950   2
 -11   6  -2 43.9852 43.8489   2
 -11   7   8 63.8511 38.7534   2
 -11   7   7 17.2979 34.3191   2
 -11   7   6-2.78700 20.1077   2
 -11   7   5 11.6901 20.8944   2
 -11   7   4-11.0116 15.0981   2
 -11   7   3 6.87856 26.8771   2
 -11   7   2 13.4228 24.9023   2
 -11   7   1 20.0835 30.5919   2
 -11   7   0 33.2849 32.5077   2
 -11   7  -1 10.5841 18.7868   2
 -11   7  -2 78.8324 53.9877   2
 -11   8   9 43.2789 22.9422   2
 -11   8   8 55.6300 42.7669   2
 -11   8   7 32.7722 29.1959   2
 -11   8   6 10.1371 28.2546   2
 -11   8   5-32.4050 26.7934   2
 -11   8   4 62.8344 34.1627   2
 -11   8   3 52.2525 36.6259   2
 -11   8   2 71.7720 37.3446   2
 -11   8   1 19.5910 32.4349   2
 -11   8   0 45.3236 43.2900   2
 -11   8  -1 57.1987 36.5767   2
 -11   8  -2 102.785 50.8124   2
 -11   9   9-16.7324 19.5906   2
 -11   9   8 40.5655 28.2508   2
 -11   9   7-3.77993 20.9403   2
 -11   9   6 53.5483 36.8210   2
 -11   9   5-9.35126 10.8678   2
 -11   9   4 34.0479 27.9718   2
 -11   9   3-51.7396 31.4315   2
 -11   9   2 28.8761 23.6293   2
 -11   9   1-2.69282 12.3567   2
 -11   9   0 2.34524 14.5075   2
 -11   9  -1-4.62562 14.3763   2
 -11   9  -2-0.80534 21.5587   2
 -11  10   9 24.3132 27.9193   2
 -11  10   8 18.9050 19.8884   2
 -11  10   7-0.90336 17.1577   2
 -11  10   6-4.91478 12.6255   2
 -11  10   5-14.8306 17.8304   2
 -11  10   4 3.87455 12.0546   2
 -11  10   3-1.66840 21.6225   2
 -11  10   2-17.7539 21.7817   2
 -11  10   1 57.0041 38.9500   2
 -11  10   0 21.6257 29.5246   2
 -11  10  -1 28.7783 27.0344   2
 -11  10  -2 30.0651 41.4559   2
 -11  11   7 16.1155 19.3657   2
 -11  11   6-6.47012 26.5872   2
 -11  11   5 41.1861 30.6692   2
 -11  11   4 11.2318 20.6091   2
 -11  11   3-11.0528 16.7431   2
 -11  11   2-38.1926 28.0871   2
 -11  11   1 8.58870 12.9451   2
 -11  11   0-3.78349 21.0145   2
 -11  11  -1 17.2951 24.1408   2
 -11  12   5 19.7418 27.6097   2
 -11  12   4 23.8900 25.9134   2
 -11  12   3-25.4206 29.4590   2
 -11  12   2 35.6588 36.8710   2
 -11  12   1 5.75508 16.6702   2
 -11  12   0 53.2629 43.1248   2
 -11  12  -1 13.2522 19.8058   2
 -11  13   3 31.4011 25.4169   2
 -11  13   2 30.7243 30.1843   2
 -11  13   1 14.0365 22.0439   2
 -11  13   0 42.9331 29.5808   2
 -11  13  -1 39.3789 30.5092   2
 -12 -11   4 85.2245 57.2009   3
 -12 -11   3 26.8985 43.6502   3
 -12 -10   4 3.30136 15.6016   3
 -12 -10   3 33.8746 39.9633   3
 -12 -10   2 29.5366 35.0663   3
 -12 -10   1-3.21373 25.2533   3
 -12  -9   4 44.4004 51.2390   2
 -12  -9   4 16.4635 50.1801   3
 -12  -9   3 44.0776 48.3660   3
 -12  -9   2-37.0296 28.6905   3
 -12  -9   1-158.874 54.8281   3
 -12  -8   6 98.8039 74.6183   2
 -12  -8   6 61.5839 49.6295   1
 -12  -8   5 7.38705 31.3336   2
 -12  -8   4 47.5858 53.1124   2
 -12  -8   4 36.5228 41.0861   3
 -12  -8   3 25.5445 41.6605   2
 -12  -8   3 61.7493 46.6429   3
 -12  -8   2 27.1872 27.1852   3
 -12  -8   1-52.0607 31.4650   3
 -12  -7   6 61.0561 54.1492   2
 -12  -7   6 46.1439 38.0066   1
 -12  -7   5 47.0722 47.2597   2
 -12  -7   4 19.5427 45.5671   2
 -12  -7   4 17.0428 18.6196   3
 -12  -7   3 17.3739 22.5171   2
 -12  -7   3 37.9959 34.7741   3
 -12  -7   2-35.6269 51.8625   2
 -12  -7   2-3.17598 38.5217   3
 -12  -7   1 8.66908 17.1412   3
 -12  -6   7 77.9878 57.0076   2
 -12  -6   7 47.5426 30.0849   1
 -12  -6   6 61.9503 60.0881   2
 -12  -6   5 91.2378 63.7593   2
 -12  -6   4-51.9146 52.1757   2
 -12  -6   4 22.1722 33.0773   3
 -12  -6   3 81.1058 53.9532   2
 -12  -6   3 30.0571 34.2248   3
 -12  -6   2 91.9184 72.9301   2
 -12  -6   2 2.12195 21.7074   3
 -12  -6   1 23.3177 20.8507   3
 -12  -5   7 40.1959 42.5028   2
 -12  -5   7 49.9336 41.8081   1
 -12  -5   6-15.0573 32.6454   2
 -12  -5   5 37.2923 54.2321   2
 -12  -5   4 37.8312 45.1326   2
 -12  -5   4 18.8415 26.7832   3
 -12  -5   3 51.3502 16.3731   2
 -12  -5   3 33.3990 36.5159   3
 -12  -5   2 79.0855 62.3554   2
 -12  -5   2-0.03399 14.9471   3
 -12  -5   1 21.1651 41.2309   2
 -12  -5   1-0.03346 18.6976   3
 -12  -4   8 57.5295 48.6364   2
 -12  -4   8 52.8179 44.2156   1
 -12  -4   7 78.9078 60.1510   2
 -12  -4   7-30.4264 20.7321   1
 -12  -4   6 57.6428 50.1534   2
 -12  -4   5-4.45645 30.6463   2
 -12  -4   4 40.6189 46.9143   2
 -12  -4   4 16.4566 27.4882   3
 -12  -4   3-4.99414 15.8284   2
 -12  -4   3 11.6718 20.0410   3
 -12  -4   2 43.7592 47.5587   2
 -12  -4   2-33.5971 22.4266   3
 -12  -4   1 85.2995 59.9926   2
 -12  -4   1-62.6890 29.5177   3
 -12  -3   8 94.0023 63.9207   2
 -12  -3   8 13.5134 31.6637   1
 -12  -3   7 13.2482 20.1951   2
 -12  -3   6 56.6145 53.6708   2
 -12  -3   5 16.5006 29.2322   2
 -12  -3   4 84.5669 57.3862   2
 -12  -3   4 58.6200 38.6162   3
 -12  -3   3 25.8571 30.6645   2
 -12  -3   3 25.4963 21.7721   3
 -12  -3   2 45.7589 46.2481   2
 -12  -3   2-32.0407 21.0390   3
 -12  -3   1 82.8826 61.0659   2
 -12  -2   8 103.988 55.5271   2
 -12  -2   8 23.2147 32.9661   1
 -12  -2   7 92.8644 54.0707   2
 -12  -2   6-4.86289 38.0865   2
 -12  -2   5 53.2571 44.3519   2
 -12  -2   4 70.6431 56.3682   2
 -12  -2   4 58.2535 33.7609   3
 -12  -2   3 22.2562 26.1703   2
 -12  -2   3 7.05849 8.38128   3
 -12  -2   2 50.9707 44.0513   2
 -12  -2   2 10.2626 20.5693   3
 -12  -2   1 42.6546 35.0885   2
 -12  -1   9 42.6222 37.6108   1
 -12  -1   8 30.7754 40.3542   2
 -12  -1   7 32.2244 38.0498   2
 -12  -1   6 6.90754 23.7603   2
 -12  -1   5-10.7557 19.6699   2
 -12  -1   4 85.6793 46.7231   2
 -12  -1   4 101.613 40.8945   3
 -12  -1   3-28.7103 19.4697   2
 -12  -1   2 70.0231 56.5828   2
 -12  -1   1 80.4702 55.8266   2
 -12   0   9 32.5813 32.5774   1
 -12   0   8 50.0349 38.5036   2
 -12   0   7 46.8371 48.2357   2
 -12   0   6 46.1881 43.9517   2
 -12   0   5 16.5410 41.7094   2
 -12   0   4 11.0793 17.1233   2
 -12   0   3 85.2467 52.7656   2
 -12   0   2 142.451 65.9089   2
 -12   0   1 48.8317 34.3816   2
 -12   1   8 40.9203 47.6021   2
 -12   1   7-8.81115 39.7796   2
 -12   1   6 24.6762 29.3437   2
 -12   1   5 75.5636 48.5796   2
 -12   1   4 106.598 61.8259   2
 -12   1   3 34.7277 43.5666   2
 -12   1   2 81.4875 45.2267   2
 -12   1   1 57.6220 48.7612   2
 -12   1   0 19.5081 22.8150   2
 -12   2   8 98.2564 57.5744   2
 -12   2   7 11.2523 20.9491   2
 -12   2   6 8.93275 32.8766   2
 -12   2   5 41.0395 31.7105   2
 -12   2   4 45.8607 45.1906   2
 -12   2   3 134.954 59.9764   2
 -12   2   2 65.4462 41.5848   2
 -12   2   1 75.9088 53.7982   2
 -12   2   0 14.1554 26.0653   2
 -12   3   8 24.7849 40.6036   2
 -12   3   7 40.2988 33.1437   2
 -12   3   6 34.4250 40.6004   2
 -12   3   5 27.0315 26.8963   2
 -12   3   4-44.2491 30.5947   2
 -12   3   3 83.2382 46.9077   2
 -12   3   2 70.0181 47.1491   2
 -12   3   1 51.9698 57.7417   2
 -12   3   0 105.845 56.7402   2
 -12   4   9 63.3633 34.5279   2
 -12   4   8 34.8483 30.8947   2
 -12   4   7-4.27366 24.8361   2
 -12   4   6 33.2105 39.1320   2
 -12   4   5 16.3563 21.6767   2
 -12   4   4 39.1084 31.6176   2
 -12   4   3-10.7922 16.7786   2
 -12   4   2 34.6320 45.2338   2
 -12   4   1 4.69750 21.5609   2
 -12   4   0 29.4585 31.8901   2
 -12   5   9 2.11860 20.2746   2
 -12   5   8 36.3444 41.1951   2
 -12   5   7 9.62764 23.5445   2
 -12   5   6 8.13046 22.7277   2
 -12   5   5 11.4431 22.0716   2
 -12   5   4 39.0661 38.1618   2
 -12   5   3 17.4100 23.6050   2
 -12   5   2 59.2892 47.5193   2
 -12   5   1 4.79665 19.9536   2
 -12   5   0 6.59789 17.1613   2
 -12   6   9 17.6854 29.2275   2
 -12   6   8 34.4597 31.0124   2
 -12   6   7-6.68257 10.1154   2
 -12   6   6 23.8710 16.3157   2
 -12   6   5 18.9604 30.6020   2
 -12   6   4 22.4615 31.6027   2
 -12   6   3 44.1499 23.7472   2
 -12   6   2-7.59254 22.7525   2
 -12   6   1 58.2276 54.4491   2
 -12   6   0-50.7612 36.9194   2
 -12   7  10 0.35050 18.9038   2
 -12   7   9 78.4210 39.2604   2
 -12   7   8-9.74811 27.8552   2
 -12   7   7 15.3940 11.6257   2
 -12   7   6 34.0017 24.4104   2
 -12   7   5 9.01606 17.4109   2
 -12   7   4 25.5322 37.7756   2
 -12   7   3 53.9528 45.2923   2
 -12   7   2-0.05363 16.1734   2
 -12   7   1 102.286 60.8316   2
 -12   7   0-26.7607 27.8693   2
 -12   8  10-6.99078 13.4750   2
 -12   8   9 28.5664 41.2190   2
 -12   8   8 12.0663 20.8946   2
 -12   8   7-1.78070 15.9319   2
 -12   8   6 15.3597 20.4785   2
 -12   8   5 55.9310 46.3066   2
 -12   8   4 0.37286 13.5079   2
 -12   8   3 19.1873 34.7069   2
 -12   8   2 8.01686 17.1559   2
 -12   8   1 20.2745 17.6108   2
 -12   8   0 53.1953 46.5865   2
 -12   9   9 19.0296 37.5693   2
 -12   9   8 15.4246 14.3294   2
 -12   9   7-0.18039 17.6418   2
 -12   9   6 21.7213 25.3987   2
 -12   9   5 26.6318 30.9835   2
 -12   9   4 4.54042 27.4250   2
 -12   9   3 69.6423 47.4751   2
 -12   9   2-23.4051 17.5710   2
 -12   9   1 61.2112 35.1529   2
 -12   9   0-60.3663 39.4085   2
 -12  10   8 35.3993 29.2948   2
 -12  10   7 4.46459 22.4085   2
 -12  10   6 48.3843 35.7168   2
 -12  10   5 55.5173 39.7331   2
 -12  10   4 2.87877 29.1207   2
 -12  10   3-12.9363 19.3548   2
 -12  10   2 24.2688 14.3349   2
 -12  10   1 1.22370 20.4581   2
 -12  11   6 2.57894 21.9621   2
 -12  11   5-6.34005 15.4692   2
 -12  11   4 55.4298 38.0848   2
 -12  11   3 31.8731 39.1451   2
 -12  11   2 11.9394 27.1901   2
 -12  11   1 36.6236 24.6643   2
 -12  12   3 5.58230 12.3038   2
 -12  12   2 17.5108 29.3837   2
 -12  12   1 34.4812 28.1765   2
 -13  -8   5 38.3275 53.3351   3
 -13  -8   4 32.6348 44.2331   3
 -13  -8   3-7.11319 14.6518   3
 -13  -8   2-6.53919 15.5583   3
 -13  -7   5 32.4651 47.7252   3
 -13  -7   4 60.8222 35.7183   3
 -13  -7   3-0.13184 10.4060   3
 -13  -7   2-57.2670 33.3475   3
 -13  -6   5 40.4780 29.4881   3
 -13  -6   4 116.164 46.2425   3
 -13  -6   3 2.07569 15.0845   3
 -13  -5   5 23.4511 28.1752   3
 -13  -5   4 2.42939 31.7009   3
 -13   2   5-0.05792 21.4384   2
 -13   3   6 39.2637 38.9757   2
 -13   3   5 19.6587 26.3389   2
 -13   4   6 24.1732 31.5323   2
 -13   4   5 76.0009 49.0139   2
 -13   4   4 11.4263 42.4529   2
 -13   5   6 13.1387 21.7569   2
 -13   5   5 28.2929 39.8644   2
 -13   5   4 78.6026 47.9818   2
 -13   6   7 71.5593 46.3176   2
 -13   6   6-71.0083 41.1004   2
 -13   6   5 12.9369 34.3415   2
 -13   6   4 25.7929 28.5416   2
 -13   7   7 1.45699 13.9081   2
 -13   7   6 8.29919 17.6185   2
 -13   7   5 41.8818 36.3600   2
 -13   7   4-35.9302 30.4034   2
 -13   8   7 52.0942 53.3182   2
 -13   8   6-43.5126 32.4001   2
 -13   8   5 27.5711 32.1268   2
 -13   8   4 29.0083 43.5234   2
 -13   9   7 24.4669 23.5704   2
 -13   9   6 79.3860 45.1846   2
 -13   9   5 17.8459 41.1292   2
 -13   9   4 33.5629 54.5280   2
 -13  10   5 49.8284 33.2127   2
 -13  10   4 50.8715 38.7534   2
   0   0   0    0.00    0.00   0
TITL PSU-1229(LEA-65) in P2(1)
REM P2(1) (#4 in standard setting)
CELL 0.71073  10.138082  19.732037  10.476800  90.0000 110.9110  90.0000
ZERR   28.00   0.006347   0.010104   0.005983   0.0000   0.0706   0.0000
LATT -1
SYMM -x, y+1/2,-z
SFAC C H N O S
UNIT 28.00 28.00 28.00 28.00 28.00
TREF
HKLF 4
END
;
_shelx_hkl_checksum                96476
_olex2_submission_special_instructions  'No special instructions were received'
