# Supplementary material for: Nucleophile-induced ring contraction in pyrrolo[2,1-c][1,4]benzothiazines: access to pyrrolo[2,1-b][1,3]benzothiazoles
Source: Beilstein J Org Chem. 2023 May 11;19:646–57. doi: 10.3762/bjoc.19.46 (PMC10186265; doi:10.3762/bjoc.19.46)
Supplement: File 2 — Crystallographic information files (CIF) of compounds 3bb (CCDC 2241415), 4 (CCDC 2241420), 6b (CCDC 2241419), 6e (CCDC 2241423), 7a (CCDC 2241418), 10a (CCDC 2241424), 12bd (CCDC 2241422), 14ab (CCDC 2241416), 17a (CCDC 2241417, 2241421). [file Beilstein_J_Org_Chem-19-646-s002.zip › 12bd.cif]

data_psu-1398(lea-158)
_audit_creation_date               2022-06-21
_audit_creation_method
;
Olex2 1.3
(compiled 2020.11.12 svn.r5f609507 for OlexSys, GUI svn.r6408)
;
_shelx_SHELXL_version_number       '2018/3'
_audit_contact_author_address      ?
_audit_contact_author_email        ?
_audit_contact_author_name         ''
_audit_contact_author_phone        ?
_publ_contact_author_id_orcid      ?
_publ_section_references
;
Dolomanov, O.V., Bourhis, L.J., Gildea, R.J, Howard, J.A.K. & Puschmann, H.
 (2009), J. Appl. Cryst. 42, 339-341.

Sheldrick, G.M. (2008). Acta Cryst. A64, 112-122.

Sheldrick, G.M. (2015). Acta Cryst. C71, 3-8.
;
_chemical_name_common              ?
_chemical_name_systematic          ?
_chemical_formula_moiety           '2(C27 H21 N3 O5 S), C7 H8'
_chemical_formula_sum              'C61 H50 N6 O10 S2'
_chemical_formula_weight           1091.19
_chemical_melting_point            ?
_chemical_oxdiff_formula           'C H N O S'
loop_
  _atom_type_symbol
  _atom_type_description
  _atom_type_scat_dispersion_real
  _atom_type_scat_dispersion_imag
  _atom_type_scat_source
 'C' 'C' 0.0033 0.0016 'International Tables Vol C Tables 4.2.6.8 and 6.1.1.4'
 'H' 'H' 0.0000 0.0000 'International Tables Vol C Tables 4.2.6.8 and 6.1.1.4'
 'N' 'N' 0.0061 0.0033 'International Tables Vol C Tables 4.2.6.8 and 6.1.1.4'
 'O' 'O' 0.0106 0.0060 'International Tables Vol C Tables 4.2.6.8 and 6.1.1.4'
 'S' 'S' 0.1246 0.1234 'International Tables Vol C Tables 4.2.6.8 and 6.1.1.4'

_shelx_space_group_comment
;
The symmetry employed for this shelxl refinement is uniquely defined
by the following loop, which should always be used as a source of
symmetry information in preference to the above space-group names.
They are only intended as comments.
;
_space_group_crystal_system        'triclinic'
_space_group_IT_number             2
_space_group_name_H-M_alt          'P -1'
_space_group_name_Hall             '-P 1'
loop_
  _space_group_symop_operation_xyz
 'x, y, z'
 '-x, -y, -z'

_cell_length_a                     8.7224(14)
_cell_length_b                     12.811(2)
_cell_length_c                     13.709(2)
_cell_angle_alpha                  62.649(16)
_cell_angle_beta                   80.597(13)
_cell_angle_gamma                  77.287(14)
_cell_volume                       1323.9(4)
_cell_formula_units_Z              1
_cell_measurement_reflns_used      2592
_cell_measurement_temperature      295.15
_cell_measurement_theta_max        26.5800
_cell_measurement_theta_min        2.5930
_shelx_estimated_absorpt_T_max     0.990
_shelx_estimated_absorpt_T_min     0.935
_exptl_absorpt_coefficient_mu      0.169
_exptl_absorpt_correction_T_max    1.00000
_exptl_absorpt_correction_T_min    0.73884
_exptl_absorpt_correction_type     multi-scan
_exptl_absorpt_process_details
;
CrysAlisPro, Agilent Technologies,
Version 1.171.37.33 (release 27-03-2014 CrysAlis171 .NET)
(compiled Mar 27 2014,17:12:48)
Empirical absorption correction using spherical harmonics,
 implemented in SCALE3 ABSPACK scaling algorithm.
;
_exptl_absorpt_special_details     ?
_exptl_crystal_colour              'clear yellow'
_exptl_crystal_colour_lustre       clear
_exptl_crystal_colour_modifier     .
_exptl_crystal_colour_primary      yellow
_exptl_crystal_density_diffrn      1.369
_exptl_crystal_density_meas        ?
_exptl_crystal_density_method      ?
_exptl_crystal_description         needle
_exptl_crystal_F_000               570
_exptl_crystal_size_max            0.4
_exptl_crystal_size_mid            0.08
_exptl_crystal_size_min            0.06
_exptl_transmission_factor_max     ?
_exptl_transmission_factor_min     ?
_diffrn_reflns_av_R_equivalents    0.0432
_diffrn_reflns_av_unetI/netI       0.0725
_diffrn_reflns_Laue_measured_fraction_full  0.998
_diffrn_reflns_Laue_measured_fraction_max  0.843
_diffrn_reflns_limit_h_max         11
_diffrn_reflns_limit_h_min         -11
_diffrn_reflns_limit_k_max         16
_diffrn_reflns_limit_k_min         -15
_diffrn_reflns_limit_l_max         18
_diffrn_reflns_limit_l_min         -18
_diffrn_reflns_number              12095
_diffrn_reflns_point_group_measured_fraction_full  0.998
_diffrn_reflns_point_group_measured_fraction_max  0.843
_diffrn_reflns_theta_full          26.000
_diffrn_reflns_theta_max           29.491
_diffrn_reflns_theta_min           2.400
_diffrn_ambient_temperature        295.15
_diffrn_detector                   'CCD plate'
_diffrn_detector_area_resol_mean   10.4752
_diffrn_detector_type              Ruby
_diffrn_measured_fraction_theta_full  0.998
_diffrn_measured_fraction_theta_max  0.843
_diffrn_measurement_details
;
#__ type_ start__ end____ width___ exp.time_
  1 omega  -29.00   63.00   1.0000  130.0000
omega____ theta____ kappa____ phi______ frames
    -      -14.3197   57.0000   30.0000 92

#__ type_ start__ end____ width___ exp.time_
  2 omega  -14.00   26.00   1.0000  130.0000
omega____ theta____ kappa____ phi______ frames
    -      -14.3197  -99.0000   30.0000 40

#__ type_ start__ end____ width___ exp.time_
  3 omega   51.00  105.00   1.0000  130.0000
omega____ theta____ kappa____ phi______ frames
    -       13.8509 -178.0000   30.0000 54

#__ type_ start__ end____ width___ exp.time_
  4 omega  -56.00   47.00   1.0000  130.0000
omega____ theta____ kappa____ phi______ frames
    -      -14.3197   19.0000 -180.0000 103

#__ type_ start__ end____ width___ exp.time_
  5 omega   64.00  105.00   1.0000  130.0000
omega____ theta____ kappa____ phi______ frames
    -       13.8509 -178.0000  -90.0000 41

#__ type_ start__ end____ width___ exp.time_
  6 omega  -69.00  -35.00   1.0000  130.0000
omega____ theta____ kappa____ phi______ frames
    -      -14.3197 -178.0000  120.0000 34
;
_diffrn_measurement_device         'four-circle diffractometer'
_diffrn_measurement_device_type    'New Xcalibur, Ruby'
_diffrn_measurement_method         '\w scans'
_diffrn_orient_matrix_UB_11        0.0829967000
_diffrn_orient_matrix_UB_12        -0.0037668000
_diffrn_orient_matrix_UB_13        -0.0043705000
_diffrn_orient_matrix_UB_21        0.0011998000
_diffrn_orient_matrix_UB_22        -0.0337403000
_diffrn_orient_matrix_UB_23        0.0579389000
_diffrn_orient_matrix_UB_31        0.0097737000
_diffrn_orient_matrix_UB_32        -0.0533120000
_diffrn_orient_matrix_UB_33        -0.0058924000
_diffrn_radiation_monochromator    graphite
_diffrn_radiation_probe            x-ray
_diffrn_radiation_type             'Mo K\a'
_diffrn_radiation_wavelength       0.71073
_diffrn_source                     'Enhance (Mo) X-ray Source'
_reflns_Friedel_coverage           0.000
_reflns_Friedel_fraction_full      .
_reflns_Friedel_fraction_max       .
_reflns_number_gt                  3841
_reflns_number_total               6193
_reflns_odcompleteness_completeness  99.91
_reflns_odcompleteness_iscentric   1
_reflns_odcompleteness_theta       26.32
_reflns_special_details
;
 Reflections were merged by SHELXL according to the crystal
 class for the calculation of statistics and refinement.
 
 _reflns_Friedel_fraction is defined as the number of unique
 Friedel pairs measured divided by the number that would be
 possible theoretically, ignoring centric projections and
 systematic absences.
;
_reflns_threshold_expression       'I > 2\s(I)'
_computing_cell_refinement
;
CrysAlisPro, Agilent Technologies,
Version 1.171.37.33 (release 27-03-2014 CrysAlis171 .NET)
(compiled Mar 27 2014,17:12:48)
;
_computing_data_collection
;
CrysAlisPro, Agilent Technologies,
Version 1.171.37.33 (release 27-03-2014 CrysAlis171 .NET)
(compiled Mar 27 2014,17:12:48)
;
_computing_data_reduction
;
CrysAlisPro, Agilent Technologies,
Version 1.171.37.33 (release 27-03-2014 CrysAlis171 .NET)
(compiled Mar 27 2014,17:12:48)
;
_computing_molecular_graphics      'Olex2 1.3 (Dolomanov et al., 2009)'
_computing_publication_material    'Olex2 1.3 (Dolomanov et al., 2009)'
_computing_structure_refinement    'SHELXL 2018/3 (Sheldrick, 2015)'
_computing_structure_solution      'SHELXS  (Sheldrick, 2008)'
_refine_diff_density_max           0.301
_refine_diff_density_min           -0.432
_refine_diff_density_rms           0.056
_refine_ls_extinction_coef         .
_refine_ls_extinction_method       none
_refine_ls_goodness_of_fit_ref     1.061
_refine_ls_hydrogen_treatment      mixed
_refine_ls_matrix_type             full
_refine_ls_number_parameters       402
_refine_ls_number_reflns           6193
_refine_ls_number_restraints       71
_refine_ls_R_factor_all            0.1112
_refine_ls_R_factor_gt             0.0661
_refine_ls_restrained_S_all        1.104
_refine_ls_shift/su_max            0.000
_refine_ls_shift/su_mean           0.000
_refine_ls_structure_factor_coef   Fsqd
_refine_ls_weighting_details      
 'w=1/[\s^2^(Fo^2^)+(0.0746P)^2^+0.1999P] where P=(Fo^2^+2Fc^2^)/3'
_refine_ls_weighting_scheme        calc
_refine_ls_wR_factor_gt            0.1525
_refine_ls_wR_factor_ref           0.1859
_refine_special_details            ?
_olex2_refinement_description
;
1. Fixed Uiso
 At 1.2 times of:
  All C(H) groups
 At 1.5 times of:
  All C(H,H,H) groups
2. Restrained distances
 C5S-C6S
 1.39 with sigma of 0.02
 C2S-C3S
 1.39 with sigma of 0.02
 C1S-C2S
 1.5 with sigma of 0.02
 C3S-C4S
 1.39 with sigma of 0.02
 C7S-C2S
 1.39 with sigma of 0.02
 C4S-C5S
 1.39 with sigma of 0.02
 C6S-C7S
 1.39 with sigma of 0.02
 C1S-C7S \\sim C1S-C3S
 with sigma of 0.02
3. Rigid bond restraints
 C1S, C2S, C3S, C4S, C5S, C6S, C7S
 with sigma for 1-2 distances of 0.001 and sigma for 1-3 distances of 0.001
4. Uiso/Uaniso restraints and constraints
C1S \\sim C2S \\sim C3S \\sim C4S \\sim C5S \\sim C6S \\sim C7S: within 1.7A
with sigma of 0.02 and sigma for terminal atoms of 0.04 within 1.7A
Uanis(C5S) \\sim Ueq: with sigma of 0.02 and sigma for terminal atoms of 0.04
5. Others
 Fixed Sof: C1S(0.5) H1SA(0.5) H1SB(0.5) H1SC(0.5) C2S(0.5) C3S(0.5) H3S(0.5)
 C4S(0.5) H4S(0.5) C5S(0.5) H5S(0.5) C6S(0.5) H6S(0.5) C7S(0.5) H7S(0.5)
6.a Me refined with riding coordinates:
 C1S(H1SA,H1SB,H1SC)
6.b Aromatic/amide H refined with riding coordinates:
 C7(H7), C8(H8), C9(H9), C10(H10), C12(H12), C13(H13), C15(H15), C16(H16),
 C20(H20), C21(H21), C22(H22), C23(H23), C3S(H3S), C4S(H4S), C5S(H5S), C6S(H6S),
  C7S(H7S)
6.c Idealised Me refined as rotating group:
 C17(H17A,H17B,H17C), C26(H26A,H26B,H26C)
;
_atom_sites_solution_hydrogens     mixed
_atom_sites_solution_primary       direct
_atom_sites_solution_secondary     ?
loop_
  _atom_site_label
  _atom_site_type_symbol
  _atom_site_fract_x
  _atom_site_fract_y
  _atom_site_fract_z
  _atom_site_U_iso_or_equiv
  _atom_site_adp_type
  _atom_site_occupancy
  _atom_site_site_symmetry_order
  _atom_site_calc_flag
  _atom_site_refinement_flags_posn
  _atom_site_refinement_flags_adp
  _atom_site_refinement_flags_occupancy
  _atom_site_disorder_assembly
  _atom_site_disorder_group
 C1 C 0.7754(3) 0.7867(2) 0.1201(2) 0.0366(6) Uani 1 1 d . . . . .
 N1 N 0.7991(2) 0.89474(17) 0.01991(16) 0.0366(5) Uani 1 1 d . . . . .
 O1 O 0.8788(2) 0.97999(18) 0.21659(16) 0.0476(5) Uani 1 1 d . . . . .
 H1 H 0.873(4) 1.057(3) 0.179(3) 0.069(10) Uiso 1 1 d . . . . .
 S1 S 0.57214(8) 0.76880(6) 0.11917(6) 0.0486(2) Uani 1 1 d . . . . .
 C2 C 0.8092(3) 0.8139(2) 0.2094(2) 0.0372(6) Uani 1 1 d . . . . .
 N2 N 1.0399(3) 0.6932(2) 0.0853(2) 0.0452(6) Uani 1 1 d . . . . .
 H2 H 1.057(4) 0.761(3) 0.051(2) 0.054(9) Uiso 1 1 d . . . . .
 O2 O 0.8380(2) 1.08412(14) -0.02223(14) 0.0428(4) Uani 1 1 d . . . . .
 C3 C 0.8411(3) 0.9247(2) 0.1643(2) 0.0368(6) Uani 1 1 d . . . . .
 N3 N 1.1252(3) 0.5985(2) -0.0744(2) 0.0498(6) Uani 1 1 d . . . . .
 H3 H 1.102(3) 0.545(2) -0.097(2) 0.053(8) Uiso 1 1 d . . . . .
 O3 O 0.6890(3) 0.6774(2) 0.36691(17) 0.0674(6) Uani 1 1 d . . . . .
 C4 C 0.8267(3) 0.9821(2) 0.0434(2) 0.0364(6) Uani 1 1 d . . . . .
 O4 O 0.8518(2) 0.57855(15) 0.16031(17) 0.0526(5) Uani 1 1 d . . . . .
 C5 C 0.7095(3) 0.9136(2) -0.0655(2) 0.0388(6) Uani 1 1 d . . . . .
 O5 O 1.1554(3) 0.78824(16) -0.13125(16) 0.0559(5) Uani 1 1 d . . . . .
 C6 C 0.5858(3) 0.8495(2) -0.0255(2) 0.0436(6) Uani 1 1 d . . . . .
 C7 C 0.4858(3) 0.8564(3) -0.0987(3) 0.0558(8) Uani 1 1 d . . . . .
 H7 H 0.403939 0.812454 -0.073595 0.067 Uiso 1 1 calc R U . . .
 C8 C 0.5114(4) 0.9302(3) -0.2092(3) 0.0639(9) Uani 1 1 d . . . . .
 H8 H 0.445440 0.935919 -0.258946 0.077 Uiso 1 1 calc R U . . .
 C9 C 0.6315(4) 0.9949(3) -0.2471(3) 0.0599(8) Uani 1 1 d . . . . .
 H9 H 0.644579 1.045098 -0.321806 0.072 Uiso 1 1 calc R U . . .
 C10 C 0.7348(4) 0.9871(2) -0.1756(2) 0.0494(7) Uani 1 1 d . . . . .
 H10 H 0.817853 1.030036 -0.201402 0.059 Uiso 1 1 calc R U . . .
 C11 C 0.8045(4) 0.7261(2) 0.3275(2) 0.0467(7) Uani 1 1 d . . . . .
 C12 C 0.9288(4) 0.6334(2) 0.5046(2) 0.0546(8) Uani 1 1 d . . . . .
 H12 H 0.833171 0.610416 0.540364 0.066 Uiso 1 1 calc R U . . .
 C13 C 1.0566(5) 0.6025(3) 0.5647(3) 0.0627(9) Uani 1 1 d . . . . .
 H13 H 1.045419 0.560113 0.640929 0.075 Uiso 1 1 calc R U . . .
 C14 C 1.2026(4) 0.6332(3) 0.5142(3) 0.0598(8) Uani 1 1 d . . . . .
 C15 C 1.2129(4) 0.6980(3) 0.4006(3) 0.0583(8) Uani 1 1 d . . . . .
 H15 H 1.308885 0.719894 0.364496 0.070 Uiso 1 1 calc R U . . .
 C16 C 1.0860(4) 0.7303(2) 0.3404(2) 0.0510(7) Uani 1 1 d . . . . .
 H16 H 1.096569 0.774140 0.264322 0.061 Uiso 1 1 calc R U . . .
 C17 C 1.3437(5) 0.5987(3) 0.5803(3) 0.0827(12) Uani 1 1 d . . . . .
 H17A H 1.394138 0.519142 0.593876 0.124 Uiso 1 1 calc R U . . .
 H17B H 1.309775 0.602084 0.649126 0.124 Uiso 1 1 calc R U . . .
 H17C H 1.416747 0.652877 0.539692 0.124 Uiso 1 1 calc R U . . .
 C18 C 0.8933(3) 0.6749(2) 0.1217(2) 0.0367(6) Uani 1 1 d . . . . .
 C19 C 1.1675(3) 0.5963(2) 0.0985(2) 0.0442(6) Uani 1 1 d . . . . .
 C20 C 1.2485(4) 0.5457(3) 0.1914(3) 0.0621(9) Uani 1 1 d . . . . .
 H20 H 1.225320 0.578690 0.241049 0.075 Uiso 1 1 calc R U . . .
 C21 C 1.3640(4) 0.4466(3) 0.2124(3) 0.0721(10) Uani 1 1 d . . . . .
 H21 H 1.418187 0.412929 0.275801 0.087 Uiso 1 1 calc R U . . .
 C22 C 1.3981(4) 0.3982(3) 0.1389(3) 0.0687(9) Uani 1 1 d . . . . .
 H22 H 1.474985 0.330902 0.153020 0.082 Uiso 1 1 calc R U . . .
 C23 C 1.3198(4) 0.4483(2) 0.0449(3) 0.0562(8) Uani 1 1 d . . . . .
 H23 H 1.343947 0.414970 -0.004496 0.067 Uiso 1 1 calc R U . . .
 C24 C 1.2045(3) 0.5486(2) 0.0231(2) 0.0441(6) Uani 1 1 d . . . . .
 C25 C 1.1043(4) 0.7151(2) -0.1466(2) 0.0494(7) Uani 1 1 d . . . . .
 C26 C 1.0149(5) 0.7487(3) -0.2434(3) 0.0795(11) Uani 1 1 d . . . . .
 H26A H 0.935331 0.816888 -0.252434 0.119 Uiso 1 1 calc R U . . .
 H26B H 0.966052 0.683295 -0.231676 0.119 Uiso 1 1 calc R U . . .
 H26C H 1.085770 0.767672 -0.308318 0.119 Uiso 1 1 calc R U . . .
 C28 C 0.9411(3) 0.6984(2) 0.3914(2) 0.0440(7) Uani 1 1 d . . . . .
 C1S C 0.180(3) 1.0618(19) 0.516(2) 0.301(10) Uani 0.5 1 d D U P A -1
 H1SA H 0.166344 1.147076 0.485736 0.451 Uiso 0.5 1 calc R U P A -1
 H1SB H 0.125187 1.039890 0.474938 0.451 Uiso 0.5 1 calc R U P A -1
 H1SC H 0.138683 1.030058 0.591602 0.451 Uiso 0.5 1 calc R U P A -1
 C2S C 0.354(3) 1.0119(17) 0.510(3) 0.308(8) Uani 0.5 1 d D U P A -1
 C3S C 0.420(3) 0.8813(18) 0.550(2) 0.257(5) Uani 0.5 1 d D U P A -1
 H3S H 0.358193 0.821526 0.582071 0.308 Uiso 0.5 1 calc R U P A -1
 C4S C 0.601(3) 0.8576(19) 0.533(2) 0.261(6) Uani 0.5 1 d D U P A -1
 H4S H 0.635258 0.777842 0.548821 0.313 Uiso 0.5 1 calc R U P A -1
 C5S C 0.735(3) 0.918(2) 0.501(2) 0.247(6) Uani 0.5 1 d D U P A -1
 H5S H 0.840704 0.883285 0.508861 0.296 Uiso 0.5 1 calc R U P A -1
 C6S C 0.672(3) 1.0498(18) 0.4531(14) 0.226(4) Uani 0.5 1 d D U P A -1
 H6S H 0.739404 1.105487 0.421795 0.272 Uiso 0.5 1 calc R U P A -1
 C7S C 0.484(3) 1.092(2) 0.457(3) 0.329(9) Uani 0.5 1 d D U P A -1
 H7S H 0.448705 1.173780 0.422971 0.394 Uiso 0.5 1 calc R U P A -1

loop_
  _atom_site_aniso_label
  _atom_site_aniso_U_11
  _atom_site_aniso_U_22
  _atom_site_aniso_U_33
  _atom_site_aniso_U_23
  _atom_site_aniso_U_13
  _atom_site_aniso_U_12
 C1 0.0374(14) 0.0321(12) 0.0435(15) -0.0195(11) -0.0004(11) -0.0072(11)
 N1 0.0387(12) 0.0331(11) 0.0416(12) -0.0196(9) -0.0047(10) -0.0042(9)
 O1 0.0614(13) 0.0380(10) 0.0535(12) -0.0267(9) -0.0119(10) -0.0068(9)
 S1 0.0367(4) 0.0520(4) 0.0629(5) -0.0303(4) 0.0024(3) -0.0113(3)
 C2 0.0357(14) 0.0360(13) 0.0427(15) -0.0218(11) 0.0003(11) -0.0036(11)
 N2 0.0409(14) 0.0330(12) 0.0585(15) -0.0211(11) 0.0050(11) -0.0042(11)
 O2 0.0433(11) 0.0326(9) 0.0516(11) -0.0184(8) -0.0021(9) -0.0062(8)
 C3 0.0333(14) 0.0375(13) 0.0460(15) -0.0249(12) -0.0029(11) -0.0032(11)
 N3 0.0530(15) 0.0413(13) 0.0683(16) -0.0342(13) -0.0070(13) -0.0087(11)
 O3 0.0652(15) 0.0732(14) 0.0560(13) -0.0158(11) 0.0032(11) -0.0309(13)
 C4 0.0270(13) 0.0346(13) 0.0485(15) -0.0215(12) 0.0006(11) -0.0018(10)
 O4 0.0503(12) 0.0360(10) 0.0754(14) -0.0274(10) -0.0028(10) -0.0095(9)
 C5 0.0344(14) 0.0388(13) 0.0482(16) -0.0256(12) -0.0086(12) 0.0030(11)
 O5 0.0697(15) 0.0411(10) 0.0654(13) -0.0281(10) -0.0044(11) -0.0151(10)
 C6 0.0339(14) 0.0438(14) 0.0630(18) -0.0353(14) -0.0056(13) 0.0029(12)
 C7 0.0376(16) 0.0634(19) 0.086(2) -0.0518(18) -0.0127(16) 0.0032(14)
 C8 0.054(2) 0.077(2) 0.075(2) -0.049(2) -0.0246(18) 0.0119(18)
 C9 0.063(2) 0.064(2) 0.0555(19) -0.0315(16) -0.0168(16) 0.0043(17)
 C10 0.0502(18) 0.0501(16) 0.0508(18) -0.0260(14) -0.0085(14) -0.0020(14)
 C11 0.0559(19) 0.0408(14) 0.0461(16) -0.0225(13) 0.0035(14) -0.0108(14)
 C12 0.070(2) 0.0525(17) 0.0448(17) -0.0227(14) 0.0000(15) -0.0165(16)
 C13 0.089(3) 0.0525(18) 0.0497(18) -0.0214(15) -0.0129(18) -0.0143(18)
 C14 0.075(2) 0.0475(17) 0.061(2) -0.0247(15) -0.0204(18) -0.0063(16)
 C15 0.061(2) 0.0530(17) 0.061(2) -0.0230(15) -0.0093(17) -0.0102(16)
 C16 0.060(2) 0.0441(15) 0.0462(17) -0.0186(13) -0.0059(15) -0.0053(14)
 C17 0.092(3) 0.071(2) 0.082(3) -0.023(2) -0.035(2) -0.010(2)
 C18 0.0421(15) 0.0338(13) 0.0389(14) -0.0195(11) -0.0053(12) -0.0054(11)
 C19 0.0370(15) 0.0376(14) 0.0601(18) -0.0253(13) -0.0014(13) -0.0028(12)
 C20 0.071(2) 0.0548(18) 0.066(2) -0.0359(16) -0.0104(18) 0.0051(17)
 C21 0.072(2) 0.064(2) 0.083(3) -0.0379(19) -0.029(2) 0.0149(18)
 C22 0.062(2) 0.0521(18) 0.096(3) -0.0412(19) -0.019(2) 0.0131(16)
 C23 0.0540(19) 0.0454(16) 0.078(2) -0.0396(16) -0.0029(17) 0.0008(14)
 C24 0.0420(16) 0.0380(14) 0.0588(18) -0.0260(13) -0.0029(13) -0.0088(12)
 C25 0.0521(18) 0.0443(16) 0.0589(18) -0.0298(14) -0.0018(14) -0.0071(14)
 C26 0.106(3) 0.067(2) 0.077(2) -0.0382(19) -0.030(2) -0.006(2)
 C28 0.0549(18) 0.0384(14) 0.0415(16) -0.0206(12) -0.0040(13) -0.0058(13)
 C1S 0.367(10) 0.287(16) 0.124(14) -0.042(14) -0.035(18) 0.086(10)
 C2S 0.357(10) 0.189(9) 0.304(15) -0.088(14) -0.025(16) 0.050(7)
 C3S 0.380(11) 0.191(9) 0.269(14) -0.178(10) -0.063(14) 0.024(8)
 C4S 0.385(11) 0.161(9) 0.251(13) -0.138(10) -0.046(14) 0.051(7)
 C5S 0.370(10) 0.235(10) 0.180(11) -0.160(10) -0.039(11) 0.035(8)
 C6S 0.388(10) 0.214(9) 0.139(10) -0.138(9) -0.047(10) -0.012(8)
 C7S 0.402(11) 0.182(10) 0.297(15) -0.050(14) -0.026(17) 0.031(7)

_geom_special_details
;
 All esds (except the esd in the dihedral angle between two l.s. planes)
 are estimated using the full covariance matrix.  The cell esds are taken
 into account individually in the estimation of esds in distances, angles
 and torsion angles; correlations between esds in cell parameters are only
 used when they are defined by crystal symmetry.  An approximate (isotropic)
 treatment of cell esds is used for estimating esds involving l.s. planes.
;
loop_
  _geom_bond_atom_site_label_1
  _geom_bond_atom_site_label_2
  _geom_bond_distance
  _geom_bond_site_symmetry_2
  _geom_bond_publ_flag
 C1 N1 1.460(3) . ?
 C1 S1 1.840(3) . ?
 C1 C2 1.504(3) . ?
 C1 C18 1.562(3) . ?
 N1 C4 1.375(3) . ?
 N1 C5 1.413(3) . ?
 O1 H1 0.88(3) . ?
 O1 C3 1.330(3) . ?
 S1 C6 1.764(3) . ?
 C2 C3 1.336(3) . ?
 C2 C11 1.488(4) . ?
 N2 H2 0.81(3) . ?
 N2 C18 1.325(3) . ?
 N2 C19 1.436(3) . ?
 O2 C4 1.214(3) . ?
 C3 C4 1.487(4) . ?
 N3 H3 0.94(3) . ?
 N3 C24 1.413(4) . ?
 N3 C25 1.351(4) . ?
 O3 C11 1.218(3) . ?
 O4 C18 1.212(3) . ?
 C5 C6 1.386(4) . ?
 C5 C10 1.375(4) . ?
 O5 C25 1.232(3) . ?
 C6 C7 1.394(4) . ?
 C7 H7 0.9300 . ?
 C7 C8 1.381(5) . ?
 C8 H8 0.9300 . ?
 C8 C9 1.365(5) . ?
 C9 H9 0.9300 . ?
 C9 C10 1.393(4) . ?
 C10 H10 0.9300 . ?
 C11 C28 1.478(4) . ?
 C12 H12 0.9300 . ?
 C12 C13 1.373(4) . ?
 C12 C28 1.382(4) . ?
 C13 H13 0.9300 . ?
 C13 C14 1.391(5) . ?
 C14 C15 1.387(4) . ?
 C14 C17 1.512(5) . ?
 C15 H15 0.9300 . ?
 C15 C16 1.365(4) . ?
 C16 H16 0.9300 . ?
 C16 C28 1.389(4) . ?
 C17 H17A 0.9600 . ?
 C17 H17B 0.9600 . ?
 C17 H17C 0.9600 . ?
 C19 C20 1.369(4) . ?
 C19 C24 1.390(4) . ?
 C20 H20 0.9300 . ?
 C20 C21 1.381(4) . ?
 C21 H21 0.9300 . ?
 C21 C22 1.373(5) . ?
 C22 H22 0.9300 . ?
 C22 C23 1.368(4) . ?
 C23 H23 0.9300 . ?
 C23 C24 1.389(4) . ?
 C25 C26 1.489(4) . ?
 C26 H26A 0.9600 . ?
 C26 H26B 0.9600 . ?
 C26 H26C 0.9600 . ?
 C1S H1SA 0.9600 . ?
 C1S H1SB 0.9600 . ?
 C1S H1SC 0.9600 . ?
 C1S C2S 1.518(18) . ?
 C2S C3S 1.505(17) . ?
 C2S C7S 1.555(18) . ?
 C3S H3S 0.9300 . ?
 C3S C4S 1.541(18) . ?
 C4S H4S 0.9300 . ?
 C4S C5S 1.447(18) . ?
 C5S H5S 0.9300 . ?
 C5S C6S 1.504(17) . ?
 C6S H6S 0.9300 . ?
 C6S C7S 1.607(17) . ?
 C7S H7S 0.9300 . ?

loop_
  _geom_angle_atom_site_label_1
  _geom_angle_atom_site_label_2
  _geom_angle_atom_site_label_3
  _geom_angle
  _geom_angle_site_symmetry_1
  _geom_angle_site_symmetry_3
  _geom_angle_publ_flag
 N1 C1 S1 104.69(16) . . ?
 N1 C1 C2 103.16(18) . . ?
 N1 C1 C18 112.3(2) . . ?
 C2 C1 S1 116.99(18) . . ?
 C2 C1 C18 109.4(2) . . ?
 C18 C1 S1 110.13(16) . . ?
 C4 N1 C1 111.49(19) . . ?
 C4 N1 C5 125.5(2) . . ?
 C5 N1 C1 112.63(19) . . ?
 C3 O1 H1 116(2) . . ?
 C6 S1 C1 89.03(12) . . ?
 C3 C2 C1 109.1(2) . . ?
 C3 C2 C11 128.5(2) . . ?
 C11 C2 C1 122.4(2) . . ?
 C18 N2 H2 119(2) . . ?
 C18 N2 C19 121.7(2) . . ?
 C19 N2 H2 119(2) . . ?
 O1 C3 C2 126.8(2) . . ?
 O1 C3 C4 122.9(2) . . ?
 C2 C3 C4 110.2(2) . . ?
 C24 N3 H3 116.8(17) . . ?
 C25 N3 H3 117.2(16) . . ?
 C25 N3 C24 124.9(2) . . ?
 N1 C4 C3 105.6(2) . . ?
 O2 C4 N1 126.4(2) . . ?
 O2 C4 C3 128.0(2) . . ?
 C6 C5 N1 111.8(2) . . ?
 C10 C5 N1 126.2(2) . . ?
 C10 C5 C6 122.0(2) . . ?
 C5 C6 S1 113.2(2) . . ?
 C5 C6 C7 119.6(3) . . ?
 C7 C6 S1 127.2(2) . . ?
 C6 C7 H7 120.8 . . ?
 C8 C7 C6 118.4(3) . . ?
 C8 C7 H7 120.8 . . ?
 C7 C8 H8 119.3 . . ?
 C9 C8 C7 121.4(3) . . ?
 C9 C8 H8 119.3 . . ?
 C8 C9 H9 119.4 . . ?
 C8 C9 C10 121.1(3) . . ?
 C10 C9 H9 119.4 . . ?
 C5 C10 C9 117.5(3) . . ?
 C5 C10 H10 121.2 . . ?
 C9 C10 H10 121.2 . . ?
 O3 C11 C2 118.3(3) . . ?
 O3 C11 C28 122.6(3) . . ?
 C28 C11 C2 119.1(2) . . ?
 C13 C12 H12 119.7 . . ?
 C13 C12 C28 120.5(3) . . ?
 C28 C12 H12 119.7 . . ?
 C12 C13 H13 119.2 . . ?
 C12 C13 C14 121.5(3) . . ?
 C14 C13 H13 119.2 . . ?
 C13 C14 C17 121.6(3) . . ?
 C15 C14 C13 117.1(3) . . ?
 C15 C14 C17 121.3(3) . . ?
 C14 C15 H15 119.2 . . ?
 C16 C15 C14 121.7(3) . . ?
 C16 C15 H15 119.2 . . ?
 C15 C16 H16 119.6 . . ?
 C15 C16 C28 120.7(3) . . ?
 C28 C16 H16 119.6 . . ?
 C14 C17 H17A 109.5 . . ?
 C14 C17 H17B 109.5 . . ?
 C14 C17 H17C 109.5 . . ?
 H17A C17 H17B 109.5 . . ?
 H17A C17 H17C 109.5 . . ?
 H17B C17 H17C 109.5 . . ?
 N2 C18 C1 114.9(2) . . ?
 O4 C18 C1 120.8(2) . . ?
 O4 C18 N2 124.2(2) . . ?
 C20 C19 N2 118.6(2) . . ?
 C20 C19 C24 119.5(3) . . ?
 C24 C19 N2 121.8(3) . . ?
 C19 C20 H20 119.5 . . ?
 C19 C20 C21 121.0(3) . . ?
 C21 C20 H20 119.5 . . ?
 C20 C21 H21 120.3 . . ?
 C22 C21 C20 119.4(3) . . ?
 C22 C21 H21 120.3 . . ?
 C21 C22 H22 119.8 . . ?
 C23 C22 C21 120.5(3) . . ?
 C23 C22 H22 119.8 . . ?
 C22 C23 H23 119.8 . . ?
 C22 C23 C24 120.3(3) . . ?
 C24 C23 H23 119.8 . . ?
 C19 C24 N3 121.5(2) . . ?
 C23 C24 N3 119.2(2) . . ?
 C23 C24 C19 119.3(3) . . ?
 N3 C25 C26 116.0(2) . . ?
 O5 C25 N3 121.1(3) . . ?
 O5 C25 C26 122.8(3) . . ?
 C25 C26 H26A 109.5 . . ?
 C25 C26 H26B 109.5 . . ?
 C25 C26 H26C 109.5 . . ?
 H26A C26 H26B 109.5 . . ?
 H26A C26 H26C 109.5 . . ?
 H26B C26 H26C 109.5 . . ?
 C12 C28 C11 119.8(3) . . ?
 C12 C28 C16 118.3(3) . . ?
 C16 C28 C11 121.7(3) . . ?
 H1SA C1S H1SB 109.5 . . ?
 H1SA C1S H1SC 109.5 . . ?
 H1SB C1S H1SC 109.5 . . ?
 C2S C1S H1SA 109.5 . . ?
 C2S C1S H1SB 109.5 . . ?
 C2S C1S H1SC 109.5 . . ?
 C1S C2S C7S 123.0(15) . . ?
 C3S C2S C1S 124.3(16) . . ?
 C3S C2S C7S 113(2) . . ?
 C2S C3S H3S 123.7 . . ?
 C2S C3S C4S 113(2) . . ?
 C4S C3S H3S 123.7 . . ?
 C3S C4S H4S 109.6 . . ?
 C5S C4S C3S 141(2) . . ?
 C5S C4S H4S 109.6 . . ?
 C4S C5S H5S 126.6 . . ?
 C4S C5S C6S 107(2) . . ?
 C6S C5S H5S 126.6 . . ?
 C5S C6S H6S 120.6 . . ?
 C5S C6S C7S 119(2) . . ?
 C7S C6S H6S 120.6 . . ?
 C2S C7S C6S 127(2) . . ?
 C2S C7S H7S 116.3 . . ?
 C6S C7S H7S 116.3 . . ?

loop_
  _geom_hbond_atom_site_label_D
  _geom_hbond_atom_site_label_H
  _geom_hbond_atom_site_label_A
  _geom_hbond_distance_DH
  _geom_hbond_distance_HA
  _geom_hbond_distance_DA
  _geom_hbond_angle_DHA
  _geom_hbond_site_symmetry_A
  _geom_hbond_publ_flag
 O1 H1 O5 0.88(3) 1.75(3) 2.609(3) 167(3) 2_775 yes
 N2 H2 O2 0.81(3) 2.22(3) 2.965(3) 154(3) 2_775 yes
 N3 H3 O4 0.94(3) 2.06(3) 2.957(3) 157(3) 2_765 yes

loop_
  _geom_torsion_atom_site_label_1
  _geom_torsion_atom_site_label_2
  _geom_torsion_atom_site_label_3
  _geom_torsion_atom_site_label_4
  _geom_torsion
  _geom_torsion_site_symmetry_1
  _geom_torsion_site_symmetry_2
  _geom_torsion_site_symmetry_3
  _geom_torsion_site_symmetry_4
  _geom_torsion_publ_flag
 C1 N1 C4 O2 -173.7(2) . . . . ?
 C1 N1 C4 C3 6.9(3) . . . . ?
 C1 N1 C5 C6 19.2(3) . . . . ?
 C1 N1 C5 C10 -162.0(2) . . . . ?
 C1 S1 C6 C5 -16.91(19) . . . . ?
 C1 S1 C6 C7 164.8(2) . . . . ?
 C1 C2 C3 O1 -179.0(2) . . . . ?
 C1 C2 C3 C4 1.8(3) . . . . ?
 C1 C2 C11 O3 -50.0(4) . . . . ?
 C1 C2 C11 C28 128.1(3) . . . . ?
 N1 C1 S1 C6 25.59(16) . . . . ?
 N1 C1 C2 C3 2.2(3) . . . . ?
 N1 C1 C2 C11 -178.1(2) . . . . ?
 N1 C1 C18 N2 41.7(3) . . . . ?
 N1 C1 C18 O4 -142.6(2) . . . . ?
 N1 C5 C6 S1 2.3(3) . . . . ?
 N1 C5 C6 C7 -179.3(2) . . . . ?
 N1 C5 C10 C9 -179.1(2) . . . . ?
 O1 C3 C4 N1 175.4(2) . . . . ?
 O1 C3 C4 O2 -4.0(4) . . . . ?
 S1 C1 N1 C4 117.07(18) . . . . ?
 S1 C1 N1 C5 -30.1(2) . . . . ?
 S1 C1 C2 C3 -112.1(2) . . . . ?
 S1 C1 C2 C11 67.6(3) . . . . ?
 S1 C1 C18 N2 157.90(19) . . . . ?
 S1 C1 C18 O4 -26.4(3) . . . . ?
 S1 C6 C7 C8 176.4(2) . . . . ?
 C2 C1 N1 C4 -5.8(3) . . . . ?
 C2 C1 N1 C5 -153.0(2) . . . . ?
 C2 C1 S1 C6 139.03(19) . . . . ?
 C2 C1 C18 N2 -72.2(3) . . . . ?
 C2 C1 C18 O4 103.5(3) . . . . ?
 C2 C3 C4 N1 -5.4(3) . . . . ?
 C2 C3 C4 O2 175.2(2) . . . . ?
 C2 C11 C28 C12 169.0(2) . . . . ?
 C2 C11 C28 C16 -14.7(4) . . . . ?
 N2 C19 C20 C21 175.0(3) . . . . ?
 N2 C19 C24 N3 4.4(4) . . . . ?
 N2 C19 C24 C23 -174.3(3) . . . . ?
 C3 C2 C11 O3 129.7(3) . . . . ?
 C3 C2 C11 C28 -52.3(4) . . . . ?
 O3 C11 C28 C12 -13.0(4) . . . . ?
 O3 C11 C28 C16 163.3(3) . . . . ?
 C4 N1 C5 C6 -122.6(3) . . . . ?
 C4 N1 C5 C10 56.2(4) . . . . ?
 C5 N1 C4 O2 -31.6(4) . . . . ?
 C5 N1 C4 C3 149.0(2) . . . . ?
 C5 C6 C7 C8 -1.7(4) . . . . ?
 C6 C5 C10 C9 -0.4(4) . . . . ?
 C6 C7 C8 C9 0.2(4) . . . . ?
 C7 C8 C9 C10 1.3(5) . . . . ?
 C8 C9 C10 C5 -1.2(4) . . . . ?
 C10 C5 C6 S1 -176.5(2) . . . . ?
 C10 C5 C6 C7 1.9(4) . . . . ?
 C11 C2 C3 O1 1.3(4) . . . . ?
 C11 C2 C3 C4 -177.9(3) . . . . ?
 C12 C13 C14 C15 0.9(5) . . . . ?
 C12 C13 C14 C17 -179.6(3) . . . . ?
 C13 C12 C28 C11 177.2(3) . . . . ?
 C13 C12 C28 C16 0.7(4) . . . . ?
 C13 C14 C15 C16 -0.1(4) . . . . ?
 C14 C15 C16 C28 -0.4(4) . . . . ?
 C15 C16 C28 C11 -176.3(3) . . . . ?
 C15 C16 C28 C12 0.1(4) . . . . ?
 C17 C14 C15 C16 -179.5(3) . . . . ?
 C18 C1 N1 C4 -123.5(2) . . . . ?
 C18 C1 N1 C5 89.3(2) . . . . ?
 C18 C1 S1 C6 -95.31(18) . . . . ?
 C18 C1 C2 C3 121.9(2) . . . . ?
 C18 C1 C2 C11 -58.4(3) . . . . ?
 C18 N2 C19 C20 -90.3(3) . . . . ?
 C18 N2 C19 C24 86.0(3) . . . . ?
 C19 N2 C18 C1 169.3(2) . . . . ?
 C19 N2 C18 O4 -6.2(4) . . . . ?
 C19 C20 C21 C22 0.1(6) . . . . ?
 C20 C19 C24 N3 -179.4(3) . . . . ?
 C20 C19 C24 C23 1.9(4) . . . . ?
 C20 C21 C22 C23 0.7(6) . . . . ?
 C21 C22 C23 C24 -0.2(5) . . . . ?
 C22 C23 C24 N3 -179.9(3) . . . . ?
 C22 C23 C24 C19 -1.2(4) . . . . ?
 C24 N3 C25 O5 0.1(4) . . . . ?
 C24 N3 C25 C26 -179.1(3) . . . . ?
 C24 C19 C20 C21 -1.4(5) . . . . ?
 C25 N3 C24 C19 50.6(4) . . . . ?
 C25 N3 C24 C23 -130.7(3) . . . . ?
 C28 C12 C13 C14 -1.2(4) . . . . ?
 C1S C2S C3S C4S 180(3) . . . . ?
 C1S C2S C7S C6S 175(3) . . . . ?
 C2S C3S C4S C5S 9(5) . . . . ?
 C3S C2S C7S C6S -7(6) . . . . ?
 C3S C4S C5S C6S -13(5) . . . . ?
 C4S C5S C6S C7S 5(3) . . . . ?
 C5S C6S C7S C2S 3(5) . . . . ?
 C7S C2S C3S C4S 2(4) . . . . ?

_shelx_res_file
;
TITL PSU-1398(LEA-158) in P-1 #2
    psu-1398(lea-158).res
    created by SHELXL-2018/3 at 20:39:20 on 21-Jun-2022
REM reset to P-1 #2
CELL 0.71073 8.72244 12.81144 13.70928 62.6492 80.5968 77.2868
ZERR 1 0.00137 0.00212 0.00199 0.0156 0.0126 0.0139
LATT 1
SFAC C H N O S
UNIT 61 50 6 10 2
EQIV $1 2-X,2-Y,-Z
EQIV $2 2-X,1-Y,-Z
DELU 0.001 0.001 C1S > C7S
SIMU 0.02 0.04 1.7 C1S > C7S
ISOR 0.02 0.04 C5S
DFIX 1.39 C5S C6S
DFIX 1.39 C2S C3S
DFIX 1.5 C1S C2S
DFIX 1.39 C3S C4S
DFIX 1.39 C7S C2S
DFIX 1.39 C4S C5S
DFIX 1.39 C6S C7S
SADI C1S C7S C1S C3S

L.S. 20
PLAN  23
SIZE 0.06 0.08 0.4
TEMP 22
CONF
HTAB O1 O5_$1
HTAB N2 O2_$1
HTAB N3 O4_$2
BOND
MORE -1
BOND $H
fmap 2
acta 52
OMIT 0 1 2
OMIT 1 1 1
OMIT 1 1 2
OMIT 0 2 1
OMIT 0 -1 1
OMIT -2 1 2
REM <olex2.extras>
REM <HklSrc "%.\\PSU-1398(LEA-158).hkl">
REM </olex2.extras>

WGHT    0.074600    0.199900
FVAR       2.09858
C1    1    0.775443    0.786713    0.120130    11.00000    0.03736    0.03212 =
         0.04353   -0.01945   -0.00044   -0.00723
N1    3    0.799081    0.894739    0.019911    11.00000    0.03873    0.03314 =
         0.04161   -0.01965   -0.00474   -0.00422
O1    4    0.878794    0.979986    0.216594    11.00000    0.06142    0.03798 =
         0.05352   -0.02673   -0.01192   -0.00680
H1    2    0.873282    1.057349    0.178997    11.00000    0.06877
S1    5    0.572143    0.768798    0.119166    11.00000    0.03667    0.05198 =
         0.06294   -0.03027    0.00243   -0.01134
C2    1    0.809233    0.813902    0.209423    11.00000    0.03567    0.03602 =
         0.04271   -0.02182    0.00034   -0.00359
N2    3    1.039947    0.693160    0.085266    11.00000    0.04094    0.03303 =
         0.05850   -0.02112    0.00504   -0.00421
H2    2    1.056609    0.760964    0.050578    11.00000    0.05378
O2    4    0.837952    1.084116   -0.022234    11.00000    0.04332    0.03263 =
         0.05163   -0.01839   -0.00212   -0.00619
C3    1    0.841145    0.924690    0.164344    11.00000    0.03332    0.03750 =
         0.04596   -0.02492   -0.00290   -0.00315
N3    3    1.125171    0.598456   -0.074440    11.00000    0.05302    0.04128 =
         0.06834   -0.03417   -0.00701   -0.00869
H3    2    1.102391    0.544559   -0.097196    11.00000    0.05255
O3    4    0.689007    0.677442    0.366905    11.00000    0.06524    0.07320 =
         0.05597   -0.01577    0.00324   -0.03090
C4    1    0.826656    0.982101    0.043425    11.00000    0.02702    0.03458 =
         0.04849   -0.02152    0.00064   -0.00182
O4    4    0.851776    0.578553    0.160311    11.00000    0.05028    0.03597 =
         0.07543   -0.02737   -0.00277   -0.00951
C5    1    0.709491    0.913577   -0.065492    11.00000    0.03437    0.03878 =
         0.04825   -0.02559   -0.00859    0.00303
O5    4    1.155420    0.788236   -0.131250    11.00000    0.06969    0.04115 =
         0.06536   -0.02814   -0.00443   -0.01508
C6    1    0.585806    0.849533   -0.025514    11.00000    0.03387    0.04384 =
         0.06301   -0.03529   -0.00560    0.00290
C7    1    0.485828    0.856443   -0.098658    11.00000    0.03758    0.06339 =
         0.08595   -0.05182   -0.01273    0.00316
AFIX  43
H7    2    0.403939    0.812454   -0.073595    11.00000   -1.20000
AFIX   0
C8    1    0.511402    0.930209   -0.209221    11.00000    0.05366    0.07710 =
         0.07530   -0.04912   -0.02462    0.01192
AFIX  43
H8    2    0.445440    0.935919   -0.258946    11.00000   -1.20000
AFIX   0
C9    1    0.631514    0.994940   -0.247064    11.00000    0.06348    0.06405 =
         0.05548   -0.03151   -0.01680    0.00433
AFIX  43
H9    2    0.644579    1.045098   -0.321806    11.00000   -1.20000
AFIX   0
C10   1    0.734819    0.987113   -0.175600    11.00000    0.05021    0.05013 =
         0.05076   -0.02597   -0.00847   -0.00200
AFIX  43
H10   2    0.817853    1.030036   -0.201402    11.00000   -1.20000
AFIX   0
C11   1    0.804475    0.726096    0.327524    11.00000    0.05590    0.04082 =
         0.04608   -0.02248    0.00346   -0.01080
C12   1    0.928816    0.633421    0.504620    11.00000    0.06988    0.05247 =
         0.04477   -0.02268    0.00003   -0.01654
AFIX  43
H12   2    0.833171    0.610416    0.540364    11.00000   -1.20000
AFIX   0
C13   1    1.056626    0.602541    0.564713    11.00000    0.08893    0.05246 =
         0.04967   -0.02142   -0.01292   -0.01426
AFIX  43
H13   2    1.045419    0.560113    0.640929    11.00000   -1.20000
AFIX   0
C14   1    1.202553    0.633249    0.514239    11.00000    0.07516    0.04751 =
         0.06141   -0.02470   -0.02038   -0.00630
C15   1    1.212927    0.697957    0.400606    11.00000    0.06132    0.05297 =
         0.06055   -0.02296   -0.00929   -0.01023
AFIX  43
H15   2    1.308885    0.719894    0.364496    11.00000   -1.20000
AFIX   0
C16   1    1.085966    0.730277    0.340398    11.00000    0.06037    0.04415 =
         0.04620   -0.01864   -0.00591   -0.00527
AFIX  43
H16   2    1.096569    0.774140    0.264322    11.00000   -1.20000
AFIX   0
C17   1    1.343686    0.598683    0.580260    11.00000    0.09184    0.07081 =
         0.08233   -0.02347   -0.03496   -0.00992
AFIX 137
H17A  2    1.394138    0.519142    0.593876    11.00000   -1.50000
H17B  2    1.309775    0.602084    0.649126    11.00000   -1.50000
H17C  2    1.416747    0.652877    0.539692    11.00000   -1.50000
AFIX   0
C18   1    0.893324    0.674867    0.121731    11.00000    0.04214    0.03382 =
         0.03886   -0.01953   -0.00532   -0.00535
C19   1    1.167468    0.596254    0.098499    11.00000    0.03697    0.03763 =
         0.06012   -0.02534   -0.00141   -0.00280
C20   1    1.248467    0.545730    0.191363    11.00000    0.07122    0.05476 =
         0.06557   -0.03588   -0.01035    0.00509
AFIX  43
H20   2    1.225320    0.578690    0.241049    11.00000   -1.20000
AFIX   0
C21   1    1.363997    0.446593    0.212403    11.00000    0.07166    0.06365 =
         0.08302   -0.03792   -0.02853    0.01495
AFIX  43
H21   2    1.418187    0.412929    0.275801    11.00000   -1.20000
AFIX   0
C22   1    1.398114    0.398196    0.138880    11.00000    0.06175    0.05205 =
         0.09595   -0.04120   -0.01888    0.01305
AFIX  43
H22   2    1.474985    0.330902    0.153020    11.00000   -1.20000
AFIX   0
C23   1    1.319823    0.448262    0.044934    11.00000    0.05398    0.04538 =
         0.07848   -0.03962   -0.00287    0.00076
AFIX  43
H23   2    1.343947    0.414970   -0.004496    11.00000   -1.20000
AFIX   0
C24   1    1.204501    0.548564    0.023055    11.00000    0.04205    0.03801 =
         0.05876   -0.02596   -0.00292   -0.00881
C25   1    1.104300    0.715071   -0.146578    11.00000    0.05208    0.04434 =
         0.05889   -0.02978   -0.00178   -0.00714
C26   1    1.014922    0.748722   -0.243350    11.00000    0.10556    0.06737 =
         0.07750   -0.03819   -0.03010   -0.00552
AFIX 137
H26A  2    0.935331    0.816888   -0.252434    11.00000   -1.50000
H26B  2    0.966052    0.683295   -0.231676    11.00000   -1.50000
H26C  2    1.085770    0.767672   -0.308318    11.00000   -1.50000
AFIX   0
C28   1    0.941104    0.698416    0.391434    11.00000    0.05488    0.03836 =
         0.04154   -0.02056   -0.00404   -0.00576

PART -1
C1S   1    0.180125    1.061811    0.516169    10.50000    0.36700    0.28727 =
         0.12429   -0.04182   -0.03488    0.08617
AFIX  33
H1SA  2    0.166344    1.147076    0.485736    10.50000   -1.50000
H1SB  2    0.125187    1.039890    0.474938    10.50000   -1.50000
H1SC  2    0.138683    1.030058    0.591602    10.50000   -1.50000
AFIX   0
C2S   1    0.354280    1.011868    0.510210    10.50000    0.35745    0.18939 =
         0.30377   -0.08795   -0.02483    0.05023
C3S   1    0.419999    0.881278    0.550431    10.50000    0.38033    0.19066 =
         0.26891   -0.17827   -0.06303    0.02357
AFIX  43
H3S   2    0.358193    0.821526    0.582071    10.50000   -1.20000
AFIX   0
C4S   1    0.601039    0.857568    0.533370    10.50000    0.38536    0.16143 =
         0.25072   -0.13785   -0.04603    0.05051
AFIX  43
H4S   2    0.635258    0.777842    0.548821    10.50000   -1.20000
AFIX   0
C5S   1    0.735322    0.918495    0.501228    10.50000    0.36966    0.23477 =
         0.17998   -0.15967   -0.03922    0.03536
AFIX  43
H5S   2    0.840704    0.883285    0.508861    10.50000   -1.20000
AFIX   0
C6S   1    0.671546    1.049807    0.453074    10.50000    0.38828    0.21392 =
         0.13908   -0.13768   -0.04688   -0.01185
AFIX  43
H6S   2    0.739404    1.105487    0.421795    10.50000   -1.20000
AFIX   0
C7S   1    0.483841    1.092020    0.456727    10.50000    0.40177    0.18169 =
         0.29651   -0.05019   -0.02592    0.03058
AFIX  43
H7S   2    0.448705    1.173780    0.422971    10.50000   -1.20000
AFIX   0
HKLF 4


REM  PSU-1398(LEA-158) in P-1 #2
REM wR2 = 0.1859, GooF = S = 1.061, Restrained GooF = 1.104 for all data
REM R1 = 0.0661 for 3841 Fo > 4sig(Fo) and 0.1112 for all 6193 data
REM 402 parameters refined using 71 restraints

END

WGHT      0.0746      0.2000

REM Highest difference peak  0.301,  deepest hole -0.432,  1-sigma level  0.056
Q1    1   0.6591  1.1281  0.4034  11.00000  0.05    0.30
Q2    1   1.0273  0.8440 -0.3101  11.00000  0.05    0.26
Q3    1   0.8823  0.8455  0.1942  11.00000  0.05    0.23
Q4    1   1.3513  0.6804  0.5913  11.00000  0.05    0.21
Q5    1   0.6610  0.8865  0.5119  11.00000  0.05    0.21
Q6    1   1.0215  0.6779 -0.2616  11.00000  0.05    0.21
Q7    1   0.7381  1.0146  0.4615  11.00000  0.05    0.20
Q8    1   0.7842  0.8344  0.0845  11.00000  0.05    0.20
Q9    1   1.4878  0.4654  0.2781  11.00000  0.05    0.20
Q10   1   1.3224  0.5314  0.6673  11.00000  0.05    0.19
Q11   1   0.6109  0.6699  0.1079  11.00000  0.05    0.19
Q12   1  -0.0400  1.0431  0.5724  11.00000  0.05    0.19
Q13   1   0.9420  0.8909 -0.0497  11.00000  0.05    0.19
Q14   1   1.4664  0.5806  0.5432  11.00000  0.05    0.18
Q15   1   0.8753  1.1490 -0.0130  11.00000  0.05    0.18
Q16   1   0.8396  0.7749  0.2392  11.00000  0.05    0.18
Q17   1   0.2467  0.9772  0.6749  11.00000  0.05    0.17
Q18   1   1.3164  0.8159 -0.2550  11.00000  0.05    0.17
Q19   1   0.5422  0.8831 -0.0492  11.00000  0.05    0.17
Q20   1   0.3131  0.9043 -0.2485  11.00000  0.05    0.17
Q21   1   0.8870  0.6089  0.1883  11.00000  0.05    0.17
Q22   1   0.8630  0.8017  0.1715  11.00000  0.05    0.16
Q23   1   0.9529  1.1131 -0.0295  11.00000  0.05    0.16
;
_shelx_res_checksum                54659
_shelx_hkl_file
;
   0   0  -2 9834.25 260.655   4
   0   0  -2 10152.2 248.342   6
   0   0   2 10072.0 262.281   4
   0   0  -3 20618.2 519.194   4
   0   0  -3 20653.8 499.365   6
   0   0   3 20744.2 519.411   4
   0   0   4 2974.31 123.742   4
   0   0  -4 2990.31 105.909   6
   0   0  -4 2979.92 123.484   4
   0   0  -5 232.822 28.5647   6
   0   0   5 248.974 37.0131   4
   0   0  -5 249.227 35.9247   4
   0   0  -6 557.507 56.8334   4
   0   0   6 566.043 61.0236   4
   0   0  -6 445.186 41.6651   6
   0   0   7 333.626 49.4059   4
   0   0  -7 286.656 35.1689   6
   0   0  -7 367.733 50.0589   4
   0   0   8 1883.76 128.573   4
   0   0  -8 1569.81 93.9782   6
   0   0  -9 457.519 26.7985   2
   0   0  -9 573.548 58.0336   6
   0   0   9 677.950 79.4528   4
   0   0 -10 64.5392 22.4148   6
   0   0  10 43.1264 27.0325   4
   0   0  11 410.829 73.7415   4
   0   0  12 79.9492 38.5038   4
   0   0  13 291.625 71.0023   4
   0   0  14-17.6570 40.3277   4
   0   0  15 121.261 51.9690   4
   0  -1  15 34.5261 47.6394   4
   0  -1  14 1.41674 16.3606   4
   0  -1  13 90.1521 46.6423   4
   0  -1  12 333.141 71.3820   4
   0  -1  11 758.870 104.845   4
   0   1 -11 729.836 70.6731   6
   0   1 -10 398.166 32.1000   2
   0   1 -10 390.042 48.6100   6
   0  -1  10 496.771 77.8440   4
   0   1  -9 14.0094 6.02492   2
   0   1  -9 15.8271 10.8872   6
   0  -1   9 33.7843 20.6802   4
   0  -1   8 158.532 39.5174   4
   0   1  -8 170.508 28.2676   6
   0   1  -7 451.730 58.6068   4
   0   1  -7 433.439 42.4996   6
   0  -1   7 496.819 62.9890   4
   0  -1   6 74.8428 23.7834   4
   0   1  -6 79.4930 23.7309   4
   0   1  -6 61.4682 15.2406   6
   0   1  -5 13257.6 391.300   4
   0  -1   5 12778.0 393.709   4
   0  -1   4 2129.39 110.492   4
   0   1  -4 2186.88 107.701   4
   0   1  -3 2660.19 110.163   4
   0  -1   3 2528.52 109.964   4
   0   1  -3 2450.90 78.4286   5
   0  -1   2 309.361 29.1716   4
   0   1  -2 328.531 29.9813   4
   0  -1   2 299.403 20.4243   5
   0   1  -2 329.024 20.5368   5
   0  -1   1 388.138 23.2055   5
   0   1  -1 447.874 28.1134   4
   0  -1   1 448.377 28.2671   4
   0   1  -1 375.447 22.5709   5
   0  -1  -2 1109.21 41.6692   4
   0   1   2 1006.05 38.2310   5
   0   1   2 1154.41 50.9131   6
   0   1   2 1101.03 41.3127   4
   0   1   3 3619.53 116.842   6
   0   1   3 3440.02 114.239   4
   0  -1  -3 3558.06 120.015   6
   0  -1  -3 3579.84 115.213   4
   0  -1  -4 26166.5 675.645   6
   0  -1  -4 27175.3 675.546   4
   0   1   4 27963.4 677.986   4
   0   1   4 28543.8 671.300   6
   0  -1  -5 3771.33 146.257   6
   0  -1  -5 4013.95 152.683   4
   0   1   5 4244.44 144.249   6
   0   1   5 4154.64 155.439   4
   0   1   6 1910.01 104.104   4
   0  -1  -6 1747.50 98.6384   4
   0  -1  -6 1495.48 87.4597   6
   0  -1  -7 1315.16 90.1163   4
   0   1   7 1387.51 96.2845   4
   0  -1  -7 1118.53 78.3302   6
   0   1   8 165.012 35.0324   4
   0  -1  -8 127.609 26.7215   6
   0  -1  -8 131.497 29.8171   4
   0   1   9 217.031 47.3575   4
   0   1  10 215.451 48.1531   4
   0   1  11 651.994 87.5464   4
   0   1  12 94.0877 37.3111   4
   0   1  13 67.6682 37.4826   4
   0   1  14 212.954 61.3744   4
   0   1  15 114.647 52.6353   4
   0   1  16 78.4994 38.6129   4
   0  -2  14 23.2858 24.2897   4
   0  -2  13 22.9519 29.9474   4
   0  -2  12 83.0508 36.2968   4
   0   2 -11 58.3535 18.8246   6
   0  -2  11 84.7439 37.7408   4
   0   2 -10 431.094 41.3573   2
   0  -2  10 452.842 79.1254   4
   0   2 -10 404.261 47.6537   6
   0  -2   9 1030.23 113.266   4
   0   2  -9 1097.77 69.2006   2
   0   2  -9 1171.63 80.2711   6
   0  -2   8 3518.25 206.844   4
   0   2  -8 3916.16 155.791   6
   0   2  -8 3608.99 143.666   2
   0  -2   7 2055.10 141.387   4
   0  -2   6 458.672 61.0681   4
   0   2  -6 591.419 66.0654   4
   0  -2   5 1975.61 120.061   4
   0   2  -5 2060.97 119.194   4
   0   2  -4 32157.0 792.658   4
   0   2  -4 29659.6 734.443   5
   0  -2   4 31199.2 797.137   4
   0  -2   3 36.4036 15.9295   4
   0   2  -3 44.7543 11.5120   5
   0   2  -3 26.6244 12.1959   4
   0  -2   2 246.905 30.4106   4
   0  -2   2 205.832 23.5428   5
   0   2  -2 284.076 31.5360   4
   0   2  -2 223.316 23.4306   5
   0  -2   1 5000.25 137.583   1
   0   2  -1 4684.65 149.001   4
   0  -2   1 4626.15 146.473   5
   0   2  -1 4659.65 145.925   5
   0  -2   1 4747.47 150.920   4
   0  -2   0 32.4772 9.24117   5
   0   2   0 18.9035 5.28802   1
   0   2   0 17.4045 6.50175   4
   0  -2   0 18.0145 5.02621   1
   0   2   0 47.1992 12.1988   5
   0  -2   0 25.0457 6.59022   4
   0  -2  -1 193.534 16.9340   1
   0   2   1 198.151 20.5335   5
   0   2   1 202.080 20.1373   3
   0   2   1 187.991 16.7127   1
   0  -2  -1 207.805 20.9876   5
   0  -2  -1 195.439 20.5431   3
   0  -2  -2 917.088 47.0102   5
   0  -2  -2 991.525 49.8658   3
   0   2   2 936.776 49.2917   3
   0   2   2 820.618 45.0942   5
   0   2   2 962.125 46.9616   2
   0  -2  -3 3528.94 102.208   4
   0   2   3 3173.31 110.719   5
   0   2   3 3517.68 101.946   4
   0  -2  -3 3719.71 127.114   3
   0  -2  -3 3621.26 110.022   2
   0   2   3 3608.49 110.140   2
   0   2   4 28007.1 643.227   2
   0   2   4 27927.0 655.087   4
   0  -2  -4 27746.0 641.966   2
   0   2   4 25166.4 647.461   5
   0  -2  -4 27611.0 654.559   4
   0   2   4 28798.2 683.326   6
   0   2   5 28827.2 682.607   4
   0  -2  -5 27124.7 645.295   2
   0   2   5 29391.2 698.195   6
   0  -2  -5 28645.1 681.335   4
   0   2   5 25658.8 650.707   5
   0   2   6 342.594 40.3646   6
   0   2   6 252.559 20.8489   5
   0   2   6 348.756 38.0163   4
   0  -2  -6 282.745 20.0783   2
   0  -2  -6 336.320 37.7289   4
   0  -2  -7 78.4921 20.2102   4
   0   2   7 86.7763 22.9977   4
   0   2   7 94.6287 23.1433   6
   0   2   8 3449.11 165.273   4
   0  -2  -8 3471.15 162.854   4
   0  -2  -9 498.288 59.8995   4
   0   2   9 445.330 59.3530   4
   0   2  10 225.339 47.0768   4
   0   2  11 278.381 56.2652   4
   0   2  12 99.0398 38.1007   4
   0   2  13 54.7345 27.6409   4
   0   2  14 25.2575 22.3646   4
   0   2  15 79.3000 40.9726   4
   0   2  16 81.0744 43.2754   4
   0   2  17 87.4477 44.4992   4
   0  -3  13-16.6216 40.2983   4
   0  -3  12 8.77637 22.7032   4
   0  -3  11 30.4725 30.5099   4
   0   3 -10 14.8607 14.1375   6
   0  -3  10-18.6743 28.1242   4
   0   3 -10 25.6884 10.2093   2
   0  -3   9 1011.15 118.336   4
   0   3  -9 1130.40 78.8538   2
   0   3  -9 1193.09 81.1104   6
   0  -3   8 1025.22 110.479   4
   0   3  -8 999.963 73.9261   2
   0  -3   7 2878.36 181.060   4
   0  -3   6 733.530 81.9183   4
   0  -3   5 36.0093 17.1776   4
   0   3  -5 38.7781 17.5547   4
   0   3  -4 18.1305 13.8235   4
   0  -3   4 15.9803 14.6106   4
   0   3  -4 10.8272 8.26945   5
   0  -3   3 5641.47 211.881   4
   0   3  -3 6275.51 213.734   4
   0   3  -3 5246.24 181.267   5
   0   3  -2 4139.25 154.758   4
   0  -3   2 3751.18 152.419   4
   0  -3   2 3743.80 140.699   5
   0   3  -2 3688.14 138.425   5
   0  -3   2 4000.64 133.852   1
   0   3  -1 1226.78 67.4841   5
   0  -3   1 1168.97 55.2926   1
   0  -3   1 1214.23 68.1813   5
   0   3  -1 1214.17 67.1560   4
   0  -3   1 1186.99 68.0923   4
   0  -3   0 11265.4 297.009   4
   0  -3   0 11052.0 311.032   5
   0  -3   0 11014.3 284.124   1
   0   3   0 10899.2 281.357   1
   0   3   0 11433.2 311.949   5
   0   3   0 11194.2 294.000   4
   0   3   1 40784.6 958.150   1
   0  -3  -1 42517.1 952.921   4
   0  -3  -1 41516.9 984.678   3
   0   3   1 41137.5 986.785   5
   0  -3  -1 41716.0 960.943   1
   0   3   1 40258.3 949.267   4
   0   3   1 40792.1 981.361   3
   0  -3  -1 42193.0 986.076   5
   0   3   2 1851.48 84.8505   2
   0   3   2 1843.37 75.6927   1
   0  -3  -2 1876.36 83.8176   5
   0   3   2 1728.40 82.6018   5
   0   3   2 1852.35 83.7256   3
   0  -3  -2 1746.64 75.2933   1
   0  -3  -2 1844.75 86.6985   3
   0   3   3 26588.3 643.682   3
   0   3   3 23949.9 635.569   5
   0  -3  -3 25467.0 636.557   5
   0   3   3 25606.8 634.500   1
   0   3   3 26368.7 634.794   2
   0  -3  -3 26007.7 643.217   3
   0  -3  -4 2374.59 77.9273   4
   0  -3  -4 2453.74 109.367   3
   0   3   4 2325.90 98.5866   5
   0   3   4 2510.94 96.1722   2
   0   3   4 2338.31 76.5685   4
   0   3   5 372.035 34.5801   5
   0   3   5 407.246 31.7926   4
   0   3   5 388.143 32.2298   2
   0  -3  -5 403.827 43.6656   3
   0   3   5 384.410 46.0667   6
   0  -3  -5 413.150 32.3458   4
   0  -3  -6 695.062 49.5847   4
   0   3   6 707.089 62.6527   6
   0   3   6 606.364 43.7942   5
   0   3   6 714.880 50.4683   4
   0   3   7 20.5366 11.7283   4
   0  -3  -7 18.5352 13.3808   4
   0   3   7 2.08050 12.7461   6
   0   3   7 18.6707 8.39239   5
   0  -3  -8 6058.58 221.269   4
   0   3   8 5870.57 228.856   6
   0   3   8 6193.66 226.556   4
   0   3   9 30.2816 15.4896   6
   0  -3  -9 11.7410 9.80447   4
   0   3   9 43.8633 19.6302   4
   0  -3 -10 187.742 35.1355   4
   0   3  10 166.214 38.3007   4
   0   3  11 35.6476 20.7591   4
   0   3  12 627.549 83.1727   4
   0   3  13 710.135 94.1514   4
   0   3  14 797.965 104.650   4
   0   3  15 104.539 44.1989   4
   0   3  16-7.32651 15.3490   4
   0   3  17-0.72694 16.5058   4
   0  -4  12 19.7143 33.5455   4
   0  -4  11 2.16242 28.9286   4
   0  -4  10 77.6073 35.1352   4
   0   4 -10 125.670 27.9688   2
   0  -4   9 65.6307 35.6086   4
   0   4  -9 66.1181 20.4093   2
   0  -4   8 15.2606 19.4272   4
   0   4  -8 12.1240 10.3253   2
   0   4  -7 5.82339 8.55125   2
   0  -4   7-6.97093 21.1532   4
   0  -4   6 732.192 86.1525   4
   0  -4   5 61.7568 25.9078   4
   0   4  -4 4602.05 173.213   5
   0   4  -4 5153.93 210.308   4
   0  -4   4 4166.41 201.732   4
   0  -4   3 5473.74 227.028   4
   0   4  -3 6394.64 233.004   4
   0   4  -3 5886.83 205.185   5
   0  -4   3 5858.42 198.137   1
   0   4  -2 4281.55 168.712   4
   0  -4   2 4147.79 145.219   1
   0  -4   2 4025.44 171.871   4
   0  -4   2 3979.95 161.367   5
   0   4  -2 4205.89 160.682   5
   0   4  -1 81.3231 18.7406   4
   0  -4   1 99.7518 20.9650   4
   0  -4   1 99.7331 22.7417   5
   0  -4   1 86.5931 15.5229   1
   0   4  -1 99.1698 23.0275   5
   0   4   0 134.748 18.8689   1
   0  -4   0 194.619 25.2151   4
   0   4   0 194.901 25.5126   4
   0  -4   0 196.783 31.5437   5
   0  -4   0 164.330 20.2590   1
   0   4   0 193.971 29.2045   5
   0  -4  -1 6855.60 194.152   4
   0   4   1 6321.84 215.800   3
   0   4   1 6671.53 222.872   5
   0   4   1 6792.47 191.596   1
   0  -4  -1 6693.31 223.826   5
   0  -4  -1 6704.72 195.950   1
   0   4   1 6641.93 190.742   4
   0  -4  -2 63903.1 1516.70   5
   0   4   2 61076.9 1456.86   4
   0  -4  -2 63709.0 1459.09   4
   0  -4  -2 64302.9 1491.48   1
   0   4   2 63593.7 1486.39   1
   0   4   2 61515.6 1517.99   2
   0   4   2 64165.9 1513.80   3
   0   4   2 65884.8 1523.03   5
   0  -4  -2 66423.2 1521.92   3
   0   4   3 11395.1 331.150   5
   0  -4  -3 11033.6 327.902   5
   0  -4  -3 11303.3 332.656   3
   0   4   3 11498.7 328.540   3
   0   4   3 11118.5 313.273   1
   0   4   3 11056.1 325.596   2
   0  -4  -4 407.186 43.9221   3
   0   4   4 401.429 40.6086   1
   0   4   4 419.822 42.7220   5
   0   4   4 399.756 41.0659   2
   0   4   4 400.276 42.0158   3
   0   4   5 770.814 54.6665   2
   0  -4  -5 821.110 65.0034   3
   0  -4  -5 731.057 36.6196   4
   0   4   5 758.415 36.8727   4
   0   4   5 722.855 57.3368   5
   0   4   6 1261.91 92.6632   6
   0   4   6 1120.39 57.2795   4
   0  -4  -6 1095.83 82.6997   3
   0   4   6 1123.92 64.8625   2
   0  -4  -6 1045.84 55.5065   4
   0   4   6 1001.37 67.3773   5
   0   4   7 187.111 26.8439   4
   0  -4  -7 236.297 40.6545   3
   0   4   7 197.665 29.0678   5
   0  -4  -7 209.593 27.6685   4
   0   4   7 212.759 37.9791   6
   0  -4  -8 1194.81 76.6717   4
   0  -4  -8 1110.41 91.8620   3
   0   4   8 1115.48 67.9761   5
   0   4   8 1238.23 93.8284   6
   0   4   8 1184.90 77.6524   4
   0   4   9 1880.59 121.956   6
   0  -4  -9 1857.65 108.743   4
   0   4   9 1957.32 112.599   4
   0   4   9 1893.07 88.9943   5
   0   4  10 26.9908 14.2514   4
   0  -4 -10 19.6446 12.5642   4
   0   4  10 32.6770 22.5824   6
   0  -4 -11 503.211 63.7816   4
   0   4  11 518.244 66.4255   4
   0   4  11 381.188 56.6954   6
   0   4  12 503.757 70.1533   4
   0   4  13 23.2615 21.1918   4
   0   4  14 82.4469 33.4914   4
   0   4  15 223.452 59.7578   4
   0   4  16 56.7852 29.0576   4
   0   4  17 58.6967 42.0224   4
   0  -4 -17 11.3522 33.8900   3
   0  -5  12 184.433 65.9326   4
   0  -5  12 45.0120 30.1393   1
   0  -5  11 79.2794 43.8070   4
   0  -5  10 58.3639 27.2863   4
   0   5  -9 33.5990 18.5450   2
   0  -5   9 5.24151 22.0020   4
   0   5  -8 11.9348 13.6925   2
   0  -5   8 0.30090 25.0334   4
   0  -5   7 69.7705 23.8870   1
   0   5  -7 42.6940 18.2408   2
   0  -5   7 52.6488 26.4119   4
   0  -5   6 10.3396 13.1765   1
   0  -5   6-15.5778 23.3878   4
   0   5  -6 5.09815 10.8791   2
   0  -5   5 150.987 40.6424   4
   0  -5   5 188.588 33.4144   1
   0  -5   4 60.3257 21.6771   4
   0  -5   4 63.4715 18.6244   1
   0   5  -4 103.272 24.9280   5
   0  -5   3 13125.5 384.925   1
   0  -5   3 12360.9 426.913   4
   0   5  -3 14520.4 411.444   5
   0   5  -3 15156.2 437.430   4
   0   5  -2 3316.36 150.718   4
   0  -5   2 2787.72 146.982   4
   0  -5   2 3009.06 122.312   1
   0   5  -2 3143.73 145.115   5
   0  -5   1 4.23650 5.42480   1
   0  -5   1 1.77506 10.1731   4
   0   5  -1 11.4075 11.6026   5
   0  -5   1 5.73591 9.50979   5
   0   5  -1 7.55619 6.44455   4
   0  -5   0 2157.77 106.161   4
   0   5   0 2326.06 105.778   4
   0  -5   0 2276.24 121.583   5
   0   5   0 2281.02 92.0381   1
   0   5   0 2550.56 124.533   5
   0  -5   0 2119.11 92.2356   1
   0  -5  -1 3987.93 142.820   4
   0  -5  -1 4156.32 143.357   1
   0   5   1 4122.42 137.871   1
   0   5   1 4111.06 167.612   3
   0   5   1 4217.68 173.401   5
   0   5   1 4038.06 141.174   4
   0  -5  -1 4026.52 172.022   5
   0   5   2 121.071 26.2277   5
   0   5   2 125.467 29.4023   2
   0  -5  -2 128.743 21.9724   1
   0  -5  -2 123.377 16.6007   4
   0   5   2 112.208 23.1902   3
   0  -5  -2 154.930 31.8434   5
   0   5   2 118.859 15.5692   4
   0  -5  -2 142.979 28.6185   3
   0   5   2 128.291 20.1584   1
   0  -5  -3 6794.40 217.202   1
   0   5   3 7317.06 247.022   5
   0   5   3 6720.49 236.989   2
   0   5   3 7372.68 241.064   3
   0  -5  -3 7092.62 241.551   5
   0   5   3 7185.01 216.738   1
   0   5   3 6104.86 169.359   4
   0  -5  -3 7333.58 246.586   3
   0   5   4 194.712 32.5166   3
   0   5   4 228.073 35.3848   5
   0  -5  -4 190.610 34.1219   3
   0   5   4 166.382 30.0242   2
   0   5   4 197.246 28.9417   1
   0   5   5 5587.18 206.265   3
   0   5   5 5200.66 197.626   5
   0  -5  -5 4868.77 202.411   3
   0   5   5 4961.87 191.249   1
   0   5   5 4867.99 189.350   2
   0  -5  -6 5122.42 210.301   3
   0   5   6 5582.13 207.918   1
   0   5   6 5122.55 188.284   2
   0   5   6 5365.27 198.834   5
   0   5   6 4755.34 140.237   4
   0   5   7 2175.65 87.4302   4
   0   5   7 2160.87 114.117   5
   0   5   7 2133.31 105.228   2
   0   5   7 2381.28 143.945   6
   0  -5  -7 1982.72 83.7102   4
   0  -5  -7 2062.93 125.824   3
   0   5   8 59.5658 18.8503   2
   0   5   8 64.1602 16.6944   4
   0  -5  -8 39.4660 12.0148   4
   0   5   8 26.6866 16.5560   6
   0   5   8 34.3735 15.0753   5
   0  -5  -8 42.0468 16.3788   3
   0   5   9 1664.87 94.6151   5
   0  -5  -9 1620.61 120.557   3
   0  -5  -9 1526.00 90.2364   4
   0   5   9 1690.37 95.7480   4
   0   5   9 1672.67 122.581   6
   0   5  10 327.487 43.9422   4
   0  -5 -10 252.088 49.1627   3
   0   5  10 258.524 34.3008   5
   0  -5 -10 313.237 41.7926   4
   0   5  10 245.598 45.6719   6
   0  -5 -11 9.25450 12.1982   4
   0   5  11 42.2185 19.1154   4
   0  -5 -11 30.3127 18.0944   3
   0   5  12-2.99698 12.6013   4
   0  -5 -12-14.6421 16.1117   3
   0   5  13 6.72259 11.5778   4
   0  -5 -13 3.61092 17.7384   3
   0   5  14 0.47073 15.5457   4
   0  -5 -14-8.46054 14.7560   3
   0  -5 -15-11.1286 22.5665   3
   0   5  15 50.3139 39.5694   4
   0   5  16 0.84457 22.3980   4
   0  -5 -16 14.9582 20.6926   3
   0  -5 -17 16.3860 25.9441   3
   0   5  17-84.8763 38.6495   4
   0  -6  11 43.3457 35.5112   4
   0  -6  11 0.58487 12.3606   1
   0  -6  10 8.06837 16.5063   1
   0  -6  10 39.0529 31.0554   4
   0   6  -9 35.3853 16.2337   2
   0  -6   9 85.7235 32.3866   1
   0  -6   9 50.1304 31.2449   4
   0   6  -8 48.6703 19.9229   2
   0  -6   8 72.7210 25.2410   1
   0  -6   8 39.5380 21.2245   4
   0  -6   7 91.9721 35.3908   4
   0  -6   7 112.696 29.5314   1
   0   6  -7 97.3062 30.1247   2
   0   6  -6-20.7983 17.5093   2
   0  -6   6 15.7911 13.7823   4
   0  -6   6 8.30014 11.3868   1
   0  -6   5 29.4831 12.5256   4
   0  -6   5 53.6056 20.2967   1
   0   6  -5 43.7516 23.9753   2
   0   6  -4 77.2448 26.7073   2
   0   6  -4 131.275 31.8291   5
   0  -6   4 125.577 26.7161   1
   0  -6   4 102.175 29.8993   4
   0  -6   3 479.616 48.3246   1
   0  -6   3 492.161 66.1088   4
   0   6  -3 631.907 64.6426   5
   0   6  -2 4357.13 188.925   4
   0  -6   2 3973.11 155.239   1
   0  -6   2 3624.42 185.239   4
   0   6  -2 4588.63 191.603   5
   0   6  -1 1785.95 112.749   5
   0  -6   1 1545.95 104.200   4
   0  -6   1 1710.94 87.4634   1
   0   6  -1 1935.59 109.161   4
   0   6   0 6924.25 247.307   5
   0   6   0 6149.81 194.169   1
   0  -6   0 5907.84 197.887   1
   0   6   0 6101.33 214.435   4
   0  -6   0 5661.06 216.626   4
   0   6   1 5403.33 174.946   1
   0  -6  -1 4858.94 181.541   4
   0  -6  -1 5523.78 221.909   5
   0   6   1 5791.81 219.046   3
   0   6   1 5857.54 225.028   5
   0  -6  -1 5136.87 180.189   1
   0   6   1 5122.30 218.530   2
   0   6   1 5411.70 183.887   4
   0   6   2 1361.85 68.9750   4
   0  -6  -2 1486.63 101.190   5
   0   6   2 1590.42 100.934   3
   0   6   2 1418.63 75.7910   1
   0   6   2 1649.50 105.520   5
   0  -6  -2 1342.13 70.1608   4
   0  -6  -2 1429.40 80.6877   1
   0   6   2 1264.01 97.7442   2
   0   6   3 585.925 59.0005   3
   0  -6  -3 405.240 43.1491   1
   0   6   3 489.683 44.4035   1
   0  -6  -3 481.805 57.4382   5
   0   6   3 431.241 29.5785   4
   0   6   3 563.722 60.6781   5
   0  -6  -3 430.478 55.1856   3
   0   6   3 460.113 56.1454   2
   0   6   4 1107.40 87.5860   5
   0   6   4 1093.63 83.5916   3
   0   6   4 1024.56 82.5437   2
   0   6   4 1060.12 71.7750   1
   0  -6  -4 1020.36 85.9483   3
   0   6   5 1336.86 94.0079   2
   0   6   5 1565.81 103.537   5
   0  -6  -5 1459.43 102.810   3
   0   6   5 1460.72 92.0594   1
   0   6   5 1580.71 102.815   3
   0   6   6 1105.90 83.8848   2
   0  -6  -6 1031.78 89.4709   3
   0   6   6 1013.39 81.3370   1
   0   6   6 1175.57 91.4884   3
   0   6   6 1022.26 83.2046   5
   0   6   7 4858.00 194.065   5
   0   6   7 4277.74 176.404   2
   0  -6  -7 4196.64 197.354   3
   0   6   7 3714.04 113.945   4
   0   6   7 4426.00 191.995   1
   0   6   8 112.134 23.7487   2
   0   6   8 125.322 37.0824   6
   0  -6  -8 96.4916 31.0658   3
   0  -6  -8 94.2323 15.1375   4
   0   6   8 113.844 28.1130   5
   0   6   8 118.850 17.3504   4
   0  -6  -9 112.825 20.3422   4
   0   6   9 141.062 28.4433   2
   0   6   9 109.099 25.9612   5
   0   6   9 141.094 23.5729   4
   0  -6  -9 150.920 37.7155   3
   0  -6 -10 1281.77 81.7077   4
   0   6  10 1357.84 92.4293   5
   0   6  10 1494.69 88.6957   4
   0  -6 -10 1383.67 117.463   3
   0  -6 -11 284.718 54.4668   3
   0   6  11 240.894 37.1872   5
   0  -6 -11 255.828 37.8975   4
   0   6  11 309.230 42.9298   4
   0  -6 -12 102.327 35.3649   3
   0   6  12 89.9030 27.3014   4
   0  -6 -12 70.7327 20.3310   4
   0  -6 -13 337.913 67.6533   3
   0   6  13 355.129 54.2336   4
   0   6  14 35.1978 17.4707   4
   0  -6 -14 82.3430 36.6054   3
   0  -6 -15 79.4694 40.4509   3
   0   6  15 97.4585 37.4406   4
   0   6  16 201.991 53.8868   4
   0  -6 -16 134.286 58.4772   3
   0  -6 -17 180.266 62.8198   3
   0  -7  10-3.66121 19.1801   4
   0  -7   9 4.26773 14.6527   1
   0   7  -9-20.6301 20.5173   2
   0  -7   9-23.5507 24.9168   4
   0  -7   8 126.256 35.6123   1
   0  -7   8 108.555 43.5487   4
   0   7  -8 80.8776 31.8339   2
   0  -7   7-27.4150 26.3784   4
   0   7  -7 4.88571 11.5628   2
   0  -7   7 3.53494 13.4254   1
   0  -7   6 377.211 52.3364   1
   0   7  -6 237.989 51.3559   2
   0  -7   6 349.239 67.9892   4
   0  -7   5 86.2225 34.0044   4
   0  -7   5 88.7603 25.9425   1
   0   7  -5 40.0966 21.5085   2
   0  -7   4 340.698 45.5120   1
   0  -7   4 292.940 57.4131   4
   0   7  -4 256.600 46.9799   2
   0   7  -3 198.237 41.3686   2
   0  -7   3 174.654 41.4103   4
   0  -7   3 190.220 30.7501   1
   0  -7   2 25.7444 10.3566   1
   0   7  -2 22.1090 13.7349   2
   0  -7   2-1.64672 11.6117   4
   0   7  -2 21.7246 19.5515   5
   0   7  -1 831.396 79.6472   5
   0   7  -1 631.789 74.7183   2
   0  -7   1 753.057 58.2919   1
   0   7  -1 738.083 71.0104   4
   0  -7   1 587.184 65.8353   4
   0  -7   0 879.566 75.3499   4
   0   7   0 1152.01 94.9098   5
   0   7   0 1005.06 64.7623   1
   0   7   0 829.033 83.3500   2
   0   7   0 1071.55 78.9096   4
   0  -7   0 986.869 67.9430   1
   0   7   0 1042.63 87.7466   3
   0   7   1 786.612 55.9042   1
   0   7   1 969.036 87.2747   5
   0   7   1 671.614 77.0008   2
   0   7   1 911.496 81.7984   3
   0  -7  -1 845.718 62.2875   1
   0   7   1 815.785 62.7772   4
   0  -7  -1 692.310 59.5396   4
   0   7   2 1667.39 121.558   2
   0   7   2 1904.65 93.4790   1
   0  -7  -2 1811.43 100.128   1
   0   7   2 2134.31 126.839   3
   0   7   2 1791.77 90.3072   4
   0  -7  -2 1730.20 90.8350   4
   0   7   2 2157.62 132.835   5
   0   7   3 3997.79 180.589   3
   0   7   3 3316.80 176.393   2
   0  -7  -3 3275.45 121.776   4
   0   7   3 4120.32 190.951   5
   0   7   3 3813.28 147.956   1
   0  -7  -3 3419.52 150.873   1
   0   7   3 3487.20 122.250   4
   0  -7  -4 1423.01 107.268   3
   0   7   4 1145.94 49.8379   4
   0   7   4 1511.33 105.646   3
   0   7   4 1385.84 105.438   2
   0   7   4 1474.68 87.1738   1
   0   7   4 1693.64 114.316   5
   0   7   5 8245.77 298.432   3
   0  -7  -5 8106.33 307.194   3
   0   7   5 8535.58 308.352   5
   0   7   5 7604.38 293.511   2
   0   7   5 8116.63 276.643   1
   0   7   6 155.896 33.5914   1
   0   7   6 160.447 34.8659   5
   0   7   6 161.903 34.5388   3
   0   7   6 144.793 32.8229   2
   0  -7  -6 114.859 30.4778   3
   0  -7  -7 1345.61 111.236   3
   0   7   7 1398.16 107.066   5
   0   7   7 1332.92 99.9747   2
   0   7   7 1348.38 101.019   1
   0  -7  -8 3869.00 201.235   3
   0   7   8 3543.96 171.801   2
   0   7   8 3781.55 186.217   5
   0   7   9 1271.78 93.3009   2
   0   7   9 1145.05 56.4164   4
   0  -7  -9 1250.17 111.686   3
   0   7   9 1186.87 96.2336   5
   0   7  10 1143.83 92.8118   5
   0  -7 -10 1028.55 63.5558   4
   0  -7 -10 1180.46 110.309   3
   0   7  10 1200.46 68.3903   4
   0  -7 -11 1.71295 17.3305   3
   0   7  11 20.6434 13.9164   4
   0   7  11 25.8314 16.9193   5
   0  -7 -11 17.2573 12.2665   4
   0   7  12-16.6423 7.31696   4
   0  -7 -12 9.46894 16.6074   3
   0  -7 -12 10.4544 11.4634   4
   0  -7 -13 10.9854 12.3427   3
   0   7  13-0.79713 12.0427   4
   0  -7 -14 201.732 52.5046   3
   0   7  14 237.979 43.2013   4
   0   7  15-2.28684 13.3585   4
   0  -7 -15 27.7431 34.1188   3
   0  -7 -16 144.152 48.8185   3
   0  -7 -17 93.4417 42.4996   3
   0  -8   9 69.6648 47.8612   4
   0   8  -8 136.521 41.8696   2
   0  -8   8 160.186 60.5803   4
   0  -8   7 32.9134 21.1207   1
   0   8  -7 6.44965 12.1960   2
   0  -8   7 58.9876 43.7522   4
   0  -8   6 59.2713 21.8603   1
   0   8  -6 63.4192 24.4231   2
   0  -8   6 18.1952 13.8370   4
   0  -8   5 451.426 55.0339   1
   0   8  -5 278.464 55.2026   2
   0  -8   5 335.315 67.3490   4
   0  -8   4 148.191 30.5153   1
   0   8  -4 73.7056 20.5799   2
   0  -8   4 84.1861 32.8602   4
   0   8  -3 223.780 48.9983   2
   0  -8   3 282.495 55.1370   4
   0  -8   3 304.401 41.6325   1
   0  -8   2 966.608 72.8115   1
   0  -8   2 780.549 86.6491   4
   0   8  -2 808.638 92.5725   2
   0  -8   1 114.712 28.0658   4
   0   8  -1 148.200 36.2341   2
   0  -8   1 193.252 31.3669   1
   0   8   0 263.698 41.3518   4
   0   8   0 231.058 31.6334   1
   0  -8   0 207.514 38.4512   4
   0  -8   0 283.861 37.8727   1
   0   8   0 256.929 48.8997   2
   0   8   1 816.431 88.4986   2
   0   8   1 943.828 64.7292   1
   0  -8  -1 903.046 70.1672   1
   0   8   1 969.948 73.7392   4
   0  -8  -1 805.978 71.9676   4
   0   8   2 648.282 54.3177   1
   0  -8  -2 596.267 54.4341   4
   0   8   2 678.809 55.1653   4
   0  -8  -2 651.818 60.1327   1
   0   8   2 560.867 71.7964   2
   0   8   3 2037.56 104.325   1
   0   8   3 1749.37 130.348   2
   0   8   3 1956.03 90.3158   4
   0   8   3 2154.32 135.339   3
   0  -8  -3 1822.88 108.521   1
   0  -8  -3 1807.42 89.9164   4
   0   8   4 1138.66 101.020   2
   0   8   4 1169.13 56.7525   4
   0   8   4 1285.72 84.3300   1
   0  -8  -4 1240.75 106.254   3
   0   8   5 2058.27 139.546   2
   0   8   5 2339.19 123.497   1
   0  -8  -5 2081.12 143.542   3
   0   8   6 848.329 75.4701   1
   0  -8  -6 842.314 88.9019   3
   0   8   6 747.938 81.9975   2
   0   8   7 100.960 29.7377   2
   0  -8  -7 74.9573 25.4821   3
   0  -8  -8 300.602 56.7502   3
   0   8   8 260.659 46.6106   2
   0  -8  -9 45.4693 17.0892   3
   0   8   9 54.7436 19.9441   2
   0   8  10 970.911 87.1530   2
   0  -8 -10 1002.21 106.397   3
   0   8  11 631.887 45.4724   4
   0  -8 -11 644.441 86.5333   3
   0   8  12 452.860 44.2319   4
   0   8  12 250.657 47.5576   5
   0  -8 -12 395.303 70.5349   3
   0   8  13 409.641 48.3525   4
   0  -8 -13 416.707 73.3780   3
   0  -8 -14 308.063 64.6672   3
   0  -8 -15 40.4197 29.0363   3
   0  -8 -16 66.7402 40.6223   3
   0  -8 -17 247.334 68.2114   3
   0   9  -8 133.514 47.8481   2
   0  -9   8 190.475 72.9856   4
   0  -9   7 29.9323 22.9392   4
   0   9  -7-15.0673 17.7973   2
   0  -9   6-15.3227 28.3385   4
   0   9  -6 86.9245 32.1474   2
   0  -9   6 33.3791 21.1730   1
   0   9  -5-19.4154 22.8602   2
   0  -9   5 38.4599 21.7296   1
   0  -9   5-15.6656 20.8768   4
   0  -9   4 60.9117 32.4942   4
   0   9  -4 59.1130 24.7361   2
   0  -9   4 72.4242 25.1097   1
   0  -9   3 38.7041 15.6816   1
   0  -9   3 14.0399 18.6447   4
   0   9  -3 5.62872 16.3466   2
   0  -9   2-14.3436 20.5707   4
   0  -9   2 13.8059 11.0542   1
   0   9  -2 7.64861 20.4871   2
   0  -9   1 1840.86 138.409   4
   0   9  -1 2033.02 153.908   2
   0  -9   1 2568.82 128.273   1
   0   9   0 832.953 79.5034   4
   0  -9   0 720.516 78.7730   4
   0   9   0 752.363 89.7935   2
   0  -9   0 891.237 71.6988   1
   0   9   1 997.895 102.801   2
   0  -9  -1 1242.91 87.5688   1
   0   9   1 1191.55 88.1183   4
   0   9   1 1115.41 75.6307   1
   0  -9  -1 1075.58 90.0857   4
   0  -9  -2 16.5504 13.5210   4
   0   9   2 29.4977 21.0595   2
   0   9   2 10.3784 6.72074   4
   0   9   2 19.1774 12.2883   1
   0  -9  -2 19.7831 14.7380   1
   0  -9  -3 693.111 57.3399   4
   0   9   3 533.404 78.4936   2
   0   9   3 662.620 53.8272   4
   0   9   3 710.952 60.4276   1
   0  -9  -3 704.961 67.1472   1
   0  -9  -4 39.3162 20.6064   1
   0   9   4 58.2806 14.6004   4
   0   9   4 61.7030 19.6309   1
   0   9   4 85.6670 30.0691   2
   0   9   5 41.1377 19.6511   2
   0  -9  -5 82.8305 28.2771   3
   0   9   5 69.1959 20.5383   1
   0   9   5 31.4693 7.41924   4
   0  -9  -6 54.3286 29.9021   3
   0   9   6 60.4935 25.8516   2
   0   9   6 51.0238 20.2719   1
   0   9   7 261.005 53.8834   2
   0  -9  -7 234.669 51.1768   3
   0  -9  -8 533.543 78.4010   3
   0   9   8 464.679 65.8563   2
   0   9   9 10.0086 13.3497   2
   0  -9  -9 2.72645 18.0866   3
   0  -9 -10 507.099 78.3890   3
   0   9  10 436.043 63.1286   2
   0  -9 -11 407.968 71.8843   3
   0   9  11 317.854 54.8258   2
   0  -9 -12 1883.05 161.753   3
   0  -9 -13 3113.91 221.408   3
   0  -9 -14 1326.02 142.482   3
   0  -9 -15 55.0452 37.0749   3
   0  -9 -16 235.947 62.1126   3
   0 -10   7 170.914 60.3662   4
   0  10  -7 57.1107 30.7596   2
   0  10  -6-9.78733 19.3249   2
   0 -10   6-14.6421 24.1056   4
   0  10  -5 18.5838 17.1156   2
   0 -10   5 23.9068 24.2900   4
   0 -10   4 208.830 39.3052   1
   0 -10   4 206.944 59.5410   4
   0  10  -4 152.006 46.2019   2
   0 -10   3 401.107 52.4230   1
   0  10  -3 242.909 59.0505   2
   0 -10   3 322.563 65.8471   4
   0  10  -2 206.455 52.7524   2
   0 -10   2 271.319 60.0838   4
   0 -10   2 332.682 47.0102   1
   0 -10   1 53.4399 17.0945   1
   0  10  -1 56.3765 22.5172   2
   0 -10   1 29.1850 12.3132   4
   0 -10   0 923.451 94.3530   4
   0  10   0 756.393 97.4671   2
   0 -10   0 1155.78 87.6663   1
   0  10   1 736.682 62.7219   1
   0 -10  -1 811.337 82.9619   4
   0 -10  -1 900.277 76.6629   1
   0  10   1 664.257 70.6603   4
   0  10   1 794.725 97.0595   2
   0  10   2 2029.49 117.546   4
   0  10   2 1850.81 105.799   1
   0 -10  -2 1997.80 123.497   4
   0 -10  -2 2079.11 123.753   1
   0  10   2 1750.82 147.247   2
   0  10   3 389.532 65.9109   2
   0  10   3 429.099 47.9884   1
   0 -10  -3 477.311 57.5347   1
   0  10   3 438.081 46.5926   4
   0 -10  -4 1093.84 90.7346   1
   0  10   4 1011.07 79.7822   1
   0  10   4 979.038 63.5828   4
   0  10   4 922.028 102.213   2
   0  10   5-18.8960 19.1246   2
   0  10   5 2.69343 6.94386   1
   0  10   5 10.6928 6.43039   4
   0  10   6 1566.35 136.415   2
   0 -10  -6 1592.40 139.665   3
   0  10   7 292.558 56.3355   2
   0 -10  -7 321.472 63.1057   3
   0  10   8 88.1062 32.1624   2
   0 -10  -8 158.511 47.7936   3
   0  10   9 9.81216 13.4224   2
   0 -10  -9 21.7849 24.0602   3
   0  10  10 48.3469 23.7749   2
   0 -10 -10 61.3958 27.4376   3
   0 -10 -11 460.590 80.0470   3
   0  10  11 411.202 64.6816   2
   0  10  12 41.6914 22.4084   2
   0 -10 -12 15.0424 26.3661   3
   0 -10 -13 14.1527 12.8753   3
   0 -10 -14 31.0147 27.6573   3
   0 -10 -15 14.6369 25.2887   3
   0 -10 -16 82.2278 43.7082   3
   0  11  -6-28.9244 31.8953   2
   0 -11   6 54.8689 37.9501   4
   0  11  -5-8.22329 27.2404   2
   0 -11   5-31.8818 32.4287   4
   0 -11   4 515.348 93.6296   4
   0  11  -4 453.239 83.2698   2
   0  11  -3 81.6945 34.4926   2
   0 -11   3 396.362 76.2466   4
   0 -11   2-14.7502 24.7659   4
   0  11  -2 9.04478 18.3418   2
   0 -11   2 47.6448 22.5597   1
   0 -11   1 3.22417 21.2139   4
   0  11  -1 21.7986 18.6854   2
   0 -11   1 25.1574 15.0109   1
   0 -11   0 21.4980 17.6583   1
   0 -11   0-0.11412 13.2415   4
   0  11   0-2.42160 13.4930   2
   0  11   1 43.8474 28.2419   2
   0 -11  -1 110.594 30.0626   1
   0 -11  -1 116.519 35.1283   4
   0  11   2 131.937 41.8292   2
   0  11   2 130.060 31.0422   4
   0 -11  -2 134.176 33.2292   4
   0 -11  -2 198.227 37.6264   1
   0  11   2 79.0005 20.8271   1
   0  11   3 191.968 51.6041   2
   0  11   3 215.248 34.3856   4
   0 -11  -3 237.826 43.2048   1
   0  11   3 178.836 32.4135   1
   0  11   4 5388.35 227.354   1
   0  11   4 6415.65 214.568   4
   0  11   4 6490.49 314.534   2
   0  11   5 3818.05 136.724   4
   0  11   5 5454.33 275.110   2
   0  11   6 7026.00 333.931   2
   0  11   7 1350.62 133.886   2
   0 -11  -7 1658.69 149.638   3
   0  11   8 1877.49 155.969   2
   0 -11  -8 1932.45 167.741   3
   0  11   9 1256.79 124.388   2
   0 -11  -9 1188.81 132.143   3
   0 -11 -10 14.6352 24.4474   3
   0  11  10 22.0471 18.9457   2
   0 -11 -11 227.346 58.4776   3
   0  11  11 175.687 45.1913   2
   0  11  12 267.743 55.9197   2
   0 -11 -12 142.634 49.3868   3
   0 -11 -13 26.9222 36.2420   3
   0 -11 -14 28.6012 32.7658   3
   0 -11 -15 19.2603 18.8820   3
   0 -11 -16 17.2628 21.8287   3
   0  12  -6 92.5767 43.4898   2
   0  12  -5 48.5424 30.6663   2
   0 -12   5 54.1259 33.2733   4
   0  12  -4-17.3013 26.2271   2
   0 -12   4-1.06597 17.5805   4
   0  12  -3 72.7414 35.7873   2
   0 -12   3 135.050 46.1068   4
   0  12  -2 43.5889 28.0935   2
   0 -12   2-15.8198 26.1680   4
   0 -12   1 132.479 42.8958   4
   0  12  -1 58.8079 33.7918   2
   0 -12   0-21.1592 24.7437   4
   0  12   0 21.3109 18.6914   2
   0 -12  -1 129.933 32.7476   1
   0  12   1 59.6337 36.7606   2
   0 -12  -1 183.301 44.4706   4
   0  12   2 227.395 58.5124   2
   0 -12  -2 349.067 54.0543   1
   0 -12  -2 344.742 56.8262   4
   0  12   3 109.820 40.8712   2
   0 -12  -3 152.373 37.9441   1
   0  12   4 30.4848 22.0370   2
   0  12   5 510.703 85.6214   2
   0  12   6 630.720 93.2601   2
   0  12   7 1177.91 129.175   2
   0  12   8 3.02311 14.2429   2
   0 -12  -8 73.0858 34.8569   3
   0  12   9 9.04954 16.8607   2
   0 -12  -9 58.1466 33.0978   3
   0 -12 -10 4.68052 19.6179   3
   0  12  10 0.70952 16.0921   2
   0 -12 -11-2.85723 23.3128   3
   0  12  11 26.2721 29.8629   2
   0  12  12 184.851 53.2215   2
   0 -12 -12 216.278 61.9878   3
   0  12  13 5.44605 16.5109   2
   0 -12 -13 47.8711 31.6712   3
   0 -12 -14 53.6549 39.2163   3
   0 -12 -15 95.4717 41.6690   3
   0 -13   4 49.4245 22.6883   4
   0  13  -4-30.0197 26.4238   2
   0 -13   3-2.72287 28.1508   4
   0  13  -3-48.8501 31.4181   2
   0 -13   2 2.73815 16.4868   4
   0  13  -2 16.0332 32.9358   2
   0 -13   1 141.243 49.2913   4
   0  13  -1 73.9802 32.3490   2
   0 -13   0 582.171 92.3560   4
   0  13   0 448.907 87.6435   2
   0 -13  -1 571.810 84.7785   4
   0  13   1 422.913 85.3785   2
   0  13   2 616.618 102.369   2
   0  13   3 21.0953 13.3565   2
   0  13   4 63.3530 30.5523   2
   0  13   5-42.3878 21.1747   2
   0  13   6 21.7552 18.4532   2
   0  13   7 80.5548 38.4180   2
   0  13   8 47.3129 29.4452   2
   0 -13  -9 215.471 59.6142   3
   0  13   9 96.2075 39.2094   2
   0  13  10 704.701 104.121   2
   0 -13 -10 869.516 125.987   3
   0 -13 -11 569.767 104.956   3
   0  13  11 545.099 89.0590   2
   0  13  12 56.1137 33.9845   2
   0 -13 -12 96.5566 49.1506   3
   0  13  13 254.469 61.6379   2
   0 -13 -13 137.383 53.9957   3
   0 -13 -14 50.4552 36.7266   3
   0  14  -1-4.64275 17.6213   2
   0  14   0-8.74035 19.4934   2
   0  14   1 45.6349 32.2455   2
   0  14   2-35.7817 22.6592   2
   0  14   3 12.1482 19.9382   2
   0  14   4 68.4164 37.0509   2
   0  14   5 32.0701 30.5169   2
   0  14   6 190.511 53.5651   2
   0  14   7 17.6938 28.0775   2
   0  14   8 165.210 55.0139   2
   0  14   9 59.7646 33.9243   2
   0  14  10 37.5817 20.6066   2
   0 -14 -10 61.7878 42.6392   3
   0  14  11-32.5034 26.2726   2
   0 -14 -11 61.1030 34.5207   3
   0 -14 -12 44.8091 30.9347   3
   0  14  12 89.0198 44.6684   2
   0  14  13 11.4497 22.9909   2
   0 -14 -13 45.7899 36.3350   3
   0  15   3 42.7200 39.6755   2
   0  15   4 68.8312 37.4476   2
   0  15   5-51.9034 22.8881   2
   0  15   6 46.5340 31.3640   2
   0  15   7-20.6284 25.2605   2
   0  15   8 67.3762 42.1334   2
   0  15   9 92.7554 44.7942   2
   0  15  10 78.2863 39.9380   2
   0 -15 -11 57.1256 51.1049   3
   0  15  11 72.7559 38.5483   2
   0  15  12 1.44648 16.3565   2
   0  15  13 110.113 45.6949   2
   0  16   9 89.0802 55.6634   2
   0  16  10 1.40415 16.7597   2
   0  16  11 54.0548 33.2882   2
   0  16  12 59.4664 37.9052   2
   0  16  13 55.9249 30.3908   2
  -1  15  12 92.5011 49.1630   2
   1 -15 -11 70.2764 39.5095   3
  -1  15  11 33.1176 28.6203   2
  -1  15  10 101.151 47.2964   2
  -1  15   9 91.2083 40.3099   2
  -1  15   8 14.7044 21.0428   2
  -1  15   7 83.5499 42.6352   2
  -1  15   6 15.4493 29.2306   2
  -1  15   5-28.6225 17.6059   2
  -1  15   4 74.2081 53.1624   2
  -1  14  12 65.8400 39.6770   2
   1 -14 -12 13.4091 34.0438   3
   1 -14 -11 143.370 56.6489   3
  -1  14  11 85.6853 36.2469   2
   1 -14 -10 371.607 84.3642   3
  -1  14  10 375.514 85.7017   2
  -1  14   9 611.705 104.646   2
  -1  14   8-22.2756 20.8851   2
  -1  14   7 77.6017 44.0377   2
  -1  14   6 1277.99 151.753   2
  -1  14   5 648.183 108.348   2
  -1  14   4 47.4903 31.0584   2
   1 -14  -4 29.7266 28.0162   1
  -1  14   3 61.4532 37.1083   2
  -1  14   2 123.887 55.3098   2
  -1  14   1-28.7997 31.0625   2
  -1  14   0 24.3530 28.8193   2
   1 -13 -14 1.83231 25.4121   3
   1 -13 -13 133.536 60.0029   3
   1 -13 -12-0.10015 27.4786   3
  -1  13  12 42.6116 25.5683   2
  -1  13  11 177.942 52.9717   2
   1 -13 -11 163.709 62.6237   3
   1 -13 -10 186.150 67.1002   3
  -1  13  10 124.055 49.5199   2
  -1  13   9 2.05785 18.8756   2
   1 -13  -9 48.0019 29.2644   3
  -1  13   8 28.1161 22.6042   2
   1 -13  -8 56.7255 32.1372   3
  -1  13   7 197.081 58.6347   2
  -1  13   6 279.620 69.3332   2
  -1  13   5 253.970 63.2983   2
  -1  13   4 76.0954 40.1674   2
   1 -13  -4 28.6497 22.6322   1
  -1  13   3 12.1318 27.5769   2
   1 -13  -3 21.7352 13.9248   1
  -1  13   2 197.023 59.0431   2
   1 -13  -2 297.565 59.1044   1
  -1  13   1 41.2701 29.0739   2
  -1  13   0-10.2166 30.8283   2
  -1  13  -1 52.7571 32.9886   2
  -1  13  -2 15.0749 36.7068   2
   1 -13   3 53.0735 37.2385   4
  -1  13  -3-7.34506 19.0787   2
   1 -13   4 14.1838 26.3796   4
   1 -12 -14 57.1126 40.5844   3
   1 -12 -13 53.5069 37.9698   3
   1 -12 -12 8.11078 16.6223   3
  -1  12  11 16.0830 23.8661   2
   1 -12 -11 26.5855 31.6688   3
  -1  12  10 344.766 72.5480   2
   1 -12 -10 363.465 78.4503   3
   1 -12  -9 190.456 55.0309   3
  -1  12   9 163.618 51.6997   2
  -1  12   8 1579.93 152.999   2
   1 -12  -8 1718.17 163.652   3
   1 -12  -7 465.537 86.4936   3
  -1  12   7 406.270 77.9301   2
  -1  12   6 264.020 62.8842   2
   1 -12  -5 282.573 59.0939   1
  -1  12   5 256.770 60.9509   2
   1 -12  -4 749.146 89.9487   1
  -1  12   4 706.217 103.508   2
   1 -12  -3 90.3181 32.5684   1
  -1  12   3 84.0316 33.7805   2
   1 -12  -2-1.09638 12.5380   1
  -1  12   2 17.1249 19.6114   2
   1 -12  -1 302.607 55.2388   1
  -1  12   1 138.191 55.1905   2
   1 -12   0 70.9428 30.5992   1
  -1  12   0 20.5295 32.5605   2
   1 -12   1 45.8366 25.2825   4
  -1  12  -1 26.5448 23.2510   2
   1 -12   2 48.4531 29.5273   4
  -1  12  -2 13.8443 23.3336   2
   1 -12   3 49.4700 33.1789   4
  -1  12  -3 8.47519 14.0383   2
  -1  12  -4-30.0451 23.2561   2
   1 -12   4-36.9674 29.6461   4
  -1  12  -5 21.5340 35.9584   2
   1 -12   5 2.04743 25.4519   4
   1 -11 -15 358.341 82.5734   3
   1 -11 -14 203.157 63.6236   3
   1 -11 -13 520.502 98.3860   3
   1 -11 -12 95.9320 48.0091   3
  -1  11  11 13.5954 24.2903   2
   1 -11 -11 22.3213 21.2696   3
   1 -11 -10 205.075 55.2494   3
  -1  11  10 174.984 50.7330   2
  -1  11   9 750.944 99.4336   2
   1 -11  -9 906.709 113.244   3
   1 -11  -8 613.045 93.9146   3
  -1  11   8 374.008 70.8534   2
  -1  11   7 162.162 48.6225   2
   1 -11  -7 231.433 54.8458   3
  -1  11   6 1154.07 124.292   2
   1 -11  -6 1273.17 131.669   3
  -1  11   5 181.538 24.9388   4
   1 -11  -5 213.354 49.1400   1
  -1  11   5 193.910 50.7222   2
  -1  11   4 610.615 55.3574   4
   1 -11  -4 694.472 82.4741   1
  -1  11   4 627.503 94.7335   2
  -1  11   3 500.546 56.3151   4
  -1  11   3 505.106 84.1529   2
   1 -11  -3 767.082 84.7247   1
   1 -11  -2 200.103 43.6585   1
  -1  11   2 120.851 41.7204   2
  -1  11   1 307.858 67.7273   2
   1 -11  -1 383.019 60.2622   1
  -1  11   0 55.1539 29.2796   2
   1 -11   0 33.5874 14.1363   1
   1 -11   0 95.2474 35.7400   4
   1 -11   1 58.8821 28.9648   4
   1 -11   1 38.3186 18.5219   1
  -1  11  -1 2.94984 17.7704   2
   1 -11   2 9.58156 11.4531   1
  -1  11  -2 5.28853 20.7710   2
   1 -11   2-29.1750 32.6621   4
   1 -11   3 78.3774 28.6846   1
   1 -11   3 12.7016 16.2744   4
  -1  11  -3 20.2765 18.8636   2
   1 -11   4 52.8425 34.0838   4
  -1  11  -4 24.9561 25.0267   2
   1 -11   5 28.7878 27.4389   4
  -1  11  -5 16.7120 26.7750   2
   1 -11   6-15.6527 20.9350   4
  -1  11  -6 34.0692 24.7605   2
   1 -10 -16 149.744 55.2133   3
   1 -10 -15 42.0556 28.3995   3
   1 -10 -14 10.5088 15.4115   3
   1 -10 -13 27.7997 23.6634   3
   1 -10 -12 1392.67 148.002   3
   1 -10 -11 385.217 75.6071   3
   1 -10 -10 311.376 66.0121   3
  -1  10  10 249.368 52.4217   2
   1 -10  -9 2.67975 13.8850   3
  -1  10   9 27.1597 23.2390   2
  -1  10   8 126.157 39.6463   2
   1 -10  -8 95.5996 34.2496   3
  -1  10   7 146.215 42.3054   2
   1 -10  -7 138.069 42.2135   3
   1 -10  -6 439.697 73.7398   3
  -1  10   6 446.554 72.8286   2
  -1  10   5 129.492 19.3083   4
   1 -10  -5 182.251 47.7713   3
  -1  10   5 182.399 43.4578   2
   1 -10  -5 131.306 35.7178   1
  -1  10   4 547.522 49.0287   4
  -1  10   4 723.470 94.4414   2
   1 -10  -4 731.109 81.8223   1
  -1  10   3 220.644 34.2423   4
   1 -10  -3 225.708 44.5967   1
  -1  10   3 158.170 47.3818   2
  -1  10   2 190.212 34.3159   4
  -1  10   2 252.708 56.9153   2
   1 -10  -2 229.582 43.1932   1
   1 -10  -1 601.279 70.1962   1
  -1  10   1 548.810 83.2861   2
   1 -10   0 2775.66 176.866   4
  -1  10   0 2517.06 187.240   2
   1 -10   0 3168.40 169.042   1
  -1  10  -1 1402.05 139.469   2
   1 -10   1 1568.55 135.121   4
   1 -10   1 1960.78 129.653   1
   1 -10   2 336.590 65.5299   4
   1 -10   2 396.331 56.0506   1
  -1  10  -2 221.545 55.2098   2
   1 -10   3-22.0482 11.2414   1
   1 -10   3 41.1456 26.8781   4
  -1  10  -3-18.1350 24.9135   2
   1 -10   4 42.2043 33.2344   4
   1 -10   4 53.7089 22.2515   1
  -1  10  -4 7.37459 21.6747   2
   1 -10   5 43.6403 18.8386   1
   1 -10   5-36.8495 35.1232   4
  -1  10  -5-37.0287 25.3551   2
   1 -10   6 28.4879 24.5779   4
  -1  10  -6 2.51017 17.9485   2
   1 -10   7 113.674 49.4447   4
  -1  10  -7 4.24430 23.1982   2
   1  -9 -16-9.73358 20.9609   3
   1  -9 -15 9.82312 22.1073   3
   1  -9 -14-34.2272 25.5215   3
   1  -9 -13 1.62936 19.6548   3
   1  -9 -12 83.2777 34.2738   3
   1  -9 -11 1278.49 130.533   3
   1  -9 -10 63.7656 30.9137   3
  -1   9  10 24.5735 12.1033   2
   1  -9  -9 279.377 59.1024   3
  -1   9   9 223.526 50.0349   2
  -1   9   8 34.2851 23.7899   2
   1  -9  -8 12.5263 14.7452   3
   1  -9  -7 3119.10 195.882   3
  -1   9   7 2898.59 181.715   2
   1  -9  -6 530.801 79.2379   3
  -1   9   6 559.175 76.6510   2
  -1   9   5 2379.37 163.999   2
   1  -9  -5 2601.61 167.417   3
  -1   9   5 2097.80 85.5488   4
   1  -9  -5 2256.02 144.163   1
  -1   9   4 253.636 42.2966   1
  -1   9   4 287.089 32.5147   4
   1  -9  -4 244.687 44.3607   1
  -1   9   4 323.024 59.8948   2
  -1   9   3 121.815 35.0007   2
  -1   9   3 166.768 28.2605   4
   1  -9  -3 139.798 33.0962   1
  -1   9   3 163.542 32.5613   1
  -1   9   2 129.619 27.4108   4
  -1   9   2 114.997 26.3315   1
   1  -9  -2 105.465 28.0657   1
  -1   9   2 103.695 34.1219   2
  -1   9   1 23.0076 11.8130   2
  -1   9   1-8.02010 14.5006   4
   1  -9  -1-4.58952 12.7665   1
  -1   9   1 10.9520 10.8915   1
  -1   9   0 117.395 26.8266   1
   1  -9   0 102.490 29.8859   1
   1  -9   0 147.642 36.0679   4
  -1   9   0 138.816 40.5854   2
   1  -9   1 707.875 72.0106   1
  -1   9  -1 551.239 80.2264   2
   1  -9   1 515.239 72.3396   4
   1  -9   2 871.676 100.427   4
  -1   9  -2 775.777 98.8037   2
   1  -9   2 986.352 87.3556   1
   1  -9   3 988.323 113.157   4
  -1   9  -3 1045.84 113.922   2
   1  -9   3 1411.85 106.643   1
  -1   9  -4 170.182 45.3183   2
   1  -9   4 187.965 39.9871   1
   1  -9   4 174.786 49.3263   4
  -1   9  -5 25.1906 18.5377   2
   1  -9   5 24.1011 20.4025   4
   1  -9   5 31.3736 18.4540   1
   1  -9   6 297.142 54.0767   1
  -1   9  -6 213.198 54.1664   2
   1  -9   6 172.284 58.0087   4
  -1   9  -7 87.8301 39.5051   2
   1  -9   7 124.227 53.0705   4
   1  -9   8 46.5881 41.2271   4
   1  -8 -16 112.958 46.3586   3
   1  -8 -15 107.791 47.4107   3
   1  -8 -14 8.78052 18.6163   3
  -1   8  13 12.5967 13.4229   4
   1  -8 -13-36.0554 29.8076   3
   1  -8 -12 19.0945 22.2768   3
  -1   8  12 11.3531 15.6016   4
   1  -8 -11 106.682 32.9925   3
  -1   8  11 110.597 20.1660   4
  -1   8  10 105.591 17.2744   4
   1  -8 -10 94.2775 31.8927   3
   1  -8  -9 8.73662 13.6856   3
  -1   8   9 9.19372 3.22424   4
  -1   8   9 15.9174 21.1003   2
  -1   8   8 1638.09 125.369   2
   1  -8  -8 1862.99 141.747   3
   1  -8  -7 3846.41 209.682   3
  -1   8   7 3873.32 201.616   2
   1  -8  -6 79.4762 27.7829   3
  -1   8   6 62.4510 20.7436   2
   1  -8  -5 366.959 57.5889   3
  -1   8   5 315.689 25.1436   4
   1  -8  -5 324.165 52.0377   1
  -1   8   5 437.861 54.7545   1
  -1   8   5 352.702 57.4844   2
   1  -8  -4 3714.57 194.401   3
  -1   8   4 3367.30 123.745   4
   1  -8  -4 3317.31 172.512   1
  -1   8   4 3569.47 197.409   2
  -1   8   4 3993.55 172.051   1
  -1   8   3 250.710 48.4305   2
  -1   8   3 310.220 33.7125   4
  -1   8   3 283.125 47.8304   3
   1  -8  -3 265.368 44.7404   1
  -1   8   3 354.621 45.3944   1
  -1   8   2 33.0331 19.7990   3
  -1   8   2 50.8112 15.7575   4
   1  -8  -2 51.2636 18.8517   1
  -1   8   2 24.6012 12.5522   1
  -1   8   2 42.2358 18.1839   2
   1  -8  -1 43.3847 17.4721   4
  -1   8   1 67.8834 28.4963   2
  -1   8   1 74.8093 21.0363   1
  -1   8   1 65.4927 25.0595   3
   1  -8  -1 55.6897 18.0800   1
  -1   8   1 46.0037 16.1983   4
   1  -8   0 694.839 67.7959   1
  -1   8   0 678.584 61.8731   1
  -1   8   0 687.676 67.6580   4
   1  -8   0 557.102 66.2778   4
  -1   8   0 680.958 82.3728   2
   1  -8   1 2443.93 156.951   4
   1  -8   1 2971.96 149.600   1
  -1   8  -1 2685.19 174.397   2
  -1   8  -2 767.984 88.7504   2
   1  -8   2 553.179 75.7122   4
   1  -8   2 807.109 74.3441   1
  -1   8  -3 124.346 39.4302   2
   1  -8   3 67.3202 30.9132   4
   1  -8   3 132.557 29.1527   1
   1  -8   4 2998.16 161.859   1
  -1   8  -4 2472.18 175.336   2
   1  -8   4 2420.22 181.984   4
   1  -8   5 2004.39 173.823   4
   1  -8   5 2696.46 157.660   1
  -1   8  -5 2214.39 163.234   2
   1  -8   6 856.182 90.2014   1
  -1   8  -6 778.411 95.9733   2
   1  -8   6 772.151 109.632   4
   1  -8   7 25.2714 17.9217   4
  -1   8  -7-7.44354 16.6473   2
   1  -8   7 28.5575 23.9354   1
  -1   8  -8-9.85322 14.6924   2
   1  -8   8-20.6660 26.0898   4
   1  -8   8 24.6183 23.5095   1
   1  -8   9 67.2091 46.6297   4
   1  -7 -16 226.139 61.2485   3
   1  -7 -15 93.2311 41.2606   3
  -1   7  14 17.6868 18.0560   4
   1  -7 -14 37.9717 26.9671   3
  -1   7  13 29.1811 22.0415   4
   1  -7 -13-11.4110 14.3477   3
  -1   7  12 59.7806 21.7648   4
  -1   7  12 45.2901 16.6696   5
   1  -7 -12 56.8620 31.3417   3
  -1   7  11 600.400 56.5069   4
  -1   7  11 572.719 69.2844   5
   1  -7 -11 501.900 76.2988   3
  -1   7  10 211.385 42.0620   5
   1  -7 -10 253.159 53.5671   3
  -1   7  10 284.012 34.8202   4
  -1   7   9 414.985 60.3097   5
   1  -7  -9 423.668 66.8982   3
  -1   7   9 392.799 35.5623   4
  -1   7   8 1541.73 111.134   2
   1  -7  -8 1586.47 124.232   3
  -1   7   8 1718.14 124.242   5
  -1   7   8 1339.82 62.3229   4
  -1   7   7 9635.41 318.634   5
   1  -7  -7 7986.50 306.644   3
  -1   7   7 8434.81 294.242   2
  -1   7   6 3588.01 167.976   1
  -1   7   6 2770.60 86.6899   4
  -1   7   6 2511.63 85.4413   4
   1  -7  -6 3496.10 181.129   3
  -1   7   6 3349.05 171.109   2
  -1   7   6 3965.22 189.213   5
   1  -7  -5 413.802 55.2755   1
  -1   7   5 517.732 63.8546   2
   1  -7  -5 488.736 62.6944   3
  -1   7   5 441.279 28.9342   4
  -1   7   5 558.003 68.1913   5
  -1   7   5 582.237 60.9928   1
  -1   7   5 540.620 62.2755   3
   1  -7  -4 3858.26 184.863   1
  -1   7   4 4517.05 197.664   3
  -1   7   4 4526.35 184.270   1
  -1   7   4 3988.98 133.622   4
  -1   7   4 4862.60 217.659   5
  -1   7   4 4377.78 208.103   2
   1  -7  -4 4172.16 201.863   3
  -1   7   3 607.831 63.5942   3
  -1   7   3 632.747 71.1977   5
  -1   7   3 554.663 53.9893   1
   1  -7  -3 422.753 57.2620   3
   1  -7  -3 524.377 57.5198   1
  -1   7   3 435.546 59.4306   2
  -1   7   3 483.423 39.7071   4
  -1   7   2 946.879 93.4425   2
  -1   7   2 999.500 83.3283   3
  -1   7   2 873.178 60.7129   4
   1  -7  -2 861.820 74.1720   1
  -1   7   2 1093.69 95.6384   5
  -1   7   2 990.299 72.8066   1
  -1   7   1 2980.81 171.451   2
   1  -7  -1 3055.00 146.914   1
   1  -7  -1 2711.46 137.329   4
  -1   7   1 3496.29 166.398   3
  -1   7   1 3327.76 141.771   1
  -1   7   1 2934.84 134.221   4
  -1   7   0 1380.55 87.2793   1
  -1   7   0 1342.82 111.317   2
   1  -7   0 1237.98 87.6506   1
  -1   7   0 1612.43 108.543   3
  -1   7   0 1350.38 90.3537   4
   1  -7   0 998.585 84.7945   4
  -1   7  -1 2546.97 141.487   3
  -1   7  -1 1917.35 136.719   2
  -1   7  -1 2236.79 128.418   4
  -1   7  -1 2301.00 118.851   1
   1  -7   1 2151.83 120.208   1
   1  -7   1 1809.70 124.545   4
   1  -7   2 3015.55 177.858   4
   1  -7   2 3804.36 169.107   1
  -1   7  -2 3647.62 194.628   2
   1  -7   3 211.689 46.6350   4
   1  -7   3 315.824 46.0214   1
  -1   7  -3 343.614 57.1258   2
  -1   7  -4 26.8037 21.2329   2
   1  -7   4 57.4644 21.2742   1
   1  -7   4 77.0868 32.2360   4
  -1   7  -5-5.24057 11.3414   2
   1  -7   5-14.4866 14.5828   4
   1  -7   5-18.8717 16.5124   1
   1  -7   6 30.4170 21.0699   4
  -1   7  -6 25.2951 18.4488   2
   1  -7   6 9.87201 12.3604   1
   1  -7   7 35.8860 22.0808   1
  -1   7  -7 21.2638 15.6957   2
   1  -7   7 55.7937 35.2867   4
   1  -7   8-23.0084 25.0002   4
   1  -7   8 28.2022 13.3413   1
  -1   7  -8 54.9520 27.1003   2
   1  -7   9 83.8331 32.4167   1
   1  -7   9 28.4691 21.7764   4
   1  -7  10 0.11018 19.4683   4
   1  -7  10 0.19969 19.3869   1
   1  -6 -16-19.9615 23.5997   3
  -1   6  15 97.6266 39.0742   4
   1  -6 -15 196.293 58.2660   3
   1  -6 -14 218.164 55.6308   3
  -1   6  14 185.976 45.8845   4
   1  -6 -13 67.8286 28.9302   3
  -1   6  13 114.494 32.8011   4
   1  -6 -12 1358.03 103.712   4
  -1   6  12 1131.85 87.9753   5
   1  -6 -12 1738.51 145.706   3
  -1   6  12 1751.23 118.545   4
  -1   6  11 2360.62 136.723   5
   1  -6 -11 2539.81 174.738   3
   1  -6 -11 2423.64 132.699   4
  -1   6  11 2578.33 138.620   4
  -1   6  10 410.797 46.0186   4
  -1   6  10 398.246 54.1748   5
   1  -6 -10 393.776 64.3097   3
  -1   6   9 124.255 28.9942   5
   1  -6  -9 151.599 39.2210   3
  -1   6   9 121.680 23.8169   4
   1  -6  -8 2379.14 152.222   3
  -1   6   8 2425.22 104.176   4
  -1   6   8 2671.04 148.259   5
  -1   6   7 68.3378 14.0926   4
  -1   6   7 52.7787 21.3852   2
   1  -6  -7 103.617 31.8791   3
  -1   6   7 43.3205 25.4013   5
   1  -6  -6 1544.13 109.719   3
  -1   6   6 1644.23 108.414   1
  -1   6   6 1434.03 101.477   2
  -1   6   6 1392.81 60.0728   4
  -1   6   6 1693.60 111.611   5
   1  -6  -5 837.026 78.1948   3
  -1   6   5 921.714 77.1893   1
  -1   6   5 1014.75 82.0453   3
  -1   6   5 859.975 77.7351   2
  -1   6   5 784.206 40.3018   4
  -1   6   5 1088.77 88.2488   5
  -1   6   4 9112.71 292.891   1
  -1   6   4 9427.68 306.706   3
  -1   6   4 9800.16 321.362   5
  -1   6   4 8796.25 312.422   2
   1  -6  -4 8712.79 307.995   3
   1  -6  -4 8714.11 299.397   1
  -1   6   4 8469.75 235.768   4
  -1   6   3 19855.7 517.481   4
   1  -6  -3 20630.4 590.902   3
  -1   6   3 21574.8 564.909   1
  -1   6   3 22684.5 606.432   5
  -1   6   3 22244.1 584.254   3
   1  -6  -3 19858.1 570.552   1
  -1   6   3 20289.2 597.956   2
  -1   6   2 1808.13 97.8482   1
  -1   6   2 1971.31 112.745   3
   1  -6  -2 1811.29 112.666   3
  -1   6   2 1706.09 116.709   2
  -1   6   2 1984.22 120.222   5
   1  -6  -2 1745.03 102.619   1
  -1   6   2 1767.85 85.3723   4
   1  -6  -1 3.96059 9.44653   1
  -1   6   1 35.0091 14.1283   4
  -1   6   1 17.7222 10.6952   1
  -1   6   1 32.6170 20.9253   5
  -1   6   1 17.7431 12.4294   3
   1  -6  -1 20.9264 11.4300   4
  -1   6   1 4.42466 10.4440   2
  -1   6   0 1.45114 10.0835   2
  -1   6   0 6.90618 11.7961   3
   1  -6   0-0.49398 8.24400   4
  -1   6   0 7.86491 15.5204   5
  -1   6   0 5.71661 8.52680   1
  -1   6   0 3.04836 8.31923   4
   1  -6   0-3.14734 8.12303   1
   1  -6   1 771.025 64.6262   1
  -1   6  -1 911.823 74.1410   3
   1  -6   1 727.593 69.6666   4
  -1   6  -1 716.364 75.7673   2
  -1   6  -1 864.134 70.5881   4
  -1   6  -1 842.882 64.4674   1
  -1   6  -1 936.614 82.1108   5
   1  -6   2 557.984 55.9604   1
  -1   6  -2 695.373 67.7911   4
   1  -6   2 446.840 59.7632   4
  -1   6  -2 765.657 74.7243   5
  -1   6  -2 455.334 63.2793   2
  -1   6  -3 28.9422 19.7824   2
   1  -6   3 6.64180 10.3107   4
  -1   6  -3 54.3393 23.8767   5
   1  -6   3-0.74270 10.4609   1
  -1   6  -4 185.129 40.5218   2
   1  -6   4 128.640 30.4471   1
   1  -6   4 136.583 34.2840   4
  -1   6  -4 249.578 42.2864   5
  -1   6  -5 87.5893 27.2864   2
   1  -6   5 110.642 34.7722   4
  -1   6  -5 144.383 33.5379   5
   1  -6   5 127.702 31.2454   1
  -1   6  -6 49.1711 22.7857   5
   1  -6   6-11.0247 25.5041   4
  -1   6  -6-27.9753 17.9700   2
   1  -6   6 21.9317 18.3526   1
   1  -6   7 60.5600 23.2680   1
  -1   6  -7 68.1299 26.0909   2
   1  -6   7 74.1087 34.5139   4
   1  -6   8 27.5166 28.6157   4
   1  -6   8 54.3782 25.3012   1
  -1   6  -8 49.3943 20.1564   2
   1  -6   9 53.2454 22.5722   4
  -1   6  -9 50.4969 24.8348   2
   1  -6   9 68.3133 35.6618   1
   1  -6  10 222.184 54.4782   1
   1  -6  10 242.827 72.3982   4
   1  -6  11-26.5768 22.2434   4
   1  -6  11 10.5016 12.5761   1
   1  -5 -16 55.1521 41.3069   3
  -1   5  16 49.4466 28.0277   4
  -1   5  15 27.9011 21.9017   4
   1  -5 -15 14.9990 27.6674   3
  -1   5  14 681.951 89.0190   4
   1  -5 -14 630.282 94.3327   3
  -1   5  13 309.480 57.2469   4
  -1   5  12 12.8644 7.09830   5
   1  -5 -12-8.58249 12.5293   3
  -1   5  12 0.41579 10.3648   4
   1  -5 -11 1027.54 105.625   3
  -1   5  11 986.738 87.7972   4
  -1   5  11 977.394 73.2578   5
   1  -5 -11 1025.36 87.3241   4
   1  -5 -10 1160.46 107.245   3
   1  -5 -10 1182.85 88.3703   4
  -1   5  10 1229.58 90.9530   4
  -1   5  10 1332.03 90.0464   5
  -1   5  10 1210.45 106.414   6
  -1   5   9 70.9566 21.6822   5
   1  -5  -9 73.3432 20.5293   2
  -1   5   9 51.1237 22.1363   6
   1  -5  -9 84.0611 20.8891   4
   1  -5  -9 67.7169 26.6043   3
  -1   5   9 79.2870 20.6353   4
   1  -5  -8 1410.66 112.114   3
  -1   5   8 1663.80 103.056   5
  -1   5   8 1503.66 85.3439   4
   1  -5  -8 1403.86 90.7258   2
  -1   5   7 82.0494 21.6672   5
  -1   5   7 88.3136 25.4070   1
   1  -5  -7 54.0541 24.7080   3
  -1   5   7 93.4607 17.4565   4
   1  -5  -7 63.9739 19.2720   2
  -1   5   6 784.218 73.3855   1
  -1   5   6 765.183 46.4379   4
  -1   5   6 721.055 66.6583   5
  -1   5   6 738.807 66.4731   2
   1  -5  -6 767.586 66.0978   2
   1  -5  -6 747.320 71.6061   3
  -1   5   5 1820.51 71.4181   4
   1  -5  -5 1807.42 110.630   3
   1  -5  -5 1902.97 109.534   2
  -1   5   5 1840.63 109.000   5
  -1   5   5 1905.03 109.700   1
  -1   5   5 1824.96 107.461   2
   1  -5  -4 45.8891 16.5982   1
  -1   5   4 49.7600 21.8969   5
  -1   5   4 25.7522 14.5411   2
  -1   5   4 32.7057 12.0283   1
   1  -5  -4 54.9063 19.2304   2
   1  -5  -4 56.0845 19.3134   3
  -1   5   4 34.3826 11.9379   3
   1  -5  -3 27561.9 719.506   1
  -1   5   3 28379.8 718.344   3
   1  -5  -3 27768.2 736.110   2
   1  -5  -3 27711.2 726.241   3
  -1   5   3 26734.8 662.323   4
  -1   5   3 27399.4 733.004   2
  -1   5   3 28362.0 710.947   1
  -1   5   3 28449.5 735.509   5
   1  -5  -2 9262.41 298.011   3
  -1   5   2 8810.46 255.145   4
   1  -5  -2 9165.04 288.865   1
  -1   5   2 9822.12 309.931   5
  -1   5   2 8897.80 306.982   2
  -1   5   2 9354.09 280.712   1
  -1   5   2 9424.91 292.182   3
  -1   5   1 1510.34 81.5361   1
   1  -5  -1 1376.42 82.4993   1
  -1   5   1 1467.74 88.7600   3
  -1   5   1 1524.79 97.3401   5
  -1   5   1 1428.43 76.3977   4
  -1   5   1 1369.44 96.7610   2
  -1   5   0 59.5379 16.3221   4
   1  -5   0 37.3041 16.0784   4
  -1   5   0 62.8258 17.6130   1
  -1   5   0 52.7139 17.6547   3
  -1   5   0 35.3517 16.5121   2
  -1   5   0 67.6741 19.5768   5
   1  -5   0 39.4276 15.0702   1
  -1   5  -1 27.8833 16.3865   4
  -1   5  -1 6.52341 9.45565   2
  -1   5  -1 6.61354 7.00431   1
   1  -5   1 9.35791 9.52586   1
   1  -5   1-1.31749 10.2505   4
  -1   5  -1 1.62412 10.7930   5
   1  -5   2 1743.57 115.203   4
  -1   5  -2 2305.02 122.713   5
  -1   5  -2 2173.93 118.196   4
   1  -5   2 2049.46 107.423   1
  -1   5  -2 2018.21 122.175   2
  -1   5  -3 260.069 41.4033   4
  -1   5  -3 209.623 35.4238   5
   1  -5   3 233.007 36.3269   1
  -1   5  -3 211.016 37.2049   2
   1  -5   3 222.121 39.7479   4
  -1   5  -4 587.258 59.9777   5
   1  -5   4 612.357 62.2237   1
  -1   5  -4 517.623 61.2122   2
   1  -5   4 485.109 66.1680   4
   1  -5   5 4.88628 11.9487   4
  -1   5  -5 0.11524 7.71426   2
  -1   5  -5 2.50487 8.60572   5
   1  -5   5 17.3446 13.0493   1
  -1   5  -6 875.349 73.2155   5
  -1   5  -6 799.937 79.3085   2
   1  -5   6 786.503 78.1040   1
   1  -5   6 671.843 87.6027   4
  -1   5  -7 1770.79 107.272   5
   1  -5   7 1562.58 119.430   1
   1  -5   7 1295.64 130.964   4
  -1   5  -7 1884.42 124.160   2
  -1   5  -8 473.211 61.3727   2
   1  -5   8 330.309 67.0456   4
   1  -5   8 432.640 63.2553   1
   1  -5   9 54.8340 27.8064   4
  -1   5  -9 33.0868 18.6655   2
   1  -5   9 48.0528 24.5133   1
   1  -5  10 82.3773 31.8940   1
   1  -5  10 64.6310 40.1982   4
   1  -5  11 27.0497 20.7674   1
   1  -5  11 45.1933 34.7350   4
   1  -5  12-64.8200 31.6534   1
   1  -5  13 102.876 47.2662   1
  -1   4  17 84.4743 40.7026   4
  -1   4  16 15.6579 25.3446   4
  -1   4  15 39.0448 25.3673   4
  -1   4  14 0.41434 13.0716   4
  -1   4  13 579.209 81.9571   4
  -1   4  12 60.2074 27.1376   6
  -1   4  12 249.852 50.3928   4
  -1   4  11-5.72144 12.2678   4
  -1   4  11 24.2343 13.5294   6
  -1   4  11 9.29840 7.73816   5
  -1   4  10 1071.14 69.2843   5
  -1   4  10 955.821 84.1206   4
   1  -4 -10 926.111 82.4884   4
  -1   4  10 990.622 88.0290   6
   1  -4 -10 929.146 62.5326   2
  -1   4   9 741.807 60.0571   5
   1  -4  -9 643.206 63.1224   4
  -1   4   9 683.275 72.7438   6
   1  -4  -9 663.710 53.8055   2
  -1   4   9 679.007 65.3981   4
   1  -4  -8 467.580 45.4443   2
   1  -4  -8 506.983 50.8337   4
  -1   4   8 524.651 63.3982   6
  -1   4   8 478.131 50.1737   4
  -1   4   8 522.479 49.4315   5
  -1   4   7 1168.64 92.3419   1
  -1   4   7 1112.30 70.5910   4
  -1   4   7 1183.75 78.3066   5
   1  -4  -7 1134.07 73.9849   2
   1  -4  -7 1094.16 69.4993   4
   1  -4  -6 477.306 54.7131   3
  -1   4   6 537.789 42.4302   4
  -1   4   6 506.394 49.1008   5
   1  -4  -6 529.776 49.3389   2
  -1   4   6 629.962 62.6218   1
  -1   4   5 1624.75 99.3702   1
   1  -4  -5 1595.35 90.9750   2
  -1   4   5 1572.59 90.0610   2
  -1   4   5 1611.18 71.5577   4
   1  -4  -5 1604.92 97.9285   3
  -1   4   5 1655.35 93.1047   5
   1  -4  -4 1692.56 93.1347   2
  -1   4   4 1599.37 65.2719   4
  -1   4   4 1578.24 93.3002   2
   1  -4  -4 1561.55 92.2211   1
   1  -4  -4 1650.45 96.0623   3
  -1   4   4 1671.17 94.8601   1
   1  -4  -3 4603.26 173.637   1
  -1   4   3 4461.09 176.116   2
  -1   4   3 4725.55 170.816   1
  -1   4   3 4604.46 170.618   3
   1  -4  -3 4632.56 178.271   2
   1  -4  -3 4595.77 174.435   3
  -1   4   2 3738.97 140.448   1
   1  -4  -2 3604.71 145.766   3
   1  -4  -2 3625.45 144.410   1
  -1   4   2 3649.91 140.909   3
  -1   4   2 3699.09 119.978   4
   1  -4  -2 3739.95 154.603   2
  -1   4   2 3646.94 154.060   2
  -1   4   1 580.033 45.2192   1
  -1   4   1 513.236 44.4898   3
   1  -4  -1 552.017 54.3248   2
  -1   4   1 504.766 52.0185   2
   1  -4  -1 546.898 45.7618   1
  -1   4   1 578.807 51.8419   5
  -1   4   1 543.849 39.5783   4
   1  -4  -1 533.683 48.0505   3
  -1   4   0 2090.94 94.3552   1
  -1   4   0 1952.06 97.1189   3
  -1   4   0 2086.86 107.766   5
  -1   4   0 2096.28 113.284   2
   1  -4   0 2108.25 97.8799   1
  -1   4   0 2202.95 98.7113   4
   1  -4   0 2051.16 97.6835   4
  -1   4  -1 1109.42 82.0052   2
   1  -4   1 1231.38 72.9712   1
   1  -4   1 1149.99 77.2063   4
  -1   4  -1 1247.40 76.5873   4
  -1   4  -1 1230.91 71.8147   1
  -1   4  -1 1233.46 79.5624   5
  -1   4  -2 19.1442 13.3274   4
   1  -4   2-3.01696 6.36273   1
   1  -4   2 17.7167 12.5472   4
  -1   4  -2 7.04561 8.00047   2
  -1   4  -2 5.03438 9.29592   5
  -1   4  -3 358.678 46.1946   2
   1  -4   3 430.687 46.3149   1
  -1   4  -3 387.810 43.3869   5
  -1   4  -3 445.550 50.8636   4
   1  -4   3 301.216 46.1589   4
   1  -4   4 62.0691 18.0133   1
   1  -4   4 61.3671 24.0815   4
  -1   4  -4 100.919 28.2357   4
  -1   4  -4 72.1132 18.0063   5
  -1   4  -4 52.7926 17.9520   2
  -1   4  -5 37.3100 11.4820   5
   1  -4   5 18.1433 16.1142   4
   1  -4   5 20.0950 12.1432   1
  -1   4  -5 22.3514 14.8045   2
   1  -4   6 77.2049 27.0096   4
  -1   4  -6 101.955 22.3296   5
  -1   4  -6 83.6999 26.2404   2
   1  -4   6 108.845 30.0676   1
   1  -4   7 161.041 44.6161   4
   1  -4   7 223.361 42.6604   1
  -1   4  -7 262.412 34.6232   5
  -1   4  -7 247.690 42.3644   2
  -1   4  -8 150.987 32.4093   2
   1  -4   8 117.034 40.7352   4
  -1   4  -9 28.0747 11.7326   2
   1  -4   9 38.2648 37.5623   4
   1  -4  10 1.95966 21.5439   4
  -1   4 -10-0.68357 8.44484   2
   1  -4  11 9.92499 31.7774   4
   1  -4  12 16.2686 18.5469   4
   1  -4  13 6.33648 17.8493   1
   1  -4  14 50.7019 28.4261   1
  -1   3  17-27.8783 29.1779   4
  -1   3  16 67.9328 39.2761   4
  -1   3  15 45.3740 21.0481   4
  -1   3  14 21.9221 17.9114   4
  -1   3  13 127.000 40.0106   4
  -1   3  12 117.138 37.3996   4
  -1   3  11-2.83093 15.6715   4
   1  -3 -11 10.1482 6.63518   2
   1  -3 -10 405.047 55.5405   4
  -1   3  10 456.076 53.6909   6
  -1   3  10 479.201 62.4707   4
   1  -3 -10 400.520 35.1792   2
  -1   3  10 366.753 31.0042   5
   1  -3  -9 226.531 40.0770   4
  -1   3   9 208.786 35.4240   6
  -1   3   9 188.824 25.1109   5
  -1   3   9 163.037 32.8151   4
   1  -3  -9 169.704 24.5277   2
   1  -3  -8 258.520 30.5062   2
  -1   3   8 246.250 29.0294   5
  -1   3   8 280.934 40.6076   4
  -1   3   8 260.360 39.0392   6
   1  -3  -8 254.555 38.2231   4
  -1   3   7 4010.72 171.831   6
  -1   3   7 3682.98 155.059   4
   1  -3  -7 3483.40 135.297   2
  -1   3   7 3545.10 138.048   5
   1  -3  -7 3621.66 151.893   4
  -1   3   6 1811.98 108.046   1
   1  -3  -6 1638.62 83.7660   2
  -1   3   6 1716.53 89.2282   4
   1  -3  -6 1592.91 85.2055   4
   1  -3  -5 2107.38 92.2509   4
   1  -3  -5 2186.75 100.104   2
  -1   3   5 2256.86 95.1220   4
  -1   3   5 2415.34 118.920   1
   1  -3  -4 4518.23 163.152   2
   1  -3  -4 4444.05 172.462   3
  -1   3   4 4821.45 174.736   1
  -1   3   4 4572.15 143.409   4
   1  -3  -3 5296.78 183.405   3
   1  -3  -3 5440.72 185.352   2
   1  -3  -3 5472.24 188.123   1
  -1   3   3 5479.35 184.842   1
  -1   3   3 5464.93 184.132   2
   1  -3  -2 48598.4 1156.00   3
  -1   3   2 49042.5 1156.89   1
   1  -3  -2 49963.5 1170.19   2
  -1   3   2 48779.9 1165.93   2
   1  -3  -2 48513.0 1161.63   1
  -1   3   2 46783.9 1149.33   3
   1  -3  -1 29664.9 721.590   2
  -1   3   1 28906.2 719.231   2
  -1   3   1 29315.7 687.789   4
  -1   3   1 27228.1 695.772   3
   1  -3  -1 29031.7 702.586   3
   1  -3  -1 28835.5 704.324   1
  -1   3   1 28257.9 699.901   1
  -1   3   0 15788.1 400.474   4
   1  -3   0 16051.2 404.926   1
  -1   3   0 15717.3 399.768   1
  -1   3   0 13911.8 394.332   3
   1  -3   0 15270.2 402.238   4
   1  -3   0 15519.2 422.797   2
  -1   3   0 15103.8 423.075   2
  -1   3  -1 1926.24 92.5722   4
   1  -3   1 1889.90 94.1839   4
   1  -3   1 1906.37 87.4026   1
  -1   3  -1 1899.73 86.5068   1
  -1   3  -1 1743.32 94.9919   2
  -1   3  -2 11178.4 334.301   2
   1  -3   2 11138.6 340.808   4
  -1   3  -2 11658.6 336.366   4
   1  -3   2 11535.8 326.644   1
  -1   3  -2 11273.9 325.164   5
  -1   3  -3 1004.92 64.5118   5
  -1   3  -3 1001.70 70.4610   2
  -1   3  -3 1115.67 78.3890   4
   1  -3   3 1061.15 79.2242   4
   1  -3   3 1042.66 71.4898   1
  -1   3  -4 1205.64 79.5116   2
   1  -3   4 1134.58 90.5839   4
   1  -3   4 1136.48 80.7241   1
  -1   3  -4 1179.91 71.1619   5
  -1   3  -4 1285.75 91.5648   4
  -1   3  -5 632.118 66.4354   4
   1  -3   5 557.886 67.2805   4
  -1   3  -5 526.806 46.4875   5
  -1   3  -5 556.625 52.3531   2
   1  -3   6 1630.68 127.476   4
  -1   3  -6 1815.15 90.2389   5
  -1   3  -6 1745.93 100.054   2
  -1   3  -7 180.955 30.6270   2
   1  -3   7 170.767 41.0819   4
  -1   3  -7 183.037 24.9021   5
   1  -3   8 192.234 48.9805   4
  -1   3  -8 236.283 36.1696   2
   1  -3   9 689.729 96.8733   4
  -1   3  -9 838.073 67.4339   2
   1  -3  10 360.189 76.3582   4
  -1   3 -10 465.330 49.6458   2
   1  -3  11 251.072 68.0760   4
  -1   3 -11 319.272 52.7845   6
   1  -3  12 84.3865 42.7990   4
   1  -3  13 36.9237 24.9864   4
  -1   2  17 157.537 55.9987   4
  -1   2  16 24.3075 21.4022   4
  -1   2  15 64.8725 31.0031   4
  -1   2  14-97.1797 40.0665   4
  -1   2  13 123.821 41.6870   4
  -1   2  12 52.7633 29.2962   4
   1  -2 -11 351.821 26.7586   2
  -1   2  11 593.160 79.3883   4
  -1   2  10 1502.59 118.259   4
   1  -2 -10 1207.92 60.7301   2
  -1   2   9 892.613 84.2369   4
  -1   2   9 753.753 39.4037   5
  -1   2   9 851.456 66.4265   6
   1  -2  -9 986.246 88.2415   4
   1  -2  -9 857.233 51.4694   2
  -1   2   8 901.287 48.9682   5
   1  -2  -8 963.221 81.8302   4
  -1   2   8 965.863 82.6034   4
   1  -2  -8 880.663 53.9675   2
  -1   2   8 931.504 68.3704   6
  -1   2   7 387.859 43.0615   6
   1  -2  -7 440.447 49.5228   4
   1  -2  -7 424.670 35.9765   2
  -1   2   7 412.919 50.0871   4
  -1   2   6 45.4647 15.6529   6
   1  -2  -6 49.6083 15.3510   4
  -1   2   6 32.7519 15.3787   4
   1  -2  -6 55.4684 14.4557   2
   1  -2  -5 458.634 36.7581   2
   1  -2  -5 455.350 41.3800   4
  -1   2   5 480.378 42.4473   4
  -1   2   4 685.841 46.2705   4
   1  -2  -4 754.765 47.3371   2
  -1   2   4 707.952 56.0612   1
   1  -2  -4 680.783 46.2565   4
   1  -2  -3 362.338 32.2621   2
  -1   2   3 363.819 28.2428   4
  -1   2   3 350.031 36.0415   1
  -1   2   2 43028.7 1025.01   2
   1  -2  -2 45188.1 1030.32   1
   1  -2  -2 42699.4 1018.53   3
  -1   2   2 42532.8 1023.99   1
   1  -2  -2 42283.0 1024.27   2
   1  -2  -1 30708.2 740.877   3
  -1   2   1 29909.3 737.208   3
  -1   2   1 30669.1 747.207   1
   1  -2  -1 31477.0 751.927   1
   1  -2  -1 31301.1 757.584   2
  -1   2   1 31200.9 757.227   2
  -1   2   0 2041.12 79.8497   1
   1  -2   0 1980.57 80.2728   1
   1  -2   0 1971.64 73.2103   3
  -1   2   0 1941.96 85.8757   2
  -1   2   0 1793.57 70.6692   3
  -1   2   0 2074.71 79.6808   4
   1  -2   0 2127.60 89.7392   2
   1  -2   1 770.304 46.9089   1
   1  -2   1 705.729 49.4658   2
  -1   2  -1 666.878 47.2198   2
  -1   2  -1 756.310 46.7315   1
  -1   2  -1 743.712 47.7053   4
   1  -2   1 726.130 48.6787   4
  -1   2  -2 1583.49 82.5017   4
   1  -2   2 1541.53 78.1637   1
  -1   2  -2 1513.31 77.2866   2
   1  -2   2 1589.74 85.0003   4
   1  -2   3 1398.98 86.2782   4
  -1   2  -3 1377.26 74.1197   2
  -1   2  -3 1444.24 84.7001   4
  -1   2  -4 19.0584 8.03929   2
  -1   2  -4 19.5991 8.15027   5
  -1   2  -4 17.4265 15.5123   4
   1  -2   4 41.0674 16.4898   4
  -1   2  -5 334.334 35.6883   2
  -1   2  -5 370.601 48.1532   4
   1  -2   5 371.662 51.0684   4
  -1   2  -5 401.649 33.8474   5
  -1   2  -6 475.678 58.0127   4
  -1   2  -6 450.759 42.2095   2
  -1   2  -6 433.869 35.3576   5
   1  -2   6 569.286 66.7775   4
  -1   2  -7 191.773 27.4623   2
  -1   2  -7 180.464 21.2358   5
   1  -2   7 230.363 46.6845   4
  -1   2  -8 11.5133 8.13121   2
   1  -2   8 35.3108 35.7266   4
   1  -2   9 53.5886 33.5243   4
  -1   2  -9 60.4485 15.0361   2
  -1   2 -10 24.8511 11.9146   2
   1  -2  10 48.9747 29.3710   4
  -1   2 -10 56.4209 22.3174   6
   1  -2  11 37.1474 29.1152   4
  -1   2 -11 54.8667 21.5985   6
   1  -2  12 124.945 44.6048   4
   1  -2  13 18.4835 25.4473   4
   1  -2  14-30.6060 33.5419   4
  -1   1  16 95.4325 45.7263   4
  -1   1  15 16.7779 18.6048   4
  -1   1  14-24.4329 24.7843   4
  -1   1  13 19.6094 19.1458   4
  -1   1  12 623.987 90.5829   4
   1  -1 -11 429.257 30.2353   2
  -1   1  11 962.485 104.891   4
  -1   1  10 683.167 84.0198   4
  -1   1   9 77.4574 28.6307   4
  -1   1   8 280.777 46.2820   4
   1  -1  -8 303.403 48.0581   4
  -1   1   7 159.658 24.9872   6
  -1   1   7 146.382 32.4264   4
   1  -1  -7 162.604 33.9828   4
   1  -1  -6 7025.73 244.052   4
  -1   1   6 6726.13 210.100   6
  -1   1   6 6979.82 244.151   4
  -1   1   5 3087.23 133.038   4
   1  -1  -5 2807.28 126.580   4
  -1   1   5 2826.30 110.101   6
  -1   1   4 1616.04 81.9990   4
   1  -1  -4 1569.44 80.4780   4
  -1   1   3 5732.15 174.381   4
   1  -1  -3 5447.65 172.060   4
  -1   1   3 5665.26 180.138   1
   1  -1  -2 21231.6 523.670   1
  -1   1   2 20994.6 522.870   1
  -1   1   2 21312.3 514.354   4
   1  -1  -1 4920.49 145.593   1
  -1   1   1 4861.40 144.342   1
  -1   1   0 226.860 20.4295   1
   1  -1   0 257.341 22.0670   1
   1  -1   0 283.352 24.1665   2
  -1   1  -1 2737.48 98.7164   1
  -1   1  -1 2920.40 103.208   4
   1  -1   1 2975.14 101.307   1
  -1   1  -1 2869.35 100.172   2
   1  -1   1 2926.39 104.028   4
   1  -1   1 2927.48 99.9646   2
  -1   1  -2 67.3307 12.0517   2
   1  -1   2 58.5049 15.1224   4
  -1   1  -2 100.194 18.1455   4
   1  -1   2 68.5920 12.8776   2
  -1   1  -3 671.189 40.9753   2
  -1   1  -3 733.521 54.0658   4
   1  -1   3 737.941 55.9979   4
  -1   1  -4 317.662 28.6675   2
   1  -1   4 368.086 43.6364   4
  -1   1  -4 340.935 39.7683   4
  -1   1  -5 1975.30 81.3557   2
  -1   1  -5 1877.47 72.6980   5
  -1   1  -5 2109.31 113.665   4
   1  -1   5 2201.63 119.829   4
  -1   1  -6 289.692 43.4414   4
   1  -1   6 344.971 49.2995   4
  -1   1  -6 266.161 22.5838   5
  -1   1  -6 286.274 27.1051   2
   1  -1   7 293.474 49.3777   4
  -1   1  -7 222.270 18.4121   5
  -1   1  -7 256.014 25.8977   2
  -1   1  -8 7.28084 6.49017   2
   1  -1   8 7.69091 11.9729   4
   1  -1   9 630.414 83.8596   4
  -1   1  -9 659.789 67.3566   6
   1  -1  10 312.676 61.5714   4
  -1   1 -10 356.074 51.2641   6
   1  -1  11 47.0422 33.9930   4
  -1   1 -11 101.736 30.2895   6
   1  -1  12 325.663 73.7411   4
  -1   1 -12 318.909 53.3970   6
   1  -1  13 127.742 52.8697   4
   1  -1  14 57.1466 41.6564   4
   1  -1  15 6.50912 21.3237   4
  -1   0  15 14.9527 23.4797   4
  -1   0  14 72.9790 31.7795   4
  -1   0  13 373.795 80.6439   4
  -1   0  12 527.846 86.8307   4
  -1   0  11 103.575 36.4638   4
  -1   0  10 305.237 58.2172   4
  -1   0   9 976.842 96.3975   4
  -1   0   8 26.7503 18.3545   4
  -1   0   7 9.73361 3.43297   5
   1   0  -7 11.6976 8.71514   4
  -1   0   7 32.9528 20.3846   4
  -1   0   6 5283.95 213.299   4
   1   0  -6 5287.82 210.201   4
   1   0  -5 5717.65 209.632   4
  -1   0   5 5785.24 212.562   4
   1   0  -4 2307.85 108.579   4
  -1   0   4 2356.47 109.701   4
  -1   0   4 2223.91 76.3377   6
  -1   0   3 4104.62 118.522   6
   1   0  -3 4262.03 147.938   4
  -1   0   3 4423.80 150.651   4
   1   0  -2 111.468 19.1073   4
  -1   0   2 133.442 17.3828   1
  -1   0   2 134.962 19.6128   4
  -1   0   1 6681.34 182.735   1
  -1   0   1 6859.62 187.545   4
   1   0  -1 7135.28 184.220   1
   1   0   0 12355.4 301.872   1
  -1   0   0 12376.0 301.672   1
   1   0   1 7441.27 197.217   1
  -1   0  -2 602.788 38.6258   4
   1   0   2 552.682 37.4368   4
   1   0   3 5467.92 151.915   2
  -1   0  -3 6074.67 184.680   4
   1   0   3 5767.45 184.452   4
  -1   0  -4 1262.16 74.4896   4
   1   0   4 1327.23 78.1010   4
  -1   0  -5 3717.81 154.813   4
   1   0   5 3953.84 162.784   4
   1   0   6 1735.60 109.254   4
  -1   0  -6 1698.86 102.581   4
  -1   0  -7 822.451 68.2160   6
  -1   0  -7 924.253 79.2733   4
   1   0   7 938.893 85.2537   4
   1   0   8 405.705 59.5631   4
  -1   0  -8 365.400 47.2735   6
   1   0   9 55.7822 25.8053   4
  -1   0  -9 14.2734 10.5404   6
   1   0  10 196.695 47.4301   4
  -1   0 -10 133.780 31.5951   6
   1   0  11 22.8274 23.3739   4
  -1   0 -11-13.3877 13.6821   6
   1   0  12 37.3521 26.6939   4
  -1   0 -12 32.7640 19.5475   6
   1   0  13-1.52394 18.3445   4
  -1   0 -13 67.2543 33.8120   6
   1   0  14-6.33859 30.8397   4
   1   0  15 27.9109 28.3327   4
  -1  -1  15 53.8661 38.2344   4
  -1  -1  14 90.2784 49.1012   4
  -1  -1  13 26.6870 26.7357   4
  -1  -1  12-12.5672 23.8727   4
  -1  -1  11 267.588 61.6347   4
  -1  -1  10 215.892 51.8928   4
  -1  -1   9 16.8139 20.5175   4
  -1  -1   8 130.644 31.6670   4
  -1  -1   7 115.775 13.3992   5
  -1  -1   7 163.785 36.7025   4
   1   1  -6 4419.00 189.941   4
  -1  -1   6 3461.62 113.633   5
  -1  -1   6 4123.62 185.928   4
  -1  -1   5 99.2114 26.2935   4
   1   1  -5 59.6929 18.7349   4
   1   1  -4 410.439 44.2703   4
  -1  -1   4 363.025 42.8304   4
  -1  -1   3 488.435 45.9628   4
   1   1  -3 452.259 43.2422   4
   1   1  -2 1704.58 80.4439   4
  -1  -1   2 1639.34 80.7057   4
  -1  -1   1 5468.51 164.828   4
   1   1  -1 5791.11 165.173   4
  -1  -1   1 5351.40 144.345   1
  -1  -1   0 19679.0 464.362   6
   1   1   1 937.585 39.5559   3
  -1  -1  -2 983.870 42.6890   3
   1   1   2 1057.99 43.3544   3
   1   1   3 4178.66 134.961   4
  -1  -1  -3 4152.39 140.568   6
  -1  -1  -3 4006.71 132.791   4
  -1  -1  -4 1331.26 71.2023   4
   1   1   4 1433.64 74.2971   4
  -1  -1  -4 1302.15 73.4345   6
  -1  -1  -5 10003.3 307.100   6
  -1  -1  -5 10216.0 305.714   4
   1   1   5 10870.7 312.797   4
   1   1   6 5022.55 190.342   4
  -1  -1  -6 4625.70 178.923   4
  -1  -1  -6 4387.52 176.859   6
  -1  -1  -7 3529.75 163.844   6
  -1  -1  -7 4106.06 174.255   4
   1   1   7 4185.19 181.934   4
   1   1   8 566.290 65.9322   4
  -1  -1  -8 545.659 59.4349   6
  -1  -1  -8 581.991 64.4955   4
   1   1   9 706.856 80.7343   4
  -1  -1  -9 814.835 76.5429   6
  -1  -1 -10 62.5136 22.3602   6
   1   1  10 34.2312 21.7648   4
  -1  -1 -11 370.278 57.6532   6
   1   1  11 446.577 71.4149   4
   1   1  12 46.4410 23.9156   4
  -1  -1 -12 76.8788 28.6071   6
   1   1  13 167.339 50.0838   4
  -1  -1 -13 139.861 39.0551   6
   1   1  14 72.2660 36.4743   4
   1   1  15 87.1802 47.8040   4
   1   1  16 39.2697 40.6571   4
  -1  -2  14 189.986 64.9989   4
  -1  -2  13 48.9411 18.3359   4
  -1  -2  12 74.3169 39.7833   4
  -1  -2  11 159.212 50.8969   4
  -1  -2  10 100.104 37.3275   4
  -1  -2   9 129.482 36.5408   4
   1   2  -8 150.618 21.1589   6
  -1  -2   8 200.158 44.3306   4
   1   2  -7 158.805 19.6199   6
  -1  -2   7 137.038 34.9524   4
  -1  -2   7 168.993 20.2250   5
  -1  -2   6 58.3226 24.3970   4
   1   2  -6 45.4168 9.66369   6
   1   2  -6 66.1197 24.2342   4
  -1  -2   6 53.9847 12.8955   5
   1   2  -5 5392.97 158.027   6
  -1  -2   5 6032.22 181.971   5
  -1  -2   5 6265.10 241.673   4
   1   2  -5 6895.23 243.579   4
  -1  -2   4 522.277 39.1313   5
  -1  -2   4 633.515 60.3775   4
   1   2  -4 553.305 56.8674   4
  -1  -2   3 476.149 47.4328   4
  -1  -2   3 379.995 33.1323   5
   1   2  -3 431.378 45.6558   4
  -1  -2   2 9854.37 300.263   4
   1   2  -2 10644.2 300.759   4
  -1  -2   1 16362.4 427.615   4
   1   2  -1 16785.5 429.240   4
  -1  -2   0 21290.8 522.127   4
   1   2   0 21873.9 524.252   4
   1   2   0 21178.2 517.615   6
   1   2   1 6523.87 189.030   6
  -1  -2  -1 6827.33 194.511   6
   1   2   2 15248.0 384.607   6
   1   2   2 14288.7 373.959   3
  -1  -2  -2 14841.2 377.839   3
  -1  -2  -2 14905.1 387.279   6
  -1  -2  -3 27.1849 12.3087   6
   1   2   3 36.5210 14.4871   6
   1   2   3 41.6849 11.3254   3
  -1  -2  -3 32.1024 8.69932   4
  -1  -2  -3 34.5291 11.1434   3
  -1  -2  -4 5488.11 177.576   3
   1   2   4 5644.17 171.602   4
   1   2   4 5862.75 190.669   6
  -1  -2  -4 5419.40 190.648   6
  -1  -2  -4 5723.94 172.414   4
   1   2   5 14095.4 370.832   4
  -1  -2  -5 13180.1 385.920   6
  -1  -2  -5 13192.1 364.403   4
   1   2   5 13819.4 385.861   6
  -1  -2  -5 13311.4 339.619   5
  -1  -2  -6 9067.87 298.020   6
   1   2   6 9759.95 289.157   4
  -1  -2  -6 9100.57 240.369   5
  -1  -2  -6 9343.02 282.374   4
  -1  -2  -7 7254.10 251.960   6
   1   2   7 8003.79 251.167   4
  -1  -2  -7 7804.00 243.960   4
  -1  -2  -7 6029.98 170.590   5
  -1  -2  -8 247.894 38.4922   4
   1   2   8 266.072 42.6408   4
  -1  -2  -8 212.611 38.6701   6
  -1  -2  -9 34.5698 19.5786   4
   1   2   9 27.4213 18.3555   4
  -1  -2  -9 5.86755 10.9905   6
  -1  -2 -10 860.317 86.8312   6
   1   2  10 883.963 89.5715   4
   1   2  11 77.6307 26.0833   4
  -1  -2 -11 109.114 31.3780   6
  -1  -2 -12 567.235 76.7908   6
   1   2  12 593.180 83.7037   4
   1   2  13 2.19856 15.9296   4
   1   2  14 152.036 46.6190   4
   1   2  15 50.0446 36.8108   4
   1   2  16-48.8344 25.2894   4
   1   2  17 21.1459 37.5029   4
  -1  -3  13 22.7824 37.0046   4
  -1  -3  12 71.6776 35.8863   4
  -1  -3  11 211.723 61.5493   4
  -1  -3  10 87.3959 46.0224   4
  -1  -3   9 7.79054 24.1091   4
   1   3  -9-2.80780 3.90578   6
  -1  -3   8-3.72834 16.4139   4
   1   3  -8 7.20269 7.20207   6
   1   3  -7 371.398 31.2451   6
  -1  -3   7 351.352 58.3665   4
  -1  -3   6 1586.47 82.3603   5
  -1  -3   6 1491.78 117.445   4
  -1  -3   5 1648.99 87.2088   5
  -1  -3   5 1515.21 111.741   4
   1   3  -5 1761.86 119.221   4
   1   3  -4 104.911 26.0204   4
  -1  -3   4 130.046 29.6894   4
  -1  -3   4 141.519 23.1001   5
  -1  -3   3 53.4099 14.5832   5
   1   3  -3 65.4270 18.3146   4
  -1  -3   3 60.4887 18.8245   4
  -1  -3   2 68.3560 19.9527   4
  -1  -3   2 78.4646 17.1324   5
   1   3  -2 82.4208 20.1380   4
  -1  -3   1 7455.41 234.915   5
   1   3  -1 8150.40 241.299   4
  -1  -3   1 7696.81 238.754   4
  -1  -3   0 12445.7 340.393   4
  -1  -3   0 12942.6 353.666   5
   1   3   0 13359.5 344.138   4
  -1  -3  -1 14523.9 380.854   5
   1   3   1 14297.1 356.506   4
  -1  -3  -1 13851.3 355.505   4
  -1  -3  -2 37337.3 898.651   4
  -1  -3  -2 39875.6 942.056   3
  -1  -3  -2 40108.2 939.906   5
   1   3   2 38779.2 940.308   3
   1   3   2 39242.4 949.099   6
   1   3   3 1419.11 80.7091   6
   1   3   3 1496.55 75.0802   3
  -1  -3  -3 1488.78 74.1889   5
  -1  -3  -3 1478.35 76.6764   3
  -1  -3  -4 4475.46 150.805   5
   1   3   4 4657.40 161.335   3
  -1  -3  -4 4453.78 174.793   6
  -1  -3  -4 4410.43 131.741   4
   1   3   4 4219.11 164.773   6
  -1  -3  -4 4475.69 160.166   3
  -1  -3  -5 791.803 50.2798   5
  -1  -3  -5 733.591 45.8318   4
  -1  -3  -5 755.511 57.9703   3
   1   3   5 811.357 64.9330   6
  -1  -3  -5 774.478 67.2812   6
   1   3   5 775.288 47.3335   4
  -1  -3  -6 1191.04 79.7791   3
  -1  -3  -6 1238.38 68.9513   4
   1   3   6 1299.41 84.8885   6
   1   3   6 1096.02 49.6649   2
   1   3   6 1299.16 71.8450   4
  -1  -3  -6 1333.30 65.5743   5
  -1  -3  -6 1167.39 89.8717   6
   1   3   7 20.7110 15.9340   6
   1   3   7 45.5099 18.0915   4
  -1  -3  -7 58.7047 21.6880   3
  -1  -3  -7 30.1371 15.8887   6
  -1  -3  -7 28.5981 9.70240   5
  -1  -3  -7 43.4942 17.9517   4
  -1  -3  -8 431.405 58.2051   6
  -1  -3  -8 494.647 52.1291   4
   1   3   8 551.252 56.0468   4
   1   3   9 10161.6 340.638   4
  -1  -3  -9 10717.2 340.751   4
  -1  -3  -9 9161.71 353.470   6
  -1  -3 -10 4781.32 237.773   6
  -1  -3 -10 5796.34 236.411   4
   1   3  10 5323.90 233.697   4
   1   3  11 847.362 89.7233   4
   1   3  12 50.5641 25.3303   4
   1   3  13 716.436 95.5934   4
   1   3  14 60.9183 25.9615   4
   1   3  15-19.7001 15.9111   4
   1   3  16 26.4310 31.1437   4
   1   3  17 68.9757 38.7016   4
  -1  -3 -17 79.0370 45.3882   3
  -1  -4  12 54.1094 43.6866   4
  -1  -4  11 332.927 78.9524   4
  -1  -4  10 515.205 93.1270   4
   1   4 -10 399.644 52.7722   2
  -1  -4   9 19.2079 22.3195   4
   1   4  -9 9.39463 5.57048   6
  -1  -4   8 29.2599 16.2423   4
   1   4  -8 35.4494 10.5335   6
  -1  -4   7 552.831 78.2093   4
  -1  -4   6 549.422 51.4612   5
  -1  -4   6 442.329 65.9175   4
  -1  -4   5 977.921 71.5233   5
  -1  -4   5 996.088 91.5850   4
   1   4  -4 386.629 52.0928   4
  -1  -4   4 290.429 45.6564   4
  -1  -4   4 293.830 38.1704   5
  -1  -4   3 1369.97 86.6758   5
  -1  -4   3 1197.74 90.1051   4
   1   4  -3 1454.72 96.5054   4
  -1  -4   2 8310.21 284.183   4
  -1  -4   2 8756.80 279.279   5
   1   4  -2 9193.98 289.473   4
  -1  -4   1 1409.77 54.4593   1
  -1  -4   1 1402.51 85.0920   5
  -1  -4   1 1394.36 83.0359   4
   1   4  -1 1488.91 84.2199   4
   1   4   0 201.462 27.3728   4
  -1  -4   0 181.551 25.7953   4
  -1  -4   0 164.321 13.9186   1
  -1  -4   0 197.162 30.6787   5
  -1  -4  -1 2339.01 110.173   5
   1   4   1 2406.64 108.893   5
  -1  -4  -1 2140.70 86.2508   4
   1   4   1 2275.81 89.2952   4
   1   4   1 2091.55 67.7337   1
  -1  -4  -2 208.736 18.6601   4
   1   4   2 211.079 29.7976   3
  -1  -4  -2 248.848 32.7701   5
   1   4   2 234.540 20.8923   1
   1   4   2 214.321 19.6321   4
   1   4   2 221.134 29.5961   5
   1   4   3 7799.93 241.081   5
  -1  -4  -3 7091.85 188.790   4
  -1  -4  -3 8353.18 249.728   5
  -1  -4  -3 7845.37 253.092   3
   1   4   3 8362.78 248.371   3
   1   4   4 7210.18 241.076   6
  -1  -4  -4 6700.17 227.409   3
   1   4   4 6364.65 213.553   5
  -1  -4  -4 7130.51 223.968   5
  -1  -4  -4 6256.94 169.167   4
   1   4   4 7054.84 226.674   3
  -1  -4  -5 2414.22 109.793   5
   1   4   5 2596.48 119.094   3
  -1  -4  -5 2290.21 116.068   3
  -1  -4  -5 2156.76 78.7727   4
   1   4   5 2291.01 121.223   6
  -1  -4  -6 2053.64 98.8781   5
   1   4   6 2045.35 116.104   6
  -1  -4  -6 1907.84 80.9225   4
   1   4   6 1865.66 85.1489   2
  -1  -4  -6 1877.71 108.744   3
   1   4   6 1906.72 81.9348   4
   1   4   7 1143.37 88.6468   6
   1   4   7 1111.90 58.0344   2
  -1  -4  -7 1132.64 67.9309   5
   1   4   7 1105.94 66.7474   4
  -1  -4  -7 1210.31 89.4519   3
  -1  -4  -7 1161.42 67.8914   4
  -1  -4  -8 2077.42 122.148   3
   1   4   8 2029.58 105.132   4
  -1  -4  -8 2012.08 90.9192   5
   1   4   8 1994.61 122.828   6
   1   4   8 1759.95 72.4467   2
  -1  -4  -8 2062.72 103.522   4
   1   4   9 237.588 43.1113   6
  -1  -4  -9 306.035 50.6497   3
   1   4   9 305.827 42.2956   4
  -1  -4  -9 322.844 43.3426   4
  -1  -4 -10 785.580 73.9998   4
   1   4  10 930.183 81.9243   4
  -1  -4 -10 857.441 84.5789   3
   1   4  11 159.586 38.7767   4
  -1  -4 -11 154.383 36.6819   4
  -1  -4 -11 81.2200 29.1420   3
   1   4  12 303.091 54.5244   4
  -1  -4 -12 237.164 51.2876   3
  -1  -4 -13 16.1293 19.1943   3
   1   4  13 11.2246 15.5044   4
   1   4  14 192.942 51.1861   4
  -1  -4 -14 141.949 46.3877   3
   1   4  15-35.9946 24.2088   4
  -1  -4 -15 15.8050 27.2943   3
  -1  -4 -16 123.953 51.4023   3
   1   4  16 218.858 60.6739   4
   1   4  17 164.103 55.3596   4
  -1  -4 -17 104.832 41.7394   3
   1   4  18 167.610 57.3327   4
  -1  -5  12-2.85456 21.9843   4
  -1  -5  11-17.0455 26.4207   4
  -1  -5  10 32.7391 34.5080   4
  -1  -5   9 50.0049 20.1060   4
  -1  -5   8 8.09023 19.8847   4
  -1  -5   7 919.595 106.771   4
  -1  -5   6 523.510 74.7281   4
  -1  -5   5 26.1253 10.8558   4
  -1  -5   5 103.098 29.7024   5
  -1  -5   4 1607.33 101.685   5
  -1  -5   4 1404.52 110.266   4
   1   5  -3 101.373 27.4901   4
  -1  -5   3 48.6786 18.9740   4
  -1  -5   3 91.4327 17.1579   1
  -1  -5   3 59.8523 20.6056   5
   1   5  -2 134.097 29.7187   4
  -1  -5   2 123.373 17.5685   1
  -1  -5   2 95.3610 24.3249   4
  -1  -5   2 145.045 30.4022   5
  -1  -5   1 1775.43 102.256   4
  -1  -5   1 2001.73 116.099   5
   1   5  -1 2060.77 108.751   4
  -1  -5   1 1826.27 70.9627   1
  -1  -5   0 695.135 64.6041   5
   1   5   0 728.226 63.7646   5
  -1  -5   0 628.398 34.7200   1
  -1  -5   0 699.320 55.1843   4
   1   5   0 723.575 56.2586   4
   1   5   1 71.2570 20.4389   5
   1   5   1 89.9866 11.8328   1
  -1  -5  -1 70.4685 16.6317   4
  -1  -5  -1 87.4717 12.9979   1
   1   5   1 85.4493 18.4572   4
  -1  -5  -1 113.248 25.2795   5
   1   5   2 30.0095 15.6801   5
   1   5   2 6.40943 5.82433   1
   1   5   2-5.34532 7.05962   3
  -1  -5  -2 4.12573 9.05789   5
  -1  -5  -2 4.01576 5.85592   4
   1   5   2 2.34544 6.10487   4
  -1  -5  -3 241.777 18.6277   4
   1   5   3 312.714 41.1162   3
   1   5   3 299.678 39.2410   5
  -1  -5  -3 300.521 39.9030   3
   1   5   3 245.741 26.4230   1
  -1  -5  -3 282.572 41.5384   5
  -1  -5  -4 842.088 71.7182   3
   1   5   4 777.663 63.5688   5
  -1  -5  -4 906.473 71.3188   5
   1   5   4 856.611 67.6425   3
   1   5   5 9971.75 318.719   5
   1   5   5 10940.0 333.961   3
  -1  -5  -5 10209.1 332.957   3
  -1  -5  -5 10782.0 331.458   5
   1   5   5 10248.8 353.627   6
  -1  -5  -6 6265.30 234.830   3
  -1  -5  -6 5698.49 167.766   4
   1   5   6 7124.34 242.083   3
  -1  -5  -6 6295.37 222.122   5
   1   5   6 6178.35 217.599   5
   1   5   6 6415.03 247.140   6
  -1  -5  -7 680.166 57.8070   5
  -1  -5  -7 632.742 66.5911   3
   1   5   7 584.002 48.9070   2
   1   5   7 696.017 73.4482   6
  -1  -5  -7 639.556 42.6639   4
  -1  -5  -8 824.871 80.3670   3
   1   5   8 895.152 84.7130   6
  -1  -5  -8 957.194 61.8989   4
  -1  -5  -8 916.199 66.8019   5
   1   5   8 921.407 60.6101   4
   1   5   8 895.007 58.4475   2
   1   5   9 238.816 26.4472   2
  -1  -5  -9 276.598 36.4062   4
   1   5   9 313.764 38.4095   4
  -1  -5  -9 220.764 43.7721   3
   1   5   9 278.537 48.0657   6
  -1  -5 -10 5.34191 7.79881   4
   1   5  10 26.6950 12.8561   4
  -1  -5 -10 16.1890 13.9015   3
  -1  -5 -11 324.110 47.8145   4
   1   5  11 324.398 48.1037   4
  -1  -5 -11 299.053 56.4219   3
   1   5  12 726.231 80.1853   4
  -1  -5 -12 826.312 94.0916   3
   1   5  13 394.065 62.1050   4
  -1  -5 -13 443.038 72.3919   3
   1   5  14 22.4917 15.0729   4
  -1  -5 -14 36.5804 24.0955   3
  -1  -5 -15 65.0383 33.3916   3
   1   5  15 134.002 40.8949   4
   1   5  16 41.5369 26.4985   4
  -1  -5 -16 14.0730 26.2317   3
  -1  -5 -17 132.929 52.0096   3
   1   5  17 179.564 56.6541   4
  -1  -6  11 40.4367 43.0708   4
  -1  -6  10 71.1929 44.4508   4
  -1  -6  10 32.1533 13.3636   1
  -1  -6   9-24.6755 33.1156   4
  -1  -6   9 24.0280 15.7654   1
   1   6  -9 38.2482 17.4732   2
  -1  -6   8 80.3857 37.2098   4
  -1  -6   8 138.035 33.7663   1
  -1  -6   7 21.6248 25.4607   4
  -1  -6   7 69.0829 22.1668   1
  -1  -6   6 1488.51 100.617   1
  -1  -6   6 1297.85 128.264   4
  -1  -6   5 1079.56 77.8338   1
  -1  -6   5 1004.18 104.426   4
  -1  -6   4 127.498 23.8577   1
  -1  -6   4 107.022 30.0388   5
  -1  -6   4 144.248 39.6907   4
  -1  -6   3 1141.23 67.4821   1
  -1  -6   3 939.038 89.6758   4
  -1  -6   3 1196.05 93.9477   5
  -1  -6   2 1030.10 58.0144   1
  -1  -6   2 888.218 80.9011   4
   1   6  -2 1227.46 92.4838   4
  -1  -6   2 1022.47 86.9245   5
  -1  -6   1 158.301 31.4792   4
  -1  -6   1 183.901 37.1263   5
  -1  -6   1 200.385 21.7516   1
   1   6  -1 210.949 35.7612   4
   1   6  -1 180.107 34.4947   5
  -1  -6   0 368.872 29.0896   1
  -1  -6   0 346.168 48.8727   5
   1   6   0 393.754 49.1619   5
  -1  -6   0 314.973 39.5101   4
   1   6   0 394.552 44.4937   4
  -1  -6  -1 2211.25 86.1786   1
   1   6   1 2352.48 127.475   5
  -1  -6  -1 2428.58 135.557   5
  -1  -6  -1 2032.12 100.581   4
   1   6   1 2342.73 108.370   4
   1   6   1 2435.75 129.794   3
   1   6   1 2208.21 80.5489   1
  -1  -6  -2 31.4357 17.5869   5
   1   6   2 51.5445 11.2296   1
  -1  -6  -2 35.7914 10.8354   4
   1   6   2 40.1704 19.7825   5
   1   6   2 49.6444 18.9263   3
   1   6   2 18.7918 8.33112   4
   1   6   3 6205.00 181.526   4
   1   6   3 6429.69 197.947   1
   1   6   3 6643.39 243.044   5
  -1  -6  -3 6086.03 178.045   4
  -1  -6  -3 6622.49 253.137   5
   1   6   3 7507.14 251.691   3
   1   6   4 31.4745 13.6763   1
   1   6   4 28.3027 12.4005   3
   1   6   4 29.3760 12.7013   5
  -1  -6  -4 44.7992 18.9102   3
  -1  -6  -4 38.5044 19.5099   5
   1   6   5 87.2605 22.7555   3
  -1  -6  -5 63.6898 24.8235   3
   1   6   5 61.5090 20.3646   5
   1   6   5 75.7701 19.3901   1
  -1  -6  -5 88.9952 24.7468   5
   1   6   6 2818.63 161.340   6
   1   6   6 2856.64 148.092   3
   1   6   6 2741.96 138.830   5
  -1  -6  -6 2759.93 151.959   3
  -1  -6  -6 2606.85 138.372   5
  -1  -6  -7 9.44075 4.22155   4
   1   6   7 12.3975 10.2630   2
   1   6   7 15.2442 16.2334   6
   1   6   7 37.0994 16.2683   5
  -1  -6  -7 17.6656 14.7582   3
  -1  -6  -7 30.4385 15.6051   5
   1   6   7 29.3520 16.7810   3
  -1  -6  -8 265.584 40.0054   5
  -1  -6  -8 242.926 25.1570   4
   1   6   8 201.514 43.0598   6
  -1  -6  -8 273.838 48.8034   3
   1   6   8 289.608 37.9751   2
   1   6   9 200.084 29.1824   2
   1   6   9 230.257 28.8296   4
  -1  -6  -9 259.290 48.3244   3
  -1  -6  -9 223.884 27.8472   4
  -1  -6 -10 109.189 21.8602   4
   1   6  10 159.626 24.5249   2
   1   6  10 158.370 26.9783   4
  -1  -6 -10 172.067 40.1040   3
  -1  -6 -11 84.5654 22.2950   4
   1   6  11 104.509 26.7881   4
  -1  -6 -11 70.4625 26.8077   3
   1   6  12 1418.90 103.749   4
  -1  -6 -12 1282.50 121.913   3
  -1  -6 -12 1277.47 98.5325   4
  -1  -6 -13 1071.95 115.868   3
   1   6  13 1197.55 103.827   4
  -1  -6 -14 95.6756 39.2338   3
   1   6  14 60.4353 28.2427   4
  -1  -6 -15 447.179 81.0041   3
   1   6  15 521.286 77.7876   4
   1   6  16 73.0447 36.0598   4
  -1  -6 -16 61.6571 32.6381   3
  -1  -6 -17 25.0251 24.5765   3
  -1  -7  10 36.2764 37.6707   4
   1   7  -9 72.7246 28.3188   2
  -1  -7   9 77.0870 44.1584   4
  -1  -7   8 7.76339 14.6399   1
  -1  -7   8-11.3338 23.5508   4
   1   7  -8 21.3622 19.1450   2
  -1  -7   7 165.534 34.7537   1
  -1  -7   7 157.543 51.0507   4
  -1  -7   6 47.3808 15.7765   1
  -1  -7   6 43.1138 32.2252   4
  -1  -7   5 668.367 89.0012   4
  -1  -7   5 856.115 69.5413   1
  -1  -7   4 1016.80 70.4602   1
  -1  -7   4 893.914 87.2955   5
  -1  -7   4 718.134 89.8017   4
  -1  -7   3 60.4710 14.5940   1
  -1  -7   3 48.4019 21.0244   4
  -1  -7   3 37.0564 16.9810   5
  -1  -7   2 226.492 44.8827   5
  -1  -7   2 187.545 38.0773   4
  -1  -7   2 236.973 27.9809   1
  -1  -7   1 68.8799 21.6629   4
   1   7  -1 66.1376 21.7697   5
   1   7  -1 78.4552 24.7840   4
  -1  -7   1 51.5356 22.1979   5
  -1  -7   1 64.0007 13.5112   1
   1   7   0 16.1397 13.7278   5
  -1  -7   0 0.85781 7.47999   4
   1   7   0 20.2248 14.4206   4
  -1  -7   0 18.7459 12.7662   5
  -1  -7   0 6.58419 6.15210   1
   1   7   1 695.532 71.1668   3
   1   7   1 572.638 38.3443   1
   1   7   1 581.292 54.4969   4
  -1  -7  -1 576.298 42.3257   1
   1   7   1 661.431 70.5650   5
  -1  -7  -1 620.006 70.5235   5
  -1  -7  -1 497.498 49.6793   4
  -1  -7  -2 68.6544 21.4943   5
  -1  -7  -2 59.0398 14.7817   4
  -1  -7  -2 52.5104 14.3367   1
   1   7   2 71.3962 25.9642   3
   1   7   2 55.4850 21.5209   5
   1   7   2 61.0479 12.8427   1
   1   7   2 64.8685 16.9281   4
  -1  -7  -3 0.15828 10.2910   5
   1   7   3 17.1430 7.53161   4
   1   7   3 30.1574 19.2983   5
   1   7   3 6.58688 13.3855   3
   1   7   3-3.06078 5.28311   1
  -1  -7  -3 1.72773 5.43603   4
   1   7   4 1237.64 74.6889   1
   1   7   4 1351.84 100.319   3
  -1  -7  -4 1254.40 99.1761   5
   1   7   4 1338.21 98.4177   5
  -1  -7  -4 1227.68 99.1502   3
  -1  -7  -4 1062.36 48.1097   4
   1   7   5 1935.05 122.730   3
   1   7   5 1738.97 98.0651   1
   1   7   5 1652.43 113.000   5
  -1  -7  -5 1770.44 124.883   3
  -1  -7  -5 1664.29 116.352   5
   1   7   6 2180.90 118.898   1
   1   7   6 2239.46 134.105   3
  -1  -7  -6 1946.93 132.451   3
   1   7   6 2089.03 126.829   5
   1   7   6 2074.48 126.053   2
  -1  -7  -6 2131.71 130.865   5
   1   7   7 430.478 55.1370   5
   1   7   7 398.053 51.7477   2
  -1  -7  -7 435.108 56.8348   5
  -1  -7  -7 464.774 65.9141   3
   1   7   7 455.444 53.8813   1
  -1  -7  -8 314.483 48.9384   5
   1   7   8 287.736 43.8589   2
   1   7   8 373.652 51.3483   5
  -1  -7  -8 212.923 15.7623   4
  -1  -7  -8 307.950 53.2650   3
   1   7   9 164.706 31.9797   2
  -1  -7  -9 191.586 21.2809   4
  -1  -7  -9 191.017 42.5880   3
   1   7  10 129.714 27.2274   2
  -1  -7 -10 117.928 32.9427   3
  -1  -7 -10 91.8005 16.0435   4
   1   7  11 44.3911 15.5497   2
  -1  -7 -11 39.4835 13.6930   4
  -1  -7 -11 22.0616 23.5838   3
  -1  -7 -12 218.201 37.1801   4
   1   7  12 292.714 41.7396   4
  -1  -7 -12 239.040 56.8121   3
   1   7  13 64.7175 25.7223   4
  -1  -7 -13 55.3920 29.3852   3
   1   7  14 40.3641 24.4715   4
  -1  -7 -14 8.66246 21.9711   3
   1   7  15 365.190 61.3007   4
  -1  -7 -15 307.547 66.7512   3
  -1  -7 -16 87.2609 44.5900   3
  -1  -7 -17 32.7074 28.8490   3
  -1  -8   9 74.2656 41.1644   4
   1   8  -8-4.47602 18.7192   2
  -1  -8   8 18.6186 18.1760   4
   1   8  -7 36.9750 22.2317   2
  -1  -8   7 95.6850 27.4460   1
  -1  -8   7 50.2866 34.0493   4
  -1  -8   6 132.551 29.4556   1
  -1  -8   6 113.343 44.3584   4
   1   8  -6 87.4663 30.1739   2
  -1  -8   5 164.814 45.6195   4
  -1  -8   5 277.883 39.2175   1
  -1  -8   4 167.359 28.7050   1
  -1  -8   4 83.5650 30.7151   4
  -1  -8   3 139.306 23.8606   1
  -1  -8   3 121.866 34.4243   4
  -1  -8   2-0.83432 13.3390   4
  -1  -8   2-4.24961 13.8494   5
  -1  -8   2 0.47879 6.87463   1
  -1  -8   1 1327.39 107.298   4
  -1  -8   1 1669.30 81.9661   1
  -1  -8   1 1448.60 118.536   5
  -1  -8   0 101.174 26.4317   4
  -1  -8   0 126.691 36.4926   5
  -1  -8   0 177.625 25.2841   1
   1   8   0 159.762 32.0599   4
  -1  -8  -1 108.836 26.6971   4
   1   8   1 111.347 25.1424   4
  -1  -8  -1 85.3787 28.4505   5
  -1  -8  -1 93.3071 18.7321   1
   1   8   1 106.842 18.2941   1
  -1  -8  -2 541.326 71.6873   5
   1   8   2 552.058 41.8285   1
  -1  -8  -2 508.508 49.8989   4
   1   8   2 595.165 53.2616   4
  -1  -8  -2 570.437 47.6784   1
  -1  -8  -3 2684.17 162.724   5
   1   8   3 2637.41 111.392   1
   1   8   3 2616.93 111.593   4
  -1  -8  -3 2581.11 111.308   4
  -1  -8  -4 2511.56 156.887   5
   1   8   4 2562.19 115.921   1
  -1  -8  -4 2319.62 89.7596   4
  -1  -8  -5 66.2512 24.3916   5
   1   8   5 99.8141 23.1560   1
  -1  -8  -5 63.1121 25.2857   3
  -1  -8  -6 851.299 91.1893   3
   1   8   6 849.749 71.7846   1
   1   8   6 821.345 83.0850   2
  -1  -8  -6 792.402 85.8885   5
   1   8   7 3877.82 178.604   1
  -1  -8  -7 3597.31 189.884   5
   1   8   7 3443.58 181.020   2
  -1  -8  -7 3779.64 205.017   3
   1   8   8 898.556 83.5182   2
  -1  -8  -8 884.815 87.3675   5
   1   8   8 875.797 85.8493   5
  -1  -8  -8 957.475 98.3423   3
   1   8   9 7.03488 12.9005   2
  -1  -8  -9 6.55009 17.1357   3
   1   8   9 28.6463 21.7544   5
  -1  -8 -10 1031.09 107.749   3
  -1  -8 -10 700.567 38.3088   4
   1   8  10 1065.24 85.3982   2
   1   8  11 1059.27 83.3975   2
  -1  -8 -11 1116.47 115.717   3
  -1  -8 -11 813.037 53.1916   4
  -1  -8 -12 59.0649 16.4730   4
  -1  -8 -12 110.120 40.5729   3
  -1  -8 -13 19.2632 14.5450   3
  -1  -8 -14 40.3317 20.7547   3
  -1  -8 -15-8.86021 13.9654   3
  -1  -8 -16 7.53145 24.8385   3
  -1  -8 -17 19.4398 30.4879   3
  -1  -9   8 28.2096 29.7512   4
   1   9  -8 21.0452 19.6018   2
  -1  -9   7 0.57993 24.4229   4
   1   9  -7 37.7622 21.0738   2
   1   9  -6 156.807 43.4234   2
  -1  -9   6 89.1845 37.0077   4
   1   9  -5 154.240 42.1155   2
  -1  -9   5 169.625 50.9307   4
  -1  -9   5 248.700 38.0039   1
  -1  -9   4-79.0795 34.0041   4
  -1  -9   4 9.97566 6.33670   1
  -1  -9   3 49.7142 24.9874   4
  -1  -9   3 102.720 21.5435   1
  -1  -9   2 41.4425 14.1840   1
  -1  -9   2 17.1696 14.3932   4
  -1  -9   1 78.6743 17.8190   1
  -1  -9   1 68.4151 20.5288   4
  -1  -9   1 75.5677 29.2028   5
  -1  -9   0 546.778 78.9189   5
  -1  -9   0 577.274 68.7778   4
  -1  -9   0 754.114 55.6642   1
   1   9   0 690.976 72.4189   4
   1   9   1 267.607 41.1915   4
   1   9   1 217.720 27.0860   1
  -1  -9  -1 234.017 50.8952   5
  -1  -9  -1 298.838 34.4686   1
  -1  -9  -1 258.613 43.2691   4
   1   9   2 220.146 28.4129   1
  -1  -9  -2 229.059 31.7208   1
  -1  -9  -2 209.832 47.0892   5
  -1  -9  -2 193.338 33.7826   4
   1   9   2 225.206 34.6028   4
  -1  -9  -3 2.87860 8.12356   4
  -1  -9  -3 3.79148 12.7000   5
   1   9   3 23.8534 12.3430   1
   1   9   3 10.1109 8.74787   4
   1   9   4 966.720 57.4488   4
   1   9   4 1034.75 70.6162   1
  -1  -9  -4 1009.89 102.113   5
  -1  -9  -4 1017.33 59.9170   4
   1   9   5 8.15906 9.49783   1
  -1  -9  -5-0.47126 11.9099   5
   1   9   5-10.8325 18.3124   2
  -1  -9  -6 110.324 35.7666   5
  -1  -9  -6 158.035 42.4392   3
   1   9   6 89.5490 32.2252   2
   1   9   6 104.322 25.4838   1
   1   9   7 201.212 44.2736   2
   1   9   7 244.998 42.2742   1
  -1  -9  -7 226.246 53.1438   3
  -1  -9  -7 291.201 52.8149   5
   1   9   8 110.900 32.5227   2
  -1  -9  -8 120.457 33.8879   5
  -1  -9  -8 147.829 40.7332   3
   1   9   9 37.6946 16.1174   2
  -1  -9  -9 36.3212 22.4952   3
  -1  -9 -10 744.883 95.2642   3
   1   9  10 795.828 83.3410   2
  -1  -9 -11 532.363 84.2437   3
   1   9  11 455.589 60.2698   2
   1   9  12 121.441 32.2177   2
  -1  -9 -12 91.3455 36.9101   3
  -1  -9 -13 64.2180 28.7685   3
  -1  -9 -14-28.0510 23.3366   3
  -1  -9 -15-11.0269 25.4264   3
  -1  -9 -16 34.1455 27.2040   3
  -1  -9 -17-26.6181 24.9266   3
  -1 -10   7 50.9921 34.7934   4
   1  10  -7-13.1991 21.4954   2
   1  10  -6 245.090 56.8172   2
  -1 -10   6 327.293 75.3322   4
  -1 -10   5 126.149 47.7247   4
   1  10  -5 91.2944 36.1727   2
   1  10  -4 1.37316 12.6524   2
  -1 -10   4-7.67468 23.6808   4
  -1 -10   3 45.8644 16.5839   1
  -1 -10   3-30.0404 23.5179   4
   1  10  -3 4.42413 12.6572   2
  -1 -10   2 10.3679 17.0033   4
  -1 -10   2 18.1302 9.73764   1
   1  10  -2 14.0550 15.7944   2
  -1 -10   1-10.9622 17.7790   4
  -1 -10   1 21.8577 13.0161   1
  -1 -10   0 24.7408 11.9466   1
  -1 -10   0 9.07139 12.3860   4
  -1 -10  -1 244.700 44.0015   4
  -1 -10  -1 283.460 36.5063   1
  -1 -10  -1 202.198 53.8579   5
   1  10   1 256.764 44.7551   4
   1  10   2 380.509 37.9812   1
  -1 -10  -2 354.916 49.3780   4
   1  10   2 333.834 45.7139   4
  -1 -10  -2 352.486 66.5127   5
  -1 -10  -2 429.368 45.6424   1
   1  10   3 3.00348 8.46680   1
  -1 -10  -3-2.08757 12.7474   4
  -1 -10  -3 13.3190 13.4437   5
   1  10   3 6.27574 7.62860   4
   1  10   4 840.560 59.7794   4
  -1 -10  -4 1012.89 106.310   5
   1  10   4 1038.39 72.0916   1
   1  10   4 889.716 100.423   2
  -1 -10  -4 1058.75 67.6534   4
   1  10   5 163.811 45.0414   2
  -1 -10  -5 169.735 44.9184   5
   1  10   5 179.884 31.7473   1
   1  10   6-3.29506 9.38201   1
   1  10   6-8.93636 19.0546   2
  -1 -10  -6 9.01420 14.7304   5
   1  10   7 300.119 55.9875   2
  -1 -10  -7 319.235 58.7957   5
  -1 -10  -7 262.674 58.8396   3
   1  10   7 251.165 41.9925   1
   1  10   8 93.8233 32.4128   2
  -1 -10  -8 93.3919 34.2708   3
  -1 -10  -9 83.0630 36.0658   3
   1  10   9 56.1027 24.5728   2
  -1 -10 -10 580.071 86.3549   3
   1  10  10 563.514 76.2217   2
  -1 -10 -11 147.738 49.1244   3
   1  10  11 93.3301 30.8693   2
   1  10  12 16.9241 13.6665   2
  -1 -10 -12 32.1474 21.7326   3
  -1 -10 -13 15.6890 26.4795   3
   1  10  13 27.4291 20.6420   2
  -1 -10 -14 157.603 53.0090   3
  -1 -10 -15 310.640 72.4300   3
  -1 -10 -16-26.5294 18.1766   3
  -1 -10 -17 127.678 52.0586   3
   1  11  -7 29.6180 19.4280   2
  -1 -11   6 49.4945 39.1347   4
   1  11  -6 52.9144 34.5962   2
   1  11  -5 134.714 46.1308   2
  -1 -11   5 99.8178 50.0460   4
  -1 -11   4 135.657 50.3684   4
   1  11  -4 73.7077 33.7683   2
  -1 -11   3-7.88025 21.2721   4
   1  11  -3-17.3426 25.0284   2
  -1 -11   2 298.175 62.6284   4
   1  11  -2 249.425 61.5630   2
  -1 -11   1 63.8958 30.9593   4
   1  11  -1 76.4220 35.3931   2
   1  11   0 165.993 50.9835   2
  -1 -11   0 228.333 48.6942   4
  -1 -11   0 281.466 37.0185   1
  -1 -11  -1 211.727 44.8347   4
  -1 -11  -1 164.258 29.7893   1
   1  11   1 101.594 32.2794   2
   1  11   2 291.760 34.9111   1
  -1 -11  -2 436.489 58.7046   4
   1  11   2 328.004 63.0372   2
   1  11   2 340.600 47.9322   4
   1  11   3 1152.25 124.190   2
   1  11   3 1190.73 76.8874   1
   1  11   3 1126.62 84.4275   4
  -1 -11  -3 1415.15 97.8258   4
  -1 -11  -4 855.212 66.5325   4
   1  11   4 771.148 63.9047   1
   1  11   4 731.243 58.2800   4
   1  11   4 662.863 94.6526   2
   1  11   5 60.0267 24.9695   2
   1  11   5 100.099 25.6579   1
   1  11   6 442.515 69.4083   2
   1  11   6 426.003 52.9356   1
   1  11   7-17.0251 22.3951   2
  -1 -11  -7-3.65902 15.2728   3
   1  11   8-1.35346 20.8676   2
  -1 -11  -8-11.6836 12.1039   3
   1  11   9 53.3312 12.9767   2
  -1 -11  -9 94.7646 39.3863   3
   1  11  10-4.35451 18.5453   2
  -1 -11 -10 3.47911 15.3493   3
   1  11  11 28.9562 11.7691   2
  -1 -11 -11 70.0780 37.9329   3
   1  11  12 222.289 49.5968   2
  -1 -11 -12 174.297 49.0877   3
   1  11  13 15.9391 22.3105   2
  -1 -11 -13-39.6445 27.1883   3
  -1 -11 -14 38.3349 29.8450   3
  -1 -11 -15-11.2298 15.8780   3
  -1 -11 -16 6.73959 18.1499   3
   1  12  -6-44.1087 29.2175   2
   1  12  -5-49.3808 30.9764   2
  -1 -12   5 7.82296 17.7218   4
  -1 -12   4 12.1048 20.0439   4
   1  12  -4-23.0479 21.6931   2
   1  12  -3-23.6487 14.0603   2
  -1 -12   3 65.2094 43.5528   4
  -1 -12   2-63.7590 32.1813   4
   1  12  -2-4.52603 18.6723   2
   1  12  -1 31.9135 28.5169   2
  -1 -12   1 57.1649 33.2599   4
  -1 -12   0 357.575 65.0861   4
   1  12   0 212.642 57.4751   2
   1  12   1 49.5494 31.5098   2
  -1 -12  -1 72.0462 30.3685   4
  -1 -12  -2 28.8897 19.7561   4
   1  12   2 29.1190 22.7363   2
   1  12   3 65.7792 32.8221   2
  -1 -12  -3 99.2316 29.0375   4
   1  12   4 263.023 62.8948   2
  -1 -12  -4 374.163 47.6617   4
   1  12   5 63.0650 32.2756   2
   1  12   5-18.8765 11.1603   1
   1  12   6 445.760 80.6743   2
   1  12   7 1064.53 120.621   2
   1  12   8 103.844 43.1899   2
  -1 -12  -8 94.2852 37.3995   3
  -1 -12  -9 33.2722 15.2626   3
   1  12   9 20.7680 16.2119   2
   1  12  10 24.7292 18.6330   2
  -1 -12 -10 5.27519 18.0201   3
   1  12  11 27.6163 15.4468   2
  -1 -12 -11 89.4665 43.1193   3
   1  12  12 45.6595 24.8704   2
  -1 -12 -12 12.9202 19.9144   3
   1  12  13 205.583 52.2436   2
  -1 -12 -13 211.382 61.1468   3
  -1 -12 -14 229.119 63.9541   3
  -1 -12 -15 30.3340 30.3284   3
  -1 -12 -16 30.7350 25.4822   3
   1  13  -4-1.31039 28.7888   2
  -1 -13   4 29.7451 28.6362   4
   1  13  -3-0.63880 15.8626   2
  -1 -13   3 26.1019 20.5981   4
  -1 -13   2-10.9854 18.7323   4
   1  13  -2 17.4662 27.2429   2
   1  13  -1 44.8582 22.1161   2
  -1 -13   1 51.6657 35.1139   4
   1  13   0 235.521 67.9915   2
  -1 -13   0 443.153 76.1185   4
   1  13   1 305.830 69.3903   2
  -1 -13  -1 272.123 58.1707   4
   1  13   2 184.092 52.6438   2
  -1 -13  -2 301.928 57.0827   4
  -1 -13  -3 291.536 51.3137   4
   1  13   3 221.336 59.9809   2
   1  13   4 32.1894 31.6252   2
   1  13   5 523.677 88.5032   2
   1  13   6 1925.25 172.728   2
   1  13   7 528.012 88.6528   2
   1  13   8 410.625 78.1970   2
   1  13   9 27.6030 20.5743   2
  -1 -13 -10 132.868 45.9810   3
   1  13  10 76.9464 26.4255   2
  -1 -13 -11 308.209 74.2285   3
   1  13  11 340.252 70.5913   2
  -1 -13 -12 122.492 49.6038   3
   1  13  12 99.8874 37.3044   2
   1  13  13-2.99355 15.0699   2
  -1 -13 -13 28.5427 43.8018   3
  -1 -13 -14 249.084 74.6877   3
  -1 -13 -15 45.4986 30.3277   3
  -1 -14   3 163.988 57.3369   4
  -1 -14   2 35.6525 35.5627   4
   1  14  -1 26.6421 40.1772   2
   1  14   0 30.1065 25.2816   2
   1  14   1 53.7293 39.7716   2
   1  14   2 32.1961 36.7092   2
   1  14   3 35.3859 42.4859   2
   1  14   4-26.5615 26.8850   2
   1  14   5 36.1646 24.5060   2
   1  14   6 1288.60 145.353   2
   1  14   7 656.148 103.382   2
   1  14   8 318.694 72.6558   2
   1  14   9 115.824 44.1526   2
   1  14  10 107.660 45.6228   2
  -1 -14 -11 48.9152 33.8608   3
   1  14  11 77.1446 42.1736   2
   1  14  12 20.3404 21.7532   2
  -1 -14 -12 59.0541 34.8692   3
   1  14  13 65.4695 40.4227   2
  -1 -14 -13 83.3406 47.3117   3
  -1 -14 -14 98.5893 49.9277   3
   1  15   2 71.7558 44.2520   2
   1  15   3-27.7548 26.8623   2
   1  15   4 45.1747 31.5014   2
   1  15   5-0.09850 33.2228   2
   1  15   6 60.7358 39.4658   2
   1  15   7 167.582 55.4718   2
   1  15   8 110.366 47.0374   2
   1  15   9 46.4621 25.7559   2
   1  15  10 28.1656 28.7196   2
   1  15  11 126.864 48.3579   2
  -1 -15 -12 79.7440 39.4011   3
   1  15  12 249.590 69.1129   2
   1  15  13 19.2498 18.9453   2
   1  16   7 11.2169 21.1165   2
   1  16   8-6.10886 26.3017   2
   1  16   9 200.008 62.8690   2
   1  16  10 256.361 72.8431   2
   1  16  11 467.356 96.2002   2
   1  16  12 64.7268 39.6699   2
   1  16  13 2.49238 15.6507   2
  -2  15  10 157.345 66.7836   2
  -2  15   9 210.456 70.2740   2
  -2  15   8 98.9909 64.0912   2
   2 -14 -12-13.1716 22.4778   3
   2 -14 -11 105.927 56.0094   3
   2 -14 -10 130.737 56.4134   3
  -2  14  10 74.3762 53.3203   2
   2 -14  -9 111.305 53.6314   3
  -2  14   9 164.830 51.0600   2
  -2  14   8 472.656 97.0855   2
  -2  14   7 649.576 112.786   2
  -2  14   6 78.7730 37.1807   2
   2 -14  -5 197.380 55.8327   1
  -2  14   5 147.368 49.4886   2
   2 -14  -4 50.9087 45.0315   1
  -2  14   4 104.798 46.4296   2
   2 -14  -3 94.5982 43.6067   1
  -2  14   3 131.025 52.2469   2
  -2  14   2 25.3480 33.7761   2
   2 -13 -13 30.4717 27.3842   3
   2 -13 -12 188.067 70.5511   3
   2 -13 -11 52.3375 31.9201   3
   2 -13 -10 168.513 54.8530   3
  -2  13  10 111.380 43.2875   2
   2 -13  -9 156.813 57.5887   3
  -2  13   9 206.270 59.3165   2
  -2  13   8 35.5294 20.1316   2
   2 -13  -8 64.3935 38.2579   3
  -2  13   7 20.4550 31.2180   2
  -2  13   6 108.417 43.5624   2
   2 -13  -5 84.0189 35.6186   1
  -2  13   5 107.131 48.2940   2
  -2  13   4-28.5145 25.2290   2
   2 -13  -4-15.5301 17.3900   1
  -2  13   3 29.4491 28.2264   2
   2 -13  -3 34.5090 21.1466   1
   2 -13  -2 133.558 45.4656   1
  -2  13   2 56.4493 43.2732   2
   2 -13  -1 150.266 47.7445   1
  -2  13   1 97.3011 45.6486   2
  -2  13   0 81.6358 40.2691   2
  -2  13  -1 36.9232 33.4930   2
  -2  13  -2 59.8657 39.4988   2
   2 -12 -14-8.26600 19.0501   3
   2 -12 -13 123.544 51.8811   3
   2 -12 -12 286.320 72.6242   3
   2 -12 -11 48.3930 40.7297   3
   2 -12 -10 95.4243 41.4231   3
  -2  12   9 711.056 110.296   2
   2 -12  -9 782.872 118.979   3
   2 -12  -8 72.9693 42.3823   3
  -2  12   8 114.194 44.8101   2
   2 -12  -7 8.10187 33.7640   3
  -2  12   7 3.28936 19.5864   2
  -2  12   6 59.3014 33.4994   2
   2 -12  -6-6.51678 18.0751   1
   2 -12  -5 56.5616 25.7997   1
  -2  12   5 33.6043 29.9935   2
   2 -12  -4-4.14137 22.2105   1
  -2  12   4 46.8562 31.4079   2
  -2  12   3 40.9128 31.5171   2
   2 -12  -3 3.92716 14.9291   1
  -2  12   2 95.6698 42.3092   2
   2 -12  -2 21.2573 23.0951   1
  -2  12   1 85.9566 46.9800   2
   2 -12  -1 126.628 44.0559   1
   2 -12   0 502.659 78.0179   1
  -2  12   0 342.540 77.6797   2
   2 -12   1 316.397 61.2538   1
  -2  12  -1 214.410 61.9547   2
  -2  12  -2 64.1295 29.6256   2
  -2  12  -3 17.0579 27.2605   2
  -2  12  -4-32.8630 27.8301   2
  -2  12  -5-8.21117 22.2082   2
   2 -11 -14 93.7541 41.2455   3
   2 -11 -13 60.3294 33.9383   3
   2 -11 -12 89.3836 42.9798   3
   2 -11 -11 228.019 61.2613   3
   2 -11 -10 119.460 42.3440   3
   2 -11  -9 41.3908 27.3186   3
  -2  11   9 68.3217 35.1136   2
  -2  11   8 187.801 51.7786   2
   2 -11  -8 240.888 59.2925   3
   2 -11  -7 19.1320 25.4161   3
  -2  11   7-51.3971 29.4394   2
  -2  11   6 29.9797 25.8376   2
   2 -11  -6 25.2469 29.8942   3
   2 -11  -6-13.6276 18.7407   1
   2 -11  -5 133.217 41.3450   1
  -2  11   5 208.206 55.1385   2
  -2  11   4 245.259 60.5787   2
   2 -11  -4 251.654 55.3200   1
   2 -11  -3 307.087 59.9665   1
  -2  11   3 160.766 49.8329   2
   2 -11  -2 62.4752 26.4997   1
  -2  11   2 66.1796 28.0747   2
   2 -11  -1 621.404 82.3857   1
  -2  11   1 581.435 93.9155   2
   2 -11   0 613.282 81.9309   1
  -2  11   0 454.149 84.3817   2
  -2  11  -1 86.9822 39.3303   2
   2 -11   1 131.103 37.5206   1
   2 -11   2 35.0094 27.4525   1
  -2  11  -2 0.16421 14.9191   2
  -2  11  -3 216.182 63.9479   2
   2 -11   3 241.361 53.7400   1
  -2  11  -4 40.4830 27.8951   2
  -2  11  -5 59.1654 37.7449   2
  -2  11  -6 18.8007 21.7703   2
   2 -11   6 71.5844 37.3620   4
   2 -10 -15 33.3460 35.3397   3
   2 -10 -14 9.02956 17.3436   3
   2 -10 -13 276.893 71.3682   3
   2 -10 -12 75.5292 34.0911   3
   2 -10 -11 159.896 49.7476   3
   2 -10 -10 31.6740 22.7408   3
   2 -10  -9 881.824 108.467   3
  -2  10   8 642.045 88.9232   2
   2 -10  -8 860.990 105.951   3
   2 -10  -7 63.5539 28.9924   3
  -2  10   7 31.9321 9.03560   4
  -2  10   7-0.87894 25.6642   2
  -2  10   7 10.7731 5.92338   4
  -2  10   6 193.314 49.4185   2
   2 -10  -6 234.973 56.6012   3
  -2  10   6 207.365 25.5014   4
   2 -10  -6 249.045 53.5954   1
  -2  10   5 710.381 95.4232   2
  -2  10   5 633.852 51.3771   4
   2 -10  -5 699.178 92.1462   3
   2 -10  -5 570.635 83.6699   1
  -2  10   4 108.717 39.6027   2
  -2  10   4 121.549 25.4212   4
   2 -10  -4 85.2715 30.3810   1
   2 -10  -3-0.48446 15.5088   1
  -2  10   3 0.96440 10.6481   4
  -2  10   3-35.1655 17.9420   2
   2 -10  -2 11.1928 13.3885   1
  -2  10   2 24.3312 13.6620   4
  -2  10   2 23.7199 23.4953   2
  -2  10   1 8.42140 18.5386   2
   2 -10  -1 52.2062 23.1289   1
   2 -10   0 89.1599 30.1118   1
  -2  10   0 112.647 39.5389   2
   2 -10   1 12.9392 17.8135   1
  -2  10  -1 17.8398 20.5562   2
   2 -10   2 16.2769 16.5107   1
  -2  10  -2 25.2957 21.7971   2
  -2  10  -3 105.932 41.5562   2
   2 -10   3 160.460 41.0555   1
  -2  10  -4 129.740 46.2260   2
   2 -10   4 42.1739 26.5492   4
   2 -10   4 118.800 38.6669   1
  -2  10  -5 30.6703 22.4351   2
   2 -10   5 78.6234 41.9591   4
   2 -10   5 7.24661 17.3195   1
   2 -10   6 42.7714 32.1912   4
  -2  10  -6-5.27262 17.3955   2
  -2  10  -7 26.4948 20.3629   2
   2 -10   7 89.7189 45.1692   4
   2  -9 -15 94.6703 44.1246   3
   2  -9 -14 68.7146 45.2798   3
   2  -9 -13-11.1084 24.1582   3
   2  -9 -12 52.9118 33.7416   3
   2  -9 -11 2.29990 11.4400   3
  -2   9  10 102.532 16.7255   4
   2  -9 -10 223.915 54.8704   3
   2  -9  -9 372.554 67.5012   3
  -2   9   9 218.035 23.4028   4
  -2   9   8 26.0305 9.14899   4
  -2   9   8 33.0891 9.80681   4
  -2   9   8 96.3526 34.7804   2
   2  -9  -8 30.8616 21.2659   3
  -2   9   7 119.836 18.0648   4
  -2   9   7 72.3670 29.6726   2
  -2   9   7 99.6005 16.5228   4
   2  -9  -7 115.801 38.2945   3
  -2   9   6 2456.21 173.353   2
   2  -9  -6 2553.05 173.083   3
  -2   9   6 2522.85 104.249   4
   2  -9  -6 2379.86 163.554   1
  -2   9   5 4109.05 234.569   2
  -2   9   5 4429.44 160.579   4
   2  -9  -5 4458.96 235.078   3
   2  -9  -5 4048.61 220.130   1
  -2   9   4 741.288 92.7923   2
   2  -9  -4 714.854 84.7011   1
  -2   9   4 845.406 63.1200   4
   2  -9  -4 762.348 88.4045   3
  -2   9   3 157.232 29.8374   4
   2  -9  -3 159.173 38.6282   1
  -2   9   3 157.107 44.2540   2
  -2   9   2 31.8493 15.8306   4
   2  -9  -2 61.1861 24.1906   1
  -2   9   2 41.0191 21.8472   2
  -2   9   1-23.4331 25.9462   2
  -2   9   1 18.3971 16.2772   4
   2  -9  -1-10.2219 11.7823   1
   2  -9   0 256.280 46.7670   1
  -2   9   0 244.354 55.8699   2
   2  -9   1 61.8316 29.1229   1
  -2   9  -1 49.9707 27.9099   2
  -2   9  -2 14.2354 12.0692   2
   2  -9   2-2.91927 9.74400   1
  -2   9  -3 7.88916 18.7694   2
   2  -9   3-23.5414 27.5354   4
   2  -9   3-3.74153 10.3041   1
  -2   9  -4 111.778 41.8487   2
   2  -9   4 78.8153 39.9676   4
   2  -9   4 151.504 40.4808   1
  -2   9  -5-15.8386 20.9716   2
   2  -9   5 49.8252 34.7735   4
   2  -9   5 3.96631 14.8099   1
  -2   9  -6-38.4233 24.4735   2
   2  -9   6 12.2305 25.5281   4
   2  -9   6 47.7681 24.1867   1
  -2   9  -7 102.017 39.9466   2
   2  -9   7 118.690 41.2192   1
   2  -9   7 132.676 50.6847   4
   2  -9   8 24.5478 23.0912   4
   2  -8 -16 52.7978 39.1124   3
   2  -8 -15 36.3807 29.1299   3
   2  -8 -14 50.8638 34.6992   3
   2  -8 -13 299.435 67.0537   3
   2  -8 -12 388.507 72.9067   3
  -2   8  12 341.239 44.8499   4
  -2   8  11 67.5489 21.6230   4
   2  -8 -11 20.5762 21.6708   3
  -2   8  10 3.98411 7.10819   4
   2  -8 -10 19.0469 28.0666   3
   2  -8  -9 116.453 35.3447   3
  -2   8   9 149.173 24.7089   4
  -2   8   8 451.787 38.5885   4
   2  -8  -8 512.660 75.1843   3
   2  -8  -7 83.0350 28.9582   3
  -2   8   7 43.3985 23.7948   2
  -2   8   7 88.7228 16.5697   4
   2  -8  -6 1.41004 17.3448   1
  -2   8   6 11.1248 14.7937   2
  -2   8   6 13.6326 7.77831   4
   2  -8  -6 2.39648 10.0593   3
  -2   8   5 405.216 38.8636   4
  -2   8   5 443.158 66.6830   2
   2  -8  -5 462.354 65.1824   3
   2  -8  -5 411.744 60.2323   1
  -2   8   4 1228.87 114.259   2
  -2   8   4 1317.94 78.0183   4
   2  -8  -4 1315.23 111.444   3
   2  -8  -4 1224.25 106.216   1
  -2   8   3 269.188 45.3579   3
   2  -8  -3 311.648 50.6195   1
  -2   8   3 255.155 51.2684   2
   2  -8  -3 261.202 47.8826   3
  -2   8   3 289.428 37.6169   4
  -2   8   2 18.2242 18.0274   2
  -2   8   2-10.6772 17.0826   3
   2  -8  -2-14.7051 16.5193   1
  -2   8   2-3.05272 11.5946   4
  -2   8   1 537.851 63.9105   3
  -2   8   1 465.294 70.0618   2
   2  -8  -1 442.805 59.1196   1
  -2   8   1 465.354 54.5232   4
  -2   8   0 1073.54 111.037   2
   2  -8   0 1100.67 96.0890   1
  -2   8   0 1183.52 96.6913   3
   2  -8   1 33.3942 18.7498   1
  -2   8  -1 33.7588 23.1841   2
  -2   8  -1-0.51320 12.8243   3
  -2   8  -2 103.292 37.3756   2
   2  -8   2 108.334 33.2917   4
   2  -8   2 150.344 35.3677   1
  -2   8  -3 13.6164 14.3664   2
   2  -8   3-0.93374 12.6632   4
   2  -8   3 8.11321 13.5099   1
   2  -8   4 271.472 51.3734   1
  -2   8  -4 200.899 49.8577   2
   2  -8   4 162.992 42.8634   4
  -2   8  -5 618.741 85.1958   2
   2  -8   5 527.723 88.0182   4
   2  -8   5 712.128 85.7959   1
   2  -8   6 26.5837 25.8778   4
  -2   8  -6-4.66872 15.8684   2
   2  -8   6 9.16758 10.6791   1
   2  -8   7 50.9226 37.4346   4
   2  -8   7 11.2320 13.1347   1
  -2   8  -7-8.04739 19.2831   2
  -2   8  -8-12.7463 16.9163   2
   2  -8   8 36.6985 26.9348   4
   2  -8   8 17.7802 21.5940   1
   2  -8   9-4.22252 18.7716   4
   2  -8   9 21.2024 24.4763   1
   2  -7 -16-14.9079 26.0203   3
   2  -7 -15 213.982 62.3553   3
  -2   7  14 248.201 49.9843   4
   2  -7 -14 289.209 68.6147   3
  -2   7  13 203.475 44.1232   4
   2  -7 -13 227.677 61.8666   3
   2  -7 -12 84.8555 38.2660   3
  -2   7  12 89.6821 25.4157   4
   2  -7 -11 442.864 75.0866   3
  -2   7  11 479.531 55.9397   4
   2  -7 -11 364.312 56.6220   2
  -2   7  10 197.836 33.4267   4
   2  -7 -10 223.921 52.0169   3
  -2   7   9 6.45487 9.23222   4
   2  -7  -9 7.91864 10.4850   3
  -2   7   8 75.1012 18.3341   4
   2  -7  -8 50.1452 27.4352   3
  -2   7   7 159.512 22.6309   4
   2  -7  -7 144.316 36.0981   3
  -2   7   6 3495.53 187.771   2
   2  -7  -6 3434.37 186.232   3
   2  -7  -6 3137.05 179.925   1
  -2   7   6 3288.49 125.024   4
   2  -7  -5 2590.55 153.915   3
  -2   7   5 2319.36 152.766   2
   2  -7  -5 2326.31 148.897   1
  -2   7   4 619.365 75.5128   2
   2  -7  -4 612.301 72.2765   3
   2  -7  -4 641.520 72.7452   1
  -2   7   4 659.633 51.5430   4
  -2   7   4 675.739 68.1914   3
  -2   7   4 677.603 68.1365   1
  -2   7   3 269.205 42.6710   3
  -2   7   3 256.012 48.3671   2
  -2   7   3 309.300 46.0759   1
   2  -7  -3 168.934 35.7743   1
   2  -7  -3 227.043 42.3378   3
  -2   7   3 242.841 32.2217   4
  -2   7   2-7.26984 12.1990   2
  -2   7   2 0.36747 5.64028   4
  -2   7   2-30.2042 17.1629   3
   2  -7  -2 1.75434 12.0962   1
  -2   7   2-1.17288 12.1622   1
  -2   7   1-0.48964 10.7983   2
  -2   7   1 16.5636 16.9069   4
  -2   7   1 4.37801 11.0525   1
   2  -7  -1-6.69626 8.29605   1
  -2   7   1-5.76503 8.89277   3
  -2   7   0 1311.56 96.1672   3
  -2   7   0 1225.93 89.5317   1
  -2   7   0 1053.95 101.965   2
   2  -7   0 1073.81 91.1730   1
  -2   7   0 1289.54 93.3721   4
   2  -7   1 2653.82 150.180   1
  -2   7  -1 2744.14 145.795   1
  -2   7  -1 3148.83 157.559   3
  -2   7  -1 2460.95 164.792   2
   2  -7   2 392.718 60.9599   4
  -2   7  -2 632.712 66.3465   3
  -2   7  -2 447.710 67.0225   2
   2  -7   2 516.597 63.8178   1
  -2   7  -3 73.4027 29.5733   2
   2  -7   3 77.0415 28.8477   4
  -2   7  -3 107.556 27.1803   3
   2  -7   3 94.9462 28.2017   1
  -2   7  -4 223.544 49.6814   2
   2  -7   4 256.583 47.2718   1
   2  -7   4 207.856 47.6821   4
   2  -7   5 302.978 53.1124   1
   2  -7   5 299.093 63.8358   4
  -2   7  -5 302.414 56.6912   2
  -2   7  -6-24.0319 18.9437   2
   2  -7   6-15.2011 14.7495   4
   2  -7   6-8.96154 17.3167   1
  -2   7  -7 23.7182 19.2154   2
   2  -7   7-17.0515 16.8848   1
   2  -7   7 49.1897 34.2563   4
   2  -7   8 70.2248 32.0229   1
  -2   7  -8 45.9169 21.0706   2
   2  -7   8 51.4532 39.8095   4
   2  -7   9 183.488 50.4977   1
   2  -7   9 134.022 57.5280   4
   2  -7  10-11.0094 22.3860   1
   2  -6 -16 68.1739 35.6735   3
  -2   6  15 22.5460 13.8729   4
   2  -6 -15 96.1096 46.5312   3
  -2   6  14 273.722 53.6992   4
   2  -6 -14 229.175 59.3279   3
  -2   6  13 334.334 54.3409   4
   2  -6 -13 309.668 68.0328   3
  -2   6  12 59.4874 29.4622   4
   2  -6 -12 74.9465 31.4468   3
   2  -6 -11 543.822 80.2086   3
  -2   6  11 571.118 67.2554   5
   2  -6 -11 478.689 59.7785   2
  -2   6  11 506.942 60.9413   4
   2  -6 -10 885.911 98.2686   3
   2  -6 -10 1031.10 90.2386   2
  -2   6  10 1039.41 82.7351   4
  -2   6  10 1079.82 94.0804   5
  -2   6   9 564.055 56.0611   4
   2  -6  -9 521.286 63.0862   2
  -2   6   9 620.421 69.9180   5
   2  -6  -9 583.350 76.8726   3
  -2   6   8 28.7888 19.6027   5
  -2   6   8 25.0491 9.25996   4
   2  -6  -8 18.7685 7.42298   2
   2  -6  -8 1.60017 15.4133   3
  -2   6   7 37.6202 12.6377   4
   2  -6  -7 37.7716 17.5432   2
   2  -6  -7 36.9348 17.5325   3
  -2   6   7 29.4020 11.0116   5
  -2   6   6 16.2719 9.32394   4
   2  -6  -6 17.5353 12.2762   2
   2  -6  -6 4.91444 8.98739   3
  -2   6   5 426.752 54.5018   1
  -2   6   5 378.230 53.6035   2
   2  -6  -5 385.290 54.1710   1
   2  -6  -5 379.152 54.3287   2
   2  -6  -5 343.172 49.9983   3
  -2   6   4 1185.71 100.052   2
  -2   6   4 1295.89 92.1285   3
   2  -6  -4 1199.42 93.8830   3
  -2   6   4 1276.84 91.6650   1
   2  -6  -4 1088.94 92.3174   1
   2  -6  -4 1100.88 96.6959   2
  -2   6   3 2296.47 144.178   2
  -2   6   3 2549.46 132.147   1
   2  -6  -3 2320.71 136.834   1
   2  -6  -3 2303.81 132.071   3
  -2   6   3 2536.26 130.574   3
   2  -6  -3 2451.22 147.744   2
  -2   6   3 2443.18 110.245   4
  -2   6   2 1613.07 99.1890   1
   2  -6  -2 1302.06 94.2517   3
  -2   6   2 1564.18 96.4355   3
  -2   6   2 1375.17 108.149   2
   2  -6  -2 1415.14 100.918   1
  -2   6   2 1435.25 84.7009   4
   2  -6  -2 1449.66 111.364   2
  -2   6   1 879.228 85.7250   2
   2  -6  -1 823.308 74.8382   1
  -2   6   1 1028.24 90.0148   5
  -2   6   1 1044.97 77.9813   3
  -2   6   1 965.392 71.1894   4
   2  -6  -1 917.064 87.6922   2
  -2   6   1 885.573 73.0981   1
   2  -6   0 163.628 32.3150   1
  -2   6   0 220.001 35.8952   1
  -2   6   0 194.718 32.7618   3
  -2   6   0 221.497 42.6654   5
  -2   6   0 195.648 34.1446   4
  -2   6   0 204.971 41.0547   2
  -2   6  -1 305.111 44.2176   1
  -2   6  -1 258.238 46.1008   2
  -2   6  -1 365.901 52.8259   5
  -2   6  -1 308.204 43.2583   3
   2  -6   1 286.181 43.2329   1
  -2   6  -1 369.358 49.2090   4
   2  -6   2 649.663 73.3111   4
  -2   6  -2 962.842 77.4801   3
   2  -6   2 770.235 74.1080   1
  -2   6  -2 733.190 81.1281   2
  -2   6  -3 412.417 60.5554   2
   2  -6   3 346.672 57.4582   4
   2  -6   3 436.676 57.9110   1
  -2   6  -4 1445.73 116.714   2
   2  -6   4 1451.71 109.182   1
   2  -6   4 1120.39 110.972   4
  -2   6  -5 1011.13 95.9527   2
   2  -6   5 1014.96 95.2114   1
   2  -6   5 699.964 93.5012   4
  -2   6  -6 46.6950 23.2643   2
   2  -6   6 30.8594 19.8437   1
   2  -6   6 33.6123 23.9732   4
   2  -6   7 544.241 90.5200   4
   2  -6   7 607.719 78.6977   1
  -2   6  -7 670.881 81.1695   2
   2  -6   8 416.931 69.0680   1
  -2   6  -8 362.883 60.7682   2
   2  -6   8 405.418 82.8953   4
  -2   6  -9 47.2211 26.7386   2
   2  -6   9 64.4088 39.4897   1
   2  -6   9 59.2882 35.7457   4
   2  -6  10 176.107 48.9294   1
   2  -6  10 118.678 45.2965   4
   2  -6  11 80.0047 34.3566   1
   2  -6  12-26.1747 26.5400   1
  -2   5  16-16.8921 20.4041   4
   2  -5 -16 51.5407 36.5571   3
  -2   5  15 341.239 69.7455   4
  -2   5  14 44.3377 22.0999   4
  -2   5  13 150.261 39.7973   4
  -2   5  12 366.084 58.4622   4
   2  -5 -11 258.371 39.7015   2
  -2   5  11 284.336 48.5860   4
  -2   5  11 289.993 43.8071   5
   2  -5 -10 211.837 36.6896   2
  -2   5  10 239.550 41.2344   4
  -2   5  10 249.303 43.1282   5
   2  -5  -9 520.925 72.1334   3
  -2   5   9 619.247 65.6373   5
  -2   5   9 607.951 61.6762   4
   2  -5  -9 557.345 60.9386   2
   2  -5  -8 330.452 46.4256   2
  -2   5   8 342.358 42.3583   4
   2  -5  -8 366.053 55.4792   3
   2  -5  -7 402.892 57.7451   3
   2  -5  -7 443.724 55.0100   2
  -2   5   7 418.610 43.5153   4
   2  -5  -6 422.175 55.0029   3
   2  -5  -6 404.909 52.6277   2
  -2   5   6 533.762 61.5851   1
  -2   5   6 444.349 41.7911   4
   2  -5  -5-0.17443 11.5470   2
  -2   5   5 12.3524 15.1360   1
  -2   5   5 1.30910 6.92415   4
   2  -5  -5 14.3264 12.4601   3
   2  -5  -5 22.2227 16.5233   1
  -2   5   4 3607.86 161.696   1
  -2   5   4 3305.52 166.295   2
   2  -5  -4 3278.60 156.480   3
   2  -5  -4 3338.68 165.716   1
   2  -5  -4 3610.71 172.027   2
  -2   5   3 11545.4 389.685   2
   2  -5  -3 12169.6 375.095   3
  -2   5   3 12977.3 371.328   3
  -2   5   3 12764.1 378.215   1
   2  -5  -3 11776.5 383.333   1
   2  -5  -3 12439.8 398.008   2
  -2   5   2 126.162 26.4091   3
   2  -5  -2 161.920 34.0497   2
  -2   5   2 129.947 26.7924   1
  -2   5   2 140.301 33.2055   2
  -2   5   2 148.083 25.1330   4
   2  -5  -2 150.020 30.1105   1
   2  -5  -2 135.236 29.3217   3
   2  -5  -1 9453.71 307.402   3
  -2   5   1 9885.31 302.861   3
   2  -5  -1 10504.9 347.525   2
  -2   5   1 10449.0 316.311   1
  -2   5   1 9375.13 336.280   2
   2  -5  -1 9622.67 320.862   1
  -2   5   1 10477.3 308.923   4
  -2   5   0 2324.05 136.380   2
  -2   5   0 2497.22 123.712   1
   2  -5   0 2565.91 143.405   2
   2  -5   0 2205.17 122.399   1
  -2   5   0 2459.07 122.237   4
  -2   5   0 2342.01 114.456   3
  -2   5  -1 64.2295 20.9436   1
  -2   5  -1 30.0388 20.0672   2
  -2   5  -1 32.6852 17.0142   4
  -2   5  -1 31.1698 14.0521   3
   2  -5   1 29.0803 13.5532   1
  -2   5  -2 484.149 58.9498   2
  -2   5  -2 583.444 62.1717   5
   2  -5   2 359.360 51.1966   4
  -2   5  -2 492.123 55.2152   1
  -2   5  -2 435.443 46.7167   3
   2  -5   2 428.280 51.9773   1
  -2   5  -2 501.250 58.2759   4
   2  -5   3 9.75025 9.79852   1
  -2   5  -3 17.5035 12.2132   2
   2  -5   3 6.37195 8.75038   4
  -2   5  -3 28.3629 16.6238   5
  -2   5  -4 19.6728 12.0107   2
   2  -5   4 19.2063 16.6195   4
   2  -5   4 16.1272 13.5758   1
  -2   5  -4 26.6931 17.4161   5
  -2   5  -5 1534.10 104.484   5
   2  -5   5 1274.00 105.806   1
  -2   5  -5 1415.28 108.072   2
   2  -5   5 1149.24 113.191   4
   2  -5   6 1182.51 104.562   1
  -2   5  -6 1413.96 100.366   5
  -2   5  -6 1260.33 102.948   2
   2  -5   6 1102.45 115.165   4
   2  -5   7 441.194 65.1821   1
  -2   5  -7 416.925 58.4217   2
  -2   5  -7 349.308 47.6695   5
   2  -5   7 319.948 66.8716   4
   2  -5   8 79.0311 31.5933   1
  -2   5  -8 123.066 32.2478   2
   2  -5   8 111.680 42.9082   4
  -2   5  -9 38.3129 19.3730   2
   2  -5   9 27.9637 19.5005   4
   2  -5   9 30.9888 22.1016   1
   2  -5  10 41.7650 28.6911   1
   2  -5  10 52.0229 45.1206   4
   2  -5  11-5.81718 14.1571   1
   2  -5  11 38.7367 30.6260   4
   2  -5  12-13.2996 18.4431   1
   2  -5  13-7.48175 19.0639   1
  -2   4  17 67.7873 34.2774   4
  -2   4  16-1.24699 28.1261   4
  -2   4  15-3.87356 16.5014   4
  -2   4  14 88.6639 36.7035   4
  -2   4  13 25.0668 24.9852   4
  -2   4  12-0.86357 11.7212   4
  -2   4  11 122.489 32.4234   4
   2  -4 -11 87.1939 22.0604   2
  -2   4  11 111.929 29.5157   6
  -2   4  11 152.882 29.3881   5
  -2   4  10 44.1766 20.3586   4
  -2   4  10 66.1329 23.7849   6
  -2   4  10 52.3840 16.3101   5
   2  -4 -10 87.2063 26.4064   4
   2  -4 -10 45.2020 15.6971   2
   2  -4  -9 33.2557 17.0913   4
  -2   4   9 46.1939 19.3942   6
  -2   4   9 30.3702 20.1741   4
   2  -4  -9 33.0410 14.4626   2
  -2   4   8 707.696 65.8583   4
   2  -4  -8 669.582 62.7615   2
   2  -4  -7 99.0015 24.3595   2
  -2   4   7 116.866 24.4465   4
  -2   4   6 3641.35 147.817   4
  -2   4   6 3792.01 179.358   1
   2  -4  -6 3700.89 163.973   2
   2  -4  -5 1744.38 106.130   3
   2  -4  -5 1640.29 108.629   1
  -2   4   5 1633.52 85.6706   4
  -2   4   5 1817.98 111.536   1
   2  -4  -5 1773.25 105.559   2
   2  -4  -4 482.215 50.7040   3
  -2   4   4 541.823 54.6559   1
   2  -4  -4 487.305 55.5605   1
   2  -4  -4 469.767 52.1064   2
  -2   4   3 3717.79 156.556   1
   2  -4  -3 3679.30 164.109   2
   2  -4  -3 3440.18 148.399   3
   2  -4  -3 3683.05 163.383   1
  -2   4   2 6757.67 251.409   2
  -2   4   2 6877.10 223.771   3
  -2   4   2 7372.99 240.813   1
   2  -4  -2 7092.49 246.270   1
   2  -4  -2 7339.98 258.503   2
   2  -4  -2 6995.68 232.003   3
  -2   4   1 2368.90 114.220   1
  -2   4   1 2279.27 126.616   2
   2  -4  -1 2305.28 127.437   2
  -2   4   1 2227.19 100.247   3
   2  -4  -1 2286.73 107.900   3
   2  -4  -1 2261.95 116.408   1
  -2   4   1 2414.75 108.568   4
  -2   4   0 2782.26 117.444   3
   2  -4   0 3176.13 150.127   2
   2  -4   0 2934.73 135.807   1
  -2   4   0 2921.08 146.790   2
  -2   4   0 3098.97 134.368   1
  -2   4   0 3253.21 136.446   4
  -2   4  -1 2188.64 112.494   1
  -2   4  -1 2314.06 115.873   4
  -2   4  -1 1886.31 94.0406   3
   2  -4   1 2323.56 126.035   2
   2  -4   1 2026.73 110.771   1
  -2   4  -1 1971.96 119.208   2
  -2   4  -2 1118.66 86.2694   2
   2  -4   2 1029.11 79.5554   1
   2  -4   2 1353.96 96.1501   2
  -2   4  -2 1176.53 82.8427   1
  -2   4  -2 1318.85 90.8576   4
   2  -4   2 1020.78 82.1054   4
  -2   4  -3 1750.21 111.767   2
   2  -4   3 1739.48 109.260   1
  -2   4  -3 2206.72 125.215   4
   2  -4   3 1540.04 111.415   4
   2  -4   4 100.759 27.5511   1
  -2   4  -4 178.014 34.1203   2
   2  -4   4 161.537 38.1380   4
  -2   4  -4 234.273 36.3615   5
  -2   4  -5 153.205 31.3644   2
  -2   4  -5 175.030 31.9458   5
   2  -4   5 172.567 41.6682   4
   2  -4   5 139.546 32.2412   1
   2  -4   6 50.2156 23.2518   1
  -2   4  -6 79.5635 24.6518   2
   2  -4   6 85.1328 32.1488   4
  -2   4  -6 59.4556 17.0949   5
   2  -4   7 8.45981 12.3188   4
   2  -4   7-3.70511 13.3636   1
  -2   4  -7-0.07384 8.59611   2
  -2   4  -7 26.8606 14.0314   5
  -2   4  -8 757.263 65.3379   5
  -2   4  -8 905.005 82.0981   2
   2  -4   8 692.136 84.9692   1
   2  -4   8 680.290 96.6576   4
  -2   4  -9 457.138 56.9025   2
   2  -4   9 331.499 71.6013   4
   2  -4   9 352.019 62.4218   1
   2  -4  10 109.050 35.9940   1
   2  -4  10 95.6947 37.1576   4
   2  -4  11 6.47973 18.1757   4
   2  -4  11-21.8208 19.1556   1
   2  -4  12 130.967 46.9632   1
   2  -4  12 185.630 67.3738   4
   2  -4  13-77.3734 36.4284   1
   2  -4  14-37.8874 29.0971   1
  -2   3  17 42.7952 34.0638   4
  -2   3  16-55.2931 34.2703   4
  -2   3  15 90.4498 41.7140   4
  -2   3  14 48.9572 22.8624   4
  -2   3  13 70.2864 29.6089   4
  -2   3  12 231.006 52.1196   4
  -2   3  11 868.381 93.8021   4
  -2   3  11 738.000 70.8681   6
  -2   3  11 692.822 53.4262   5
   2  -3 -11 702.728 59.2797   2
   2  -3 -10 680.144 59.4757   2
  -2   3  10 710.698 57.6042   5
  -2   3  10 764.830 83.6379   4
  -2   3  10 693.511 67.7287   6
  -2   3   9 14.6930 9.48911   6
  -2   3   9 6.77647 9.94328   4
   2  -3  -9 30.2586 16.3217   2
   2  -3  -9 48.3693 20.6731   4
   2  -3  -8 179.864 34.4829   4
  -2   3   8 197.900 36.6821   4
   2  -3  -8 197.173 31.3624   2
   2  -3  -7 1974.72 108.209   2
  -2   3   7 2119.50 130.284   1
   2  -3  -7 1881.37 109.086   4
  -2   3   7 1944.52 112.595   4
  -2   3   6 1946.44 105.088   4
   2  -3  -6 1926.34 105.837   2
  -2   3   6 2036.29 123.433   1
  -2   3   5-2.54368 5.94986   4
  -2   3   5 15.5458 10.6890   1
   2  -3  -5 2.47550 10.5298   2
   2  -3  -4 801.248 64.8485   2
  -2   3   4 860.485 68.5465   1
  -2   3   4 794.528 55.3463   4
   2  -3  -4 803.295 67.5338   1
   2  -3  -3 11269.6 346.732   2
  -2   3   3 11741.1 344.469   1
   2  -3  -3 11342.3 332.550   3
   2  -3  -3 11598.4 350.787   1
   2  -3  -2 21165.6 556.913   3
   2  -3  -2 22468.1 586.521   2
  -2   3   2 22357.2 575.292   1
   2  -3  -2 21664.9 581.315   1
  -2   3   1 3314.35 147.445   2
   2  -3  -1 3492.76 143.897   1
  -2   3   1 3286.20 120.411   3
  -2   3   1 3522.19 139.901   1
   2  -3  -1 3511.41 127.490   3
   2  -3  -1 3633.28 153.234   2
  -2   3   0 341.173 37.6987   1
  -2   3   0 365.918 38.0479   4
   2  -3   0 289.302 28.8967   3
  -2   3   0 279.627 26.5720   3
  -2   3   0 299.589 40.6519   2
   2  -3   0 346.797 38.8991   1
   2  -3   0 326.458 42.5142   2
  -2   3  -1 3870.02 164.395   2
   2  -3   1 4012.73 158.581   1
  -2   3  -1 4305.98 163.929   4
  -2   3  -1 4412.62 160.992   1
   2  -3   1 4380.32 172.459   2
  -2   3  -1 3471.51 128.341   3
   2  -3   2 1047.03 73.9578   1
  -2   3  -2 944.336 69.2126   1
   2  -3   2 1016.10 75.6997   2
  -2   3  -2 937.679 73.2466   2
  -2   3  -2 1094.38 77.1657   4
   2  -3   3 2160.22 117.642   1
   2  -3   3 2244.78 118.545   2
  -2   3  -3 1904.88 110.728   2
  -2   3  -3 2342.37 126.863   4
   2  -3   3 1939.81 117.665   4
  -2   3  -4 1661.56 101.101   2
   2  -3   4 1699.40 107.761   1
  -2   3  -4 2017.79 120.765   4
   2  -3   4 1612.30 113.065   4
  -2   3  -5 16.7062 11.0365   2
   2  -3   5 35.2171 20.4734   4
  -2   3  -5 35.3740 14.5751   5
   2  -3   5 20.0352 12.5409   1
  -2   3  -6 10.1366 8.79475   5
  -2   3  -6-14.5251 11.6441   2
   2  -3   6-2.96001 11.9110   4
   2  -3   6-4.16269 9.23245   1
  -2   3  -7 301.359 37.6773   5
  -2   3  -7 268.287 40.2715   2
   2  -3   7 215.009 44.2264   1
   2  -3   7 285.893 55.5268   4
  -2   3  -8 388.139 47.6821   2
   2  -3   8 333.267 64.0855   4
  -2   3  -8 390.687 41.4670   5
   2  -3   8 330.945 54.7046   1
   2  -3   9 206.481 54.5452   4
   2  -3  10 156.927 48.0472   4
   2  -3  11 32.8748 28.3180   4
   2  -3  12 67.7066 37.8332   4
   2  -3  13 100.668 51.3483   4
   2  -3  13-22.8931 33.3232   1
   2  -3  14 15.9254 17.7827   1
  -2   2  16-75.0924 42.0324   4
  -2   2  15-17.9577 33.6839   4
  -2   2  14 179.620 60.7245   4
  -2   2  13 60.2774 29.4155   4
  -2   2  12 22.6850 19.8423   4
  -2   2  11 1.38524 12.0581   4
   2  -2 -11 14.1163 10.5039   2
  -2   2  11 4.53163 4.38170   5
  -2   2  10 32.6946 14.9705   6
   2  -2 -10 38.5089 13.6093   2
  -2   2  10 26.1453 20.4079   4
  -2   2   9 144.182 26.8524   6
  -2   2   9 124.580 32.1351   4
  -2   2   8 31.1821 16.7654   4
  -2   2   8 11.4241 6.27142   6
   2  -2  -8 35.9837 18.4130   4
  -2   2   7 1136.54 93.8776   1
   2  -2  -7 1262.74 91.1362   4
  -2   2   7 1128.72 87.1917   4
   2  -2  -6 4669.80 187.603   4
  -2   2   6 4620.21 188.111   4
  -2   2   6 4907.15 202.753   1
  -2   2   5 2130.72 117.945   1
  -2   2   5 2162.15 110.148   4
   2  -2  -4 2072.20 108.733   1
  -2   2   4 2036.97 98.4732   4
  -2   2   4 2058.76 108.595   1
  -2   2   3 418.391 43.2105   1
   2  -2  -3 402.241 43.7602   1
   2  -2  -2 16043.5 439.181   2
  -2   2   2 16034.0 433.261   1
   2  -2  -2 15997.5 437.975   1
   2  -2  -1 22679.2 594.249   2
   2  -2  -1 22872.2 586.826   1
   2  -2  -1 22673.7 557.693   3
  -2   2   1 23073.2 582.095   1
   2  -2   0 4834.02 169.475   2
   2  -2   0 4559.34 160.236   1
   2  -2   0 4397.03 132.231   3
  -2   2   0 4136.56 127.075   3
  -2   2   0 4666.75 158.817   1
   2  -2   1 11.9838 10.0568   2
  -2   2  -1 18.8921 9.73021   4
  -2   2  -1 3.21672 3.57144   3
  -2   2  -1 20.6017 11.5447   1
   2  -2   1-3.78015 8.51046   1
  -2   2  -2 310.114 37.5965   1
   2  -2   2 241.661 34.8811   1
  -2   2  -2 300.183 37.1471   4
  -2   2  -2 245.971 34.5227   2
   2  -2   2 282.471 35.5889   2
   2  -2   3 36.4337 15.5533   1
   2  -2   3 25.4750 14.6711   4
  -2   2  -3 35.3204 12.9902   4
  -2   2  -3 26.8895 13.0065   2
   2  -2   3 27.7361 12.1726   2
   2  -2   4 11.4256 11.4453   1
   2  -2   4 34.2946 13.2192   2
  -2   2  -4 17.6749 9.98497   4
  -2   2  -4 39.0932 15.6375   2
   2  -2   4 19.5111 13.8807   4
  -2   2  -5 1271.18 79.4082   2
   2  -2   5 1179.45 92.5731   1
  -2   2  -5 1456.26 101.930   4
   2  -2   5 1365.73 104.634   4
  -2   2  -6 265.314 34.6833   2
   2  -2   6 245.493 44.9314   4
   2  -2   7 392.382 61.1903   4
  -2   2  -7 419.816 38.9000   5
  -2   2  -8 766.765 53.4835   5
   2  -2   8 661.505 86.0623   4
   2  -2   9 101.938 39.8983   4
  -2   2  -9 100.470 17.1182   5
   2  -2  10 41.9036 24.0485   4
  -2   2 -11 111.746 35.4749   6
   2  -2  11 80.2766 38.8695   4
   2  -2  12 13.8462 20.3873   4
  -2   2 -12 11.0141 22.0936   6
   2  -2  13 192.203 65.8181   4
   2  -2  14 103.179 51.9747   4
  -2   1  16-19.4128 29.3759   4
  -2   1  15 15.4614 23.8027   4
  -2   1  14 86.2476 44.2049   4
  -2   1  13 10.7719 29.0243   4
  -2   1  12 18.4884 20.2454   4
  -2   1  11 41.5483 24.5824   4
  -2   1  10 49.0547 22.7187   4
  -2   1   9 105.912 31.0731   4
  -2   1   8 207.446 42.5898   4
  -2   1   8 241.425 30.0559   6
  -2   1   7 1194.65 94.3210   1
   2  -1  -7 1142.18 91.8926   4
  -2   1   7 1027.81 63.4420   6
  -2   1   7 1107.64 92.7258   4
   2  -1  -6 3903.25 172.509   4
  -2   1   6 3831.34 174.344   4
  -2   1   6 3954.29 177.428   1
  -2   1   5 161.317 28.5954   4
  -2   1   5 214.597 34.2436   1
   2  -1  -5 143.114 27.0403   4
   2  -1  -4 4275.91 163.557   4
  -2   1   4 4197.46 163.070   4
  -2   1   4 4196.76 167.223   1
  -2   1   3 3030.87 125.019   4
  -2   1   3 3010.05 127.117   1
   2  -1  -3 3091.80 128.409   1
  -2   1   2 442.011 39.6972   1
   2  -1  -2 450.857 40.5957   1
  -2   1   1 31942.6 785.413   1
   2  -1  -1 32653.6 789.725   1
  -2   1   0 14276.3 383.994   1
   2  -1   0 14948.6 388.888   1
  -2   1  -1 87.8715 16.2777   1
   2  -1   1 79.2576 16.3381   1
   2  -1   2 11674.8 330.146   2
   2  -1   2 11779.0 336.451   1
  -2   1  -2 12191.3 342.560   4
   2  -1   3 3266.39 142.762   1
  -2   1  -3 3522.32 148.370   4
   2  -1   3 3533.21 131.497   2
  -2   1  -4 394.306 45.9901   4
   2  -1   4 394.931 47.5464   4
   2  -1   4 351.269 35.5120   2
  -2   1  -5 6647.50 242.015   4
   2  -1   5 5899.96 194.778   2
   2  -1   5 5800.61 234.182   4
  -2   1  -6 2905.71 154.840   4
   2  -1   6 2743.86 155.122   4
   2  -1   7 28.7320 17.7891   4
   2  -1   8 237.052 50.1588   4
  -2   1  -8 239.800 24.8790   5
   2  -1   9-4.19317 17.4320   4
  -2   1  -9 3.18838 4.01233   5
  -2   1 -10 893.357 88.8743   6
   2  -1  10 690.133 95.0397   4
   2  -1  11 38.1821 22.0633   4
  -2   1 -11-10.4039 12.8948   6
   2  -1  12 54.2738 28.9242   4
  -2   1 -12 95.3520 33.6235   6
   2  -1  13 55.5304 36.8306   4
  -2   1 -13 54.4341 29.4394   6
   2  -1  14-0.52129 35.4747   4
  -2   0  15-55.9562 29.5301   4
  -2   0  14-21.5648 29.0679   4
  -2   0  13 45.9492 28.8865   4
  -2   0  12 369.703 74.0693   4
  -2   0  11 67.8995 28.0371   4
  -2   0  10-6.90952 21.5669   4
  -2   0   9 128.299 39.9772   4
  -2   0   8 24.0250 13.9545   4
   2   0  -7 905.350 85.0566   4
  -2   0   7 837.029 82.9307   4
   2   0  -6 5691.33 224.777   4
  -2   0   6 5034.33 152.559   6
  -2   0   6 5731.35 227.305   4
   2   0  -5 3989.63 167.834   4
  -2   0   5 3467.49 116.431   6
  -2   0   5 3792.84 167.763   4
  -2   0   5 3579.08 155.788   1
   2   0  -4 618.088 55.5937   4
  -2   0   4 541.233 49.7756   1
  -2   0   4 618.009 56.8826   4
   2   0  -3 54.7275 15.8916   4
  -2   0   3 53.6804 16.8163   1
  -2   0   3 60.7017 19.5384   4
  -2   0   2 29702.9 738.523   4
  -2   0   2 29400.3 728.161   1
   2   0  -2 30035.5 729.184   1
   2   0  -1 26675.5 634.854   1
  -2   0   1 25099.6 630.275   1
  -2   0   0 7756.88 222.569   1
   2   0   0 8183.93 225.736   1
  -2   0  -1 12002.6 323.802   1
   2   0   1 12293.8 325.390   1
   2   0   2 8674.76 253.789   1
  -2   0  -3 5654.87 195.199   4
   2   0   4 6063.44 183.439   2
  -2   0  -4 6155.89 213.617   4
   2   0   4 5926.66 213.160   4
  -2   0  -5 3389.52 154.086   4
   2   0   5 3330.55 152.735   4
   2   0   5 3267.47 116.309   2
  -2   0  -6 1371.66 95.6471   4
   2   0   6 1322.52 62.9531   2
   2   0   6 1366.58 97.5216   4
  -2   0  -7 1504.52 105.996   4
   2   0   7 1479.54 109.484   4
   2   0   8 1137.75 102.009   4
  -2   0  -9 884.184 85.7136   6
   2   0   9 1032.26 102.494   4
  -2   0 -10 1.19696 10.2677   6
   2   0  10 28.7207 19.5041   4
   2   0  11 43.1618 24.2433   4
  -2   0 -11 105.291 35.0425   6
   2   0  12 276.297 63.5778   4
  -2   0 -12 437.355 67.8778   6
  -2   0 -13 108.838 37.3427   6
   2   0  13 52.4325 27.9984   4
   2   0  14 42.8122 25.7101   4
   2   0  15 2.98659 17.2753   4
  -2  -1  14 8.59902 31.7560   4
  -2  -1  13-23.3218 28.4973   4
  -2  -1  12 79.5278 43.8583   4
  -2  -1  11 30.6087 15.9756   4
  -2  -1  10 20.5354 23.0653   4
  -2  -1   9 500.646 73.5023   4
  -2  -1   9 415.997 31.8529   5
  -2  -1   8 1243.12 64.8628   5
  -2  -1   8 1279.04 116.150   4
  -2  -1   7 280.344 50.4476   4
  -2  -1   6 146.023 35.0326   4
   2   1  -6 133.207 33.1562   4
  -2  -1   5 1582.56 106.168   4
   2   1  -5 1665.48 108.533   4
   2   1  -4 4401.59 182.590   4
  -2  -1   4 4393.57 181.226   4
  -2  -1   4 4259.56 161.957   1
  -2  -1   3 46.8077 13.2879   1
  -2  -1   3 64.2708 19.2044   4
   2   1  -3 63.4554 19.7344   4
  -2  -1   2 14.0234 12.6161   4
  -2  -1   2 16.0680 9.15950   1
   2   1  -2 29.2039 12.7658   4
  -2  -1   1 13345.5 366.751   4
  -2  -1   1 13377.7 342.962   1
   2   1  -1 13708.0 345.008   1
  -2  -1   0 11773.0 299.546   1
   2   1   0 11710.8 300.509   1
   2   1   1 2050.65 79.2798   1
  -2  -1  -1 2068.59 79.3810   1
   2   1   2 59.3223 13.9109   1
   2   1   2 35.5331 7.39273   3
  -2  -1  -3 312.651 23.2607   3
  -2  -1  -4 998.231 51.3139   3
  -2  -1  -4 1179.41 71.5698   4
   2   1   5 349.713 41.6891   4
  -2  -1  -5 333.907 40.5974   4
   2   1   6 277.017 41.3485   4
   2   1   6 241.721 20.5240   2
  -2  -1  -6 310.034 41.9866   4
  -2  -1  -7 622.064 65.2695   6
  -2  -1  -7 746.247 69.6011   4
   2   1   7 781.145 72.6277   4
  -2  -1  -8 298.692 48.4400   4
   2   1   8 232.716 45.2185   4
  -2  -1  -8 307.967 47.2277   6
   2   1   9 311.020 53.2593   4
  -2  -1  -9 264.502 48.4139   6
   2   1  10-5.99301 11.6132   4
  -2  -1 -10 18.1050 16.0307   6
   2   1  11 15.3206 17.2769   4
  -2  -1 -11-9.46689 14.4310   6
   2   1  12 313.191 65.6747   4
  -2  -1 -12 288.505 56.6010   6
  -2  -1 -13 56.9530 28.7191   6
   2   1  13-11.0333 24.4034   4
   2   1  14 7.54834 15.9403   4
  -2  -1 -14-15.3744 22.7192   6
   2   1  15-26.9255 26.3143   4
   2   1  16 73.0160 54.6968   4
  -2  -2  14 13.8457 31.0540   4
  -2  -2  13-23.2646 29.3469   4
  -2  -2  12 16.2127 26.0583   4
  -2  -2  11-15.7915 20.6124   4
  -2  -2  10 123.705 46.7831   4
  -2  -2   9 56.7731 29.4888   4
  -2  -2   9 22.7381 9.53198   5
  -2  -2   8 667.577 48.7844   5
  -2  -2   8 570.761 79.5452   4
  -2  -2   7 799.933 55.1504   5
  -2  -2   7 779.182 87.2704   4
  -2  -2   6 40.5451 21.0209   4
   2   2  -5 163.037 37.2421   4
  -2  -2   5 156.049 34.0494   4
   2   2  -4 24.4534 20.1584   4
  -2  -2   4 8.23770 14.9390   4
  -2  -2   3 90.3582 17.2937   1
  -2  -2   3 54.8547 20.9705   4
   2   2  -3 110.279 26.4873   4
   2   2  -2 606.383 53.5717   4
  -2  -2   2 552.783 51.4806   4
  -2  -2   2 520.314 35.9488   1
  -2  -2   1 34467.2 801.103   6
  -2  -2   1 33822.4 842.385   4
  -2  -2   1 33615.0 797.857   1
   2   2  -1 35663.9 846.156   4
   2   2  -1 33181.7 796.860   1
   2   2   0 25786.8 610.860   1
  -2  -2   0 25639.2 609.292   1
  -2  -2   0 27512.7 632.378   6
  -2  -2   0 25985.3 647.626   4
  -2  -2  -1 1861.58 81.0437   6
   2   2   1 1736.25 64.7754   1
   2   2   2 22.5672 9.39622   3
  -2  -2  -2 36.6638 13.9075   6
  -2  -2  -3 82.3119 14.9073   3
  -2  -2  -3 88.3770 18.9676   6
   2   2   3 53.9070 11.7884   3
  -2  -2  -4 523.450 39.2306   3
  -2  -2  -4 505.922 49.0614   6
  -2  -2  -4 554.800 44.6631   4
  -2  -2  -5 79.0926 18.0702   4
  -2  -2  -5 76.1425 16.7467   3
  -2  -2  -5 79.7692 23.1543   6
  -2  -2  -6 2275.34 115.373   4
  -2  -2  -6 2112.54 102.559   3
   2   2   6 2285.70 115.150   4
  -2  -2  -6 2050.41 121.295   6
  -2  -2  -7 276.560 39.6454   4
  -2  -2  -7 243.733 40.5223   6
   2   2   7 228.871 36.8256   4
  -2  -2  -8 4.98496 9.58148   4
   2   2   8 3.63975 13.7300   4
  -2  -2  -8 15.9243 16.5850   6
  -2  -2  -9-11.9668 14.2554   6
  -2  -2  -9 22.0658 17.1675   4
   2   2   9-1.47988 11.4155   4
  -2  -2  -9 5.32778 3.55051   5
   2   2  10 47.7395 21.0494   4
  -2  -2 -10 44.8351 23.2432   6
  -2  -2 -11 1762.05 137.283   6
   2   2  11 1974.09 149.337   4
  -2  -2 -12 55.4791 25.7887   6
   2   2  12 61.8162 30.9324   4
  -2  -2 -13 163.025 47.6718   6
   2   2  13 231.274 60.0661   4
  -2  -2 -14-17.4596 16.3917   6
   2   2  14-56.8422 31.6868   4
   2   2  15-35.2326 30.3463   4
   2   2  16 104.952 44.4155   4
   2   2  17 37.3807 36.5102   4
  -2  -2 -17 46.7428 34.1650   3
  -2  -3  13 29.0543 21.6943   4
  -2  -3  12 132.171 54.3077   4
  -2  -3  11 126.972 51.8402   4
  -2  -3  10 120.995 40.1257   4
  -2  -3   9 50.0063 30.4106   4
  -2  -3   9 77.1003 16.5187   5
  -2  -3   8 149.198 39.7518   4
  -2  -3   8 156.392 25.7118   5
  -2  -3   7 119.848 35.3296   4
  -2  -3   7 108.077 21.1540   5
  -2  -3   6 244.964 50.2113   4
  -2  -3   6 216.501 30.9411   5
  -2  -3   5 11.2627 13.7012   4
  -2  -3   5 14.3800 10.8985   5
   2   3  -4 4563.84 198.525   4
  -2  -3   4 4091.39 195.270   4
   2   3  -3 7490.19 263.265   4
  -2  -3   3 7059.04 260.481   4
   2   3  -2 3058.36 96.9236   6
   2   3  -2 3716.00 152.960   4
  -2  -3   2 3213.83 106.232   1
  -2  -3   2 3107.29 142.946   4
   2   3  -1 4234.97 130.505   6
   2   3  -1 4716.97 169.946   4
  -2  -3   1 4195.07 164.389   4
  -2  -3   1 4012.74 115.134   1
  -2  -3   0 672.425 46.4702   6
   2   3   0 777.946 55.3731   4
  -2  -3   0 637.167 50.4638   4
   2   3   0 699.971 43.8730   6
  -2  -3  -1 3756.76 134.025   4
   2   3   1 3893.82 135.462   6
  -2  -3  -1 3850.01 139.743   6
   2   3   1 3589.37 101.889   1
   2   3   2 27.5164 12.4227   3
  -2  -3  -2 25.4678 13.5442   6
   2   3   2 23.5781 12.4085   6
  -2  -3  -3-7.57821 11.2455   6
  -2  -3  -3-0.57789 9.13777   3
   2   3   3 3.60369 8.30915   3
   2   3   3 21.7751 13.3421   6
  -2  -3  -4 9595.99 279.655   3
   2   3   4 9827.89 297.592   6
   2   3   4 9391.79 275.150   3
  -2  -3  -4 8827.61 299.716   6
   2   3   5 2249.79 102.846   3
  -2  -3  -5 2006.12 116.545   6
  -2  -3  -5 2128.15 102.220   3
  -2  -3  -5 2202.00 99.4416   4
  -2  -3  -6 2675.48 142.893   6
  -2  -3  -6 2828.39 123.216   4
  -2  -3  -6 2600.73 121.406   3
  -2  -3  -7 4978.87 196.014   3
  -2  -3  -7 4982.69 222.316   6
  -2  -3  -7 5912.09 206.410   4
   2   3   7 5398.86 200.071   4
  -2  -3  -8 1325.15 93.0377   3
  -2  -3  -8 1258.84 102.509   6
  -2  -3  -8 1441.10 93.9740   4
   2   3   8 1394.85 95.0647   4
  -2  -3  -8 1412.81 71.7075   5
  -2  -3  -9 56.6479 19.6352   4
   2   3   9 10.1936 8.75864   4
  -2  -3  -9 49.2117 12.6643   5
  -2  -3  -9 39.9109 17.8286   3
  -2  -3  -9 34.9264 21.2039   6
   2   3  10 146.245 37.4561   4
  -2  -3 -10 123.834 39.7398   6
  -2  -3 -10 122.661 15.3187   5
  -2  -3 -10 181.403 38.4423   3
  -2  -3 -11 484.996 66.2654   3
   2   3  11 619.680 77.0725   4
  -2  -3 -11 509.776 74.5387   6
  -2  -3 -12 1359.14 129.633   6
  -2  -3 -12 1241.86 112.161   3
   2   3  12 1451.75 127.272   4
   2   3  13-10.7862 17.8304   4
  -2  -3 -13-3.78993 12.5193   6
  -2  -3 -13 14.8535 21.7905   3
  -2  -3 -14-32.8410 30.6679   6
   2   3  14-11.5772 15.2051   4
  -2  -3 -14-12.5774 22.9343   3
   2   3  15 41.3924 30.4898   4
  -2  -3 -15 80.9455 36.5644   3
   2   3  16-1.93562 15.9007   4
  -2  -3 -16 12.0111 20.4074   3
   2   3  17 96.1409 53.2740   4
  -2  -3 -17 124.586 46.2780   3
  -2  -3 -18-11.8001 17.4043   3
  -2  -4  12 42.2923 31.7738   4
  -2  -4  11 96.4393 45.6147   4
  -2  -4  10 20.6539 23.3265   4
  -2  -4   9 92.8861 38.5496   4
  -2  -4   8 177.143 54.3660   4
  -2  -4   8 277.127 37.4274   5
  -2  -4   7 1.67985 12.8633   4
  -2  -4   7 35.8324 15.8032   5
  -2  -4   6 133.119 37.9787   4
  -2  -4   6 150.608 28.5736   5
  -2  -4   5 124.623 35.9884   4
  -2  -4   5 122.265 26.6983   5
  -2  -4   4 240.290 44.1165   4
  -2  -4   4 283.540 38.5133   5
   2   4  -4 176.231 15.6432   6
  -2  -4   3 2076.11 110.671   5
   2   4  -3 1739.56 71.6565   6
   2   4  -3 2431.12 131.900   4
  -2  -4   3 2066.79 124.159   4
  -2  -4   2 298.924 40.8884   5
  -2  -4   2 230.638 37.9800   4
   2   4  -2 326.614 46.2227   4
   2   4  -2 278.176 26.9827   6
   2   4  -1 2462.93 102.151   6
   2   4  -1 2911.53 132.850   4
  -2  -4   1 2675.79 126.791   4
   2   4   0 2329.25 102.269   6
  -2  -4   0 2294.00 110.360   4
   2   4   0 2652.43 117.086   4
   2   4   1 237.100 30.4653   6
  -2  -4  -1 239.637 28.8577   4
   2   4   2 19.5304 12.4922   3
   2   4   2 13.6882 7.11023   6
  -2  -4  -2 5.07060 6.01810   4
   2   4   3 25.8808 12.8968   3
  -2  -4  -3 3.74113 11.8833   6
   2   4   3 14.5968 11.6082   6
   2   4   4 76.9760 18.6769   3
  -2  -4  -4 94.4670 26.2530   6
  -2  -4  -4 108.927 22.7562   3
   2   4   4 112.277 24.7994   6
  -2  -4  -5 4977.00 187.276   3
   2   4   5 5161.73 185.707   3
  -2  -4  -5 4652.99 159.273   4
   2   4   5 5021.96 198.743   6
  -2  -4  -5 4535.88 201.754   6
   2   4   6 697.582 60.5724   3
  -2  -4  -6 552.571 65.4586   6
  -2  -4  -6 615.024 57.7535   3
   2   4   6 572.528 62.9337   6
  -2  -4  -6 584.483 46.9918   4
  -2  -4  -6 603.709 54.3590   5
  -2  -4  -7 779.471 80.6362   6
   2   4   7 729.087 73.8133   6
  -2  -4  -7 852.407 71.5989   3
  -2  -4  -7 913.475 65.1363   4
  -2  -4  -7 884.290 63.7315   5
  -2  -4  -8 55.1442 17.3316   4
  -2  -4  -8 23.2892 16.3663   6
  -2  -4  -8 64.0255 17.1349   5
  -2  -4  -8 24.0365 12.0341   3
  -2  -4  -9 1959.62 124.271   3
  -2  -4  -9 1846.55 138.007   6
  -2  -4  -9 2147.24 100.080   5
  -2  -4  -9 2020.89 116.935   4
   2   4   9 2022.24 118.470   4
  -2  -4 -10 333.349 47.3366   4
  -2  -4 -10 265.634 29.1400   5
   2   4  10 242.515 41.1310   4
  -2  -4 -10 277.068 55.8054   6
  -2  -4 -10 265.266 45.7117   3
  -2  -4 -11 35.6037 17.1096   3
   2   4  11 57.7800 24.6220   4
  -2  -4 -11 40.1702 16.9681   6
  -2  -4 -12 73.2260 24.3750   6
   2   4  12 165.085 41.8962   4
  -2  -4 -12 137.552 38.4701   3
   2   4  13 228.217 49.5075   4
  -2  -4 -13 145.192 44.1118   3
   2   4  14 232.420 59.0461   4
  -2  -4 -14 149.024 46.4650   3
   2   4  15-5.76435 24.9573   4
  -2  -4 -15 7.63899 12.6523   3
   2   4  16-22.4018 17.0030   4
  -2  -4 -16 23.6396 18.8431   3
  -2  -4 -17-7.65957 20.0432   3
   2   4  17 57.1489 42.9423   4
   2   4  18 285.780 83.2484   4
  -2  -4 -18 104.125 50.4929   3
  -2  -5  11 47.0440 38.7420   4
  -2  -5  10 26.9315 16.2972   4
  -2  -5   9 50.2558 33.4639   4
  -2  -5   8 407.428 76.8155   4
  -2  -5   8 494.810 55.8318   5
  -2  -5   7 144.937 31.5486   5
  -2  -5   7 86.5347 35.9695   4
  -2  -5   6 172.032 44.9933   4
  -2  -5   6 173.221 33.0057   5
  -2  -5   5 209.574 37.9131   5
  -2  -5   5 200.175 44.8841   4
   2   5  -5 124.619 16.9863   6
  -2  -5   4 4.84187 9.67019   4
  -2  -5   4 9.08558 9.93990   5
   2   5  -3 94.8905 30.1827   4
  -2  -5   3 86.7895 27.0547   4
  -2  -5   3 106.228 26.0679   5
  -2  -5   2 382.694 26.4122   1
  -2  -5   2 365.076 47.9635   5
   2   5  -2 421.529 53.3366   4
  -2  -5   2 388.602 51.6764   4
  -2  -5   1 172.835 31.7584   4
  -2  -5   1 192.529 34.1795   5
   2   5  -1 207.630 34.6258   4
   2   5   0 1020.15 73.6814   4
  -2  -5   0 897.119 67.7030   4
   2   5   0 904.685 66.5585   6
  -2  -5   0 979.467 77.6068   5
  -2  -5  -1 4200.74 178.732   5
  -2  -5  -1 3930.85 152.234   4
   2   5   1 4105.34 167.153   6
   2   5   1 4098.67 157.036   4
   2   5   2 6392.08 225.311   3
   2   5   2 5626.57 159.109   1
  -2  -5  -2 6848.59 234.449   5
  -2  -5  -2 6064.36 190.131   4
   2   5   2 6107.21 218.907   6
   2   5   3 7320.53 255.374   6
  -2  -5  -3 6792.00 210.323   4
   2   5   3 8188.04 260.061   3
  -2  -5  -3 7384.26 258.465   5
  -2  -5  -4 542.240 54.4735   5
   2   5   4 630.955 57.9969   3
  -2  -5  -4 573.631 58.1300   3
   2   5   4 549.821 57.4485   6
   2   5   5 20.1213 12.4720   3
   2   5   5 10.9921 12.9856   6
  -2  -5  -5 5.51982 7.78363   3
  -2  -5  -5 9.53897 9.85794   5
   2   5   6 372.766 47.4693   3
  -2  -5  -6 393.144 50.6090   3
   2   5   6 387.080 52.4510   6
  -2  -5  -6 372.016 33.8089   4
  -2  -5  -6 413.100 47.7219   5
  -2  -5  -7 183.811 33.9615   3
  -2  -5  -7 188.125 26.0579   4
  -2  -5  -7 196.386 33.6109   5
  -2  -5  -7 221.220 44.2436   6
   2   5   7 191.080 38.8624   6
  -2  -5  -8 403.622 63.8282   6
   2   5   8 407.233 58.4200   6
  -2  -5  -8 449.936 49.2273   5
  -2  -5  -8 443.712 44.0878   4
  -2  -5  -8 407.375 52.5345   3
  -2  -5  -9 1031.58 90.0630   3
  -2  -5  -9 1120.92 77.8470   5
  -2  -5  -9 1069.59 75.5882   4
   2   5   9 847.714 53.0036   2
  -2  -5  -9 953.176 100.036   6
  -2  -5 -10 43.0166 19.6896   3
  -2  -5 -10 66.7852 21.2127   4
   2   5  10 41.8024 9.44242   2
  -2  -5 -10 64.8755 18.3593   5
  -2  -5 -11 475.239 43.8520   5
  -2  -5 -11 386.822 61.7702   3
  -2  -5 -11 535.369 62.7902   4
   2   5  11 529.351 62.9341   4
   2   5  12 57.3829 28.8530   4
  -2  -5 -12 31.0016 20.6050   3
   2   5  13 1176.03 110.152   4
  -2  -5 -13 1054.62 110.048   3
   2   5  14 55.6210 30.8039   4
  -2  -5 -14 91.6930 32.5673   3
   2   5  15 79.4063 35.1169   4
  -2  -5 -15 70.0968 35.9228   3
   2   5  16 147.782 42.1120   4
  -2  -5 -16 98.6883 43.4634   3
   2   5  17 34.3823 26.2610   4
  -2  -5 -17-20.4574 36.5183   3
  -2  -5 -18-14.2291 19.9051   3
  -2  -6  11 118.816 44.9523   4
  -2  -6  10 257.206 78.7895   4
  -2  -6   9 92.4778 42.1160   4
  -2  -6   8 11.3008 22.6704   4
  -2  -6   7 333.730 66.5687   4
  -2  -6   7 448.949 59.0128   5
  -2  -6   6 17.6449 19.8304   4
   2   6  -6-6.06374 4.88981   6
  -2  -6   6 1.99830 10.8947   5
  -2  -6   5 785.478 79.1990   5
  -2  -6   5 767.634 90.8350   4
  -2  -6   4 490.877 42.5933   1
  -2  -6   4 470.054 66.8059   4
  -2  -6   4 529.860 65.0070   5
  -2  -6   3 16.9064 6.45932   1
  -2  -6   3 27.6401 21.1803   4
  -2  -6   3 28.5001 19.2163   5
  -2  -6   2 577.435 33.4097   1
  -2  -6   2 572.346 66.9869   4
   2   6  -2 620.307 68.6581   4
  -2  -6   2 617.500 68.9964   5
  -2  -6   1 465.481 59.3092   5
  -2  -6   1 458.136 55.5942   4
   2   6  -1 619.161 62.8685   4
  -2  -6   0 8.13146 9.77652   4
  -2  -6   0 17.8009 14.8930   5
   2   6   0 8.51783 10.5266   4
   2   6   1 4876.46 181.589   4
  -2  -6  -1 4747.31 207.850   5
  -2  -6  -1 4160.67 168.634   4
  -2  -6  -2 3333.57 162.947   5
   2   6   2 3630.95 161.768   3
   2   6   2 3328.02 157.885   6
   2   6   2 2860.14 91.5603   1
  -2  -6  -2 3067.88 124.207   4
   2   6   3 115.692 26.9414   3
  -2  -6  -3 96.5856 16.8043   4
  -2  -6  -3 116.413 27.8521   5
   2   6   3 101.225 15.2813   1
   2   6   3 100.237 27.0637   6
   2   6   4 2389.32 136.771   6
  -2  -6  -4 2161.94 86.9318   4
  -2  -6  -4 2463.87 137.126   5
   2   6   4 2569.82 135.218   3
   2   6   5 2378.39 139.406   6
  -2  -6  -5 2432.25 138.392   3
   2   6   5 2620.24 137.805   3
  -2  -6  -5 2339.04 136.929   5
   2   6   6 96.4472 30.3342   6
  -2  -6  -6 81.4111 15.4842   4
  -2  -6  -6 84.0039 26.5797   3
  -2  -6  -6 85.9205 25.5962   5
   2   6   6 113.967 28.4752   3
   2   6   7 1769.50 112.988   3
  -2  -6  -7 1410.55 107.128   3
   2   6   7 1352.26 111.558   6
  -2  -6  -7 1582.09 106.059   5
  -2  -6  -7 1515.82 72.2269   4
  -2  -6  -8 195.013 36.4611   5
  -2  -6  -8 181.509 24.2427   4
  -2  -6  -8 175.316 37.2526   3
  -2  -6  -9 1255.94 91.7474   5
  -2  -6  -9 1103.89 99.6402   3
  -2  -6  -9 1235.37 75.9095   4
   2   6   9 1045.29 71.3794   2
  -2  -6 -10 4578.81 223.409   3
   2   6  10 4085.49 157.716   2
  -2  -6 -10 4991.37 189.278   4
  -2  -6 -10 4910.23 194.447   5
  -2  -6 -11 3271.05 145.342   5
  -2  -6 -11 3287.16 186.691   3
  -2  -6 -11 3433.61 158.610   4
   2   6  11 2571.52 104.438   2
  -2  -6 -12 1563.48 130.038   3
  -2  -6 -12 1780.82 119.221   4
  -2  -6 -13 510.411 78.4597   3
  -2  -6 -14 416.317 73.0190   3
  -2  -6 -15 22.9962 20.2999   3
  -2  -6 -16 38.7224 26.0466   3
  -2  -6 -17 10.7521 22.4401   3
  -2  -6 -18 11.9142 24.9808   3
  -2  -7  10 17.2376 20.3278   4
  -2  -7   9 126.255 53.4518   4
  -2  -7   8 23.9939 30.1509   4
  -2  -7   7 32.2917 27.7622   4
  -2  -7   7 14.4822 12.9496   1
  -2  -7   6 22.9380 20.4360   4
  -2  -7   6 5.56068 14.4184   5
  -2  -7   6 22.8988 11.4624   1
  -2  -7   5 27.1914 11.9352   1
  -2  -7   5 4.19108 13.2822   4
  -2  -7   5 2.25697 9.25748   5
  -2  -7   4 47.3396 15.6605   1
  -2  -7   4 18.9810 17.5290   4
  -2  -7   4 29.2820 14.0577   5
  -2  -7   3 338.068 56.4305   4
  -2  -7   3 348.536 56.3675   5
  -2  -7   3 378.812 32.7294   1
  -2  -7   2 0.47888 8.96437   4
  -2  -7   2-4.48335 9.60584   5
  -2  -7   2-0.95641 2.98087   1
  -2  -7   1 1506.64 113.154   5
   2   7  -1 1717.85 110.976   4
  -2  -7   1 1314.30 98.4868   4
   2   7   0 1080.39 84.3154   4
  -2  -7   0 1000.19 94.3629   5
  -2  -7   0 853.265 75.2086   4
  -2  -7  -1-0.76681 9.31317   4
  -2  -7  -1-13.0870 14.9901   5
   2   7   1 27.1080 14.9368   4
  -2  -7  -2 3094.22 170.155   5
   2   7   2 3235.92 161.682   3
  -2  -7  -2 2684.42 122.769   4
   2   7   2 2523.53 84.1500   1
   2   7   2 2996.74 129.680   4
  -2  -7  -3 807.223 81.1715   5
   2   7   3 811.126 78.7282   3
   2   7   3 810.346 80.1406   6
   2   7   3 733.775 44.0841   1
  -2  -7  -3 648.148 48.8758   4
   2   7   4 473.050 57.4540   3
   2   7   4 475.276 62.0999   6
  -2  -7  -4 436.933 61.1437   5
  -2  -7  -4 359.388 31.4932   4
   2   7   4 362.467 36.3808   1
  -2  -7  -5 2693.00 153.796   3
   2   7   5 2729.62 160.290   6
  -2  -7  -5 2899.82 158.803   5
  -2  -7  -5 2284.92 86.5716   4
   2   7   5 2656.84 147.385   3
   2   7   6 859.425 87.8526   6
  -2  -7  -6 795.983 83.2288   3
   2   7   6 840.036 79.3885   3
  -2  -7  -6 757.168 78.2953   5
  -2  -7  -6 596.722 35.5137   4
  -2  -7  -6 635.838 36.0391   4
  -2  -7  -7 494.606 62.1510   5
  -2  -7  -7 378.283 28.0833   4
  -2  -7  -7 390.325 59.2904   3
  -2  -7  -8 757.100 82.8722   3
  -2  -7  -8 768.205 78.1504   5
  -2  -7  -8 686.839 42.4557   4
  -2  -7  -9 24.6955 16.3058   5
  -2  -7  -9 5.46252 12.1556   3
  -2  -7  -9-3.59366 8.05869   4
   2   7   9 17.7090 14.4354   2
   2   7  10 115.470 23.6869   2
  -2  -7 -10 149.748 24.8199   4
  -2  -7 -10 167.772 35.1141   5
  -2  -7 -10 122.301 35.6654   3
   2   7  11 106.950 22.9152   2
  -2  -7 -11 124.048 28.6962   5
  -2  -7 -11 115.342 25.2943   4
  -2  -7 -11 150.088 38.6407   3
   2   7  12 322.534 33.8522   2
  -2  -7 -12 267.431 40.8626   4
  -2  -7 -12 390.807 65.1058   3
  -2  -7 -13 625.706 88.9231   3
  -2  -7 -14 409.489 72.0533   3
  -2  -7 -15 150.328 46.5048   3
  -2  -7 -16-49.8253 29.2442   3
  -2  -7 -17 33.3670 18.8393   3
  -2  -7 -18 20.4265 32.3961   3
  -2  -8   9-56.5667 36.9650   4
  -2  -8   8 40.4374 27.5166   4
  -2  -8   7 49.5414 37.6842   4
  -2  -8   6 334.714 72.3278   4
  -2  -8   5 370.983 60.4280   5
  -2  -8   5 315.068 64.1600   4
  -2  -8   5 352.254 39.1028   1
  -2  -8   4 25.4661 21.6404   4
  -2  -8   4 79.8289 17.5771   1
  -2  -8   4 13.8197 11.5568   5
  -2  -8   3 195.808 45.2256   5
  -2  -8   3 176.001 43.2381   4
  -2  -8   3 255.652 26.4628   1
  -2  -8   2 944.764 94.2165   4
  -2  -8   2 1000.45 50.1861   1
  -2  -8   2 1138.40 105.557   5
  -2  -8   1 370.136 54.4424   4
  -2  -8   1 414.710 64.7676   5
  -2  -8   1 237.083 19.0475   1
   2   8   0 12.3072 17.8899   4
  -2  -8   0-4.77260 18.2405   5
  -2  -8   0 30.2525 18.3781   4
   2   8   1 752.000 68.7546   4
  -2  -8  -1 562.338 59.6530   4
  -2  -8  -1 773.659 85.5375   5
   2   8   2 1394.63 57.1812   1
   2   8   2 1743.81 100.638   4
  -2  -8  -2 1631.82 95.5534   4
  -2  -8  -2 1916.75 138.193   5
  -2  -8  -3 1592.06 123.665   5
   2   8   3 1387.72 65.0161   1
  -2  -8  -3 1341.72 79.2643   4
  -2  -8  -4 2.45737 6.29951   4
  -2  -8  -4 42.0523 25.4701   5
   2   8   4 4.08117 15.6165   6
   2   8   4 17.7789 9.95018   1
  -2  -8  -5 1093.99 102.821   5
   2   8   5 1060.09 71.0591   1
  -2  -8  -5 963.367 49.7337   4
  -2  -8  -6 3431.39 187.271   5
  -2  -8  -6 3218.69 181.750   3
  -2  -8  -6 2508.29 82.1494   4
   2   8   6 3383.87 144.209   1
  -2  -8  -7 1288.43 110.524   5
  -2  -8  -7 1252.02 112.113   3
  -2  -8  -8 300.421 52.1796   5
  -2  -8  -8 270.471 53.9398   3
  -2  -8  -9 29.5757 16.8667   5
  -2  -8  -9 23.5401 6.86159   4
  -2  -8  -9 27.0837 10.6695   3
   2   8   9 43.2897 18.2645   2
  -2  -8 -10 572.140 69.9369   5
  -2  -8 -10 555.259 75.7079   3
   2   8  10 509.121 58.7299   2
  -2  -8 -10 485.498 37.5858   4
  -2  -8 -11 121.947 22.0781   4
  -2  -8 -11 137.172 39.2924   3
   2   8  11 153.991 32.9417   2
  -2  -8 -11 123.922 32.0151   5
  -2  -8 -12 1030.13 111.845   3
  -2  -8 -12 691.493 60.4487   4
   2   8  12 911.404 70.3341   2
  -2  -8 -13 217.388 51.9154   3
  -2  -8 -14 554.317 89.8904   3
  -2  -8 -15 3.15819 16.3858   3
  -2  -8 -16 57.3188 29.6887   3
  -2  -8 -17 34.3934 23.8578   3
  -2  -8 -18-6.29018 16.7092   3
  -2  -9   8 41.2839 42.2018   4
   2   9  -8-11.9787 16.6046   2
  -2  -9   7 35.4055 31.8155   4
  -2  -9   6 11.9906 15.5872   4
  -2  -9   5 58.0624 31.2476   4
  -2  -9   4-6.14132 26.3109   5
  -2  -9   4 1.68040 13.9835   4
  -2  -9   3 48.2282 27.2688   4
  -2  -9   3 16.1797 12.9321   5
  -2  -9   3 43.7442 11.5234   1
  -2  -9   2 303.843 55.8539   4
  -2  -9   2 325.352 27.3426   1
  -2  -9   2 346.940 62.4005   5
  -2  -9   1 591.256 80.2051   5
  -2  -9   1 483.353 66.3170   4
  -2  -9   1 289.495 22.2944   1
  -2  -9   0 633.492 71.5407   4
  -2  -9   0 640.076 84.4255   5
  -2  -9  -1 132.494 30.6354   4
  -2  -9  -1 112.625 34.1887   5
   2   9   1 178.541 36.4434   4
  -2  -9  -2 755.134 91.5300   5
   2   9   2 637.119 36.4341   1
   2   9   2 788.179 69.4911   4
  -2  -9  -2 667.967 63.0483   4
  -2  -9  -3 2540.91 169.949   5
   2   9   3 2075.75 85.5374   1
   2   9   3 2173.78 111.920   4
  -2  -9  -3 2028.95 107.384   4
  -2  -9  -4 3863.95 215.751   5
   2   9   4 3470.47 133.174   1
  -2  -9  -4 3350.66 133.230   4
  -2  -9  -5 753.443 90.3459   5
   2   9   5 724.786 57.2261   1
  -2  -9  -5 658.714 42.4796   4
   2   9   6 180.795 31.1953   1
  -2  -9  -6 146.617 40.5419   5
  -2  -9  -6 88.4078 10.7236   4
  -2  -9  -7 961.630 104.652   3
  -2  -9  -7 1111.48 107.486   5
   2   9   7 1031.71 82.4412   1
  -2  -9  -8 202.539 49.3261   3
   2   9   8 182.209 37.0841   1
  -2  -9  -8 190.734 46.4922   5
   2   9   9 248.323 47.4643   2
  -2  -9  -9 264.651 53.0254   5
  -2  -9  -9 248.138 54.9412   3
   2   9  10 341.927 52.8565   2
  -2  -9 -10 373.127 66.0880   3
  -2  -9 -10 427.873 64.6093   5
  -2  -9 -11 50.1990 9.84777   4
   2   9  11 138.964 33.4768   2
  -2  -9 -11 111.134 37.3648   3
  -2  -9 -11 90.5635 31.3220   5
   2   9  12 67.9200 22.4167   2
  -2  -9 -12 45.2289 31.2534   3
   2   9  13 8.41993 10.4386   2
  -2  -9 -13 2.22573 15.8865   3
  -2  -9 -14 503.973 87.7327   3
  -2  -9 -15 25.8768 29.6720   3
  -2  -9 -16 22.4171 33.3316   3
  -2  -9 -17 27.2824 15.5948   3
  -2 -10   7-6.23139 27.7803   4
   2  10  -7 15.5037 24.9981   2
  -2 -10   6-30.9139 27.1672   4
  -2 -10   5-15.3515 24.3955   4
  -2 -10   4 0.23548 20.3093   4
  -2 -10   3 21.8393 12.6665   4
  -2 -10   3 31.8735 21.6294   5
  -2 -10   2 478.463 75.0408   4
  -2 -10   2 485.412 76.4835   5
  -2 -10   1 1694.75 131.602   4
  -2 -10   1 1543.62 135.859   5
  -2 -10   0 274.176 59.9292   5
  -2 -10   0 319.394 54.5833   4
  -2 -10  -1 74.8284 25.9926   4
  -2 -10  -1 69.6110 31.5566   5
  -2 -10  -2 889.275 103.453   5
   2  10   2 893.209 79.0052   4
  -2 -10  -2 835.107 76.8027   4
  -2 -10  -3-0.87033 19.2517   5
  -2 -10  -3 11.3577 11.2613   4
   2  10   3 2.51528 5.58657   1
   2  10   3 14.0105 10.9257   4
  -2 -10  -4 923.402 105.394   5
   2  10   4 960.871 61.4134   1
  -2 -10  -4 1034.16 70.0847   4
   2  10   5 1900.68 100.253   1
  -2 -10  -5 1874.46 153.794   5
  -2 -10  -5 1951.07 88.7876   4
  -2 -10  -6 659.933 86.9600   5
   2  10   6 636.946 59.9109   1
  -2 -10  -7 266.671 56.8593   3
   2  10   7 202.516 38.6611   1
  -2 -10  -7 285.943 57.2278   5
  -2 -10  -8 25.1581 18.9714   5
  -2 -10  -8 54.9639 27.3235   3
  -2 -10  -9 16.2945 19.7035   3
  -2 -10  -9 24.4094 19.0246   5
   2  10   9 18.0136 15.3275   2
  -2 -10 -10 677.062 87.1170   5
  -2 -10 -10 589.506 87.8029   3
   2  10  10 592.025 76.0909   2
   2  10  11 215.845 44.7260   2
  -2 -10 -11 204.561 52.1703   3
  -2 -10 -11 236.303 50.1116   5
   2  10  12 53.5121 28.2473   2
  -2 -10 -12 28.5610 15.8142   3
  -2 -10 -13 131.005 49.8821   3
   2  10  13 82.5189 26.6952   2
  -2 -10 -14 45.2448 20.2612   3
  -2 -10 -15 30.9366 21.8446   3
  -2 -10 -16 381.703 81.4800   3
  -2 -10 -17 11.5806 26.1137   3
   2  11  -7 15.3356 16.8404   2
   2  11  -6-10.0631 20.8702   2
  -2 -11   6-14.8323 22.2886   4
  -2 -11   5 43.9490 26.1718   4
   2  11  -5 25.6240 22.4125   2
  -2 -11   4 54.6198 32.1324   4
  -2 -11   3 98.3469 38.0307   4
  -2 -11   2 255.003 57.0394   4
  -2 -11   2 275.357 64.8155   5
  -2 -11   1 1062.68 112.767   4
  -2 -11   1 947.481 115.532   5
  -2 -11   0 952.775 113.816   5
  -2 -11   0 1059.94 106.147   4
  -2 -11  -1 24.7854 14.5860   4
  -2 -11  -1 52.3358 23.6972   5
  -2 -11  -2 156.403 35.2088   4
  -2 -11  -2 141.025 42.8267   5
   2  11   2 118.396 29.8098   4
   2  11   3 987.991 81.9526   4
  -2 -11  -3 1366.80 132.865   5
  -2 -11  -3 1356.79 97.6454   4
   2  11   3 1008.65 57.2537   1
   2  11   4 1887.38 92.9695   1
  -2 -11  -4 2095.94 171.159   5
  -2 -11  -4 2331.62 119.344   4
  -2 -11  -5 577.868 87.5733   5
  -2 -11  -5 609.361 49.6011   4
   2  11   5 531.125 50.8944   1
  -2 -11  -6 48.5588 10.8987   4
  -2 -11  -6 101.424 35.5990   5
   2  11   6 105.971 25.0407   1
  -2 -11  -7 57.8622 25.5711   5
   2  11   7 30.3872 14.5730   1
  -2 -11  -8 192.300 52.1564   3
  -2 -11  -8 161.742 49.2415   5
   2  11   8 209.262 50.4704   2
  -2 -11  -9 1061.82 125.962   3
  -2 -11  -9 1111.19 119.590   5
   2  11   9 1060.77 110.624   2
  -2 -11 -10 1027.24 120.453   3
  -2 -11 -10 949.486 110.277   5
   2  11  10 867.089 97.7627   2
   2  11  11 55.4466 25.2084   2
  -2 -11 -11 116.857 40.0948   5
  -2 -11 -11 53.5155 37.3153   3
   2  11  12 257.727 50.8660   2
  -2 -11 -12 279.340 63.0581   3
   2  11  13 382.282 60.4997   2
  -2 -11 -13 471.452 85.6272   3
  -2 -11 -14 314.415 71.3097   3
  -2 -11 -15 19.2272 29.2956   3
  -2 -11 -16 47.3335 41.8767   3
  -2 -11 -17-0.51429 17.5991   3
   2  12  -6-2.93849 22.2743   2
   2  12  -5 37.6805 36.9987   2
  -2 -12   5-3.47244 17.2021   4
   2  12  -4 50.7915 36.5200   2
  -2 -12   4 21.3178 21.1778   4
  -2 -12   3 23.7857 19.3372   4
   2  12  -3-6.33228 16.4220   2
  -2 -12   2-22.0614 18.8317   4
  -2 -12   1 162.550 49.0811   4
  -2 -12   0 335.569 72.4047   5
  -2 -12   0 590.591 84.6175   4
  -2 -12  -1 414.336 77.0684   5
  -2 -12  -1 528.153 76.7541   4
  -2 -12  -2 124.532 37.2695   4
  -2 -12  -2 135.729 47.8914   5
  -2 -12  -3-5.10277 18.4730   5
  -2 -12  -3 41.3121 18.1401   4
  -2 -12  -4 17.8747 16.6968   4
  -2 -12  -4 10.0485 19.6198   5
  -2 -12  -5 224.704 58.4327   5
  -2 -12  -5 172.109 26.8046   4
   2  12   6 128.019 26.1540   1
  -2 -12  -6 172.659 47.7313   5
  -2 -12  -6 93.4517 15.7122   4
  -2 -12  -7 385.154 75.6481   5
   2  12   7 209.895 53.8728   2
   2  12   8 54.3849 30.1618   2
  -2 -12  -8 21.0800 14.0591   5
   2  12   9 210.308 51.1906   2
  -2 -12  -9 218.436 61.9052   3
  -2 -12  -9 321.290 67.2454   5
  -2 -12 -10 988.738 122.472   3
  -2 -12 -10 981.904 120.978   5
   2  12  10 871.857 104.120   2
  -2 -12 -11 869.232 117.564   3
   2  12  11 779.142 96.1501   2
   2  12  12-17.6557 22.6761   2
  -2 -12 -12 3.96313 21.3413   3
   2  12  13 31.6420 25.5869   2
  -2 -12 -13-1.89575 19.4513   3
  -2 -12 -14 47.5642 39.9538   3
  -2 -12 -15 11.7427 25.2024   3
  -2 -12 -16 48.5402 32.3660   3
   2  13  -4-19.3635 22.0956   2
  -2 -13   4-12.9956 22.8166   4
   2  13  -3 20.7318 34.9573   2
  -2 -13   3-0.28496 19.0604   4
   2  13  -2 26.3242 29.2364   2
  -2 -13   2 12.8085 18.5466   4
  -2 -13   1 102.110 39.4319   4
   2  13  -1 59.4572 37.0464   2
  -2 -13   0 65.7124 33.6786   4
   2  13   0 11.2498 20.2235   2
  -2 -13  -1 62.4533 31.9996   4
   2  13   1 25.0821 24.9246   2
  -2 -13  -2 22.4007 14.3098   4
  -2 -13  -2 26.5004 17.3870   5
  -2 -13  -3-2.62882 16.0762   4
  -2 -13  -3 48.4220 28.7035   5
  -2 -13  -4 323.440 47.8205   4
  -2 -13  -4 275.359 68.2532   5
   2  13   4 294.779 67.6570   2
   2  13   5 495.398 87.8020   2
  -2 -13  -5 551.313 96.3333   5
  -2 -13  -6 124.535 46.1677   5
   2  13   6 55.4057 31.5548   2
   2  13   7 37.8470 28.9657   2
  -2 -13  -7-10.4359 25.0004   5
   2  13   8 7.00724 15.5531   2
  -2 -13  -8 31.2303 28.3261   5
   2  13   9 11.2460 14.7509   2
  -2 -13  -9-12.3853 24.6649   5
   2  13  10 20.5179 27.0570   2
  -2 -13 -10 63.9481 35.3644   3
   2  13  11 0.21933 15.8012   2
  -2 -13 -11 11.2166 31.1948   3
   2  13  12 101.458 35.9567   2
  -2 -13 -12 128.531 45.6848   3
   2  13  13 5.17314 14.7805   2
  -2 -13 -13 19.6736 17.8685   3
  -2 -13 -14 70.1416 49.0578   3
  -2 -13 -15 39.0877 41.2699   3
  -2 -14   3 3.61904 17.9692   4
  -2 -14   2 55.2308 35.4001   4
   2  14  -1-20.2659 23.7636   2
  -2 -14   1-11.4834 24.0277   4
   2  14   0 9.03593 17.6721   2
  -2 -14   0 9.88040 25.7578   4
   2  14   1 502.547 100.782   2
   2  14   2 349.845 79.6095   2
   2  14   3 136.875 53.4837   2
   2  14   4 29.0218 29.7928   2
   2  14   5 86.7919 39.9483   2
   2  14   6 125.554 38.8292   2
   2  14   7-0.67612 17.2798   2
   2  14   8 36.3304 25.4188   2
   2  14   9 125.997 45.2780   2
   2  14  10-17.7847 30.6857   2
   2  14  11 57.7588 31.4940   2
   2  14  12 402.989 79.7839   2
  -2 -14 -12 289.423 79.1658   3
   2  14  13 48.9684 31.5842   2
  -2 -14 -13 87.7033 46.9650   3
  -2 -14 -14 69.9634 43.0797   3
   2  15   2 196.015 59.0412   2
   2  15   3 65.0464 40.0459   2
   2  15   4-19.0960 22.4930   2
   2  15   5 3.82473 24.9489   2
   2  15   6 58.1849 35.2693   2
   2  15   7 0.18789 14.9988   2
   2  15   8-17.1136 21.6641   2
   2  15   9 43.3042 29.9481   2
   2  15  10-40.8273 34.6416   2
   2  15  11-52.1520 32.2632   2
   2  15  12-27.3380 24.9525   2
   2  15  13 81.6379 39.1577   2
   2  16   6 29.4082 28.0192   2
   2  16   7 17.1495 20.7835   2
   2  16   8-3.98522 20.5511   2
   2  16   9 48.0029 42.9304   2
   2  16  10 86.1887 42.0624   2
   2  16  11-11.2217 22.0588   2
   2  16  12 76.0937 42.9814   2
   2  16  13 55.1770 27.9006   2
   3 -14 -11 42.8989 33.0188   3
   3 -14 -10 220.146 71.0852   3
   3 -14  -9 2.58592 36.2961   3
  -3  14   7 407.889 95.3644   2
  -3  14   6 187.468 75.0979   2
   3 -14  -6 301.647 73.2112   1
   3 -14  -5 10.6477 18.5124   1
  -3  14   5 35.8038 41.4590   2
   3 -14  -4 52.0998 25.7901   1
   3 -14  -3 9.16512 22.0444   1
   3 -13 -12 98.1186 43.7343   3
   3 -13 -11 606.910 113.548   3
   3 -13 -10 486.135 95.9105   3
   3 -13  -9 94.2228 46.6487   3
   3 -13  -8 96.9788 47.8655   3
  -3  13   7 139.198 53.3970   2
  -3  13   6-75.2320 40.0574   2
   3 -13  -6 11.9208 26.9210   1
  -3  13   5 13.4649 17.0456   2
   3 -13  -5 30.1407 23.4095   1
   3 -13  -4 142.367 51.3244   1
  -3  13   4 170.370 52.1800   2
  -3  13   3 290.038 78.1839   2
   3 -13  -3 405.363 78.5740   1
  -3  13   2 400.137 92.0425   2
   3 -13  -2 496.746 87.4657   1
   3 -13  -1 142.353 46.9342   1
  -3  13   1 192.726 68.9161   2
  -3  13   0 120.129 49.1933   2
   3 -13   0 30.0994 24.0723   1
   3 -12 -13 208.650 65.6513   3
   3 -12 -12 162.378 58.7553   3
   3 -12 -11-5.25841 17.0940   3
   3 -12 -10 43.8794 30.0316   3
   3 -12  -9 3.30776 29.4984   3
   3 -12  -8 118.731 47.5308   3
   3 -12  -7 479.714 85.0126   1
  -3  12   7 441.002 91.5791   2
   3 -12  -7 492.336 88.3460   3
  -3  12   6 750.634 114.850   2
   3 -12  -6 898.715 119.072   1
   3 -12  -5 340.287 69.7703   1
  -3  12   5 349.446 77.3558   2
  -3  12   4 49.5423 40.8604   2
   3 -12  -4-6.59738 16.8963   1
  -3  12   3 74.9703 37.3280   2
   3 -12  -3-1.92230 15.1821   1
   3 -12  -2 376.839 74.6525   1
  -3  12   2 321.048 78.1548   2
  -3  12   1 694.202 112.971   2
   3 -12  -1 867.930 109.541   1
  -3  12   0 227.002 64.0994   2
   3 -12   0 266.066 60.7466   1
  -3  12  -1 14.5904 35.9171   2
   3 -12   1 12.5750 20.8407   1
  -3  12  -2 47.2401 35.5132   2
   3 -12   2-21.5514 21.1242   1
  -3  12  -3 107.934 45.4176   2
  -3  12  -4 205.618 66.8377   2
   3 -11 -14 10.4602 19.5171   3
   3 -11 -13 65.0665 39.0043   3
   3 -11 -12 40.4925 34.6537   3
   3 -11 -11 24.4604 30.4491   3
   3 -11 -10 17.8266 22.0467   3
   3 -11  -9 15.5815 23.7827   3
   3 -11  -8 48.1872 28.9496   3
   3 -11  -7 988.676 119.506   3
   3 -11  -7 836.127 111.186   1
  -3  11   6 2028.79 182.889   2
   3 -11  -6 2455.74 187.742   3
   3 -11  -6 2215.96 180.800   1
  -3  11   5 679.018 101.594   2
   3 -11  -5 802.756 105.329   1
  -3  11   4 84.5540 41.1306   2
   3 -11  -4 32.3468 21.6953   1
   3 -11  -3 13.7838 19.4329   1
  -3  11   3 33.9778 29.0579   2
   3 -11  -2 2.22308 13.3643   1
  -3  11   2 10.7349 19.2252   2
   3 -11  -1 10.9442 17.4231   1
  -3  11   1-23.4398 23.7060   2
  -3  11   0 119.011 48.8787   2
   3 -11   0 154.292 47.1202   1
  -3  11  -1 234.786 65.3094   2
   3 -11   1 250.341 55.7808   1
   3 -11   2 106.035 41.2549   1
  -3  11  -2 109.585 46.4659   2
  -3  11  -3 127.422 48.3116   2
   3 -11   3 49.2309 29.6951   1
   3 -11   4 18.2256 23.8192   1
  -3  11  -4 77.1323 37.6005   2
  -3  11  -5 42.5501 24.0607   2
  -3  11  -6 27.5713 14.1250   2
   3 -10 -14 58.7829 31.9385   3
   3 -10 -13 47.9002 31.8300   3
   3 -10 -12 117.486 47.1500   3
   3 -10 -11-17.2576 18.5844   3
   3 -10 -10 7.89375 18.5007   3
   3 -10  -9 355.506 72.3582   3
   3 -10  -8-2.84464 16.1840   3
   3 -10  -7-19.0270 22.7162   1
   3 -10  -7 21.5776 28.9110   3
   3 -10  -6 346.913 66.8532   1
  -3  10   6 341.229 69.1301   2
   3 -10  -6 399.309 70.8807   3
   3 -10  -5 500.545 82.2518   1
  -3  10   5 534.638 87.1614   2
   3 -10  -5 572.787 82.0469   3
  -3  10   4-21.9265 12.2622   4
  -3  10   4 106.191 44.0391   2
   3 -10  -4 53.2364 25.0981   1
   3 -10  -3 33.6034 25.7667   1
  -3  10   3 71.0716 37.7075   2
  -3  10   2 1.53833 16.6144   2
   3 -10  -2 36.0274 21.0613   1
   3 -10  -1 53.4190 30.6924   1
  -3  10   1 25.3647 22.6120   2
   3 -10   0 40.3117 20.2442   1
  -3  10   0 17.2531 19.0779   2
   3 -10   1-24.8749 15.7318   1
  -3  10  -1 14.0566 15.3461   2
   3 -10   2 190.724 47.9008   1
  -3  10  -2 171.723 52.9002   2
   3 -10   3-11.9001 18.9333   1
  -3  10  -3 19.0765 16.2801   2
  -3  10  -4 422.862 82.9029   2
   3 -10   4 457.106 76.1780   1
  -3  10  -5 25.1527 26.8757   2
   3 -10   5 85.3498 37.2223   1
  -3  10  -6 18.3182 19.3564   2
   3 -10   6 33.3089 26.9304   1
   3  -9 -15 77.4798 38.3781   3
   3  -9 -14 733.947 112.397   3
   3  -9 -13 108.643 48.2595   3
   3  -9 -12 20.1347 13.4759   3
   3  -9 -11 137.022 44.4491   3
   3  -9 -10 82.9228 32.1077   3
  -3   9   9 0.59886 7.35868   4
   3  -9  -9-11.6792 21.7948   3
   3  -9  -8-17.2220 17.3852   3
  -3   9   8 28.7644 11.5339   4
   3  -9  -7 1314.86 125.288   3
  -3   9   7 1023.22 70.5078   4
  -3   9   7 1329.05 82.3189   4
   3  -9  -7 1049.30 117.158   1
   3  -9  -6 134.920 38.1502   3
  -3   9   6 126.404 26.5430   4
   3  -9  -6 94.9195 38.8205   1
   3  -9  -5 13.6362 20.8992   1
  -3   9   5 18.2344 11.9481   4
  -3   9   5 6.31294 16.2856   2
   3  -9  -5 9.64460 15.8108   3
   3  -9  -4 86.1665 35.4397   3
  -3   9   4 27.3935 16.3280   4
  -3   9   4 36.5308 29.8211   2
   3  -9  -4 25.2740 19.6244   1
  -3   9   3 46.2696 17.3899   4
  -3   9   3-0.27343 21.9145   2
   3  -9  -3 54.6914 22.5572   1
  -3   9   2 81.5966 35.1047   2
   3  -9  -2 100.503 35.1461   1
  -3   9   1 33.3577 29.7356   2
   3  -9  -1 21.9588 13.0498   1
   3  -9   0 559.247 79.0291   1
  -3   9   0 500.529 82.3434   2
   3  -9   1 341.959 65.7804   1
  -3   9  -1 248.118 58.0709   2
   3  -9   2 71.2729 28.5990   1
  -3   9  -2 48.6146 26.9630   2
  -3   9  -3 143.291 46.1262   2
   3  -9   3 44.1496 25.0570   1
   3  -9   4 289.668 58.2707   1
  -3   9  -4 219.103 56.7171   2
  -3   9  -5 183.731 52.7046   2
   3  -9   5 170.322 48.0246   1
  -3   9  -6 75.5339 39.9286   2
   3  -9   6-10.0950 17.8285   1
  -3   9  -7 200.075 57.6973   2
   3  -9   7 294.378 64.7734   1
   3  -9   8 138.605 49.1859   1
   3  -8 -15 34.5082 27.5740   3
   3  -8 -14-6.08493 18.4178   3
   3  -8 -13 674.598 102.841   3
   3  -8 -12-20.9542 20.4940   3
  -3   8  11-4.87369 10.3519   4
   3  -8 -11 4.55497 16.1735   3
  -3   8  10 119.319 25.8157   4
   3  -8 -10 134.893 41.2626   3
  -3   8   9 35.4950 17.0576   4
   3  -8  -9 25.5673 12.8987   3
   3  -8  -8 1375.00 125.262   3
  -3   8   8 1238.39 81.0648   4
   3  -8  -7 1312.19 119.602   3
  -3   8   7 1256.82 80.4437   4
   3  -8  -7 1255.67 121.058   1
   3  -8  -6 789.978 89.8891   3
   3  -8  -6 721.956 88.9499   1
   3  -8  -5 3670.19 203.074   3
   3  -8  -5 3401.31 206.532   1
  -3   8   5 4037.78 167.505   4
  -3   8   4 3065.78 144.747   4
  -3   8   4 2676.44 184.005   2
   3  -8  -4 2600.41 174.287   1
   3  -8  -4 2978.26 176.610   3
   3  -8  -3 76.4028 26.6653   1
  -3   8   3 123.209 29.3413   4
  -3   8   3 90.7747 38.9240   2
   3  -8  -3 73.9025 22.6078   3
  -3   8   3 67.3772 25.0914   3
   3  -8  -2 406.403 64.0909   1
  -3   8   2 336.234 62.2719   2
  -3   8   2 351.073 50.1707   3
  -3   8   2 466.967 55.2825   4
  -3   8   1 170.532 44.2981   2
   3  -8  -1 121.633 34.2437   1
  -3   8   1 136.165 30.9685   3
  -3   8   0 24.7054 9.00022   3
   3  -8   0 45.0684 22.7851   1
  -3   8   0 29.2977 17.8800   2
  -3   8  -1 110.868 27.1759   3
   3  -8   1 117.640 35.1524   1
  -3   8  -1 53.0953 25.2675   2
  -3   8  -2 80.2247 19.7694   3
  -3   8  -2 103.318 35.8942   2
   3  -8   2 103.354 35.8603   1
  -3   8  -3 133.388 42.7616   2
   3  -8   3 174.038 44.0065   1
  -3   8  -4-3.43626 13.8965   2
   3  -8   4-12.4008 22.1176   1
  -3   8  -5 185.750 49.5631   2
   3  -8   5 198.534 50.6017   1
  -3   8  -6-9.46966 26.5016   2
   3  -8   6 21.6872 17.0345   1
  -3   8  -7 9.66075 15.7524   2
   3  -8   7-69.5524 31.8159   1
   3  -8   8 35.5896 26.0513   1
   3  -8   9 213.336 59.4978   1
   3  -7 -15-4.10040 14.9511   3
   3  -7 -14 76.9465 48.9492   3
  -3   7  13 145.044 38.0679   4
   3  -7 -13 63.7037 37.3462   3
   3  -7 -12 230.491 57.9156   3
  -3   7  12 117.147 31.6940   4
  -3   7  11 105.068 32.3440   4
   3  -7 -11 135.504 40.4285   3
  -3   7  10 258.399 40.4406   4
   3  -7 -10 259.094 58.5112   3
   3  -7  -9 430.381 72.4074   3
  -3   7   9 368.619 47.0904   4
  -3   7   8 16.8066 7.55716   4
   3  -7  -8 30.2435 22.2457   3
  -3   7   7 278.762 37.1784   4
   3  -7  -7 239.070 46.7934   3
   3  -7  -6 984.968 94.8652   3
   3  -7  -6 787.539 92.6823   1
   3  -7  -5 1081.11 97.9296   3
   3  -7  -5 817.874 90.6191   1
   3  -7  -4 5897.66 250.834   3
   3  -7  -4 5297.44 256.336   1
  -3   7   4 6149.83 223.708   4
  -3   7   3 1227.33 114.928   2
   3  -7  -3 1443.83 109.928   3
   3  -7  -3 1237.05 109.164   1
  -3   7   3 1361.73 98.0000   3
  -3   7   3 1484.83 96.9385   4
  -3   7   2 15.1818 12.9286   4
  -3   7   2-15.5154 13.3618   2
   3  -7  -2 3.69833 14.0619   3
   3  -7  -2 2.10819 8.49307   1
  -3   7   2 16.5468 14.0405   3
  -3   7   1 22.3203 10.8720   4
  -3   7   1 31.7365 23.0012   2
   3  -7  -1 10.5911 11.2576   1
  -3   7   1 14.3530 8.14223   3
  -3   7   0 916.610 99.7053   2
   3  -7   0 973.036 94.6146   1
  -3   7   0 1071.81 82.5573   3
  -3   7  -1-10.7591 20.0128   2
  -3   7  -1 11.8461 7.71475   3
   3  -7   1 7.29712 14.0251   1
  -3   7  -2-21.0022 15.7091   2
  -3   7  -2-9.79523 11.6499   3
   3  -7   2 14.3799 11.8496   1
  -3   7  -3 153.416 43.3433   2
   3  -7   3 115.018 33.3413   1
  -3   7  -3 152.390 33.8333   3
  -3   7  -4 25.4278 21.1249   2
   3  -7   4 52.9441 23.9149   1
  -3   7  -4 60.2291 21.1729   3
  -3   7  -5 622.442 84.4934   2
   3  -7   5 666.233 83.9510   1
  -3   7  -6 167.599 45.6134   2
   3  -7   6 119.548 34.9291   1
  -3   7  -7 92.1785 36.9294   2
   3  -7   7 47.4413 29.1488   4
   3  -7   7 70.1745 33.5890   1
   3  -7   8 12.5841 22.6181   4
   3  -7   8 22.8977 13.6852   1
   3  -7   9-55.3543 35.7426   4
   3  -7   9-58.8871 30.8171   1
   3  -7  10-15.8936 29.2140   1
   3  -7  11-15.4920 29.0679   1
   3  -6 -15 64.5688 39.3198   3
  -3   6  14 16.7799 11.2685   4
   3  -6 -14 13.5165 15.3043   3
  -3   6  13 5.33044 16.5264   4
   3  -6 -13-25.3052 24.0493   3
  -3   6  12 315.765 55.5288   4
   3  -6 -12 262.438 63.4872   3
  -3   6  11 57.9173 23.1592   4
   3  -6 -11 35.9668 28.4813   3
  -3   6  10 29.8454 20.6306   4
   3  -6 -10 14.9848 20.5098   3
   3  -6  -9 704.784 87.0648   3
  -3   6   9 696.302 68.7294   4
   3  -6  -8 1676.23 133.294   3
  -3   6   8 1709.90 106.008   4
   3  -6  -7 425.013 62.9491   3
  -3   6   7 483.263 50.8281   4
  -3   6   6 1349.44 86.2128   4
   3  -6  -6 1477.92 113.130   3
   3  -6  -6 1313.94 115.378   1
   3  -6  -5 313.615 49.6847   3
   3  -6  -5 231.753 48.4489   1
   3  -6  -4 6.56587 16.5716   3
   3  -6  -4 4.15040 16.4902   1
   3  -6  -3 63.6980 21.7293   3
   3  -6  -3 113.575 31.0697   1
  -3   6   2 343.344 56.7673   2
   3  -6  -2 344.039 47.9206   3
  -3   6   2 373.669 45.4386   3
   3  -6  -2 301.882 48.8908   1
  -3   6   2 374.498 46.7598   4
  -3   6   1 788.464 71.1909   4
  -3   6   1 705.635 60.9830   3
  -3   6   1 641.995 80.1514   2
   3  -6  -1 609.932 70.5460   1
  -3   6   0 1540.52 124.156   2
   3  -6   0 1559.98 116.875   1
  -3   6   0 1700.89 98.5542   3
  -3   6   0 1880.42 119.136   4
  -3   6  -1 618.806 57.5004   3
  -3   6  -1 553.639 74.0679   2
   3  -6   1 489.592 64.3090   1
  -3   6  -2 35.5737 20.7135   2
  -3   6  -2 31.9957 11.7485   3
   3  -6   2 16.6104 14.7197   1
  -3   6  -3 226.115 47.0364   2
  -3   6  -3 250.815 38.8500   3
   3  -6   3 228.907 45.2967   1
  -3   6  -4 496.991 71.4327   2
  -3   6  -4 659.462 64.2613   3
   3  -6   4 502.360 68.5459   1
  -3   6  -5 1425.52 123.232   2
   3  -6   5 1295.78 115.794   1
  -3   6  -6 655.487 83.9986   2
   3  -6   6 544.264 87.4726   4
   3  -6   6 570.106 77.9336   1
   3  -6   7 34.1830 21.6047   1
  -3   6  -7 42.6897 27.5122   2
   3  -6   7 59.4737 29.6396   4
   3  -6   8 76.6608 36.3365   1
   3  -6   8 123.644 52.1372   4
   3  -6   9 28.1778 24.3909   1
   3  -6   9-18.5067 19.5399   4
   3  -6  10 52.9572 26.1306   1
   3  -6  10 75.3489 34.5671   4
   3  -6  11 21.0163 26.3172   1
   3  -6  12 59.9250 34.6985   1
  -3   5  15-21.4195 13.9584   4
  -3   5  14 262.111 58.1732   4
  -3   5  13 192.538 48.1634   4
  -3   5  12 315.054 58.8466   4
  -3   5  11 129.598 38.0919   4
  -3   5  10 22.7200 16.1599   4
   3  -5 -10-8.80426 14.8517   2
   3  -5  -9 366.573 55.5381   2
  -3   5   9 382.064 53.9023   4
   3  -5  -8 381.808 56.9211   2
  -3   5   8 350.760 47.3191   4
   3  -5  -8 375.867 62.6052   3
   3  -5  -7 103.203 29.4875   2
  -3   5   7 97.1808 21.8532   4
   3  -5  -7 107.787 32.1942   3
   3  -5  -6 150.731 36.6610   2
   3  -5  -6 113.524 31.3055   3
   3  -5  -6 92.2576 32.9926   1
  -3   5   6 132.190 27.3004   4
   3  -5  -5 1084.98 89.2146   3
   3  -5  -5 1151.75 100.621   1
   3  -5  -5 1156.20 98.7545   2
  -3   5   4 101.132 26.8278   1
   3  -5  -4 127.731 32.9235   2
   3  -5  -4 72.9384 27.6156   1
   3  -5  -4 98.4166 27.0031   3
  -3   5   3 774.759 72.4587   1
   3  -5  -3 690.805 65.2163   3
   3  -5  -3 721.919 75.1933   1
   3  -5  -3 811.133 82.2566   2
   3  -5  -2 3203.23 168.593   1
  -3   5   2 3545.61 166.062   1
   3  -5  -2 3208.98 148.446   3
   3  -5  -2 3450.80 182.268   2
  -3   5   1 2327.50 110.851   3
   3  -5  -1 2290.93 116.622   3
  -3   5   1 2421.14 131.588   1
   3  -5  -1 2105.72 132.067   1
  -3   5   1 2614.40 133.329   4
   3  -5  -1 2483.92 148.647   2
   3  -5   0 293.431 46.9195   1
  -3   5   0 343.312 48.1632   1
   3  -5   0 296.395 49.5735   2
  -3   5   0 312.562 50.4166   2
  -3   5   0 318.992 35.9863   3
  -3   5   0 328.695 45.6778   4
  -3   5  -1 1635.17 121.802   2
   3  -5   1 1663.96 116.043   1
  -3   5  -1 1788.00 93.4574   3
  -3   5  -1 1950.31 119.265   1
  -3   5  -1 2078.45 125.181   4
  -3   5  -2 94.5819 20.2216   3
  -3   5  -2 121.144 30.6578   2
   3  -5   2 116.544 31.2276   1
   3  -5   3 332.373 52.5514   1
  -3   5  -3 351.997 57.2485   2
  -3   5  -3 385.543 42.1510   3
  -3   5  -4 778.119 83.6415   2
   3  -5   4 756.393 80.3203   1
  -3   5  -5 1501.63 118.152   2
   3  -5   5 1398.93 118.057   1
   3  -5   6 185.804 44.9056   1
  -3   5  -6 200.157 44.2670   2
   3  -5   6 139.263 41.5572   4
   3  -5   7 1486.85 128.569   1
   3  -5   7 1269.67 134.371   4
   3  -5   8 24.5601 23.7628   1
   3  -5   8 20.3604 21.6486   4
   3  -5   9 123.752 40.0275   1
   3  -5   9 124.951 55.0165   4
   3  -5  10-4.30981 22.8135   1
   3  -5  10 58.9445 35.4987   4
   3  -5  11-33.5496 27.5990   1
   3  -5  11 28.3174 30.2520   4
   3  -5  12 92.0714 35.7893   1
  -3   4  16-20.9588 23.2348   4
  -3   4  15 83.5868 36.9565   4
  -3   4  14 28.0090 19.8930   4
  -3   4  13-17.6399 18.1963   4
  -3   4  12 22.6837 22.3661   4
  -3   4  11 157.358 38.7146   4
   3  -4 -11 113.538 27.2715   2
  -3   4  11 7.22133 9.31681   6
  -3   4  10 18.5973 15.3258   4
   3  -4 -10-6.14517 9.06325   2
  -3   4  10-14.5090 18.7688   6
   3  -4  -9 1084.65 91.2306   2
  -3   4   9 1067.17 93.4854   4
   3  -4  -8 397.098 55.8587   2
  -3   4   8 372.069 51.7662   4
   3  -4  -7 362.653 51.8792   2
  -3   4   7 332.928 45.4181   4
   3  -4  -6 272.271 44.5267   2
  -3   4   6 257.560 38.3632   4
  -3   4   5 227.709 40.3440   1
   3  -4  -5 233.648 41.7761   2
   3  -4  -5 214.092 37.1600   3
  -3   4   5 209.967 32.5021   4
   3  -4  -5 225.727 43.1573   1
   3  -4  -4 737.981 73.7075   2
   3  -4  -4 626.477 60.5280   3
  -3   4   4 730.053 68.9881   1
   3  -4  -4 582.334 65.5007   1
   3  -4  -3 423.378 53.8360   2
   3  -4  -3 426.675 46.1015   3
  -3   4   3 484.660 55.0310   1
   3  -4  -3 454.988 56.0482   1
   3  -4  -2 1712.55 113.442   2
   3  -4  -2 1583.08 91.6898   3
  -3   4   2 1846.00 108.424   1
   3  -4  -2 1680.92 110.469   1
   3  -4  -1 187.173 37.3237   2
   3  -4  -1 227.354 38.9954   1
  -3   4   1 226.342 37.8325   1
   3  -4  -1 190.132 27.3530   3
   3  -4   0 212.266 39.1561   2
  -3   4   0 199.484 34.4848   1
  -3   4   0 205.852 34.0968   4
  -3   4   0 175.574 23.1489   3
   3  -4   0 213.051 37.9897   1
   3  -4   1 356.353 50.1970   1
  -3   4  -1 498.790 55.6021   1
  -3   4  -1 497.979 56.3551   4
  -3   4  -1 423.778 36.6782   3
   3  -4   1 453.693 58.3964   2
   3  -4   2 2047.80 126.058   1
  -3   4  -2 2059.48 93.2234   3
  -3   4  -2 2257.26 127.744   1
  -3   4  -2 2396.85 136.310   4
   3  -4   2 2136.15 133.291   2
  -3   4  -3 14.5019 15.1177   2
   3  -4   3-0.84215 13.8936   1
  -3   4  -3 1.77879 6.93442   3
   3  -4   3 11.1703 14.7898   2
   3  -4   4 229.392 41.6611   1
  -3   4  -4 259.544 44.1586   2
   3  -4   4 270.538 45.3377   2
   3  -4   5 50.9029 23.8640   1
   3  -4   6 706.937 89.8739   4
  -3   4  -6 959.880 82.7603   5
   3  -4   6 724.528 85.6823   1
   3  -4   7-4.95603 15.9296   1
   3  -4   7 8.01516 16.1061   4
  -3   4  -7 21.3873 12.1135   5
   3  -4   8 712.656 89.1888   1
   3  -4   8 727.849 101.131   4
   3  -4   9 93.3601 36.4443   1
   3  -4   9 108.413 43.2551   4
   3  -4  10 187.589 52.7521   1
   3  -4  10 192.939 58.2274   4
   3  -4  11 296.248 68.9866   1
   3  -4  11 234.014 69.9621   4
   3  -4  12 42.7826 30.5877   1
   3  -4  12 101.331 57.3338   4
   3  -4  13 153.874 52.3975   1
  -3   3  16 107.887 46.2704   4
  -3   3  15 24.2621 24.9465   4
  -3   3  14 22.6956 19.9567   4
  -3   3  13 25.1190 26.9043   4
  -3   3  12 63.9160 33.7663   4
  -3   3  11 7.26320 17.2633   4
   3  -3 -11 24.5581 17.1015   2
  -3   3  11-3.96460 9.34710   6
  -3   3  10 120.596 28.8618   6
  -3   3  10 153.619 39.6086   4
   3  -3 -10 180.452 35.6779   2
  -3   3   9 163.514 38.6161   4
   3  -3  -9 179.691 37.0807   2
   3  -3  -8 1967.94 121.896   2
  -3   3   8 1861.12 125.076   4
   3  -3  -7 1546.65 105.982   2
  -3   3   7 1422.51 103.317   4
  -3   3   6 2.72413 9.56412   4
  -3   3   6 2.85484 7.80610   1
   3  -3  -6 20.5693 19.4152   2
   3  -3  -5-6.51886 10.8506   1
  -3   3   5 3.60328 15.8815   1
   3  -3  -5 22.7241 16.1317   2
  -3   3   5 0.22709 6.78878   4
   3  -3  -4 1143.49 88.0718   2
  -3   3   4 1237.79 90.3883   1
   3  -3  -4 1145.60 91.2348   1
   3  -3  -3 5126.86 210.231   2
  -3   3   3 4933.11 199.747   1
   3  -3  -3 4986.74 207.097   1
   3  -3  -2 13098.9 397.546   2
  -3   3   2 12774.8 377.396   1
   3  -3  -2 11831.2 347.180   3
   3  -3  -2 12350.6 384.811   1
   3  -3  -1 3075.48 150.215   2
   3  -3  -1 2759.33 111.472   3
  -3   3   1 2992.72 137.119   1
   3  -3  -1 2647.60 137.121   1
   3  -3   0 1453.59 99.0680   2
  -3   3   0 1508.12 92.9929   1
   3  -3   0 1353.73 91.7379   1
   3  -3   0 1343.07 66.7736   3
  -3   3  -1 1893.26 107.313   1
  -3   3  -1 1551.50 66.2455   3
   3  -3   1 1748.09 106.092   1
  -3   3  -1 1945.74 111.915   4
   3  -3   1 1970.64 116.286   2
  -3   3  -2 14.0180 11.3513   1
  -3   3  -2 7.13321 5.07716   3
   3  -3   2 18.3265 15.4111   2
  -3   3  -2 31.1556 14.9345   4
   3  -3   2 22.0032 12.5962   1
  -3   3  -3 815.391 48.5113   3
   3  -3   3 785.589 73.6884   1
  -3   3  -3 983.452 83.1134   4
   3  -3   3 918.651 78.6026   2
   3  -3   4 836.634 79.3401   1
   3  -3   4 967.675 80.8311   2
   3  -3   5 118.453 29.1974   1
   3  -3   5 138.084 31.0255   2
   3  -3   6 2373.65 151.814   1
   3  -3   6 2234.10 155.943   4
   3  -3   7 172.899 40.9293   1
   3  -3   7 198.306 47.5406   4
   3  -3   8 1937.29 150.006   1
  -3   3  -8 2266.47 120.490   5
   3  -3   8 2066.32 165.533   4
   3  -3   9 66.9884 32.3772   1
   3  -3   9 75.7867 37.7026   4
   3  -3  10 42.1408 29.7982   1
   3  -3  10 47.1568 35.4637   4
   3  -3  11 94.3783 36.9727   1
   3  -3  11 75.6270 39.9440   4
   3  -3  12 136.023 48.8782   1
   3  -3  12 103.655 49.4975   4
   3  -3  13 17.3201 21.3733   1
   3  -3  13 5.12121 19.3389   4
  -3   2  16 19.4767 19.2048   4
  -3   2  15 91.6500 48.3353   4
  -3   2  14 63.8227 36.0730   4
  -3   2  13 69.5261 36.4826   4
  -3   2  12 23.7900 20.2217   4
  -3   2  11 5.47151 15.3729   4
  -3   2  10 88.3064 31.3869   4
  -3   2  10 139.051 26.1459   6
  -3   2   9 1183.49 82.9256   6
  -3   2   9 1150.97 106.018   4
  -3   2   8 1.84187 10.1401   4
  -3   2   7 2394.45 140.911   4
  -3   2   6 10611.8 358.156   4
  -3   2   6 11552.1 374.419   1
  -3   2   5 5537.14 220.943   1
  -3   2   5 5165.03 207.627   4
  -3   2   4 5277.85 204.036   4
  -3   2   4 5784.49 218.546   1
   3  -2  -4 5475.92 217.077   1
  -3   2   3 1238.17 83.5850   1
   3  -2  -3 1186.48 86.1804   1
   3  -2  -2 39.6074 20.7636   1
  -3   2   2 42.1400 16.3050   1
  -3   2   1 426.198 45.9721   1
   3  -2  -1 406.081 45.2798   1
   3  -2   0 2767.62 136.034   2
   3  -2   0 2535.10 124.515   1
  -3   2   0 2592.10 121.725   1
   3  -2   0 2415.64 88.3757   3
   3  -2   1 729.528 65.1881   2
  -3   2  -1 628.437 56.3238   1
   3  -2   1 696.162 60.3826   1
   3  -2   2 1579.09 97.8646   2
  -3   2  -2 1434.47 93.2038   1
  -3   2  -2 1518.24 98.3800   4
   3  -2   2 1357.80 91.0873   1
   3  -2   3 182.035 32.0805   2
   3  -2   3 178.987 35.6973   1
  -3   2  -3 190.520 34.8843   4
  -3   2  -3 113.074 13.1045   3
   3  -2   4 55.0818 18.2966   2
   3  -2   4 51.6759 19.2642   1
  -3   2  -4 58.1220 19.3621   4
   3  -2   5-0.46720 9.68831   2
   3  -2   5 1.55911 7.22755   1
   3  -2   6 1598.60 100.177   2
   3  -2   6 1396.52 115.737   4
   3  -2   6 1460.61 113.163   1
   3  -2   7 3843.25 206.574   1
   3  -2   7 4114.49 220.485   4
   3  -2   8 322.851 55.6680   1
   3  -2   8 318.063 59.7492   4
   3  -2   9 216.835 53.4096   4
   3  -2   9 248.795 49.5322   1
  -3   2  -9 245.564 32.2190   5
   3  -2  10 636.257 89.3415   1
   3  -2  10 653.445 96.9326   4
   3  -2  11 10.9257 23.5495   4
   3  -2  11 74.6245 33.1841   1
   3  -2  12 62.9049 37.5069   4
   3  -2  12 17.6368 30.2703   1
  -3   2 -12 43.7409 26.7941   6
   3  -2  13 7.63450 20.3703   4
   3  -2  13-5.27432 15.2149   1
  -3   2 -13 12.4460 21.2504   6
   3  -2  14 75.2340 36.0551   1
  -3   1  15 94.4516 51.1036   4
  -3   1  14 27.0678 33.1506   4
  -3   1  13 49.9499 32.1501   4
  -3   1  12 27.5667 20.7501   4
  -3   1  11 26.4441 19.1063   4
  -3   1  10 1.50063 12.7919   4
  -3   1   9 31.5651 25.3600   4
  -3   1   9 11.5458 8.65834   6
  -3   1   8 1683.57 87.7009   6
  -3   1   8 1707.73 128.725   4
  -3   1   7 155.434 36.1888   4
   3  -1  -7 193.990 41.0912   4
  -3   1   6 71.7578 24.2233   4
  -3   1   6 69.8078 23.4817   1
  -3   1   5 2245.20 126.689   4
  -3   1   5 2323.28 127.323   1
   3  -1  -4 108.915 24.9037   1
  -3   1   4 117.590 26.0250   1
  -3   1   4 120.555 25.5536   4
  -3   1   3 445.522 47.8169   4
  -3   1   3 522.755 51.0129   1
   3  -1  -3 500.069 51.7204   1
  -3   1   2 240.642 33.7114   1
   3  -1  -2 204.804 34.2707   1
  -3   1   1 5076.71 182.693   1
   3  -1  -1 5131.06 187.820   1
   3  -1   0 4222.99 163.944   1
  -3   1   0 4231.40 161.193   1
  -3   1  -1 23.7488 8.90468   1
   3  -1   1 36.9098 16.7527   1
  -3   1  -2 891.888 66.7614   1
   3  -1   2 864.711 66.5297   1
   3  -1   3 11560.3 340.792   2
   3  -1   3 10762.5 345.760   1
  -3   1  -3 10895.6 355.012   4
   3  -1   4 2247.33 112.860   2
   3  -1   4 1999.90 120.200   1
  -3   1  -4 2368.27 132.518   4
   3  -1   5 2618.58 146.981   1
  -3   1  -5 3166.67 159.543   4
   3  -1   5 2888.28 131.681   2
   3  -1   6 7.13499 14.5481   1
   3  -1   6 4.05586 10.4174   2
   3  -1   7 736.397 82.6361   4
   3  -1   8 818.388 93.2579   4
   3  -1   9 362.006 64.8696   4
   3  -1  10 468.018 80.9648   4
   3  -1  11 50.2925 35.1123   4
  -3   1 -11 29.3264 25.3980   6
   3  -1  12-16.5545 30.7136   4
  -3   1 -12 35.3752 28.8741   6
   3  -1  13 56.9311 36.8372   4
  -3   1 -13 65.9215 28.2143   6
   3  -1  14 189.506 62.4960   4
  -3   0  15 104.329 51.5278   4
  -3   0  14 1.37570 23.8725   4
  -3   0  13 200.833 64.1557   4
  -3   0  12 22.6942 28.2681   4
  -3   0  11-1.51315 17.9600   4
  -3   0  10 183.847 47.4655   4
  -3   0   9 31.8320 16.3726   4
  -3   0   8 377.156 61.9440   4
  -3   0   7 24.3946 11.8244   4
  -3   0   7 15.1730 11.8507   1
  -3   0   7 23.9329 7.45102   6
   3   0  -6 659.624 71.4309   4
  -3   0   6 538.859 65.4867   4
  -3   0   6 632.565 65.5026   1
   3   0  -5 466.222 57.6861   4
  -3   0   5 481.798 57.7126   4
  -3   0   5 529.609 55.8769   1
  -3   0   4 2885.21 135.341   1
  -3   0   4 2910.16 145.739   4
   3   0  -3 2.25289 9.94655   1
  -3   0   3 8.75636 8.32832   1
  -3   0   3 1.95112 8.35077   4
  -3   0   2 7790.51 246.592   1
   3   0  -2 7849.34 249.100   1
   3   0  -1 38748.7 936.528   1
  -3   0   1 37612.1 930.132   1
   3   0   0 16436.5 439.808   1
  -3   0   0 16248.0 435.688   1
  -3   0  -1 5760.95 193.215   1
   3   0   1 5545.44 191.663   1
  -3   0  -2 2914.37 127.235   1
   3   0   2 2868.36 127.056   1
   3   0   3 15579.2 442.662   1
   3   0   4 1575.32 98.6063   1
  -3   0  -4 1298.46 51.3446   3
  -3   0  -4 1780.41 104.759   4
   3   0   5 92.9640 20.5883   2
  -3   0  -5 102.969 28.5651   4
   3   0   5 70.0648 23.7749   1
  -3   0  -6 5856.92 235.125   4
   3   0   6 5242.82 186.046   2
   3   0   7 2521.43 110.146   2
   3   0   8 55.5670 24.8275   4
   3   0   9 1134.04 111.223   4
   3   0  10 251.241 55.8262   4
  -3   0 -11 146.579 41.6687   6
   3   0  11 159.933 44.5769   4
   3   0  12 92.2987 35.9777   4
  -3   0 -12 32.9975 26.6656   6
   3   0  13 8.69577 17.5179   4
  -3   0 -13-19.8785 14.9063   6
  -3   0 -14-15.7357 14.3241   6
   3   0  14 2.53586 25.5614   4
   3   0  15 108.473 64.6443   4
  -3  -1  14 72.3671 36.4135   4
  -3  -1  13 325.848 79.3460   4
  -3  -1  12 857.068 121.116   4
  -3  -1  11 359.150 74.3238   4
  -3  -1  10 93.0192 39.6118   4
  -3  -1  10 121.847 21.5421   5
  -3  -1   9-10.8321 16.3871   4
  -3  -1   8 7.66862 15.7585   4
  -3  -1   7 46.3186 21.8763   4
  -3  -1   7 60.5666 23.1355   1
  -3  -1   6 18.8271 15.6497   4
  -3  -1   6 16.8359 15.3902   1
  -3  -1   5 49.2902 22.1262   4
  -3  -1   5 35.6608 13.5649   1
   3   1  -5 21.1263 13.1196   4
  -3  -1   4 210.207 37.5327   4
  -3  -1   4 252.190 35.9349   1
   3   1  -4 226.079 38.9417   4
  -3  -1   3 809.805 60.2136   1
  -3  -1   3 834.923 71.6741   4
  -3  -1   2 704.372 62.6526   4
  -3  -1   2 723.710 52.3489   1
   3   1  -2 744.499 53.6128   1
   3   1  -1 12.9945 6.51528   1
  -3  -1   1 19.3220 11.8768   1
   3   1   0 7358.91 218.860   1
  -3  -1   0 7014.39 216.301   1
  -3  -1  -1 4303.10 151.527   1
   3   1   1 4326.09 151.786   1
  -3  -1  -2 370.762 37.3395   1
   3   1   2 369.318 25.3689   3
   3   1   2 401.679 40.4853   1
   3   1   3 533.818 49.0957   1
   3   1   3 491.742 28.0423   3
  -3  -1  -4 204.423 33.9564   4
   3   1   4 125.001 26.0153   1
  -3  -1  -4 157.739 17.5411   3
  -3  -1  -5 15081.5 404.927   3
  -3  -1  -5 18609.6 483.455   4
  -3  -1  -6 1002.64 60.4051   3
  -3  -1  -6 1232.69 91.0125   4
   3   1   7 1320.36 69.5827   2
  -3  -1  -7 1295.04 76.8356   3
  -3  -1  -7 1517.95 108.934   4
   3   1   8 4601.77 149.852   2
   3   1   9 381.927 59.4102   4
  -3  -1  -9 313.680 53.6149   6
   3   1  10 3954.95 220.768   4
  -3  -1 -10 3888.49 213.883   6
  -3  -1 -11 219.122 17.4455   5
   3   1  11 217.571 46.8658   4
  -3  -1 -11 290.332 59.4706   6
   3   1  12 146.017 40.1160   4
  -3  -1 -12 194.797 49.7976   6
  -3  -1 -13 4.70516 19.2912   6
   3   1  13-13.9444 23.0654   4
   3   1  14-29.0095 26.4695   4
  -3  -1 -14 7.91532 23.7793   6
   3   1  15 98.9206 43.6213   4
  -3  -1 -15 55.2432 31.1555   6
   3   1  16-24.6256 36.3725   4
  -3  -2  13 73.8513 46.0156   4
  -3  -2  12 18.7066 14.9866   4
  -3  -2  11 44.5479 28.6021   4
  -3  -2  10 110.338 46.5508   4
  -3  -2   9 640.645 54.6459   5
  -3  -2   9 584.167 87.5069   4
  -3  -2   8 707.780 93.0879   4
  -3  -2   7 60.7195 25.4783   4
  -3  -2   7 66.5501 21.6277   1
  -3  -2   6 9.56948 10.3481   4
  -3  -2   6-7.86246 8.94603   1
  -3  -2   5 484.404 63.2100   4
  -3  -2   5 587.972 58.5391   1
  -3  -2   4 6.03985 17.4876   4
  -3  -2   4 10.4612 10.8851   1
   3   2  -4-4.57176 7.92837   4
  -3  -2   3 508.048 29.0697   6
  -3  -2   3 500.287 59.6790   4
   3   2  -3 585.171 61.9104   4
  -3  -2   3 565.497 46.6377   1
  -3  -2   2 55.1130 12.1944   1
   3   2  -2 66.5716 14.8568   1
  -3  -2   2 60.1863 18.9108   4
  -3  -2   1 2056.89 112.331   4
  -3  -2   1 2151.42 87.1934   1
   3   2  -1 2118.64 89.1952   1
   3   2   0 979.294 53.9440   1
  -3  -2   0 975.815 52.4373   1
  -3  -2  -1 61.2662 13.7607   1
   3   2   1 67.8331 15.2649   1
   3   2   2 283.329 30.7424   1
   3   2   3 11133.0 304.467   3
   3   2   3 11973.5 332.491   1
   3   2   4 3394.07 116.549   3
  -3  -2  -4 3129.52 117.546   3
  -3  -2  -5 2275.93 98.4806   3
  -3  -2  -5 2622.50 126.333   4
  -3  -2  -6 1300.65 74.9110   3
  -3  -2  -6 1700.52 103.499   4
  -3  -2  -7 2745.00 125.136   3
  -3  -2  -7 2903.40 158.639   6
  -3  -2  -7 3326.70 161.971   4
  -3  -2  -8 6.60327 8.45658   4
   3   2   8 25.6420 8.27350   2
  -3  -2  -8 28.7845 22.0886   6
  -3  -2  -8 32.1614 15.8294   3
  -3  -2  -9 1735.01 128.153   6
  -3  -2  -9 1745.57 104.653   3
   3   2   9 1314.10 52.6646   2
   3   2  10 286.534 53.2245   4
  -3  -2 -10 311.809 56.3535   6
  -3  -2 -10 225.707 38.0512   3
  -3  -2 -11 1916.97 125.951   3
  -3  -2 -11 1802.57 144.464   6
  -3  -2 -11 1669.74 69.6864   5
   3   2  11 1908.60 147.728   4
   3   2  12 29.3345 25.8680   4
  -3  -2 -12 28.9189 22.7178   6
  -3  -2 -12 56.7971 30.1810   3
   3   2  13 64.6524 34.3160   4
  -3  -2 -13 24.4330 18.3345   6
  -3  -2 -13 60.0324 25.1218   3
  -3  -2 -14-45.5470 20.4512   6
   3   2  14 8.01483 14.5755   4
  -3  -2 -14 31.0700 23.5141   3
   3   2  15 305.386 77.1403   4
  -3  -2 -15 99.8638 51.1461   6
  -3  -2 -15 298.827 62.8180   3
  -3  -2 -16 26.7776 24.1407   3
  -3  -3  12 30.4916 24.0183   4
  -3  -3  11 40.0589 26.3925   4
  -3  -3  10 28.0726 19.7537   4
  -3  -3   9 356.145 70.8909   4
  -3  -3   9 432.841 47.1087   5
  -3  -3   8 926.401 72.0315   5
  -3  -3   8 688.331 93.9675   4
  -3  -3   7 1059.80 79.1720   5
  -3  -3   7 883.030 100.838   4
  -3  -3   7 1194.28 94.8418   1
  -3  -3   6 779.811 89.6118   4
  -3  -3   6 907.395 76.1758   1
  -3  -3   5 23.5360 17.0928   4
  -3  -3   5 37.6987 14.4282   1
   3   3  -4 380.370 55.0111   4
  -3  -3   4 412.697 57.8803   4
  -3  -3   4 443.693 43.9118   1
   3   3  -3 4432.84 201.020   4
  -3  -3   3 4212.11 195.241   4
  -3  -3   3 4449.23 155.226   1
  -3  -3   2 5964.73 180.364   6
   3   3  -2 6447.26 237.958   4
  -3  -3   2 6194.29 184.894   1
  -3  -3   2 5892.33 231.828   4
  -3  -3   1 1476.42 96.5493   4
  -3  -3   1 1635.13 75.9256   6
  -3  -3   1 1597.90 65.8287   1
   3   3  -1 1534.03 66.0892   1
  -3  -3   0 469.241 30.8329   1
  -3  -3   0 505.170 43.4407   6
  -3  -3   0 520.032 50.7164   4
   3   3   0 447.262 31.4084   1
  -3  -3  -1 68.5753 17.6817   6
   3   3   1 50.8830 10.6978   1
   3   3   2 119.779 18.0874   1
  -3  -3  -2 86.2599 21.9383   6
  -3  -3  -3 3143.92 142.642   6
   3   3   3 3033.91 122.547   3
   3   3   4 11021.3 313.489   3
  -3  -3  -4 10898.3 317.572   3
  -3  -3  -4 11352.6 353.068   6
   3   3   5 237.534 29.7214   3
  -3  -3  -5 241.453 41.3717   6
  -3  -3  -5 214.394 29.5577   3
  -3  -3  -6 5022.89 186.211   3
  -3  -3  -6 5014.64 219.337   6
  -3  -3  -6 5711.20 208.908   4
  -3  -3  -7 58.0230 19.0141   4
  -3  -3  -7 44.0635 13.1210   3
  -3  -3  -7 63.7413 23.3697   6
  -3  -3  -8 37.7731 15.8482   4
  -3  -3  -8 12.4277 17.4145   6
  -3  -3  -8 16.7327 10.2902   3
   3   3   9 179.005 17.6459   2
  -3  -3  -9 265.634 45.0444   4
  -3  -3  -9 181.979 41.8055   6
  -3  -3  -9 168.282 32.1971   3
  -3  -3 -10 132.573 32.6065   3
  -3  -3 -10 167.748 41.4371   6
  -3  -3 -11 1121.55 61.9402   5
  -3  -3 -11 1024.89 111.505   6
  -3  -3 -11 952.405 89.3858   3
  -3  -3 -12 144.707 44.7381   6
  -3  -3 -12 92.8139 11.4677   5
  -3  -3 -12 219.930 45.2993   3
  -3  -3 -13 41.4050 26.1861   6
  -3  -3 -13 52.8034 23.0721   3
  -3  -3 -14 152.643 49.8481   6
  -3  -3 -14 214.739 49.1796   3
  -3  -3 -15 53.2321 32.0403   6
  -3  -3 -15 125.457 43.6926   3
  -3  -3 -16 58.7992 42.9339   6
  -3  -3 -16 163.505 51.8698   3
  -3  -3 -17 20.2373 26.0406   3
  -3  -4  12 66.4776 38.4582   4
  -3  -4  11 26.2079 26.4854   4
  -3  -4  10 31.6384 21.0896   4
  -3  -4   9 42.1410 24.0988   4
  -3  -4   9 81.0615 22.6883   5
  -3  -4   8 53.9105 18.5418   5
  -3  -4   8 71.6132 32.7413   4
  -3  -4   7 87.2009 37.6770   4
  -3  -4   7 142.450 30.4911   5
  -3  -4   7 75.3425 25.1602   1
  -3  -4   6 154.930 31.1058   1
  -3  -4   6 126.814 39.0293   4
  -3  -4   6 147.490 31.4801   5
  -3  -4   5 213.983 33.6364   1
  -3  -4   5 174.752 51.1964   4
  -3  -4   4 2575.68 160.443   4
  -3  -4   4 2861.50 122.075   1
  -3  -4   3 23.2758 12.6592   4
  -3  -4   3-1.67564 5.53729   1
   3   4  -3 3.14165 11.0320   4
  -3  -4   2 775.414 43.5545   1
   3   4  -2 848.874 76.5901   4
  -3  -4   2 800.283 74.8697   4
  -3  -4   1 118.652 27.7013   4
   3   4  -1 125.110 28.3111   4
  -3  -4   1 93.1073 11.4439   1
  -3  -4   0 1655.37 56.8005   1
  -3  -4   0 1924.49 97.2095   6
  -3  -4   0 1819.39 103.144   4
   3   4   0 1663.85 58.1904   1
  -3  -4  -1 21108.6 541.695   6
   3   4   1 19164.7 472.928   1
  -3  -4  -1 20742.3 539.635   4
   3   4   2 2968.60 102.351   1
  -3  -4  -2 3131.04 142.632   6
   3   4   3 50.9850 15.9041   3
  -3  -4  -3 40.7888 18.1834   6
   3   4   4 330.445 39.7450   3
  -3  -4  -4 313.666 44.9353   6
  -3  -4  -5 2428.76 138.972   6
   3   4   5 2506.65 118.352   3
  -3  -4  -5 2487.26 122.794   3
  -3  -4  -6 4243.01 175.483   3
  -3  -4  -6 4012.96 197.802   6
   3   4   6 4506.00 174.886   3
  -3  -4  -6 4659.47 176.769   4
  -3  -4  -7 414.760 48.6277   3
  -3  -4  -7 400.960 47.2575   4
  -3  -4  -7 363.940 57.5803   6
  -3  -4  -8 76.1212 32.0326   6
  -3  -4  -8 96.4308 25.0891   4
  -3  -4  -8 92.7626 23.1488   3
  -3  -4  -9 37.3729 14.7287   4
  -3  -4  -9 16.5807 12.7718   6
  -3  -4  -9 39.0747 15.4225   3
  -3  -4 -10-20.1995 12.8268   4
  -3  -4 -10 2.36176 15.1246   6
  -3  -4 -10 18.2048 14.1738   5
  -3  -4 -10 0.23082 9.54978   3
  -3  -4 -11 5254.74 276.226   6
  -3  -4 -11 5146.79 237.392   3
  -3  -4 -11 5791.78 196.113   5
  -3  -4 -12 632.640 92.0435   6
  -3  -4 -12 676.245 78.9892   3
  -3  -4 -12 710.773 48.8045   5
  -3  -4 -13-25.2549 26.6159   6
  -3  -4 -13-2.86161 17.8839   3
  -3  -4 -14 61.5529 35.0271   6
  -3  -4 -14 79.7954 30.1865   3
  -3  -4 -15-25.2779 17.1988   6
  -3  -4 -15 4.35652 14.1527   3
  -3  -4 -16 61.0927 30.7256   3
  -3  -4 -17 49.6002 28.9121   3
  -3  -5  11-24.3268 26.5449   4
  -3  -5  10 39.2631 20.7572   4
  -3  -5   9 46.0903 29.2493   4
  -3  -5   8 23.7563 25.9219   4
  -3  -5   8 53.4995 18.3334   5
  -3  -5   7 257.349 60.5313   4
  -3  -5   7 248.189 43.8592   5
  -3  -5   6 1369.36 102.164   5
  -3  -5   6 1209.02 121.822   4
  -3  -5   6 1282.05 90.3974   1
  -3  -5   5 170.508 40.6294   4
  -3  -5   5 215.264 31.9375   1
  -3  -5   5 213.572 40.5322   5
  -3  -5   4 1641.90 111.981   5
  -3  -5   4 1563.69 125.943   4
  -3  -5   4 1730.09 87.4372   1
  -3  -5   3 2352.03 136.724   5
  -3  -5   3 2165.39 142.682   4
  -3  -5   3 2332.63 93.5738   1
   3   5  -2 1095.26 59.1873   6
  -3  -5   2 966.582 45.3853   1
   3   5  -2 1277.30 98.6872   4
  -3  -5   2 1008.23 89.3368   4
  -3  -5   1 240.070 39.9152   4
   3   5  -1 178.547 24.9846   6
   3   5  -1 259.583 41.5207   4
  -3  -5   0 1231.72 88.4180   4
   3   5   0 1290.20 76.4984   6
   3   5   1 8750.07 279.848   6
  -3  -5  -1 9001.29 289.442   4
  -3  -5  -2 716.894 68.2627   6
   3   5   2 723.332 62.6503   6
  -3  -5  -2 789.108 61.7165   4
   3   5   2 681.401 35.6660   1
   3   5   3 1798.21 107.716   6
   3   5   3 1786.60 105.906   3
  -3  -5  -3 1819.83 117.485   6
   3   5   4 5109.35 207.635   6
   3   5   4 5145.84 198.624   3
  -3  -5  -4 4821.30 216.315   6
   3   5   5 132.224 29.4063   6
  -3  -5  -5 87.5402 22.7578   3
  -3  -5  -5 108.186 30.3592   6
   3   5   5 88.3497 23.4109   3
   3   5   6 2131.61 115.927   3
   3   5   6 1879.85 122.822   6
  -3  -5  -6 1861.11 114.364   3
  -3  -5  -6 1718.13 125.619   6
  -3  -5  -7 3279.08 161.949   3
  -3  -5  -7 3215.69 184.491   6
   3   5   7 3674.13 164.559   3
  -3  -5  -7 3409.39 147.051   4
  -3  -5  -8 539.192 74.4755   6
  -3  -5  -8 601.686 65.6898   3
  -3  -5  -8 711.593 66.6752   5
  -3  -5  -8 619.206 58.6358   4
  -3  -5  -9 2426.72 143.187   3
  -3  -5  -9 2194.83 161.802   6
  -3  -5  -9 2624.35 135.042   5
  -3  -5  -9 2778.54 142.045   4
  -3  -5 -10 146.324 33.0698   4
  -3  -5 -10 87.9303 28.4810   3
  -3  -5 -10 51.8479 25.9800   6
  -3  -5 -10 89.0714 22.5795   5
  -3  -5 -11 244.588 36.4283   5
  -3  -5 -11 179.374 49.2583   6
  -3  -5 -11 158.566 33.1485   3
  -3  -5 -12 2869.50 209.865   6
  -3  -5 -12 2828.82 175.065   3
  -3  -5 -12 3114.56 135.464   5
  -3  -5 -13 186.324 53.6550   6
  -3  -5 -13 233.930 49.8809   3
  -3  -5 -14 14.0177 19.3178   6
  -3  -5 -14 53.5948 25.1245   3
  -3  -5 -15 8.50668 25.8097   3
  -3  -5 -16 10.8730 17.6557   3
  -3  -5 -17 12.4572 26.0921   3
  -3  -5 -18-7.26476 20.6415   3
  -3  -6  10 46.4369 31.2453   4
  -3  -6   9 52.5686 36.4290   4
  -3  -6   8 47.8489 30.9914   4
  -3  -6   8 45.8532 26.7147   5
  -3  -6   7 21.4354 23.5254   4
  -3  -6   7 31.8086 16.4081   5
  -3  -6   6 2.51889 10.9478   5
  -3  -6   6-12.3627 28.4044   4
  -3  -6   5 832.774 83.8588   5
  -3  -6   5 775.104 94.9403   4
  -3  -6   5 734.019 59.8143   1
  -3  -6   4 114.345 40.0858   4
  -3  -6   4 98.0788 19.1447   1
  -3  -6   4 111.167 32.8113   5
   3   6  -3 1575.41 73.2777   6
  -3  -6   3 1570.49 115.016   5
  -3  -6   3 1324.74 113.248   4
  -3  -6   3 1267.41 62.0103   1
   3   6  -2 712.810 52.2431   6
  -3  -6   2 692.851 74.9235   5
  -3  -6   2 668.148 74.5589   4
  -3  -6   1 1605.30 114.669   5
   3   6  -1 1397.81 82.3154   6
   3   6  -1 1622.03 113.533   4
  -3  -6   1 1264.85 100.277   4
   3   6   0 825.343 65.3403   6
  -3  -6   0 781.265 81.9333   5
   3   6   0 939.147 78.8691   4
  -3  -6   0 823.555 74.5902   4
  -3  -6  -1 87.5098 23.1313   4
   3   6   1 107.883 24.0460   6
  -3  -6  -1 132.905 34.1504   5
   3   6   2 801.334 32.3318   1
  -3  -6  -2 990.160 70.6925   4
   3   6   2 994.039 77.2275   6
   3   6   3 351.087 49.6285   3
   3   6   3 378.520 50.0267   6
  -3  -6  -3 335.369 39.9347   4
   3   6   4 538.750 60.5928   6
   3   6   4 556.547 62.3634   3
   3   6   5 1130.45 93.0007   6
   3   6   5 1242.74 92.8663   3
  -3  -6  -5 1091.36 101.180   6
  -3  -6  -5 1158.20 95.2147   5
   3   6   6 2335.64 130.505   3
  -3  -6  -6 2193.54 132.768   3
   3   6   6 2112.71 134.494   6
  -3  -6  -6 2086.17 149.380   6
  -3  -6  -6 2298.64 137.949   5
  -3  -6  -7 5626.85 238.429   3
  -3  -6  -7 5194.22 260.785   6
  -3  -6  -7 5692.81 235.768   5
   3   6   7 5988.84 234.084   3
  -3  -6  -7 5617.49 198.320   4
  -3  -6  -8 109.612 22.1803   4
  -3  -6  -8 106.594 35.4297   6
  -3  -6  -8 111.277 28.3360   3
  -3  -6  -8 140.762 34.0104   5
   3   6   8 136.966 34.7595   3
  -3  -6  -9 193.315 31.8056   4
  -3  -6  -9 162.803 42.6640   6
  -3  -6  -9 169.796 38.0689   3
  -3  -6  -9 248.910 40.6914   5
  -3  -6 -10 430.949 63.4536   3
  -3  -6 -10 409.115 74.4148   6
  -3  -6 -10 450.071 57.5367   5
  -3  -6 -10 488.664 55.3625   4
  -3  -6 -11 1714.26 155.950   6
  -3  -6 -11 2084.54 121.163   5
  -3  -6 -11 1762.87 114.734   4
   3   6  11 1301.53 72.5024   2
  -3  -6 -11 1791.93 133.785   3
  -3  -6 -12 0.56144 7.53253   5
  -3  -6 -12-65.3083 27.1115   3
  -3  -6 -12 4.54648 17.9680   6
  -3  -6 -13 331.579 41.9840   5
  -3  -6 -13 248.965 52.3767   3
  -3  -6 -14 386.729 69.7807   3
  -3  -6 -15-9.87116 21.9918   3
  -3  -6 -16 64.4733 32.3641   3
  -3  -6 -17 3.44171 19.8807   3
  -3  -6 -18 78.0801 34.7373   3
  -3  -7   9 28.6101 39.2947   4
  -3  -7   8 81.3626 42.2061   4
  -3  -7   7 57.7112 37.2734   4
  -3  -7   7 64.7759 27.5686   5
  -3  -7   6 13.3156 21.8870   4
  -3  -7   6-6.45621 12.2801   5
  -3  -7   5 55.5054 27.2442   4
  -3  -7   5 62.7078 15.3092   1
  -3  -7   5 21.3281 14.2225   5
  -3  -7   4 35.6890 10.6028   1
  -3  -7   4 28.2509 25.1687   4
  -3  -7   4 19.2165 7.73674   1
  -3  -7   4 1.45084 15.5494   5
   3   7  -4 43.7033 13.1194   6
  -3  -7   3 1643.58 124.798   5
  -3  -7   3 1304.91 49.2405   1
  -3  -7   3 1446.76 123.395   4
   3   7  -3 1499.49 78.6417   6
   3   7  -2 109.965 22.6459   6
  -3  -7   2 71.5568 26.4355   4
  -3  -7   2 103.922 30.7237   5
  -3  -7   1-4.42162 16.1746   4
   3   7  -1 12.1802 11.7470   6
  -3  -7   1 22.5950 17.2441   5
  -3  -7   0 12.6125 8.57943   4
  -3  -7   0 11.7006 18.3454   5
   3   7   0 5.59814 7.78429   6
   3   7   0 23.6893 16.3257   4
   3   7   1 693.190 67.5295   6
  -3  -7  -1 646.890 74.5437   5
   3   7   1 724.937 67.7307   4
  -3  -7  -1 637.368 63.5045   4
   3   7   2 596.354 63.3584   6
  -3  -7  -2 618.385 72.9433   5
  -3  -7  -2 503.591 54.0271   4
   3   7   3 791.453 76.1779   3
   3   7   3 700.874 72.5919   6
  -3  -7  -3 728.269 79.3281   5
  -3  -7  -3 648.151 56.3363   4
   3   7   3 679.645 38.3220   1
   3   7   4 2648.23 150.858   6
   3   7   4 3048.93 159.916   3
  -3  -7  -4 2767.12 162.135   5
  -3  -7  -4 2459.82 115.888   4
   3   7   5 2468.34 148.294   6
   3   7   5 2750.84 149.910   3
  -3  -7  -5 2603.80 153.303   5
  -3  -7  -5 2201.97 104.632   4
  -3  -7  -6 267.999 48.9220   3
  -3  -7  -6 302.065 49.7711   5
   3   7   6 310.374 48.0702   3
  -3  -7  -7 170.261 25.0878   4
  -3  -7  -7 164.429 39.6171   3
  -3  -7  -7 185.723 40.9163   5
   3   7   7 200.512 42.6384   3
  -3  -7  -8 5173.53 242.258   3
  -3  -7  -8 5560.13 243.048   5
  -3  -7  -8 5359.98 189.320   4
  -3  -7  -9 10.7537 18.3502   3
  -3  -7  -9 1.73896 6.89416   4
  -3  -7  -9 11.5798 10.7416   5
  -3  -7 -10 187.480 30.9887   4
  -3  -7 -10 239.423 45.1197   5
  -3  -7 -10 205.079 43.9314   3
  -3  -7 -11 35.8619 15.8364   4
  -3  -7 -11 63.5003 23.5963   3
  -3  -7 -11 89.4668 28.5258   5
   3   7  11 87.4248 20.3599   2
   3   7  12 115.037 20.3864   2
  -3  -7 -12 158.107 32.7897   4
  -3  -7 -12 212.967 40.1306   5
  -3  -7 -12 166.241 45.4678   3
  -3  -7 -13 40.6512 17.6621   5
  -3  -7 -13 68.2544 31.5287   3
  -3  -7 -14 186.766 46.9783   3
  -3  -7 -15 26.9556 31.6157   3
  -3  -7 -16 62.2313 31.3092   3
  -3  -7 -17 124.535 42.8145   3
  -3  -7 -18 22.3268 23.2764   3
  -3  -8   9 7.31949 40.7191   4
  -3  -8   8 33.7556 28.1506   4
  -3  -8   7 187.171 56.5591   4
  -3  -8   7 145.384 37.6968   5
  -3  -8   6 88.6151 33.5430   5
  -3  -8   6 77.5121 40.1492   4
  -3  -8   5 134.306 36.5035   5
  -3  -8   5 140.157 45.0869   4
  -3  -8   4 304.092 61.1292   4
  -3  -8   4 345.037 63.5203   5
  -3  -8   4 316.890 26.4029   1
  -3  -8   3 1068.51 108.583   5
   3   8  -3 934.099 70.0870   6
  -3  -8   3 1067.19 109.511   4
  -3  -8   2 1758.02 138.247   5
  -3  -8   2 1570.85 128.650   4
   3   8  -2 1681.95 102.799   6
  -3  -8   1 147.200 36.3513   4
  -3  -8   1 178.678 42.7703   5
   3   8  -1 129.814 27.7957   6
  -3  -8   0 316.925 51.0141   4
   3   8   0 335.468 48.0418   6
  -3  -8   0 328.423 57.5202   5
  -3  -8  -1 63.3350 20.8651   4
   3   8   1 57.7872 22.0577   6
  -3  -8  -1 83.6368 28.5775   5
   3   8   1 100.382 29.3417   4
  -3  -8  -2 48.7506 18.8885   4
   3   8   2 60.4278 25.6946   6
  -3  -8  -2 64.2748 24.7236   5
   3   8   3 2141.26 136.037   6
  -3  -8  -3 2301.59 151.580   5
   3   8   3 1698.92 63.6138   1
  -3  -8  -3 1838.91 103.101   4
  -3  -8  -4 67.1327 18.4726   4
  -3  -8  -4 87.7989 30.1971   5
   3   8   4 70.5023 26.5896   6
   3   8   4 73.2880 14.9243   1
  -3  -8  -5 204.869 27.7229   4
  -3  -8  -5 225.272 49.9870   5
  -3  -8  -6 747.491 85.2444   5
  -3  -8  -6 542.621 45.0303   4
  -3  -8  -7 461.440 65.7242   3
  -3  -8  -7 498.195 71.0840   5
  -3  -8  -8 223.172 27.2271   4
  -3  -8  -8 244.715 49.0519   3
  -3  -8  -8 252.980 49.3923   5
  -3  -8  -9 7.71217 5.17211   4
  -3  -8  -9 1.75185 17.3653   5
  -3  -8  -9 15.6631 14.2881   3
  -3  -8 -10 6.05415 7.13230   4
  -3  -8 -10 32.0117 24.6618   3
  -3  -8 -10 25.8021 11.7760   5
  -3  -8 -11 62.7497 19.3261   4
  -3  -8 -11 83.2314 31.0087   3
   3   8  11 74.6265 22.9618   2
  -3  -8 -11 134.196 39.9260   5
  -3  -8 -12 1135.82 99.4358   5
  -3  -8 -12 1002.04 109.827   3
  -3  -8 -12 789.961 71.7944   4
   3   8  12 916.094 72.1273   2
  -3  -8 -13 291.639 48.7514   5
  -3  -8 -13 220.283 53.7493   3
  -3  -8 -14 141.607 46.1575   3
  -3  -8 -15-4.94622 26.2571   3
  -3  -8 -16 31.3544 15.0804   3
  -3  -8 -17 35.2736 38.3795   3
  -3  -8 -18 54.7317 33.5277   3
  -3  -9   8-4.11362 18.8071   4
  -3  -9   7 105.895 50.3282   4
  -3  -9   6 90.3113 43.4779   4
  -3  -9   6 90.5036 33.0120   5
  -3  -9   5 307.371 61.3309   5
  -3  -9   5 324.883 70.8901   4
  -3  -9   4 11.2036 17.4025   4
  -3  -9   4 10.0021 18.4725   5
  -3  -9   3 28.4891 22.2896   4
  -3  -9   3 4.59967 18.3966   5
   3   9  -2 1657.40 110.656   6
  -3  -9   2 2038.05 159.732   5
  -3  -9   2 1788.30 142.312   4
   3   9  -1 1634.62 114.281   6
  -3  -9   1 1733.37 145.411   5
  -3  -9   1 1552.61 127.299   4
   3   9   0 621.475 71.0789   6
  -3  -9   0 699.694 89.0969   5
  -3  -9   0 632.600 75.1480   4
  -3  -9  -1 159.844 35.0444   4
  -3  -9  -1 165.974 45.4671   5
   3   9   1 140.922 35.4197   6
   3   9   1 136.704 32.3621   4
  -3  -9  -2 2.98982 8.21076   4
   3   9   2 11.6512 15.6868   6
  -3  -9  -2 6.36568 21.4416   5
  -3  -9  -3 1390.87 125.095   5
  -3  -9  -3 1418.07 90.5608   4
  -3  -9  -4 475.657 74.1734   5
   3   9   4 414.179 33.4529   1
  -3  -9  -4 401.254 44.2520   4
  -3  -9  -5 294.822 56.7150   5
   3   9   5 292.320 34.2048   1
  -3  -9  -5 262.477 32.6208   4
  -3  -9  -6 892.492 99.5585   5
  -3  -9  -6 795.874 53.9554   4
   3   9   6 927.747 69.3025   1
  -3  -9  -7-5.04043 4.02089   4
  -3  -9  -7 26.7183 17.5245   5
  -3  -9  -8 346.555 61.6098   5
  -3  -9  -8 269.303 57.0486   3
  -3  -9  -8 261.496 26.4174   4
  -3  -9  -8 177.524 22.1298   4
  -3  -9  -9 463.085 72.3445   3
  -3  -9  -9 554.641 78.0890   5
  -3  -9  -9 303.660 29.0713   4
  -3  -9 -10 25.8279 10.9303   4
  -3  -9 -10 89.3645 33.5096   3
  -3  -9 -10 76.7255 29.5308   5
  -3  -9 -11 1209.37 115.074   5
  -3  -9 -11 771.620 58.0559   4
   3   9  11 1084.04 92.5832   2
  -3  -9 -11 1168.24 119.643   3
  -3  -9 -12 1285.62 128.830   3
  -3  -9 -12 1393.70 119.451   5
   3   9  12 1076.00 89.7861   2
  -3  -9 -13 937.803 114.446   3
  -3  -9 -13 1151.76 105.934   5
   3   9  13 848.796 74.4699   2
  -3  -9 -14 574.940 91.1092   3
  -3  -9 -15 16.7586 25.0862   3
  -3  -9 -16 155.669 48.9885   3
  -3  -9 -17-9.00337 27.5882   3
  -3  -9 -18 50.5098 28.8331   3
  -3 -10   7 14.5344 28.2025   4
  -3 -10   6 63.8390 34.4951   4
  -3 -10   5-4.55044 14.5465   4
  -3 -10   5 105.787 38.2299   5
  -3 -10   4 45.2426 26.1395   4
  -3 -10   4 135.009 43.1873   5
  -3 -10   3 24.5140 23.2734   4
  -3 -10   3-8.45993 16.6985   5
  -3 -10   2 863.191 108.018   5
  -3 -10   2 875.931 103.620   4
  -3 -10   1 731.281 98.2164   5
  -3 -10   1 684.528 84.5414   4
  -3 -10   0 1121.26 123.977   5
  -3 -10   0 966.568 97.2133   4
  -3 -10  -1 1336.55 134.446   5
  -3 -10  -1 1283.72 105.795   4
  -3 -10  -2 306.734 48.0380   4
  -3 -10  -2 293.197 61.1768   5
  -3 -10  -3 294.814 43.7056   4
  -3 -10  -3 327.518 67.6963   5
  -3 -10  -4 548.361 83.3984   5
  -3 -10  -4 578.575 55.4112   4
   3  10   4 528.245 36.2451   1
  -3 -10  -5 7.38199 11.4667   4
   3  10   5-4.27790 7.00881   1
  -3 -10  -5 13.8479 22.9188   5
  -3 -10  -6 356.518 68.2734   5
  -3 -10  -6 306.742 32.3579   4
   3  10   6 325.132 40.7539   1
  -3 -10  -7 18.5283 7.60886   4
   3  10   7 35.8988 15.0717   1
  -3 -10  -7 47.5666 29.4396   5
   3  10   8 36.3273 17.6919   1
  -3 -10  -8 14.0949 5.27692   4
  -3 -10  -8 7.05151 4.63941   4
  -3 -10  -8 23.0736 22.7670   5
  -3 -10  -8 23.9115 18.8407   3
  -3 -10  -9 2164.29 168.147   3
  -3 -10  -9 2251.02 172.509   5
  -3 -10 -10 98.1005 35.8122   5
  -3 -10 -10 84.6197 31.9437   3
  -3 -10 -11 37.9002 26.7611   5
  -3 -10 -11 64.8004 34.0645   3
   3  10  11 36.4891 22.5610   2
   3  10  12 181.222 39.7388   2
  -3 -10 -12 194.232 50.9565   5
  -3 -10 -12 138.331 45.4767   3
   3  10  13 33.5250 18.9365   2
  -3 -10 -13 81.3341 34.6918   5
  -3 -10 -13 21.0490 22.2649   3
  -3 -10 -14 128.086 49.7571   3
  -3 -10 -15-1.87540 25.2027   3
  -3 -10 -16 183.706 59.7570   3
  -3 -10 -17-9.42103 19.3882   3
  -3 -11   6 76.1460 48.6895   4
  -3 -11   5 102.443 51.9435   4
  -3 -11   4 149.290 51.1833   4
  -3 -11   4 137.115 45.6609   5
  -3 -11   3 192.231 53.1596   4
  -3 -11   3 151.929 45.1036   5
  -3 -11   2 36.4649 30.7091   4
  -3 -11   2 92.1753 35.9263   5
  -3 -11   1 960.338 119.974   5
  -3 -11   1 1080.13 114.183   4
  -3 -11   0 63.7243 30.9118   4
  -3 -11   0 66.5315 30.7763   5
  -3 -11  -1 531.935 88.0539   5
  -3 -11  -1 627.699 77.2886   4
  -3 -11  -2 138.525 34.5562   4
  -3 -11  -2 209.934 57.1834   5
  -3 -11  -3 1322.11 139.913   5
  -3 -11  -3 1208.22 94.9736   4
   3  11   4 621.745 37.1247   1
  -3 -11  -4 1076.91 123.931   5
  -3 -11  -4 923.992 75.1563   4
   3  11   5 1624.42 83.0131   1
  -3 -11  -5 2200.86 178.382   5
  -3 -11  -5 1859.38 100.757   4
  -3 -11  -6 30.6318 10.8849   4
   3  11   6 40.7394 15.3308   1
  -3 -11  -6 63.5796 34.2186   5
  -3 -11  -7 994.511 52.1285   4
  -3 -11  -7 1412.33 141.382   5
   3  11   7 1122.30 84.9713   1
  -3 -11  -8 1183.66 128.456   5
   3  11   8 906.328 82.2807   1
  -3 -11  -9 99.5887 39.2276   3
  -3 -11  -9 176.503 52.3139   5
  -3 -11 -10 1506.58 147.870   3
  -3 -11 -10 1558.07 146.910   5
   3  11  11 313.742 58.5850   2
  -3 -11 -11 254.267 60.0261   5
  -3 -11 -11 319.557 67.5080   3
   3  11  12 147.841 38.0335   2
  -3 -11 -12 139.309 43.1328   5
  -3 -11 -12 104.249 42.5163   3
   3  11  13 30.3569 14.9228   2
  -3 -11 -13 61.1810 31.6930   3
  -3 -11 -13 24.0930 18.0954   5
  -3 -11 -14 72.8651 36.7197   3
  -3 -11 -15-0.27167 10.2748   3
  -3 -11 -16 215.882 63.3171   3
  -3 -11 -17 216.584 69.8392   3
   3  12  -6 171.558 58.1042   2
  -3 -12   5-19.6429 25.5370   4
  -3 -12   4-3.98213 20.7486   4
  -3 -12   3 6.69230 16.9747   4
  -3 -12   3 48.0947 28.1298   5
  -3 -12   2 87.7121 37.3229   4
  -3 -12   2 53.8655 35.8752   5
  -3 -12   1 91.7570 37.7135   4
  -3 -12   1 83.2895 47.7098   5
  -3 -12   0 153.554 47.0638   5
  -3 -12   0 151.790 45.8714   4
  -3 -12  -1 60.2345 29.0218   4
  -3 -12  -1 31.8916 27.7869   5
  -3 -12  -2 12.9982 14.6013   4
  -3 -12  -2 18.6633 23.7101   5
  -3 -12  -3 81.4973 33.5253   5
  -3 -12  -3 118.789 31.6251   4
  -3 -12  -4 953.586 121.543   5
  -3 -12  -4 1124.83 89.6336   4
  -3 -12  -5 720.188 104.557   5
  -3 -12  -5 703.421 62.9161   4
  -3 -12  -6 1626.16 159.546   5
  -3 -12  -6 1443.03 82.1524   4
  -3 -12  -7 77.7447 37.6693   5
  -3 -12  -7 7.23235 5.18486   4
  -3 -12  -8 752.179 106.454   5
  -3 -12  -9 202.587 55.7083   5
  -3 -12 -10 230.921 59.6483   3
  -3 -12 -10 142.815 49.7218   5
   3  12  10 194.802 48.4496   2
   3  12  11 528.616 78.3042   2
  -3 -12 -11 559.820 91.6100   5
  -3 -12 -11 558.330 96.7277   3
   3  12  12 174.100 45.3368   2
  -3 -12 -12 101.012 41.9635   3
  -3 -12 -12 180.622 54.3508   5
   3  12  13 95.6104 31.2251   2
  -3 -12 -13 144.285 45.0451   5
  -3 -12 -13 188.873 57.1058   3
  -3 -12 -14 531.525 96.9077   3
  -3 -12 -15-14.4128 17.2377   3
  -3 -12 -16 27.6521 26.9926   3
  -3 -13   4-44.5928 33.7561   4
  -3 -13   3-51.7603 33.4309   4
  -3 -13   2 58.3916 28.2075   4
  -3 -13   1 56.6215 21.3293   4
  -3 -13   1 98.6745 45.2268   5
  -3 -13   0 36.2910 17.0951   4
  -3 -13   0 20.6632 29.8298   5
  -3 -13  -1 43.7670 27.3607   4
  -3 -13  -1 49.8797 33.3004   5
  -3 -13  -2 25.7601 11.0161   4
  -3 -13  -2 31.3588 34.7569   5
  -3 -13  -3 193.627 44.6416   4
  -3 -13  -3 190.720 54.2992   5
  -3 -13  -4 414.957 58.4964   4
  -3 -13  -4 402.437 84.2689   5
  -3 -13  -5-6.15126 20.1816   5
  -3 -13  -6-0.35029 14.1950   5
  -3 -13  -7 444.653 86.3514   5
  -3 -13  -8 655.894 106.924   5
  -3 -13  -9 716.967 112.476   5
   3  13  10 16.3752 14.7196   2
  -3 -13 -10 24.4496 20.8432   5
   3  13  11 108.807 40.0028   2
  -3 -13 -11 114.103 49.4695   3
  -3 -13 -11 137.861 50.8939   5
   3  13  12 343.166 66.0937   2
  -3 -13 -12 446.086 91.3383   3
  -3 -13 -12 414.353 83.2144   5
   3  13  13 67.9757 34.5375   2
  -3 -13 -13 113.645 54.1159   3
  -3 -13 -14 59.2912 36.3569   3
  -3 -13 -15 119.345 49.8115   3
  -3 -14   3 20.4652 24.4834   4
  -3 -14   2 10.8606 25.7739   4
  -3 -14   1 42.1873 26.0062   4
  -3 -14   0 457.183 85.8503   4
  -3 -14   0 636.281 106.917   5
  -3 -14  -1-12.2462 15.3120   4
  -3 -14  -1 7.45362 18.8116   5
  -3 -14  -2 96.0595 43.3876   5
  -3 -14  -3 36.3700 28.6513   5
  -3 -14  -4 121.953 48.0187   5
  -3 -14  -5 385.191 83.5052   5
  -3 -14  -6 600.460 104.000   5
  -3 -14  -7 280.453 71.8340   5
  -3 -14  -8 486.729 96.1111   5
   3  14   8 417.443 79.0009   2
   3  14   9 382.585 78.5827   2
  -3 -14  -9 430.299 90.4373   5
   3  14  10 276.558 65.2219   2
  -3 -14 -10 376.223 84.3302   5
   3  14  11 9.55665 21.2776   2
  -3 -14 -11-5.50047 20.1146   5
   3  14  12 33.0832 18.1672   2
  -3 -14 -12 30.7551 30.9842   5
   3  14  13 127.734 42.4547   2
  -3 -14 -13 170.356 58.2540   3
  -3 -14 -14 76.9511 43.4533   3
  -3 -15  -3 58.4202 49.2842   5
  -3 -15  -4-7.03909 18.8722   5
  -3 -15  -5 343.263 84.2175   5
   3  15   5 241.239 65.8350   2
  -3 -15  -6 73.8656 40.4789   5
   3  15   6 57.9702 35.9481   2
   3  15   7 256.231 71.4701   2
  -3 -15  -7 211.892 65.4407   5
   3  15   8 10.6211 22.7861   2
  -3 -15  -8 52.5623 32.4554   5
   3  15   9 63.0406 29.6151   2
  -3 -15  -9 75.7791 46.7432   5
   3  15  10 57.7300 36.8613   2
  -3 -15 -10 64.7870 35.9508   5
   3  15  11 48.8430 32.5234   2
   3  15  12-16.5501 21.3556   2
   3  15  13 35.6229 27.2060   2
   3  16   6 194.546 64.0650   2
   3  16   7 70.7966 44.5276   2
   3  16   8 125.770 61.5569   2
   3  16   9-6.93091 31.2926   2
   3  16  10 17.5563 20.8417   2
   3  16  11-116.042 47.0179   2
   3  16  12 80.7200 29.0495   2
   3  16  13-81.7392 39.9902   2
   4 -14 -10 53.7950 36.7983   3
   4 -14  -9 32.4568 30.4744   3
   4 -14  -6 96.7105 49.0010   1
   4 -14  -5-46.3353 33.4687   1
   4 -14  -4-84.4742 41.3666   1
   4 -14  -3 2.03029 25.0878   1
   4 -14  -2 46.3500 28.8823   1
   4 -13 -11 25.8776 34.2834   3
   4 -13 -10 63.1380 37.0287   3
   4 -13  -9 80.7526 48.4579   3
   4 -13  -8 209.426 69.4669   3
   4 -13  -7 439.833 89.1666   1
   4 -13  -6 358.371 80.8115   1
   4 -13  -5 50.5007 38.2309   1
   4 -13  -4 53.8306 36.2264   1
   4 -13  -3-6.65923 24.9827   1
   4 -13  -2 54.4502 31.0700   1
   4 -13  -1 72.7704 35.5287   1
   4 -13   0-76.3544 38.8792   1
   4 -12 -12 5.55764 17.6046   3
   4 -12 -11-14.6834 24.6329   3
   4 -12 -10 32.2625 26.5991   3
   4 -12  -9 50.5889 38.6871   3
   4 -12  -8 59.3559 34.4719   3
   4 -12  -7-0.90930 17.7841   1
   4 -12  -7 93.5124 39.2102   3
   4 -12  -6 50.3984 36.8504   1
   4 -12  -5 197.663 58.6740   1
   4 -12  -4 49.2744 36.0472   1
   4 -12  -3 252.195 67.0164   1
   4 -12  -2 33.8067 34.2663   1
  -4  12   2 60.9209 31.4333   2
  -4  12   1-14.1586 30.8881   2
   4 -12  -1 19.0077 17.7274   1
  -4  12   0 130.050 48.0093   2
   4 -12   0 68.9462 40.0039   1
  -4  12  -1-13.5658 21.9594   2
   4 -12   1-21.5849 23.4106   1
   4 -12   2-9.08255 23.6356   1
   4 -11 -13 19.5058 26.1808   3
   4 -11 -12 79.0501 37.0461   3
   4 -11 -11 78.6289 38.6913   3
   4 -11 -10-47.8154 23.7357   3
   4 -11  -9 53.1287 34.7875   3
   4 -11  -8 48.3249 38.5514   3
   4 -11  -7 147.616 57.6263   3
   4 -11  -7 157.180 57.7384   1
   4 -11  -6 119.128 44.1533   3
   4 -11  -6 153.373 55.4782   1
   4 -11  -5 27.3425 25.9267   1
   4 -11  -4 200.396 56.8828   1
   4 -11  -3 18.9205 19.6955   1
  -4  11   2 73.6149 45.4320   2
   4 -11  -2 10.4270 16.7109   1
  -4  11   1 113.968 40.8746   2
   4 -11  -1 141.648 50.4624   1
  -4  11   0 28.2419 28.1009   2
   4 -11   0 31.7945 18.3933   1
  -4  11  -1 193.955 63.4366   2
   4 -11   1 175.473 55.0189   1
   4 -11   2-23.9315 37.6983   1
  -4  11  -2 56.1360 35.8029   2
   4 -11   3 301.443 70.8648   1
   4 -11   4 13.3548 33.6339   1
   4 -10 -13 29.9531 25.5367   3
   4 -10 -12 84.9648 42.3235   3
   4 -10 -11 12.8281 20.3861   3
   4 -10 -10-11.7959 12.9329   3
   4 -10  -9-20.4107 20.0340   3
   4 -10  -8 143.126 51.1609   3
   4 -10  -7 51.3590 25.4452   3
   4 -10  -7 82.1132 37.6791   1
   4 -10  -6 781.302 109.635   1
   4 -10  -6 806.343 104.064   3
   4 -10  -5 1093.05 117.311   3
   4 -10  -5 1060.26 125.611   1
   4 -10  -4 130.544 48.6788   1
   4 -10  -3-13.9639 20.2179   1
   4 -10  -2 139.732 44.3408   1
  -4  10   1 551.426 94.6064   2
   4 -10  -1 703.260 98.1975   1
   4 -10   0 313.766 66.1310   1
  -4  10   0 184.327 57.2987   2
   4 -10   1 46.6860 22.5688   1
  -4  10  -1 185.423 58.0214   2
   4 -10   2 184.077 51.1863   1
  -4  10  -2 269.401 68.1142   2
   4 -10   3 92.7299 41.0443   1
   4 -10   4 154.919 50.3796   1
   4 -10   5-18.1393 29.7306   1
   4 -10   6-19.0918 22.4399   1
   4  -9 -14 77.8332 45.2071   3
   4  -9 -13 14.0864 37.1863   3
   4  -9 -12 695.323 108.382   3
   4  -9 -11 568.263 94.4250   3
   4  -9 -10 164.679 52.6746   3
  -4   9   9 9.76521 8.81869   4
   4  -9  -9 4.22291 20.5231   3
   4  -9  -8 28.1538 24.2065   3
  -4   9   8 78.0933 22.4554   4
  -4   9   7 32.4073 14.8736   4
   4  -9  -7 33.9390 24.5897   1
   4  -9  -7 57.5885 26.0215   3
   4  -9  -6 274.124 61.4443   1
   4  -9  -6 328.118 59.8480   3
   4  -9  -5 31.0379 26.1337   3
   4  -9  -5 26.4824 23.3090   1
   4  -9  -4-10.9331 26.6724   1
   4  -9  -4-0.76551 10.2041   3
   4  -9  -3 5.88499 17.8133   1
   4  -9  -2 526.515 84.2720   1
   4  -9  -1 12.1951 13.5533   1
   4  -9   0 14.5966 15.2744   1
  -4   9   0 59.6248 27.6072   2
   4  -9   1 68.6613 29.9708   1
  -4   9  -1 45.1856 26.2211   2
   4  -9   2 321.425 66.3029   1
  -4   9  -2 438.617 83.9498   2
   4  -9   3 762.843 102.120   1
   4  -9   4 39.8247 25.9709   1
   4  -9   5 60.5119 31.5113   1
   4  -9   6 177.614 54.4733   1
   4  -9   7-51.4143 28.9651   1
   4  -9   8 225.170 68.7694   1
   4  -8 -14 141.486 55.6526   3
   4  -8 -13 44.9626 31.1193   3
   4  -8 -12 55.1168 36.4128   3
  -4   8  11 389.432 56.2452   4
   4  -8 -11 508.011 84.9254   3
  -4   8  10 408.198 54.1609   4
   4  -8 -10 484.423 81.7571   3
   4  -8  -9 732.007 94.2995   3
  -4   8   9 623.640 65.6002   4
   4  -8  -8 1035.77 111.986   3
  -4   8   8 1048.85 83.8941   4
   4  -8  -7 52.8579 21.5135   3
  -4   8   7 136.672 29.2010   4
   4  -8  -7 78.3497 38.6279   1
   4  -8  -6 83.3225 35.8019   1
   4  -8  -6 126.047 40.1391   3
   4  -8  -5 194.724 43.5850   3
   4  -8  -5 181.235 49.9852   1
   4  -8  -4 13.3844 21.2338   1
  -4   8   4 58.3332 24.2209   4
   4  -8  -4 37.6514 23.6715   3
   4  -8  -3-11.1056 14.4084   3
   4  -8  -3 4.85903 15.6273   1
   4  -8  -2 664.586 88.9109   1
   4  -8  -1-0.85507 19.4333   1
  -4   8   1 7.05076 10.6302   3
   4  -8   0 319.019 61.4286   1
  -4   8   0 223.738 38.7788   3
   4  -8   1 53.3722 22.4874   1
   4  -8   2 13.5394 15.7876   1
   4  -8   3 1273.57 127.500   1
   4  -8   4 502.235 83.0418   1
   4  -8   5-10.5676 13.4657   1
   4  -8   6 36.5401 27.2883   1
   4  -8   7 58.3968 28.8767   1
   4  -8   8 1.27265 15.7336   1
   4  -8   9 105.946 43.7829   1
   4  -7 -14 43.8806 33.6283   3
   4  -7 -13 12.1639 23.1651   3
  -4   7  12 47.9472 28.0630   4
   4  -7 -12 20.4299 24.2267   3
  -4   7  11 107.993 32.2331   4
   4  -7 -11 125.365 42.9057   3
  -4   7  10 9.36647 12.9528   4
   4  -7 -10 65.0297 33.4065   3
  -4   7   9 18.5485 18.3955   4
   4  -7  -9 1.74120 13.5218   3
   4  -7  -8 160.395 41.7576   3
  -4   7   8 174.778 34.2541   4
   4  -7  -7 3139.52 191.618   3
  -4   7   7 3081.34 155.534   4
   4  -7  -7 3178.08 206.090   1
   4  -7  -6 1426.77 119.682   3
   4  -7  -6 1293.54 126.186   1
   4  -7  -5 199.253 44.9726   3
   4  -7  -5 175.597 46.9863   1
   4  -7  -4 416.354 67.7241   1
   4  -7  -4 494.834 65.2297   3
   4  -7  -3 202.335 41.8113   3
  -4   7   3 200.986 40.1123   4
   4  -7  -3 129.464 35.0537   1
   4  -7  -2 100.717 29.3770   3
   4  -7  -2 101.298 35.5767   1
   4  -7  -1 142.678 39.5163   1
  -4   7   1 161.355 29.7050   3
   4  -7   0 159.893 43.2970   1
  -4   7   0 146.525 28.7381   3
   4  -7   1 31.3848 21.4335   1
  -4   7  -1 48.4780 18.0926   3
  -4   7  -2 449.211 48.8944   3
   4  -7   2 526.292 75.8272   1
   4  -7   3 525.860 77.5821   1
   4  -7   4 1095.74 115.642   1
   4  -7   5-22.0097 25.5027   1
   4  -7   6 37.5738 16.9280   1
   4  -7   7 76.3146 34.3534   1
   4  -7   8 94.2898 42.8895   1
   4  -7   9 36.6907 27.2931   1
   4  -7  10 49.3364 37.4342   1
   4  -6 -14 48.2483 27.3621   3
  -4   6  13 98.9703 32.2017   4
   4  -6 -13 102.118 40.4413   3
   4  -6 -12 1145.20 129.976   3
  -4   6  12 1094.56 107.979   4
  -4   6  11 78.6922 28.7569   4
   4  -6 -11 97.0623 40.0939   3
  -4   6  10 42.8004 21.7490   4
   4  -6 -10 43.1632 28.1198   3
  -4   6   9 400.111 56.8744   4
   4  -6  -9 451.895 72.5112   3
  -4   6   8 358.597 50.2726   4
   4  -6  -8 372.735 64.4992   3
   4  -6  -7 60.5945 23.1655   3
   4  -6  -7 63.9632 29.0297   1
  -4   6   7 42.1042 19.1183   4
   4  -6  -6 361.059 57.1772   3
   4  -6  -6 366.341 61.6697   1
   4  -6  -5 49.0038 19.8296   3
   4  -6  -5 53.1404 22.4046   1
   4  -6  -4 54.6563 24.3142   1
   4  -6  -4 68.5436 24.2154   3
   4  -6  -3 181.567 35.9374   3
   4  -6  -3 194.469 42.3158   1
  -4   6   2 1.74652 7.45930   4
   4  -6  -2-15.5228 17.2584   1
   4  -6  -2 0.10160 13.2629   3
   4  -6  -1 655.114 79.6464   1
   4  -6   0 1.99067 14.3644   1
  -4   6   0-9.46056 8.22740   3
  -4   6  -1 745.633 58.4203   3
   4  -6   1 677.171 83.5307   1
  -4   6  -2 219.782 30.6801   3
   4  -6   2 197.970 40.3900   1
  -4   6  -3 15.8396 7.15091   3
   4  -6   3 6.39880 17.4454   1
   4  -6   4 90.2634 32.4391   1
  -4   6  -4 124.718 24.4058   3
   4  -6   5 793.526 97.1311   1
   4  -6   6 1019.51 114.462   1
   4  -6   7 27.5394 17.8702   1
   4  -6   8 24.1219 20.4177   1
   4  -6   9 36.2195 28.5128   1
   4  -6  10-22.2453 22.4422   1
   4  -6  11 76.3742 44.9126   1
  -4   5  15 171.612 58.2093   4
  -4   5  14 178.657 49.1317   4
  -4   5  13 109.785 38.1080   4
  -4   5  12 45.5586 29.6847   4
  -4   5  11 1377.00 121.156   4
  -4   5  10 41.0673 22.3506   4
  -4   5   9 34.3733 18.8124   4
  -4   5   8 96.2648 25.7204   4
   4  -5  -8 80.6598 29.6432   3
   4  -5  -7 41.8108 22.3370   3
  -4   5   7 19.8381 15.2010   4
   4  -5  -6 92.1020 34.0749   1
   4  -5  -6 119.385 31.9556   3
  -4   5   6 122.183 28.0965   4
   4  -5  -5 421.937 64.3979   1
   4  -5  -5 354.085 51.8134   3
   4  -5  -4 677.921 68.8805   3
   4  -5  -4 643.560 78.2524   1
   4  -5  -3 2430.78 156.973   1
   4  -5  -3 2466.64 132.602   3
   4  -5  -2 1225.64 105.947   1
   4  -5  -2 1178.61 84.4362   3
   4  -5  -1 233.514 45.3636   1
   4  -5  -1 233.398 34.8241   3
   4  -5   0 4458.88 218.329   1
  -4   5  -1 32.0385 11.0294   3
   4  -5   1 26.0654 16.4736   1
   4  -5   2-4.87973 11.6309   1
  -4   5  -2 10.0797 7.22749   3
  -4   5  -3 326.203 34.4479   3
   4  -5   3 277.442 51.6203   1
  -4   5  -4 1415.89 80.0368   3
   4  -5   4 1102.89 110.327   1
   4  -5   5 1369.09 125.232   1
  -4   5  -5 1536.83 89.9509   3
   4  -5   6 201.946 49.8020   1
   4  -5   7 597.120 86.9774   1
   4  -5   8 96.1899 39.6880   1
   4  -5   9 138.088 47.2243   1
   4  -5  10 2.85423 14.1621   1
   4  -5  11 175.475 62.3645   1
   4  -5  12 18.8012 23.4709   1
  -4   4  16 85.6758 40.5481   4
  -4   4  15 76.4266 40.7340   4
  -4   4  14 30.9704 23.9120   4
  -4   4  13 11.2920 17.2796   4
  -4   4  12 27.2101 22.8094   4
  -4   4  11 1.71533 12.5239   4
  -4   4  10 549.195 75.5463   4
  -4   4   9 38.1620 17.0036   4
  -4   4   8 125.056 33.7343   4
  -4   4   7 64.7851 22.1450   4
  -4   4   6 1372.14 101.642   4
   4  -4  -6 1471.53 120.667   1
   4  -4  -5 3.74930 13.0674   1
   4  -4  -4 5.35401 14.0087   1
   4  -4  -4 7.23878 8.30498   3
   4  -4  -3 832.156 85.1322   1
   4  -4  -3 803.753 68.4880   3
   4  -4  -2 25.4300 9.24434   1
   4  -4  -2 10.0521 6.99287   3
   4  -4  -1 199.899 42.2919   1
   4  -4  -1 191.913 28.4855   3
   4  -4   0 418.374 58.3196   1
   4  -4   0 467.799 41.3052   3
   4  -4   1 266.621 47.1757   1
  -4   4  -1 382.232 57.4570   4
  -4   4  -2 248.753 23.5626   3
   4  -4   2 236.518 44.6202   1
  -4   4  -3 1707.11 72.7528   3
   4  -4   3 1653.76 125.882   1
  -4   4  -4 1731.30 79.2450   3
   4  -4   4 1526.09 123.439   1
   4  -4   5 1033.65 105.212   1
  -4   4  -5 1169.01 68.5207   3
   4  -4   6 446.541 68.9195   1
   4  -4   7 547.947 81.8171   1
   4  -4   8 30.8643 26.1284   1
   4  -4   9 67.4074 33.0066   1
   4  -4  10 25.8633 23.0199   1
   4  -4  11 46.0554 38.8401   1
   4  -4  12 39.6771 34.4932   1
  -4   3  16-39.4228 30.1300   4
  -4   3  15 24.4193 24.8402   4
  -4   3  14-24.6456 32.7787   4
  -4   3  13-1.84887 18.8036   4
  -4   3  12 8.31796 12.3873   4
  -4   3  11 199.434 49.0698   4
  -4   3  10 40.2476 25.0669   4
  -4   3   9 117.566 34.8366   4
  -4   3   8 1.97610 11.1471   4
  -4   3   7 111.968 30.3667   4
   4  -3  -6 193.807 41.2113   1
  -4   3   6 192.612 38.5482   4
   4  -3  -5 22.1126 18.4203   1
  -4   3   5-3.46719 7.35489   4
   4  -3  -4 910.102 86.5686   1
   4  -3  -3 169.553 37.0263   1
   4  -3  -3 237.490 44.7132   2
  -4   3   3 195.822 36.1063   1
   4  -3  -2 9.73160 16.1677   2
   4  -3  -2 11.2603 14.1207   1
  -4   3   2-3.71968 8.14712   1
   4  -3  -2 14.4595 13.8555   3
   4  -3  -1 216.987 39.8968   1
   4  -3  -1 278.971 47.3620   2
  -4   3   1 237.906 40.6095   1
   4  -3  -1 228.646 29.0537   3
   4  -3   0 709.434 75.1085   2
   4  -3   0 627.681 43.8069   3
   4  -3   0 657.872 68.8398   1
  -4   3   0 709.157 67.8546   1
   4  -3   1 5135.51 226.916   2
  -4   3  -1 5042.57 212.636   1
   4  -3   1 4591.58 211.278   1
   4  -3   2 2683.81 153.635   2
   4  -3   2 2417.37 146.567   1
  -4   3  -2 2790.76 156.922   4
   4  -3   3 1376.36 108.117   1
  -4   3  -3 1034.77 39.9723   3
   4  -3   3 1554.33 112.326   2
  -4   3  -4 879.909 42.9898   3
   4  -3   4 1035.37 95.2000   1
   4  -3   4 1061.39 92.6865   2
  -4   3  -5 4129.16 135.744   3
   4  -3   5 3808.98 207.086   1
   4  -3   5 4098.28 198.512   2
   4  -3   6 53.2002 28.0440   2
   4  -3   6 54.8586 30.9664   1
   4  -3   7 1102.87 110.162   1
   4  -3   8 15.0882 16.4683   1
   4  -3   9 20.5364 21.8139   1
   4  -3  10 74.6519 29.6472   1
   4  -3  11 76.1231 35.5325   1
   4  -3  12 70.3359 40.9421   1
   4  -3  13 160.889 62.8225   1
  -4   2  15 4.15413 27.0836   4
  -4   2  14 46.2499 30.1960   4
  -4   2  13 8.30711 16.1640   4
  -4   2  12 15.8673 12.7296   4
  -4   2  11-8.63295 18.1744   4
  -4   2  10 1050.18 110.465   4
  -4   2   9 228.416 50.6811   4
  -4   2   8 129.573 35.7289   4
  -4   2   7 1588.39 120.288   4
  -4   2   6 977.314 88.3784   4
   4  -2  -5 338.266 50.8293   1
  -4   2   5 275.331 44.3705   4
  -4   2   4 3476.17 168.413   1
  -4   2   4 3172.51 160.255   4
   4  -2  -4 3231.07 169.282   1
  -4   2   3 1288.23 94.0888   1
   4  -2  -3 1262.04 97.4821   1
  -4   2   2 4538.28 189.466   1
   4  -2  -2 4237.10 191.561   1
  -4   2   1 3583.35 164.164   1
   4  -2  -1 3508.57 169.915   1
   4  -2   0 4302.54 188.248   1
  -4   2   0 4437.49 183.622   1
   4  -2   0 4069.34 133.810   3
   4  -2   1 3699.32 171.668   2
  -4   2  -1 3698.80 158.096   1
   4  -2   1 3395.04 160.894   1
   4  -2   2 1858.45 120.926   2
  -4   2  -2 1722.46 110.410   1
   4  -2   2 1611.81 111.956   1
   4  -2   3 317.772 47.6796   2
  -4   2  -3 317.309 49.2380   4
  -4   2  -3 252.908 43.6999   1
   4  -2   3 227.849 42.5842   1
   4  -2   4 738.064 78.0053   1
   4  -2   4 881.566 79.3459   2
   4  -2   5 288.858 50.4306   1
   4  -2   5 394.057 53.7156   2
   4  -2   6 58.4808 21.3838   2
   4  -2   6 43.1489 26.8372   1
   4  -2   7 181.766 35.9681   2
   4  -2   7 185.826 43.2760   1
   4  -2   8 2650.79 179.636   1
   4  -2   9 164.594 41.5162   1
   4  -2  10 8.31335 18.6654   1
   4  -2  11 71.2463 33.2845   1
   4  -2  12 50.3922 34.0133   1
   4  -2  13 17.3240 23.1067   1
  -4   2 -13 37.9874 37.7695   6
  -4   1  15 70.6528 42.8425   4
  -4   1  14 6.46271 30.0018   4
  -4   1  13 15.4892 17.5750   4
  -4   1  12 12.4091 25.2041   4
  -4   1  11 45.6761 31.8685   4
  -4   1  10 4.84750 13.6960   4
  -4   1   9 1141.17 71.0251   6
  -4   1   9 1113.18 115.283   4
  -4   1   8 185.980 44.9284   4
  -4   1   7 571.233 75.3495   4
  -4   1   6 60.3153 21.4019   4
  -4   1   5 33.5093 18.6341   1
  -4   1   5 41.0041 22.9184   4
   4  -1  -4 365.499 49.3771   1
  -4   1   4 331.332 46.9648   1
  -4   1   4 241.388 40.1397   4
  -4   1   3 2308.43 125.964   1
   4  -1  -3 2307.28 131.198   1
  -4   1   2 2341.11 123.053   1
   4  -1  -2 2269.15 126.401   1
   4  -1  -1 3.00295 7.94031   1
  -4   1   1 9.97846 11.9465   1
  -4   1   0 801.779 65.3527   1
   4  -1   0 724.305 65.7577   1
   4  -1   1 3627.92 108.932   3
  -4   1  -1 4400.10 176.112   1
   4  -1   1 4350.65 180.638   1
  -4   1  -2 628.108 60.9476   1
   4  -1   2 565.060 60.9570   1
   4  -1   3 5420.03 214.851   2
   4  -1   3 4533.60 203.138   1
   4  -1   4 445.908 55.0153   2
   4  -1   4 345.675 51.4287   1
  -4   1  -4 501.550 62.1226   4
   4  -1   5 6.76405 16.6854   1
   4  -1   5-1.61889 6.59265   2
   4  -1   6 74.4756 26.1112   1
   4  -1   6 72.2016 22.7538   2
  -4   1  -6 56.7810 11.3983   3
   4  -1   7 50.1150 22.7315   1
   4  -1   7 109.908 26.2847   2
   4  -1   8 377.718 62.1774   1
   4  -1   8 406.415 49.2124   2
   4  -1   9 580.346 81.9392   1
   4  -1  10 18.3228 26.7080   1
   4  -1  11 60.3604 35.4469   1
   4  -1  12 23.0742 14.7000   1
  -4   1 -12-2.09035 23.6543   6
   4  -1  13 181.901 52.4741   1
  -4   1 -13 115.631 43.1166   6
   4  -1  14-0.09103 16.1121   1
  -4   1 -14 83.4601 41.5645   6
  -4   0  14 85.9733 44.5012   4
  -4   0  13 9.40771 21.2320   4
  -4   0  12-5.03850 24.4907   4
  -4   0  11 76.5310 39.3655   4
  -4   0  10 326.240 68.4363   4
  -4   0   9 7.18768 16.9712   4
  -4   0   8 812.614 45.1915   6
  -4   0   8 934.211 102.765   4
  -4   0   7 37.3516 24.3713   4
  -4   0   6 1174.28 107.086   4
  -4   0   6 1418.08 107.136   1
  -4   0   5 89.6263 26.7607   4
  -4   0   5 73.0850 24.8523   1
  -4   0   4 2437.19 129.190   1
  -4   0   4 2094.91 131.634   4
   4   0  -4 2233.38 126.166   1
  -4   0   3 952.009 74.4972   1
  -4   0   3 895.669 80.6957   4
   4   0  -3 1005.27 79.0066   1
  -4   0   2 11530.5 349.821   1
   4   0  -2 11531.9 357.081   1
   4   0  -1 24.8522 15.8621   1
  -4   0   1 16.5221 13.4265   1
  -4   0   0 5386.99 197.062   1
   4   0   0 5198.41 199.526   1
  -4   0  -1 8212.55 267.092   1
   4   0   1 7955.32 270.404   1
  -4   0  -2 9920.97 313.570   1
   4   0   2 9724.65 315.603   1
   4   0   3 171.091 33.8507   1
   4   0   4 196.435 39.4324   1
  -4   0  -4 262.203 44.2019   4
   4   0   5 460.995 52.2328   2
   4   0   5 455.824 57.9818   1
  -4   0  -5 483.022 61.0155   4
  -4   0  -5 302.895 20.0806   3
   4   0   6 333.078 42.9170   2
   4   0   6 267.822 48.6917   1
  -4   0  -6 278.656 24.7362   3
   4   0   7 1063.19 99.4348   1
  -4   0  -7 1088.54 61.4996   3
   4   0   7 1238.30 84.8646   2
   4   0   8 67.3505 16.8592   2
   4   0   8 55.2950 25.5609   1
  -4   0  -8 69.0356 16.1839   3
  -4   0  -9 166.439 30.3225   3
   4   0   9 130.309 26.0911   2
  -4   0 -12 59.7019 30.2507   6
  -4   0 -12 68.6352 25.4003   3
  -4   0 -13-34.7648 24.9361   6
  -4   0 -14 38.9770 26.7733   6
  -4  -1  13 58.1850 37.5089   4
  -4  -1  12 14.2749 18.7722   4
  -4  -1  11-18.0782 21.1606   4
  -4  -1  10-14.0699 23.1433   4
  -4  -1   9 752.438 99.4103   4
  -4  -1   8 138.962 40.6445   4
  -4  -1   7 142.247 38.2482   4
  -4  -1   6 2.21975 10.2108   4
  -4  -1   6-3.92354 14.3920   1
  -4  -1   5 1739.28 127.622   4
  -4  -1   5 1932.02 117.557   1
  -4  -1   4 2729.52 135.281   1
  -4  -1   4 2472.36 148.010   4
  -4  -1   3 791.880 64.3637   1
  -4  -1   3 682.228 72.2466   4
   4   1  -3 783.623 65.3041   1
   4   1  -2 118.897 24.7044   1
  -4  -1   2 94.3587 27.9301   4
  -4  -1   2 107.303 22.1129   1
  -4  -1   1 11807.9 342.205   1
   4   1  -1 11466.1 344.714   1
  -4  -1   0 4290.22 162.463   1
   4   1   0 4313.90 166.813   1
  -4  -1  -1 896.012 66.3937   1
   4   1   1 926.240 68.5929   1
  -4  -1  -2 1112.96 75.8314   1
   4   1   2 1081.17 76.8323   1
   4   1   3 3101.52 98.5036   3
   4   1   3 3815.51 159.117   1
   4   1   4 5502.05 218.291   1
  -4  -1  -5 1528.27 65.2358   3
   4   1   5 1777.36 114.624   1
  -4  -1  -5 2031.25 126.500   4
   4   1   6 9.13259 13.9167   1
  -4  -1  -6 11.9893 9.60344   4
  -4  -1  -6 17.8326 6.27195   3
   4   1   7 1657.84 95.3742   2
  -4  -1  -7 1371.37 73.5464   3
  -4  -1  -8 263.602 33.2907   3
   4   1   8 288.798 36.1990   2
  -4  -1  -9 836.174 66.6307   3
   4   1   9 925.366 63.2617   2
  -4  -1 -10 29.2446 20.9687   6
  -4  -1 -10 51.1390 21.9734   3
  -4  -1 -11 53.8460 26.8014   6
  -4  -1 -11 43.1079 18.6057   3
  -4  -1 -12 82.0325 37.2297   6
  -4  -1 -12 51.8547 21.5198   3
  -4  -1 -13 39.9509 26.9205   6
  -4  -1 -13 91.1855 30.0819   3
  -4  -1 -14-0.65213 18.7349   6
  -4  -1 -15 66.6683 34.4411   6
  -4  -2  13 18.6552 17.2137   4
  -4  -2  12 356.233 87.1758   4
  -4  -2  11 167.026 54.4267   4
  -4  -2  10 272.736 67.6690   4
  -4  -2   9 82.6431 38.5324   4
  -4  -2   8 1911.19 158.872   4
  -4  -2   7 227.210 51.2668   4
  -4  -2   7 313.177 50.0841   1
  -4  -2   6 6731.28 306.023   4
  -4  -2   6 7856.87 282.861   1
  -4  -2   5 812.884 90.6036   4
  -4  -2   5 973.181 78.1549   1
  -4  -2   4 367.765 55.1540   4
  -4  -2   4 365.900 44.5543   1
  -4  -2   3 104.970 28.7878   4
  -4  -2   3 86.4701 20.0834   1
  -4  -2   2 31.1794 11.9087   1
  -4  -2   2 14.4427 13.6987   4
   4   2  -2 22.8968 11.0631   1
  -4  -2   1-0.77652 5.51774   1
  -4  -2   1 11.0208 9.81574   4
   4   2  -1 2.59175 6.49398   1
  -4  -2   0 385.133 37.1144   1
   4   2   0 354.231 37.8510   1
  -4  -2  -1 20.6937 11.0408   1
   4   2   1 27.5187 11.1941   1
  -4  -2  -2 4284.66 161.294   1
   4   2   2 4017.37 159.294   1
   4   2   3 1.03137 8.95864   1
   4   2   3 28.3066 10.3896   3
   4   2   4 166.092 31.3292   1
   4   2   4 123.298 17.6225   3
   4   2   5 2073.25 121.664   1
  -4  -2  -6 260.132 45.8605   4
  -4  -2  -6 202.061 25.4219   3
  -4  -2  -7 383.379 39.1111   3
  -4  -2  -7 421.760 57.2454   4
  -4  -2  -8-5.06624 6.20585   3
  -4  -2  -9 126.695 39.2945   6
   4   2   9 186.150 26.3840   2
  -4  -2  -9 103.149 25.2758   3
  -4  -2 -10 3157.00 194.916   6
  -4  -2 -10 3231.17 152.940   3
   4   2  10 2833.19 111.167   2
  -4  -2 -11 256.507 56.7079   6
  -4  -2 -11 256.888 43.2506   3
  -4  -2 -12 7.81306 14.2086   6
  -4  -2 -12 25.7991 21.1651   3
  -4  -2 -13 202.936 58.5431   6
  -4  -2 -13 213.846 44.1902   3
  -4  -2 -14 207.896 58.1402   6
  -4  -2 -14 186.704 45.5937   3
  -4  -2 -15-15.7451 28.7415   6
  -4  -2 -16 79.6111 42.8617   6
  -4  -3  12 46.4017 32.7968   4
  -4  -3  11 26.5264 28.8030   4
  -4  -3  10 163.801 52.3510   4
  -4  -3   9 493.854 87.5311   4
  -4  -3   9 747.708 71.5517   5
  -4  -3   8-0.70871 12.6304   4
  -4  -3   7 1786.51 151.968   4
  -4  -3   7 2100.81 132.495   1
  -4  -3   6 9.33777 13.9377   4
  -4  -3   6 43.1568 20.6452   1
  -4  -3   5 2491.59 165.430   4
  -4  -3   5 2743.81 136.500   1
  -4  -3   4 118.714 33.5850   4
  -4  -3   4 120.651 25.3666   1
  -4  -3   3 23.5147 18.5473   4
  -4  -3   3 45.7122 15.7687   1
  -4  -3   3 54.0355 11.9127   6
  -4  -3   2 590.848 45.1330   6
  -4  -3   2 637.470 48.4837   1
  -4  -3   2 544.212 67.2710   4
  -4  -3   1 7589.66 225.911   1
  -4  -3   1 7706.89 280.199   4
   4   3  -1 7427.47 230.113   1
  -4  -3   1 7410.16 236.192   6
  -4  -3   0 6465.41 219.112   6
  -4  -3   0 6646.51 200.234   1
  -4  -3   0 6443.24 244.089   4
   4   3   0 6163.61 200.112   1
  -4  -3  -1 2241.37 96.8543   1
   4   3   1 2210.12 97.6642   1
   4   3   2 705.164 52.5645   1
   4   3   3 287.422 33.3949   3
   4   3   3 281.484 35.4773   1
   4   3   4 798.556 64.6737   1
   4   3   4 772.186 54.8045   3
   4   3   5 5468.46 183.799   3
  -4  -3  -6 370.031 53.8116   6
  -4  -3  -6 379.728 40.5155   3
  -4  -3  -6 428.846 53.6728   4
  -4  -3  -7 175.715 37.8332   4
  -4  -3  -7 155.108 44.3502   6
  -4  -3  -7 137.408 24.3951   3
  -4  -3  -8 1428.84 123.974   6
  -4  -3  -8 1595.78 95.8626   3
  -4  -3  -9 1622.75 136.547   6
  -4  -3  -9 1755.80 106.145   3
   4   3  10 50.7893 12.0618   2
  -4  -3 -10 53.9436 30.2583   6
  -4  -3 -10 31.5155 13.5024   3
  -4  -3 -11 409.651 71.6128   6
  -4  -3 -11 424.570 56.6752   3
  -4  -3 -12 115.792 43.1215   6
  -4  -3 -12 189.820 29.7986   5
  -4  -3 -12 138.692 35.6206   3
  -4  -3 -13 21.0575 21.8305   6
  -4  -3 -13 5.76771 12.3804   3
  -4  -3 -14-51.7658 30.4550   6
  -4  -3 -14 17.5121 18.5599   3
  -4  -3 -15 60.6387 41.2382   6
  -4  -3 -15 114.392 39.7895   3
  -4  -3 -16-9.82237 15.1051   6
  -4  -4  11 120.504 52.9927   4
  -4  -4  10 265.404 69.6618   4
  -4  -4   9-11.0603 24.4845   4
  -4  -4   8 525.024 89.3701   4
  -4  -4   8 584.212 66.7382   5
  -4  -4   7 15.0977 24.6385   4
  -4  -4   7 6.70557 10.8233   1
  -4  -4   6 33.6301 25.6453   4
  -4  -4   6 39.2155 19.2557   1
  -4  -4   5 341.725 61.0501   4
  -4  -4   5 371.998 46.4691   1
  -4  -4   4 785.748 60.1619   1
  -4  -4   4 529.110 74.1798   4
  -4  -4   3 1609.31 82.6153   1
  -4  -4   3 1480.66 119.126   4
  -4  -4   2 3979.98 136.594   1
  -4  -4   2 3700.77 190.440   4
  -4  -4   1 11044.0 291.487   1
  -4  -4   1 10491.5 320.160   6
  -4  -4   1 10162.1 361.568   4
   4   4  -1 11142.9 296.041   1
  -4  -4   0 1060.18 74.2714   6
  -4  -4   0 1074.71 54.8411   1
  -4  -4   0 1097.18 86.6177   4
   4   4   0 1001.11 55.3822   1
  -4  -4  -1 1934.49 109.436   6
   4   4   1 1841.84 80.6451   1
  -4  -4  -1 2018.24 117.154   4
  -4  -4  -2 1516.99 99.8380   6
   4   4   2 1577.57 76.4283   1
   4   4   3 964.924 70.4264   3
  -4  -4  -3 1050.72 85.0958   6
   4   4   3 1047.08 65.1916   1
   4   4   4-2.94682 6.36360   1
  -4  -4  -4-3.12879 17.0539   6
   4   4   4-1.20735 6.55119   3
  -4  -4  -5 143.110 34.9371   6
   4   4   5 118.938 23.9683   3
   4   4   6 557.274 52.4685   3
  -4  -4  -6 542.735 53.7794   3
  -4  -4  -6 439.315 66.2270   6
  -4  -4  -7 196.483 36.5289   4
  -4  -4  -7 147.354 39.4005   6
  -4  -4  -7 160.917 31.2470   3
  -4  -4  -8 451.691 57.9863   4
  -4  -4  -8 373.443 47.6916   3
  -4  -4  -8 366.127 62.2230   6
  -4  -4  -9 483.346 56.2673   3
  -4  -4  -9 448.936 70.7765   6
  -4  -4 -10 4078.46 235.327   6
  -4  -4 -10 3993.14 188.708   3
   4   4  11 46.3459 10.3064   2
  -4  -4 -11 42.3615 17.9699   3
  -4  -4 -11-1.88170 22.7162   6
  -4  -4 -12 1.67014 19.3571   6
  -4  -4 -12 21.3013 11.9700   5
  -4  -4 -12 17.1212 13.0763   3
  -4  -4 -13 455.776 84.2188   6
  -4  -4 -13 472.864 67.2085   3
  -4  -4 -14 68.4666 43.7236   6
  -4  -4 -14 45.3649 21.2535   3
  -4  -4 -15-12.3956 25.1550   6
  -4  -4 -15 35.9423 24.9697   3
  -4  -4 -16 31.3749 34.4061   6
  -4  -4 -16-10.4758 21.4664   3
  -4  -4 -17-48.3586 37.3119   6
  -4  -5  10-7.56985 26.8590   4
  -4  -5   9 344.748 79.5233   4
  -4  -5   8 464.545 63.0176   5
  -4  -5   8 545.374 93.8193   4
  -4  -5   7 12.1797 16.2268   4
  -4  -5   7 24.5294 17.9308   5
  -4  -5   6 1173.19 100.828   5
  -4  -5   6 914.201 108.891   4
  -4  -5   6 967.057 77.8440   1
  -4  -5   5 1370.86 129.396   4
  -4  -5   5 1425.35 88.7062   1
  -4  -5   4 2389.18 108.520   1
  -4  -5   4 2121.19 156.009   4
  -4  -5   3 314.025 54.9883   4
  -4  -5   3 383.099 34.5260   1
  -4  -5   2 2.18627 11.5923   4
  -4  -5   2-8.17517 6.43176   1
  -4  -5   1 52.8736 19.8254   4
  -4  -5   1 37.0063 8.07002   1
  -4  -5   0 158.943 31.9401   6
   4   5   0 133.691 15.6100   1
  -4  -5   0 159.472 34.2301   4
  -4  -5  -1 8330.24 282.946   6
   4   5   1 7599.72 211.418   1
  -4  -5  -1 8030.94 285.319   4
   4   5   2 852.138 48.4639   1
  -4  -5  -2 907.657 78.8122   6
  -4  -5  -2 897.298 75.5714   4
   4   5   3 685.281 63.6308   3
   4   5   3 664.923 47.9596   1
  -4  -5  -3 686.572 70.3415   6
   4   5   4 724.174 55.6437   1
   4   5   4 704.661 65.2467   3
  -4  -5  -4 771.637 77.1492   6
  -4  -5  -5 747.244 79.2561   6
   4   5   5 792.768 68.0776   3
  -4  -5  -6 751.985 84.5289   6
   4   5   6 784.765 68.0932   3
  -4  -5  -7 765.853 72.8695   3
  -4  -5  -7 775.035 88.1733   6
   4   5   7 897.715 73.7215   3
  -4  -5  -7 879.945 75.5042   4
  -4  -5  -8 97.1301 37.7460   6
  -4  -5  -8 101.068 24.5948   4
  -4  -5  -8 86.9862 23.1997   3
  -4  -5  -9 915.033 106.112   6
  -4  -5  -9 919.093 84.4798   3
  -4  -5  -9 1149.16 93.9161   4
  -4  -5 -10 117.401 41.2002   6
  -4  -5 -10 123.488 30.1495   3
  -4  -5 -11 391.655 73.5259   6
  -4  -5 -11 512.090 59.2958   5
  -4  -5 -11 392.004 59.0596   3
  -4  -5 -12 130.326 47.8740   6
  -4  -5 -12 135.105 29.7463   5
  -4  -5 -12 117.759 34.6636   3
  -4  -5 -13 113.940 36.0353   3
  -4  -5 -13 178.067 32.0035   5
  -4  -5 -13 143.577 52.5486   6
  -4  -5 -14-27.1565 19.4212   6
  -4  -5 -14-5.70237 19.2189   3
  -4  -5 -15-7.89281 18.1124   6
  -4  -5 -15 21.3039 18.1809   3
  -4  -5 -16 70.7359 41.4926   6
  -4  -5 -16 103.663 39.3880   3
  -4  -5 -17 145.282 47.5503   3
  -4  -6  10-83.6158 42.2102   4
  -4  -6   9 201.054 64.3434   4
  -4  -6   8-28.0506 24.2864   4
  -4  -6   7 566.402 93.4273   4
  -4  -6   7 474.582 66.9102   5
  -4  -6   6 123.064 43.4767   4
  -4  -6   6 129.182 34.8976   5
  -4  -6   5 1806.88 130.767   5
  -4  -6   5 1263.23 80.7118   1
  -4  -6   5 1653.99 146.636   4
  -4  -6   4 2586.68 160.337   5
  -4  -6   4 2088.94 95.2635   1
  -4  -6   4 2366.55 168.694   4
  -4  -6   3 692.306 40.8898   1
  -4  -6   3 796.484 91.3545   4
  -4  -6   2 51.4554 20.1491   4
  -4  -6   2 11.8565 3.50794   1
  -4  -6   1 119.335 36.0856   4
  -4  -6   0 1632.22 115.818   4
  -4  -6  -1 1283.22 96.3908   4
  -4  -6  -2 656.305 70.8364   6
   4   6   2 518.619 31.4284   1
  -4  -6  -2 586.691 61.9211   4
   4   6   3 937.857 79.2172   3
   4   6   3 671.378 43.9861   1
  -4  -6  -3 769.195 81.5288   6
  -4  -6  -3 711.855 65.7492   4
   4   6   4 1512.21 107.587   3
  -4  -6  -4 1491.26 117.061   6
   4   6   5 2936.48 151.267   3
  -4  -6  -5 2548.28 163.952   6
  -4  -6  -6 4166.61 223.385   6
   4   6   6 4714.68 200.822   3
  -4  -6  -7 49.6257 26.9468   6
  -4  -6  -7 49.5137 21.9877   3
   4   6   7 94.3011 26.0328   3
  -4  -6  -8 80.1091 24.7886   4
  -4  -6  -8 89.7084 34.2267   6
  -4  -6  -8 88.3434 26.0225   3
   4   6   8 97.2952 24.9770   3
  -4  -6  -9 201.110 40.7336   3
  -4  -6  -9 233.670 39.7828   4
  -4  -6  -9 165.535 47.1200   6
  -4  -6 -10 22.2716 11.4010   3
  -4  -6 -10 41.3662 23.0574   4
  -4  -6 -10 24.0421 19.3641   5
  -4  -6 -10 16.3596 17.2679   6
  -4  -6 -11 2.49283 13.6242   5
  -4  -6 -11 19.6919 21.2335   6
  -4  -6 -11 8.01379 10.8767   3
  -4  -6 -12 182.875 52.7798   6
  -4  -6 -12 154.439 39.8678   3
  -4  -6 -12 192.651 37.7459   5
  -4  -6 -13 28.4201 18.4283   6
  -4  -6 -13 28.3628 20.2852   3
  -4  -6 -13 68.9024 24.5680   5
  -4  -6 -14 298.019 75.7231   6
  -4  -6 -14 348.430 70.2857   3
  -4  -6 -15 301.757 84.4002   6
  -4  -6 -15 199.991 50.1213   3
  -4  -6 -16 42.2199 26.1618   3
  -4  -6 -17 47.1399 23.3831   3
  -4  -7   9 42.3672 40.1004   4
  -4  -7   8 103.445 49.5484   4
  -4  -7   7 29.4065 25.3390   4
  -4  -7   7 87.2580 29.4283   5
  -4  -7   6 73.1623 43.1544   4
  -4  -7   6 73.8790 27.0160   5
  -4  -7   5 1.57525 19.9503   4
  -4  -7   5 2.08842 9.98426   5
  -4  -7   4 564.337 81.7362   4
  -4  -7   4 608.607 78.6427   5
  -4  -7   3 497.963 74.4365   4
  -4  -7   3 527.313 72.2972   5
  -4  -7   2 22.8021 16.6000   4
  -4  -7   2 64.1107 26.6222   5
  -4  -7   1 157.047 36.7974   4
  -4  -7   1 235.114 51.4278   5
  -4  -7   0 2489.90 162.681   5
  -4  -7   0 2311.39 145.390   4
   4   7   0 2434.48 126.545   6
  -4  -7  -1 810.637 78.8310   4
   4   7   1 836.465 73.3406   6
   4   7   2 1470.84 102.124   6
  -4  -7  -2 1295.23 96.6485   4
   4   7   3 529.130 33.4297   1
   4   7   3 697.282 71.7391   6
  -4  -7  -3 613.612 62.7658   4
   4   7   4 7.04885 16.2720   6
   4   7   4 15.0839 19.9957   3
  -4  -7  -4 20.4546 14.3815   4
   4   7   5 1551.29 113.608   3
  -4  -7  -5 1478.91 126.358   6
  -4  -7  -6 802.716 96.5686   6
   4   7   6 778.714 79.8734   3
  -4  -7  -7 2309.90 172.028   6
  -4  -7  -8 141.109 28.5111   4
  -4  -7  -8 155.502 40.1679   6
  -4  -7  -8 136.126 34.6244   3
  -4  -7  -8 184.256 39.2094   5
  -4  -7  -9 8.75700 10.5404   4
  -4  -7  -9 5.66864 15.8293   6
  -4  -7  -9 9.89850 12.9923   3
  -4  -7  -9-3.03948 9.65089   5
  -4  -7 -10 425.641 80.3191   6
  -4  -7 -10 483.065 65.0997   5
  -4  -7 -10 460.852 66.8136   3
  -4  -7 -10 580.138 62.9842   4
  -4  -7 -11 1797.18 171.075   6
  -4  -7 -11 2003.66 138.247   5
  -4  -7 -11 1905.69 126.177   4
  -4  -7 -11 1783.19 138.598   3
  -4  -7 -12 130.579 44.0351   6
  -4  -7 -12 127.711 34.3179   5
  -4  -7 -12 78.9198 28.4909   3
  -4  -7 -13 123.825 33.5347   5
  -4  -7 -13 41.2582 29.7366   6
  -4  -7 -13 127.092 38.2737   3
  -4  -7 -14 136.427 44.3429   3
  -4  -7 -15 35.7162 27.9117   3
  -4  -7 -16 9.25704 17.1032   3
  -4  -7 -17 86.0534 28.5298   3
  -4  -7 -18 39.8974 29.5712   3
  -4  -8   8 38.5462 33.5590   4
  -4  -8   7 4.73013 19.8363   4
  -4  -8   6 348.330 75.7238   4
  -4  -8   6 328.279 64.3944   5
  -4  -8   5 13.3847 14.9741   4
  -4  -8   5-1.93210 18.7449   5
  -4  -8   4 103.919 39.5242   4
  -4  -8   4 65.5781 26.4028   5
  -4  -8   3 127.017 41.1067   4
  -4  -8   3 152.756 41.6070   5
  -4  -8   2-14.7056 14.0983   5
  -4  -8   2-7.41739 15.8504   4
   4   8  -2 6.32133 7.15056   6
  -4  -8   1 88.4721 29.1331   4
   4   8  -1 85.7286 23.0931   6
  -4  -8   1 139.889 37.0406   5
  -4  -8   0 280.631 51.8495   4
   4   8   0 341.791 46.3597   6
  -4  -8   0 345.968 61.3021   5
  -4  -8  -1 262.698 44.9399   4
   4   8   1 260.048 42.3628   6
  -4  -8  -1 257.743 54.8791   5
   4   8   2 861.705 81.7583   6
  -4  -8  -2 843.372 96.8817   5
  -4  -8  -2 730.673 74.7090   4
  -4  -8  -3 36.7529 14.4452   4
   4   8   3 38.7959 6.92325   1
   4   8   3 35.1147 5.82605   1
   4   8   3 59.4214 22.7585   6
  -4  -8  -3 56.3938 27.5638   5
  -4  -8  -4 300.489 58.1014   5
  -4  -8  -4 231.077 36.8442   4
  -4  -8  -5 1205.84 112.347   5
  -4  -8  -5 1059.13 79.2842   4
  -4  -8  -6 1580.58 133.119   5
  -4  -8  -6 1449.23 92.2258   4
  -4  -8  -7 438.572 69.0435   5
  -4  -8  -8 90.3090 34.9194   3
  -4  -8  -8 20.4497 20.4456   5
  -4  -8  -9 1711.16 135.136   3
  -4  -8  -9 1656.02 134.492   5
  -4  -8  -9 1531.20 97.6658   4
  -4  -8 -10 3167.48 187.799   5
  -4  -8 -10 2823.93 182.867   3
  -4  -8 -10 2912.73 146.082   4
  -4  -8 -11 1974.40 153.130   3
  -4  -8 -11 2128.11 151.386   5
  -4  -8 -11 1815.74 117.015   4
  -4  -8 -12 4.51891 7.11601   4
  -4  -8 -12 29.9056 25.2041   3
  -4  -8 -12 49.9109 24.6096   5
  -4  -8 -13 25.0393 21.8883   3
  -4  -8 -13 90.3662 32.8406   5
  -4  -8 -14 169.973 41.6145   5
  -4  -8 -14 111.494 40.4003   3
  -4  -8 -15-11.2601 20.4994   3
  -4  -8 -16 16.7324 24.4033   3
  -4  -8 -17-19.2675 21.4053   3
  -4  -8 -18 31.9356 32.8619   3
  -4  -9   7 11.0210 25.2369   4
  -4  -9   6 109.304 50.8100   4
  -4  -9   6 63.6784 28.4071   5
  -4  -9   5 117.260 48.9338   4
  -4  -9   5 47.2181 27.6183   5
  -4  -9   4 167.840 47.0113   5
  -4  -9   4 90.3082 38.2288   4
  -4  -9   3 2204.67 171.030   5
  -4  -9   3 1909.79 163.748   4
  -4  -9   2 1615.26 147.033   5
  -4  -9   2 1642.78 141.750   4
   4   9  -1 909.334 77.5058   6
  -4  -9   1 1014.88 113.667   5
  -4  -9   1 1038.69 106.165   4
  -4  -9   0 118.903 35.9286   4
   4   9   0 136.369 31.1726   6
  -4  -9   0 90.5443 32.3917   5
  -4  -9  -1 56.5679 24.0592   4
   4   9   1 56.6754 23.4743   6
  -4  -9  -1 3.30275 14.6506   5
   4   9   2 433.884 58.5438   6
  -4  -9  -2 451.702 71.9278   5
  -4  -9  -2 392.531 54.8347   4
  -4  -9  -3-6.82876 10.2604   4
  -4  -9  -3-10.1957 11.1185   5
   4   9   4 425.186 29.4563   1
  -4  -9  -4 678.007 88.6112   5
  -4  -9  -4 637.140 63.5076   4
   4   9   4 536.864 34.8760   1
  -4  -9  -5 106.113 22.8014   4
  -4  -9  -5 131.789 41.0070   5
  -4  -9  -6 760.931 95.1260   5
  -4  -9  -6 662.859 59.5593   4
  -4  -9  -7 3044.08 198.561   5
  -4  -9  -7 2910.19 135.394   4
  -4  -9  -8 17.8282 16.0782   5
  -4  -9  -9 160.359 26.6248   4
  -4  -9  -9 176.819 46.9355   3
  -4  -9  -9 202.908 49.7050   5
  -4  -9 -10 1474.39 133.701   5
  -4  -9 -10 1376.75 127.408   3
  -4  -9 -10 999.474 75.3630   4
  -4  -9 -11 3.70415 12.4421   4
  -4  -9 -11 69.0374 29.9329   3
  -4  -9 -11 36.2921 16.0934   5
  -4  -9 -12 19.5717 30.3757   3
  -4  -9 -12-2.10792 12.2082   5
   4   9  13 80.4350 23.8604   2
  -4  -9 -13 92.2829 38.8886   3
  -4  -9 -13 61.2961 27.1739   5
  -4  -9 -14 38.8704 21.8211   3
  -4  -9 -14 47.3240 26.7740   5
  -4  -9 -15 126.515 45.3298   3
  -4  -9 -16 5.24299 13.4194   3
  -4  -9 -17-10.8041 23.7405   3
  -4  -9 -18 110.942 45.9726   3
  -4 -10   6 34.0520 30.8370   4
  -4 -10   5 51.4584 34.3476   4
  -4 -10   5 23.8060 23.2366   5
  -4 -10   4 69.9496 36.1190   4
  -4 -10   4-9.22941 25.9938   5
  -4 -10   3 154.963 49.6693   5
  -4 -10   3 112.180 39.9428   4
  -4 -10   2 1516.78 150.162   5
  -4 -10   2 1488.94 141.335   4
  -4 -10   1 231.135 52.1948   4
  -4 -10   1 226.112 54.2069   5
  -4 -10   0 16.5462 13.3218   4
   4  10   0-7.06129 9.31582   6
  -4 -10   0-8.19795 14.3281   5
  -4 -10  -1 68.7242 27.0858   4
  -4 -10  -1 111.503 42.0587   5
  -4 -10  -2 9.65350 19.2003   4
  -4 -10  -2 49.5385 28.6672   5
  -4 -10  -3 304.006 48.8311   4
  -4 -10  -3 314.971 66.3319   5
  -4 -10  -4 96.9964 25.8040   4
  -4 -10  -4 42.7332 28.5550   5
  -4 -10  -5 174.593 32.3463   4
   4  10   5 171.877 23.9066   1
  -4 -10  -5 247.754 58.4644   5
  -4 -10  -6 125.088 25.9454   4
   4  10   6 100.126 23.4213   1
  -4 -10  -6 110.711 41.2061   5
  -4 -10  -7 41.4892 15.6519   4
  -4 -10  -7 36.1759 27.5320   5
  -4 -10  -8 63.2729 30.5271   5
  -4 -10  -8 83.0237 20.5995   4
  -4 -10  -9 70.2398 17.9286   4
  -4 -10  -9 303.331 64.6423   5
  -4 -10  -9 202.871 29.1283   4
  -4 -10 -10 90.1508 40.4582   3
  -4 -10 -10 121.540 44.0691   5
  -4 -10 -11 22.8814 20.3157   3
  -4 -10 -11 91.1061 34.3838   5
  -4 -10 -12 290.880 62.2895   5
  -4 -10 -12 205.535 54.5193   3
   4  10  13 119.792 30.5336   2
  -4 -10 -13 147.759 50.7364   3
  -4 -10 -13 113.249 41.4612   5
  -4 -10 -14 269.593 66.2522   3
  -4 -10 -14 191.267 48.9202   5
  -4 -10 -15 57.1134 32.5665   3
  -4 -10 -16 19.8961 23.2322   3
  -4 -10 -17 3.12599 19.8046   3
  -4 -10 -18-46.6436 32.2458   3
  -4 -11   5 25.1705 18.3260   4
  -4 -11   5 30.4418 29.3810   5
  -4 -11   4 7.53350 35.3477   4
  -4 -11   4-21.6022 19.1740   5
  -4 -11   3 90.6435 37.0534   4
  -4 -11   3 23.2495 35.3066   5
  -4 -11   2 319.764 66.1811   4
  -4 -11   2 265.180 65.6482   5
  -4 -11   1 74.4287 31.3202   4
  -4 -11   1 80.0405 35.2775   5
  -4 -11   0 95.3794 34.0178   4
  -4 -11   0 72.3863 35.2551   5
  -4 -11  -1 648.471 98.6748   5
  -4 -11  -1 632.599 81.5577   4
  -4 -11  -2 3616.48 242.352   5
  -4 -11  -2 3497.84 193.801   4
  -4 -11  -3 700.817 102.311   5
  -4 -11  -3 711.955 76.7009   4
  -4 -11  -4 37.6507 16.2960   4
  -4 -11  -4 89.6619 36.6904   5
  -4 -11  -5 1054.96 123.065   5
   4  11   5 671.466 42.1594   1
  -4 -11  -5 918.460 76.0888   4
  -4 -11  -6 2314.66 185.511   5
  -4 -11  -6 2107.15 114.644   4
   4  11   6 1968.57 100.677   1
  -4 -11  -7 1008.61 121.084   5
  -4 -11  -7 904.301 66.4865   4
   4  11   7 948.251 75.6437   1
  -4 -11  -8 0.17860 5.92771   4
   4  11   8 1.94305 7.30147   1
  -4 -11  -8-19.5623 21.4042   5
  -4 -11  -9 435.459 80.9808   5
  -4 -11  -9 448.428 39.1284   4
  -4 -11 -10 127.213 41.6262   5
  -4 -11 -11 84.5261 34.7656   3
  -4 -11 -11 46.6065 31.7808   5
  -4 -11 -12-15.1062 12.6123   5
  -4 -11 -12-13.9085 32.3253   3
   4  11  13 6.22512 9.18002   2
  -4 -11 -13 14.8018 26.4176   3
  -4 -11 -13 36.1405 31.6131   5
  -4 -11 -14 103.042 47.2379   3
  -4 -11 -14 36.2095 23.4967   5
  -4 -11 -15 12.0461 17.4500   3
  -4 -11 -15 16.0981 19.6629   5
  -4 -11 -16 26.9813 34.7687   3
  -4 -11 -17 84.9086 43.7475   3
  -4 -12   4-2.06706 27.7858   4
  -4 -12   4 60.3320 28.6983   5
  -4 -12   3 123.011 46.1479   4
  -4 -12   3 48.7509 29.4103   5
  -4 -12   2 43.2678 37.7789   5
  -4 -12   2 144.566 51.6358   4
  -4 -12   1 116.288 38.0213   4
  -4 -12   1 44.1660 28.0072   5
  -4 -12   0 197.576 50.4546   4
  -4 -12   0 189.296 54.8145   5
  -4 -12  -1 322.678 60.1329   4
  -4 -12  -1 384.371 80.3411   5
  -4 -12  -2 163.371 40.8694   4
  -4 -12  -2 135.574 49.1993   5
  -4 -12  -3 415.816 82.0596   5
  -4 -12  -3 470.320 65.0786   4
  -4 -12  -4 258.856 45.3967   4
  -4 -12  -4 215.539 61.8977   5
  -4 -12  -5 158.804 30.8642   4
  -4 -12  -5 125.023 48.4985   5
  -4 -12  -6 133.286 27.9418   4
  -4 -12  -6 118.449 42.4853   5
  -4 -12  -7 676.125 107.066   5
  -4 -12  -7 687.828 56.8438   4
  -4 -12  -8 646.078 103.214   5
  -4 -12  -9 92.0887 42.6316   5
  -4 -12 -10 82.0384 38.3553   5
  -4 -12 -11 236.301 60.7356   5
  -4 -12 -12 370.257 78.1734   3
  -4 -12 -12 383.751 79.1911   5
   4  12  13 277.867 55.2446   2
  -4 -12 -13 214.939 59.0108   5
  -4 -12 -13 232.751 62.6513   3
  -4 -12 -14 59.7640 33.2484   3
  -4 -12 -14 1.83012 14.3973   5
  -4 -12 -15 12.7233 27.1911   3
  -4 -12 -15 66.0044 34.8032   5
  -4 -12 -16 183.905 59.1419   3
  -4 -13   3 71.6832 38.7701   4
  -4 -13   3-5.71158 16.9715   5
  -4 -13   2 729.742 111.259   4
  -4 -13   2 669.108 116.712   5
  -4 -13   1 16.1563 20.7816   4
  -4 -13   1 1.43839 15.5635   5
  -4 -13   0 38.7381 22.8097   4
  -4 -13   0 66.5063 41.5395   5
  -4 -13  -1 261.416 58.4218   4
  -4 -13  -1 281.676 73.8182   5
  -4 -13  -2 747.744 114.357   5
  -4 -13  -2 619.814 84.0470   4
  -4 -13  -3 245.866 67.2080   5
  -4 -13  -3 212.189 45.0046   4
  -4 -13  -4 60.4636 25.1924   4
  -4 -13  -4 164.011 57.4076   5
  -4 -13  -5 387.487 82.9010   5
  -4 -13  -5 305.921 46.3511   4
  -4 -13  -6 689.844 109.862   5
  -4 -13  -7 319.867 75.7362   5
  -4 -13  -8 23.4744 28.9131   5
  -4 -13  -9 390.337 80.0427   5
  -4 -13 -10 48.8384 34.8151   5
  -4 -13 -11 181.850 60.5713   5
  -4 -13 -12-25.8390 17.6248   5
   4  13  12 42.0042 26.6643   2
   4  13  13 94.4838 34.7458   2
  -4 -13 -13 80.1040 47.3888   3
  -4 -13 -13 121.675 51.2046   5
  -4 -13 -14 299.365 73.7504   5
  -4 -13 -14 235.929 68.8664   3
  -4 -13 -15 127.886 50.7855   5
  -4 -13 -15 270.506 76.7514   3
  -4 -13 -16 177.639 60.2742   3
  -4 -14   2 30.5290 18.0740   4
  -4 -14   2-64.3535 38.2877   5
  -4 -14   1 221.466 62.7114   4
  -4 -14   1 192.455 65.4392   5
  -4 -14   0 51.7398 28.2084   4
  -4 -14   0 76.0510 43.5837   5
  -4 -14  -1 87.4423 35.7953   4
  -4 -14  -1 8.35598 26.0281   5
  -4 -14  -2 72.4214 47.5072   5
  -4 -14  -3 265.147 74.4360   5
  -4 -14  -4 345.905 82.2321   5
  -4 -14  -5 398.243 89.9632   5
  -4 -14  -6 68.0244 37.1985   5
  -4 -14  -7 21.9610 40.6790   5
  -4 -14  -8 232.278 67.5144   5
  -4 -14  -9 399.852 93.1071   5
  -4 -14 -10 186.827 61.7285   5
  -4 -14 -11 254.164 73.6729   5
   4  14  11 279.243 64.8886   2
   4  14  12 73.8079 37.3056   2
  -4 -14 -12 55.2105 33.8485   5
   4  14  13 28.4745 28.1018   2
  -4 -14 -13 45.4432 35.3846   5
  -4 -14 -14-14.0181 18.3391   3
  -4 -14 -14-30.1681 33.0234   5
  -4 -15  -2 29.4410 38.1782   5
  -4 -15  -3 235.576 77.4526   5
  -4 -15  -4 112.293 54.1726   5
  -4 -15  -5-33.0792 29.4717   5
  -4 -15  -6 108.612 52.6864   5
  -4 -15  -7 129.685 58.7541   5
  -4 -15  -8-5.45834 30.2814   5
  -4 -15  -9 100.554 50.4065   5
  -4 -15 -10 55.9964 46.1689   5
   4  15  10 54.1699 29.3929   2
   4  15  11 38.8462 21.8431   2
  -4 -15 -11 19.9327 22.9773   5
   4  15  12 60.9722 33.4487   2
  -4 -15 -12 68.4885 43.0091   5
   4  15  13 186.423 54.8303   2
  -4 -15 -13 267.216 74.8491   5
  -4 -15 -14 390.144 81.8175   5
   4  16   9-48.5853 32.7841   2
   4  16  10 8.08337 15.1833   2
   4  16  11 47.8354 28.6480   2
   4  16  12-20.9779 21.5442   2
   4  16  13 33.9691 26.8772   2
   5 -13 -10 199.270 63.5545   3
   5 -13  -9 105.869 45.5475   3
   5 -13  -8-9.77290 26.1929   3
   5 -13  -7 320.215 81.1061   1
   5 -13  -6 146.753 58.4851   1
   5 -13  -5 4.76098 31.1763   1
   5 -13  -4 39.4583 34.1459   1
   5 -13  -3 48.4696 27.0857   1
   5 -13  -2-1.23900 24.2179   1
   5 -13  -1 68.7488 39.6921   1
   5 -12 -11 52.3305 40.4049   3
   5 -12 -10 76.0385 35.8535   3
   5 -12  -9 79.1660 39.1005   3
   5 -12  -8 114.833 56.1870   1
   5 -12  -8 258.004 65.4826   3
   5 -12  -7 524.099 96.6122   3
   5 -12  -7 499.230 104.571   1
   5 -12  -6 208.927 62.2662   1
   5 -12  -5-31.3787 31.7945   1
   5 -12  -4-5.51243 23.0167   1
   5 -12  -3 28.9939 18.8969   1
   5 -12  -2 19.6233 20.6950   1
   5 -12  -1 16.7562 37.6118   1
   5 -12   0 115.614 47.6815   1
   5 -12   1 90.4795 45.0433   1
   5 -12   2-55.7578 34.7184   1
   5 -11 -12 153.583 58.0699   3
   5 -11 -11 174.152 61.7801   3
   5 -11 -10 9.63388 25.5568   3
   5 -11  -9 4.87712 14.1021   3
   5 -11  -8-27.0211 29.4878   3
   5 -11  -8 19.5679 21.3943   1
   5 -11  -7 13.1145 28.1779   1
   5 -11  -7 60.6472 36.8366   3
   5 -11  -6 4.15032 12.5366   3
   5 -11  -6 6.26668 18.6469   1
   5 -11  -5-9.41721 31.3936   1
   5 -11  -4 39.1592 34.9249   1
   5 -11  -3-2.54046 33.2461   1
   5 -11  -2 13.1201 24.7328   1
   5 -11  -1-0.63427 19.2028   1
   5 -11   0-8.21139 16.2833   1
   5 -11   1 17.6813 31.0582   1
   5 -11   2 51.0475 36.0563   1
   5 -11   3 34.0779 28.4736   1
   5 -11   4-5.87197 17.4594   1
   5 -10 -12 14.4370 21.9758   3
   5 -10 -11-0.36981 15.6746   3
   5 -10 -10 1.30836 22.5528   3
   5 -10  -9 170.272 52.3245   3
   5 -10  -8 30.2503 27.6015   1
   5 -10  -8 56.4167 34.3076   3
   5 -10  -7-26.2592 33.2001   1
   5 -10  -7 1.11333 15.9665   3
   5 -10  -6 137.615 52.6935   1
   5 -10  -6 175.982 47.2245   3
   5 -10  -5 139.925 43.9452   3
   5 -10  -5 208.647 62.7749   1
   5 -10  -4 108.060 39.1643   1
   5 -10  -3 30.5725 26.1809   1
   5 -10  -2-24.2115 24.0811   1
   5 -10  -1-10.7369 25.7591   1
   5 -10   0 12.2035 21.5025   1
   5 -10   1-0.33971 25.8856   1
   5 -10   2 93.3845 43.4679   1
   5 -10   3 153.111 53.8150   1
   5 -10   4 205.756 63.7765   1
   5 -10   5-42.0610 30.2451   1
   5  -9 -13 14.8138 27.6216   3
   5  -9 -12 94.6914 44.6137   3
   5  -9 -11 12.6772 26.1960   3
   5  -9 -10 70.9432 34.9647   3
   5  -9  -9 11.6757 19.7557   3
   5  -9  -8 267.107 60.9282   3
   5  -9  -8 277.486 68.4517   1
  -5   9   8 193.340 38.6883   4
   5  -9  -7 145.803 48.7465   1
   5  -9  -7 223.204 55.6662   3
   5  -9  -6-2.57593 19.2387   1
   5  -9  -6-13.9374 17.1607   3
   5  -9  -5 373.030 68.2640   3
   5  -9  -5 383.161 76.3130   1
   5  -9  -4 136.513 45.1891   1
   5  -9  -4 163.785 45.7039   3
   5  -9  -3 152.028 49.8189   1
   5  -9  -2 13.9050 14.7419   1
   5  -9  -1 42.7427 17.1911   1
   5  -9   0 16.5023 14.6374   1
   5  -9   1 318.766 70.5217   1
   5  -9   2-6.46441 14.4384   1
   5  -9   3 144.144 50.8724   1
   5  -9   4-5.19883 18.7025   1
   5  -9   5-28.8351 41.7263   1
   5  -9   6 90.0277 47.6326   1
   5  -9   7 57.0305 36.5260   1
   5  -8 -13 29.1352 26.3076   3
   5  -8 -12 77.9767 37.6933   3
   5  -8 -11 36.8189 27.0117   3
  -5   8  10 288.808 51.8418   4
   5  -8 -10 315.588 67.3491   3
   5  -8  -9 612.013 89.4929   3
  -5   8   9 517.918 64.6253   4
   5  -8  -8 42.7431 29.5814   1
   5  -8  -8 55.2560 28.4264   3
  -5   8   8 45.0033 20.7619   4
   5  -8  -7 6.51407 16.7204   1
   5  -8  -7-7.47813 16.1718   3
  -5   8   7-1.04379 11.9101   4
   5  -8  -6 40.0922 32.5021   1
   5  -8  -6 42.4133 22.4485   3
   5  -8  -5 68.7516 29.8102   3
   5  -8  -5 31.8098 26.8265   1
   5  -8  -4 43.4910 31.4216   1
   5  -8  -4-3.14508 10.3705   3
   5  -8  -3 3.56344 12.6549   3
   5  -8  -3-11.1924 20.8699   1
   5  -8  -2 539.744 86.3678   1
   5  -8  -1 359.178 71.6666   1
   5  -8   0 16.2450 16.3255   1
   5  -8   1 99.2777 38.2302   1
   5  -8   2 360.325 71.2009   1
   5  -8   3-9.87337 16.0483   1
   5  -8   4 0.15847 28.2128   1
   5  -8   5-34.9281 24.6668   1
   5  -8   6-83.4168 38.2291   1
   5  -8   7 30.5947 21.5548   1
   5  -8   8-28.1094 27.0853   1
   5  -7 -13 50.6662 50.0966   3
   5  -7 -12 240.191 63.0583   3
  -5   7  11 22.8357 23.8778   4
   5  -7 -11 45.2003 29.9659   3
  -5   7  10 59.8427 27.0261   4
   5  -7 -10 72.3418 35.2511   3
  -5   7   9 181.198 38.2486   4
   5  -7  -9 185.415 48.8517   3
   5  -7  -8 39.1790 32.3344   3
  -5   7   8 89.3913 30.6001   4
   5  -7  -7 370.085 72.1942   1
  -5   7   7 435.357 61.5493   4
   5  -7  -7 418.667 69.4364   3
   5  -7  -6 216.485 57.9187   1
   5  -7  -6 243.037 51.1295   3
   5  -7  -5 340.019 67.1701   1
   5  -7  -5 386.791 62.0783   3
   5  -7  -4 405.126 75.5010   1
   5  -7  -4 406.931 60.5385   3
   5  -7  -3 436.696 62.1073   3
   5  -7  -3 448.213 75.3642   1
   5  -7  -2 34.4463 17.3098   3
   5  -7  -2-3.31852 14.0052   1
   5  -7  -1 689.718 92.7458   1
   5  -7   0 1136.17 122.477   1
   5  -7   1 666.749 94.2910   1
   5  -7   2 56.5966 27.0731   1
   5  -7   3 218.146 53.5982   1
   5  -7   4 152.980 46.5481   1
   5  -7   5 95.4274 44.0859   1
   5  -7   6 9.47799 15.7845   1
   5  -7   7 22.7695 19.6081   1
   5  -7   8 54.1437 31.3430   1
   5  -7   9-23.7832 25.6006   1
  -5   6  13 90.4657 37.5783   4
   5  -6 -13 182.048 56.2729   3
  -5   6  12 309.773 60.6275   4
   5  -6 -12 245.960 60.4550   3
  -5   6  11 496.904 74.8589   4
   5  -6 -11 557.740 93.3901   3
  -5   6  10 307.206 56.9894   4
   5  -6 -10 285.900 64.0756   3
  -5   6   9 13.0986 11.7195   4
   5  -6  -9 4.00504 10.6159   3
   5  -6  -8 1152.39 115.022   3
  -5   6   8 1068.42 98.6956   4
   5  -6  -7 1343.17 120.519   3
  -5   6   7 1349.68 109.203   4
   5  -6  -7 1353.60 135.265   1
   5  -6  -6 221.601 54.4109   1
   5  -6  -6 191.768 42.7017   3
   5  -6  -5 45.4748 24.6401   1
   5  -6  -5 108.116 30.3789   3
   5  -6  -4 16.2151 18.9889   1
   5  -6  -4 12.2897 11.2789   3
   5  -6  -3 32.2689 16.7527   3
   5  -6  -3 29.0361 20.4575   1
   5  -6  -2 415.990 53.2118   3
   5  -6  -2 373.941 66.6888   1
   5  -6  -1 350.123 64.8684   1
   5  -6   0 341.312 64.2591   1
   5  -6   1-13.4483 22.7490   1
   5  -6   2 87.3247 33.8495   1
   5  -6   3 197.632 51.9480   1
   5  -6   4 16.8446 13.0065   1
   5  -6   5 56.4359 26.5400   1
   5  -6   6 10.8467 23.1676   1
   5  -6   7 18.4021 15.3646   1
   5  -6   8-5.48736 13.8341   1
   5  -6   9 8.50160 21.2806   1
   5  -6  10 23.7488 26.1007   1
  -5   5  14 8.07690 21.8620   4
  -5   5  13 93.9059 33.1416   4
  -5   5  12 596.806 87.4949   4
  -5   5  11 59.5809 26.3815   4
  -5   5  10 93.6552 33.1623   4
  -5   5   9 1565.20 126.921   4
   5  -5  -8 3888.54 221.504   3
  -5   5   8 3609.46 198.259   4
   5  -5  -7 1497.71 124.615   3
  -5   5   7 1393.52 112.595   4
   5  -5  -7 1361.97 134.446   1
   5  -5  -6 49.4585 31.7114   1
   5  -5  -6-4.11615 11.6243   3
  -5   5   6 14.5002 9.95384   4
   5  -5  -5 1863.02 127.372   3
   5  -5  -5 1522.84 137.809   1
   5  -5  -4 2114.68 131.675   3
   5  -5  -4 2123.78 158.003   1
   5  -5  -3 40.9569 13.0661   3
   5  -5  -3 45.3641 22.9172   1
   5  -5  -2 137.970 37.9847   1
   5  -5  -2 172.840 32.9819   3
   5  -5  -1 848.369 96.0186   1
   5  -5  -1 924.947 70.2491   3
   5  -5   0 333.830 60.0000   1
   5  -5   1 153.073 40.7140   1
   5  -5   2 135.449 39.2286   1
   5  -5   3 1213.46 119.112   1
   5  -5   4 1432.00 133.115   1
   5  -5   5 842.438 105.313   1
   5  -5   6 510.077 81.7726   1
   5  -5   7 121.467 41.1015   1
   5  -5   8 0.55142 19.2919   1
   5  -5   9 4.62577 15.7230   1
   5  -5  10 3.41868 26.0460   1
  -5   4  15 124.812 50.0426   4
  -5   4  14 27.1759 23.5218   4
  -5   4  13 29.7892 27.7397   4
  -5   4  12 81.5585 39.5137   4
  -5   4  11 353.783 67.5961   4
  -5   4  10 59.7793 26.4469   4
  -5   4   9 236.545 50.8260   4
  -5   4   8 58.4426 23.9681   4
  -5   4   7 757.687 83.4397   4
   5  -4  -6 198.552 48.7917   1
  -5   4   6 187.812 41.1247   4
   5  -4  -5 430.336 68.5469   1
   5  -4  -4 8.69192 14.3270   1
   5  -4  -4 8.36315 12.9125   3
   5  -4  -3 167.773 32.4957   3
   5  -4  -3 161.872 42.0076   1
   5  -4  -2 233.892 49.5488   1
   5  -4  -2 233.186 33.8110   3
   5  -4  -1 233.689 47.5198   1
   5  -4  -1 242.455 32.7417   3
   5  -4   0 20.6284 18.2806   1
   5  -4   0 34.5744 12.6435   3
   5  -4   1 63.7693 23.5727   1
   5  -4   2-5.88408 16.5636   1
   5  -4   3 109.271 30.3420   1
   5  -4   4 102.597 34.1841   1
   5  -4   5-29.8453 32.0156   1
   5  -4   6 614.111 87.6477   1
   5  -4   7 1012.01 118.621   1
   5  -4   8 254.072 60.3436   1
   5  -4   9 40.5095 27.7185   1
   5  -4  10 25.9581 36.0158   1
   5  -4  11 25.5905 26.9335   1
  -5   3  15 22.7528 26.2307   4
  -5   3  14 17.8054 21.9641   4
  -5   3  13 153.282 58.4265   4
  -5   3  12 814.839 108.940   4
  -5   3  11 48.3140 27.6364   4
  -5   3  10 62.6138 34.6818   4
  -5   3   9 397.392 66.6401   4
  -5   3   8 664.265 82.9995   4
  -5   3   7 12.7070 12.4518   4
   5  -3  -6 137.878 35.9970   1
  -5   3   6 71.9411 25.8615   4
   5  -3  -5 191.320 44.8466   1
  -5   3   5 167.171 37.8010   4
   5  -3  -4 5110.37 246.184   1
   5  -3  -3 6560.96 283.806   1
   5  -3  -2 2597.45 124.567   3
   5  -3  -2 2447.94 155.734   1
   5  -3  -1 311.833 53.6170   1
   5  -3  -1 331.442 36.3683   3
   5  -3   0 3235.21 120.404   3
   5  -3   0 3324.73 182.968   1
   5  -3   1 1516.11 121.132   1
   5  -3   2 196.389 41.8297   1
   5  -3   3 632.116 79.1182   1
   5  -3   4 20.6490 18.0703   1
   5  -3   5 1632.62 137.012   1
   5  -3   6 2064.37 159.435   1
   5  -3   7 764.945 96.5855   1
  -5   3  -7 477.089 29.2695   3
   5  -3   8 124.144 37.5728   1
   5  -3   9 40.3194 23.8429   1
   5  -3  10 17.7228 15.3701   1
   5  -3  11 34.0213 27.7939   1
   5  -3  12 69.7238 39.9050   1
  -5   2  14 35.5951 29.9753   4
  -5   2  13 23.3212 28.9731   4
  -5   2  12 54.7226 32.5563   4
  -5   2  11 441.537 79.0212   4
  -5   2  10 99.3478 40.9958   4
  -5   2   9 1.85615 23.5128   4
  -5   2   8 49.9966 24.9131   4
  -5   2   7 157.317 39.4496   4
   5  -2  -6 287.733 52.0292   1
  -5   2   6 317.220 55.8167   4
   5  -2  -5 57.3288 23.5828   1
  -5   2   5 54.6733 24.1048   4
   5  -2  -4 340.798 56.2457   1
   5  -2  -3 1719.47 125.536   1
   5  -2  -2 4377.01 209.322   1
   5  -2  -1 3348.03 178.612   1
   5  -2   0 40.6726 21.0816   1
   5  -2   0 62.4496 13.8247   3
   5  -2   1 624.697 33.4035   3
   5  -2   1 920.229 86.3993   1
   5  -2   2 838.786 87.6590   1
   5  -2   3 129.320 35.2814   1
   5  -2   4 879.362 92.0554   1
   5  -2   5 1444.69 124.262   1
   5  -2   6 725.869 91.3546   1
   5  -2   7 283.450 59.5496   1
   5  -2   8 51.2873 27.6957   1
  -5   2  -8 66.5393 12.5848   3
   5  -2   9 13.4258 13.4455   1
   5  -2  10 162.317 50.1961   1
   5  -2  11 42.5848 28.5432   1
   5  -2  12 4.07386 18.6790   1
   5  -2  13 30.1780 39.3349   1
  -5   1  14 18.5780 28.9814   4
  -5   1  13 267.864 70.5398   4
  -5   1  12 268.292 68.3850   4
  -5   1  11 41.8652 35.5153   4
  -5   1  10 161.805 49.3711   4
  -5   1   9 21.9697 21.8984   4
  -5   1   8 850.392 98.4430   4
  -5   1   7 639.261 83.2340   4
  -5   1   6 29.9090 20.4935   4
   5  -1  -5 122.720 31.8045   1
  -5   1   5 74.1376 28.5146   4
   5  -1  -4 374.705 57.3036   1
  -5   1   4 383.671 56.3172   4
  -5   1   3 1642.27 111.470   1
   5  -1  -3 1378.05 108.255   1
  -5   1   2 9212.62 315.863   1
   5  -1  -2 8489.79 317.902   1
  -5   1   1 3460.70 166.909   1
   5  -1  -1 3276.35 170.815   1
  -5   1   0 773.372 71.7177   1
   5  -1   0 719.455 73.5002   1
  -5   1  -1 13.7030 8.45346   1
   5  -1   1 7.98310 12.8990   1
   5  -1   2 10.0983 9.39832   1
   5  -1   3 42.5046 19.2927   1
   5  -1   4 187.827 39.9985   2
   5  -1   4 175.426 38.7790   1
   5  -1   5 504.361 65.4458   2
   5  -1   5 427.491 63.4665   1
   5  -1   6 28.0326 16.1698   2
   5  -1   6 26.9838 24.7510   1
   5  -1   7 415.442 65.6159   1
   5  -1   7 451.498 59.9120   2
  -5   1  -8 1006.19 52.2055   3
   5  -1   8 1184.78 116.986   1
   5  -1   8 964.838 87.6679   2
   5  -1   9 348.773 68.6998   1
  -5   1  -9 342.234 33.9960   3
   5  -1  10 75.8864 33.7936   1
   5  -1  11 214.257 57.7129   1
   5  -1  12 94.8671 42.1604   1
   5  -1  13-2.17411 22.4051   1
  -5   1 -13 65.0928 40.7082   6
  -5   1 -14 11.3609 23.0843   6
  -5   0  13 5.57744 17.5637   4
  -5   0  12 118.851 48.8258   4
  -5   0  11 426.982 87.9294   4
  -5   0  10 106.944 46.9960   4
  -5   0   9 19.0709 17.7159   4
  -5   0   8 435.956 73.1145   4
  -5   0   7 2762.37 184.654   4
  -5   0   6 806.637 91.1821   4
  -5   0   5 64.0471 26.0784   4
  -5   0   4 14.9032 13.7856   1
   5   0  -4 19.7655 15.6205   1
  -5   0   4-1.34944 12.9900   4
   5   0  -3 12.5650 12.4843   1
  -5   0   3 10.0079 11.6099   1
  -5   0   3-13.8577 14.3047   4
  -5   0   2 1556.37 102.913   1
   5   0  -2 1462.91 104.731   1
  -5   0   1 3440.81 160.234   1
   5   0  -1 3277.15 162.961   1
  -5   0   0 1060.85 81.1909   1
   5   0   0 898.391 78.3492   1
  -5   0  -1 44.3862 16.4089   1
   5   0   1 41.5325 17.9959   1
  -5   0  -2 45.2102 19.6239   1
   5   0   2 55.3631 21.7441   1
  -5   0  -3 203.289 38.4816   1
   5   0   3 178.070 39.0074   1
   5   0   4 2509.74 148.907   1
   5   0   5 345.064 56.2001   1
   5   0   6 184.816 43.0193   1
   5   0   6 224.199 41.6134   2
   5   0   7 10.1604 16.0614   1
   5   0   7 36.9968 16.4692   2
  -5   0  -7 10.3588 4.81732   3
   5   0   8 145.446 40.1414   1
   5   0   8 185.325 35.8251   2
  -5   0  -8 180.153 22.4516   3
   5   0   9 561.812 83.1945   1
  -5   0  -9 680.624 50.0061   3
   5   0   9 641.307 65.4265   2
   5   0  10 466.788 76.8505   1
  -5   0 -10 543.719 50.1873   3
   5   0  11 55.4394 34.9043   1
   5   0  12 51.4879 30.1391   1
  -5   0 -12 4.81720 14.6713   6
   5   0  13 4.46882 17.1293   1
  -5   0 -13 11.7983 16.4761   6
   5   0  14 108.098 52.1540   1
  -5   0 -14 121.437 56.6759   6
  -5   0 -15 78.7386 38.4823   6
  -5  -1  13 29.2384 32.7998   4
  -5  -1  12 20.3890 32.9618   4
  -5  -1  11-10.5452 20.7474   4
  -5  -1  10 499.409 88.0574   4
  -5  -1   9 57.5109 35.5795   4
  -5  -1   8 179.345 48.1927   4
  -5  -1   7-17.8492 22.7617   4
  -5  -1   6 621.142 82.2753   4
  -5  -1   5 375.525 62.4688   4
  -5  -1   5 506.080 60.8975   1
  -5  -1   4 18.8013 14.1705   1
   5   1  -4 27.3614 16.5533   1
  -5  -1   4 69.2245 29.8692   4
   5   1  -3 22.5277 12.4729   1
  -5  -1   3 16.4888 13.6812   1
  -5  -1   3 41.9156 22.4214   4
  -5  -1   2 1774.90 106.307   1
   5   1  -2 1722.83 109.012   1
  -5  -1   1 1193.65 84.1477   1
   5   1  -1 1065.20 83.2229   1
  -5  -1   0 378.532 46.1579   1
   5   1   0 380.122 47.1549   1
  -5  -1  -1 91.9241 22.5850   1
   5   1   1 77.1072 21.6043   1
  -5  -1  -2 2532.76 133.737   1
   5   1   2 2438.70 134.232   1
   5   1   3 4929.08 147.331   3
   5   1   3 6478.97 233.192   1
   5   1   4 2238.18 134.395   1
   5   1   5 511.456 63.9595   1
   5   1   6 71.6690 27.7235   1
   5   1   7 262.240 50.5714   1
  -5  -1  -7 315.006 27.7580   3
   5   1   8 104.106 31.9930   1
   5   1   8 159.911 31.8012   2
  -5  -1  -8 111.522 18.8994   3
   5   1   9 443.770 71.8375   1
  -5  -1  -9 474.408 44.0555   3
   5   1   9 540.653 57.1153   2
   5   1  10 71.1084 35.6316   1
  -5  -1 -10 104.877 22.5589   3
   5   1  11 194.707 55.5130   1
  -5  -1 -11 211.419 54.3448   6
  -5  -1 -11 208.632 35.3288   3
  -5  -1 -12 194.160 56.3706   6
   5   1  12 189.326 49.7377   1
   5   1  13 97.6474 38.1398   1
  -5  -1 -13 69.7179 40.1191   6
  -5  -1 -14 25.9386 29.3991   6
   5   1  14 11.4136 19.4836   1
  -5  -1 -15 3.06156 16.9694   6
  -5  -2  12 42.9122 37.8762   4
  -5  -2  11 11.3553 21.7211   4
  -5  -2  10 3.70970 15.8906   4
  -5  -2   9 476.666 85.8239   4
  -5  -2   8 77.2675 35.2384   4
  -5  -2   7 37.3338 26.5915   4
  -5  -2   6-18.6742 23.7406   4
  -5  -2   6 30.5580 18.7946   1
  -5  -2   5 8.57615 14.8981   4
  -5  -2   5 27.4049 14.1782   1
  -5  -2   4-20.6444 20.0843   4
  -5  -2   4 28.0938 16.8678   1
  -5  -2   3 565.840 57.0011   1
  -5  -2   3 599.962 74.3959   4
   5   2  -3 503.969 55.6594   1
  -5  -2   2 535.414 53.3762   1
  -5  -2   2 481.731 64.6414   4
   5   2  -2 529.267 55.8885   1
  -5  -2   1 1834.44 101.593   1
   5   2  -1 1700.09 102.406   1
  -5  -2   0 3477.96 149.028   1
   5   2   0 3330.89 150.246   1
  -5  -2  -1 1242.44 82.2872   1
   5   2   1 1184.18 82.4792   1
  -5  -2  -2 26.2887 12.0650   1
   5   2   2 4.62186 10.9131   1
   5   2   3 635.779 45.8052   3
   5   2   3 746.531 67.1202   1
   5   2   4 400.479 32.3321   3
   5   2   4 417.406 53.4130   1
   5   2   5-5.62145 13.3774   1
   5   2   6 60.1753 22.5928   1
   5   2   7 22.6128 17.5873   1
  -5  -2  -7 23.1023 10.9012   3
   5   2   8 100.796 33.4684   1
  -5  -2  -8 145.052 24.8621   3
   5   2   9 136.094 27.9328   2
   5   2   9 56.6865 21.8191   1
  -5  -2  -9 99.7527 21.6880   3
   5   2  10 31.1203 15.1694   2
  -5  -2 -10 28.9094 20.2711   6
  -5  -2 -10 18.1070 11.9131   3
  -5  -2 -11 172.173 33.6788   3
  -5  -2 -11 54.1858 37.6008   6
  -5  -2 -12 210.456 55.9319   6
  -5  -2 -12 221.214 38.4118   3
  -5  -2 -13 71.4799 38.9732   6
  -5  -2 -14 43.3658 29.7807   6
  -5  -2 -15-20.8017 28.8355   6
  -5  -2 -16-32.1882 41.0454   6
  -5  -3  11 23.0068 30.7661   4
  -5  -3  10-11.6559 24.3729   4
  -5  -3   9 63.4210 40.5944   4
  -5  -3   8 157.569 51.7610   4
  -5  -3   7 6.56942 16.6751   4
  -5  -3   6 929.985 83.6526   1
  -5  -3   6 971.950 110.920   4
  -5  -3   5 1975.22 118.185   1
  -5  -3   5 1633.76 140.332   4
  -5  -3   4 803.788 49.7952   6
  -5  -3   4 1079.41 79.7340   1
  -5  -3   4 858.140 95.8873   4
  -5  -3   3 575.550 47.3737   6
  -5  -3   3 664.791 59.3596   1
  -5  -3   3 577.668 74.6785   4
   5   3  -2 200.222 32.0321   1
  -5  -3   2 177.509 28.8597   6
  -5  -3   2 179.453 28.2899   1
  -5  -3   2 163.596 39.2060   4
  -5  -3   1 287.426 35.0641   1
   5   3  -1 269.968 35.9140   1
  -5  -3   1 277.175 48.5485   4
  -5  -3   0 214.518 30.1392   1
   5   3   0 234.606 33.2435   1
   5   3   1 469.226 47.2914   1
  -5  -3  -1 457.783 46.3913   1
   5   3   2 2196.52 113.511   1
   5   3   3 3272.69 136.429   3
   5   3   3 3399.96 152.212   1
   5   3   4 79.1254 20.7398   1
   5   3   4 83.7285 18.6554   3
   5   3   5 453.261 55.6170   1
   5   3   5 440.388 40.2567   3
   5   3   6 1491.73 109.306   1
   5   3   7 2023.35 135.114   1
  -5  -3  -8 188.766 46.5646   6
  -5  -3  -8 241.959 35.0586   3
  -5  -3  -9 79.2620 32.0627   6
  -5  -3  -9 74.2111 21.8240   3
   5   3  10 637.338 58.0889   2
  -5  -3 -10 536.918 58.2575   3
  -5  -3 -10 414.702 71.9990   6
  -5  -3 -11 277.235 67.1962   6
  -5  -3 -11 319.318 46.6966   3
  -5  -3 -12 40.1693 30.2402   6
  -5  -3 -12 44.6219 19.6856   3
  -5  -3 -13 53.6746 29.8269   6
  -5  -3 -13 53.8937 24.1265   3
  -5  -3 -14 5.03166 19.8174   6
  -5  -3 -15-80.1232 40.0951   6
  -5  -3 -16 62.4547 44.7331   6
  -5  -3 -17 7.42083 24.3919   6
  -5  -4  11 11.4812 21.7142   4
  -5  -4  10 23.9649 27.7624   4
  -5  -4   9 60.0458 41.1624   4
  -5  -4   8 30.4565 18.9253   4
  -5  -4   7 12.0256 24.3348   4
  -5  -4   6 197.119 51.3113   4
  -5  -4   6 210.452 36.5624   1
  -5  -4   5 2282.75 123.992   1
  -5  -4   5 1919.57 157.118   4
  -5  -4   4 1965.01 107.141   1
  -5  -4   4 1730.66 146.057   4
  -5  -4   3 79.3438 28.2886   4
  -5  -4   3 101.433 18.8213   6
  -5  -4   3 89.0426 20.8545   1
  -5  -4   2-1.71452 13.5659   4
  -5  -4   2 1.41854 6.31401   6
  -5  -4   2 14.2182 6.79210   1
  -5  -4   1 556.836 54.5880   6
  -5  -4   1 596.911 47.5067   1
  -5  -4   1 593.769 74.8059   4
   5   4  -1 586.727 50.0600   1
  -5  -4   0 608.537 59.9057   6
  -5  -4   0 629.149 49.1431   1
  -5  -4   0 560.613 67.1904   4
   5   4   0 603.093 50.4718   1
  -5  -4  -1 283.630 43.8030   6
  -5  -4  -1 320.032 35.4222   1
   5   4   1 302.004 34.7610   1
  -5  -4  -2 79.8302 27.1332   6
   5   4   2 115.523 22.1670   1
   5   4   3 336.228 42.3730   3
  -5  -4  -3 359.774 51.1504   6
   5   4   3 344.315 40.8352   1
   5   4   4 6374.61 230.368   1
  -5  -4  -4 6104.97 259.219   6
   5   4   4 6424.60 225.957   3
  -5  -4  -5 6276.68 271.683   6
   5   4   5 6572.75 245.631   1
   5   4   5 6742.06 230.165   3
   5   4   6 5252.32 222.839   1
  -5  -4  -6 5196.19 247.870   6
   5   4   6 5739.16 202.440   3
  -5  -4  -7 27.5278 18.7525   6
   5   4   7-0.15485 8.84131   3
  -5  -4  -8 2387.04 126.480   3
  -5  -4  -8 2029.00 154.972   6
  -5  -4  -9 424.013 52.0306   3
  -5  -4  -9 380.810 66.5194   6
  -5  -4 -10 31.5707 17.2672   6
  -5  -4 -10 21.6677 15.0434   3
  -5  -4 -11 269.278 64.2358   6
  -5  -4 -11 335.765 49.8146   3
  -5  -4 -12 160.539 49.7861   6
  -5  -4 -12 233.677 45.5080   3
  -5  -4 -13 0.59361 19.8139   6
  -5  -4 -13-41.8998 20.6684   3
  -5  -4 -14 23.4662 27.8953   6
  -5  -4 -14 26.1889 15.1321   3
  -5  -4 -15 12.4197 29.4965   6
  -5  -4 -16 190.849 67.1224   6
  -5  -4 -17 13.7942 43.5875   6
  -5  -5  10 132.840 56.6780   4
  -5  -5   9 96.0829 48.0102   4
  -5  -5   8 11.3382 19.5422   4
  -5  -5   8 18.3900 16.2469   5
  -5  -5   7 7.54245 17.9953   4
  -5  -5   6 562.524 91.1954   4
  -5  -5   5 91.1011 41.2529   4
  -5  -5   5 93.3343 23.2917   1
  -5  -5   4 430.968 70.3477   4
  -5  -5   4 509.181 46.9838   1
  -5  -5   3 2616.16 112.493   1
  -5  -5   3 2598.95 177.305   4
  -5  -5   2 1457.40 73.0263   1
  -5  -5   2 1290.07 118.745   4
  -5  -5   1 346.422 55.7525   4
  -5  -5   1 347.694 45.8752   6
  -5  -5   1 323.862 30.6293   1
  -5  -5   0 741.047 47.7837   1
  -5  -5   0 706.121 78.7959   4
  -5  -5   0 713.360 68.5591   6
   5   5   0 769.720 51.4029   1
  -5  -5  -1 368.969 50.6460   6
   5   5   1 414.161 37.2064   1
  -5  -5  -1 434.200 60.4538   4
  -5  -5  -2-0.30401 10.8555   6
   5   5   2 15.6385 9.82970   1
  -5  -5  -3 390.896 56.2804   6
   5   5   3 460.305 44.1538   1
   5   5   4 677.609 65.6860   3
  -5  -5  -4 678.560 77.3480   6
   5   5   4 598.627 54.8866   1
   5   5   5 116.200 26.3904   3
   5   5   5 92.8817 23.9733   1
  -5  -5  -5 100.354 33.2595   6
   5   5   6 441.324 53.2278   1
   5   5   6 435.191 51.2173   3
  -5  -5  -6 418.940 66.3666   6
  -5  -5  -7 744.005 89.3845   6
   5   5   7 860.664 72.2769   3
  -5  -5  -8 15.2914 9.98099   3
  -5  -5  -8 20.0276 28.0861   6
  -5  -5  -9 74.6460 32.5598   6
  -5  -5  -9 41.3022 14.3602   3
  -5  -5 -10 56.6534 27.8605   6
  -5  -5 -10 26.0098 18.3631   3
  -5  -5 -11-8.58035 16.5511   6
  -5  -5 -11-2.76313 10.6960   3
  -5  -5 -12 15.1734 28.1069   6
  -5  -5 -12 0.14292 9.22251   3
  -5  -5 -13 29.4678 29.9519   6
  -5  -5 -13 67.7086 27.2599   3
  -5  -5 -13 68.7103 22.8236   5
  -5  -5 -14 9.59262 18.3818   3
  -5  -5 -14 32.0977 20.7499   6
  -5  -5 -15 14.4182 34.8847   6
  -5  -5 -15 67.3683 32.4567   3
  -5  -5 -16-2.88546 20.9958   6
  -5  -5 -17 3.90583 22.9848   6
  -5  -6   9 140.006 61.8040   4
  -5  -6   8 332.651 79.0663   4
  -5  -6   7 49.5082 34.9475   4
  -5  -6   7-3.82320 18.7387   5
  -5  -6   6 5.96112 26.6415   4
  -5  -6   6-0.73982 11.4332   5
  -5  -6   5 1378.44 139.418   4
  -5  -6   4 1262.31 72.2112   1
  -5  -6   4 1855.85 154.874   4
  -5  -6   3 859.132 50.6660   1
  -5  -6   3 1111.77 115.164   4
  -5  -6   2 58.6263 22.4635   4
  -5  -6   2 47.8233 10.6228   1
  -5  -6   1 714.445 37.9236   1
  -5  -6   1 862.771 91.4532   4
  -5  -6   0 3476.11 191.735   4
  -5  -6  -1 1597.25 115.671   6
  -5  -6  -1 1418.42 114.489   4
   5   6   1 1565.41 69.1764   1
  -5  -6  -2 35.3668 23.0325   6
   5   6   2 26.4001 9.51653   1
  -5  -6  -2 14.6113 12.1556   4
  -5  -6  -3 437.428 61.7907   6
   5   6   3 441.048 39.4523   1
   5   6   4 1560.94 108.021   3
  -5  -6  -4 1397.06 116.404   6
   5   6   4 1385.10 81.2633   1
   5   6   5 270.229 37.6188   1
  -5  -6  -5 257.948 52.0979   6
   5   6   5 251.441 42.3216   3
   5   6   6 439.560 55.5572   3
  -5  -6  -6 330.715 60.7898   6
  -5  -6  -7 670.769 90.4446   6
   5   6   7 937.683 81.0892   3
   5   6   8 3494.58 170.051   3
  -5  -6  -8 2860.61 202.756   6
  -5  -6  -8 3449.77 179.063   4
  -5  -6  -9 2918.74 165.326   3
  -5  -6  -9 2852.89 199.219   6
  -5  -6 -10 1969.44 135.974   3
  -5  -6 -10 1869.21 163.848   6
  -5  -6 -11 575.569 72.4776   3
  -5  -6 -11 528.062 88.9171   6
  -5  -6 -12 3.63361 19.9988   6
  -5  -6 -12 12.4279 17.1291   3
  -5  -6 -12 4.62806 12.4549   5
  -5  -6 -13 85.0604 41.5879   6
  -5  -6 -13 93.4835 30.6409   3
  -5  -6 -13 64.9473 25.0413   5
  -5  -6 -14 24.2196 32.0120   6
  -5  -6 -14 16.7140 12.6833   3
  -5  -6 -15 9.28215 20.0067   6
  -5  -6 -15 39.0921 23.8215   3
  -5  -6 -16 84.8074 42.8255   6
  -5  -6 -16 15.5716 18.2250   3
  -5  -6 -17-11.5974 25.1289   6
  -5  -7   8 114.639 51.9942   4
  -5  -7   7 245.606 68.7114   4
  -5  -7   7 203.042 47.2310   5
  -5  -7   6 270.740 67.2033   4
  -5  -7   6 186.813 46.9929   5
  -5  -7   5 75.3813 30.0832   4
  -5  -7   5 98.7881 32.7982   5
  -5  -7   4 472.541 80.5228   4
  -5  -7   4 492.357 74.4680   5
  -5  -7   3 1624.61 142.597   4
  -5  -7   2 1266.55 120.027   4
  -5  -7   1 1310.64 118.793   4
  -5  -7   0 394.341 62.6837   4
  -5  -7  -1 1.93982 9.51632   4
   5   7   2 102.640 13.7178   1
  -5  -7  -2 128.520 31.6326   4
  -5  -7  -3 111.077 34.1814   6
   5   7   3 90.6654 15.5395   1
  -5  -7  -3 72.2421 24.4204   4
   5   7   4 11.4787 8.63855   1
  -5  -7  -4-0.16424 11.6642   6
  -5  -7  -4 9.47223 16.7433   4
   5   7   5 245.778 33.0311   1
  -5  -7  -5 244.392 53.4830   6
  -5  -7  -6 295.113 58.7888   6
  -5  -7  -7 529.598 82.0611   6
  -5  -7  -8 91.0421 37.8224   6
  -5  -7  -9 2.36144 11.3450   4
  -5  -7  -9 11.9504 12.7572   3
  -5  -7  -9 14.3309 17.0712   6
  -5  -7 -10 23.8159 20.7440   6
  -5  -7 -10 12.9679 9.76447   3
  -5  -7 -11 598.738 79.6984   3
  -5  -7 -11 557.810 93.3729   6
  -5  -7 -11 715.954 86.2737   5
  -5  -7 -12 538.985 95.7596   6
  -5  -7 -12 486.640 73.7500   3
  -5  -7 -12 671.520 80.7993   5
  -5  -7 -13 17.3750 26.2937   6
  -5  -7 -13-2.95523 15.2896   3
  -5  -7 -13 54.6932 22.8871   5
  -5  -7 -14-10.6771 33.0400   6
  -5  -7 -14-17.8716 15.9790   3
  -5  -7 -15 46.6792 28.5062   3
  -5  -7 -15 17.5731 26.9548   6
  -5  -7 -16 29.8285 32.8559   6
  -5  -7 -16-10.9418 22.9612   3
  -5  -8   7 222.850 70.8605   4
  -5  -8   6 118.739 44.8868   4
  -5  -8   6 167.757 49.8919   5
  -5  -8   5 32.4662 18.5681   4
  -5  -8   5-40.4701 24.3450   5
  -5  -8   4 36.5251 24.4576   4
  -5  -8   4 83.2242 37.6356   5
  -5  -8   3 48.2863 28.7754   4
  -5  -8   3 40.5576 17.5391   5
  -5  -8   2 1.46810 20.3743   4
  -5  -8   2 17.5049 16.4987   5
  -5  -8   1 29.9892 16.9569   4
  -5  -8   1 87.5466 29.3088   5
  -5  -8   0 1132.00 108.317   4
  -5  -8  -1 1108.22 106.008   4
  -5  -8  -2 266.469 47.8495   4
   5   8   3 2.96385 3.15855   1
  -5  -8  -3-4.33954 9.56953   4
   5   8   4 981.884 55.9152   1
  -5  -8  -4 1107.59 93.3318   4
   5   8   5 2511.30 112.670   1
  -5  -8  -5 2758.12 151.117   4
  -5  -8  -6 887.724 108.017   6
  -5  -8  -7-3.03361 18.2631   6
  -5  -8  -8 573.786 92.1676   6
  -5  -8  -9 36.7397 8.27145   4
  -5  -8  -9 60.6828 30.2484   6
  -5  -8  -9 52.4330 28.9980   5
  -5  -8 -10 1624.38 135.609   3
  -5  -8 -10 1822.22 174.051   6
  -5  -8 -10 1988.42 150.854   5
  -5  -8 -10 1689.84 119.539   4
  -5  -8 -11 2071.83 156.741   3
  -5  -8 -11 1979.31 188.449   6
  -5  -8 -11 2301.32 163.931   5
  -5  -8 -12 730.617 93.1705   3
  -5  -8 -12 663.183 112.196   6
  -5  -8 -12 832.526 96.3331   5
  -5  -8 -13 81.4838 40.7837   6
  -5  -8 -13 133.903 37.6283   3
  -5  -8 -13 143.764 39.2309   5
  -5  -8 -14-35.2927 30.5223   6
  -5  -8 -14-11.9321 18.2970   3
  -5  -8 -14 24.4200 23.0314   5
  -5  -8 -15 54.1153 29.0480   3
  -5  -8 -16 7.84061 16.7580   3
  -5  -8 -17 24.9073 28.2873   3
  -5  -9   7 93.6874 50.0541   4
  -5  -9   6 43.8150 34.3918   4
  -5  -9   6 42.7907 25.2222   5
  -5  -9   5 113.042 49.9494   4
  -5  -9   5 81.4131 31.9936   5
  -5  -9   4 21.5232 27.1296   4
  -5  -9   4-9.91828 22.9034   5
  -5  -9   3 12.1400 16.7568   4
  -5  -9   3 28.5668 23.7323   5
  -5  -9   2 100.710 36.3762   4
  -5  -9   2 76.3271 31.2511   5
  -5  -9   1 351.795 65.4412   4
  -5  -9   1 395.427 71.9724   5
  -5  -9   0 71.2573 27.0997   4
  -5  -9   0 154.914 45.7640   5
  -5  -9  -1 242.142 48.5946   4
  -5  -9  -1 245.309 58.0634   5
  -5  -9  -2 467.339 78.7802   5
  -5  -9  -2 518.403 69.7782   4
  -5  -9  -3 994.248 112.203   5
  -5  -9  -3 1013.58 93.5687   4
   5   9   4 717.069 39.3749   1
  -5  -9  -4 905.828 110.868   5
  -5  -9  -4 903.735 83.6884   4
   5   9   5 229.552 27.4406   1
  -5  -9  -5 238.195 60.2435   5
  -5  -9  -5 268.293 45.4618   4
  -5  -9  -6 2574.65 182.497   5
  -5  -9  -6 2342.74 136.789   4
  -5  -9  -7 329.154 63.9800   5
  -5  -9  -8 241.572 56.6156   5
  -5  -9  -9 1209.24 124.033   5
  -5  -9  -9 838.024 76.9915   4
  -5  -9 -10 162.037 34.1136   4
  -5  -9 -10 282.119 60.3969   5
  -5  -9 -11 10.9985 20.7618   3
  -5  -9 -11 9.07383 14.0154   5
  -5  -9 -12 12.7435 20.7350   3
  -5  -9 -12 22.3838 13.6711   5
  -5  -9 -13-10.6057 20.2102   3
  -5  -9 -13 0.06449 14.3965   5
  -5  -9 -14 125.016 44.8207   3
  -5  -9 -14 75.0304 34.4108   5
  -5  -9 -15 73.4070 36.2961   3
  -5  -9 -16 7.69236 16.6966   3
  -5  -9 -17 34.3184 26.3182   3
  -5 -10   6 76.2812 44.4284   4
  -5 -10   5 40.6212 26.1947   4
  -5 -10   5 0.68397 22.7773   5
  -5 -10   4 104.087 46.8077   4
  -5 -10   4 132.989 48.6106   5
  -5 -10   3 75.8445 37.7515   4
  -5 -10   3 31.7046 28.8088   5
  -5 -10   2 142.030 44.9990   4
  -5 -10   2 72.2132 37.6679   5
  -5 -10   1 66.3415 32.2731   4
  -5 -10   1 79.3307 33.7232   5
  -5 -10   0 13.1853 15.1526   4
  -5 -10   0 11.8697 23.7007   5
  -5 -10  -1 298.695 56.5594   4
  -5 -10  -1 274.264 63.2379   5
  -5 -10  -2-5.86230 9.95336   4
  -5 -10  -2-5.77971 19.3775   5
  -5 -10  -3 447.372 79.2359   5
  -5 -10  -3 445.878 63.6361   4
  -5 -10  -4 716.246 101.102   5
  -5 -10  -4 821.610 82.5758   4
  -5 -10  -5 329.174 48.5942   4
   5  10   5 285.286 26.9148   1
  -5 -10  -5 290.129 62.2221   5
   5  10   5 286.058 29.1736   1
  -5 -10  -6 155.773 33.4790   4
  -5 -10  -6 155.611 48.2916   5
  -5 -10  -7 264.079 58.6548   5
  -5 -10  -7 240.632 41.5534   4
  -5 -10  -8 3.13701 15.0313   5
  -5 -10  -8 17.4981 15.4612   4
  -5 -10  -9 26.9431 30.6820   5
  -5 -10 -10 14.0741 21.5290   5
  -5 -10 -11 59.9385 30.6774   5
  -5 -10 -12 445.969 76.7107   3
  -5 -10 -12 503.206 84.9826   5
  -5 -10 -13 427.418 77.5788   3
  -5 -10 -13 462.141 79.3164   5
  -5 -10 -14-0.88706 16.2071   3
  -5 -10 -14 19.4653 13.9502   5
  -5 -10 -15 260.876 66.2219   3
  -5 -10 -16 272.176 73.4666   3
  -5 -10 -17 134.307 51.7518   3
  -5 -10 -18-33.3784 27.4273   3
  -5 -11   5 17.7574 23.6350   4
  -5 -11   5 3.02941 16.6596   5
  -5 -11   4 73.7107 36.3309   4
  -5 -11   4 68.9291 36.2059   5
  -5 -11   3 118.741 49.7825   4
  -5 -11   3 193.044 57.7182   5
  -5 -11   2 72.8150 40.2231   4
  -5 -11   2 102.786 44.1133   5
  -5 -11   1 69.8183 30.6361   4
  -5 -11   1-32.5938 29.7472   5
  -5 -11   0-8.36996 15.8292   4
  -5 -11   0 35.3260 19.0467   5
  -5 -11  -1 98.2855 35.4616   4
  -5 -11  -1 52.9043 32.2946   5
  -5 -11  -2 33.6470 22.8957   4
  -5 -11  -2-13.0031 27.4164   5
  -5 -11  -3 1024.89 125.874   5
  -5 -11  -3 1076.48 101.707   4
  -5 -11  -4 2211.70 189.283   5
  -5 -11  -4 2279.87 146.380   4
  -5 -11  -5 1101.23 127.049   5
  -5 -11  -5 956.822 87.4277   4
  -5 -11  -6 154.750 35.2988   4
   5  11   6 125.866 19.9464   1
  -5 -11  -6 153.277 46.3539   5
  -5 -11  -7 16.3884 12.2680   4
  -5 -11  -7 9.11966 19.0666   5
  -5 -11  -8 207.359 37.1772   4
  -5 -11  -8 277.204 65.5599   5
  -5 -11  -9 783.840 112.380   5
  -5 -11  -9 775.087 68.9433   4
  -5 -11 -10 74.5116 37.2943   5
  -5 -11 -10 59.4908 19.8527   4
  -5 -11 -11 2.20471 14.8611   5
  -5 -11 -12 30.4082 25.3197   3
  -5 -11 -12 56.7264 29.2805   5
  -5 -11 -13 72.2050 37.1274   3
  -5 -11 -13 39.6551 33.5451   5
  -5 -11 -14 188.293 53.4968   3
  -5 -11 -14 150.398 43.2075   5
  -5 -11 -15-1.17149 23.6767   3
  -5 -11 -15 18.8843 27.1156   5
  -5 -11 -16-27.2521 29.3855   3
  -5 -11 -17-15.9275 33.0951   3
  -5 -12   4 60.2181 46.4131   4
  -5 -12   4 17.7927 22.6276   5
  -5 -12   3-16.5834 17.8626   4
  -5 -12   3 7.83392 27.9009   5
  -5 -12   2 5.67242 13.9973   4
  -5 -12   2-10.8757 16.0425   5
  -5 -12   1 176.673 51.9832   4
  -5 -12   1 132.175 56.0454   5
  -5 -12   0 49.2490 23.9535   4
  -5 -12   0 78.3934 42.3455   5
  -5 -12  -1 9.22750 20.7470   4
  -5 -12  -1-0.64841 29.5803   5
  -5 -12  -2 159.230 43.2761   4
  -5 -12  -2 148.271 48.4736   5
  -5 -12  -3 58.9612 23.8515   4
  -5 -12  -3 49.4741 30.9901   5
  -5 -12  -4 65.0921 27.5022   4
  -5 -12  -4 87.9804 43.1098   5
  -5 -12  -5 117.343 30.6991   4
  -5 -12  -5 98.6967 39.4016   5
  -5 -12  -6 55.9170 18.6194   4
  -5 -12  -6 93.8231 42.8116   5
  -5 -12  -7 434.056 85.0464   5
  -5 -12  -7 455.768 54.6884   4
  -5 -12  -8 1126.84 136.809   5
  -5 -12  -8 923.000 75.3936   4
  -5 -12  -9 1126.78 138.043   5
  -5 -12 -10 206.637 60.7836   5
  -5 -12 -11 42.5210 35.3408   5
  -5 -12 -12 60.0733 40.4457   5
  -5 -12 -13 3.99319 19.7492   5
  -5 -12 -14-4.40201 15.5039   3
  -5 -12 -14 13.6705 22.4623   5
  -5 -12 -15 7.26131 22.0547   3
  -5 -12 -15 24.9161 21.4957   5
  -5 -12 -16 102.665 44.6966   3
  -5 -12 -17 137.938 52.7174   3
  -5 -13   3 39.0029 33.0401   4
  -5 -13   3-0.20634 29.5913   5
  -5 -13   2 8.32320 18.6226   4
  -5 -13   2 14.0278 21.6781   5
  -5 -13   1-13.7536 22.0294   4
  -5 -13   1 7.24000 18.4977   5
  -5 -13   0 52.8015 22.4896   4
  -5 -13   0 50.8294 29.1310   5
  -5 -13  -1 29.5360 20.7144   4
  -5 -13  -1-47.2997 33.1126   5
  -5 -13  -2 9.06935 11.8395   4
  -5 -13  -2 29.2869 18.7152   5
  -5 -13  -3 20.0467 20.5490   4
  -5 -13  -3 9.96634 29.5797   5
  -5 -13  -4 67.4032 28.8922   4
  -5 -13  -4 9.12568 19.2806   5
  -5 -13  -5 11.6717 8.64592   4
  -5 -13  -5 12.2264 25.1534   5
  -5 -13  -6-32.5104 27.7625   5
  -5 -13  -7 353.611 80.9662   5
  -5 -13  -8 1123.47 144.426   5
  -5 -13  -9 179.977 58.8315   5
  -5 -13 -10 45.9317 35.5785   5
  -5 -13 -11 139.054 54.4231   5
  -5 -13 -12 54.1928 31.6766   5
  -5 -13 -13 34.7776 30.9870   5
  -5 -13 -14 69.4559 40.5477   5
  -5 -13 -15 24.9359 34.3518   3
  -5 -13 -15-69.1356 36.2947   5
  -5 -13 -16 28.8139 31.5116   3
  -5 -14   2 1.41694 16.0060   4
  -5 -14   1 1.38276 15.3826   4
  -5 -14   1-68.4319 39.9655   5
  -5 -14   0-35.9949 31.9044   4
  -5 -14   0-3.41732 20.9816   5
  -5 -14  -1-14.6854 21.8709   4
  -5 -14  -1-5.30982 17.5046   5
  -5 -14  -2 4.45232 30.9045   4
  -5 -14  -2-8.01019 25.0179   5
  -5 -14  -3 307.963 85.6222   5
  -5 -14  -4 270.580 77.0404   5
  -5 -14  -5 44.3602 32.7613   5
  -5 -14  -6 103.379 48.3235   5
  -5 -14  -7 443.335 99.4734   5
  -5 -14  -8 109.512 51.3288   5
  -5 -14  -9 48.4699 34.1816   5
  -5 -14 -10 46.7832 31.5337   5
  -5 -14 -11 21.8550 28.9865   5
  -5 -14 -12 51.7901 27.7944   5
  -5 -14 -13 50.3737 38.6129   5
  -5 -14 -14 36.0478 29.8624   5
  -5 -14 -15 63.4568 36.9236   5
  -5 -15  -3-7.83263 22.8679   5
  -5 -15  -4 98.0611 56.5514   5
  -5 -15  -5 56.2929 34.4254   5
  -5 -15  -6 22.9545 20.9030   5
  -5 -15  -7 59.0364 31.6566   5
  -5 -15  -8 309.383 81.2451   5
  -5 -15  -9 179.514 70.7386   5
  -5 -15 -10 395.451 94.5829   5
  -5 -15 -11 399.302 95.9102   5
  -5 -15 -12 107.816 52.0249   5
   5  15  13 247.629 67.6637   2
  -5 -15 -13 172.689 63.2759   5
  -5 -15 -14 105.265 48.2416   5
  -5 -15 -15 155.690 54.2002   5
   5  16  12 69.3300 30.1637   2
   5  16  13 104.461 58.1430   2
   6 -12 -10 10.6642 16.2926   3
   6 -11 -11 92.8023 49.5392   3
   6 -11 -10-50.0700 33.5225   3
   6 -11  -9 16.8672 31.5619   3
   6 -11  -8 131.677 52.6916   3
   6 -11  -7 85.2086 50.6661   1
   6 -11  -7 196.288 59.3194   3
   6 -11  -6 19.3286 21.0802   1
   6 -11  -5 48.5642 41.1075   1
   6 -11  -4 126.997 52.7672   1
   6 -11  -3 7.16337 22.8307   1
   6 -11  -2 23.4521 25.3961   1
   6 -11  -1 117.921 44.9479   1
   6 -11   0 124.954 54.1623   1
   6 -11   1 172.658 59.9670   1
   6 -10 -11 179.783 61.3412   3
   6 -10 -10 267.171 67.4474   3
   6 -10  -9 45.4639 33.0283   3
   6 -10  -8-0.81945 12.9449   3
   6 -10  -8-33.1744 38.6217   1
   6 -10  -7 107.907 47.6895   1
   6 -10  -7-13.3273 18.7231   3
   6 -10  -6 112.397 49.0387   1
   6 -10  -6 81.0010 34.5189   3
   6 -10  -5-8.35307 11.3935   3
   6 -10  -5 38.1330 31.0750   1
   6 -10  -4 141.727 59.6914   1
   6 -10  -3 28.3409 31.7400   1
   6 -10  -2-40.3766 37.7101   1
   6 -10  -1 59.0648 31.3387   1
   6 -10   0-7.88162 18.3462   1
   6 -10   1 73.3723 44.2670   1
   6 -10   2 196.990 63.3000   1
   6 -10   3 245.345 69.1073   1
   6  -9 -12 4.27981 34.3328   3
   6  -9 -11 24.3267 21.7972   3
   6  -9 -10 64.3093 33.6014   3
   6  -9  -9 232.987 61.0000   3
   6  -9  -8 201.723 55.3497   3
   6  -9  -8 175.031 60.9694   1
   6  -9  -7 6.74059 27.3198   1
   6  -9  -7 12.3506 13.2249   3
  -6   9   7 67.4632 24.8312   4
   6  -9  -6 71.8013 42.1353   1
   6  -9  -6 32.9280 27.4738   3
   6  -9  -5 99.5674 34.9525   3
   6  -9  -5-16.2861 24.8020   1
   6  -9  -4 20.4925 25.9522   1
   6  -9  -4 13.0068 17.5855   3
   6  -9  -3 109.597 46.8374   1
   6  -9  -2 22.5621 25.5172   1
   6  -9  -1-13.0903 23.9319   1
   6  -9   0 40.4683 33.8002   1
   6  -9   1-14.5720 15.7199   1
   6  -9   2 414.297 87.3733   1
   6  -9   3 362.179 80.5780   1
   6  -9   4 52.9365 34.8033   1
   6  -9   5-17.2484 21.0184   1
   6  -8 -12 36.6089 32.5728   3
   6  -8 -11 97.8659 43.4610   3
   6  -8 -10 126.944 49.0082   3
   6  -8  -9 47.3714 27.4979   3
  -6   8   9 19.1931 17.2619   4
   6  -8  -8 100.704 42.8078   1
   6  -8  -8 83.0811 35.5878   3
  -6   8   8 57.4331 46.6250   4
   6  -8  -7 236.663 68.6452   1
   6  -8  -7 266.870 57.2177   3
  -6   8   7 265.808 51.1214   4
   6  -8  -6 630.900 105.474   1
   6  -8  -6 625.241 86.9747   3
   6  -8  -5 468.748 71.7493   3
   6  -8  -5 347.254 77.5830   1
   6  -8  -4 47.7204 30.4479   1
   6  -8  -4 53.9647 28.6207   3
   6  -8  -3 346.208 56.0630   3
   6  -8  -3 355.678 78.0647   1
   6  -8  -2 1352.25 149.801   1
   6  -8  -1 139.412 44.4667   1
   6  -8   0-11.5587 19.2126   1
   6  -8   1 214.385 58.0403   1
   6  -8   2 284.065 68.1677   1
   6  -8   3 62.3416 38.9973   1
   6  -8   4-3.75917 16.3822   1
   6  -8   5 4.55555 18.6607   1
   6  -8   6 26.2284 25.2349   1
   6  -7 -12 155.376 55.7494   3
   6  -7 -11 77.9473 38.4441   3
  -6   7  10-15.3873 11.8055   4
   6  -7 -10 41.5926 26.6724   3
  -6   7   9 23.5887 17.7795   4
   6  -7  -9-8.02274 16.2255   3
   6  -7  -8 27.0682 26.6236   1
   6  -7  -8 34.8180 21.1765   3
  -6   7   8 3.92734 16.2597   4
   6  -7  -7 68.5457 36.1267   1
   6  -7  -7 97.8659 32.7046   3
  -6   7   7 79.4645 31.9477   4
   6  -7  -6 180.815 54.3605   1
   6  -7  -6 190.180 44.2161   3
   6  -7  -5 286.254 69.8219   1
   6  -7  -5 264.732 52.6660   3
   6  -7  -4 61.9397 34.3039   1
   6  -7  -4 54.3735 26.6132   3
   6  -7  -3 207.981 43.5286   3
   6  -7  -3 179.078 51.1944   1
   6  -7  -2 75.0199 27.9026   3
   6  -7  -2 24.2641 25.5562   1
   6  -7  -1 22.7240 18.0140   1
   6  -7   0 17.5654 15.3643   1
   6  -7   1 225.838 58.5520   1
   6  -7   2 146.803 51.3905   1
   6  -7   3 110.061 39.2476   1
   6  -7   4 38.5521 27.2557   1
   6  -7   5 611.326 101.885   1
   6  -7   6 385.704 82.6907   1
   6  -7   7-3.40067 16.8034   1
   6  -6 -13 55.2542 33.6191   3
  -6   6  12 58.7099 29.2933   4
   6  -6 -12 97.9752 40.4264   3
  -6   6  11 81.0188 32.6469   4
   6  -6 -11 63.6473 39.4411   3
  -6   6  10 112.813 35.9187   4
   6  -6 -10 101.023 45.3559   3
  -6   6   9 43.5389 24.0596   4
   6  -6  -9 41.7920 29.9796   3
   6  -6  -8 11.3174 23.7373   3
  -6   6   8 24.5908 22.5361   4
   6  -6  -7 11.5927 21.5351   1
   6  -6  -7-3.47713 13.3908   3
  -6   6   7-8.13058 12.1872   4
   6  -6  -6 64.9718 30.3269   1
   6  -6  -6 42.6173 26.3033   3
   6  -6  -5-3.48141 19.2765   1
   6  -6  -5 26.4053 18.3514   3
   6  -6  -4 37.2755 25.3663   1
   6  -6  -4 57.3400 24.5397   3
   6  -6  -3 23.2342 17.5337   3
   6  -6  -3-18.2772 22.6712   1
   6  -6  -2 114.929 29.6799   3
   6  -6  -2 146.861 48.4462   1
   6  -6  -1 33.0746 24.7724   1
   6  -6   0 84.0504 39.4072   1
   6  -6   1 2.11986 16.2296   1
   6  -6   2 266.664 65.2180   1
   6  -6   3 48.2434 30.6129   1
   6  -6   4 348.211 73.1193   1
   6  -6   5 956.200 122.415   1
   6  -6   6 683.007 107.543   1
   6  -6   7 56.6263 28.3384   1
   6  -6   8 63.4518 40.9174   1
  -6   5  13 160.082 53.0223   4
  -6   5  12 17.1712 15.9594   4
  -6   5  11 169.955 47.4162   4
  -6   5  10 194.126 50.4143   4
  -6   5   9 51.3941 26.9960   4
   6  -5  -9 87.8024 36.2489   3
   6  -5  -8 61.0567 28.2118   3
  -6   5   8 30.4781 19.9368   4
   6  -5  -7-1.60223 13.9724   3
   6  -5  -7 9.55057 16.7748   1
  -6   5   7 6.09526 17.6126   4
   6  -5  -6 16.4006 18.7197   1
   6  -5  -6 9.71564 14.7094   3
  -6   5   6 19.3437 16.1699   4
   6  -5  -5 6.62682 19.7215   1
   6  -5  -5 10.2854 10.4588   3
   6  -5  -4-10.4710 24.9804   1
   6  -5  -4 36.6981 19.4240   3
   6  -5  -3-2.59223 10.1470   3
   6  -5  -3-6.38538 22.2141   1
   6  -5  -2-7.58258 23.3900   1
   6  -5  -2 43.3870 18.0184   3
   6  -5  -1 790.031 65.7509   3
   6  -5  -1 749.321 97.0429   1
   6  -5   0 243.947 55.8448   1
   6  -5   1 282.139 60.0517   1
   6  -5   2 27.2163 24.2914   1
   6  -5   3 55.2588 38.0072   1
   6  -5   4 217.282 56.6081   1
   6  -5   5 45.9390 39.1608   1
   6  -5   6 155.534 52.0154   1
   6  -5   7 78.5459 34.2012   1
   6  -5   8 42.6667 34.2291   1
   6  -5   9 45.6103 36.9523   1
  -6   4  14 71.0427 30.1939   4
  -6   4  13 5.74576 22.7840   4
  -6   4  12 35.7953 14.6576   4
  -6   4  11 20.3442 16.9755   4
  -6   4  10 35.9182 21.5019   4
  -6   4   9 1.52950 17.9047   4
  -6   4   8 21.7886 20.8959   4
   6  -4  -7 181.856 52.7842   1
  -6   4   7 160.204 42.1478   4
   6  -4  -6 305.877 63.2865   1
  -6   4   6 250.082 52.0192   4
   6  -4  -5 662.021 77.3627   3
   6  -4  -5 639.749 89.7868   1
   6  -4  -4 1717.31 118.831   3
   6  -4  -4 1725.64 148.411   1
   6  -4  -3 1949.86 119.882   3
   6  -4  -3 2038.49 158.155   1
   6  -4  -2 1041.23 77.9128   3
   6  -4  -2 1112.71 115.585   1
   6  -4  -1 76.9781 31.5113   1
   6  -4  -1 86.2553 20.7552   3
   6  -4   0 1324.21 71.9711   3
   6  -4   0 1442.06 132.642   1
   6  -4   1 1038.83 111.718   1
   6  -4   2 16.2193 13.5789   1
   6  -4   3 240.048 59.2994   1
   6  -4   4 885.691 108.380   1
   6  -4   5 12.7153 25.7930   1
   6  -4   6 133.094 45.6237   1
   6  -4   7 50.3031 32.7329   1
   6  -4   8-3.42393 21.5766   1
   6  -4   9 329.654 79.0604   1
   6  -4  10 322.665 78.1419   1
  -6   3  14 7.73947 23.5185   4
  -6   3  13-16.3431 26.8642   4
  -6   3  12 7.68239 19.2972   4
  -6   3  11 202.383 55.5154   4
  -6   3  10 191.269 50.2936   4
  -6   3   9 495.489 80.4609   4
  -6   3   8 86.5026 31.9463   4
  -6   3   7 316.575 60.4670   4
  -6   3   6 826.069 93.7643   4
   6  -3  -6 735.884 95.5485   1
   6  -3  -5 410.447 69.7270   1
  -6   3   5 381.448 62.7509   4
   6  -3  -4 126.157 37.9308   1
   6  -3  -3 2373.64 166.927   1
   6  -3  -2 3254.38 149.592   3
   6  -3  -2 3231.20 195.563   1
   6  -3  -1 3213.40 136.753   3
   6  -3  -1 3192.83 193.529   1
   6  -3   0 19.7918 15.3191   1
   6  -3   0 38.9630 11.9935   3
   6  -3   1 555.083 76.4878   1
   6  -3   2 685.022 87.6384   1
   6  -3   3 88.3471 32.4234   1
   6  -3   4 17.0378 17.2796   1
   6  -3   5 35.3024 26.2994   1
   6  -3   6 3.35320 16.4580   1
   6  -3   7 226.482 58.4260   1
   6  -3   8 45.1662 34.0538   1
   6  -3   9 107.612 42.9159   1
   6  -3  10 89.4504 44.9392   1
   6  -3  11-3.43375 26.5095   1
  -6   2  13 39.0368 29.2269   4
  -6   2  12 116.209 46.3421   4
  -6   2  11-8.46108 16.6177   4
  -6   2  10 67.6420 28.6833   4
  -6   2   9 195.506 51.8422   4
  -6   2   8 961.596 109.347   4
  -6   2   7 2023.25 157.578   4
  -6   2   6 1401.69 126.514   4
   6  -2  -6 1557.60 134.440   1
   6  -2  -5 330.835 59.6604   1
  -6   2   5 282.522 53.5502   4
   6  -2  -4 430.203 69.2235   1
   6  -2  -3 1114.72 107.596   1
   6  -2  -2 91.7986 34.4103   1
   6  -2  -1 1293.12 115.838   1
   6  -2   0 3479.50 129.489   3
   6  -2   0 3470.22 198.654   1
   6  -2   1 570.531 32.4725   3
   6  -2   1 873.026 93.7444   1
   6  -2   2 3224.92 193.415   1
   6  -2   3 2025.97 151.294   1
   6  -2   4 5.55055 13.9050   1
   6  -2   5 723.957 92.9734   1
   6  -2   6 772.333 99.0501   1
   6  -2   7-19.5103 19.4144   1
   6  -2   8 138.012 49.1709   1
   6  -2   9 36.2853 28.1064   1
   6  -2  10 95.4936 40.1994   1
   6  -2  11 88.1223 39.8724   1
   6  -2  12 58.0462 40.3770   1
  -6   1  13 40.3665 23.5580   4
  -6   1  12 92.7103 47.6810   4
  -6   1  11 222.995 61.3995   4
  -6   1  10 69.5892 40.6544   4
  -6   1   9 4.86763 16.2667   4
  -6   1   8 27.1247 17.2813   4
  -6   1   7 388.080 71.7113   4
  -6   1   6 999.683 107.496   4
  -6   1   5 493.319 73.3136   4
   6  -1  -5 623.787 79.2593   1
   6  -1  -4 41.3659 23.6405   1
  -6   1   4 23.8717 16.5986   4
   6  -1  -3 1129.28 103.785   1
   6  -1  -2 2194.49 147.102   1
   6  -1  -1 427.975 61.8828   1
   6  -1   0 56.7818 23.9631   1
   6  -1   1 1144.65 56.2827   3
   6  -1   1 1334.53 111.496   1
   6  -1   2 1088.97 103.854   1
   6  -1   3 1421.47 120.679   1
   6  -1   4 799.825 91.5763   1
   6  -1   5 9.14169 10.8602   1
   6  -1   6-9.70492 16.1446   1
   6  -1   7 277.931 57.2667   1
   6  -1   8 16.3454 19.7487   1
   6  -1   9 26.8411 34.9235   1
   6  -1  10 93.2463 36.5329   1
   6  -1  11 4.29354 14.7692   1
   6  -1  12 75.9464 48.2363   1
  -6   1 -14 59.4737 42.8656   6
  -6   0  12 51.3918 24.5699   4
  -6   0  11-4.31422 18.1842   4
  -6   0  10 85.5464 36.7243   4
  -6   0   9 17.7661 15.0516   4
  -6   0   8 345.278 68.9484   4
  -6   0   7 805.335 101.950   4
  -6   0   6 136.513 42.1135   4
   6   0  -5 115.160 34.4167   1
  -6   0   5 66.1203 31.0721   4
   6   0  -4 388.659 59.7153   1
  -6   0   4 351.310 61.5049   4
  -6   0   3 1077.31 104.367   4
   6   0  -3 1038.49 98.0614   1
   6   0  -2 1464.69 114.575   1
   6   0  -1 1512.37 115.236   1
   6   0   0 152.991 37.2819   1
   6   0   1 283.492 50.3044   1
   6   0   2 1050.57 96.3753   1
   6   0   3 109.243 30.3232   1
   6   0   4 960.748 96.8495   1
   6   0   5 1563.81 126.669   1
   6   0   6 37.0124 21.7390   1
   6   0   7 142.500 42.6758   1
   6   0   8 21.5132 22.4660   1
   6   0   9 77.9662 39.1919   1
   6   0  10 60.2924 31.1218   1
   6   0  11 47.8415 28.0519   1
   6   0  12 98.1678 41.2515   1
   6   0  13 109.270 42.5142   1
  -6   0 -13 42.4718 41.1943   6
  -6   0 -14 20.8419 24.4150   6
  -6   0 -15 49.5434 37.2120   6
  -6  -1  12 20.4533 43.2036   4
  -6  -1  11 91.1691 38.5120   4
  -6  -1  10 75.0609 44.6721   4
  -6  -1   9-35.2888 32.6249   4
  -6  -1   8 88.2787 32.3980   4
  -6  -1   7 1053.60 119.133   4
  -6  -1   6 1523.22 139.246   4
  -6  -1   5 154.470 41.8640   4
   6   1  -4 89.1886 26.7033   1
  -6  -1   4 67.2042 28.6816   4
   6   1  -3 57.1404 23.7805   1
  -6  -1   3 49.9463 24.3521   4
   6   1  -2 119.087 32.7418   1
  -6  -1   2 69.1934 20.5256   1
  -6  -1   1 178.870 34.8421   1
   6   1  -1 139.582 32.3649   1
  -6  -1   0 541.648 61.2581   1
   6   1   0 508.454 62.0189   1
   6   1   1 15.9364 9.98292   1
   6   1   2 256.886 46.8689   1
   6   1   3 41.3879 21.7931   1
   6   1   3 14.3987 5.80040   3
   6   1   4 239.332 45.6501   1
   6   1   5 108.663 36.0327   1
   6   1   6 981.132 100.788   1
   6   1   7 1648.53 137.449   1
   6   1   8 660.122 89.2366   1
   6   1   9 18.6067 18.6302   1
   6   1  10 202.391 56.5547   1
   6   1  11 39.6261 32.9253   1
   6   1  12-0.08249 22.0194   1
  -6  -1 -12 46.0738 32.4815   6
   6   1  13-22.4800 27.2265   1
  -6  -1 -13-13.6646 20.6691   6
  -6  -1 -14 219.529 72.9435   6
  -6  -1 -15 91.5149 35.1567   6
  -6  -2  11 141.367 54.3224   4
  -6  -2  10 16.6853 23.8067   4
  -6  -2   9-0.43149 24.2840   4
  -6  -2   8 156.549 52.2859   4
  -6  -2   7 36.3131 19.7961   4
  -6  -2   6 231.934 54.4148   4
  -6  -2   6 203.974 24.1572   6
  -6  -2   5 746.972 97.2163   4
  -6  -2   4 804.211 76.6869   1
  -6  -2   4 684.139 89.8027   4
  -6  -2   3 810.789 75.7522   1
  -6  -2   3 836.926 96.4147   4
   6   2  -3 857.390 80.2209   1
   6   2  -2 55.0549 21.7002   1
  -6  -2   2 42.1648 23.4391   4
  -6  -2   2 45.5521 19.0237   1
  -6  -2   1 2363.79 130.520   1
   6   2  -1 2272.14 134.121   1
  -6  -2   0 562.539 59.3921   1
   6   2   0 535.559 61.6446   1
   6   2   1 149.581 31.8531   1
  -6  -2  -1 144.059 32.9657   1
  -6  -2  -2-14.2104 11.3531   1
   6   2   2 3.59045 10.0490   1
   6   2   3 683.571 50.0748   3
   6   2   3 785.234 76.5278   1
   6   2   4 61.8949 20.3518   1
   6   2   4 31.8071 10.2695   3
   6   2   5 68.2241 27.2228   1
   6   2   6 56.1600 25.9662   1
   6   2   7 235.597 48.3118   1
   6   2   8 777.120 93.3223   1
   6   2   9 6.01980 15.2940   1
   6   2   9 53.2267 21.4160   2
   6   2  10 22.3800 21.8339   1
  -6  -2 -10 25.5820 11.4097   3
   6   2  11 84.2599 39.5299   1
  -6  -2 -11 101.127 43.9996   6
   6   2  12 1.48896 13.9960   1
  -6  -2 -12 24.8804 24.4057   6
   6   2  13 1.51982 13.1886   1
  -6  -2 -13 16.7544 19.5228   6
   6   2  14 33.5256 22.3009   1
  -6  -2 -14 28.4713 19.2471   6
  -6  -2 -15 57.9823 40.5974   6
  -6  -2 -16 25.7767 28.2572   6
  -6  -3  10 221.984 64.6994   4
  -6  -3   9 89.2184 42.8561   4
  -6  -3   8 283.080 67.8524   4
  -6  -3   7 10.2389 16.3713   4
  -6  -3   6 615.804 98.6294   4
  -6  -3   5 468.295 79.4686   4
  -6  -3   5 388.451 33.5721   6
  -6  -3   5 507.406 60.3862   1
  -6  -3   4 52.1704 23.5761   4
  -6  -3   4 75.0796 18.8720   6
  -6  -3   4 52.0296 18.4772   1
  -6  -3   3 382.793 43.5841   6
  -6  -3   3 356.466 47.1019   1
   6   3  -3 372.525 51.0485   1
  -6  -3   3 320.738 62.3155   4
  -6  -3   2 1251.86 88.0074   1
  -6  -3   2 1091.30 110.696   4
   6   3  -2 1176.51 90.1500   1
  -6  -3   1 251.627 36.5875   1
  -6  -3   1 174.186 43.3144   4
   6   3  -1 254.409 39.6087   1
  -6  -3   0 72.8989 20.5323   1
   6   3   0 99.8201 24.6121   1
   6   3   1 17.6001 13.9943   1
  -6  -3  -1 24.4247 14.6451   1
  -6  -3  -2 1064.26 81.9253   1
   6   3   2 941.523 79.6361   1
   6   3   3 2303.67 114.346   3
   6   3   3 2330.93 132.579   1
   6   3   4 336.902 48.0651   1
   6   3   4 307.747 35.4372   3
   6   3   5 200.581 39.8833   1
   6   3   5 161.346 24.2610   3
   6   3   6 645.419 74.6045   1
   6   3   7 32.1741 18.5764   1
   6   3   8 74.3437 32.5431   1
   6   3   9 368.576 61.5096   1
  -6  -3  -9 321.408 68.7937   6
   6   3  10 16.0792 18.2822   1
  -6  -3 -10 2.22170 18.1389   6
  -6  -3 -10 29.5865 12.5704   3
   6   3  11 12.1893 18.5644   1
  -6  -3 -11-12.1855 24.3281   6
  -6  -3 -11 16.1217 18.0994   3
   6   3  12 16.5106 20.4794   1
  -6  -3 -12 59.4748 29.4933   6
   6   3  13 141.593 49.0332   1
  -6  -3 -13 144.230 56.6097   6
   6   3  14 60.5266 38.6949   1
  -6  -3 -14 24.1496 17.2723   6
  -6  -3 -15 30.2873 38.6731   6
  -6  -3 -16 73.1964 50.6499   6
  -6  -4  10 16.9841 41.8228   4
  -6  -4   9 120.143 50.3799   4
  -6  -4   8 106.606 45.4356   4
  -6  -4   7 568.531 97.5376   4
  -6  -4   6 87.6343 37.9669   4
  -6  -4   5 254.687 58.7319   4
  -6  -4   5 185.535 35.5689   1
  -6  -4   4 36.7649 25.0148   4
  -6  -4   4-1.25103 5.16162   6
  -6  -4   4 10.1790 7.91866   1
  -6  -4   3 118.863 38.4075   4
  -6  -4   3 115.794 24.6267   6
  -6  -4   3 111.802 24.3238   1
   6   4  -2 195.414 33.6635   1
  -6  -4   2 159.455 27.8696   1
  -6  -4   2 173.244 30.6357   6
  -6  -4   2 212.156 49.5869   4
  -6  -4   1 418.363 52.7866   6
  -6  -4   1 372.762 42.6548   1
   6   4  -1 356.159 45.1454   1
  -6  -4   1 319.779 56.7503   4
  -6  -4   0 158.376 28.8530   1
  -6  -4   0 85.1294 24.2693   6
   6   4   0 132.835 26.8932   1
  -6  -4   0 67.4823 23.4930   4
  -6  -4  -1 3.44726 8.96906   1
   6   4   1 39.3266 15.4295   1
  -6  -4  -1 32.0893 20.4791   6
  -6  -4  -2 20.2499 23.4041   6
   6   4   2 13.2646 11.4411   1
   6   4   3 375.189 47.6235   1
  -6  -4  -4 1777.19 129.902   6
   6   4   4 1878.96 107.835   3
   6   4   4 1779.29 112.297   1
  -6  -4  -5 664.605 85.6758   6
   6   4   5 714.419 61.5267   3
   6   4   5 802.094 78.9771   1
  -6  -4  -6 972.929 100.361   6
   6   4   6 1096.71 95.7534   1
   6   4   6 988.672 70.7022   3
  -6  -4  -7 924.227 101.571   6
   6   4   7 996.915 94.9344   1
   6   4   7 1010.70 71.1335   3
   6   4   8 11.7502 14.6269   1
  -6  -4  -8-0.87940 20.2168   6
   6   4   9 4.22983 15.3959   1
  -6  -4  -9 17.7031 23.2781   6
   6   4  10 155.445 45.1940   1
  -6  -4 -10 158.454 31.4960   3
  -6  -4 -10 161.702 58.0165   6
   6   4  11 236.163 55.5566   1
  -6  -4 -11 247.732 66.2494   6
  -6  -4 -11 291.197 44.7283   3
  -6  -4 -12-21.5489 30.5631   6
  -6  -4 -12 2.86205 10.7302   3
  -6  -4 -13 114.400 48.6778   6
  -6  -4 -14 139.780 56.6441   6
  -6  -4 -15 43.0600 41.1194   6
  -6  -4 -16-30.8772 23.9361   6
  -6  -5   9 36.7967 29.6737   4
  -6  -5   8 85.3123 47.2903   4
  -6  -5   7 45.9838 28.6474   4
  -6  -5   6 44.7502 22.9494   4
  -6  -5   5 72.2526 35.4111   4
  -6  -5   4 206.095 52.2950   4
  -6  -5   4 160.813 29.1607   1
  -6  -5   3 1.69875 16.9770   4
  -6  -5   3 25.5368 12.6002   1
  -6  -5   2 102.204 38.2483   4
  -6  -5   2 83.5675 18.9894   1
  -6  -5   2 133.518 30.4852   6
  -6  -5   1 822.126 76.1744   6
  -6  -5   1 908.493 63.0703   1
  -6  -5   1 814.569 97.9161   4
   6   5  -1 949.834 68.7291   1
  -6  -5   0 17.0892 7.41257   1
   6   5   0 33.4591 12.7067   1
  -6  -5   0 39.8764 18.1155   6
  -6  -5   0 16.0930 20.4098   4
   6   5   1 49.9751 17.3821   1
  -6  -5  -1 45.6014 22.0482   6
  -6  -5  -1 71.6294 28.2880   4
  -6  -5  -2 355.945 54.5647   6
   6   5   2 363.488 41.6906   1
  -6  -5  -3-2.89228 9.85712   6
   6   5   3 8.44001 12.8949   1
   6   5   4 160.422 31.0398   1
  -6  -5  -4 161.933 38.3948   6
   6   5   4 148.239 32.3390   3
   6   5   5 20.1219 13.3566   1
  -6  -5  -5 39.6455 23.0812   6
   6   5   5-4.12600 9.56797   3
  -6  -5  -6 1116.37 110.106   6
   6   5   6 1125.42 92.3144   1
   6   5   6 1094.40 83.4137   3
   6   5   7 31.6399 19.7779   1
  -6  -5  -7 8.98860 18.5244   6
   6   5   7 8.95574 12.1454   3
   6   5   8 55.4853 25.5046   1
  -6  -5  -8 55.1766 27.5556   6
   6   5   8 56.2999 18.9239   3
   6   5   9 317.575 56.9825   1
  -6  -5  -9 302.020 69.1501   6
  -6  -5 -10 506.874 85.9104   6
  -6  -5 -11 360.879 81.0393   6
  -6  -5 -11 352.199 52.7611   3
  -6  -5 -12 13.3412 14.1405   3
  -6  -5 -12-2.93964 15.9660   6
  -6  -5 -13 38.9626 31.6135   6
  -6  -5 -13 108.004 30.4515   3
  -6  -5 -14 61.2441 39.3300   6
  -6  -5 -15 122.396 54.5885   6
  -6  -5 -16 105.401 58.7869   6
  -6  -6   8 35.5916 26.7690   4
  -6  -6   7 123.781 48.2977   4
  -6  -6   7 30.5566 18.7924   5
  -6  -6   6 115.242 49.8525   4
  -6  -6   5 126.908 47.2042   4
  -6  -6   4 21.5094 28.5370   4
  -6  -6   3 20.5051 17.2830   4
  -6  -6   2 180.760 48.7275   4
  -6  -6   2 85.6431 16.9803   1
  -6  -6   1 70.5898 25.3231   4
  -6  -6   1 43.7714 10.4391   1
   6   6   0 97.1811 20.9641   1
  -6  -6   0 95.4131 30.1711   6
  -6  -6   0 100.800 33.5715   4
  -6  -6  -1 843.573 86.3289   6
  -6  -6  -1 738.243 90.1436   4
   6   6   1 860.120 59.7413   1
   6   6   2 109.690 22.3343   1
  -6  -6  -2 93.5234 28.7769   4
  -6  -6  -2 108.007 31.5066   6
  -6  -6  -3 229.926 46.9459   6
   6   6   3 239.423 33.8965   1
   6   6   4 807.948 80.3465   3
  -6  -6  -4 747.943 88.7689   6
   6   6   4 670.940 60.3491   1
   6   6   5 589.467 66.6879   3
  -6  -6  -5 581.767 79.6710   6
   6   6   5 617.932 60.8343   1
   6   6   6 45.6742 17.6109   1
  -6  -6  -6 106.126 31.7521   6
   6   6   6 36.5247 16.9670   3
   6   6   7 159.267 34.9901   1
  -6  -6  -7 178.773 50.0217   6
   6   6   7 158.190 33.4058   3
   6   6   8 215.860 42.3569   1
  -6  -6  -8 272.119 59.0970   6
   6   6   8 227.093 42.1710   3
  -6  -6  -9 19.0389 29.5618   6
  -6  -6 -10 620.555 96.1947   6
  -6  -6 -11 94.8476 40.8344   6
  -6  -6 -11 115.394 31.6095   3
  -6  -6 -12 213.268 62.3524   6
  -6  -6 -12 305.849 54.3112   3
  -6  -6 -13 6.50950 16.0142   6
  -6  -6 -13 46.5684 23.0954   3
  -6  -6 -14 20.3183 27.3894   6
  -6  -6 -14 10.3918 14.0982   3
  -6  -6 -15-17.4948 20.2959   6
  -6  -6 -16-72.8864 43.1203   6
  -6  -7   7 37.1874 45.6627   4
  -6  -7   7 1.32739 20.4103   5
  -6  -7   6 24.6955 28.4059   4
  -6  -7   6 24.5150 26.2119   5
  -6  -7   5 2.88854 13.6568   4
  -6  -7   5 4.20163 18.0063   5
  -6  -7   4 120.458 43.7116   4
  -6  -7   3 10.5596 14.0573   4
  -6  -7   2 627.702 91.2475   4
  -6  -7   1 303.496 60.6209   4
  -6  -7   0 309.267 58.8808   4
  -6  -7  -1 215.070 46.3531   6
   6   7   1 164.528 21.1622   1
  -6  -7  -1 111.442 36.3111   4
   6   7   2 1.77373 3.82617   1
  -6  -7  -2-5.70792 16.6456   6
  -6  -7  -2 29.6279 22.6291   4
  -6  -7  -3 158.143 40.7531   6
   6   7   3 148.615 23.9762   1
  -6  -7  -3 115.440 35.1088   4
   6   7   4 62.5014 17.8767   1
  -6  -7  -4 88.3189 29.9081   6
  -6  -7  -5 2761.49 185.395   6
   6   7   5 2790.54 133.605   1
   6   7   6 668.149 64.4746   1
  -6  -7  -6 599.938 86.2967   6
   6   7   7 148.696 32.0182   1
  -6  -7  -7 131.319 42.4743   6
   6   7   8 230.432 43.0302   1
  -6  -7  -8 196.864 53.0809   6
  -6  -7  -9 256.089 68.0834   6
  -6  -7 -10 281.900 71.1653   6
  -6  -7 -11 51.0587 30.6166   3
  -6  -7 -11 24.8464 26.1202   6
  -6  -7 -12 50.5636 31.8101   6
  -6  -7 -12 3.99018 13.5618   3
  -6  -7 -13-41.7992 31.1263   6
  -6  -7 -13 39.1010 16.8289   3
  -6  -7 -13 102.377 40.9340   5
  -6  -7 -14 152.849 61.3200   6
  -6  -7 -14 136.095 43.7870   3
  -6  -7 -15 170.117 65.7099   6
  -6  -7 -16 32.0839 32.7388   6
  -6  -8   7 31.8075 37.6112   4
  -6  -8   6 71.3252 40.4169   4
  -6  -8   6 21.8892 23.6458   5
  -6  -8   5 293.544 77.7408   4
  -6  -8   5 357.506 71.6898   5
  -6  -8   4 55.5606 31.5597   4
  -6  -8   4 100.618 43.2783   5
  -6  -8   3 256.740 64.9510   4
  -6  -8   3 193.946 52.8069   5
  -6  -8   2 727.528 102.510   4
  -6  -8   1 1152.97 123.687   4
  -6  -8   0 847.359 101.551   4
  -6  -8  -1 77.9154 30.8353   4
  -6  -8  -2 916.200 97.8866   4
   6   8   2 712.315 35.0025   1
   6   8   3 1066.36 57.9847   1
  -6  -8  -3 1076.83 105.069   4
  -6  -8  -4 491.571 75.5070   6
   6   8   4 452.025 41.1507   1
  -6  -8  -4 387.215 62.0603   4
   6   8   5 45.0728 16.7170   1
  -6  -8  -5 46.9460 31.1500   6
  -6  -8  -5 35.9069 19.0602   4
   6   8   6 1910.36 108.687   1
  -6  -8  -6 1915.80 164.859   6
   6   8   7 101.141 27.0745   1
  -6  -8  -7 143.355 51.7683   6
  -6  -8  -8 36.9176 26.4061   6
  -6  -8  -9 524.591 89.6488   6
  -6  -8 -10 393.331 80.1991   6
  -6  -8 -11 85.7096 39.9872   6
  -6  -8 -12 110.751 34.8278   3
  -6  -8 -12 30.0693 25.2035   6
  -6  -8 -12 96.6501 35.9189   5
  -6  -8 -13 16.8037 22.3286   6
  -6  -8 -13 30.0752 27.9003   3
  -6  -8 -13 51.5006 31.0039   5
  -6  -8 -14 111.716 50.7702   6
  -6  -8 -14 96.3711 40.4074   3
  -6  -8 -14 138.900 45.1931   5
  -6  -8 -15 77.3841 49.7730   6
  -6  -8 -15 43.5971 26.2407   3
  -6  -8 -16 85.5985 52.9536   6
  -6  -9   6 37.3929 22.2997   4
  -6  -9   5 60.1025 31.1954   4
  -6  -9   5 79.7545 38.4334   5
  -6  -9   4 81.2464 45.2158   4
  -6  -9   4 166.003 51.1826   5
  -6  -9   3 81.1056 39.3727   4
  -6  -9   3 164.004 50.7184   5
  -6  -9   2 49.4877 32.5147   4
  -6  -9   2 118.978 46.3641   5
  -6  -9   1 305.662 65.3271   4
  -6  -9   1 345.563 72.4143   5
  -6  -9   0-39.7278 25.9467   4
  -6  -9   0-4.16300 25.5771   5
  -6  -9  -1 885.497 101.412   4
  -6  -9  -2 48.9127 23.6536   4
  -6  -9  -3 239.881 47.1183   4
   6   9   4 1042.06 56.1918   1
  -6  -9  -4 1310.25 113.278   4
   6   9   5 1223.08 71.3323   1
  -6  -9  -5 1379.40 114.799   4
   6   9   6 711.112 59.4254   1
  -6  -9  -6 717.842 80.8092   4
   6   9   7 71.7675 23.9041   1
  -6  -9  -7 79.7337 30.3695   6
  -6  -9  -8 877.003 118.258   6
  -6  -9  -9 167.142 55.3951   6
  -6  -9 -10 806.040 120.887   6
  -6  -9 -10 946.512 114.415   5
  -6  -9 -11 302.003 76.7544   6
  -6  -9 -11 339.756 68.3502   5
  -6  -9 -12 246.267 76.2599   6
  -6  -9 -12 224.276 57.3248   5
  -6  -9 -13-1.74801 23.9001   3
  -6  -9 -13 26.3104 31.3948   6
  -6  -9 -13 49.8384 27.7439   5
  -6  -9 -14 8.50245 21.7794   3
  -6  -9 -14 31.8406 28.9789   6
  -6  -9 -14-26.7776 21.0365   5
  -6  -9 -15-96.7335 38.9964   3
  -6  -9 -16 92.1690 37.1780   3
  -6 -10   5 68.1668 46.8091   4
  -6 -10   5-31.6310 26.9842   5
  -6 -10   4 82.1570 40.6642   4
  -6 -10   4 9.56511 19.7674   5
  -6 -10   3 30.3392 25.3310   4
  -6 -10   3-31.7971 29.1335   5
  -6 -10   2 230.375 62.7395   4
  -6 -10   2 203.104 57.5622   5
  -6 -10   1 424.484 78.2326   4
  -6 -10   1 367.465 75.7382   5
  -6 -10   0 581.450 98.0765   5
  -6 -10   0 794.626 104.707   4
  -6 -10  -1-13.8545 17.7492   4
  -6 -10  -1 15.8693 21.0658   5
  -6 -10  -2 875.235 115.035   5
  -6 -10  -2 780.601 95.5901   4
  -6 -10  -3 352.361 61.7485   4
  -6 -10  -3 340.497 70.9331   5
  -6 -10  -4 211.551 46.1906   4
  -6 -10  -4 179.419 55.6631   5
   6  10   5 113.422 17.9387   1
  -6 -10  -5 104.778 40.5635   5
  -6 -10  -5 100.131 29.4743   4
   6  10   6 1647.12 88.7468   1
  -6 -10  -6 1865.36 174.448   5
  -6 -10  -6 2093.72 140.037   4
   6  10   7 831.337 68.1179   1
  -6 -10  -7 1051.93 122.801   5
  -6 -10  -7 936.505 89.7724   4
  -6 -10  -8 290.158 67.8096   5
  -6 -10  -8 334.054 52.0635   4
  -6 -10  -9 88.3105 37.8819   5
  -6 -10 -10-6.86437 12.6515   5
  -6 -10 -11 85.3629 38.1547   5
  -6 -10 -12 61.6235 21.6473   5
  -6 -10 -13 147.900 48.4964   5
  -6 -10 -14 25.7843 26.4484   3
  -6 -10 -14 13.4682 23.1917   5
  -6 -10 -15 7.75047 25.4192   3
  -6 -10 -16 54.0260 29.7290   3
  -6 -11   4-14.9930 31.1921   4
  -6 -11   4 41.0485 36.5091   5
  -6 -11   3 56.8138 31.7016   4
  -6 -11   3 55.4277 37.0721   5
  -6 -11   2 83.7522 43.1106   4
  -6 -11   2 91.2599 41.3413   5
  -6 -11   1 28.2565 26.5121   4
  -6 -11   1 29.8660 22.4583   5
  -6 -11   0 25.5792 22.4153   4
  -6 -11   0 36.2991 31.6260   5
  -6 -11  -1 349.055 68.1176   4
  -6 -11  -1 270.354 69.1379   5
  -6 -11  -2 331.224 62.3784   4
  -6 -11  -2 294.767 72.3412   5
  -6 -11  -3 323.145 60.0646   4
  -6 -11  -3 333.988 72.6112   5
  -6 -11  -4 695.775 107.638   5
  -6 -11  -4 879.335 95.4294   4
  -6 -11  -5 28.9610 14.6067   4
  -6 -11  -5 52.7402 31.8927   5
  -6 -11  -6 105.241 28.7767   4
  -6 -11  -6 270.349 67.2871   5
   6  11   7 24.8428 15.5431   1
  -6 -11  -7 24.6684 26.3036   5
  -6 -11  -7-12.8415 8.80150   4
   6  11   8 382.015 46.9899   1
  -6 -11  -8 568.314 94.5678   5
  -6 -11  -8 573.267 68.1064   4
  -6 -11  -9 84.8525 35.5652   5
  -6 -11  -9 79.1152 25.0783   4
  -6 -11 -10 72.5708 37.8436   5
  -6 -11 -10 76.2472 29.0860   4
  -6 -11 -11-20.5908 14.6752   5
  -6 -11 -12 217.028 58.1429   5
  -6 -11 -13 172.397 53.6840   5
  -6 -11 -14 130.620 49.7154   5
  -6 -11 -15 47.7189 34.1239   3
  -6 -11 -16-11.4789 18.6226   3
  -6 -11 -17-41.3569 30.3725   3
  -6 -12   4 6.87560 19.1447   5
  -6 -12   3 22.0996 25.0626   4
  -6 -12   3 36.3826 33.1049   5
  -6 -12   2 72.9963 41.1386   4
  -6 -12   2 55.3689 34.9457   5
  -6 -12   1 41.3068 34.2450   4
  -6 -12   1 52.8085 41.6276   5
  -6 -12   0-50.3561 29.3636   4
  -6 -12   0 30.1232 30.6830   5
  -6 -12  -1 48.2948 28.2442   4
  -6 -12  -1-3.11980 18.1820   5
  -6 -12  -2 114.433 37.2102   4
  -6 -12  -2 228.428 63.6835   5
  -6 -12  -3 1.35846 14.8044   4
  -6 -12  -3 11.3414 15.6567   5
  -6 -12  -4 106.544 35.2529   4
  -6 -12  -4 32.4734 28.9433   5
  -6 -12  -5 178.472 42.8521   4
  -6 -12  -5 195.828 55.7458   5
  -6 -12  -6 21.0640 19.9927   4
  -6 -12  -6 14.4732 20.7641   5
  -6 -12  -7 202.018 42.4567   4
  -6 -12  -7 281.415 73.4908   5
  -6 -12  -8 14.1366 9.07812   4
  -6 -12  -8 11.8982 18.2983   5
  -6 -12  -9 690.329 110.072   5
  -6 -12 -10 159.839 58.4671   5
  -6 -12 -11 205.204 62.7083   5
  -6 -12 -12 91.2891 51.7131   5
  -6 -12 -13 57.7940 34.5455   5
  -6 -12 -14-7.19058 16.0820   5
  -6 -12 -15 83.3346 41.3918   5
  -6 -12 -16 5.45424 24.4906   3
  -6 -12 -17-29.7853 25.1103   3
  -6 -13   3 12.4452 18.7649   5
  -6 -13   2 25.6590 29.9916   4
  -6 -13   2 18.7272 33.3723   5
  -6 -13   1 68.1268 36.7004   4
  -6 -13   1 8.78196 21.6883   5
  -6 -13   0-10.4176 23.2858   4
  -6 -13   0-8.76462 27.1607   5
  -6 -13  -1 41.3891 24.3234   4
  -6 -13  -1 99.1880 45.8647   5
  -6 -13  -2 47.4177 31.9672   4
  -6 -13  -2 67.9903 41.7502   5
  -6 -13  -3 76.1655 33.7009   4
  -6 -13  -3 85.7151 44.6837   5
  -6 -13  -4 45.9621 21.7802   4
  -6 -13  -4 65.7820 38.2935   5
  -6 -13  -5 21.6047 9.80877   4
  -6 -13  -5 31.9553 39.9018   5
  -6 -13  -6 28.3150 30.7088   5
  -6 -13  -7-9.78465 22.9886   5
  -6 -13  -8-31.0613 34.6307   5
  -6 -13  -9-42.9790 36.3595   5
  -6 -13 -10 207.366 63.4321   5
  -6 -13 -11 9.07229 25.6042   5
  -6 -13 -12 5.90051 17.1273   5
  -6 -13 -13 51.3239 32.0480   5
  -6 -13 -14-21.9645 25.5474   5
  -6 -13 -15 19.8762 24.9190   5
  -6 -14   1-19.6789 20.7946   4
  -6 -14   0 45.4929 33.6769   4
  -6 -14  -1-2.06569 18.1661   4
  -6 -14  -1 46.4652 39.2770   5
  -6 -14  -2 63.9304 32.0278   4
  -6 -14  -2 85.4234 48.0733   5
  -6 -14  -3 93.5390 46.8916   5
  -6 -14  -4 1.82734 27.1350   5
  -6 -14  -5 13.1152 30.5332   5
  -6 -14  -6 11.6948 35.2709   5
  -6 -14  -7 53.4593 43.5190   5
  -6 -14  -8 48.4608 40.7017   5
  -6 -14  -9 47.2428 39.8388   5
  -6 -14 -10-3.59704 27.5733   5
  -6 -14 -11 46.9389 37.3898   5
  -6 -14 -12-8.47013 29.9709   5
  -6 -14 -13 1.15173 32.8259   5
  -6 -14 -14 4.28078 19.6967   5
  -6 -14 -15 85.2840 52.1107   5
  -6 -15  -7 15.5205 29.9433   5
  -6 -15  -8 73.9469 41.6059   5
  -6 -15  -9-55.0661 39.5305   5
  -6 -15 -10 284.126 86.6319   5
  -6 -15 -11 20.1488 32.2351   5
  -6 -15 -12-16.3405 32.4281   5
  -6 -15 -13 61.7071 25.5136   5
   7 -10 -10-14.5829 19.4728   3
   7 -10  -4 194.768 64.9379   1
   7 -10  -3 128.981 55.7817   1
   7 -10  -2 151.677 59.6541   1
   7  -9 -11 75.4180 38.6459   3
   7  -9 -10 78.5706 38.7686   3
   7  -9  -9-8.59177 18.2175   3
   7  -9  -8 15.1266 19.8675   3
   7  -9  -7 85.0271 58.0574   1
   7  -9  -6 125.164 52.7175   1
   7  -9  -5 145.291 55.6032   1
   7  -9  -4 10.1969 40.9105   1
   7  -9  -3 53.6439 43.8499   1
   7  -9  -2-5.19584 26.2101   1
   7  -9  -1 31.9410 24.8584   1
   7  -9   0 13.4971 21.5218   1
   7  -9   1 69.1834 34.2459   1
   7  -9   2 47.5040 37.9533   1
   7  -8 -11 118.217 45.8054   3
   7  -8 -10-3.06770 13.5143   3
   7  -8  -9 16.5833 24.8930   3
   7  -8  -8 51.8959 40.2021   1
   7  -8  -8-44.2058 26.6169   3
   7  -8  -7 30.1809 24.2787   3
  -7   8   7 3.63574 18.3679   4
   7  -8  -7-3.99390 18.2327   1
   7  -8  -6 56.3968 36.8038   1
   7  -8  -6 28.1512 20.7254   3
   7  -8  -5 37.6830 33.4071   1
   7  -8  -4 343.504 83.6339   1
   7  -8  -3 110.179 54.5198   1
   7  -8  -2 82.4569 48.7422   1
   7  -8  -1-2.79683 18.9893   1
   7  -8   0 22.4159 34.4414   1
   7  -8   1 54.0655 28.7770   1
   7  -8   2-14.4000 30.0884   1
   7  -8   3 114.186 52.0725   1
   7  -8   4 44.6746 35.3326   1
   7  -7 -11 195.469 60.4158   3
   7  -7 -10 66.1515 33.4251   3
  -7   7   9 149.126 45.7460   4
   7  -7  -9 190.967 55.8083   3
   7  -7  -8 139.395 54.2393   1
   7  -7  -8 176.415 53.4070   3
  -7   7   8 184.140 51.6068   4
   7  -7  -7 17.0342 18.3677   1
   7  -7  -7 14.6376 27.2061   3
  -7   7   7 12.9663 10.9074   4
   7  -7  -6 159.609 58.7947   1
   7  -7  -6 160.634 45.9861   3
   7  -7  -5 298.475 79.4361   1
   7  -7  -5 336.655 59.6956   3
   7  -7  -4 291.907 71.4487   1
   7  -7  -4 233.307 50.5979   3
   7  -7  -3 242.455 75.9769   1
   7  -7  -2 49.6900 28.5014   1
   7  -7  -1 184.026 59.4767   1
   7  -7   0 55.7780 34.9755   1
   7  -7   1-5.97580 20.5010   1
   7  -7   2 6.38558 17.4276   1
   7  -7   3 20.6019 29.6310   1
   7  -7   4 159.023 51.0182   1
   7  -7   5 25.1319 36.7001   1
   7  -6 -12 36.8065 37.2854   3
  -7   6  11 63.0812 31.4755   4
   7  -6 -11 75.2674 35.7968   3
  -7   6  10 124.880 41.4088   4
   7  -6 -10 117.995 44.6435   3
  -7   6   9 4.08666 13.5370   4
   7  -6  -9 51.0715 29.4890   3
   7  -6  -8 109.712 44.3658   1
   7  -6  -8 85.8148 37.2350   3
  -7   6   8 157.787 43.3688   4
   7  -6  -7 59.4730 33.9382   1
   7  -6  -7 119.980 43.2013   3
  -7   6   7 82.1105 29.2033   4
   7  -6  -6 59.3816 34.9052   1
   7  -6  -6 112.487 37.5392   3
   7  -6  -5 59.0007 34.9868   1
   7  -6  -5 52.7769 21.2267   3
   7  -6  -4 315.037 71.2197   1
   7  -6  -4 391.976 60.4580   3
   7  -6  -3 579.677 69.1679   3
   7  -6  -3 609.716 101.284   1
   7  -6  -2 10.1529 21.9435   1
   7  -6  -1 33.3195 30.8617   1
   7  -6   0 630.284 101.470   1
   7  -6   1 249.598 68.3259   1
   7  -6   2 57.8456 33.3969   1
   7  -6   3 116.708 48.9967   1
   7  -6   4 336.118 80.2459   1
   7  -6   5 181.119 63.1998   1
   7  -6   6 71.5357 45.2837   1
  -7   5  12 15.5438 23.0486   4
   7  -5 -12 71.9750 40.9584   3
  -7   5  11-7.38878 25.4446   4
   7  -5 -11 59.3380 37.4410   3
  -7   5  10 67.6380 31.3577   4
   7  -5 -10 45.4299 25.7629   3
  -7   5   9-28.5046 22.1064   4
   7  -5  -9 92.6390 40.1448   3
   7  -5  -8-22.6846 18.0852   3
  -7   5   8 51.3268 31.1654   4
   7  -5  -7-44.0005 29.9562   1
   7  -5  -7 42.0215 25.5822   3
  -7   5   7 55.0534 27.5457   4
   7  -5  -6 46.8648 33.6322   1
   7  -5  -6 23.3083 25.4269   3
  -7   5   6-1.60757 12.7959   4
   7  -5  -5 293.275 66.4119   1
   7  -5  -5 276.455 50.8079   3
   7  -5  -4 688.693 105.013   1
   7  -5  -4 720.163 79.1626   3
   7  -5  -3 41.0018 15.5764   3
   7  -5  -3 18.5019 19.4115   1
   7  -5  -2 68.3882 25.6032   3
   7  -5  -2 88.3019 40.0519   1
   7  -5  -1 377.535 76.8894   1
   7  -5   0 673.996 102.744   1
   7  -5   1 152.796 52.7464   1
   7  -5   2 9.66195 19.6921   1
   7  -5   3-28.6459 28.5876   1
   7  -5   4 154.763 49.5351   1
   7  -5   5 16.7721 18.1955   1
   7  -5   6-4.08131 16.6150   1
   7  -5   7 39.7986 28.8676   1
   7  -5   8 49.7713 29.5542   1
  -7   4  13 20.7382 19.1654   4
  -7   4  12-5.47048 14.6599   4
  -7   4  11 6.96170 16.7021   4
  -7   4  10-0.07790 16.1102   4
  -7   4   9 246.206 58.5541   4
  -7   4   8 525.678 83.6353   4
   7  -4  -7 415.994 78.5430   1
  -7   4   7 349.359 69.4429   4
   7  -4  -6 101.668 38.6362   1
  -7   4   6 43.4249 25.2527   4
   7  -4  -5 78.8368 27.9711   3
   7  -4  -5 62.8487 33.9989   1
   7  -4  -4 703.592 76.8852   3
   7  -4  -4 678.813 97.1278   1
   7  -4  -3 634.853 69.1368   3
   7  -4  -3 823.350 106.523   1
   7  -4  -2 88.2015 36.4127   1
   7  -4  -2 105.553 25.0012   3
   7  -4  -1 112.884 44.6625   1
   7  -4  -1 118.541 24.7422   3
   7  -4   0 75.5906 36.2546   1
   7  -4   1 23.8677 26.2202   1
   7  -4   2 16.8753 21.4715   1
   7  -4   3 20.2608 17.8153   1
   7  -4   4-8.37717 14.7733   1
   7  -4   5 50.9440 34.4704   1
   7  -4   6-18.3438 22.3611   1
   7  -4   7-9.36534 19.2066   1
   7  -4   8 11.8183 27.0519   1
   7  -4   9 72.6437 44.3889   1
  -7   3  13 48.0633 30.3544   4
  -7   3  12 44.0956 40.2964   4
  -7   3  11 56.7545 36.8911   4
  -7   3  10-59.6200 31.6120   4
  -7   3   9 281.278 65.4834   4
  -7   3   8 445.847 80.4440   4
   7  -3  -7 101.889 41.0909   1
  -7   3   7 38.0280 28.6594   4
   7  -3  -6 0.87637 20.5567   1
  -7   3   6-9.76550 15.9062   4
   7  -3  -5-34.7455 21.9718   1
  -7   3   5-18.1312 22.2156   4
   7  -3  -4 277.627 59.8565   1
   7  -3  -3 320.360 66.2138   1
   7  -3  -3 420.817 55.5484   3
   7  -3  -2-16.3460 19.1998   1
   7  -3  -2-1.01467 13.7739   3
   7  -3  -1 1392.81 85.8709   3
   7  -3  -1 1472.05 138.185   1
   7  -3   0 70.4905 31.3809   1
   7  -3   0 75.6294 15.9980   3
   7  -3   1-25.9729 17.4167   1
   7  -3   2 70.7091 33.5477   1
   7  -3   3 33.9657 22.6045   1
   7  -3   4 668.906 98.8194   1
   7  -3   5 49.6727 27.4320   1
   7  -3   6 19.8094 24.3174   1
   7  -3   7 58.2574 25.1594   1
   7  -3   8 23.0431 28.9644   1
   7  -3   9 35.2007 37.0587   1
   7  -3  10 135.561 57.8481   1
  -7   2  12 25.0666 25.8403   4
  -7   2  11 78.1265 36.5113   4
  -7   2  10 36.3155 29.4844   4
  -7   2   9 88.6996 43.5667   4
  -7   2   8 538.298 86.1959   4
  -7   2   7 207.877 56.2379   4
   7  -2  -6 144.096 42.5283   1
  -7   2   6 52.5072 24.5426   4
   7  -2  -5 18.4543 12.9898   1
  -7   2   5 9.10778 15.6244   4
   7  -2  -4 29.3028 23.4986   1
   7  -2  -3 127.264 39.7836   1
   7  -2  -2 355.589 63.9736   1
   7  -2  -1 92.9989 34.2002   1
   7  -2  -1 95.8657 22.9254   3
   7  -2   0 3.56066 21.9489   1
   7  -2   0 4.58343 7.15252   3
   7  -2   1 64.3133 28.9974   1
   7  -2   1 26.2539 7.09685   3
   7  -2   2 184.886 52.8267   1
   7  -2   3-2.04066 23.8782   1
   7  -2   4 187.077 51.5717   1
   7  -2   5-12.3891 21.6134   1
   7  -2   6 14.6478 19.3301   1
   7  -2   7-2.99346 13.6682   1
   7  -2   8 37.7657 29.0305   1
   7  -2   9 53.1716 32.1835   1
   7  -2  10 63.8769 36.8458   1
  -7   1  12 19.3892 23.8559   4
  -7   1  11 13.0081 32.0744   4
  -7   1  10 19.8789 23.5607   4
  -7   1   9 109.197 47.2586   4
  -7   1   8 358.424 74.7041   4
  -7   1   7 314.844 66.9422   4
   7  -1  -6 50.3879 32.0089   1
  -7   1   6 6.62423 18.8127   4
   7  -1  -5-18.5552 17.6833   1
  -7   1   5-15.8282 19.1200   4
   7  -1  -4 198.611 49.0956   1
  -7   1   4 173.443 45.6886   4
   7  -1  -3-1.46446 14.6114   1
   7  -1  -2-11.4809 14.9890   1
   7  -1  -1 128.975 36.6150   1
   7  -1   0 106.051 32.7773   1
   7  -1   1 249.598 54.3391   1
   7  -1   1 263.787 26.4534   3
   7  -1   2-5.41435 15.8120   1
   7  -1   3 423.356 69.6085   1
   7  -1   4 1386.47 130.210   1
   7  -1   5 1211.00 125.240   1
   7  -1   6 952.847 113.761   1
   7  -1   7 32.6269 26.6221   1
   7  -1   8 16.3871 14.5913   1
   7  -1   9-4.92044 20.1762   1
   7  -1  10 37.5426 37.6876   1
   7  -1  11 120.074 52.8606   1
  -7   0  11 18.6784 19.0187   4
  -7   0  10 25.0582 26.7556   4
  -7   0   9 4.30376 16.9195   4
  -7   0   8 1.22888 21.4536   4
  -7   0   7 35.2061 28.3970   4
  -7   0   6 79.1146 36.4871   4
   7   0  -5 30.6173 19.4568   1
  -7   0   5 14.9196 13.8049   4
   7   0  -4 112.709 34.4022   1
  -7   0   4 94.3826 35.2413   4
   7   0  -3 45.6534 25.6673   1
  -7   0   3 75.8011 29.5866   4
   7   0  -2 280.109 52.3866   1
   7   0  -1 709.605 85.5293   1
   7   0   0 134.526 35.9833   1
   7   0   1 3096.62 185.365   1
   7   0   2 366.035 63.8398   1
   7   0   3 845.529 95.8561   1
   7   0   4 1777.92 145.018   1
   7   0   5 625.873 87.6891   1
   7   0   6 86.6348 36.8666   1
   7   0   7 466.491 79.5979   1
   7   0   8 87.3817 32.4733   1
   7   0   9-38.7940 26.3984   1
   7   0  10 221.972 62.4749   1
   7   0  11 35.3283 35.5624   1
   7   0  12 92.3245 43.7066   1
  -7   0 -13 38.7226 45.0183   6
  -7  -1  11 52.7460 41.0176   4
  -7  -1  10 46.4349 37.3136   4
  -7  -1   9 58.2673 32.8373   4
  -7  -1   8 9.27832 15.6726   4
  -7  -1   7 222.619 57.8238   4
  -7  -1   6 141.477 45.3852   4
  -7  -1   5 6.15009 13.8621   4
   7   1  -4 2.92735 9.89368   1
  -7  -1   4 2.14095 11.9433   4
  -7  -1   3 614.603 86.0814   4
   7   1  -3 588.716 76.7561   1
   7   1  -2 155.534 38.6120   1
   7   1  -1 101.355 28.8406   1
   7   1   0 316.761 53.1888   1
   7   1   1 330.644 55.4520   1
   7   1   2 4559.09 228.053   1
   7   1   3 68.1902 13.1298   3
   7   1   3 204.266 47.8649   1
   7   1   4 210.851 49.1554   1
   7   1   5 92.1790 35.3655   1
   7   1   6 753.712 93.9478   1
   7   1   7 24.1032 25.6537   1
   7   1   8 56.8470 26.5104   1
   7   1   9 88.1317 34.8315   1
   7   1  10-4.03178 22.4506   1
   7   1  11 42.0101 31.1554   1
   7   1  12 60.5551 31.0261   1
  -7  -1 -12 18.4231 32.5316   6
  -7  -1 -13-13.0226 17.0092   6
  -7  -1 -14-2.14439 31.2714   6
  -7  -2  10-43.8516 19.6884   4
  -7  -2   9 116.626 54.2363   4
  -7  -2   8 312.697 76.8301   4
  -7  -2   7 64.8743 32.7073   4
  -7  -2   6 314.049 70.2008   4
  -7  -2   5 355.501 70.1904   4
   7   2  -4 34.0461 17.9218   1
  -7  -2   4 54.1511 32.1923   4
   7   2  -3 171.910 40.4948   1
  -7  -2   3 99.5422 43.1849   4
   7   2  -2 285.061 51.2932   1
  -7  -2   2 282.843 59.8243   4
   7   2  -1 118.549 30.5760   1
   7   2   0 17.6509 11.5226   1
   7   2   1 303.847 51.6753   1
   7   2   2 396.656 59.0661   1
   7   2   3 560.931 47.4649   3
   7   2   3 796.931 84.4092   1
   7   2   4 8.98361 13.6302   1
   7   2   4 5.41672 4.31847   3
   7   2   5 7.39252 12.4470   1
   7   2   6 21.7703 23.8726   1
   7   2   7 523.515 77.4415   1
   7   2   8 137.664 40.4883   1
   7   2   9 600.367 89.5084   1
   7   2  10 94.4646 36.8206   1
   7   2  11 7.83497 20.5981   1
  -7  -2 -11 8.52046 18.5673   6
   7   2  12 68.0040 37.8277   1
  -7  -2 -12 42.3945 42.3226   6
   7   2  13 132.787 48.9068   1
  -7  -2 -13 180.301 64.2930   6
  -7  -2 -14-13.6534 32.2970   6
  -7  -3   9-5.30708 17.7497   4
  -7  -3   8 84.0712 43.6897   4
  -7  -3   7 186.834 60.2454   4
  -7  -3   6 43.8251 29.9978   4
  -7  -3   5 220.265 60.5071   4
  -7  -3   4 210.706 53.4645   4
  -7  -3   4 226.280 35.2130   6
   7   3  -3 259.910 46.2997   1
  -7  -3   3 253.668 61.6410   4
  -7  -3   2 691.772 92.1786   4
   7   3  -2 776.532 79.6028   1
   7   3  -1 19.2890 12.7501   1
  -7  -3   1 29.0837 15.0777   1
  -7  -3   1 28.8663 22.2930   4
  -7  -3   0-7.74690 12.0560   1
   7   3   0 1.35213 9.11965   1
   7   3   1 30.1715 16.5134   1
   7   3   2 2494.68 147.723   1
   7   3   3 27.0708 11.3125   3
   7   3   3-6.14382 10.8977   1
   7   3   4 358.380 55.7980   1
   7   3   4 278.382 34.4994   3
   7   3   5 21.5141 20.9281   1
   7   3   5 27.7992 11.3848   3
   7   3   6 402.651 63.1386   1
   7   3   7 191.618 46.9806   1
   7   3   8 61.7729 28.8170   1
   7   3   9 210.259 52.8619   1
   7   3  10 30.1150 19.3208   1
  -7  -3 -10 41.7762 30.9745   6
   7   3  11 69.1764 37.2521   1
  -7  -3 -11 45.2924 33.8276   6
   7   3  12 81.4888 39.8160   1
  -7  -3 -12 15.0189 27.2763   6
   7   3  13 133.571 51.4413   1
  -7  -3 -13 98.3451 55.6042   6
  -7  -3 -14 59.5152 24.3533   6
  -7  -4   9 64.7217 47.6276   4
  -7  -4   8-7.19807 18.6083   4
  -7  -4   7 91.9129 43.9384   4
  -7  -4   6 249.037 71.6522   4
  -7  -4   5 157.383 53.0037   4
  -7  -4   4-49.0120 28.3014   4
  -7  -4   4 11.3018 11.6915   6
  -7  -4   3 244.214 59.4792   4
  -7  -4   3 133.878 30.7249   1
  -7  -4   3 252.280 40.0448   6
  -7  -4   2 16.2828 9.10905   1
  -7  -4   2 23.9185 15.6651   6
   7   4  -2 13.0550 15.2459   1
  -7  -4   2 21.2885 13.8277   4
  -7  -4   1 224.880 37.3720   1
   7   4  -1 257.016 42.5742   1
  -7  -4   1 273.222 45.2496   6
  -7  -4   1 205.023 53.2473   4
  -7  -4   0 98.4188 26.5287   1
  -7  -4   0 76.7269 25.9543   6
   7   4   0 65.4211 22.6011   1
  -7  -4   0 87.5037 33.5716   4
  -7  -4  -1 118.494 27.7828   1
   7   4   1 105.717 28.5982   1
   7   4   2 130.433 29.9488   1
   7   4   3 2555.43 146.238   1
   7   4   4 429.064 50.2831   3
   7   4   4 518.151 63.8575   1
   7   4   5 5.51349 12.8086   1
   7   4   5 18.0555 10.4656   3
   7   4   6 25.9374 19.6279   1
   7   4   6 15.3849 9.72870   3
   7   4   7 131.093 36.1314   1
  -7  -4  -7 118.065 43.7996   6
   7   4   8 35.4183 25.2190   1
  -7  -4  -8 12.3253 23.7493   6
   7   4   9 412.043 71.4038   1
  -7  -4  -9 449.000 78.3073   6
   7   4  10 289.827 61.6264   1
  -7  -4 -10 241.711 62.1033   6
   7   4  11 2.72357 15.1886   1
  -7  -4 -11 36.5017 27.3670   6
   7   4  12 5.64423 15.2020   1
  -7  -4 -12 20.6736 37.0203   6
   7   4  13 106.399 41.3205   1
  -7  -4 -13 151.738 59.4132   6
   7   4  14-0.35976 22.7429   1
  -7  -4 -14 28.3040 28.2381   6
  -7  -4 -15 16.0645 24.6719   6
  -7  -5   8 11.3269 25.4970   4
  -7  -5   7 35.3982 29.7486   4
  -7  -5   6-0.63176 13.7152   4
  -7  -5   5-16.3369 27.3966   4
  -7  -5   4 1.92303 20.0266   4
  -7  -5   3 79.0673 30.3463   4
  -7  -5   3 60.7863 20.8479   6
  -7  -5   2 1528.65 105.315   6
  -7  -5   2 1150.10 83.5349   1
  -7  -5   2 1572.56 148.166   4
   7   5  -1 54.2745 21.1511   1
  -7  -5   1 54.1257 18.5314   1
  -7  -5   1 71.6334 24.3152   6
  -7  -5   1 95.1042 37.9956   4
  -7  -5   0 114.199 24.9901   1
   7   5   0 139.355 30.7436   1
  -7  -5   0 180.705 38.1390   6
  -7  -5   0 126.704 40.9022   4
  -7  -5  -1 557.723 71.8664   6
  -7  -5  -1 596.306 82.9812   4
   7   5   1 557.368 58.5133   1
  -7  -5  -2 949.522 96.3652   6
   7   5   2 1083.33 83.8937   1
  -7  -5  -3 46.0424 24.5458   6
   7   5   3 15.5164 15.1681   1
   7   5   4 1542.93 107.139   3
  -7  -5  -4 1470.41 127.046   6
   7   5   4 1523.91 107.667   1
   7   5   5 38.3763 18.7463   1
  -7  -5  -5 29.0136 15.6296   6
   7   5   5 10.9335 8.93574   3
   7   5   6 102.766 30.7256   1
  -7  -5  -6 137.074 40.7830   6
   7   5   6 94.6686 23.9764   3
   7   5   7-8.80374 11.7712   1
  -7  -5  -7 18.3126 19.2231   6
   7   5   7 23.4410 13.0391   3
  -7  -5  -8 923.941 118.284   6
   7   5   8 931.099 97.9011   1
   7   5   9 343.250 61.9726   1
  -7  -5  -9 328.160 68.9225   6
   7   5  10 843.171 100.724   1
  -7  -5 -10 897.940 120.509   6
   7   5  11 95.0335 34.1667   1
  -7  -5 -11 106.786 45.5628   6
   7   5  12 0.22067 13.6286   1
  -7  -5 -12 21.7422 20.1421   6
   7   5  13 85.3914 36.3295   1
  -7  -5 -13 48.8375 35.0969   6
   7   5  14 87.9591 47.3459   1
  -7  -5 -14 29.6637 46.0559   6
  -7  -5 -15 20.5324 37.3766   6
  -7  -6   7 0.51562 15.3731   4
  -7  -6   6 14.0634 30.4833   4
  -7  -6   5 19.7244 22.4983   4
  -7  -6   4 109.151 42.6247   4
  -7  -6   3 24.5734 24.5993   4
  -7  -6   2 23.5801 26.8174   4
  -7  -6   1 1018.65 91.6992   6
  -7  -6   1 865.364 110.158   4
  -7  -6   0 131.474 37.0956   6
   7   6   0 94.5523 23.4044   1
  -7  -6   0 115.419 40.7046   4
  -7  -6  -1 348.582 57.9757   6
   7   6   1 388.951 46.2927   1
  -7  -6  -1 387.583 68.1031   4
   7   6   2 135.945 28.4280   1
  -7  -6  -2 181.426 42.4399   6
  -7  -6  -2 103.827 38.0179   4
  -7  -6  -3 1335.41 121.516   6
   7   6   3 1501.16 97.8603   1
  -7  -6  -4 889.155 100.801   6
   7   6   4 848.796 74.8687   1
  -7  -6  -5 2463.29 176.221   6
   7   6   5 2485.32 148.236   3
   7   6   5 2477.00 139.954   1
  -7  -6  -6 2298.52 174.793   6
   7   6   6 2097.83 132.014   3
   7   6   6 2379.99 142.559   1
   7   6   7 124.975 34.4952   1
  -7  -6  -7 199.141 49.5596   6
   7   6   7 165.811 34.0022   3
   7   6   8 20.1659 18.1686   1
  -7  -6  -8 23.1683 25.8858   6
   7   6   9 221.807 47.7629   1
  -7  -6  -9 215.735 56.7573   6
   7   6  10 23.1622 23.3297   1
  -7  -6 -10 4.91887 21.4828   6
   7   6  11 104.597 37.4292   1
  -7  -6 -11 115.993 48.3888   6
   7   6  12 11.8309 17.1092   1
  -7  -6 -12-11.6228 18.1593   6
   7   6  13 54.6819 35.8662   1
  -7  -6 -13 27.4824 30.6921   6
   7   6  14 46.9091 23.5072   1
  -7  -6 -14 16.9089 27.9997   6
   7   6  15 12.5243 19.6402   1
  -7  -6 -15-11.0342 37.1640   6
  -7  -7   6 77.1307 41.8035   4
  -7  -7   5 65.3561 27.2477   4
  -7  -7   4 16.3888 14.6306   4
  -7  -7   3 31.6922 28.5687   4
  -7  -7   2 232.402 62.5135   4
  -7  -7   1 15.4386 23.4826   4
  -7  -7   0 374.970 68.8811   4
  -7  -7   0 386.441 61.7024   6
   7   7   1 55.6024 17.6609   1
  -7  -7  -1 65.9269 30.1072   6
  -7  -7  -1 37.4930 18.8820   4
  -7  -7  -2 475.833 71.2847   6
   7   7   2 473.812 47.2972   1
  -7  -7  -2 443.772 74.7516   4
  -7  -7  -3 611.642 82.9538   6
   7   7   3 674.579 58.8395   1
  -7  -7  -3 563.471 82.8385   4
  -7  -7  -4 1554.39 138.599   6
   7   7   4 1600.22 99.7293   1
   7   7   5 91.7723 23.4403   1
  -7  -7  -5 84.4730 36.0436   6
  -7  -7  -6 1727.38 152.394   6
   7   7   6 1705.23 113.517   1
   7   7   7 48.7997 22.9441   1
  -7  -7  -7 24.1278 31.2623   6
   7   7   8 248.970 47.9482   1
  -7  -7  -8 197.375 54.1016   6
   7   7   9 34.0514 17.3736   1
  -7  -7  -9 83.5610 43.6660   6
   7   7  10 3.08251 12.3698   1
  -7  -7 -10 11.7980 17.7361   6
   7   7  11 36.9913 25.8750   1
  -7  -7 -11 44.1186 37.0917   6
   7   7  12 49.6521 26.7050   1
  -7  -7 -12 35.1808 30.5996   6
   7   7  13 33.1670 23.1051   1
  -7  -7 -13 55.7144 47.1637   6
  -7  -7 -14 85.0951 48.0113   6
  -7  -7 -15 46.6250 33.5226   6
  -7  -8   6 98.4257 44.7555   4
  -7  -8   6 115.162 48.0097   5
  -7  -8   5 5.31548 27.3487   4
  -7  -8   5 6.66191 16.5591   5
  -7  -8   4 66.5035 39.2246   4
  -7  -8   3 121.261 46.8527   4
  -7  -8   2 185.814 52.7308   4
  -7  -8   1 22.3701 30.0917   4
  -7  -8   0-10.8047 18.1129   4
  -7  -8  -1-16.8655 22.0370   4
   7   8   2 12.7617 8.10965   1
  -7  -8  -2 3.92994 12.2860   6
  -7  -8  -2 6.67315 14.8773   4
   7   8   3 8.31072 9.47160   1
  -7  -8  -3 5.24174 15.1419   6
  -7  -8  -3 0.55206 14.1368   4
  -7  -8  -4 61.6223 33.4707   6
   7   8   4 67.5386 18.7955   1
  -7  -8  -4 92.4694 33.8198   4
  -7  -8  -5 1309.23 135.783   6
   7   8   5 1408.19 91.3677   1
  -7  -8  -6 726.453 100.567   6
   7   8   6 751.507 69.5945   1
   7   8   7 31.2167 21.4003   1
  -7  -8  -7-19.9263 24.9995   6
   7   8   8 82.2978 27.5165   1
  -7  -8  -8 36.1068 23.8791   6
   7   8   9 346.058 55.7467   1
  -7  -8  -9 382.551 80.9371   6
   7   8  10 641.258 80.2274   1
  -7  -8 -10 702.741 110.517   6
   7   8  11 7.50858 15.7028   1
  -7  -8 -11 10.0888 19.6272   6
  -7  -8 -12 57.4834 42.5843   6
  -7  -8 -13 7.18147 38.5169   6
  -7  -8 -13 32.9790 23.4283   5
  -7  -8 -14-66.3642 41.3928   6
  -7  -8 -15-31.2274 37.3923   6
  -7  -9   5 54.5653 34.8741   4
  -7  -9   5-13.5804 19.8722   5
  -7  -9   4 157.182 57.2271   4
  -7  -9   4 162.102 54.5798   5
  -7  -9   3 427.487 93.4895   4
  -7  -9   3 362.133 77.0553   5
  -7  -9   2 399.267 82.8329   4
  -7  -9   2 434.508 88.7741   5
  -7  -9   1 97.6052 39.4840   4
  -7  -9   0 239.037 59.5443   4
  -7  -9  -1 3.75694 14.4318   4
  -7  -9  -2 80.7052 31.0543   4
  -7  -9  -3 107.605 36.0439   4
   7   9   4 167.520 24.6923   1
  -7  -9  -4 149.816 44.6430   4
  -7  -9  -5 5.71097 14.0474   6
   7   9   5 25.4552 14.1008   1
  -7  -9  -5 7.51216 15.7869   4
   7   9   6 33.1424 14.7723   1
  -7  -9  -6 22.5431 17.4996   6
  -7  -9  -6 39.5782 24.4421   4
  -7  -9  -7 1153.49 137.539   6
   7   9   7 1002.27 82.3158   1
   7   9   8 120.735 31.9886   1
  -7  -9  -8 63.2760 38.1142   6
   7   9   9 12.9026 14.2633   1
  -7  -9  -9-7.49759 17.9880   6
   7   9  10 47.0348 25.9241   1
  -7  -9 -10 29.1508 29.5194   6
   7   9  11-0.22366 11.1619   1
  -7  -9 -11 41.8015 40.3327   6
  -7  -9 -12 202.736 73.4928   6
  -7  -9 -12 207.017 56.2448   5
  -7  -9 -13 59.6218 43.7062   6
  -7  -9 -13 59.9147 36.2150   5
  -7  -9 -14 79.8715 46.1992   6
  -7  -9 -14 75.2452 28.5201   5
  -7  -9 -15 95.7349 57.2356   6
  -7 -10   5-52.3345 34.0698   5
  -7 -10   4-72.8627 39.9439   4
  -7 -10   4 36.2799 29.4555   5
  -7 -10   3 105.324 49.2929   4
  -7 -10   3 163.747 59.6805   5
  -7 -10   2 82.9703 45.5112   4
  -7 -10   2 70.7768 38.5940   5
  -7 -10   1-9.31718 16.5244   4
  -7 -10   1 14.2363 21.8208   5
  -7 -10   0 56.2995 25.9597   4
  -7 -10   0 51.1552 37.7315   5
  -7 -10  -1 477.150 81.1123   4
  -7 -10  -1 414.920 84.7976   5
  -7 -10  -2 180.311 47.7268   4
  -7 -10  -3 238.319 52.1355   4
  -7 -10  -4 110.814 33.6734   4
  -7 -10  -5 522.369 79.4235   4
   7  10   6 28.1594 11.4122   1
  -7 -10  -6 43.7111 26.9160   4
   7  10   7 294.727 41.5193   1
  -7 -10  -7 329.459 60.6546   4
   7  10   8 95.7165 27.6071   1
   7  10   9 213.032 41.5456   1
  -7 -10  -9 110.639 47.7860   6
   7  10  10 448.556 62.6539   1
  -7 -10 -10 368.856 90.4715   6
  -7 -10 -10 407.982 83.9721   5
  -7 -10 -11-19.0760 22.2327   6
  -7 -10 -11-0.42038 14.1442   5
  -7 -10 -12-20.3233 22.2472   6
  -7 -10 -12 53.2227 31.5501   5
  -7 -10 -13-60.5604 41.3841   6
  -7 -10 -13 59.6255 33.8318   5
  -7 -10 -14-21.2821 21.8131   5
  -7 -11   4 78.5234 47.6167   5
  -7 -11   3 18.1596 35.6905   4
  -7 -11   3-23.4726 26.6886   5
  -7 -11   2 28.9672 31.2323   4
  -7 -11   2 17.8609 21.2442   5
  -7 -11   1-4.28297 23.7972   4
  -7 -11   1 25.2087 25.9531   5
  -7 -11   0 262.278 69.9825   4
  -7 -11   0 283.870 72.7107   5
  -7 -11  -1 218.476 55.7793   4
  -7 -11  -1 234.784 64.2740   5
  -7 -11  -2 141.571 42.9038   4
  -7 -11  -2 196.351 61.3210   5
  -7 -11  -3 228.268 57.4084   4
  -7 -11  -3 339.222 76.4960   5
  -7 -11  -4 4.13132 14.0842   4
  -7 -11  -4 87.4617 46.1744   5
  -7 -11  -5 680.511 105.443   5
  -7 -11  -5 540.332 79.8485   4
  -7 -11  -6 111.069 47.9803   5
  -7 -11  -6 98.8477 31.6367   4
  -7 -11  -7 4.60576 29.3200   5
  -7 -11  -7-3.20550 19.0197   4
  -7 -11  -8 2091.83 192.913   5
  -7 -11  -8 2064.37 149.300   4
   7  11   9 440.488 55.9944   1
  -7 -11  -9 416.117 90.7646   5
  -7 -11  -9 548.831 72.1917   4
   7  11  10 22.3708 13.7959   1
  -7 -11 -10-2.59069 26.2938   5
  -7 -11 -11-1.43310 26.9236   5
  -7 -11 -12 73.2304 34.7691   5
  -7 -11 -13 139.786 52.4842   5
  -7 -11 -14-64.1171 34.7552   5
  -7 -12   3 51.0964 42.8174   5
  -7 -12   2 4.17756 19.7309   4
  -7 -12   2 103.433 52.2940   5
  -7 -12   1-2.65624 32.5464   4
  -7 -12   1-38.4277 41.4794   5
  -7 -12   0 4.82481 23.3679   4
  -7 -12   0 22.9150 18.9192   5
  -7 -12  -1 63.5235 35.2976   4
  -7 -12  -1 78.8525 44.5600   5
  -7 -12  -2-30.2082 25.5358   4
  -7 -12  -2 34.1012 30.2698   5
  -7 -12  -3 86.5862 36.6249   4
  -7 -12  -3 112.122 51.4310   5
  -7 -12  -4-7.07579 14.2677   4
  -7 -12  -4-6.69241 20.0990   5
  -7 -12  -5 249.476 56.8342   4
  -7 -12  -5 273.271 76.0772   5
  -7 -12  -6 391.033 64.8887   4
  -7 -12  -6 362.392 82.7844   5
  -7 -12  -7-32.0720 24.3017   4
  -7 -12  -7 60.6199 38.1606   5
  -7 -12  -8 342.547 81.0437   5
  -7 -12  -8 293.320 54.5252   4
  -7 -12  -9 120.900 49.9547   5
  -7 -12 -10 138.787 47.6622   5
  -7 -12 -11 156.239 54.1120   5
  -7 -12 -12 97.1238 39.5646   5
  -7 -12 -13 98.6969 41.5660   5
  -7 -12 -14 45.7086 40.5545   5
  -7 -12 -15 16.2905 41.5493   5
  -7 -13   1 105.453 47.1000   4
  -7 -13   0 154.481 53.5666   4
  -7 -13   0 103.425 48.5728   5
  -7 -13  -1 53.5822 40.2584   4
  -7 -13  -1 133.133 56.3061   5
  -7 -13  -2 68.3782 36.1723   4
  -7 -13  -2 37.0658 33.5325   5
  -7 -13  -3-9.23079 18.7850   4
  -7 -13  -3 50.4355 45.3314   5
  -7 -13  -4 205.072 52.2323   4
  -7 -13  -4 205.361 61.1589   5
  -7 -13  -5 113.815 38.3722   4
  -7 -13  -5 224.440 65.7125   5
  -7 -13  -6-26.2258 36.2390   5
  -7 -13  -7 13.2683 25.9460   5
  -7 -13  -8 204.567 64.2570   5
  -7 -13  -9 571.601 107.458   5
  -7 -13 -10 74.4263 51.6133   5
  -7 -13 -11-8.91478 25.6286   5
  -7 -13 -12 14.1698 22.8743   5
  -7 -13 -13 63.9418 54.4927   5
  -7 -13 -14-18.1734 32.8032   5
  -7 -13 -15 89.9094 42.3276   5
  -7 -14  -1 144.454 58.8769   4
  -7 -14  -5 94.1310 51.6391   5
  -7 -14  -6 5.87154 22.9187   5
  -7 -14  -7 35.6451 31.2176   5
  -7 -14  -8 403.434 99.4769   5
  -7 -14  -9 25.2795 31.2077   5
  -7 -14 -10 49.4029 46.1975   5
  -7 -14 -11 96.3830 48.3858   5
  -7 -14 -12 46.8127 31.8229   5
  -7 -14 -13 94.6861 51.1685   5
  -7 -14 -14 11.8614 32.7560   5
  -7 -14 -15 91.5499 44.7498   5
   8  -8  -4 71.2058 42.0626   1
   8  -8  -3 81.4801 56.5998   1
   8  -8  -2-27.5109 39.1551   1
   8  -8  -1-15.5678 24.7690   1
   8  -7 -10 68.4528 40.5457   3
   8  -7  -9-1.17463 13.9973   3
  -8   7   8 62.6559 37.6022   4
   8  -7  -7 43.4319 32.9341   1
  -8   7   7 11.9661 20.4845   4
   8  -7  -6 134.204 57.6226   1
   8  -7  -5 49.0282 37.6687   1
   8  -7  -4 105.906 51.6085   1
   8  -7  -3 1.45855 22.0693   1
   8  -7  -2 262.842 80.4014   1
   8  -7  -1 126.365 62.6740   1
   8  -7   0-14.1643 23.1775   1
   8  -7   1-5.93212 32.8089   1
   8  -7   2 99.7858 40.7173   1
   8  -6 -11 5.96205 15.4251   3
   8  -6 -10-27.6791 24.5939   3
  -8   6   9 90.3164 35.9788   4
   8  -6  -9 16.1766 30.0321   3
   8  -6  -8 28.1706 31.6095   3
   8  -6  -8 12.9139 20.6176   1
  -8   6   8 41.4321 16.8079   4
   8  -6  -7 54.2872 38.3724   1
   8  -6  -7 82.4644 40.5230   3
  -8   6   7-20.0531 21.6606   4
   8  -6  -6 35.1463 44.6962   1
  -8   6   6 54.8763 33.6541   4
   8  -6  -5 370.268 89.6059   1
   8  -6  -4 143.752 57.2075   1
   8  -6  -3 54.9186 30.7183   1
   8  -6  -2 44.0860 28.4370   1
   8  -6  -1 155.325 56.5808   1
   8  -6   0 71.7275 44.3829   1
   8  -6   1-48.6754 19.1752   1
   8  -6   2 49.2764 34.8786   1
   8  -6   3-36.6605 23.4177   1
   8  -6   4-23.0373 33.9716   1
  -8   5  11 1.92539 27.5940   4
   8  -5 -11 27.5804 25.7580   3
  -8   5  10 372.039 75.7994   4
   8  -5 -10 174.461 61.1264   3
  -8   5   9 382.751 77.0183   4
   8  -5  -9 261.872 67.7194   3
   8  -5  -8 56.9870 35.0523   3
  -8   5   8 26.9375 25.6078   4
   8  -5  -7 19.9622 25.6994   1
   8  -5  -7 22.4345 18.0718   3
  -8   5   7 15.6292 14.5042   4
   8  -5  -6 83.7726 45.1484   1
   8  -5  -6 201.538 48.7736   3
  -8   5   6 130.155 44.5076   4
   8  -5  -5 27.1456 27.4515   3
   8  -5  -5-7.00357 21.9500   1
   8  -5  -4 327.561 78.9800   1
   8  -5  -3 84.5262 41.2880   1
   8  -5  -2 384.208 82.7212   1
   8  -5  -1 18.6549 24.5023   1
   8  -5   0 69.0395 42.2859   1
   8  -5   1 29.8387 38.6743   1
   8  -5   2 81.6261 43.5669   1
   8  -5   3 134.669 54.2719   1
   8  -5   4 48.3518 46.5724   1
   8  -5   5-17.7930 26.1036   1
  -8   4  11 17.7492 21.3357   4
  -8   4  10 34.2536 19.7915   4
  -8   4   9 305.510 69.4828   4
  -8   4   8 270.704 65.4549   4
   8  -4  -7 200.435 56.3434   1
   8  -4  -7 196.241 56.7653   3
  -8   4   7 169.383 51.6761   4
   8  -4  -6 24.3439 22.9163   1
   8  -4  -6 80.6818 31.6604   3
  -8   4   6 55.7169 25.6986   4
   8  -4  -5 45.7145 23.8899   3
   8  -4  -5 35.9364 24.9430   1
   8  -4  -4 8.77793 17.5701   1
   8  -4  -4 37.2878 21.2675   3
   8  -4  -3 377.492 80.0119   1
   8  -4  -3 461.597 61.1990   3
   8  -4  -2 64.9216 38.3735   1
   8  -4  -1 613.147 102.629   1
   8  -4   0 58.9243 39.0968   1
   8  -4   1 93.7141 38.3308   1
   8  -4   2 160.679 52.4708   1
   8  -4   3 41.0215 28.0511   1
   8  -4   4 344.647 82.5467   1
   8  -4   5 240.466 71.6239   1
   8  -4   6 116.737 50.0801   1
   8  -4   7 49.4372 42.2705   1
  -8   3  11 25.0861 15.6602   4
  -8   3  10-9.53815 18.0154   4
  -8   3   9 48.1607 35.6195   4
  -8   3   8 118.269 42.3731   4
   8  -3  -7-6.23408 20.8081   1
  -8   3   7 24.5146 29.8566   4
   8  -3  -6 208.769 62.3815   1
  -8   3   6 144.026 46.4414   4
   8  -3  -5 212.488 60.3015   1
  -8   3   5 90.5775 33.1438   4
   8  -3  -4 18.5467 15.2652   1
   8  -3  -3 66.6568 36.4959   1
   8  -3  -3 20.2432 12.0107   3
   8  -3  -2-2.45661 8.81777   3
   8  -3  -2 12.0460 24.8456   1
   8  -3  -1 908.084 119.680   1
   8  -3   0 19.9872 30.1619   1
   8  -3   1 2.69675 16.3145   1
   8  -3   2 279.987 67.3711   1
   8  -3   3 433.029 85.2638   1
   8  -3   4-10.8956 25.8645   1
   8  -3   5 252.118 67.9433   1
   8  -3   6 252.398 72.0856   1
   8  -3   7 174.269 58.6449   1
   8  -3   8-6.68146 26.9087   1
  -8   2  11 83.0917 41.3710   4
  -8   2  10 22.6870 26.8175   4
  -8   2   9 21.3839 21.3611   4
  -8   2   8 27.3574 20.7515   4
  -8   2   7 410.750 80.6071   4
   8  -2  -6 85.4791 40.8361   1
  -8   2   6 134.882 43.3853   4
   8  -2  -5 257.648 62.5374   1
  -8   2   5 290.605 63.6358   4
   8  -2  -4 91.6893 39.2091   1
   8  -2  -3 162.834 50.0735   1
   8  -2  -2 786.784 106.369   1
   8  -2  -1-1.94968 13.0688   1
   8  -2  -1 22.4899 12.0975   3
   8  -2   0 561.207 88.0754   1
   8  -2   1 65.9585 31.4544   1
   8  -2   2 30.9851 18.0425   1
   8  -2   3 402.869 77.0397   1
   8  -2   4 514.193 90.8623   1
[truncated: 39,149 more chars]
