# Supplementary material for: Nucleophile-induced ring contraction in pyrrolo[2,1-c][1,4]benzothiazines: access to pyrrolo[2,1-b][1,3]benzothiazoles
Source: Beilstein J Org Chem. 2023 May 11;19:646–57. doi: 10.3762/bjoc.19.46 (PMC10186265; doi:10.3762/bjoc.19.46)
Supplement: File 2 — Crystallographic information files (CIF) of compounds 3bb (CCDC 2241415), 4 (CCDC 2241420), 6b (CCDC 2241419), 6e (CCDC 2241423), 7a (CCDC 2241418), 10a (CCDC 2241424), 12bd (CCDC 2241422), 14ab (CCDC 2241416), 17a (CCDC 2241417, 2241421). [file Beilstein_J_Org_Chem-19-646-s002.zip › 14ab.cif]

data_psu-1209(lea-31-1)_twin1_hklf5
_audit_creation_date               2021-03-20
_audit_creation_method
;
Olex2 1.3
(compiled 2020.11.12 svn.r5f609507 for OlexSys, GUI svn.r6272)
;
_shelx_SHELXL_version_number       '2018/3'
_audit_contact_author_address      ?
_audit_contact_author_email        ?
_audit_contact_author_name         ''
_audit_contact_author_phone        ?
_publ_contact_author_id_orcid      ?
_publ_section_references
;
Dolomanov, O.V., Bourhis, L.J., Gildea, R.J, Howard, J.A.K. & Puschmann, H.
 (2009), J. Appl. Cryst. 42, 339-341.

Sheldrick, G.M. (2015). Acta Cryst. C71, 3-8.
;
_chemical_name_common              ?
_chemical_name_systematic          ?
_chemical_formula_moiety           'C H2 Cl2, C27 H22 N2 O4 S'
_chemical_formula_sum              'C28 H24 Cl2 N2 O4 S'
_chemical_formula_weight           555.45
_chemical_melting_point            ?
_chemical_oxdiff_formula           'C H N O S Cl'
loop_
  _atom_type_symbol
  _atom_type_description
  _atom_type_scat_dispersion_real
  _atom_type_scat_dispersion_imag
  _atom_type_scat_source
 'C' 'C' 0.0033 0.0016 'International Tables Vol C Tables 4.2.6.8 and 6.1.1.4'
 'H' 'H' 0.0000 0.0000 'International Tables Vol C Tables 4.2.6.8 and 6.1.1.4'
 'Cl' 'Cl' 0.1484 0.1585 'International Tables Vol C Tables 4.2.6.8 and 6.1.1.4'
 'N' 'N' 0.0061 0.0033 'International Tables Vol C Tables 4.2.6.8 and 6.1.1.4'
 'O' 'O' 0.0106 0.0060 'International Tables Vol C Tables 4.2.6.8 and 6.1.1.4'
 'S' 'S' 0.1246 0.1234 'International Tables Vol C Tables 4.2.6.8 and 6.1.1.4'

_shelx_space_group_comment
;
The symmetry employed for this shelxl refinement is uniquely defined
by the following loop, which should always be used as a source of
symmetry information in preference to the above space-group names.
They are only intended as comments.
;
_space_group_crystal_system        'triclinic'
_space_group_IT_number             2
_space_group_name_H-M_alt          'P -1'
_space_group_name_Hall             '-P 1'
loop_
  _space_group_symop_operation_xyz
 'x, y, z'
 '-x, -y, -z'

_cell_length_a                     10.927(2)
_cell_length_b                     10.962(2)
_cell_length_c                     12.606(2)
_cell_angle_alpha                  101.113(19)
_cell_angle_beta                   95.903(16)
_cell_angle_gamma                  115.32(2)
_cell_volume                       1309.7(5)
_cell_formula_units_Z              2
_cell_measurement_reflns_used      2495
_cell_measurement_temperature      295
_cell_measurement_theta_max        23.7040
_cell_measurement_theta_min        2.4790
_shelx_estimated_absorpt_T_max     0.964
_shelx_estimated_absorpt_T_min     0.883
_exptl_absorpt_coefficient_mu      0.366
_exptl_absorpt_correction_T_max    1.00000
_exptl_absorpt_correction_T_min    0.71724
_exptl_absorpt_correction_type     multi-scan
_exptl_absorpt_process_details
;
CrysAlisPro, Agilent Technologies,
Version 1.171.37.33 (release 27-03-2014 CrysAlis171 .NET)
(compiled Mar 27 2014,17:12:48)
Empirical absorption correction using spherical harmonics,
 implemented in SCALE3 ABSPACK scaling algorithm.
;
_exptl_absorpt_special_details     ?
_exptl_crystal_colour              'clear orange'
_exptl_crystal_colour_lustre       clear
_exptl_crystal_colour_modifier     .
_exptl_crystal_colour_primary      orange
_exptl_crystal_density_diffrn      1.409
_exptl_crystal_density_meas        ?
_exptl_crystal_density_method      ?
_exptl_crystal_description         block
_exptl_crystal_F_000               576
_exptl_crystal_size_max            0.35
_exptl_crystal_size_mid            0.25
_exptl_crystal_size_min            0.1
_exptl_transmission_factor_max     ?
_exptl_transmission_factor_min     ?
_diffrn_reflns_av_R_equivalents    ?
_diffrn_reflns_av_unetI/netI       0.1393
_diffrn_reflns_Laue_measured_fraction_full  1.000
_diffrn_reflns_Laue_measured_fraction_max  0.852
_diffrn_reflns_limit_h_max         15
_diffrn_reflns_limit_h_min         -14
_diffrn_reflns_limit_k_max         14
_diffrn_reflns_limit_k_min         -14
_diffrn_reflns_limit_l_max         16
_diffrn_reflns_limit_l_min         -16
_diffrn_reflns_number              9308
_diffrn_reflns_point_group_measured_fraction_full  1.000
_diffrn_reflns_point_group_measured_fraction_max  0.852
_diffrn_reflns_theta_full          26.000
_diffrn_reflns_theta_max           29.570
_diffrn_reflns_theta_min           2.109
_diffrn_ambient_temperature        295
_diffrn_detector                   'CCD plate'
_diffrn_detector_area_resol_mean   10.4752
_diffrn_detector_type              Ruby
_diffrn_measured_fraction_theta_full  1.000
_diffrn_measured_fraction_theta_max  0.852
_diffrn_measurement_details
;
#__ type_ start__ end____ width___ exp.time_
  1 omega    7.00   57.00   1.0000   90.0000
omega____ theta____ kappa____ phi______ frames
    -       13.8509   38.0000  -30.0000 50

#__ type_ start__ end____ width___ exp.time_
  2 omega  -58.00   37.00   1.0000   90.0000
omega____ theta____ kappa____ phi______ frames
    -       13.8509  -38.0000    0.0000 95

#__ type_ start__ end____ width___ exp.time_
  3 omega  -55.00   40.00   1.0000   90.0000
omega____ theta____ kappa____ phi______ frames
    -       13.8509  -57.0000  120.0000 95

#__ type_ start__ end____ width___ exp.time_
  4 omega   40.00   93.00   1.0000   90.0000
omega____ theta____ kappa____ phi______ frames
    -       13.8509 -178.0000  -60.0000 53

#__ type_ start__ end____ width___ exp.time_
  5 omega  -10.00   30.00   1.0000   90.0000
omega____ theta____ kappa____ phi______ frames
    -      -14.3197  -99.0000  -90.0000 40

#__ type_ start__ end____ width___ exp.time_
  6 omega    3.00   30.00   1.0000   90.0000
omega____ theta____ kappa____ phi______ frames
    -      -14.3197  -99.0000    0.0000 27

#__ type_ start__ end____ width___ exp.time_
  7 omega  -26.00    1.00   1.0000   90.0000
omega____ theta____ kappa____ phi______ frames
    -       13.8509  -38.0000   90.0000 27

#__ type_ start__ end____ width___ exp.time_
  8 omega  -11.00   16.00   1.0000   90.0000
omega____ theta____ kappa____ phi______ frames
    -      -14.3197  -57.0000 -120.0000 27

#__ type_ start__ end____ width___ exp.time_
  9 omega  -20.00    5.00   1.0000   90.0000
omega____ theta____ kappa____ phi______ frames
    -      -14.3197  -99.0000 -180.0000 25

#__ type_ start__ end____ width___ exp.time_
 10 omega  -78.00  -51.00   1.0000   90.0000
omega____ theta____ kappa____ phi______ frames
    -      -14.3197  -57.0000 -120.0000 27
;
_diffrn_measurement_device         'four-circle diffractometer'
_diffrn_measurement_device_type    'New Xcalibur, Ruby'
_diffrn_measurement_method         '\w scans'
_diffrn_orient_matrix_UB_11        -0.0201510000
_diffrn_orient_matrix_UB_12        -0.0172747000
_diffrn_orient_matrix_UB_13        -0.0583690000
_diffrn_orient_matrix_UB_21        0.0568655000
_diffrn_orient_matrix_UB_22        0.0633231000
_diffrn_orient_matrix_UB_23        -0.0008266000
_diffrn_orient_matrix_UB_31        0.0418678000
_diffrn_orient_matrix_UB_32        -0.0346264000
_diffrn_orient_matrix_UB_33        -0.0054818000
loop_
  _diffrn_oxdiff_twin_id
  _diffrn_oxdiff_twin_ratio
  _diffrn_oxdiff_twin_reflns_isolated
  _diffrn_oxdiff_twin_reflns_overlapped
 1 0.5519 5001 9748
 2 0.4481 4998 9748

_diffrn_oxdiff_twin_integration_method  simultaneous
_diffrn_radiation_monochromator    graphite
_diffrn_radiation_probe            x-ray
_diffrn_radiation_type             'Mo K\a'
_diffrn_radiation_wavelength       0.71073
_diffrn_source                     'Enhance (Mo) X-ray Source'
_reflns_Friedel_coverage           0.000
_reflns_Friedel_fraction_full      .
_reflns_Friedel_fraction_max       .
_reflns_number_gt                  3820
_reflns_number_total               9308
_reflns_special_details
;
 _reflns_Friedel_fraction is defined as the number of unique
 Friedel pairs measured divided by the number that would be
 possible theoretically, ignoring centric projections and
 systematic absences. Completness statistics refer to single and
 composite reflections containing twin component 1 only.
;
_reflns_threshold_expression       'I > 2\s(I)'
_computing_cell_refinement
;
CrysAlisPro, Agilent Technologies,
Version 1.171.37.33 (release 27-03-2014 CrysAlis171 .NET)
(compiled Mar 27 2014,17:12:48)
;
_computing_data_collection
;
CrysAlisPro, Agilent Technologies,
Version 1.171.37.33 (release 27-03-2014 CrysAlis171 .NET)
(compiled Mar 27 2014,17:12:48)
;
_computing_data_reduction
;
CrysAlisPro, Agilent Technologies,
Version 1.171.37.33 (release 27-03-2014 CrysAlis171 .NET)
(compiled Mar 27 2014,17:12:48)
;
_computing_molecular_graphics      'Olex2 1.3 (Dolomanov et al., 2009)'
_computing_publication_material    'Olex2 1.3 (Dolomanov et al., 2009)'
_computing_structure_refinement    'SHELXL 2018/3 (Sheldrick, 2015)'
_computing_structure_solution      ?
_refine_diff_density_max           0.238
_refine_diff_density_min           -0.286
_refine_diff_density_rms           0.060
_refine_ls_extinction_coef         .
_refine_ls_extinction_method       none
_refine_ls_goodness_of_fit_ref     0.836
_refine_ls_hydrogen_treatment      mixed
_refine_ls_matrix_type             full
_refine_ls_number_parameters       346
_refine_ls_number_reflns           9308
_refine_ls_number_restraints       0
_refine_ls_R_factor_all            0.1564
_refine_ls_R_factor_gt             0.0619
_refine_ls_restrained_S_all        0.836
_refine_ls_shift/su_max            0.000
_refine_ls_shift/su_mean           0.000
_refine_ls_structure_factor_coef   Fsqd
_refine_ls_weighting_details      
 'w=1/[\s^2^(Fo^2^)+(0.0778P)^2^] where P=(Fo^2^+2Fc^2^)/3'
_refine_ls_weighting_scheme        calc
_refine_ls_wR_factor_gt            0.1364
_refine_ls_wR_factor_ref           0.1550
_refine_special_details
;
 Refined as a 2-component twin.
;
_olex2_refinement_description
;
1. Twinned data refinement
 Scales: 0.5771(12)
 0.4229(12)
2. Fixed Uiso
 At 1.2 times of:
  All C(H) groups, All C(H,H) groups
 At 1.5 times of:
  All C(H,H,H) groups
3.a Secondary CH2 refined with riding coordinates:
 C1S(H1SA,H1SB)
3.b Aromatic/amide H refined with riding coordinates:
 C5(H5), C6(H6), C7(H7), C8(H8A), C14(H14), C16(H16), C23(H23), C24(H24),
 C25(H25), C26(H26), C27(H27)
3.c Idealised Me refined as rotating group:
 C18(H18A,H18B,H18C), C19(H19A,H19B,H19C), C20(H20A,H20B,H20C)
;
_atom_sites_solution_hydrogens     mixed
_atom_sites_solution_primary       ?
_atom_sites_solution_secondary     ?
loop_
  _atom_site_label
  _atom_site_type_symbol
  _atom_site_fract_x
  _atom_site_fract_y
  _atom_site_fract_z
  _atom_site_U_iso_or_equiv
  _atom_site_adp_type
  _atom_site_occupancy
  _atom_site_site_symmetry_order
  _atom_site_calc_flag
  _atom_site_refinement_flags_posn
  _atom_site_refinement_flags_adp
  _atom_site_refinement_flags_occupancy
  _atom_site_disorder_assembly
  _atom_site_disorder_group
 Cl1S Cl 0.26606(15) 0.58440(14) 0.25223(12) 0.0951(5) Uani 1 1 d . . . . .
 Cl2S Cl 0.1832(2) 0.44158(15) 0.41980(12) 0.1352(7) Uani 1 1 d . . . . .
 C1S C 0.1801(6) 0.4240(5) 0.2825(4) 0.0849(16) Uani 1 1 d . . . . .
 H1SA H 0.084662 0.377295 0.242355 0.102 Uiso 1 1 calc R U . . .
 H1SB H 0.223071 0.365457 0.257521 0.102 Uiso 1 1 calc R U . . .
 S1 S 1.02513(12) 0.35910(11) 0.65058(10) 0.0618(4) Uani 1 1 d . . . . .
 O1 O 0.8861(3) 0.1007(3) 0.6444(2) 0.0594(8) Uani 1 1 d . . . . .
 O2 O 0.9908(3) 0.2505(3) 1.0593(2) 0.0505(7) Uani 1 1 d . . . . .
 O3 O 0.8190(3) -0.1106(3) 0.8008(2) 0.0486(7) Uani 1 1 d . . . . .
 O4 O 0.6816(3) -0.0309(3) 0.9927(2) 0.0489(7) Uani 1 1 d . . . . .
 N8 N 1.0500(3) 0.3665(3) 0.8972(3) 0.0411(8) Uani 1 1 d . . . . .
 H8 H 1.064(4) 0.373(4) 0.974(4) 0.068(14) Uiso 1 1 d . . . . .
 N15 N 0.8674(4) -0.0097(3) 1.1103(3) 0.0406(8) Uani 1 1 d . . . . .
 H15 H 0.953(4) 0.047(4) 1.139(3) 0.039(11) Uiso 1 1 d . . . . .
 C1 C 0.9498(4) 0.2172(4) 0.7072(3) 0.0426(9) Uani 1 1 d . . . . .
 C2 C 0.9613(3) 0.2403(4) 0.8293(3) 0.0347(9) Uani 1 1 d . . . . .
 C3 C 1.1383(4) 0.4883(4) 0.8712(3) 0.0412(9) Uani 1 1 d . . . . .
 C4 C 1.1342(4) 0.5006(4) 0.7639(3) 0.0450(10) Uani 1 1 d . . . . .
 C5 C 1.2220(5) 0.6253(5) 0.7426(4) 0.0672(13) Uani 1 1 d . . . . .
 H5 H 1.217451 0.634106 0.670573 0.081 Uiso 1 1 calc R U . . .
 C6 C 1.3151(5) 0.7346(5) 0.8280(5) 0.0729(14) Uani 1 1 d . . . . .
 H6 H 1.373794 0.817852 0.813536 0.087 Uiso 1 1 calc R U . . .
 C7 C 1.3234(4) 0.7237(4) 0.9356(4) 0.0622(13) Uani 1 1 d . . . . .
 H7 H 1.388293 0.798319 0.992961 0.075 Uiso 1 1 calc R U . . .
 C8 C 1.2343(4) 0.6007(4) 0.9573(4) 0.0537(11) Uani 1 1 d . . . . .
 H8A H 1.238569 0.592956 1.029586 0.064 Uiso 1 1 calc R U . . .
 C9 C 0.8842(3) 0.1284(3) 0.8707(3) 0.0333(9) Uani 1 1 d . . . . .
 C10 C 0.9044(4) 0.1429(4) 0.9882(3) 0.0393(9) Uani 1 1 d . . . . .
 C11 C 0.8058(4) 0.0233(4) 1.0301(3) 0.0375(9) Uani 1 1 d . . . . .
 C12 C 0.7993(3) -0.1092(4) 1.1701(3) 0.0371(9) Uani 1 1 d . . . . .
 C13 C 0.8259(4) -0.0651(4) 1.2854(3) 0.0438(10) Uani 1 1 d . . . . .
 C14 C 0.7626(4) -0.1632(5) 1.3423(4) 0.0554(11) Uani 1 1 d . . . . .
 H14 H 0.781624 -0.135263 1.419158 0.066 Uiso 1 1 calc R U . . .
 C15 C 0.6723(4) -0.3011(5) 1.2892(4) 0.0559(12) Uani 1 1 d . . . . .
 C16 C 0.6485(4) -0.3408(4) 1.1754(4) 0.0522(11) Uani 1 1 d . . . . .
 H16 H 0.588375 -0.433553 1.138500 0.063 Uiso 1 1 calc R U . . .
 C17 C 0.7103(4) -0.2483(4) 1.1141(3) 0.0456(10) Uani 1 1 d . . . . .
 C18 C 0.9240(4) 0.0864(4) 1.3456(3) 0.0591(11) Uani 1 1 d . . . . .
 H18A H 1.015816 0.107842 1.334592 0.089 Uiso 1 1 calc R U . . .
 H18B H 0.923984 0.100625 1.423203 0.089 Uiso 1 1 calc R U . . .
 H18C H 0.894061 0.146582 1.317180 0.089 Uiso 1 1 calc R U . . .
 C19 C 0.6024(5) -0.4084(5) 1.3526(5) 0.0875(17) Uani 1 1 d . . . . .
 H19A H 0.599640 -0.495819 1.317858 0.131 Uiso 1 1 calc R U . . .
 H19B H 0.509790 -0.421357 1.352550 0.131 Uiso 1 1 calc R U . . .
 H19C H 0.653886 -0.375585 1.427421 0.131 Uiso 1 1 calc R U . . .
 C20 C 0.6838(4) -0.3006(4) 0.9899(4) 0.0578(12) Uani 1 1 d . . . . .
 H20A H 0.606125 -0.291447 0.956659 0.087 Uiso 1 1 calc R U . . .
 H20B H 0.664174 -0.397159 0.970272 0.087 Uiso 1 1 calc R U . . .
 H20C H 0.764227 -0.246409 0.963776 0.087 Uiso 1 1 calc R U . . .
 C21 C 0.7881(4) -0.0162(4) 0.7972(3) 0.0384(9) Uani 1 1 d . . . . .
 C22 C 0.6569(4) -0.0419(4) 0.7299(3) 0.0394(9) Uani 1 1 d . . . . .
 C23 C 0.5867(4) -0.1624(4) 0.6434(4) 0.0564(11) Uani 1 1 d . . . . .
 H23 H 0.619636 -0.228256 0.630923 0.068 Uiso 1 1 calc R U . . .
 C24 C 0.4680(5) -0.1835(5) 0.5763(4) 0.0726(14) Uani 1 1 d . . . . .
 H24 H 0.421796 -0.262947 0.517159 0.087 Uiso 1 1 calc R U . . .
 C25 C 0.4175(5) -0.0886(6) 0.5959(5) 0.0785(16) Uani 1 1 d . . . . .
 H25 H 0.337331 -0.103942 0.549836 0.094 Uiso 1 1 calc R U . . .
 C26 C 0.4838(5) 0.0286(5) 0.6824(5) 0.0695(14) Uani 1 1 d . . . . .
 H26 H 0.447835 0.091800 0.696233 0.083 Uiso 1 1 calc R U . . .
 C27 C 0.6041(4) 0.0526(4) 0.7490(4) 0.0510(11) Uani 1 1 d . . . . .
 H27 H 0.650170 0.132970 0.807346 0.061 Uiso 1 1 calc R U . . .

loop_
  _atom_site_aniso_label
  _atom_site_aniso_U_11
  _atom_site_aniso_U_22
  _atom_site_aniso_U_33
  _atom_site_aniso_U_23
  _atom_site_aniso_U_13
  _atom_site_aniso_U_12
 Cl1S 0.1136(11) 0.0944(10) 0.0892(10) 0.0489(8) 0.0331(9) 0.0453(9)
 Cl2S 0.2018(18) 0.0784(9) 0.0525(9) 0.0213(7) -0.0002(10) 0.0028(11)
 C1S 0.121(4) 0.067(3) 0.049(3) 0.007(3) 0.003(3) 0.034(3)
 S1 0.0717(8) 0.0574(7) 0.0497(7) 0.0241(6) 0.0170(6) 0.0184(6)
 O1 0.0638(19) 0.0500(18) 0.0486(19) 0.0103(15) 0.0207(15) 0.0110(17)
 O2 0.0486(17) 0.0402(15) 0.0433(17) 0.0114(13) 0.0027(14) 0.0043(15)
 O3 0.0506(17) 0.0415(15) 0.0560(18) 0.0112(13) 0.0082(14) 0.0246(14)
 O4 0.0353(16) 0.0433(15) 0.0619(19) 0.0191(13) 0.0054(13) 0.0114(14)
 N8 0.041(2) 0.0321(19) 0.041(2) 0.0116(17) 0.0078(17) 0.0077(17)
 N15 0.032(2) 0.0378(19) 0.043(2) 0.0088(16) 0.0017(17) 0.0095(19)
 C1 0.036(2) 0.043(2) 0.044(3) 0.012(2) 0.0123(19) 0.014(2)
 C2 0.029(2) 0.035(2) 0.039(2) 0.0116(19) 0.0056(18) 0.0136(19)
 C3 0.041(2) 0.034(2) 0.053(3) 0.013(2) 0.017(2) 0.018(2)
 C4 0.050(3) 0.044(2) 0.049(3) 0.019(2) 0.022(2) 0.023(2)
 C5 0.084(3) 0.061(3) 0.063(3) 0.031(3) 0.034(3) 0.029(3)
 C6 0.085(4) 0.043(3) 0.095(5) 0.028(3) 0.048(3) 0.022(3)
 C7 0.060(3) 0.036(3) 0.077(4) 0.007(2) 0.019(3) 0.012(2)
 C8 0.062(3) 0.035(2) 0.061(3) 0.014(2) 0.016(2) 0.018(2)
 C9 0.031(2) 0.0279(19) 0.037(2) 0.0066(17) 0.0007(17) 0.0117(18)
 C10 0.031(2) 0.042(2) 0.043(3) 0.008(2) 0.0054(19) 0.017(2)
 C11 0.039(3) 0.033(2) 0.037(2) 0.0048(18) 0.011(2) 0.015(2)
 C12 0.025(2) 0.031(2) 0.052(3) 0.015(2) 0.0068(18) 0.0071(18)
 C13 0.042(2) 0.050(3) 0.046(3) 0.015(2) 0.009(2) 0.025(2)
 C14 0.056(3) 0.077(3) 0.055(3) 0.034(3) 0.022(2) 0.041(3)
 C15 0.048(3) 0.058(3) 0.081(4) 0.041(3) 0.027(3) 0.030(3)
 C16 0.039(2) 0.036(2) 0.083(4) 0.023(2) 0.018(2) 0.014(2)
 C17 0.033(2) 0.042(2) 0.062(3) 0.018(2) 0.006(2) 0.016(2)
 C18 0.068(3) 0.060(3) 0.046(3) 0.009(2) 0.013(2) 0.028(3)
 C19 0.078(3) 0.104(4) 0.119(5) 0.082(4) 0.052(3) 0.048(3)
 C20 0.055(3) 0.037(2) 0.063(3) 0.004(2) -0.003(2) 0.011(2)
 C21 0.039(2) 0.042(2) 0.034(2) 0.0130(19) 0.0121(19) 0.016(2)
 C22 0.033(2) 0.039(2) 0.041(2) 0.0147(19) 0.0084(19) 0.010(2)
 C23 0.040(3) 0.046(2) 0.057(3) 0.003(2) 0.004(2) 0.002(2)
 C24 0.051(3) 0.068(3) 0.053(3) 0.003(3) -0.002(2) -0.005(3)
 C25 0.046(3) 0.110(4) 0.077(4) 0.055(4) 0.008(3) 0.022(3)
 C26 0.048(3) 0.076(3) 0.091(4) 0.034(3) 0.012(3) 0.030(3)
 C27 0.039(3) 0.057(3) 0.061(3) 0.023(2) 0.012(2) 0.021(2)

_geom_special_details
;
 All esds (except the esd in the dihedral angle between two l.s. planes)
 are estimated using the full covariance matrix.  The cell esds are taken
 into account individually in the estimation of esds in distances, angles
 and torsion angles; correlations between esds in cell parameters are only
 used when they are defined by crystal symmetry.  An approximate (isotropic)
 treatment of cell esds is used for estimating esds involving l.s. planes.
;
loop_
  _geom_bond_atom_site_label_1
  _geom_bond_atom_site_label_2
  _geom_bond_distance
  _geom_bond_site_symmetry_2
  _geom_bond_publ_flag
 Cl1S C1S 1.744(5) . ?
 Cl2S C1S 1.699(5) . ?
 C1S H1SA 0.9700 . ?
 C1S H1SB 0.9700 . ?
 S1 C1 1.749(4) . ?
 S1 C4 1.756(4) . ?
 O1 C1 1.216(4) . ?
 O2 C10 1.246(4) . ?
 O3 C21 1.225(4) . ?
 O4 C11 1.220(4) . ?
 N8 H8 0.94(4) . ?
 N8 C2 1.346(4) . ?
 N8 C3 1.397(5) . ?
 N15 H15 0.86(4) . ?
 N15 C11 1.347(5) . ?
 N15 C12 1.432(4) . ?
 C1 C2 1.493(5) . ?
 C2 C9 1.393(5) . ?
 C3 C4 1.383(5) . ?
 C3 C8 1.393(5) . ?
 C4 C5 1.391(5) . ?
 C5 H5 0.9300 . ?
 C5 C6 1.366(7) . ?
 C6 H6 0.9300 . ?
 C6 C7 1.382(6) . ?
 C7 H7 0.9300 . ?
 C7 C8 1.383(5) . ?
 C8 H8A 0.9300 . ?
 C9 C10 1.441(5) . ?
 C9 C21 1.511(5) . ?
 C10 C11 1.528(5) . ?
 C12 C13 1.398(5) . ?
 C12 C17 1.395(5) . ?
 C13 C14 1.383(5) . ?
 C13 C18 1.519(5) . ?
 C14 H14 0.9300 . ?
 C14 C15 1.380(6) . ?
 C15 C16 1.379(6) . ?
 C15 C19 1.525(6) . ?
 C16 H16 0.9300 . ?
 C16 C17 1.381(5) . ?
 C17 C20 1.511(5) . ?
 C18 H18A 0.9600 . ?
 C18 H18B 0.9600 . ?
 C18 H18C 0.9600 . ?
 C19 H19A 0.9600 . ?
 C19 H19B 0.9600 . ?
 C19 H19C 0.9600 . ?
 C20 H20A 0.9600 . ?
 C20 H20B 0.9600 . ?
 C20 H20C 0.9600 . ?
 C21 C22 1.471(5) . ?
 C22 C23 1.389(5) . ?
 C22 C27 1.381(4) . ?
 C23 H23 0.9300 . ?
 C23 C24 1.376(6) . ?
 C24 H24 0.9300 . ?
 C24 C25 1.366(6) . ?
 C25 H25 0.9300 . ?
 C25 C26 1.366(6) . ?
 C26 H26 0.9300 . ?
 C26 C27 1.377(6) . ?
 C27 H27 0.9300 . ?

loop_
  _geom_angle_atom_site_label_1
  _geom_angle_atom_site_label_2
  _geom_angle_atom_site_label_3
  _geom_angle
  _geom_angle_site_symmetry_1
  _geom_angle_site_symmetry_3
  _geom_angle_publ_flag
 Cl1S C1S H1SA 109.1 . . ?
 Cl1S C1S H1SB 109.1 . . ?
 Cl2S C1S Cl1S 112.4(3) . . ?
 Cl2S C1S H1SA 109.1 . . ?
 Cl2S C1S H1SB 109.1 . . ?
 H1SA C1S H1SB 107.8 . . ?
 C1 S1 C4 104.8(2) . . ?
 C2 N8 H8 117(2) . . ?
 C2 N8 C3 129.3(4) . . ?
 C3 N8 H8 113(2) . . ?
 C11 N15 H15 117(2) . . ?
 C11 N15 C12 126.4(3) . . ?
 C12 N15 H15 115(2) . . ?
 O1 C1 S1 118.1(3) . . ?
 O1 C1 C2 121.4(3) . . ?
 C2 C1 S1 120.4(3) . . ?
 N8 C2 C1 119.6(3) . . ?
 N8 C2 C9 121.3(3) . . ?
 C9 C2 C1 119.1(3) . . ?
 C4 C3 N8 122.5(4) . . ?
 C4 C3 C8 119.2(4) . . ?
 C8 C3 N8 118.2(4) . . ?
 C3 C4 S1 121.7(3) . . ?
 C3 C4 C5 120.4(4) . . ?
 C5 C4 S1 117.9(3) . . ?
 C4 C5 H5 120.2 . . ?
 C6 C5 C4 119.6(5) . . ?
 C6 C5 H5 120.2 . . ?
 C5 C6 H6 119.4 . . ?
 C5 C6 C7 121.1(4) . . ?
 C7 C6 H6 119.4 . . ?
 C6 C7 H7 120.3 . . ?
 C6 C7 C8 119.4(4) . . ?
 C8 C7 H7 120.3 . . ?
 C3 C8 H8A 119.9 . . ?
 C7 C8 C3 120.3(4) . . ?
 C7 C8 H8A 119.9 . . ?
 C2 C9 C10 120.4(3) . . ?
 C2 C9 C21 122.7(3) . . ?
 C10 C9 C21 116.5(3) . . ?
 O2 C10 C9 124.6(3) . . ?
 O2 C10 C11 117.0(3) . . ?
 C9 C10 C11 118.3(3) . . ?
 O4 C11 N15 125.6(4) . . ?
 O4 C11 C10 119.6(3) . . ?
 N15 C11 C10 114.7(3) . . ?
 C13 C12 N15 118.9(3) . . ?
 C17 C12 N15 120.3(4) . . ?
 C17 C12 C13 120.8(4) . . ?
 C12 C13 C18 120.3(4) . . ?
 C14 C13 C12 118.2(4) . . ?
 C14 C13 C18 121.4(4) . . ?
 C13 C14 H14 118.8 . . ?
 C15 C14 C13 122.4(4) . . ?
 C15 C14 H14 118.8 . . ?
 C14 C15 C19 122.0(5) . . ?
 C16 C15 C14 117.8(4) . . ?
 C16 C15 C19 120.2(4) . . ?
 C15 C16 H16 118.7 . . ?
 C15 C16 C17 122.6(4) . . ?
 C17 C16 H16 118.7 . . ?
 C12 C17 C20 122.1(4) . . ?
 C16 C17 C12 118.3(4) . . ?
 C16 C17 C20 119.6(4) . . ?
 C13 C18 H18A 109.5 . . ?
 C13 C18 H18B 109.5 . . ?
 C13 C18 H18C 109.5 . . ?
 H18A C18 H18B 109.5 . . ?
 H18A C18 H18C 109.5 . . ?
 H18B C18 H18C 109.5 . . ?
 C15 C19 H19A 109.5 . . ?
 C15 C19 H19B 109.5 . . ?
 C15 C19 H19C 109.5 . . ?
 H19A C19 H19B 109.5 . . ?
 H19A C19 H19C 109.5 . . ?
 H19B C19 H19C 109.5 . . ?
 C17 C20 H20A 109.5 . . ?
 C17 C20 H20B 109.5 . . ?
 C17 C20 H20C 109.5 . . ?
 H20A C20 H20B 109.5 . . ?
 H20A C20 H20C 109.5 . . ?
 H20B C20 H20C 109.5 . . ?
 O3 C21 C9 118.1(3) . . ?
 O3 C21 C22 122.0(3) . . ?
 C22 C21 C9 119.7(3) . . ?
 C23 C22 C21 119.1(4) . . ?
 C27 C22 C21 121.6(3) . . ?
 C27 C22 C23 119.4(4) . . ?
 C22 C23 H23 120.3 . . ?
 C24 C23 C22 119.4(4) . . ?
 C24 C23 H23 120.3 . . ?
 C23 C24 H24 119.8 . . ?
 C25 C24 C23 120.5(4) . . ?
 C25 C24 H24 119.8 . . ?
 C24 C25 H25 119.7 . . ?
 C24 C25 C26 120.6(4) . . ?
 C26 C25 H25 119.7 . . ?
 C25 C26 H26 120.2 . . ?
 C25 C26 C27 119.6(4) . . ?
 C27 C26 H26 120.2 . . ?
 C22 C27 H27 119.8 . . ?
 C26 C27 C22 120.5(4) . . ?
 C26 C27 H27 119.8 . . ?

loop_
  _geom_hbond_atom_site_label_D
  _geom_hbond_atom_site_label_H
  _geom_hbond_atom_site_label_A
  _geom_hbond_distance_DH
  _geom_hbond_distance_HA
  _geom_hbond_distance_DA
  _geom_hbond_angle_DHA
  _geom_hbond_site_symmetry_A
  _geom_hbond_publ_flag
 N8 H8 O2 0.94(4) 1.86(4) 2.603(4) 134(3) . yes

loop_
  _geom_torsion_atom_site_label_1
  _geom_torsion_atom_site_label_2
  _geom_torsion_atom_site_label_3
  _geom_torsion_atom_site_label_4
  _geom_torsion
  _geom_torsion_site_symmetry_1
  _geom_torsion_site_symmetry_2
  _geom_torsion_site_symmetry_3
  _geom_torsion_site_symmetry_4
  _geom_torsion_publ_flag
 S1 C1 C2 N8 -12.0(4) . . . . ?
 S1 C1 C2 C9 171.0(3) . . . . ?
 S1 C4 C5 C6 -175.5(3) . . . . ?
 O1 C1 C2 N8 169.5(3) . . . . ?
 O1 C1 C2 C9 -7.5(5) . . . . ?
 O2 C10 C11 O4 130.1(4) . . . . ?
 O2 C10 C11 N15 -47.8(4) . . . . ?
 O3 C21 C22 C23 -20.5(5) . . . . ?
 O3 C21 C22 C27 161.3(3) . . . . ?
 N8 C2 C9 C10 -3.9(5) . . . . ?
 N8 C2 C9 C21 -177.4(3) . . . . ?
 N8 C3 C4 S1 -4.4(5) . . . . ?
 N8 C3 C4 C5 178.5(3) . . . . ?
 N8 C3 C8 C7 -179.7(3) . . . . ?
 N15 C12 C13 C14 -178.1(3) . . . . ?
 N15 C12 C13 C18 0.8(5) . . . . ?
 N15 C12 C17 C16 179.2(3) . . . . ?
 N15 C12 C17 C20 1.1(5) . . . . ?
 C1 S1 C4 C3 -5.1(3) . . . . ?
 C1 S1 C4 C5 172.1(3) . . . . ?
 C1 C2 C9 C10 173.0(3) . . . . ?
 C1 C2 C9 C21 -0.4(5) . . . . ?
 C2 N8 C3 C4 8.1(5) . . . . ?
 C2 N8 C3 C8 -171.4(3) . . . . ?
 C2 C9 C10 O2 -1.8(5) . . . . ?
 C2 C9 C10 C11 172.9(3) . . . . ?
 C2 C9 C21 O3 112.3(4) . . . . ?
 C2 C9 C21 C22 -72.0(4) . . . . ?
 C3 N8 C2 C1 0.8(5) . . . . ?
 C3 N8 C2 C9 177.8(3) . . . . ?
 C3 C4 C5 C6 1.7(6) . . . . ?
 C4 S1 C1 O1 -168.6(3) . . . . ?
 C4 S1 C1 C2 12.9(3) . . . . ?
 C4 C3 C8 C7 0.8(5) . . . . ?
 C4 C5 C6 C7 -0.1(6) . . . . ?
 C5 C6 C7 C8 -1.1(6) . . . . ?
 C6 C7 C8 C3 0.8(6) . . . . ?
 C8 C3 C4 S1 175.1(3) . . . . ?
 C8 C3 C4 C5 -2.0(5) . . . . ?
 C9 C10 C11 O4 -45.0(4) . . . . ?
 C9 C10 C11 N15 137.1(3) . . . . ?
 C9 C21 C22 C23 164.0(4) . . . . ?
 C9 C21 C22 C27 -14.2(5) . . . . ?
 C10 C9 C21 O3 -61.4(4) . . . . ?
 C10 C9 C21 C22 114.3(3) . . . . ?
 C11 N15 C12 C13 -123.5(4) . . . . ?
 C11 N15 C12 C17 57.8(5) . . . . ?
 C12 N15 C11 O4 -3.0(6) . . . . ?
 C12 N15 C11 C10 174.7(3) . . . . ?
 C12 C13 C14 C15 -1.7(5) . . . . ?
 C13 C12 C17 C16 0.5(5) . . . . ?
 C13 C12 C17 C20 -177.5(3) . . . . ?
 C13 C14 C15 C16 1.6(5) . . . . ?
 C13 C14 C15 C19 -179.7(3) . . . . ?
 C14 C15 C16 C17 -0.5(5) . . . . ?
 C15 C16 C17 C12 -0.6(5) . . . . ?
 C15 C16 C17 C20 177.5(3) . . . . ?
 C17 C12 C13 C14 0.5(5) . . . . ?
 C17 C12 C13 C18 179.5(3) . . . . ?
 C18 C13 C14 C15 179.4(4) . . . . ?
 C19 C15 C16 C17 -179.2(3) . . . . ?
 C21 C9 C10 O2 172.0(3) . . . . ?
 C21 C9 C10 C11 -13.3(4) . . . . ?
 C21 C22 C23 C24 -176.4(4) . . . . ?
 C21 C22 C27 C26 177.6(4) . . . . ?
 C22 C23 C24 C25 -1.5(6) . . . . ?
 C23 C22 C27 C26 -0.7(5) . . . . ?
 C23 C24 C25 C26 -0.1(7) . . . . ?
 C24 C25 C26 C27 1.4(7) . . . . ?
 C25 C26 C27 C22 -1.0(7) . . . . ?
 C27 C22 C23 C24 1.9(6) . . . . ?

_shelx_res_file
;
TITL PSU-1209(LEA-31-1)_twin1_hklf4 in P-1 #2
    psu-1209(lea-31-1)_twin1_hklf5.res
    created by SHELXL-2018/3 at 01:43:43 on 20-Mar-2021
REM reset to P-1 #2
CELL 0.71073 10.92674 10.96157 12.60624 101.1127 95.9026 115.3246
ZERR 2 0.00211 0.00244 0.00249 0.0185 0.016 0.0211
LATT 1
SFAC C H Cl N O S
UNIT 56 48 4 4 8 2

L.S. 5
PLAN  15
SIZE 0.1 0.25 0.35
TEMP 21.85
CONF
HTAB N8 O2
BOND
fmap 2
MORE -1
BOND $H
acta 52
OMIT 2 4 6
OMIT 8 -3 1
OMIT 5 4 0
OMIT 0 1 0
OMIT -9 2 0
OMIT -4 -2 -6
REM <olex2.extras>
REM <HklSrc "%.\\PSU-1209(LEA-31-1)_twin1_hklf5.hkl">
REM </olex2.extras>

WGHT    0.077800
BASF   0.42288
FVAR       2.52353
CL1S  3    0.266056    0.584402    0.252232    11.00000    0.11359    0.09435 =
         0.08921    0.04893    0.03310    0.04534
CL2S  3    0.183197    0.441583    0.419796    11.00000    0.20183    0.07839 =
         0.05248    0.02133   -0.00017    0.00280
C1S   1    0.180113    0.423960    0.282514    11.00000    0.12111    0.06699 =
         0.04888    0.00722    0.00258    0.03381
AFIX  23
H1SA  2    0.084662    0.377295    0.242355    11.00000   -1.20000
H1SB  2    0.223071    0.365457    0.257521    11.00000   -1.20000
AFIX   0

S1    6    1.025132    0.359100    0.650577    11.00000    0.07167    0.05743 =
         0.04968    0.02414    0.01698    0.01843
O1    5    0.886108    0.100718    0.644430    11.00000    0.06381    0.05004 =
         0.04857    0.01031    0.02075    0.01105
O2    5    0.990826    0.250470    1.059265    11.00000    0.04863    0.04022 =
         0.04329    0.01142    0.00269    0.00427
O3    5    0.819009   -0.110589    0.800810    11.00000    0.05057    0.04153 =
         0.05597    0.01122    0.00824    0.02458
O4    5    0.681552   -0.030881    0.992730    11.00000    0.03531    0.04331 =
         0.06193    0.01913    0.00536    0.01140
N8    4    1.050045    0.366481    0.897220    11.00000    0.04067    0.03206 =
         0.04142    0.01164    0.00783    0.00774
H8    2    1.064441    0.373436    0.973604    11.00000    0.06752
N15   4    0.867415   -0.009727    1.110255    11.00000    0.03165    0.03776 =
         0.04288    0.00875    0.00170    0.00954
H15   2    0.952991    0.046856    1.139317    11.00000    0.03903
C1    1    0.949818    0.217217    0.707243    11.00000    0.03612    0.04348 =
         0.04410    0.01189    0.01229    0.01360
C2    1    0.961251    0.240267    0.829289    11.00000    0.02903    0.03494 =
         0.03949    0.01159    0.00557    0.01355
C3    1    1.138270    0.488313    0.871216    11.00000    0.04110    0.03370 =
         0.05275    0.01301    0.01700    0.01849
C4    1    1.134202    0.500607    0.763948    11.00000    0.04994    0.04390 =
         0.04869    0.01851    0.02178    0.02325
C5    1    1.222038    0.625268    0.742594    11.00000    0.08432    0.06057 =
         0.06265    0.03064    0.03355    0.02855
AFIX  43
H5    2    1.217451    0.634106    0.670573    11.00000   -1.20000
AFIX   0
C6    1    1.315067    0.734625    0.828020    11.00000    0.08491    0.04262 =
         0.09464    0.02844    0.04753    0.02178
AFIX  43
H6    2    1.373794    0.817852    0.813536    11.00000   -1.20000
AFIX   0
C7    1    1.323401    0.723684    0.935624    11.00000    0.06023    0.03605 =
         0.07651    0.00655    0.01855    0.01208
AFIX  43
H7    2    1.388293    0.798319    0.992961    11.00000   -1.20000
AFIX   0
C8    1    1.234312    0.600668    0.957263    11.00000    0.06211    0.03488 =
         0.06058    0.01402    0.01571    0.01777
AFIX  43
H8A   2    1.238569    0.592956    1.029586    11.00000   -1.20000
AFIX   0
C9    1    0.884248    0.128409    0.870733    11.00000    0.03096    0.02787 =
         0.03663    0.00658    0.00069    0.01170
C10   1    0.904404    0.142875    0.988163    11.00000    0.03140    0.04178 =
         0.04297    0.00808    0.00539    0.01687
C11   1    0.805798    0.023267    1.030052    11.00000    0.03946    0.03276 =
         0.03720    0.00482    0.01117    0.01487
C12   1    0.799338   -0.109185    1.170104    11.00000    0.02453    0.03068 =
         0.05154    0.01466    0.00677    0.00713
C13   1    0.825933   -0.065053    1.285426    11.00000    0.04158    0.04953 =
         0.04605    0.01465    0.00891    0.02539
C14   1    0.762632   -0.163194    1.342327    11.00000    0.05552    0.07749 =
         0.05470    0.03394    0.02249    0.04065
AFIX  43
H14   2    0.781624   -0.135263    1.419158    11.00000   -1.20000
AFIX   0
C15   1    0.672300   -0.301079    1.289189    11.00000    0.04793    0.05846 =
         0.08092    0.04054    0.02710    0.02977
C16   1    0.648475   -0.340807    1.175398    11.00000    0.03939    0.03564 =
         0.08259    0.02259    0.01774    0.01404
AFIX  43
H16   2    0.588375   -0.433553    1.138500    11.00000   -1.20000
AFIX   0
C17   1    0.710344   -0.248293    1.114062    11.00000    0.03250    0.04200 =
         0.06217    0.01768    0.00612    0.01606
C18   1    0.923963    0.086429    1.345637    11.00000    0.06816    0.05996 =
         0.04564    0.00895    0.01259    0.02821
AFIX 137
H18A  2    1.015816    0.107842    1.334592    11.00000   -1.50000
H18B  2    0.923984    0.100625    1.423203    11.00000   -1.50000
H18C  2    0.894061    0.146582    1.317180    11.00000   -1.50000
AFIX   0
C19   1    0.602431   -0.408403    1.352633    11.00000    0.07798    0.10374 =
         0.11915    0.08164    0.05179    0.04762
AFIX 137
H19A  2    0.599640   -0.495819    1.317858    11.00000   -1.50000
H19B  2    0.509790   -0.421357    1.352550    11.00000   -1.50000
H19C  2    0.653886   -0.375585    1.427421    11.00000   -1.50000
AFIX   0
C20   1    0.683798   -0.300593    0.989876    11.00000    0.05460    0.03685 =
         0.06293    0.00429   -0.00320    0.01096
AFIX 137
H20A  2    0.606125   -0.291447    0.956659    11.00000   -1.50000
H20B  2    0.664174   -0.397159    0.970272    11.00000   -1.50000
H20C  2    0.764227   -0.246409    0.963776    11.00000   -1.50000
AFIX   0
C21   1    0.788125   -0.016164    0.797160    11.00000    0.03895    0.04209 =
         0.03357    0.01303    0.01208    0.01571
C22   1    0.656934   -0.041948    0.729936    11.00000    0.03315    0.03912 =
         0.04088    0.01472    0.00843    0.01016
C23   1    0.586730   -0.162409    0.643410    11.00000    0.04022    0.04611 =
         0.05679    0.00316    0.00381    0.00189
AFIX  43
H23   2    0.619636   -0.228256    0.630923    11.00000   -1.20000
AFIX   0
C24   1    0.468005   -0.183512    0.576279    11.00000    0.05103    0.06831 =
         0.05323    0.00258   -0.00151   -0.00499
AFIX  43
H24   2    0.421796   -0.262947    0.517159    11.00000   -1.20000
AFIX   0
C25   1    0.417544   -0.088608    0.595864    11.00000    0.04613    0.10969 =
         0.07731    0.05463    0.00815    0.02207
AFIX  43
H25   2    0.337331   -0.103942    0.549836    11.00000   -1.20000
AFIX   0
C26   1    0.483792    0.028607    0.682417    11.00000    0.04849    0.07574 =
         0.09083    0.03356    0.01167    0.03029
AFIX  43
H26   2    0.447835    0.091800    0.696233    11.00000   -1.20000
AFIX   0
C27   1    0.604114    0.052570    0.749048    11.00000    0.03889    0.05662 =
         0.06053    0.02345    0.01154    0.02116
AFIX  43
H27   2    0.650170    0.132970    0.807346    11.00000   -1.20000
AFIX   0
HKLF 5


REM  PSU-1209(LEA-31-1)_twin1_hklf4 in P-1 #2
REM wR2 = 0.1550, GooF = S = 0.836, Restrained GooF = 0.836 for all data
REM R1 = 0.0619 for 3820 Fo > 4sig(Fo) and 0.1564 for all 9308 data
REM 346 parameters refined using 0 restraints

END

WGHT      0.0778      0.0000

REM Highest difference peak  0.238,  deepest hole -0.286,  1-sigma level  0.060
Q1    1   0.7223 -0.2138  0.7446  11.00000  0.05    0.24
Q2    1   0.9462  0.4173  0.6490  11.00000  0.05    0.23
Q3    1   1.3479  0.5787  1.0521  11.00000  0.05    0.22
Q4    1   0.7254 -0.3787  0.9733  11.00000  0.05    0.21
Q5    1   0.5185 -0.5369  1.0904  11.00000  0.05    0.21
Q6    1   0.4530 -0.1050  0.5577  11.00000  0.05    0.21
Q7    1   0.6160 -0.4999  0.8946  11.00000  0.05    0.21
Q8    1   0.2443  0.4168  0.4324  11.00000  0.05    0.21
Q9    1   1.2643  0.5759  1.1193  11.00000  0.05    0.20
Q10   1   0.7966 -0.0957  1.4765  11.00000  0.05    0.20
Q11   1   0.2318 -0.3636  0.4684  11.00000  0.05    0.20
Q12   1   1.4797  0.8732  0.8372  11.00000  0.05    0.20
Q13   1   0.9020 -0.0214  0.6394  11.00000  0.05    0.20
Q14   1   1.2036  0.4334  0.7657  11.00000  0.05    0.20
Q15   1   1.2704  0.5155  1.0360  11.00000  0.05    0.20
;
_shelx_res_checksum                89063
_shelx_hkl_file
;
   0   0   2 33903.2 242.088  -2
   0   0  -2 33903.2 242.088   1
   0   0   3 42441.0 330.702  -2
   0   0  -3 42441.0 330.702   1
   0   0   4 593.273 54.9250  -2
   0   0  -4 593.273 54.9250   1
   0   0   5 2589.83 79.1709  -2
   0   0  -5 2589.83 79.1709   1
   0   0  -6 36.7277 45.9519  -2
   0   0   6 36.7277 45.9519   1
   0   0  -7 1144.20 63.7560  -2
   0   0   7 1144.20 63.7560   1
   0   0   8 807.302 64.1607  -2
   0   0  -8 807.302 64.1607   1
   0   0  -9 661.644 75.2988  -2
   0   0   9 661.644 75.2988   1
   0   0  10 773.850 78.7881  -2
   0   0 -10 773.850 78.7881   1
   0   0  11 480.782 93.2520  -2
   0   0 -11 480.782 93.2520   1
   0   0 -12 473.052 106.995  -2
   0   0  12 473.052 106.995   1
   0   0  13 2406.58 292.058  -2
   0   0 -13 2406.58 292.058   1
   0   0  14 320.515 195.498  -2
   0   0 -14 320.515 195.498   1
   0   0  15 142.288 206.198  -2
   0   0 -15 142.288 206.198   1
  -1   0  15 402.539 208.157  -2
   0   1 -15 402.539 208.157   1
  -1   0  14 136.037 183.437  -2
   0   1 -14 136.037 183.437   1
  -1   0  13 164.976 180.019  -2
   0   1 -13 164.976 180.019   1
  -1   0  12 844.226 198.345  -2
   0   1 -12 844.226 198.345   1
  -1   0  11 149.468 156.405  -2
   0   1 -11 149.468 156.405   1
  -1   0  10 1199.29 91.2815  -2
   0   1 -10 1199.29 91.2815   1
  -1   0   9 721.780 64.1449  -2
   0   1  -9 721.780 64.1449   1
  -1   0   8 784.236 57.3900  -2
   0   1  -8 784.236 57.3900   1
  -1   0   7 3001.19 95.5334  -2
   0   1  -7 3001.19 95.5334   1
   1   0  -6 21597.1 207.590  -2
   0  -1   6 21597.1 207.590   1
  -1   0   5 17514.8 146.174  -2
   0   1  -5 17514.8 146.174   1
   1   0  -4 17167.9 131.200  -2
   0  -1   4 17167.9 131.200   1
   1   0  -3 12646.4 86.2020  -2
   0  -1   3 12646.4 86.2020   1
  -1   0   2 7111.44 50.9626  -2
   0   1  -2 7111.44 50.9626   1
   1   0  -1 3321.69 38.0226  -2
   0  -1   1 3321.69 38.0226   1
   0  -1   0 681.383 21.3713   1
  -1   0   0 5060.26 74.5958  -2
   0   1   0 5060.26 74.5958   1
   1   0   1 21780.8 78.6975  -2
   0  -1  -1 21780.8 78.6975   1
   1   0   2 2755.65 48.6654  -2
   0  -1  -2 2755.65 48.6654   1
  -1   0  -3 7388.99 87.3461  -2
   0   1   3 7388.99 87.3461   1
  -1   0  -4 749.272 61.2548  -2
   0   1   4 749.272 61.2548   1
  -1   0  -5 12660.7 167.910  -2
   0   1   5 12660.7 167.910   1
   1   0   6 643.429 65.2164  -2
   0  -1  -6 643.429 65.2164   1
   1   0   7 265.927 54.9385  -2
   0  -1  -7 265.927 54.9385   1
   1   0   8 746.157 74.0703  -2
   0  -1  -8 746.157 74.0703   1
   1   0   9 1131.15 89.1328  -2
   0  -1  -9 1131.15 89.1328   1
   1   0  10 499.410 82.4508  -2
   0  -1 -10 499.410 82.4508   1
   1   0  11 416.233 99.2364  -2
   0  -1 -11 416.233 99.2364   1
   1   0  12 120.180 94.7531  -2
   0  -1 -12 120.180 94.7531   1
   1   0  13 196.737 108.594  -2
   0  -1 -13 196.737 108.594   1
   1   0  14 84.4120 199.879  -2
   0  -1 -14 84.4120 199.879   1
  -2   0  15 120.384 215.391  -2
   0   2 -15 120.384 215.391   1
  -2   0  14 253.662 188.389  -2
   0   2 -14 253.662 188.389   1
  -2   0  13 265.336 174.443  -2
   0   2 -13 265.336 174.443   1
  -2   0  12 409.447 171.014  -2
   0   2 -12 409.447 171.014   1
  -2   0  11 272.076 152.737  -2
   0   2 -11 272.076 152.737   1
  -2   0  10 158.318 78.0649  -2
   0   2 -10 158.318 78.0649   1
  -2   0   9 2913.06 101.799  -2
   0   2  -9 2913.06 101.799   1
   2   0  -8 293.710 56.0344  -2
   0  -2   8 293.710 56.0344   1
  -2   0   7 837.954 48.9289  -2
   0   2  -7 837.954 48.9289   1
   2   0  -6 2880.77 66.1619  -2
   0  -2   6 2880.77 66.1619   1
  -2   0   5 5069.27 81.9972  -2
   0   2  -5 5069.27 81.9972   1
  -2   0   4 38894.8 153.319  -2
   0   2  -4 38894.8 153.319   1
  -2   0   3 8405.13 79.8720  -2
   0   2  -3 8405.13 79.8720   1
   0  -2   2 11869.6 138.761   1
  -2   0   2 12377.1 143.661  -2
   0   2  -2 12377.1 143.661   1
   0   2  -1 95.8538 21.2329   1
   0  -2   0 9487.11 47.2775   1
   0   2   1 8875.62 91.1043   1
  -2   0  -1 16398.0 100.393  -2
   0   2   1 16398.0 100.393   1
  -2   0  -2 5066.35 51.1418  -2
   0   2   2 5066.35 51.1418   1
   2   0   3 454.641 47.7230  -2
   0  -2  -3 454.641 47.7230   1
   2   0   4 3162.74 62.5843  -2
   0  -2  -4 3162.74 62.5843   1
   2   0   5 3363.08 69.6294  -2
   0  -2  -5 3363.08 69.6294   1
   2   0   6 5218.47 99.5407  -2
   0  -2  -6 5218.47 99.5407   1
   2   0   7 4981.00 106.788  -2
   0  -2  -7 4981.00 106.788   1
   2   0   8 6054.59 119.924  -2
   0  -2  -8 6054.59 119.924   1
   2   0   9 2005.76 98.4437  -2
   0  -2  -9 2005.76 98.4437   1
   2   0  10 310.309 80.3946  -2
   0  -2 -10 310.309 80.3946   1
  -2   0 -11 29.1088 90.9154  -2
   0   2  11 29.1088 90.9154   1
  -2   0 -12 194.901 98.6461  -2
   0   2  12 194.901 98.6461   1
   2   0  13 157.671 183.119  -2
   0  -2 -13 157.671 183.119   1
   2   0  14 4.58517 205.997  -2
   0  -2 -14 4.58517 205.997   1
  -3   0  15 177.751 220.087  -2
   0   3 -15 177.751 220.087   1
  -3   0  14 26.7557 211.205  -2
   0   3 -14 26.7557 211.205   1
  -3   0  13 84.0180 186.043  -2
   0   3 -13 84.0180 186.043   1
  -3   0  12 99.4533 163.422  -2
   0   3 -12 99.4533 163.422   1
  -3   0  11 3036.62 221.069  -2
   0   3 -11 3036.62 221.069   1
  -3   0  10 1164.95 166.485  -2
   0   3 -10 1164.95 166.485   1
  -3   0   9 2712.66 184.074  -2
   0   3  -9 2712.66 184.074   1
  -3   0   8 4267.15 133.188  -2
   0   3  -8 4267.15 133.188   1
   3   0  -7 157.514 49.4563  -2
   0  -3   7 157.514 49.4563   1
   3   0  -6 1330.14 44.5618  -2
   0  -3   6 1330.14 44.5618   1
   0   3  -5 62.2844 41.3363   1
  -3   0   5 1549.21 46.1073  -2
   0   3  -5 1549.21 46.1073   1
  -3   0   4 2326.68 61.0923  -2
   0   3  -4 2326.68 61.0923   1
   0   3  -3 4316.83 118.720   1
  -3   0   3 6983.92 97.0239  -2
   0   3  -3 6983.92 97.0239   1
   0   3  -2 2102.94 74.6183   1
   3   0  -2 3094.60 88.1246  -2
   0  -3   2 3094.60 88.1246   1
   0  -3   1 1367.51 38.3831   1
   0  -3   0 3559.20 40.1995   1
   0  -3  -1 10880.0 79.6624   1
  -3   0  -1 18596.8 111.284  -2
   0   3   1 18596.8 111.284   1
   0   3   2 1040.83 79.8687   1
   3   0   2 1053.14 48.1527  -2
   0  -3  -2 1053.14 48.1527   1
  -3   0  -3 5157.86 67.6378  -2
   0   3   3 5157.86 67.6378   1
   3   0   4 7064.11 84.3815  -2
   0  -3  -4 7064.11 84.3815   1
  -3   0  -5 1779.64 83.7649  -2
   0   3   5 1779.64 83.7649   1
   3   0   6 1584.87 83.2489  -2
   0  -3  -6 1584.87 83.2489   1
  -3   0  -7 2397.53 103.386  -2
   0   3   7 2397.53 103.386   1
  -3   0  -8 337.529 81.7851  -2
   0   3   8 337.529 81.7851   1
  -3   0  -9 1569.25 139.380  -2
   0   3   9 1569.25 139.380   1
  -3   0 -10 140.087 93.0567  -2
   0   3  10 140.087 93.0567   1
  -3   0 -11 189.835 103.338  -2
   0   3  11 189.835 103.338   1
  -3   0 -12-11.0237 106.394  -2
   0   3  12-11.0237 106.394   1
   3   0  13 124.065 192.572  -2
   0  -3 -13 124.065 192.572   1
   0   4 -16 294.917 189.865   1
  -4   0  15 226.245 212.744  -2
   0   4 -15 226.245 212.744   1
   0   4 -14 59.6024 153.520   1
   0   4 -13 592.475 162.771   1
   0   4 -12 370.565 142.586   1
   0   4 -11 247.280 127.738   1
   0   4 -10 931.787 144.866   1
   0   4  -9 239.156 109.682   1
   0   4  -8 1115.36 49.4547   1
   0   4  -7 1093.28 35.4920   1
  -4   0   7 2498.61 85.8923  -2
   0   4  -7 2498.61 85.8923   1
   0   4  -6 8.02865 45.1437   1
  -4   0   6 563.073 53.1732  -2
   0   4  -6 563.073 53.1732   1
   0   4  -5 166.572 62.0173   1
   4   0  -5 569.488 58.6022  -2
   0  -4   5 569.488 58.6022   1
   0   4  -4 4023.56 90.8555   1
   4   0  -4 5777.78 145.034  -2
   0  -4   4 5777.78 145.034   1
   0  -4   3 7362.70 63.4569   1
   0  -4   2 12306.3 120.817   1
   0  -4   1 5225.71 54.8229   1
   0   4   0 1542.73 36.1526   1
   0   4   1 8285.79 87.6577   1
   4   0   1 8712.89 185.005  -2
   0  -4  -1 8712.89 185.005   1
   0   4   2 93.3245 20.5057   1
   4   0   2 124.400 43.2622  -2
   0  -4  -2 124.400 43.2622   1
   0   4   3 32.2875 23.0426   1
  -4   0  -3 2285.44 60.5627  -2
   0   4   3 2285.44 60.5627   1
   0   4   4 290.092 57.2374   1
  -4   0  -4 377.876 57.8517  -2
   0   4   4 377.876 57.8517   1
   0   4   5 385.295 53.1544   1
   0   4   6 1229.94 70.6591   1
   0   4   7 265.501 57.1198   1
   0   4   8 109.623 58.0716   1
   0   4   9 534.460 67.9770   1
   0   4  10 211.605 68.2258   1
  -4   0 -10 425.116 130.725  -2
   0   4  10 425.116 130.725   1
   0  -4 -11 369.531 80.6052   1
  -4   0 -11 599.617 141.909  -2
   0   4  11 599.617 141.909   1
   0  -4 -12 6.06787 141.324   1
   0  -4 -13-2.12352 156.735   1
   0   5 -16 15.9112 183.986   1
   0   5 -15 251.477 156.675   1
   0   5 -14 370.554 172.836   1
   0   5 -13 199.953 141.212   1
   0   5 -12 626.022 150.831   1
   0   5 -11 117.434 116.723   1
   0   5 -10-0.85689 24.2991   1
   0   5  -9 32.2371 96.6166   1
   0   5  -8 331.544 47.8357   1
   0  -5   7 1587.80 54.1131   1
   0   5  -6 59.2089 37.5850   1
   0   5  -5 828.059 47.8423   1
   0  -5   4 1349.26 62.0865   1
   0   5  -3 19011.8 246.057   1
   0  -5   2 72.1900 25.5561   1
   0  -5   1 531.763 27.6512   1
   0   5   0 642.303 31.5482   1
   0   5   1 735.222 42.7027   1
   0   5   2 180.427 18.6307   1
   5   0   2 4935.31 174.880  -2
   0  -5  -2 4935.31 174.880   1
   0   5   3 1043.32 29.1982   1
   0   5   4 81.0866 23.1711   1
   0   5   5 73.2596 39.2069   1
   0   5   6 1698.21 74.6194   1
   0   5   7 19.5196 53.8877   1
   0   5   8 24.6113 58.4559   1
   0   5   9 19.5859 61.2695   1
   0   5  10-14.9332 56.5800   1
   0  -5 -11 44.3136 134.825   1
   0  -5 -12 139.594 153.881   1
   0   6 -16 24.5825 167.369   1
   0   6 -15 55.2242 158.286   1
   0   6 -14 7.36688 147.733   1
   0   6 -13 46.4710 128.945   1
   0   6 -12 301.400 138.984   1
   0   6 -11 415.964 126.801   1
   0   6 -10 139.206 114.121   1
   0   6  -9 5010.63 128.717   1
   0   6  -8 1664.18 61.0144   1
   0   6  -7 35.6165 43.8773   1
   0  -6   6 1726.65 67.7367   1
   0   6  -5 151.423 40.5725   1
   0  -6   4 202.827 22.8082   1
   0  -6   3 259.088 34.2184   1
   0   6  -2 2084.77 47.5549   1
   0  -6   1 310.958 30.2547   1
   0   6   0 1072.73 38.3462   1
   0   6   1 973.934 68.3926   1
   0   6   2 58.8703 43.0069   1
   0   6   3 255.648 40.8232   1
   0   6   4 23.0304 14.7371   1
   0   6   5-12.7624 21.2010   1
   0   6   6 162.071 31.3106   1
   0   6   7 38.7937 53.3934   1
   0   6   8 52.2389 56.3010   1
   0   6   9 91.9062 61.9182   1
   0  -6 -10 14.0285 77.9029   1
   0  -6 -11 46.6943 107.350   1
   0  -6 -12-5.35826 116.064   1
   0   7 -16 52.3753 174.794   1
   0   7 -15 111.846 154.160   1
   0   7 -14 9.35906 146.609   1
   0   7 -13 66.6430 127.481   1
   0   7 -12 449.691 141.071   1
   0   7 -11 170.637 116.395   1
   0   7 -10 510.988 73.4934   1
   0   7  -9 205.567 50.8151   1
   0   7  -8 9.48607 60.8644   1
   0   7  -7 49.0907 47.3982   1
   0   7  -6 438.576 51.7990   1
   0  -7   5 147.004 79.0159   1
   0  -7   4 34.3045 24.6575   1
   0  -7   3 72.1203 36.1339   1
   0  -7   2 278.172 38.2961   1
   0  -7   1 801.325 45.8235   1
   0  -7   0 215.700 34.3792   1
   0   7   1 231.702 105.497   1
   0   7   2 1339.91 101.622   1
   0   7   3 152.469 55.4513   1
   0   7   4 578.728 52.3202   1
   0   7   5 448.331 57.3764   1
   0   7   6-13.3950 56.8749   1
   0   7   7 326.861 64.8163   1
   0   7   8 35.1174 59.6568   1
   0   7   9-2.54557 99.1602   1
   0  -7 -10 29.6720 105.207   1
   0  -7 -11 6.41953 114.089   1
   0   8 -16 190.134 178.054   1
   0   8 -15 244.927 171.528   1
   0   8 -14 160.455 158.315   1
   0   8 -13 188.785 152.711   1
   0   8 -12 21.1628 128.578   1
   0   8 -11 90.7571 72.6616   1
   0   8 -10 452.199 61.1558   1
   0   8  -9 346.531 59.8787   1
   0   8  -8 189.378 68.6208   1
   0   8  -7 16.4682 46.3867   1
   0  -8   6 1492.99 81.9029   1
   8   0  -5 1558.32 133.758  -2
   0  -8   6 1558.32 133.758   1
   0  -8   5 565.834 79.5286   1
   8   0  -4 989.232 120.305  -2
   0  -8   5 989.232 120.305   1
   0  -8   4 374.991 36.7289   1
   8   0  -3 791.616 107.893  -2
   0  -8   4 791.616 107.893   1
   0  -8   3 9.18951 41.3082   1
  -8   0   2 37.3755 153.638  -2
   0   8  -3 37.3755 153.638   1
   0  -8   2 130.082 44.5095   1
  -8   0   1 240.508 153.533  -2
   0   8  -2 240.508 153.533   1
   0  -8   1 3585.33 86.1827   1
  -8   0   0 4084.41 220.582  -2
   0   8  -1 4084.41 220.582   1
   0  -8   0 1387.38 91.0086   1
   0  -8  -1 437.119 102.370   1
  -8   0  -2 657.610 164.475  -2
   0   8   1 657.610 164.475   1
  -8   0  -3 129.794 157.378  -2
   0   8   2 129.794 157.378   1
   0   8   3 668.246 95.8422   1
  -8   0  -4 379.316 119.332  -2
   0   8   3 379.316 119.332   1
   0   8   4 687.335 84.1131   1
  -8   0  -5 679.062 178.056  -2
   0   8   4 679.062 178.056   1
   0   8   5 46.8563 86.7833   1
  -8   0  -6 47.1215 174.666  -2
   0   8   5 47.1215 174.666   1
   0   8   6-13.1836 88.6415   1
  -8   0  -7 317.613 193.395  -2
   0   8   6 317.613 193.395   1
   0   8   7 778.745 155.193   1
  -8   0  -8 608.324 204.514  -2
   0   8   7 608.324 204.514   1
   0   8   8 110.334 146.695   1
  -8   0  -9 121.133 206.825  -2
   0   8   8 121.133 206.825   1
  -8   0 -10 58.3471 225.502  -2
   0   8   9 58.3471 225.502   1
   0  -8 -10 3.90364 140.945   1
   0   9 -15 89.3830 179.564   1
   0   9 -14 32.1572 163.297   1
   0   9 -13 69.4531 142.064   1
   0   9 -12 150.053 139.409   1
   0   9 -11 60.4688 127.871   1
  -9   0  10 251.441 141.812  -2
   0   9 -11 251.441 141.812   1
  -9   0   9 95.0039 75.5568  -2
   0   9 -10 95.0039 75.5568   1
  -9   0   8 330.352 99.2504  -2
   0   9  -9 330.352 99.2504   1
   0  -9   8-19.2379 78.8930   1
  -9   0   7 14.6353 89.3545  -2
   0   9  -8 14.6353 89.3545   1
   0  -9   7 10.5229 70.0779   1
  -9   0   6 21.3138 85.4889  -2
   0   9  -7 21.3138 85.4889   1
   0  -9   6 153.157 75.1940   1
   9   0  -5 290.777 119.654  -2
   0  -9   6 290.777 119.654   1
   0  -9   5 2408.12 126.933   1
  -9   0   4 2502.60 126.399  -2
   0   9  -5 2502.60 126.399   1
   0  -9   4 262.289 43.4242   1
   9   0  -3 307.596 91.4065  -2
   0  -9   4 307.596 91.4065   1
   0  -9   3 2351.82 111.555   1
   9   0  -2 2820.30 124.761  -2
   0  -9   3 2820.30 124.761   1
   0  -9   2-2.56808 54.0260   1
  -9   0   1 44.5235 89.5478  -2
   0   9  -2 44.5235 89.5478   1
   0  -9   1 184.298 53.3370   1
  -9   0   0 327.194 95.4430  -2
   0   9  -1 327.194 95.4430   1
  -9   0  -1 548.898 166.083  -2
   0   9   0 548.898 166.083   1
  -9   0  -2 176.353 167.017  -2
   0   9   1 176.353 167.017   1
  -9   0  -3 104.443 172.065  -2
   0   9   2 104.443 172.065   1
  -9   0  -4 228.347 98.8870  -2
   0   9   3 228.347 98.8870   1
  -9   0  -5 320.511 124.782  -2
   0   9   4 320.511 124.782   1
  -9   0  -6 46.3573 107.925  -2
   0   9   5 46.3573 107.925   1
   0   9   6-73.4815 125.079   1
  -9   0  -7-19.3540 149.681  -2
   0   9   6-19.3540 149.681   1
  -9   0  -8 243.776 147.672  -2
   0   9   7 243.776 147.672   1
  -9   0  -9-55.8325 237.243  -2
   0   9   8-55.8325 237.243   1
   9   0  10-40.8632 197.887  -2
   0  -9  -9-40.8632 197.887   1
   0 -10  13-1.67564 111.649   1
   0 -10  12-19.9495 111.749   1
   0 -10  11-20.4182 99.7149   1
 -10   0  10 83.4393 116.804  -2
   0  10 -11 83.4393 116.804   1
   0 -10  10 102.012 101.534   1
 -10   0   9 240.812 107.733  -2
   0  10 -10 240.812 107.733   1
   0 -10   9 29.0270 90.4709   1
 -10   0   8 145.864 103.070  -2
   0  10  -9 145.864 103.070   1
   0 -10   8-25.1119 84.4939   1
 -10   0   7-5.71178 98.4459  -2
   0  10  -8-5.71178 98.4459   1
   0 -10   7-1.35502 75.0927   1
 -10   0   6 108.449 140.233  -2
   0  10  -7 108.449 140.233   1
   0 -10   6 41.9627 69.3279   1
 -10   0   5-17.4973 194.014  -2
   0  10  -6-17.4973 194.014   1
   0 -10   5 39.6628 65.1772   1
 -10   0   4 1.78441 188.785  -2
   0  10  -5 1.78441 188.785   1
  10   0  -3 304.703 79.0151  -2
   0 -10   4 304.703 79.0151   1
 -10   0   2 109.568 75.9270  -2
   0  10  -3 109.568 75.9270   1
 -10   0   1 246.460 68.9287  -2
   0  10  -2 246.460 68.9287   1
 -10   0   0 165.983 180.760  -2
   0  10  -1 165.983 180.760   1
 -10   0  -1 521.709 192.414  -2
   0  10   0 521.709 192.414   1
 -10   0  -2 321.355 193.644  -2
   0  10   1 321.355 193.644   1
 -10   0  -3 1.83764 182.769  -2
   0  10   2 1.83764 182.769   1
 -10   0  -4 263.897 114.305  -2
   0  10   3 263.897 114.305   1
 -10   0  -5 267.504 137.632  -2
   0  10   4 267.504 137.632   1
 -10   0  -6 140.387 248.549  -2
   0  10   5 140.387 248.549   1
 -10   0  -7-28.3235 250.121  -2
   0  10   6-28.3235 250.121   1
  11   0 -11-5.87608 152.704  -2
   0 -11  12-5.87608 152.704   1
  11   0 -10 66.2650 142.555  -2
   0 -11  11 66.2650 142.555   1
 -11   0   9 8.43361 102.635  -2
   0  11 -10 8.43361 102.635   1
 -11   0   8 383.630 102.828  -2
   0  11  -9 383.630 102.828   1
 -11   0   7 269.286 97.5567  -2
   0  11  -8 269.286 97.5567   1
  11   0  -6 209.526 81.7469  -2
   0 -11   7 209.526 81.7469   1
 -11   0   5 332.434 99.8997  -2
   0  11  -6 332.434 99.8997   1
 -11   0   4 67.6524 88.0603  -2
   0  11  -5 67.6524 88.0603   1
 -11   0   3 917.418 238.157  -2
   0  11  -4 917.418 238.157   1
 -11   0   2 324.556 214.295  -2
   0  11  -3 324.556 214.295   1
 -11   0   1 432.866 211.523  -2
   0  11  -2 432.866 211.523   1
 -11   0   0 532.451 212.872  -2
   0  11  -1 532.451 212.872   1
 -11   0  -1 252.460 207.378  -2
   0  11   0 252.460 207.378   1
 -11   0  -2 254.779 205.279  -2
   0  11   1 254.779 205.279   1
 -11   0  -3 111.837 169.351  -2
   0  11   2 111.837 169.351   1
 -11   0  -4 137.664 164.897  -2
   0  11   3 137.664 164.897   1
 -11   0  -5 586.410 287.312  -2
   0  11   4 586.410 287.312   1
 -11   0  -6 98.3954 278.194  -2
   0  11   5 98.3954 278.194   1
  12   0 -10 7.03430 143.292  -2
   0 -12  11 7.03430 143.292   1
  12   0  -9-50.7525 132.987  -2
   0 -12  10-50.7525 132.987   1
  12   0  -8 47.2271 133.637  -2
   0 -12   9 47.2271 133.637   1
  12   0  -7 298.945 113.410  -2
   0 -12   8 298.945 113.410   1
 -12   0   6 160.468 144.719  -2
   0  12  -7 160.468 144.719   1
 -12   0   5-49.8838 228.873  -2
   0  12  -6-49.8838 228.873   1
 -12   0   4 436.939 247.784  -2
   0  12  -5 436.939 247.784   1
 -12   0   3 457.843 241.162  -2
   0  12  -4 457.843 241.162   1
 -12   0   2 269.141 226.368  -2
   0  12  -3 269.141 226.368   1
 -12   0   1 530.495 220.720  -2
   0  12  -2 530.495 220.720   1
 -12   0   0 247.620 221.478  -2
   0  12  -1 247.620 221.478   1
 -12   0  -3 314.490 309.336  -2
   0  12   2 314.490 309.336   1
 -12   0  -4-16.5900 299.437  -2
   0  12   3-16.5900 299.437   1
  13  -1  -8 89.1410 138.805  -2
   1 -13   9 89.1410 138.805   1
  13  -1  -9 27.8579 146.434  -2
   1 -13  10 27.8579 146.434   1
 -12   1  -5 372.172 303.779  -2
  -1  12   4 372.172 303.779   1
 -12   1  -4 149.072 285.482  -2
  -1  12   3 149.072 285.482   1
 -12   1  -2 146.362 215.644  -2
  -1  12   1 146.362 215.644   1
 -12   1  -1 228.703 212.461  -2
  -1  12   0 228.703 212.461   1
 -12   1   0 247.595 209.832  -2
  -1  12  -1 247.595 209.832   1
 -12   1   1 470.797 231.826  -2
  -1  12  -2 470.797 231.826   1
 -12   1   2 507.670 227.195  -2
  -1  12  -3 507.670 227.195   1
 -12   1   3 207.460 218.813  -2
  -1  12  -4 207.460 218.813   1
 -12   1   4 16.5070 183.008  -2
  -1  12  -5 16.5070 183.008   1
  12  -1  -5 45.4250 107.258  -2
   1 -12   6 45.4250 107.258   1
 -12   1   6 49.6747 89.8192  -2
  -1  12  -7 49.6747 89.8192   1
 -12   1   7 75.1846 92.1665  -2
  -1  12  -8 75.1846 92.1665   1
  12  -1  -8 1.91645 96.9406  -2
   1 -12   9 1.91645 96.9406   1
  12  -1  -9 153.539 142.417  -2
   1 -12  10 153.539 142.417   1
  12  -1 -10 51.8155 147.580  -2
   1 -12  11 51.8155 147.580   1
 -11   1  -6 153.624 255.376  -2
  -1  11   5 153.624 255.376   1
 -11   1  -5 249.775 247.713  -2
  -1  11   4 249.775 247.713   1
 -11   1  -4 106.474 157.365  -2
  -1  11   3 106.474 157.365   1
 -11   1  -3-27.0515 197.766  -2
  -1  11   2-27.0515 197.766   1
 -11   1  -2 170.614 197.500  -2
  -1  11   1 170.614 197.500   1
 -11   1  -1 322.126 196.978  -2
  -1  11   0 322.126 196.978   1
 -11   1   0 94.7550 187.733  -2
  -1  11  -1 94.7550 187.733   1
 -11   1   1 196.657 194.372  -2
  -1  11  -2 196.657 194.372   1
  11  -1  -2 245.079 86.6647  -2
   1 -11   3 245.079 86.6647   1
 -11   1   3-1.58083 89.1246  -2
  -1  11  -4-1.58083 89.1246   1
  11  -1  -4 33.8786 91.2279  -2
   1 -11   5 33.8786 91.2279   1
 -11   1   5 174.334 94.9316  -2
  -1  11  -6 174.334 94.9316   1
  11  -1  -6 330.789 94.1154  -2
   1 -11   7 330.789 94.1154   1
  11  -1  -7 174.029 95.5983  -2
   1 -11   8 174.029 95.5983   1
 -11   1   8 485.597 112.242  -2
  -1  11  -9 485.597 112.242   1
 -11   1   9 224.465 99.6251  -2
  -1  11 -10 224.465 99.6251   1
 -11   1  10 128.653 104.772  -2
  -1  11 -11 128.653 104.772   1
  11  -1 -11 168.115 154.583  -2
   1 -11  12 168.115 154.583   1
 -10   1  -7-24.9406 154.914  -2
  -1  10   6-24.9406 154.914   1
 -10   1  -6 77.8801 151.438  -2
  -1  10   5 77.8801 151.438   1
 -10   1  -5 258.252 105.527  -2
  -1  10   4 258.252 105.527   1
 -10   1  -4 595.848 124.787  -2
  -1  10   3 595.848 124.787   1
 -10   1  -3 279.920 186.083  -2
  -1  10   2 279.920 186.083   1
 -10   1  -2 234.386 176.547  -2
  -1  10   1 234.386 176.547   1
 -10   1  -1 334.894 175.352  -2
  -1  10   0 334.894 175.352   1
 -10   1   0 603.492 186.666  -2
  -1  10  -1 603.492 186.666   1
 -10   1   1 735.876 86.6829  -2
  -1  10  -2 735.876 86.6829   1
  10  -1  -2 27.3695 77.9746  -2
   1 -10   3 27.3695 77.9746   1
 -10   1   3 171.647 83.3032  -2
  -1  10  -4 171.647 83.3032   1
  10  -1  -4 445.397 91.8743  -2
   1 -10   5 445.397 91.8743   1
  10  -1  -5 110.355 97.3719  -2
   1 -10   6 110.355 97.3719   1
  10  -1  -6 54.5195 79.5147  -2
   1 -10   7 54.5195 79.5147   1
 -10   1   7 53.6998 68.4867  -2
  -1  10  -8 53.6998 68.4867   1
 -10   1   8 105.227 73.6015  -2
  -1  10  -9 105.227 73.6015   1
  10  -1  -9 1362.92 87.7002  -2
   1 -10  10 1362.92 87.7002   1
 -10   1  10-16.1914 101.318  -2
  -1  10 -11-16.1914 101.318   1
  10  -1 -11 99.1588 143.396  -2
   1 -10  12 99.1588 143.396   1
  10  -1 -12-32.4763 153.002  -2
   1 -10  13-32.4763 153.002   1
   9  -1  10 268.016 193.050  -2
   1  -9  -9 268.016 193.050   1
   9  -1   9 34.3058 135.636  -2
   1  -9  -8 34.3058 135.636   1
  -9   1  -8 211.530 98.2581  -2
  -1   9   7 211.530 98.2581   1
  -9   1  -7 14.9556 91.9306  -2
  -1   9   6 14.9556 91.9306   1
  -9   1  -6 19.5335 77.7137  -2
  -1   9   5 19.5335 77.7137   1
  -9   1  -5 266.051 82.9680  -2
  -1   9   4 266.051 82.9680   1
  -9   1  -4 268.010 104.170  -2
  -1   9   3 268.010 104.170   1
  -9   1  -3 260.330 169.355  -2
  -1   9   2 260.330 169.355   1
   9  -1   2 938.814 105.455  -2
   1  -9  -1 938.814 105.455   1
  -9   1  -1 1115.92 104.218  -2
  -1   9   0 1115.92 104.218   1
  -9   1   0 1935.92 74.9800  -2
  -1   9  -1 1935.92 74.9800   1
   1  -9   2 23.3287 55.3388   1
   9  -1  -1 5.71624 55.7353  -2
   1  -9   2 5.71624 55.7353   1
   1  -9   3 46.1834 53.8480   1
  -9   1   2 20.3259 57.4377  -2
  -1   9  -3 20.3259 57.4377   1
   1  -9   4 156.621 48.3134   1
   9  -1  -3 286.857 60.0687  -2
   1  -9   4 286.857 60.0687   1
   9  -1  -4 700.334 71.9980  -2
   1  -9   5 700.334 71.9980   1
   1  -9   6 148.610 74.7778   1
   9  -1  -5 323.337 100.495  -2
   1  -9   6 323.337 100.495   1
   1  -9   7 77.0456 75.7041   1
   9  -1  -6 223.774 64.9405  -2
   1  -9   7 223.774 64.9405   1
   1  -9   8 466.361 99.9119   1
  -9   1   7 606.575 93.3593  -2
  -1   9  -8 606.575 93.3593   1
   1  -9   9 13.6171 84.9779   1
  -9   1   8 157.751 91.1662  -2
  -1   9  -9 157.751 91.1662   1
   1  -9  10 200.897 95.0425   1
  -9   1   9 904.014 88.0758  -2
  -1   9 -10 904.014 88.0758   1
   1  -9  11 195.624 102.119   1
  -9   1  10 197.378 78.6700  -2
  -1   9 -11 197.378 78.6700   1
   1  -9  12 55.7728 108.762   1
  -9   1  11 214.675 166.792  -2
  -1   9 -12 214.675 166.792   1
   1  -9  13 14.5971 114.606   1
  -9   1  12-47.4212 186.016  -2
  -1   9 -13-47.4212 186.016   1
  -9   1  13 136.463 201.555  -2
  -1   9 -14 136.463 201.555   1
  -9   1  14-143.375 210.957  -2
  -1   9 -15-143.375 210.957   1
   1  -8 -11 71.8178 154.852   1
   8  -1  11 139.271 189.580  -2
   1  -8 -10 139.271 189.580   1
   8  -1  10 50.6534 134.956  -2
   1  -8  -9 50.6534 134.956   1
  -1   8   8 117.013 122.801   1
  -8   1  -9 91.8633 88.3003  -2
  -1   8   8 91.8633 88.3003   1
  -1   8   7 108.187 123.342   1
  -8   1  -8 539.258 112.330  -2
  -1   8   7 539.258 112.330   1
  -1   8   6 214.882 133.275   1
  -8   1  -7 327.756 103.086  -2
  -1   8   6 327.756 103.086   1
  -1   8   5 173.971 136.526   1
  -8   1  -6 305.239 80.2367  -2
  -1   8   5 305.239 80.2367   1
  -8   1  -5 361.701 64.1579  -2
  -1   8   4 361.701 64.1579   1
  -8   1  -4 507.925 82.3581  -2
  -1   8   3 507.925 82.3581   1
  -8   1  -3 147.839 142.796  -2
  -1   8   2 147.839 142.796   1
  -8   1  -2 2083.25 180.952  -2
  -1   8   1 2083.25 180.952   1
   1  -8   0 1507.23 82.7904   1
   1  -8   1 1685.90 64.8029   1
  -8   1   0 1680.92 172.953  -2
  -1   8  -1 1680.92 172.953   1
   1  -8   2 164.372 34.0040   1
  -8   1   1 181.214 146.671  -2
  -1   8  -2 181.214 146.671   1
   1  -8   3 1689.74 64.9074   1
  -8   1   2 1806.61 91.0578  -2
  -1   8  -3 1806.61 91.0578   1
   1  -8   4 41.8619 58.2729   1
   8  -1  -3 433.871 91.0387  -2
   1  -8   4 433.871 91.0387   1
   1  -8   5 95.1602 67.0244   1
   8  -1  -4 1381.99 104.230  -2
   1  -8   5 1381.99 104.230   1
   1  -8   6 184.967 75.2257   1
   8  -1  -5 3053.59 102.501  -2
   1  -8   6 3053.59 102.501   1
   1  -8   7 1256.12 64.6233   1
  -8   1   6 1496.78 147.399  -2
  -1   8  -7 1496.78 147.399   1
  -1   8  -8 261.587 50.3245   1
  -8   1   7 239.320 117.836  -2
  -1   8  -8 239.320 117.836   1
  -1   8  -9 1410.81 142.402   1
  -8   1   8 1748.67 108.526  -2
  -1   8  -9 1748.67 108.526   1
  -1   8 -10 92.9879 53.1724   1
  -1   8 -11 33.3773 70.2163   1
  -1   8 -12-1.05167 118.737   1
  -1   8 -13 44.4186 135.286   1
  -1   8 -14-15.9602 140.073   1
  -1   8 -15-84.1846 156.369   1
  -1   8 -16 161.041 173.362   1
   1  -7 -11 77.0641 144.689   1
  -7   1 -12 172.265 218.703  -2
  -1   7  11 172.265 218.703   1
   1  -7 -10 108.972 138.449   1
  -7   1 -11 202.486 211.057  -2
  -1   7  10 202.486 211.057   1
  -1   7   9-25.1830 74.5084   1
  -7   1 -10 85.5222 184.337  -2
  -1   7   9 85.5222 184.337   1
   1  -7  -8 42.7376 56.8278   1
  -7   1  -9 149.912 170.528  -2
  -1   7   8 149.912 170.528   1
  -1   7   7 122.815 66.6205   1
  -7   1  -8 582.385 179.063  -2
  -1   7   7 582.385 179.063   1
  -1   7   6 82.5098 66.3909   1
  -7   1  -7 287.440 158.077  -2
  -1   7   6 287.440 158.077   1
  -1   7   5 743.483 57.9629   1
  -7   1  -6 456.883 65.2059  -2
  -1   7   5 456.883 65.2059   1
  -1   7   4 190.340 46.7355   1
  -7   1  -5 145.487 46.1234  -2
  -1   7   4 145.487 46.1234   1
  -1   7   3 30.9768 103.452   1
  -7   1  -4 15.5566 38.8405  -2
  -1   7   3 15.5566 38.8405   1
  -1   7   2 60.1665 56.4758   1
  -7   1  -3 253.394 136.104  -2
  -1   7   2 253.394 136.104   1
  -1   7   1 1039.44 121.947   1
  -1   7   0 230.334 36.6711   1
   1  -7   1 362.379 38.4776   1
   1  -7   2 868.106 37.8893   1
   1  -7   3 40.3933 26.0527   1
   1  -7   4 1800.63 70.1888   1
  -1   7  -5 164.397 36.2508   1
  -1   7  -6 1294.14 51.3792   1
  -1   7  -7 5744.37 110.804   1
  -1   7  -8-2.12084 46.1105   1
  -1   7  -9 398.685 54.9002   1
  -1   7 -10 13.1746 62.7563   1
  -1   7 -11-7.93988 106.844   1
  -1   7 -12 66.9674 120.434   1
  -1   7 -13 55.5741 136.146   1
  -1   7 -14 132.219 139.597   1
  -1   7 -15 100.735 162.784   1
  -1   7 -16 58.8443 171.413   1
   1  -6 -12 13.6558 156.978   1
   1  -6 -11-26.8860 147.786   1
   1  -6 -10 19.2347 75.0168   1
  -1   6   9-0.68060 56.7126   1
  -1   6   8 302.893 58.9973   1
  -1   6   7 16.4719 52.8404   1
  -1   6   6 14.6177 51.3780   1
  -1   6   5 960.463 43.5309   1
  -1   6   4 9.93006 27.8977   1
  -1   6   3 253.082 30.2485   1
  -1   6   2 1.02444 26.7735   1
  -1   6   1 10.7357 24.2543   1
   1  -6   0 481.726 30.2526   1
  -1   6  -1 1797.23 42.6669   1
   1  -6   2 201.064 22.4605   1
   1  -6   3 906.452 29.2665   1
   1  -6   4 1442.14 43.6769   1
   1  -6   5 4.72846 32.7747   1
  -1   6  -6 48.0753 36.9564   1
  -1   6  -7 2417.22 76.6045   1
  -1   6  -8 3422.51 89.7733   1
  -1   6  -9 3432.07 115.483   1
  -1   6 -10 150.857 105.021   1
  -1   6 -11-8.53794 115.634   1
  -1   6 -12 216.098 132.336   1
  -1   6 -13 125.400 139.999   1
  -1   6 -14 93.9774 141.156   1
  -1   6 -15-10.6109 169.665   1
  -1   6 -16-121.505 167.339   1
   1  -5 -13 34.9933 158.196   1
   1  -5 -12 228.346 155.452   1
   1  -5 -11 7.54283 72.4721   1
  -1   5  10 32.3799 52.2327   1
  -1   5   9 229.068 55.8796   1
  -1   5   8 591.023 61.5569   1
  -1   5   7 894.217 72.6998   1
  -1   5   6 2662.75 93.8094   1
  -1   5   5 40.3245 49.8839   1
  -1   5   4 886.833 46.1368   1
   1  -5  -3 5128.19 60.3148   1
  -1   5   2 3263.59 53.3002   1
  -1   5   1 243.204 23.4703   1
   1  -5   0 15.4094 18.9752   1
  -1   5  -1 40.4540 21.2417   1
   1  -5   2 127.831 20.6804   1
  -1   5  -3 13190.6 95.8554   1
  -1   5  -4 6601.88 99.6921   1
  -1   5  -5 4455.30 80.4764   1
   1  -5   6 9.49382 32.2910   1
  -1   5  -7 6374.05 106.187   1
  -1   5  -8 3574.77 107.974   1
  -1   5  -9 765.941 122.692   1
  -1   5 -10 6107.55 248.812   1
  -1   5 -11 61.1109 116.426   1
  -1   5 -12 97.0667 125.793   1
  -1   5 -13 199.401 150.930   1
  -1   5 -14-37.0638 152.843   1
  -1   5 -15 48.7709 155.343   1
  -1   5 -16 2.74115 173.031   1
   1  -4 -13 191.368 160.528   1
   1  -4 -12 9.77193 135.261   1
   1  -4 -11 110.996 73.6204   1
   1  -4 -10 42.7366 69.9089   1
   1  -4  -9 868.499 80.3128   1
  -1   4   8 0.97947 61.4977   1
  -1   4   7 649.743 91.4646   1
  -1   4   6 40.2484 70.4681   1
  -1   4   5 27.9694 37.3500   1
  -1   4   4 6083.51 78.0688   1
  -1   4   3 1306.41 42.8124   1
  -1   4   2 7501.03 69.2424   1
  -1   4   1 3127.56 42.6498   1
  -1   4   0 274.129 22.6436   1
   1  -4   1 15044.9 89.2338   1
   1  -4   2 1256.89 25.7893   1
  -1   4  -3 7152.38 74.4418   1
   1  -4   4 14741.1 122.374   1
  -1   4  -5 16.2145 27.0080   1
  -1   4  -6 2976.76 62.0423   1
   1  -4   7 334.960 37.0212   1
  -1   4  -8 45.5305 81.8364   1
  -1   4  -9 910.301 120.524   1
  -1   4 -10 773.122 127.712   1
  -1   4 -11 461.055 125.160   1
  -1   4 -12 420.805 133.739   1
  -1   4 -13 297.963 140.782   1
  -1   4 -14 62.0851 150.031   1
  -1   4 -15 175.920 166.920   1
   1  -3 -14 20.4704 160.260   1
   1  -3 -13 205.575 159.241   1
   1  -3 -12 108.925 139.604   1
  -1   3  11 123.714 70.2009   1
  -1   3  10 36.8380 64.2225   1
  -1   3   9 286.324 55.0090   1
   1  -3  -8 3402.54 87.7977   1
  -1   3   7 721.177 52.9250   1
  -1   3   6 253.843 46.5966   1
   3  -1   6 1759.72 126.595  -2
   1  -3  -6 1759.72 126.595   1
  -1   3   5 4.65401 37.6615   1
   3  -1   5 422.374 93.5150  -2
   1  -3  -5 422.374 93.5150   1
  -1   3   4 2640.96 96.8518   1
   3  -1   4 6232.15 158.123  -2
   1  -3  -4 6232.15 158.123   1
  -1   3   3 476.684 39.9669   1
   3  -1   3 2575.50 109.004  -2
   1  -3  -3 2575.50 109.004   1
   1  -3  -2 1355.11 45.3295   1
  -1   3   1 13978.9 72.4718   1
  -1   3   0 9.77782 15.4013   1
  -1   3  -1 13.3521 15.3779   1
   1  -3   2 76.3203 14.1902   1
  -1   3  -3 1594.05 37.6229   1
  -1   3  -4 16888.3 114.071   1
  -1   3  -5 614.536 33.5447   1
   3  -1  -5 1015.65 81.4608  -2
   1  -3   5 1015.65 81.4608   1
  -1   3  -6 33.3998 35.1507   1
   3  -1  -6 7031.94 169.084  -2
   1  -3   6 7031.94 169.084   1
  -1   3  -7 35.5473 52.4709   1
   3  -1  -7 351.969 75.0299  -2
   1  -3   7 351.969 75.0299   1
  -1   3  -8 680.858 53.5034   1
  -1   3  -9 357.894 105.380   1
   3  -1  -9 474.138 101.020  -2
   1  -3   9 474.138 101.020   1
  -1   3 -10 307.583 113.092   1
  -1   3 -11 218.367 120.246   1
  -1   3 -12 67.9332 124.129   1
  -1   3 -13 217.470 135.326   1
  -1   3 -14 349.775 155.066   1
  -1   3 -15 124.011 149.192   1
   2  -1  14 29.1740 202.141  -2
   1  -2 -14 29.1740 202.141   1
   2  -1  13 31.8269 187.603  -2
   1  -2 -13 31.8269 187.603   1
   2  -1  12 237.379 90.2451  -2
   1  -2 -12 237.379 90.2451   1
  -2   1 -11 977.988 97.0692  -2
  -1   2  11 977.988 97.0692   1
   2  -1  10 257.481 67.2428  -2
   1  -2 -10 257.481 67.2428   1
   2  -1   9 993.623 64.9011  -2
   1  -2  -9 993.623 64.9011   1
   2  -1   8 3027.31 74.8566  -2
   1  -2  -8 3027.31 74.8566   1
   2  -1   7 1286.91 54.2370  -2
   1  -2  -7 1286.91 54.2370   1
  -2   1  -6 16371.1 113.405  -2
  -1   2   6 16371.1 113.405   1
   2  -1   5 4711.64 62.8980  -2
   1  -2  -5 4711.64 62.8980   1
   2  -1   4 2665.41 52.6155  -2
   1  -2  -4 2665.41 52.6155   1
  -1   2   3 5327.29 95.0727   1
   2  -1   3 6001.89 78.8964  -2
   1  -2  -3 6001.89 78.8964   1
  -1   2   2 11051.2 74.7215   1
   1  -2  -1 18786.7 98.8276   1
   1  -2   0 286.468 12.3165   1
  -1   2  -1 4958.83 37.2218   1
  -2   1   2 699.775 39.8370  -2
  -1   2  -2 699.775 39.8370   1
  -1   2  -3 3643.83 63.1219   1
  -2   1   3 6697.37 65.1345  -2
  -1   2  -3 6697.37 65.1345   1
  -1   2  -4 17028.2 205.626   1
   2  -1  -4 17692.4 97.4284  -2
   1  -2   4 17692.4 97.4284   1
   2  -1  -5 4850.34 62.2147  -2
   1  -2   5 4850.34 62.2147   1
   2  -1  -6 3566.30 60.8624  -2
   1  -2   6 3566.30 60.8624   1
  -2   1   7 1629.56 50.8120  -2
  -1   2  -7 1629.56 50.8120   1
   2  -1  -8 3597.65 71.9950  -2
   1  -2   8 3597.65 71.9950   1
   2  -1  -9 1102.05 76.5073  -2
   1  -2   9 1102.05 76.5073   1
  -2   1  10 16.5770 84.9570  -2
  -1   2 -10 16.5770 84.9570   1
  -2   1  11 283.297 94.3724  -2
  -1   2 -11 283.297 94.3724   1
  -2   1  12 169.076 167.508  -2
  -1   2 -12 169.076 167.508   1
  -2   1  13 10.4992 180.982  -2
  -1   2 -13 10.4992 180.982   1
  -2   1  14 151.445 189.774  -2
  -1   2 -14 151.445 189.774   1
  -2   1  15 256.655 202.206  -2
  -1   2 -15 256.655 202.206   1
   1  -1  15 34.7595 212.898  -2
   1  -1 -15 34.7595 212.898   1
   1  -1  14 106.381 189.382  -2
   1  -1 -14 106.381 189.382   1
   1  -1  13 179.507 182.769  -2
   1  -1 -13 179.507 182.769   1
   1  -1  12 605.517 188.602  -2
   1  -1 -12 605.517 188.602   1
   1  -1  11 270.688 71.7673  -2
   1  -1 -11 270.688 71.7673   1
  -1   1 -10 1040.88 76.9002  -2
  -1   1  10 1040.88 76.9002   1
  -1   1  -9 1852.50 79.0001  -2
  -1   1   9 1852.50 79.0001   1
  -1   1  -8 3583.12 89.5141  -2
  -1   1   8 3583.12 89.5141   1
   1  -1   7 851.307 53.9543  -2
   1  -1  -7 851.307 53.9543   1
   1  -1   6 8552.44 106.492  -2
   1  -1  -6 8552.44 106.492   1
   1  -1   5 15410.2 120.615  -2
   1  -1  -5 15410.2 120.615   1
  -1   1  -4 3335.32 54.2900  -2
  -1   1   4 3335.32 54.2900   1
  -1   1  -3 422.318 25.8048  -2
  -1   1   3 422.318 25.8048   1
   1  -1   2 2619.46 61.6196  -2
   1  -1  -2 2619.46 61.6196   1
  -1   1   1 10936.0 41.4668   1
  -1   1   0 65.3291 8.51237   1
  -1   1   0 106.773 17.0243  -2
  -1   1   0 106.773 17.0243   1
  -1   1  -1 1568.52 20.6411   1
  -1   1   1 9350.86 89.6924  -2
  -1   1  -1 9350.86 89.6924   1
  -1   1  -2 1227.35 52.4503   1
   1  -1  -2 2499.56 37.6153  -2
   1  -1   2 2499.56 37.6153   1
   1  -1  -3 500.995 39.9204  -2
   1  -1   3 500.995 39.9204   1
  -1   1   4 3814.17 73.3102  -2
  -1   1  -4 3814.17 73.3102   1
   1  -1  -5 16593.7 150.224  -2
   1  -1   5 16593.7 150.224   1
  -1   1   6 7158.24 141.693  -2
  -1   1  -6 7158.24 141.693   1
   1  -1  -7 733.708 64.3048  -2
   1  -1   7 733.708 64.3048   1
   1  -1  -8 3053.22 86.4791  -2
   1  -1   8 3053.22 86.4791   1
   1  -1  -9 1523.41 90.5043  -2
   1  -1   9 1523.41 90.5043   1
  -1   1  10 1375.17 113.250  -2
  -1   1 -10 1375.17 113.250   1
   1  -1 -11 336.050 97.4728  -2
   1  -1  11 336.050 97.4728   1
   1  -1 -12 1010.75 124.119  -2
   1  -1  12 1010.75 124.119   1
   1  -1 -13 155.843 106.970  -2
   1  -1  13 155.843 106.970   1
  -1   1  14-36.7741 195.230  -2
  -1   1 -14-36.7741 195.230   1
  -1   1  15 59.8476 202.137  -2
  -1   1 -15 59.8476 202.137   1
   0  -1  15 167.174 210.587  -2
   1   0 -15 167.174 210.587   1
   0  -1  14 128.458 190.631  -2
   1   0 -14 128.458 190.631   1
   0  -1  13 396.574 191.264  -2
   1   0 -13 396.574 191.264   1
   0  -1  12 806.746 192.936  -2
   1   0 -12 806.746 192.936   1
   0  -1  11 187.132 94.8820  -2
   1   0 -11 187.132 94.8820   1
   0  -1  10 859.071 107.719  -2
   1   0 -10 859.071 107.719   1
   0  -1   9 571.646 92.7382  -2
   1   0  -9 571.646 92.7382   1
   0   1  -8 669.288 61.4017  -2
  -1   0   8 669.288 61.4017   1
   0  -1   7 3902.87 95.3811  -2
   1   0  -7 3902.87 95.3811   1
   0   1  -6 16401.9 162.154  -2
  -1   0   6 16401.9 162.154   1
   0  -1   5 13121.8 129.687  -2
   1   0  -5 13121.8 129.687   1
   0  -1   4 21489.8 166.464  -2
   1   0  -4 21489.8 166.464   1
   0  -1   3 11866.5 102.760  -2
   1   0  -3 11866.5 102.760   1
   0  -1   2 9683.38 70.6250  -2
   1   0  -2 9683.38 70.6250   1
   0  -1   1 3462.70 45.9843  -2
   1   0  -1 3462.70 45.9843   1
   0  -1   0 18660.7 129.592  -2
   1   0   0 18660.7 129.592   1
   0   1   1 18870.4 62.8917  -2
  -1   0  -1 18870.4 62.8917   1
   0   1   2 3541.16 64.0586  -2
  -1   0  -2 3541.16 64.0586   1
   0   1   3 9214.74 135.133  -2
  -1   0  -3 9214.74 135.133   1
   0   1   4 650.923 63.6811  -2
  -1   0  -4 650.923 63.6811   1
   0   1   5 13224.1 193.588  -2
  -1   0  -5 13224.1 193.588   1
   0   1   6 497.148 70.4494  -2
  -1   0  -6 497.148 70.4494   1
   0   1   7 196.913 69.4054  -2
  -1   0  -7 196.913 69.4054   1
   0  -1  -8 666.792 87.6086  -2
   1   0   8 666.792 87.6086   1
   0  -1  -9 1197.82 90.2969  -2
   1   0   9 1197.82 90.2969   1
   0  -1 -10 489.232 104.142  -2
   1   0  10 489.232 104.142   1
   0  -1 -11 250.998 100.184  -2
   1   0  11 250.998 100.184   1
   0   1  12 131.094 98.7532  -2
  -1   0 -12 131.094 98.7532   1
   0  -1 -13 211.419 113.610  -2
   1   0  13 211.419 113.610   1
   0   1  14 189.274 126.218  -2
  -1   0 -14 189.274 126.218   1
  -1  -1  15 238.754 230.461  -2
   1   1 -15 238.754 230.461   1
  -1  -1  14 311.633 203.454  -2
   1   1 -14 311.633 203.454   1
  -1  -1  13 2.74266 177.879  -2
   1   1 -13 2.74266 177.879   1
  -1  -1  12 1995.87 193.448  -2
   1   1 -12 1995.87 193.448   1
  -1  -1  11 318.950 72.1168  -2
   1   1 -11 318.950 72.1168   1
   1   1 -10 1072.25 79.1883  -2
  -1  -1  10 1072.25 79.1883   1
  -1  -1   9 829.383 68.0135  -2
   1   1  -9 829.383 68.0135   1
   1   1  -8 549.432 59.0213  -2
  -1  -1   8 549.432 59.0213   1
  -1  -1   7 20.0787 39.2888  -2
   1   1  -7 20.0787 39.2888   1
  -1  -1   6 5356.97 94.3310  -2
   1   1  -6 5356.97 94.3310   1
   1   1  -5 29.4846 27.2294  -2
  -1  -1   5 29.4846 27.2294   1
  -1  -1   4 2197.16 44.4261  -2
   1   1  -4 2197.16 44.4261   1
   1   1  -3 24978.6 143.545  -2
  -1  -1   3 24978.6 143.545   1
   1   1  -2 24221.7 122.171  -2
  -1  -1   2 24221.7 122.171   1
  -1  -1   1 767.468 43.5262  -2
   1   1  -1 767.468 43.5262   1
   1   1   0 11326.9 93.0374  -2
  -1  -1   0 11326.9 93.0374   1
   1   1   1 25430.8 95.6085  -2
  -1  -1  -1 25430.8 95.6085   1
   1   1   2 13159.1 78.9065  -2
  -1  -1  -2 13159.1 78.9065   1
   1   1   3 3287.36 74.1542  -2
  -1  -1  -3 3287.36 74.1542   1
  -1  -1  -4 347.379 47.9907  -2
   1   1   4 347.379 47.9907   1
   1   1   5 796.120 65.2894  -2
  -1  -1  -5 796.120 65.2894   1
  -1  -1  -6 684.482 66.2895  -2
   1   1   6 684.482 66.2895   1
  -1  -1  -7 1657.90 90.4545  -2
   1   1   7 1657.90 90.4545   1
   1   1   8 1125.11 109.201  -2
  -1  -1  -8 1125.11 109.201   1
  -1  -1  -9 379.092 101.727  -2
   1   1   9 379.092 101.727   1
   1   1  10 15.8662 94.1139  -2
  -1  -1 -10 15.8662 94.1139   1
   1   1  11 295.721 108.248  -2
  -1  -1 -11 295.721 108.248   1
   1   1  12 84.0324 106.943  -2
  -1  -1 -12 84.0324 106.943   1
   1   1  13 669.562 132.075  -2
  -1  -1 -13 669.562 132.075   1
   1   1  14 22.6788 169.448  -2
  -1  -1 -14 22.6788 169.448   1
  -2  -1  15 14.4167 195.344  -2
   1   2 -15 14.4167 195.344   1
  -2  -1  14-54.8410 181.243  -2
   1   2 -14-54.8410 181.243   1
  -2  -1  13 89.6483 183.491  -2
   1   2 -13 89.6483 183.491   1
  -2  -1  12 381.156 191.651  -2
   1   2 -12 381.156 191.651   1
   2   1 -11 1086.44 105.195  -2
  -1  -2  11 1086.44 105.195   1
   2   1 -10 419.718 68.6625  -2
  -1  -2  10 419.718 68.6625   1
  -2  -1   9 546.910 66.2431  -2
   1   2  -9 546.910 66.2431   1
   2   1  -8 1512.83 74.7730  -2
  -1  -2   8 1512.83 74.7730   1
   2   1  -7 1793.69 50.2869  -2
  -1  -2   7 1793.69 50.2869   1
   2   1  -6 361.741 34.5227  -2
  -1  -2   6 361.741 34.5227   1
   2   1  -5 1555.35 49.3036  -2
  -1  -2   5 1555.35 49.3036   1
  -2  -1   4 10520.4 85.5999  -2
   1   2  -4 10520.4 85.5999   1
   2   1  -3 7088.87 62.3163  -2
  -1  -2   3 7088.87 62.3163   1
   2   1  -2 11056.1 141.282  -2
  -1  -2   2 11056.1 141.282   1
  -2  -1   1 4927.55 70.6284  -2
   1   2  -1 4927.55 70.6284   1
  -2  -1   0 4241.33 73.5824  -2
   1   2   0 4241.33 73.5824   1
  -2  -1  -1 9701.45 92.2241  -2
   1   2   1 9701.45 92.2241   1
  -2  -1  -2 8358.63 77.4800  -2
   1   2   2 8358.63 77.4800   1
  -2  -1  -3 2718.88 60.2922  -2
   1   2   3 2718.88 60.2922   1
   2   1   4 7787.45 92.9629  -2
  -1  -2  -4 7787.45 92.9629   1
   2   1   5 330.295 50.6643  -2
  -1  -2  -5 330.295 50.6643   1
   2   1   6 954.034 76.1126  -2
  -1  -2  -6 954.034 76.1126   1
  -2  -1  -7 2589.87 105.851  -2
   1   2   7 2589.87 105.851   1
   2   1   8 2824.02 135.958  -2
  -1  -2  -8 2824.02 135.958   1
  -2  -1  -9 1599.31 175.893  -2
   1   2   9 1599.31 175.893   1
  -2  -1 -10 381.670 140.030  -2
   1   2  10 381.670 140.030   1
   2   1  11 105.737 105.281  -2
  -1  -2 -11 105.737 105.281   1
  -2  -1 -12 393.252 119.664  -2
   1   2  12 393.252 119.664   1
   2   1  13 314.670 123.849  -2
  -1  -2 -13 314.670 123.849   1
   1   3 -16 85.4848 178.179   1
  -3  -1  15 19.1194 218.943  -2
   1   3 -15 19.1194 218.943   1
  -3  -1  14 126.030 205.234  -2
   1   3 -14 126.030 205.234   1
  -3  -1  13 162.699 180.837  -2
   1   3 -13 162.699 180.837   1
  -3  -1  12 40.8123 166.180  -2
   1   3 -12 40.8123 166.180   1
  -3  -1  11 794.203 87.9861  -2
   1   3 -11 794.203 87.9861   1
  -3  -1  10 1851.73 106.232  -2
   1   3 -10 1851.73 106.232   1
  -3  -1   9 1480.86 72.3150  -2
   1   3  -9 1480.86 72.3150   1
  -3  -1   8 4536.63 96.6825  -2
   1   3  -8 4536.63 96.6825   1
   3   1  -7 6667.00 82.4665  -2
  -1  -3   7 6667.00 82.4665   1
   3   1  -6 962.807 44.9900  -2
  -1  -3   6 962.807 44.9900   1
  -3  -1   5 3090.85 83.6077  -2
   1   3  -5 3090.85 83.6077   1
   3   1  -4 11798.9 133.675  -2
  -1  -3   4 11798.9 133.675   1
  -3  -1   3 987.566 50.8416  -2
   1   3  -3 987.566 50.8416   1
  -3  -1   2 5311.06 97.3489  -2
   1   3  -2 5311.06 97.3489   1
   3   1  -1 161.547 53.0698  -2
  -1  -3   1 161.547 53.0698   1
  -1  -3   0 1342.26 33.2012   1
  -3  -1   0 1792.22 49.1572  -2
   1   3   0 1792.22 49.1572   1
  -3  -1  -1 993.541 38.7644  -2
   1   3   1 993.541 38.7644   1
   3   1   2 1350.15 38.3611  -2
  -1  -3  -2 1350.15 38.3611   1
  -3  -1  -3 13272.4 116.211  -2
   1   3   3 13272.4 116.211   1
  -3  -1  -4 466.036 44.9762  -2
   1   3   4 466.036 44.9762   1
  -3  -1  -5 1459.14 75.3265  -2
   1   3   5 1459.14 75.3265   1
  -3  -1  -6 641.306 64.0789  -2
   1   3   6 641.306 64.0789   1
  -3  -1  -7 4884.37 125.797  -2
   1   3   7 4884.37 125.797   1
  -3  -1  -8 701.965 78.4920  -2
   1   3   8 701.965 78.4920   1
  -3  -1  -9 1514.83 95.4658  -2
   1   3   9 1514.83 95.4658   1
  -3  -1 -10 641.561 82.4646  -2
   1   3  10 641.561 82.4646   1
   3   1  11 255.494 110.375  -2
  -1  -3 -11 255.494 110.375   1
   3   1  12 204.242 118.301  -2
  -1  -3 -12 204.242 118.301   1
   3   1  13 218.589 203.715  -2
  -1  -3 -13 218.589 203.715   1
   1   4 -16 53.1212 173.254   1
  -4  -1  15 177.268 214.019  -2
   1   4 -15 177.268 214.019   1
  -4  -1  14-69.2849 205.471  -2
   1   4 -14-69.2849 205.471   1
  -4  -1  13 216.667 186.208  -2
   1   4 -13 216.667 186.208   1
  -4  -1  12 51.2753 166.153  -2
   1   4 -12 51.2753 166.153   1
  -4  -1  11 1716.05 88.6989  -2
   1   4 -11 1716.05 88.6989   1
  -4  -1  10 348.360 60.0463  -2
   1   4 -10 348.360 60.0463   1
  -4  -1   9 2869.74 198.424  -2
   1   4  -9 2869.74 198.424   1
  -4  -1   8 984.492 137.292  -2
   1   4  -8 984.492 137.292   1
  -4  -1   7 1858.84 66.1127  -2
   1   4  -7 1858.84 66.1127   1
  -4  -1   6 2065.47 74.3553  -2
   1   4  -6 2065.47 74.3553   1
   4   1  -5 3301.38 83.4354  -2
  -1  -4   5 3301.38 83.4354   1
   1   4  -4 6072.24 169.719   1
  -4  -1   4 6820.64 122.044  -2
   1   4  -4 6820.64 122.044   1
   4   1  -3 6421.07 111.590  -2
  -1  -4   3 6421.07 111.590   1
  -4  -1   2 531.758 58.5839  -2
   1   4  -2 531.758 58.5839   1
   4   1  -1 4879.72 84.4098  -2
  -1  -4   1 4879.72 84.4098   1
  -1  -4   0 2653.85 50.6328   1
   4   1   0 4359.00 80.3989  -2
  -1  -4   0 4359.00 80.3989   1
   4   1   1 727.903 43.9545  -2
  -1  -4  -1 727.903 43.9545   1
   4   1   2 4137.01 73.9065  -2
  -1  -4  -2 4137.01 73.9065   1
  -4  -1  -3 6972.63 77.9784  -2
   1   4   3 6972.63 77.9784   1
  -4  -1  -4 801.970 53.0616  -2
   1   4   4 801.970 53.0616   1
  -4  -1  -5 118.990 47.6390  -2
   1   4   5 118.990 47.6390   1
  -4  -1  -6 2442.57 95.7127  -2
   1   4   6 2442.57 95.7127   1
  -4  -1  -7 356.415 70.1683  -2
   1   4   7 356.415 70.1683   1
  -4  -1  -8 5210.92 133.538  -2
   1   4   8 5210.92 133.538   1
  -4  -1  -9 107.922 71.6822  -2
   1   4   9 107.922 71.6822   1
  -4  -1 -10 178.158 147.969  -2
   1   4  10 178.158 147.969   1
  -4  -1 -11 235.907 157.255  -2
   1   4  11 235.907 157.255   1
   4   1  12 18.9959 196.332  -2
  -1  -4 -12 18.9959 196.332   1
   1   5 -16 125.234 185.144   1
  -5  -1  15 28.7298 210.020  -2
   1   5 -15 28.7298 210.020   1
   1   5 -14 517.615 170.427   1
  -5  -1  13 149.123 179.682  -2
   1   5 -13 149.123 179.682   1
  -5  -1  12 177.801 167.456  -2
   1   5 -12 177.801 167.456   1
  -5  -1  11 707.740 168.616  -2
   1   5 -11 707.740 168.616   1
  -5  -1  10 489.428 155.609  -2
   1   5 -10 489.428 155.609   1
  -5  -1   9 3023.33 198.149  -2
   1   5  -9 3023.33 198.149   1
   1   5  -8 659.326 67.4015   1
  -5  -1   8 978.985 147.302  -2
   1   5  -8 978.985 147.302   1
  -5  -1   7 3885.47 101.999  -2
   1   5  -7 3885.47 101.999   1
   5   1  -6 1618.35 72.9896  -2
  -1  -5   6 1618.35 72.9896   1
  -5  -1   5 2014.61 75.1973  -2
   1   5  -5 2014.61 75.1973   1
  -5  -1   4 11771.7 160.346  -2
   1   5  -4 11771.7 160.346   1
   1   5  -3 95.4801 67.3473   1
   5   1  -3 231.426 82.5981  -2
  -1  -5   3 231.426 82.5981   1
   5   1  -2 4091.99 107.509  -2
  -1  -5   2 4091.99 107.509   1
  -1  -5   1 9135.50 194.378   1
   5   1  -1 8413.61 116.889  -2
  -1  -5   1 8413.61 116.889   1
  -1  -5   0 453.234 25.8421   1
  -5  -1   0 734.508 75.0494  -2
   1   5   0 734.508 75.0494   1
  -1  -5  -1 1665.62 92.1952   1
  -5  -1  -1 2312.36 105.101  -2
   1   5   1 2312.36 105.101   1
  -1  -5  -2 424.804 62.3625   1
  -5  -1  -2 2648.46 114.562  -2
   1   5   2 2648.46 114.562   1
   1   5   3 450.679 122.919   1
  -5  -1  -3 4246.06 107.266  -2
   1   5   3 4246.06 107.266   1
   1   5   4 127.370 123.790   1
  -5  -1  -4 909.545 64.2689  -2
   1   5   4 909.545 64.2689   1
   1   5   5 154.074 58.7640   1
  -5  -1  -5 210.815 79.7730  -2
   1   5   5 210.815 79.7730   1
   1   5   6 25.0823 19.4287   1
   1   5   7 149.286 58.2124   1
  -5  -1  -7 579.045 156.605  -2
   1   5   7 579.045 156.605   1
   1   5   8 37.5363 54.4135   1
  -5  -1  -8 190.990 149.926  -2
   1   5   8 190.990 149.926   1
   1   5   9 126.851 129.794   1
  -5  -1  -9 547.117 174.109  -2
   1   5   9 547.117 174.109   1
  -5  -1 -10-11.1449 161.918  -2
   1   5  10-11.1449 161.918   1
  -5  -1 -11 513.463 173.726  -2
   1   5  11 513.463 173.726   1
  -1  -5 -12-34.8858 159.598   1
   1   6 -16 90.8377 184.005   1
   1   6 -15 86.1072 161.738   1
   1   6 -14 23.0032 150.516   1
   1   6 -13 190.998 147.429   1
   1   6 -12 190.040 133.344   1
   1   6 -11 10.2381 122.683   1
   1   6 -10 97.4873 108.117   1
   1   6  -9 147.868 53.7867   1
   1   6  -8 637.484 63.2468   1
  -6  -1   8 807.508 123.756  -2
   1   6  -8 807.508 123.756   1
  -6  -1   7 1666.35 103.353  -2
   1   6  -7 1666.35 103.353   1
   1   6  -6 15.8713 72.1536   1
   6   1  -6 237.440 79.7417  -2
  -1  -6   6 237.440 79.7417   1
   1   6  -5 66.4161 71.7282   1
   6   1  -5 145.154 73.4600  -2
  -1  -6   5 145.154 73.4600   1
  -1  -6   4 52.4435 68.8428   1
  -6  -1   4 5273.08 184.720  -2
   1   6  -4 5273.08 184.720   1
  -6  -1   3 55.4869 73.5956  -2
   1   6  -3 55.4869 73.5956   1
  -1  -6   2 830.287 47.7821   1
  -6  -1   2 1298.38 89.8909  -2
   1   6  -2 1298.38 89.8909   1
  -1  -6   1 3075.28 63.2350   1
   6   1  -1 8029.19 195.254  -2
  -1  -6   1 8029.19 195.254   1
   1   6   0 13.1049 20.1688   1
   6   1   0 330.580 103.924  -2
  -1  -6   0 330.580 103.924   1
  -1  -6  -1 1485.60 98.7006   1
  -6  -1  -1 1701.54 158.808  -2
   1   6   1 1701.54 158.808   1
  -1  -6  -2 805.749 83.9023   1
  -6  -1  -2 1129.33 153.493  -2
   1   6   2 1129.33 153.493   1
   1   6   3 145.432 76.8933   1
  -6  -1  -3 37.8332 97.2130  -2
   1   6   3 37.8332 97.2130   1
   1   6   4 27.4127 64.6104   1
   1   6   5 70.4155 64.7530   1
   1   6   6 189.084 49.9895   1
   1   6   7 24.1637 51.1990   1
   1   6   8-4.22191 89.2789   1
   1   6   9 60.4698 96.8515   1
   1   6  10-12.6863 104.793   1
   1   6  11 155.836 115.786   1
   1   7 -15-43.9007 174.074   1
   1   7 -14 142.338 168.783   1
   1   7 -13 557.341 165.410   1
   1   7 -12 34.6630 133.314   1
   1   7 -11 525.512 148.635   1
   1   7 -10 1369.68 86.0921   1
   1   7  -9 60.4326 47.3503   1
   1   7  -8 0.74372 66.4780   1
   1   7  -7 36.5779 60.8972   1
   1   7  -6 516.973 72.3234   1
   7   1  -6 556.312 127.651  -2
  -1  -7   6 556.312 127.651   1
  -1  -7   5 129.439 24.3142   1
   7   1  -5 251.759 82.2170  -2
  -1  -7   5 251.759 82.2170   1
   7   1  -4 1466.47 129.007  -2
  -1  -7   4 1466.47 129.007   1
  -1  -7   3 2978.28 106.201   1
  -7  -1   3 4188.00 134.462  -2
   1   7  -3 4188.00 134.462   1
  -1  -7   2 100.223 84.7364   1
  -7  -1   2 1253.25 164.327  -2
   1   7  -2 1253.25 164.327   1
  -1  -7   1 1579.36 67.2023   1
  -7  -1   1 2138.15 112.258  -2
   1   7  -1 2138.15 112.258   1
  -1  -7   0 4775.44 179.171   1
  -7  -1   0 4991.06 224.384  -2
   1   7   0 4991.06 224.384   1
   1   7   1 450.900 75.5176   1
   1   7   2 395.064 125.866   1
   1   7   3 511.203 76.0263   1
   1   7   4 721.787 82.9107   1
   1   7   5 52.6498 70.9809   1
   1   7   6 10.5253 75.4260   1
   1   7   7 103.035 96.6653   1
   1   7   8 119.007 103.119   1
   1   7   9-10.4214 109.561   1
   1   7  10 54.5038 171.580   1
   1   8 -15-31.0467 184.894   1
   1   8 -14 255.859 175.790   1
   1   8 -13 344.519 171.131   1
   1   8 -12 63.0050 136.812   1
   1   8 -11 91.6780 134.046   1
   1   8 -10 1071.42 73.7590   1
   1   8  -9 17.8513 74.3575   1
   1   8  -8 110.849 66.1997   1
   1   8  -7 72.2844 67.3682   1
   1   8  -6-0.66521 66.4006   1
  -1  -8   5 468.109 33.6482   1
  -8  -1   4 717.882 179.538  -2
   1   8  -5 717.882 179.538   1
  -1  -8   4 129.652 46.9985   1
  -8  -1   3 144.867 157.968  -2
   1   8  -4 144.867 157.968   1
  -1  -8   3 830.036 54.9872   1
  -1  -8   2 466.280 48.3302   1
  -8  -1   1 619.648 167.068  -2
   1   8  -2 619.648 167.068   1
  -1  -8   1 660.369 44.0525   1
   1   8   0 2431.05 182.461   1
  -8  -1  -2 1434.43 192.064  -2
   1   8   1 1434.43 192.064   1
   1   8   2 165.484 99.4921   1
   1   8   3 60.9785 76.8283   1
   1   8   4 68.0719 91.3820   1
   1   8   5 169.120 82.0533   1
   1   8   6 6.06418 83.3229   1
   1   8   7 239.926 158.157   1
  -8  -1  -8 2.71163 216.810  -2
   1   8   7 2.71163 216.810   1
   1   8   8 61.3001 152.528   1
  -8  -1  -9 274.864 226.861  -2
   1   8   8 274.864 226.861   1
  -8  -1 -10 24.3251 256.194  -2
   1   8   9 24.3251 256.194   1
   1   9 -15 75.3309 159.794   1
   1   9 -14 7.59827 169.827   1
   1   9 -13 72.4281 162.013   1
   1   9 -12 325.088 164.334   1
   1   9 -11 38.7174 84.4936   1
   1   9 -10 65.8044 80.6925   1
   1   9  -9 1029.34 153.720   1
  -9  -1   8 1261.14 177.869  -2
   1   9  -9 1261.14 177.869   1
  -9  -1   7 130.543 96.7782  -2
   1   9  -8 130.543 96.7782   1
  -1  -9   7 94.1796 73.1593   1
  -9  -1   6 106.009 127.324  -2
   1   9  -7 106.009 127.324   1
  -1  -9   6 192.945 74.0693   1
  -9  -1   5 290.564 183.867  -2
   1   9  -6 290.564 183.867   1
  -1  -9   5 877.877 88.8084   1
  -9  -1   4 1292.06 204.630  -2
   1   9  -5 1292.06 204.630   1
  -1  -9   4 68.3446 55.8276   1
  -9  -1   3 80.7928 179.593  -2
   1   9  -4 80.7928 179.593   1
  -1  -9   3 94.7176 53.5230   1
  -9  -1   2 327.641 182.894  -2
   1   9  -3 327.641 182.894   1
  -1  -9   2 27.9767 50.4190   1
  -9  -1   1 703.935 186.997  -2
   1   9  -2 703.935 186.997   1
  -9  -1   0 384.282 171.259  -2
   1   9  -1 384.282 171.259   1
  -9  -1  -1 275.291 173.726  -2
   1   9   0 275.291 173.726   1
  -9  -1  -2 50.1407 182.889  -2
   1   9   1 50.1407 182.889   1
  -9  -1  -3 160.499 147.168  -2
   1   9   2 160.499 147.168   1
   1   9   3 36.2519 128.006   1
  -9  -1  -4 193.166 145.095  -2
   1   9   3 193.166 145.095   1
   1   9   4 63.9373 125.360   1
  -9  -1  -5 83.3615 238.073  -2
   1   9   4 83.3615 238.073   1
   1   9   5 55.8645 110.206   1
   1   9   6-28.2062 116.408   1
   1   9   7 146.595 180.588   1
  -9  -1  -8-172.453 239.345  -2
   1   9   7-172.453 239.345   1
 -10  -1  10 214.521 123.827  -2
   1  10 -11 214.521 123.827   1
  -1 -10  10 20.9650 95.8404   1
 -10  -1   9 36.2874 114.176  -2
   1  10 -10 36.2874 114.176   1
  -1 -10   9-25.0964 90.4923   1
 -10  -1   8 10.5299 112.126  -2
   1  10  -9 10.5299 112.126   1
  -1 -10   8 3.46922 80.7112   1
 -10  -1   7 31.5958 148.073  -2
   1  10  -8 31.5958 148.073   1
  -1 -10   7 30.8855 74.3058   1
 -10  -1   6-22.9688 120.071  -2
   1  10  -7-22.9688 120.071   1
  -1 -10   6-6.03621 68.1137   1
 -10  -1   5 105.858 198.656  -2
   1  10  -6 105.858 198.656   1
  -1 -10   5 468.918 82.1503   1
 -10  -1   4 921.856 217.041  -2
   1  10  -5 921.856 217.041   1
  -1 -10   4 7.02440 58.8180   1
 -10  -1   3 775.118 215.035  -2
   1  10  -4 775.118 215.035   1
 -10  -1   2 221.285 190.518  -2
   1  10  -3 221.285 190.518   1
 -10  -1   1 1695.58 232.837  -2
   1  10  -2 1695.58 232.837   1
 -10  -1   0 615.727 209.294  -2
   1  10  -1 615.727 209.294   1
 -10  -1  -1 496.574 195.768  -2
   1  10   0 496.574 195.768   1
 -10  -1  -2 173.076 200.396  -2
   1  10   1 173.076 200.396   1
 -10  -1  -3 291.383 157.802  -2
   1  10   2 291.383 157.802   1
 -10  -1  -4 245.877 123.083  -2
   1  10   3 245.877 123.083   1
 -10  -1  -5 97.4451 155.124  -2
   1  10   4 97.4451 155.124   1
 -10  -1  -6-4.41897 280.622  -2
   1  10   5-4.41897 280.622   1
 -10  -1  -7-64.4225 267.592  -2
   1  10   6-64.4225 267.592   1
  -1 -11  12 58.0611 107.369   1
  -1 -11  11 34.7807 113.018   1
  -1 -11  10-8.49791 100.120   1
  -1 -11   9 59.7463 98.5822   1
 -11  -1   8 242.795 143.290  -2
   1  11  -9 242.795 143.290   1
  -1 -11   8-11.2575 85.3597   1
 -11  -1   7 33.6918 138.732  -2
   1  11  -8 33.6918 138.732   1
  -1 -11   7 20.8573 80.4891   1
 -11  -1   6-14.7052 131.156  -2
   1  11  -7-14.7052 131.156   1
 -11  -1   5 95.9249 219.874  -2
   1  11  -6 95.9249 219.874   1
 -11  -1   4 410.650 211.208  -2
   1  11  -5 410.650 211.208   1
 -11  -1   3 636.076 224.731  -2
   1  11  -4 636.076 224.731   1
 -11  -1   2 347.616 217.509  -2
   1  11  -3 347.616 217.509   1
 -11  -1   1 617.167 213.445  -2
   1  11  -2 617.167 213.445   1
 -11  -1   0 605.900 230.356  -2
   1  11  -1 605.900 230.356   1
 -11  -1  -1 154.071 223.339  -2
   1  11   0 154.071 223.339   1
 -11  -1  -2 202.930 181.012  -2
   1  11   1 202.930 181.012   1
 -11  -1  -3 459.853 171.683  -2
   1  11   2 459.853 171.683   1
   1  11   3 128.978 161.548   1
 -11  -1  -4 490.005 301.934  -2
   1  11   3 490.005 301.934   1
 -11  -1  -5-133.924 299.817  -2
   1  11   4-133.924 299.817   1
 -13   2   0 361.324 228.179  -2
  -2  13  -1 361.324 228.179   1
 -13   2   1 321.360 230.639  -2
  -2  13  -2 321.360 230.639   1
 -13   2   2 282.710 228.349  -2
  -2  13  -3 282.710 228.349   1
 -13   2   3 362.539 229.652  -2
  -2  13  -4 362.539 229.652   1
 -13   2   4 49.3145 241.268  -2
  -2  13  -5 49.3145 241.268   1
 -13   2   5 69.3546 228.139  -2
  -2  13  -6 69.3546 228.139   1
  13  -2  -6-47.1681 148.856  -2
   2 -13   7-47.1681 148.856   1
  13  -2  -7-37.1211 145.675  -2
   2 -13   8-37.1211 145.675   1
  13  -2  -8 94.9208 136.386  -2
   2 -13   9 94.9208 136.386   1
  13  -2  -9 228.916 162.315  -2
   2 -13  10 228.916 162.315   1
 -12   2  -5 366.185 246.912  -2
  -2  12   4 366.185 246.912   1
 -12   2  -4 30.1235 166.804  -2
  -2  12   3 30.1235 166.804   1
 -12   2  -3 231.172 218.401  -2
  -2  12   2 231.172 218.401   1
 -12   2  -2 223.404 196.828  -2
  -2  12   1 223.404 196.828   1
 -12   2  -1 457.337 213.698  -2
  -2  12   0 457.337 213.698   1
 -12   2   0 129.292 192.495  -2
  -2  12  -1 129.292 192.495   1
 -12   2   1 372.486 201.828  -2
  -2  12  -2 372.486 201.828   1
 -12   2   2 277.295 208.116  -2
  -2  12  -3 277.295 208.116   1
 -12   2   3 55.2813 100.243  -2
  -2  12  -4 55.2813 100.243   1
 -12   2   4 444.933 117.356  -2
  -2  12  -5 444.933 117.356   1
  12  -2  -5 59.1975 108.662  -2
   2 -12   6 59.1975 108.662   1
 -12   2   6 164.675 93.0471  -2
  -2  12  -7 164.675 93.0471   1
 -12   2   7 152.484 104.800  -2
  -2  12  -8 152.484 104.800   1
  12  -2  -8 73.6103 101.502  -2
   2 -12   9 73.6103 101.502   1
 -12   2   9 28.4126 101.956  -2
  -2  12 -10 28.4126 101.956   1
  12  -2 -10 345.601 171.763  -2
   2 -12  11 345.601 171.763   1
 -11   2  -6 432.574 240.358  -2
  -2  11   5 432.574 240.358   1
 -11   2  -5 136.472 146.912  -2
  -2  11   4 136.472 146.912   1
 -11   2  -4 137.225 193.748  -2
  -2  11   3 137.225 193.748   1
 -11   2  -3 51.9825 155.223  -2
  -2  11   2 51.9825 155.223   1
 -11   2  -2 273.262 188.293  -2
  -2  11   1 273.262 188.293   1
 -11   2  -1 176.085 177.713  -2
  -2  11   0 176.085 177.713   1
 -11   2   0 260.759 189.993  -2
  -2  11  -1 260.759 189.993   1
  11  -2  -1 170.820 83.4166  -2
   2 -11   2 170.820 83.4166   1
  11  -2  -2 119.629 85.7607  -2
   2 -11   3 119.629 85.7607   1
 -11   2   3 311.003 100.888  -2
  -2  11  -4 311.003 100.888   1
 -11   2   4 773.206 116.612  -2
  -2  11  -5 773.206 116.612   1
  11  -2  -5 149.260 108.155  -2
   2 -11   6 149.260 108.155   1
  11  -2  -6 253.230 96.5238  -2
   2 -11   7 253.230 96.5238   1
  11  -2  -7 0.80189 87.5705  -2
   2 -11   8 0.80189 87.5705   1
  11  -2  -8 570.889 116.843  -2
   2 -11   9 570.889 116.843   1
 -11   2   9 475.950 96.5078  -2
  -2  11 -10 475.950 96.5078   1
 -11   2  10 62.8157 99.5483  -2
  -2  11 -11 62.8157 99.5483   1
  11  -2 -11 165.051 116.121  -2
   2 -11  12 165.051 116.121   1
 -10   2  -8 114.727 122.247  -2
  -2  10   7 114.727 122.247   1
 -10   2  -7 29.5680 121.918  -2
  -2  10   6 29.5680 121.918   1
 -10   2  -6 54.3637 76.2420  -2
  -2  10   5 54.3637 76.2420   1
 -10   2  -5 82.9649 83.4679  -2
  -2  10   4 82.9649 83.4679   1
 -10   2  -4 379.225 109.035  -2
  -2  10   3 379.225 109.035   1
 -10   2  -3 935.814 203.070  -2
  -2  10   2 935.814 203.070   1
 -10   2  -2 657.485 189.652  -2
  -2  10   1 657.485 189.652   1
 -10   2  -1 1453.93 213.848  -2
  -2  10   0 1453.93 213.848   1
 -10   2   0 1269.34 206.943  -2
  -2  10  -1 1269.34 206.943   1
 -10   2   1 637.935 93.2708  -2
  -2  10  -2 637.935 93.2708   1
  10  -2  -2 28.6176 55.4179  -2
   2 -10   3 28.6176 55.4179   1
 -10   2   3 237.674 91.8467  -2
  -2  10  -4 237.674 91.8467   1
  10  -2  -4 280.599 101.457  -2
   2 -10   5 280.599 101.457   1
  10  -2  -5 591.083 117.228  -2
   2 -10   6 591.083 117.228   1
  10  -2  -6 196.205 65.7873  -2
   2 -10   7 196.205 65.7873   1
 -10   2   7 148.024 67.4647  -2
  -2  10  -8 148.024 67.4647   1
 -10   2   8 218.617 71.7895  -2
  -2  10  -9 218.617 71.7895   1
  10  -2  -9 403.200 84.4323  -2
   2 -10  10 403.200 84.4323   1
 -10   2  10 359.500 87.6624  -2
  -2  10 -11 359.500 87.6624   1
  10  -2 -11 81.0864 144.471  -2
   2 -10  12 81.0864 144.471   1
  10  -2 -12 211.684 162.311  -2
   2 -10  13 211.684 162.311   1
   9  -2  11 1.80341 181.509  -2
   2  -9 -10 1.80341 181.509   1
   9  -2  10 94.4929 178.057  -2
   2  -9  -9 94.4929 178.057   1
  -9   2  -9 36.9006 92.1849  -2
  -2   9   8 36.9006 92.1849   1
  -9   2  -8 182.382 96.2833  -2
  -2   9   7 182.382 96.2833   1
  -9   2  -7 36.3785 76.2323  -2
  -2   9   6 36.3785 76.2323   1
  -9   2  -6 596.529 80.3781  -2
  -2   9   5 596.529 80.3781   1
  -9   2  -5 222.160 64.8977  -2
  -2   9   4 222.160 64.8977   1
  -9   2  -4 150.375 65.6820  -2
  -2   9   3 150.375 65.6820   1
  -9   2  -3 471.373 102.379  -2
  -2   9   2 471.373 102.379   1
   9  -2   2 2740.91 123.203  -2
   2  -9  -1 2740.91 123.203   1
  -9   2  -1 75.2205 72.1487  -2
  -2   9   0 75.2205 72.1487   1
   9  -2   0 4392.61 84.2654  -2
   2  -9   1 4392.61 84.2654   1
   9  -2  -1 140.134 40.9619  -2
   2  -9   2 140.134 40.9619   1
   9  -2  -2 2038.94 58.4623  -2
   2  -9   3 2038.94 58.4623   1
   9  -2  -3 268.286 51.4026  -2
   2  -9   4 268.286 51.4026   1
   9  -2  -4 1063.22 70.4558  -2
   2  -9   5 1063.22 70.4558   1
  -9   2   5 104.460 62.2218  -2
  -2   9  -6 104.460 62.2218   1
  -9   2   6 204.869 60.7546  -2
  -2   9  -7 204.869 60.7546   1
  -9   2   7 176.518 62.9995  -2
  -2   9  -8 176.518 62.9995   1
  -9   2   8 218.053 69.6759  -2
  -2   9  -9 218.053 69.6759   1
  -9   2   9 742.457 74.0881  -2
  -2   9 -10 742.457 74.0881   1
  -9   2  10 436.173 83.2966  -2
  -2   9 -11 436.173 83.2966   1
   9  -2 -11 620.622 91.3333  -2
   2  -9  12 620.622 91.3333   1
   9  -2 -12 202.661 113.762  -2
   2  -9  13 202.661 113.762   1
  -9   2  13 255.772 185.397  -2
  -2   9 -14 255.772 185.397   1
   8  -2  12 102.746 209.299  -2
   2  -8 -11 102.746 209.299   1
   8  -2  11 102.517 144.635  -2
   2  -8 -10 102.517 144.635   1
  -8   2 -10 23.4915 95.4424  -2
  -2   8   9 23.4915 95.4424   1
   8  -2   9 107.430 89.1756  -2
   2  -8  -8 107.430 89.1756   1
   8  -2   8 380.544 74.0436  -2
   2  -8  -7 380.544 74.0436   1
  -8   2  -7 135.834 70.8089  -2
  -2   8   6 135.834 70.8089   1
  -8   2  -6 168.865 80.3921  -2
  -2   8   5 168.865 80.3921   1
  -8   2  -5 127.583 45.8595  -2
  -2   8   4 127.583 45.8595   1
  -8   2  -4 77.5602 50.7392  -2
  -2   8   3 77.5602 50.7392   1
  -8   2  -3 917.966 60.6013  -2
  -2   8   2 917.966 60.6013   1
  -8   2  -2 1071.14 65.6544  -2
  -2   8   1 1071.14 65.6544   1
   2  -8   0 55.8291 42.1028   1
  -8   2  -1 286.057 131.685  -2
  -2   8   0 286.057 131.685   1
   2  -8   1 10.2560 32.9785   1
  -8   2   0 78.9226 64.7537  -2
  -2   8  -1 78.9226 64.7537   1
   2  -8   2 1836.50 56.4488   1
  -8   2   1 1697.46 95.2602  -2
  -2   8  -2 1697.46 95.2602   1
   2  -8   3 237.687 51.1840   1
   8  -2  -2 277.329 44.4159  -2
   2  -8   3 277.329 44.4159   1
   8  -2  -3 125.750 45.7679  -2
   2  -8   4 125.750 45.7679   1
   8  -2  -4 929.545 52.1191  -2
   2  -8   5 929.545 52.1191   1
   2  -8   6 669.166 90.5688   1
  -8   2   5 865.081 95.9131  -2
  -2   8  -6 865.081 95.9131   1
   2  -8   7 1693.10 127.002   1
  -8   2   6 1993.51 98.5277  -2
  -2   8  -7 1993.51 98.5277   1
   2  -8   8 760.239 106.116   1
  -8   2   7 952.386 89.0280  -2
  -2   8  -8 952.386 89.0280   1
   2  -8   9-6.90199 86.9864   1
  -8   2   8 149.899 64.8006  -2
  -2   8  -9 149.899 64.8006   1
   2  -8  10 54.1950 93.0974   1
  -8   2   9 184.384 68.1749  -2
  -2   8 -10 184.384 68.1749   1
   2  -8  11 246.348 102.133   1
  -8   2  10 756.616 102.205  -2
  -2   8 -11 756.616 102.205   1
  -2   8 -12 152.549 81.5694   1
   2  -8  13 23.8985 101.771   1
  -8   2  12 225.698 166.581  -2
  -2   8 -13 225.698 166.581   1
   2  -8  14-36.2523 115.862   1
  -8   2  13 109.548 193.311  -2
  -2   8 -14 109.548 193.311   1
  -8   2  14 239.942 205.129  -2
  -2   8 -15 239.942 205.129   1
  -8   2  15 120.939 213.943  -2
  -2   8 -16 120.939 213.943   1
   2  -7 -12-91.9323 153.115   1
   2  -7 -11 91.3114 150.357   1
   2  -7 -10-54.6463 135.568   1
  -7   2 -11-76.2366 134.200  -2
  -2   7  10-76.2366 134.200   1
   2  -7  -9-3.95773 122.377   1
  -7   2 -10-24.8649 122.567  -2
  -2   7   9-24.8649 122.567   1
  -2   7   8 108.052 71.1048   1
  -7   2  -9 152.130 101.078  -2
  -2   7   8 152.130 101.078   1
  -2   7   7 55.1223 71.0040   1
  -7   2  -8 204.087 97.0708  -2
  -2   7   7 204.087 97.0708   1
   2  -7  -6 231.455 73.9108   1
  -7   2  -7 562.965 100.084  -2
  -2   7   6 562.965 100.084   1
  -2   7   5 84.1606 98.6512   1
  -7   2  -6 84.0371 59.1582  -2
  -2   7   5 84.0371 59.1582   1
  -2   7   4 45.9809 64.2580   1
  -7   2  -5 12.0465 51.3455  -2
  -2   7   4 12.0465 51.3455   1
  -7   2  -4 228.597 49.4994  -2
  -2   7   3 228.597 49.4994   1
  -7   2  -3 1929.98 65.2106  -2
  -2   7   2 1929.98 65.2106   1
  -7   2  -2 1025.74 54.3914  -2
  -2   7   1 1025.74 54.3914   1
   2  -7   0 5730.48 74.9119   1
  -7   2  -1 5729.97 114.643  -2
  -2   7   0 5729.97 114.643   1
  -2   7  -1 2386.03 48.4831   1
   2  -7   2 269.812 26.6501   1
  -7   2   1 97.7357 123.166  -2
  -2   7  -2 97.7357 123.166   1
   2  -7   3 641.004 38.6500   1
   2  -7   4 1679.47 47.2446   1
   2  -7   5 2737.96 129.574   1
  -2   7  -6 5.31157 43.4097   1
  -7   2   5 110.138 93.0004  -2
  -2   7  -6 110.138 93.0004   1
  -2   7  -7 470.550 62.2266   1
  -7   2   6 301.006 101.491  -2
  -2   7  -7 301.006 101.491   1
  -2   7  -8 30.1866 37.9158   1
  -2   7  -9 26.3781 40.2105   1
  -2   7 -10 221.315 72.5475   1
  -2   7 -11 72.1976 111.357   1
  -2   7 -12 128.839 121.195   1
  -2   7 -13-10.9448 138.679   1
  -2   7 -14-38.3652 139.297   1
  -2   7 -15 32.8861 166.866   1
  -2   7 -16 142.329 190.810   1
   2  -6 -13 5.11822 164.153   1
   2  -6 -12 13.9547 152.077   1
   2  -6 -11 26.0147 80.4954   1
   2  -6 -10 19.6122 74.6859   1
   2  -6  -9 362.402 61.1413   1
  -2   6   8 439.578 60.7117   1
  -2   6   7 188.775 51.4584   1
  -2   6   6 30.3032 49.9449   1
  -2   6   5 256.273 53.9315   1
  -2   6   4 165.541 31.7432   1
  -2   6   3 382.255 32.9540   1
  -2   6   2 643.434 37.5807   1
  -2   6   1 94.3691 26.6389   1
  -2   6   0 700.186 28.0571   1
   2  -6   1 218.330 17.4265   1
   2  -6   2 370.739 20.9423   1
   2  -6   3 4975.41 55.9923   1
  -2   6  -4 2065.81 55.3987   1
   2  -6   5 1470.29 54.0625   1
  -2   6  -6 456.190 24.9394   1
   2  -6   7 590.688 26.7889   1
  -2   6  -8 1707.33 70.2272   1
  -2   6  -9 60.3361 61.7306   1
  -2   6 -10 2.87354 104.854   1
  -2   6 -11 193.157 117.978   1
  -2   6 -12 18.4005 128.270   1
  -2   6 -13 13.3338 134.311   1
  -2   6 -14 37.4679 143.268   1
  -2   6 -15 90.5347 165.822   1
  -2   6 -16 96.7732 168.624   1
   2  -5 -13 138.157 149.271   1
   2  -5 -12 4.49464 142.877   1
   2  -5 -11 38.6509 130.346   1
  -2   5  10 96.2746 64.7154   1
   2  -5  -9 474.137 70.1664   1
  -2   5   8 349.272 66.6498   1
   2  -5  -7 764.939 123.347   1
  -2   5   6 119.020 42.7958   1
   2  -5  -5 68.3076 42.3066   1
  -2   5   4 5912.56 97.9909   1
   2  -5  -3 3345.97 49.2595   1
  -2   5   2 995.647 37.1019   1
  -2   5   1 1158.05 37.3416   1
  -2   5   0 479.941 22.5003   1
   2  -5   1 20.1994 19.2033   1
   2  -5   2 497.999 20.6819   1
   2  -5   3 241.944 21.3499   1
  -2   5  -4 466.458 27.8631   1
  -2   5  -5 15.1917 27.4674   1
  -2   5  -6 520.430 39.4340   1
  -2   5  -7 34.8036 36.5477   1
  -2   5  -8 4425.07 121.233   1
  -2   5  -9 757.886 114.925   1
  -2   5 -10 80.0512 94.9721   1
  -2   5 -11 44.6661 108.777   1
  -2   5 -12 129.752 112.197   1
  -2   5 -13 148.127 127.171   1
  -2   5 -14 3.88220 145.358   1
  -2   5 -15 7.28198 164.792   1
   2  -4 -14 56.4273 164.417   1
   2  -4 -13 160.446 155.749   1
   2  -4 -12-36.6474 134.836   1
   2  -4 -11 371.176 148.163   1
  -2   4  10 168.511 60.3956   1
   2  -4  -9 713.164 57.0545   1
   2  -4  -8 1896.52 67.1801   1
   2  -4  -7-8.65802 49.0997   1
   2  -4  -6-4.56525 38.7252   1
   2  -4  -5 465.847 44.1916   1
  -2   4   4 2874.43 64.7256   1
  -2   4   3 4649.66 54.2036   1
   2  -4  -2 5777.85 56.6623   1
   2  -4  -1 410.310 21.7265   1
   2  -4   0 1537.29 28.8823   1
  -2   4  -1 7.18822 16.7256   1
  -2   4  -2 2697.12 32.2855   1
   2  -4   3 228.528 24.8670   1
  -2   4  -4 160.003 23.9827   1
  -2   4  -5 494.317 30.5155   1
  -2   4  -6 1910.95 53.2328   1
  -2   4  -7 1322.52 51.7476   1
  -2   4  -8 93.1860 86.4225   1
  -2   4  -9 3352.47 184.243   1
  -2   4 -10 10.6329 103.370   1
  -2   4 -11 371.209 119.911   1
  -2   4 -12 179.548 120.729   1
  -2   4 -13 113.399 125.780   1
  -2   4 -14 310.082 151.483   1
  -2   4 -15 28.8718 149.915   1
   2  -3 -14 41.3221 156.268   1
   2  -3 -13 169.968 139.316   1
   2  -3 -12-10.5660 136.595   1
  -2   3  11 14.4070 53.8875   1
  -2   3  10 47.4738 45.3851   1
  -2   3   9-1.89598 42.0489   1
  -2   3   8 1195.75 56.2357   1
   2  -3  -7 34.9075 34.6477   1
   2  -3  -6 37.9814 26.9970   1
   2  -3  -5 702.733 32.0529   1
   2  -3  -4 1705.26 36.6230   1
   2  -3  -3 158.455 39.5653   1
   2  -3  -2 6082.43 63.7423   1
  -2   3   1 7063.99 47.4453   1
  -2   3   0 516.818 20.3283   1
   2  -3   1 6070.54 46.5202   1
  -2   3  -2 3572.53 52.6283   1
   2  -3   3 7853.25 68.2492   1
  -2   3  -4 4953.96 59.8390   1
  -2   3  -5 123.833 26.7728   1
   2  -3   6 5170.32 81.2628   1
  -2   3  -7 809.151 40.0926   1
   2  -3   8 27.2414 34.4338   1
  -2   3  -9 635.514 78.3834   1
   2  -3  10 11.3711 68.1150   1
   2  -3  11 16.7329 74.7227   1
  -2   3 -12 598.484 146.924   1
  -2   3 -13-17.7320 130.163   1
  -2   3 -14 18.7351 146.200   1
  -2   3 -15 2.57600 156.051   1
   2  -2 -14 196.400 155.892   1
   2  -2  13 508.451 189.970  -2
   2  -2 -13 508.451 189.970   1
   2  -2 -12 363.743 146.577   1
   2  -2 -11 105.791 118.502   1
   2  -2 -10 135.059 52.4779   1
   2  -2  10 500.007 117.559  -2
   2  -2 -10 500.007 117.559   1
  -2   2   9 701.577 59.4006   1
   2  -2   9 831.945 105.227  -2
   2  -2  -9 831.945 105.227   1
  -2   2   8 197.088 37.0877   1
  -2   2   7 124.676 31.8251   1
   2  -2  -6 1448.37 40.4226   1
  -2   2   5 245.157 28.8158   1
  -2   2   4 3028.66 48.4665   1
  -2   2   3 21295.2 119.931   1
   2  -2  -2 4050.24 48.2428   1
  -2   2   1 23144.1 72.5141   1
  -2   2  -1 38290.0 574.634  -2
  -2   2   1 38290.0 574.634   1
  -2   2   0 23613.9 64.8809   1
  -2   2   0 41573.4 237.498  -2
  -2   2   0 41573.4 237.498   1
   2  -2   1 21981.0 97.9888   1
   2  -2  -1 37074.7 184.639  -2
   2  -2   1 37074.7 184.639   1
   2  -2   2 323.545 18.5233   1
  -2   2   2 3123.64 75.9012  -2
  -2   2  -2 3123.64 75.9012   1
   2  -2   3 11.4654 14.9376   1
   2  -2   4 2236.41 51.4988   1
   2  -2  -4 5254.43 112.664  -2
   2  -2   4 5254.43 112.664   1
  -2   2  -5 2166.02 79.7481   1
   2  -2  -5 2183.39 69.3312  -2
   2  -2   5 2183.39 69.3312   1
  -2   2  -6 35.8118 49.5447   1
   2  -2  -6 1189.33 64.6181  -2
   2  -2   6 1189.33 64.6181   1
  -2   2  -7 263.173 55.5366   1
   2  -2  -7 351.970 56.5222  -2
   2  -2   7 351.970 56.5222   1
   2  -2   8 343.884 55.6085   1
   2  -2  -8 478.161 82.6905  -2
   2  -2   8 478.161 82.6905   1
   2  -2   9 138.525 65.1688   1
  -2   2 -10 485.892 81.9762   1
  -2   2 -11 98.5732 76.3300   1
  -2   2 -12 137.109 82.9538   1
  -2   2 -13 315.547 150.810   1
   2  -2 -13 560.088 158.844  -2
   2  -2  13 560.088 158.844   1
  -2   2 -14 327.027 165.525   1
   1  -2  15 8.69276 222.032  -2
   2  -1 -15 8.69276 222.032   1
   1  -2  14-31.2111 204.232  -2
   2  -1 -14-31.2111 204.232   1
   1  -2  13 232.584 184.977  -2
   2  -1 -13 232.584 184.977   1
   1  -2  12 328.142 174.420  -2
   2  -1 -12 328.142 174.420   1
   1  -2  11 232.384 90.2154  -2
   2  -1 -11 232.384 90.2154   1
   1  -2  10 174.188 80.7721  -2
   2  -1 -10 174.188 80.7721   1
   1  -2   9 985.643 83.2811  -2
   2  -1  -9 985.643 83.2811   1
   1  -2   8 3936.91 102.857  -2
   2  -1  -8 3936.91 102.857   1
   1  -2   7 1862.29 74.1871  -2
   2  -1  -7 1862.29 74.1871   1
   1  -2   6 4329.32 85.2619  -2
   2  -1  -6 4329.32 85.2619   1
  -1   2  -5 4601.44 59.6725  -2
  -2   1   5 4601.44 59.6725   1
   2  -1  -4 566.311 31.3367   1
   1  -2   4 13718.6 124.409  -2
   2  -1  -4 13718.6 124.409   1
  -2   1   3 4282.69 119.731   1
   1  -2   3 6915.92 99.5931  -2
   2  -1  -3 6915.92 99.5931   1
   2  -1  -2 499.164 25.4429   1
  -2   1   1 6486.42 52.5467   1
   1  -2   1 9601.09 100.463  -2
   2  -1  -1 9601.09 100.463   1
  -2   1   0 153.559 16.3173   1
   1  -2   0 310.972 36.2713  -2
   2  -1   0 310.972 36.2713   1
  -2   1  -1 6086.00 43.0697   1
  -1   2   1 19741.1 110.993  -2
  -2   1  -1 19741.1 110.993   1
   2  -1   2 5495.66 51.6979   1
   1  -2  -2 13678.5 105.726  -2
   2  -1   2 13678.5 105.726   1
  -1   2   3 5279.83 66.1893  -2
  -2   1  -3 5279.83 66.1893   1
  -1   2   4 3212.62 73.2976  -2
  -2   1  -4 3212.62 73.2976   1
   1  -2  -5 5021.99 92.2864  -2
   2  -1   5 5021.99 92.2864   1
  -1   2   6 23073.1 188.724  -2
  -2   1  -6 23073.1 188.724   1
   1  -2  -7 1121.55 69.9109  -2
   2  -1   7 1121.55 69.9109   1
   1  -2  -8 2293.68 159.352  -2
   2  -1   8 2293.68 159.352   1
   1  -2  -9 1065.94 140.192  -2
   2  -1   9 1065.94 140.192   1
  -1   2  10 272.138 97.4663  -2
  -2   1 -10 272.138 97.4663   1
  -1   2  11 1196.04 119.427  -2
  -2   1 -11 1196.04 119.427   1
   1  -2 -12 248.251 109.400  -2
   2  -1  12 248.251 109.400   1
  -1   2  13 176.111 115.444  -2
  -2   1 -13 176.111 115.444   1
   1  -2 -14 268.565 126.767  -2
   2  -1  14 268.565 126.767   1
   1  -2 -15 156.527 180.379  -2
   2  -1  15 156.527 180.379   1
   1  -2 -16 224.875 159.618  -2
   2  -1  16 224.875 159.618   1
   0  -2  15-13.2940 232.172  -2
   2   0 -15-13.2940 232.172   1
   0  -2  14 171.546 204.579  -2
   2   0 -14 171.546 204.579   1
   0  -2  13 58.6266 184.802  -2
   2   0 -13 58.6266 184.802   1
   0  -2  12 401.453 185.525  -2
   2   0 -12 401.453 185.525   1
   0  -2  11 203.221 95.4075  -2
   2   0 -11 203.221 95.4075   1
   0  -2  10 130.717 87.6929  -2
   2   0 -10 130.717 87.6929   1
   0  -2   9 2925.77 117.440  -2
   2   0  -9 2925.77 117.440   1
   0  -2   8 223.213 51.4807  -2
   2   0  -8 223.213 51.4807   1
   0  -2   7 834.856 50.1958  -2
   2   0  -7 834.856 50.1958   1
   0  -2   6 3765.95 71.3586  -2
   2   0  -6 3765.95 71.3586   1
   0   2  -5 6535.41 80.2990  -2
  -2   0   5 6535.41 80.2990   1
   0   2  -4 54606.3 258.054  -2
  -2   0   4 54606.3 258.054   1
   0   2  -3 10900.8 97.8448  -2
  -2   0   3 10900.8 97.8448   1
  -2   0   2 107.660 47.5664   1
   0  -2   2 8321.43 142.661  -2
   2   0  -2 8321.43 142.661   1
  -2   0   1 4441.79 38.1231   1
   0   2  -1 4564.87 54.8097  -2
  -2   0   1 4564.87 54.8097   1
  -2   0   0 11436.2 154.369   1
   0   2   0 17757.6 89.8037  -2
  -2   0   0 17757.6 89.8037   1
  -2   0  -1 10343.1 69.4113   1
   0   2   1 16275.1 80.3401  -2
  -2   0  -1 16275.1 80.3401   1
   0   2   2 6246.84 62.2497  -2
  -2   0  -2 6246.84 62.2497   1
   0   2   3 381.676 36.7343  -2
  -2   0  -3 381.676 36.7343   1
   0   2   4 2912.22 81.2690  -2
  -2   0  -4 2912.22 81.2690   1
   0   2   5 3009.45 86.9901  -2
  -2   0  -5 3009.45 86.9901   1
   0  -2  -6 4675.29 107.122  -2
   2   0   6 4675.29 107.122   1
   0  -2  -7 5659.13 155.427  -2
   2   0   7 5659.13 155.427   1
   0  -2  -8 4835.36 231.410  -2
   2   0   8 4835.36 231.410   1
   0  -2  -9 2737.63 192.604  -2
   2   0   9 2737.63 192.604   1
   0  -2 -10 339.748 143.281  -2
   2   0  10 339.748 143.281   1
   0  -2 -11-0.54232 104.302  -2
   2   0  11-0.54232 104.302   1
   0  -2 -12 144.598 112.095  -2
   2   0  12 144.598 112.095   1
   0  -2 -13 201.569 120.293  -2
   2   0  13 201.569 120.293   1
   0  -2 -14 165.386 127.680  -2
   2   0  14 165.386 127.680   1
  -1  -2  15 111.070 228.878  -2
   2   1 -15 111.070 228.878   1
  -1  -2  14-33.1336 205.329  -2
   2   1 -14-33.1336 205.329   1
  -1  -2  13 43.5363 161.292  -2
   2   1 -13 43.5363 161.292   1
  -1  -2  12 323.023 191.830  -2
   2   1 -12 323.023 191.830   1
  -1  -2  11 1017.18 83.4843  -2
   2   1 -11 1017.18 83.4843   1
  -1  -2  10 309.378 55.2724  -2
   2   1 -10 309.378 55.2724   1
  -1  -2   9 394.693 49.6690  -2
   2   1  -9 394.693 49.6690   1
   1   2  -8 1110.50 54.9297  -2
  -2  -1   8 1110.50 54.9297   1
  -1  -2   7 1551.60 50.5303  -2
   2   1  -7 1551.60 50.5303   1
  -1  -2   6 382.326 30.1131  -2
   2   1  -6 382.326 30.1131   1
   1   2  -5 1150.69 31.4072  -2
  -2  -1   5 1150.69 31.4072   1
   1   2  -4 7925.18 92.6415  -2
  -2  -1   4 7925.18 92.6415   1
  -1  -2   3 8645.35 114.978  -2
   2   1  -3 8645.35 114.978   1
  -1  -2   2 8754.61 89.3709  -2
   2   1  -2 8754.61 89.3709   1
   1   2  -1 6412.07 82.5460  -2
  -2  -1   1 6412.07 82.5460   1
  -1  -2   0 5479.19 81.3763  -2
   2   1   0 5479.19 81.3763   1
  -1  -2  -1 7323.06 61.7036  -2
   2   1   1 7323.06 61.7036   1
  -1  -2  -2 7044.11 76.3185  -2
   2   1   2 7044.11 76.3185   1
   1   2   3 3538.08 59.1803  -2
  -2  -1  -3 3538.08 59.1803   1
   1   2   4 5767.99 64.7479  -2
  -2  -1  -4 5767.99 64.7479   1
  -1  -2  -5 248.413 62.5817  -2
   2   1   5 248.413 62.5817   1
   1   2   6 1043.19 84.4466  -2
  -2  -1  -6 1043.19 84.4466   1
   1   2   7 3079.48 146.317  -2
  -2  -1  -7 3079.48 146.317   1
  -1  -2  -8 2791.19 209.503  -2
   2   1   8 2791.19 209.503   1
  -1  -2  -9 1206.02 174.994  -2
   2   1   9 1206.02 174.994   1
  -1  -2 -10 324.429 148.661  -2
   2   1  10 324.429 148.661   1
  -1  -2 -11 46.0844 143.115  -2
   2   1  11 46.0844 143.115   1
  -1  -2 -12 525.443 134.223  -2
   2   1  12 525.443 134.223   1
   1   2  13 252.172 126.842  -2
  -2  -1 -13 252.172 126.842   1
  -1  -2 -14 281.120 180.708  -2
   2   1  14 281.120 180.708   1
  -2  -2  15 625.748 256.105  -2
   2   2 -15 625.748 256.105   1
  -2  -2  14 94.6460 161.398  -2
   2   2 -14 94.6460 161.398   1
  -2  -2  13 122.185 188.418  -2
   2   2 -13 122.185 188.418   1
  -2  -2  12 438.240 197.203  -2
   2   2 -12 438.240 197.203   1
  -2  -2  11 1053.07 91.2640  -2
   2   2 -11 1053.07 91.2640   1
  -2  -2  10 10.0038 55.2836  -2
   2   2 -10 10.0038 55.2836   1
  -2  -2   9 707.039 69.9414  -2
   2   2  -9 707.039 69.9414   1
  -2  -2   8 52.5314 41.3753  -2
   2   2  -8 52.5314 41.3753   1
  -2  -2   7 341.187 41.2215  -2
   2   2  -7 341.187 41.2215   1
  -2  -2   6 13442.8 176.442  -2
   2   2  -6 13442.8 176.442   1
   2   2  -5 34805.2 294.696  -2
  -2  -2   5 34805.2 294.696   1
   2   2  -4 11637.0 108.218  -2
  -2  -2   4 11637.0 108.218   1
  -2  -2   3 65533.6 352.041  -2
   2   2  -3 65533.6 352.041   1
  -2  -2   2 34627.8 262.190  -2
   2   2  -2 34627.8 262.190   1
  -2  -2   1 3704.27 105.549  -2
   2   2  -1 3704.27 105.549   1
  -2  -2   0 3773.33 83.6193  -2
   2   2   0 3773.33 83.6193   1
   2   2   1 22.9580 22.9988  -2
  -2  -2  -1 22.9580 22.9988   1
   2   2   2 38317.8 177.093  -2
  -2  -2  -2 38317.8 177.093   1
   2   2   3 5296.20 66.6479  -2
  -2  -2  -3 5296.20 66.6479   1
  -2  -2  -4 5501.92 69.6361  -2
   2   2   4 5501.92 69.6361   1
  -2  -2  -5 15.5922 26.0533  -2
   2   2   5 15.5922 26.0533   1
  -2  -2  -6 142.768 39.7422  -2
   2   2   6 142.768 39.7422   1
  -2  -2  -7 636.795 66.2492  -2
   2   2   7 636.795 66.2492   1
  -2  -2  -8 3093.65 116.249  -2
   2   2   8 3093.65 116.249   1
  -2  -2  -9 2335.59 218.568  -2
   2   2   9 2335.59 218.568   1
  -2  -2 -10 404.812 159.336  -2
   2   2  10 404.812 159.336   1
  -2  -2 -11 958.864 185.592  -2
   2   2  11 958.864 185.592   1
   2   2  12 106.056 110.747  -2
  -2  -2 -12 106.056 110.747   1
  -2  -2 -13 62.3595 132.268  -2
   2   2  13 62.3595 132.268   1
  -3  -2  15 266.115 224.639  -2
   2   3 -15 266.115 224.639   1
  -3  -2  14 507.147 218.846  -2
   2   3 -14 507.147 218.846   1
  -3  -2  13 26.0717 160.428  -2
   2   3 -13 26.0717 160.428   1
  -3  -2  12 1628.32 233.585  -2
   2   3 -12 1628.32 233.585   1
  -3  -2  11 55.1072 67.7563  -2
   2   3 -11 55.1072 67.7563   1
  -3  -2  10 7717.38 180.668  -2
   2   3 -10 7717.38 180.668   1
  -3  -2   9 3138.97 150.136  -2
   2   3  -9 3138.97 150.136   1
  -3  -2   8 4039.83 246.677  -2
   2   3  -8 4039.83 246.677   1
   3   2  -7 5260.09 176.553  -2
  -2  -3   7 5260.09 176.553   1
   3   2  -6 3839.63 114.970  -2
  -2  -3   6 3839.63 114.970   1
  -3  -2   5 2998.42 63.4953  -2
   2   3  -5 2998.42 63.4953   1
   3   2  -4 26834.9 249.812  -2
  -2  -3   4 26834.9 249.812   1
  -3  -2   3 7538.88 128.661  -2
   2   3  -3 7538.88 128.661   1
  -3  -2   2 7122.53 127.310  -2
   2   3  -2 7122.53 127.310   1
   3   2  -1 2569.56 102.205  -2
  -2  -3   1 2569.56 102.205   1
  -3  -2   0 1861.46 64.2246  -2
   2   3   0 1861.46 64.2246   1
   3   2   1 1579.44 51.4801  -2
  -2  -3  -1 1579.44 51.4801   1
  -3  -2  -2 743.262 42.7772  -2
   2   3   2 743.262 42.7772   1
   3   2   3 11126.7 152.772  -2
  -2  -3  -3 11126.7 152.772   1
  -3  -2  -4 390.345 28.6176  -2
   2   3   4 390.345 28.6176   1
  -3  -2  -5 354.577 33.2619  -2
   2   3   5 354.577 33.2619   1
  -3  -2  -6 1254.21 55.2775  -2
   2   3   6 1254.21 55.2775   1
  -3  -2  -7 1903.54 68.5592  -2
   2   3   7 1903.54 68.5592   1
  -3  -2  -8 729.812 58.9906  -2
   2   3   8 729.812 58.9906   1
  -3  -2  -9 51.3118 48.5755  -2
   2   3   9 51.3118 48.5755   1
  -3  -2 -10 2.08943 68.5435  -2
   2   3  10 2.08943 68.5435   1
  -3  -2 -11 537.032 184.197  -2
   2   3  11 537.032 184.197   1
  -3  -2 -12 290.956 187.839  -2
   2   3  12 290.956 187.839   1
  -4  -2  15 196.366 206.637  -2
   2   4 -15 196.366 206.637   1
  -4  -2  14-37.3962 195.315  -2
   2   4 -14-37.3962 195.315   1
  -4  -2  13 14.2859 174.743  -2
   2   4 -13 14.2859 174.743   1
  -4  -2  12 201.208 168.802  -2
   2   4 -12 201.208 168.802   1
  -4  -2  11 436.217 171.398  -2
   2   4 -11 436.217 171.398   1
  -4  -2  10 935.642 171.598  -2
   2   4 -10 935.642 171.598   1
  -4  -2   9 10011.3 343.186  -2
   2   4  -9 10011.3 343.186   1
  -4  -2   8 739.722 155.701  -2
   2   4  -8 739.722 155.701   1
  -4  -2   7 6792.06 109.775  -2
   2   4  -7 6792.06 109.775   1
  -4  -2   6 6557.97 139.047  -2
   2   4  -6 6557.97 139.047   1
   4   2  -5 96.2788 51.8558  -2
  -2  -4   5 96.2788 51.8558   1
   4   2  -4 6515.43 126.529  -2
  -2  -4   4 6515.43 126.529   1
  -4  -2   3 461.336 70.0965  -2
   2   4  -3 461.336 70.0965   1
  -4  -2   2 1615.16 94.2199  -2
   2   4  -2 1615.16 94.2199   1
  -4  -2   1 3924.04 99.6522  -2
   2   4  -1 3924.04 99.6522   1
   4   2   0 204.400 36.6788  -2
  -2  -4   0 204.400 36.6788   1
   4   2   1 1225.78 54.8825  -2
  -2  -4  -1 1225.78 54.8825   1
  -4  -2  -2 1354.70 54.4965  -2
   2   4   2 1354.70 54.4965   1
  -4  -2  -3 237.342 60.2192  -2
   2   4   3 237.342 60.2192   1
  -4  -2  -4 2862.41 111.591  -2
   2   4   4 2862.41 111.591   1
  -4  -2  -5 211.751 77.0614  -2
   2   4   5 211.751 77.0614   1
   2   4   6 627.004 41.1332   1
  -4  -2  -6 1795.97 78.4171  -2
   2   4   6 1795.97 78.4171   1
  -4  -2  -7 222.781 36.9336  -2
   2   4   7 222.781 36.9336   1
  -4  -2  -8 635.376 50.1798  -2
   2   4   8 635.376 50.1798   1
  -4  -2  -9 275.592 179.134  -2
   2   4   9 275.592 179.134   1
  -4  -2 -10 142.118 168.635  -2
   2   4  10 142.118 168.635   1
  -4  -2 -11 102.156 179.922  -2
   2   4  11 102.156 179.922   1
  -4  -2 -12 273.488 200.658  -2
   2   4  12 273.488 200.658   1
  -5  -2  15-28.1488 214.252  -2
   2   5 -15-28.1488 214.252   1
  -5  -2  14 239.440 204.404  -2
   2   5 -14 239.440 204.404   1
  -5  -2  13 235.537 183.831  -2
   2   5 -13 235.537 183.831   1
  -5  -2  12 64.4825 170.695  -2
   2   5 -12 64.4825 170.695   1
  -5  -2  11 180.440 165.464  -2
   2   5 -11 180.440 165.464   1
  -5  -2  10 2364.70 212.949  -2
   2   5 -10 2364.70 212.949   1
  -5  -2   9 2017.11 193.400  -2
   2   5  -9 2017.11 193.400   1
  -5  -2   8 7050.20 121.247  -2
   2   5  -8 7050.20 121.247   1
  -5  -2   7 1610.42 102.667  -2
   2   5  -7 1610.42 102.667   1
  -5  -2   6 3262.00 104.147  -2
   2   5  -6 3262.00 104.147   1
   5   2  -5 1476.31 78.7940  -2
  -2  -5   5 1476.31 78.7940   1
  -5  -2   4 114.007 71.9032  -2
   2   5  -4 114.007 71.9032   1
   5   2  -3 695.278 83.4982  -2
  -2  -5   3 695.278 83.4982   1
   5   2  -2 96.2915 72.4279  -2
  -2  -5   2 96.2915 72.4279   1
   5   2  -1 23.3279 43.2302  -2
  -2  -5   1 23.3279 43.2302   1
  -2  -5   0 286.887 18.3810   1
   5   2   0 750.843 52.3551  -2
  -2  -5   0 750.843 52.3551   1
   5   2   1 292.342 62.6952  -2
  -2  -5  -1 292.342 62.6952   1
   5   2   2 40.9826 55.6167  -2
  -2  -5  -2 40.9826 55.6167   1
  -5  -2  -3 1061.47 77.5166  -2
   2   5   3 1061.47 77.5166   1
  -5  -2  -4 1013.20 95.3857  -2
   2   5   4 1013.20 95.3857   1
  -5  -2  -5 691.415 92.9177  -2
   2   5   5 691.415 92.9177   1
  -5  -2  -6 866.848 96.1619  -2
   2   5   6 866.848 96.1619   1
  -5  -2  -7 228.765 109.957  -2
   2   5   7 228.765 109.957   1
  -5  -2  -8 310.593 120.449  -2
   2   5   8 310.593 120.449   1
   2   5   9 40.6719 137.658   1
  -5  -2  -9 28.0146 184.435  -2
   2   5   9 28.0146 184.435   1
   2   5  10 26.8095 144.207   1
  -5  -2 -10 19.5231 195.112  -2
   2   5  10 19.5231 195.112   1
   2   5  11 82.6912 171.633   1
  -5  -2 -11 74.3244 195.594  -2
   2   5  11 74.3244 195.594   1
   2   5  12-10.2456 170.800   1
  -6  -2  15-28.9502 235.800  -2
   2   6 -15-28.9502 235.800   1
  -6  -2  14 20.5078 227.863  -2
   2   6 -14 20.5078 227.863   1
  -6  -2  13 220.271 204.649  -2
   2   6 -13 220.271 204.649   1
  -6  -2  12 75.1466 176.389  -2
   2   6 -12 75.1466 176.389   1
  -6  -2  11-28.4262 171.566  -2
   2   6 -11-28.4262 171.566   1
  -6  -2  10 473.313 167.499  -2
   2   6 -10 473.313 167.499   1
  -6  -2   9 1969.45 84.5140  -2
   2   6  -9 1969.45 84.5140   1
  -6  -2   8 307.845 88.0852  -2
   2   6  -8 307.845 88.0852   1
  -6  -2   7 711.476 93.5650  -2
   2   6  -7 711.476 93.5650   1
  -6  -2   6 1201.41 100.483  -2
   2   6  -6 1201.41 100.483   1
  -6  -2   5 2627.16 97.2461  -2
   2   6  -5 2627.16 97.2461   1
  -6  -2   4 623.114 77.9499  -2
   2   6  -4 623.114 77.9499   1
   6   2  -3 1144.71 101.940  -2
  -2  -6   3 1144.71 101.940   1
   6   2  -2 39.4979 83.6758  -2
  -2  -6   2 39.4979 83.6758   1
  -2  -6   1 3606.33 78.3963   1
   6   2  -1 5494.83 148.807  -2
  -2  -6   1 5494.83 148.807   1
   6   2   0 943.704 69.4825  -2
  -2  -6   0 943.704 69.4825   1
   6   2   1 1229.66 87.2226  -2
  -2  -6  -1 1229.66 87.2226   1
  -6  -2  -2 461.205 70.7931  -2
   2   6   2 461.205 70.7931   1
  -6  -2  -3 431.202 94.7122  -2
   2   6   3 431.202 94.7122   1
  -6  -2  -4 622.364 96.0155  -2
   2   6   4 622.364 96.0155   1
  -6  -2  -5 110.657 95.0215  -2
   2   6   5 110.657 95.0215   1
  -6  -2  -6 83.8334 95.9495  -2
   2   6   6 83.8334 95.9495   1
   2   6   7 43.7373 130.674   1
  -6  -2  -7 284.309 174.569  -2
   2   6   7 284.309 174.569   1
   2   6   8 116.442 139.369   1
  -6  -2  -8 528.836 193.002  -2
   2   6   8 528.836 193.002   1
   2   6   9 97.5803 152.463   1
  -6  -2  -9 28.0606 210.280  -2
   2   6   9 28.0606 210.280   1
   2   6  10-17.4427 164.332   1
  -6  -2 -10-28.7917 214.666  -2
   2   6  10-28.7917 214.666   1
   2   6  11 10.4104 171.593   1
   2   7 -15 69.1670 178.450   1
   2   7 -14 43.4056 160.732   1
   2   7 -13 67.4706 160.488   1
   2   7 -12 33.6174 141.201   1
  -7  -2  11 111.124 178.764  -2
   2   7 -11 111.124 178.764   1
  -7  -2  10 480.944 175.784  -2
   2   7 -10 480.944 175.784   1
   2   7  -9 181.033 65.9985   1
  -7  -2   9 428.628 101.063  -2
   2   7  -9 428.628 101.063   1
   2   7  -8 143.927 89.1567   1
  -7  -2   8 437.096 147.243  -2
   2   7  -8 437.096 147.243   1
  -7  -2   7 236.506 88.7188  -2
   2   7  -7 236.506 88.7188   1
   2   7  -6 97.9877 82.9245   1
  -7  -2   6 135.430 133.456  -2
   2   7  -6 135.430 133.456   1
  -7  -2   5 224.802 86.0172  -2
   2   7  -5 224.802 86.0172   1
  -7  -2   4 884.729 173.548  -2
   2   7  -4 884.729 173.548   1
  -7  -2   3 736.099 165.224  -2
   2   7  -3 736.099 165.224   1
  -2  -7   2-10.8832 37.6360   1
  -7  -2   2 230.755 142.428  -2
   2   7  -2 230.755 142.428   1
  -2  -7   1 1076.80 49.3275   1
  -7  -2   1 1933.50 188.123  -2
   2   7  -1 1933.50 188.123   1
  -7  -2   0 2237.96 197.915  -2
   2   7   0 2237.96 197.915   1
  -7  -2  -1 574.517 159.426  -2
   2   7   1 574.517 159.426   1
   2   7   2 111.212 155.044   1
  -7  -2  -2 114.032 160.101  -2
   2   7   2 114.032 160.101   1
   2   7   3 96.6929 154.161   1
  -7  -2  -3 196.784 115.126  -2
   2   7   3 196.784 115.126   1
   2   7   4 502.028 108.120   1
   2   7   5 20.5082 101.267   1
  -7  -2  -5 90.3769 164.745  -2
   2   7   5 90.3769 164.745   1
   2   7   6 103.471 99.3831   1
  -7  -2  -6-18.5033 175.970  -2
   2   7   6-18.5033 175.970   1
   2   7   7 40.3143 103.344   1
   2   7   8-24.5976 109.377   1
   2   7   9 26.4094 118.561   1
   2   7  10-7.71919 186.336   1
   2   8 -15 143.549 179.667   1
   2   8 -14 101.657 176.236   1
   2   8 -13 136.825 171.974   1
   2   8 -12 242.642 159.098   1
   2   8 -11 55.3405 139.151   1
  -8  -2  10 426.000 114.449  -2
   2   8 -10 426.000 114.449   1
   2   8  -9 556.952 119.111   1
  -8  -2   9 641.186 173.796  -2
   2   8  -9 641.186 173.796   1
  -8  -2   8 142.312 100.459  -2
   2   8  -8 142.312 100.459   1
   2   8  -7-9.30194 92.8150   1
  -8  -2   7 85.7027 145.999  -2
   2   8  -7 85.7027 145.999   1
  -8  -2   6 75.7807 120.576  -2
   2   8  -6 75.7807 120.576   1
  -8  -2   5 105.533 168.914  -2
   2   8  -5 105.533 168.914   1
  -2  -8   4 21.4020 50.5085   1
  -8  -2   4 62.7755 172.444  -2
   2   8  -4 62.7755 172.444   1
  -2  -8   3 85.7144 44.9743   1
  -8  -2   3 175.878 171.039  -2
   2   8  -3 175.878 171.039   1
  -2  -8   2 45.3408 38.8855   1
  -8  -2   2 521.288 174.960  -2
   2   8  -2 521.288 174.960   1
   2   8  -1 28.7560 23.1968   1
  -8  -2   0 769.045 180.512  -2
   2   8   0 769.045 180.512   1
  -8  -2  -1 153.069 171.577  -2
   2   8   1 153.069 171.577   1
   2   8   2 524.555 116.447   1
   2   8   3 837.165 99.5485   1
   2   8   4-4.15305 105.142   1
   2   8   5 95.9022 109.871   1
   2   8   6 23.3010 112.872   1
   2   8   7 46.5406 121.147   1
   2   8   8 64.6690 128.612   1
   2   9 -14-42.6599 173.455   1
   2   9 -13-28.0713 159.637   1
   2   9 -12 105.185 160.188   1
   2   9 -11 69.6111 90.1305   1
   2   9 -10 36.9931 84.4157   1
   2   9  -9 368.740 121.448   1
  -9  -2   8 554.244 180.055  -2
   2   9  -9 554.244 180.055   1
   2   9  -8 236.798 121.672   1
  -9  -2   7 321.183 170.088  -2
   2   9  -8 321.183 170.088   1
  -9  -2   6 293.779 117.288  -2
   2   9  -7 293.779 117.288   1
  -2  -9   6 30.5522 52.5231   1
  -9  -2   5 171.592 190.144  -2
   2   9  -6 171.592 190.144   1
  -2  -9   5 2.00848 59.4306   1
  -9  -2   4 141.081 183.597  -2
   2   9  -5 141.081 183.597   1
  -2  -9   4 71.3095 53.4138   1
  -9  -2   3 509.488 197.115  -2
   2   9  -4 509.488 197.115   1
  -2  -9   3 163.737 51.6842   1
  -9  -2   2 1054.47 208.921  -2
   2   9  -3 1054.47 208.921   1
  -9  -2   1 436.960 191.858  -2
   2   9  -2 436.960 191.858   1
  -9  -2   0 331.211 188.452  -2
   2   9  -1 331.211 188.452   1
  -9  -2  -1 273.924 185.484  -2
   2   9   0 273.924 185.484   1
   2   9   1 158.161 185.467   1
  -9  -2  -2 66.6821 191.374  -2
   2   9   1 66.6821 191.374   1
   2   9   2 110.602 191.840   1
  -9  -2  -3 50.2345 193.550  -2
   2   9   2 50.2345 193.550   1
   2   9   3 76.8421 114.399   1
   2   9   4 108.061 114.736   1
   2   9   5 15.9398 128.338   1
   2   9   6-21.4786 127.206   1
   2   9   7 183.593 187.041   1
 -10  -2  10 251.743 211.811  -2
   2  10 -11 251.743 211.811   1
 -10  -2   9 131.985 126.098  -2
   2  10 -10 131.985 126.098   1
 -10  -2   8 241.185 160.709  -2
   2  10  -9 241.185 160.709   1
  -2 -10   8-1.13204 82.6788   1
 -10  -2   7 310.220 128.169  -2
   2  10  -8 310.220 128.169   1
  -2 -10   7 72.8394 77.5671   1
 -10  -2   6 520.825 132.536  -2
   2  10  -7 520.825 132.536   1
  -2 -10   6 22.6834 69.3679   1
 -10  -2   5 98.5991 125.215  -2
   2  10  -6 98.5991 125.215   1
 -10  -2   4 171.979 203.177  -2
   2  10  -5 171.979 203.177   1
 -10  -2   3 260.974 198.876  -2
   2  10  -4 260.974 198.876   1
 -10  -2   2 977.005 218.669  -2
   2  10  -3 977.005 218.669   1
 -10  -2   1 542.354 208.098  -2
   2  10  -2 542.354 208.098   1
 -10  -2   0 452.348 211.902  -2
   2  10  -1 452.348 211.902   1
 -10  -2  -1-9.36731 199.983  -2
   2  10   0-9.36731 199.983   1
 -10  -2  -2 92.3947 165.290  -2
   2  10   1 92.3947 165.290   1
 -10  -2  -3 341.680 137.941  -2
   2  10   2 341.680 137.941   1
   2  10   3-32.1281 170.038   1
 -10  -2  -4 218.551 173.837  -2
   2  10   3 218.551 173.837   1
   2  10   4 116.345 170.999   1
 -10  -2  -5-8.77408 294.249  -2
   2  10   4-8.77408 294.249   1
 -10  -2  -6 81.6598 326.512  -2
   2  10   5 81.6598 326.512   1
  -2 -11  11 30.9960 101.599   1
  -2 -11  10 115.430 102.068   1
  -2 -11   9-16.4401 93.1816   1
 -11  -2   8 23.3162 254.096  -2
   2  11  -9 23.3162 254.096   1
 -11  -2   7 481.093 147.126  -2
   2  11  -8 481.093 147.126   1
 -11  -2   6 30.9906 139.727  -2
   2  11  -7 30.9906 139.727   1
 -11  -2   5 68.9472 142.138  -2
   2  11  -6 68.9472 142.138   1
 -11  -2   4 250.758 234.069  -2
   2  11  -5 250.758 234.069   1
 -11  -2   3 341.117 235.862  -2
   2  11  -4 341.117 235.862   1
 -11  -2   2 781.484 242.864  -2
   2  11  -3 781.484 242.864   1
 -11  -2   1 488.483 229.025  -2
   2  11  -2 488.483 229.025   1
 -11  -2   0 231.559 236.517  -2
   2  11  -1 231.559 236.517   1
 -11  -2  -1 931.991 312.988  -2
   2  11   0 931.991 312.988   1
 -11  -2  -2 362.156 318.845  -2
   2  11   1 362.156 318.845   1
 -11  -2  -3 331.483 228.287  -2
   2  11   2 331.483 228.287   1
   2  11   3 184.703 183.031   1
  14  -3  -7 117.416 141.612  -2
   3 -14   8 117.416 141.612   1
  14  -3  -8-44.8433 151.238  -2
   3 -14   9-44.8433 151.238   1
 -13   3  -2-3.00018 220.043  -2
  -3  13   1-3.00018 220.043   1
 -13   3  -1 272.866 214.031  -2
  -3  13   0 272.866 214.031   1
 -13   3   0 467.359 224.664  -2
  -3  13  -1 467.359 224.664   1
 -13   3   1 226.732 210.173  -2
  -3  13  -2 226.732 210.173   1
 -13   3   2 3.30971 183.334  -2
  -3  13  -3 3.30971 183.334   1
 -13   3   3 320.796 220.027  -2
  -3  13  -4 320.796 220.027   1
 -13   3   4-23.6343 110.498  -2
  -3  13  -5-23.6343 110.498   1
  13  -3  -5 30.5530 124.680  -2
   3 -13   6 30.5530 124.680   1
 -13   3   6 36.2595 103.261  -2
  -3  13  -7 36.2595 103.261   1
  13  -3  -7 61.8538 115.626  -2
   3 -13   8 61.8538 115.626   1
  13  -3  -8 218.091 159.516  -2
   3 -13   9 218.091 159.516   1
  13  -3  -9-82.3750 150.734  -2
   3 -13  10-82.3750 150.734   1
 -12   3  -5-35.4469 207.045  -2
  -3  12   4-35.4469 207.045   1
 -12   3  -4-11.5150 204.070  -2
  -3  12   3-11.5150 204.070   1
 -12   3  -3 31.1131 194.282  -2
  -3  12   2 31.1131 194.282   1
 -12   3  -2 362.758 200.418  -2
  -3  12   1 362.758 200.418   1
 -12   3  -1 285.090 198.938  -2
  -3  12   0 285.090 198.938   1
 -12   3   0 194.003 189.246  -2
  -3  12  -1 194.003 189.246   1
 -12   3   1 195.778 188.160  -2
  -3  12  -2 195.778 188.160   1
  12  -3  -2 413.152 101.850  -2
   3 -12   3 413.152 101.850   1
 -12   3   3 191.103 105.453  -2
  -3  12  -4 191.103 105.453   1
 -12   3   4 310.297 115.500  -2
  -3  12  -5 310.297 115.500   1
 -12   3   5-2.04357 110.072  -2
  -3  12  -6-2.04357 110.072   1
  12  -3  -6 213.756 107.518  -2
   3 -12   7 213.756 107.518   1
  12  -3  -7-0.47522 98.7933  -2
   3 -12   8-0.47522 98.7933   1
  12  -3  -8 12.9936 105.545  -2
   3 -12   9 12.9936 105.545   1
 -12   3   9 495.012 103.172  -2
  -3  12 -10 495.012 103.172   1
 -12   3  10 173.338 117.592  -2
  -3  12 -11 173.338 117.592   1
 -11   3  -8 111.123 174.267  -2
  -3  11   7 111.123 174.267   1
 -11   3  -7-29.3519 133.609  -2
  -3  11   6-29.3519 133.609   1
 -11   3  -6-11.7237 127.065  -2
  -3  11   5-11.7237 127.065   1
 -11   3  -5 68.9860 94.9945  -2
  -3  11   4 68.9860 94.9945   1
 -11   3  -4 84.5369 143.339  -2
  -3  11   3 84.5369 143.339   1
 -11   3  -3 242.328 178.980  -2
  -3  11   2 242.328 178.980   1
 -11   3  -2 174.979 172.136  -2
  -3  11   1 174.979 172.136   1
 -11   3  -1 398.384 179.378  -2
  -3  11   0 398.384 179.378   1
 -11   3   0 349.826 181.009  -2
  -3  11  -1 349.826 181.009   1
  11  -3  -1 418.282 97.4607  -2
   3 -11   2 418.282 97.4607   1
  11  -3  -2 766.468 111.941  -2
   3 -11   3 766.468 111.941   1
 -11   3   3 371.743 106.564  -2
  -3  11  -4 371.743 106.564   1
  11  -3  -4 1238.80 133.369  -2
   3 -11   5 1238.80 133.369   1
  11  -3  -5 321.603 133.034  -2
   3 -11   6 321.603 133.034   1
  11  -3  -6 138.791 90.6821  -2
   3 -11   7 138.791 90.6821   1
  11  -3  -7 71.5862 95.4965  -2
   3 -11   8 71.5862 95.4965   1
 -11   3   8 56.4344 87.8324  -2
  -3  11  -9 56.4344 87.8324   1
  11  -3  -9 257.650 88.6778  -2
   3 -11  10 257.650 88.6778   1
 -11   3  10 349.304 96.9089  -2
  -3  11 -11 349.304 96.9089   1
  11  -3 -11 64.7920 156.633  -2
   3 -11  12 64.7920 156.633   1
 -10   3  -9-17.9542 166.601  -2
  -3  10   8-17.9542 166.601   1
 -10   3  -8 351.156 136.720  -2
  -3  10   7 351.156 136.720   1
 -10   3  -7 212.592 124.701  -2
  -3  10   6 212.592 124.701   1
 -10   3  -6 78.2215 71.9730  -2
  -3  10   5 78.2215 71.9730   1
 -10   3  -5 130.914 73.5489  -2
  -3  10   4 130.914 73.5489   1
 -10   3  -4 310.082 60.4145  -2
  -3  10   3 310.082 60.4145   1
 -10   3  -3 313.158 71.4903  -2
  -3  10   2 313.158 71.4903   1
 -10   3  -2 388.540 70.4497  -2
  -3  10   1 388.540 70.4497   1
  10  -3   1 1490.84 67.2355  -2
   3 -10   0 1490.84 67.2355   1
 -10   3   0 399.495 90.3209  -2
  -3  10  -1 399.495 90.3209   1
  10  -3  -1 107.229 59.1625  -2
   3 -10   2 107.229 59.1625   1
 -10   3   2 195.375 90.4199  -2
  -3  10  -3 195.375 90.4199   1
  10  -3  -3 633.205 107.247  -2
   3 -10   4 633.205 107.247   1
  10  -3  -4 4.17472 93.7205  -2
   3 -10   5 4.17472 93.7205   1
  10  -3  -5 726.262 137.427  -2
   3 -10   6 726.262 137.427   1
 -10   3   6 115.308 83.9073  -2
  -3  10  -7 115.308 83.9073   1
 -10   3   7 245.906 90.9447  -2
  -3  10  -8 245.906 90.9447   1
  10  -3  -8 356.062 95.8039  -2
   3 -10   9 356.062 95.8039   1
 -10   3   9 177.268 81.4504  -2
  -3  10 -10 177.268 81.4504   1
  10  -3 -10 268.056 89.4065  -2
   3 -10  11 268.056 89.4065   1
 -10   3  11 64.2276 107.629  -2
  -3  10 -12 64.2276 107.629   1
   9  -3  11-55.1577 188.399  -2
   3  -9 -10-55.1577 188.399   1
  -9   3 -10 50.2713 91.6994  -2
  -3   9   9 50.2713 91.6994   1
  -9   3  -9-23.0496 92.9181  -2
  -3   9   8-23.0496 92.9181   1
  -9   3  -8 51.8728 87.3664  -2
  -3   9   7 51.8728 87.3664   1
  -9   3  -7 139.839 73.9657  -2
  -3   9   6 139.839 73.9657   1
  -9   3  -6 744.620 82.7185  -2
  -3   9   5 744.620 82.7185   1
  -9   3  -5 127.076 55.8717  -2
  -3   9   4 127.076 55.8717   1
  -9   3  -4 253.506 46.3657  -2
  -3   9   3 253.506 46.3657   1
   9  -3   3 30.6419 46.0910  -2
   3  -9  -2 30.6419 46.0910   1
   9  -3   2 426.557 43.2371  -2
   3  -9  -1 426.557 43.2371   1
   9  -3   1 305.288 32.6613  -2
   3  -9   0 305.288 32.6613   1
   9  -3   0 437.258 66.2712  -2
   3  -9   1 437.258 66.2712   1
  -9   3   1 67.9947 54.3944  -2
  -3   9  -2 67.9947 54.3944   1
   9  -3  -2 138.110 82.5061  -2
   3  -9   3 138.110 82.5061   1
   9  -3  -3 589.411 120.272  -2
   3  -9   4 589.411 120.272   1
   9  -3  -4 281.768 101.938  -2
   3  -9   5 281.768 101.938   1
   9  -3  -5 93.0637 54.9059  -2
   3  -9   6 93.0637 54.9059   1
  -9   3   6 176.237 58.0900  -2
  -3   9  -7 176.237 58.0900   1
   9  -3  -7 251.975 63.2165  -2
   3  -9   8 251.975 63.2165   1
  -9   3   8 58.1942 58.2953  -2
  -3   9  -9 58.1942 58.2953   1
  -9   3   9 54.1801 60.5743  -2
  -3   9 -10 54.1801 60.5743   1
  -9   3  10 98.0158 76.5553  -2
  -3   9 -11 98.0158 76.5553   1
  -9   3  11 285.293 107.557  -2
  -3   9 -12 285.293 107.557   1
  -9   3  12 27.9311 110.911  -2
  -3   9 -13 27.9311 110.911   1
   8  -3  13 155.603 201.750  -2
   3  -8 -12 155.603 201.750   1
   8  -3  12 193.277 189.890  -2
   3  -8 -11 193.277 189.890   1
  -8   3 -11 71.4562 102.181  -2
  -3   8  10 71.4562 102.181   1
  -8   3 -10 161.249 97.3136  -2
  -3   8   9 161.249 97.3136   1
  -8   3  -9 78.4203 88.0214  -2
  -3   8   8 78.4203 88.0214   1
  -8   3  -8 427.386 73.5961  -2
  -3   8   7 427.386 73.5961   1
  -8   3  -7 139.348 67.9980  -2
  -3   8   6 139.348 67.9980   1
  -8   3  -6 116.623 54.5537  -2
  -3   8   5 116.623 54.5537   1
  -8   3  -5 658.273 50.8042  -2
  -3   8   4 658.273 50.8042   1
   8  -3   4 499.969 53.0048  -2
   3  -8  -3 499.969 53.0048   1
  -8   3  -3 101.721 43.4790  -2
  -3   8   2 101.721 43.4790   1
  -8   3  -2 1416.58 55.2978  -2
  -3   8   1 1416.58 55.2978   1
   3  -8   0 552.134 35.3825   1
   8  -3   1 898.206 39.5932  -2
   3  -8   0 898.206 39.5932   1
   8  -3   0 57.8373 38.5015  -2
   3  -8   1 57.8373 38.5015   1
   8  -3  -1 16.3940 71.9673  -2
   3  -8   2 16.3940 71.9673   1
   8  -3  -2 764.828 111.909  -2
   3  -8   3 764.828 111.909   1
   8  -3  -3 104.485 87.8415  -2
   3  -8   4 104.485 87.8415   1
  -3   8  -5 403.808 49.5800   1
   8  -3  -4 628.220 109.711  -2
   3  -8   5 628.220 109.711   1
  -8   3   5 172.452 50.1047  -2
  -3   8  -6 172.452 50.1047   1
  -8   3   6 155.524 55.6291  -2
  -3   8  -7 155.524 55.6291   1
  -8   3   7 2430.90 82.5679  -2
  -3   8  -8 2430.90 82.5679   1
  -8   3   8 1009.14 69.5315  -2
  -3   8  -9 1009.14 69.5315   1
  -8   3   9 322.296 75.8537  -2
  -3   8 -10 322.296 75.8537   1
  -8   3  10 51.0155 77.2702  -2
  -3   8 -11 51.0155 77.2702   1
  -8   3  11 348.839 110.438  -2
  -3   8 -12 348.839 110.438   1
  -8   3  12 216.970 111.267  -2
  -3   8 -13 216.970 111.267   1
  -8   3  13 83.3617 119.687  -2
  -3   8 -14 83.3617 119.687   1
  -8   3  14-90.9633 212.403  -2
  -3   8 -15-90.9633 212.403   1
  -8   3  15-109.117 207.117  -2
  -3   8 -16-109.117 207.117   1
   7  -3  13 33.8706 204.286  -2
   3  -7 -12 33.8706 204.286   1
  -7   3 -12 204.055 117.643  -2
  -3   7  11 204.055 117.643   1
  -7   3 -11 96.0674 108.262  -2
  -3   7  10 96.0674 108.262   1
  -7   3 -10-15.9904 100.409  -2
  -3   7   9-15.9904 100.409   1
  -3   7   8 13.7217 76.5566   1
   7  -3   9 121.213 99.0733  -2
   3  -7  -8 121.213 99.0733   1
   7  -3   8 346.139 69.1990  -2
   3  -7  -7 346.139 69.1990   1
  -7   3  -7 597.702 57.4359  -2
  -3   7   6 597.702 57.4359   1
  -7   3  -6 410.815 53.2794  -2
  -3   7   5 410.815 53.2794   1
  -7   3  -5 150.984 48.0352  -2
  -3   7   4 150.984 48.0352   1
  -3   7   3 1441.52 76.8660   1
  -7   3  -4 1250.15 55.7041  -2
  -3   7   3 1250.15 55.7041   1
  -7   3  -3 281.235 43.1901  -2
  -3   7   2 281.235 43.1901   1
   3  -7  -1 41.0926 54.2095   1
  -7   3  -2 178.276 36.4208  -2
  -3   7   1 178.276 36.4208   1
   3  -7   0 488.891 19.6296   1
  -7   3  -1 662.505 58.4752  -2
  -3   7   0 662.505 58.4752   1
   3  -7   1 1092.56 82.9521   1
  -7   3   0 4893.26 83.1684  -2
  -3   7  -1 4893.26 83.1684   1
   7  -3  -1 1.00184 87.2813  -2
   3  -7   2 1.00184 87.2813   1
   7  -3  -2 6829.47 191.220  -2
   3  -7   3 6829.47 191.220   1
  -3   7  -4 16.8934 29.3057   1
   7  -3  -3 344.497 86.9504  -2
   3  -7   4 344.497 86.9504   1
  -3   7  -5 277.166 53.1461   1
   7  -3  -4 344.510 88.1471  -2
   3  -7   5 344.510 88.1471   1
  -3   7  -6 419.514 68.0364   1
  -7   3   5 957.921 48.0096  -2
  -3   7  -6 957.921 48.0096   1
   3  -7   7 237.674 82.3389   1
  -7   3   6 411.602 39.1977  -2
  -3   7  -7 411.602 39.1977   1
  -3   7  -8-5.96273 55.9355   1
  -7   3   7 44.8597 70.3766  -2
  -3   7  -8 44.8597 70.3766   1
   3  -7   9 130.439 93.5113   1
  -7   3   8 290.824 84.8383  -2
  -3   7  -9 290.824 84.8383   1
   3  -7  10 15.3230 94.4157   1
  -7   3   9 61.5341 91.9046  -2
  -3   7 -10 61.5341 91.9046   1
   3  -7  11 42.0900 92.7746   1
  -7   3  10 23.3715 140.749  -2
  -3   7 -11 23.3715 140.749   1
   3  -7  12-14.6127 106.159   1
  -7   3  11 217.620 157.782  -2
  -3   7 -12 217.620 157.782   1
   3  -7  13 534.841 133.245   1
  -7   3  12 434.651 188.285  -2
  -3   7 -13 434.651 188.285   1
   3  -7  14-46.0546 114.164   1
  -7   3  13 86.8236 194.141  -2
  -3   7 -14 86.8236 194.141   1
  -7   3  14-18.4431 218.548  -2
  -3   7 -15-18.4431 218.548   1
  -7   3  15 0.26912 230.364  -2
  -3   7 -16 0.26912 230.364   1
   3  -6 -13 107.204 160.062   1
   3  -6 -12 31.1508 136.305   1
  -6   3 -13 3.18519 145.710  -2
  -3   6  12 3.18519 145.710   1
  -3   6  11-7.55165 79.9393   1
   3  -6 -10 2.28411 74.6635   1
   3  -6  -9 497.409 87.5237   1
  -3   6   8 31.9166 47.5458   1
  -3   6   7 36.1487 45.1270   1
  -3   6   6 1329.62 77.2469   1
  -6   3  -7 1155.30 131.870  -2
  -3   6   6 1155.30 131.870   1
   3  -6  -5 60.2675 55.1599   1
  -6   3  -6 752.568 119.226  -2
  -3   6   5 752.568 119.226   1
   3  -6  -4 79.9197 40.4212   1
  -6   3  -5 251.260 65.8206  -2
  -3   6   4 251.260 65.8206   1
  -3   6   3 2164.10 46.3537   1
  -6   3  -4 3079.89 100.614  -2
  -3   6   3 3079.89 100.614   1
  -3   6   2 333.196 35.4299   1
  -6   3  -3 594.105 64.8427  -2
  -3   6   2 594.105 64.8427   1
  -3   6   1 284.997 27.3892   1
  -6   3  -2 1506.98 98.8281  -2
  -3   6   1 1506.98 98.8281   1
   3  -6   0 893.773 32.9345   1
  -6   3  -1 2052.04 103.497  -2
  -3   6   0 2052.04 103.497   1
   3  -6   1 1962.43 43.5735   1
   3  -6   2 1034.74 40.7302   1
  -3   6  -3 575.790 21.6106   1
  -6   3   2 982.554 111.491  -2
  -3   6  -3 982.554 111.491   1
   3  -6   4 2012.82 54.1976   1
  -6   3   3 7766.72 118.519  -2
  -3   6  -4 7766.72 118.519   1
   3  -6   5 1031.97 43.7504   1
  -6   3   4 1108.38 66.9770  -2
  -3   6  -5 1108.38 66.9770   1
  -3   6  -6-2.66881 34.4374   1
  -3   6  -7 19.2540 34.2031   1
  -3   6  -8 363.993 51.1191   1
  -3   6  -9 1078.16 69.6048   1
  -3   6 -10 5.09172 66.6103   1
   3  -6  11 1386.82 105.388   1
  -3   6 -12 26.5596 76.8575   1
  -3   6 -13 315.697 94.0410   1
  -3   6 -14 146.552 90.5137   1
   3  -6  15 19.3465 98.1025   1
   3  -5 -13 100.252 148.531   1
   3  -5 -12 73.4413 140.161   1
   3  -5 -11 13.5765 126.756   1
   3  -5 -10 64.9885 126.010   1
  -3   5   9 9.96960 42.7451   1
   3  -5  -8 911.471 138.478   1
  -3   5   7 33.2301 44.5709   1
  -3   5   6 107.718 43.3796   1
   3  -5  -5 697.510 47.9108   1
   3  -5  -4 338.619 42.7565   1
  -3   5   3 315.425 19.5894   1
   3  -5  -2 1337.23 33.0114   1
   3  -5  -1 2587.20 40.8606   1
  -3   5   0 313.894 23.0979   1
  -3   5  -1 6899.16 62.3410   1
   3  -5   2 129.767 21.0256   1
  -3   5  -3 761.335 27.7635   1
   3  -5   4 3220.43 61.2188   1
  -3   5  -5 31.8822 24.1615   1
  -3   5  -6 662.886 36.2452   1
  -3   5  -7-4.83270 34.1715   1
  -3   5  -8 71.9489 45.5624   1
   3  -5   9 478.270 71.9510   1
   3  -5  10 744.088 84.9059   1
   3  -5  11 62.2840 71.0064   1
  -3   5 -12 184.490 80.6955   1
  -3   5 -13 35.3479 82.1250   1
   3  -5  14 78.6844 89.0041   1
  -3   5 -15 50.0968 91.4849   1
   3  -4 -14-101.695 169.878   1
   3  -4 -13 225.289 151.718   1
   3  -4 -12 42.2117 138.863   1
   3  -4 -11 22.6331 124.609   1
   3  -4 -10 74.0929 39.0885   1
   3  -4  -9 496.659 39.5901   1
   3  -4  -8 3415.31 102.014   1
   3  -4  -7 1091.70 39.5924   1
   3  -4  -6 362.297 31.6544   1
   3  -4  -5 599.698 31.0721   1
   3  -4  -4 110.600 26.4561   1
   3  -4  -3 1603.32 44.3826   1
  -3   4   2 3254.91 47.4470   1
  -3   4   1 459.610 20.0386   1
  -3   4   0 144.819 15.7542   1
   3  -4   1 7745.23 64.9180   1
   3  -4   2 886.569 29.5498   1
   3  -4   3 9.93553 22.9898   1
   3  -4   4 344.153 25.5007   1
   3  -4   5 1767.00 40.9135   1
   3  -4   6 12.2516 26.0412   1
   3  -4   7 1064.17 60.2391   1
   3  -4   8 146.785 38.2148   1
  -3   4  -9 1182.75 73.2933   1
   3  -4  10 1134.17 77.3438   1
   3  -4  11-28.1893 75.1863   1
  -3   4 -12 40.7256 77.5517   1
   3  -4  13-1.76500 82.2980   1
   3  -4  14 64.5116 84.9020   1
   3  -4  15 24.5658 94.2975   1
   3  -3 -14 50.4192 164.266   1
   3  -3 -13 51.2969 147.555   1
   3  -3 -12 115.009 132.373   1
   3  -3 -11 81.1552 125.819   1
   3  -3 -10 69.3443 70.6102   1
   3  -3  -9-37.2681 63.8007   1
   3  -3  -8 1013.41 129.300   1
   3  -3  -7-11.4795 57.0240   1
   3  -3  -6 1056.21 57.0756   1
   3  -3  -5 8544.94 114.239   1
   3  -3  -4 81.0756 17.7125   1
   3  -3  -3 281.463 17.6973   1
   3  -3  -2 22.3501 15.4730   1
  -3   3   1 740.446 18.8288   1
   3  -3   0 28406.7 79.0914   1
   3  -3   1 4357.29 40.5336   1
   3  -3   2 1361.13 32.1076   1
  -3   3  -3 875.597 25.5143   1
  -3   3  -4 4057.35 50.2447   1
   3  -3   5 13746.3 94.3485   1
   3  -3   6 2589.28 56.1167   1
   3  -3   7 417.032 38.6063   1
   3  -3   8 25.2680 38.3263   1
  -3   3  -9 456.581 58.7774   1
  -3   3 -10 725.290 91.7461   1
   3  -3  11 978.945 101.276   1
  -3   3 -12 490.190 75.0745   1
   3  -3  13 22.1069 68.1134   1
  -3   3 -14 129.569 75.2186   1
   3  -3  15-13.5280 100.175   1
   3  -3  16-2.08725 126.940   1
   3  -2 -15-86.1688 180.027   1
   3  -2 -14 82.3123 162.227   1
   3  -2 -13 294.623 157.007   1
   3  -2 -12 340.172 150.382   1
   3  -2 -11 30.8772 129.513   1
   3  -2 -10 89.6570 53.5905   1
   3  -2  -9 251.385 50.7639   1
   3  -2  -8 106.104 38.9578   1
   3  -2  -7 818.393 35.5951   1
   3  -2  -6 769.096 55.0314   1
   3  -2  -5 3578.60 82.2959   1
   3  -2  -4 77.7511 33.9324   1
  -3   2   3 1643.76 35.6202   1
   3  -2  -2 17180.8 62.6388   1
   3  -2  -1 77374.2 333.930   1
  -3   2   0 174196. 886.161   1
   3  -2   1 20704.8 71.9502   1
   3  -2   2 129.962 14.1143   1
  -3   2  -3 272.201 20.6416   1
   3  -2   4 6586.31 58.6093   1
   3  -2   5 1686.09 36.2290   1
   3  -2   6 1210.48 41.8973   1
   3  -2   7 100.979 34.8504   1
   3  -2   8-7.74272 38.3273   1
   3  -2   9 41.4371 95.4512   1
   3  -2  10 197.276 106.757   1
  -3   2 -11 75.4695 80.5725   1
   3  -2  12 130.218 64.8563   1
   3  -2  13 189.964 71.9119   1
   3  -2  14 22.2907 74.9258   1
   3  -2  15 41.5101 95.3825   1
   3  -2  16 66.1917 130.750   1
   3  -1 -15 39.2924 182.769   1
   1  -3  14 318.372 222.618  -2
   3  -1 -14 318.372 222.618   1
   1  -3  13 97.7978 200.372  -2
   3  -1 -13 97.7978 200.372   1
   3  -1 -12 975.250 172.523   1
   3  -1 -11 509.637 146.538   1
   1  -3  11 550.508 97.2780  -2
   3  -1 -11 550.508 97.2780   1
   1  -3  10 318.152 76.5014  -2
   3  -1 -10 318.152 76.5014   1
   1  -3   9 506.111 70.0543  -2
   3  -1  -9 506.111 70.0543   1
   1  -3   8 485.204 51.6492  -2
   3  -1  -8 485.204 51.6492   1
   3  -1  -7 271.135 66.7784   1
   1  -3   7 311.545 41.3834  -2
   3  -1  -7 311.545 41.3834   1
  -3   1   6 10661.7 252.300   1
   1  -3   6 9215.34 153.722  -2
   3  -1  -6 9215.34 153.722   1
  -3   1   5 318.171 26.0622   1
   1  -3   5 1028.45 84.0034  -2
   3  -1  -5 1028.45 84.0034   1
  -3   1   4 2548.55 53.9962   1
  -3   1   3 2316.45 42.6074   1
  -3   1   2 2923.51 72.7464   1
   1  -3   2 2823.09 77.6206  -2
   3  -1  -2 2823.09 77.6206   1
   3  -1  -1 16915.2 111.389   1
   1  -3   1 16224.8 170.125  -2
   3  -1  -1 16224.8 170.125   1
  -3   1   0 9347.38 72.1334   1
   1  -3   0 9017.96 104.642  -2
   3  -1   0 9017.96 104.642   1
   3  -1   1 28846.5 106.412   1
   1  -3  -1 37696.7 217.146  -2
   3  -1   1 37696.7 217.146   1
  -3   1  -2 6004.85 53.0541   1
   1  -3  -2 7288.72 94.2896  -2
   3  -1   2 7288.72 94.2896   1
  -3   1  -3 2672.41 82.2451   1
   1  -3  -3 3024.22 66.2476  -2
   3  -1   3 3024.22 66.2476   1
   3  -1   4 3816.27 51.4319   1
   1  -3  -4 6191.89 109.178  -2
   3  -1   4 6191.89 109.178   1
  -3   1  -5 399.976 49.4941   1
   1  -3  -5 360.281 56.1171  -2
   3  -1   5 360.281 56.1171   1
   3  -1   6 1619.14 72.5595   1
   1  -3  -6 1695.52 81.6958  -2
   3  -1   6 1695.52 81.6958   1
   3  -1   7 1612.50 131.123   1
   1  -3  -7 2145.20 119.689  -2
   3  -1   7 2145.20 119.689   1
   3  -1   8 524.741 115.021   1
   1  -3  -8 3042.34 147.016  -2
   3  -1   8 3042.34 147.016   1
   3  -1   9 811.180 125.275   1
   1  -3  -9 874.848 116.227  -2
   3  -1   9 874.848 116.227   1
   3  -1  10 150.099 113.623   1
   1  -3 -10 185.554 108.559  -2
   3  -1  10 185.554 108.559   1
   3  -1  11 97.4382 114.193   1
   1  -3 -11 23.0878 114.020  -2
   3  -1  11 23.0878 114.020   1
  -3   1 -12 165.339 138.599   1
   1  -3 -12 162.211 97.7230  -2
   3  -1  12 162.211 97.7230   1
  -3   1 -13 8.26414 133.043   1
   1  -3 -13 108.347 107.051  -2
   3  -1  13 108.347 107.051   1
  -3   1 -14 52.1986 147.213   1
   1  -3 -14-102.860 116.207  -2
   3  -1  14-102.860 116.207   1
   1  -3 -15-69.8089 120.027  -2
   3  -1  15-69.8089 120.027   1
   0  -3  15 50.4702 221.930  -2
   3   0 -15 50.4702 221.930   1
   0  -3  14 246.674 202.751  -2
   3   0 -14 246.674 202.751   1
   0  -3  13 22.0076 199.412  -2
   3   0 -13 22.0076 199.412   1
   0  -3  12-8.05457 185.104  -2
   3   0 -12-8.05457 185.104   1
   0  -3  11 2729.38 130.302  -2
   3   0 -11 2729.38 130.302   1
   0  -3  10 1526.55 98.8337  -2
   3   0 -10 1526.55 98.8337   1
   0  -3   9 2163.30 82.5467  -2
   3   0  -9 2163.30 82.5467   1
   0  -3   8 3596.90 86.5146  -2
   3   0  -8 3596.90 86.5146   1
   0  -3   7 138.865 38.7797  -2
   3   0  -7 138.865 38.7797   1
   0   3  -6 1869.25 68.9300  -2
  -3   0   6 1869.25 68.9300   1
   0   3  -5 1915.72 64.5765  -2
  -3   0   5 1915.72 64.5765   1
  -3   0   4 2181.29 86.1926   1
   0  -3   4 3103.94 96.8447  -2
   3   0  -4 3103.94 96.8447   1
  -3   0   3 2902.66 47.0704   1
   0  -3   3 6643.46 166.426  -2
   3   0  -3 6643.46 166.426   1
  -3   0   2 2412.13 72.9923   1
   0  -3   2 3811.68 67.1362  -2
   3   0  -2 3811.68 67.1362   1
   3   0  -1 1136.53 27.5683   1
   0  -3   1 2260.30 62.1361  -2
   3   0  -1 2260.30 62.1361   1
  -3   0   0 434.516 23.2330   1
   0  -3   0 3170.46 57.8462  -2
   3   0   0 3170.46 57.8462   1
  -3   0  -1 10270.1 136.529   1
   0  -3  -1 18346.4 111.501  -2
   3   0   1 18346.4 111.501   1
   0   3   2 724.821 31.9928  -2
  -3   0  -2 724.821 31.9928   1
   0   3   3 5719.51 77.2708  -2
  -3   0  -3 5719.51 77.2708   1
   0  -3  -4 5592.55 82.0706  -2
   3   0   4 5592.55 82.0706   1
   0  -3  -5 1229.06 56.8663  -2
   3   0   5 1229.06 56.8663   1
   0  -3  -6 1503.51 71.2281  -2
   3   0   6 1503.51 71.2281   1
   0  -3  -7 2680.58 103.789  -2
   3   0   7 2680.58 103.789   1
   0  -3  -8 119.759 76.2709  -2
   3   0   8 119.759 76.2709   1
   0  -3  -9 1220.88 99.2968  -2
   3   0   9 1220.88 99.2968   1
   0  -3 -10 78.1351 82.5924  -2
   3   0  10 78.1351 82.5924   1
   0  -3 -11 185.304 94.8318  -2
   3   0  11 185.304 94.8318   1
   0   3  12 80.8050 85.6297  -2
  -3   0 -12 80.8050 85.6297   1
   0  -3 -13 40.8246 94.0871  -2
   3   0  13 40.8246 94.0871   1
   0  -3 -14 159.843 199.998  -2
   3   0  14 159.843 199.998   1
  -1  -3  15-4.44101 224.068  -2
   3   1 -15-4.44101 224.068   1
  -1  -3  14 194.545 214.406  -2
   3   1 -14 194.545 214.406   1
  -1  -3  13 139.663 189.095  -2
   3   1 -13 139.663 189.095   1
  -1  -3  12 178.616 176.698  -2
   3   1 -12 178.616 176.698   1
  -1  -3  11 852.569 67.5073  -2
   3   1 -11 852.569 67.5073   1
  -1  -3  10 1478.68 64.8049  -2
   3   1 -10 1478.68 64.8049   1
  -1  -3   9 1624.40 54.5395  -2
   3   1  -9 1624.40 54.5395   1
  -1  -3   8 2877.28 59.5706  -2
   3   1  -8 2877.28 59.5706   1
  -1  -3   7 5374.12 62.9140  -2
   3   1  -7 5374.12 62.9140   1
   1   3  -6 785.087 60.9422  -2
  -3  -1   6 785.087 60.9422   1
  -1  -3   5 2890.86 65.7166  -2
   3   1  -5 2890.86 65.7166   1
   1   3  -4 11959.5 138.644  -2
  -3  -1   4 11959.5 138.644   1
   3   1  -3 1.16630 17.7934   1
   1   3  -3 750.751 48.9784  -2
  -3  -1   3 750.751 48.9784   1
  -1  -3   2 7079.79 75.4961  -2
   3   1  -2 7079.79 75.4961   1
  -1  -3   1 183.939 32.7592  -2
   3   1  -1 183.939 32.7592   1
  -1  -3   0 1406.86 39.7726  -2
   3   1   0 1406.86 39.7726   1
  -1  -3  -1 1262.24 39.0939  -2
   3   1   1 1262.24 39.0939   1
  -3  -1  -2 368.621 20.1048   1
   1   3   2 1277.80 36.4792  -2
  -3  -1  -2 1277.80 36.4792   1
  -1  -3  -3 9806.56 88.9554  -2
   3   1   3 9806.56 88.9554   1
  -1  -3  -4 489.966 45.0540  -2
   3   1   4 489.966 45.0540   1
  -3  -1  -5 152.823 82.0657   1
  -1  -3  -5 1282.19 60.2731  -2
   3   1   5 1282.19 60.2731   1
  -1  -3  -6 923.244 77.5939  -2
   3   1   6 923.244 77.5939   1
  -1  -3  -7 3935.90 60.8616  -2
   3   1   7 3935.90 60.8616   1
  -1  -3  -8 459.650 37.8130  -2
   3   1   8 459.650 37.8130   1
  -1  -3  -9 1323.96 57.0369  -2
   3   1   9 1323.96 57.0369   1
  -1  -3 -10 586.571 96.4173  -2
   3   1  10 586.571 96.4173   1
  -1  -3 -11 10.2969 87.8648  -2
   3   1  11 10.2969 87.8648   1
  -1  -3 -12 267.046 105.087  -2
   3   1  12 267.046 105.087   1
  -1  -3 -13 97.2623 139.035  -2
   3   1  13 97.2623 139.035   1
  -1  -3 -14 160.937 200.108  -2
   3   1  14 160.937 200.108   1
  -2  -3  15 831.681 251.351  -2
   3   2 -15 831.681 251.351   1
  -2  -3  14 483.594 217.676  -2
   3   2 -14 483.594 217.676   1
  -2  -3  13 125.585 188.862  -2
   3   2 -13 125.585 188.862   1
  -2  -3  12 2011.85 248.473  -2
   3   2 -12 2011.85 248.473   1
  -2  -3  11 39.0036 65.9407  -2
   3   2 -11 39.0036 65.9407   1
  -2  -3  10 7577.50 220.844  -2
   3   2 -10 7577.50 220.844   1
  -2  -3   9 3671.27 154.642  -2
   3   2  -9 3671.27 154.642   1
  -2  -3   8 5342.23 284.381  -2
   3   2  -8 5342.23 284.381   1
  -2  -3   7 3486.63 222.725  -2
   3   2  -7 3486.63 222.725   1
  -2  -3   6 2488.39 70.4467  -2
   3   2  -6 2488.39 70.4467   1
   2   3  -5 2423.90 67.1972  -2
  -3  -2   5 2423.90 67.1972   1
   2   3  -4 22056.8 230.984  -2
  -3  -2   4 22056.8 230.984   1
  -2  -3   3 7682.16 134.101  -2
   3   2  -3 7682.16 134.101   1
  -2  -3   2 8790.57 116.691  -2
   3   2  -2 8790.57 116.691   1
   2   3  -1 1977.89 91.5690  -2
  -3  -2   1 1977.89 91.5690   1
   2   3   0 1468.67 52.5354  -2
  -3  -2   0 1468.67 52.5354   1
   2   3   1 1967.56 45.1688  -2
  -3  -2  -1 1967.56 45.1688   1
   2   3   2 970.244 38.9325  -2
  -3  -2  -2 970.244 38.9325   1
   2   3   3 8371.51 133.480  -2
  -3  -2  -3 8371.51 133.480   1
   2   3   4 408.683 41.8758  -2
  -3  -2  -4 408.683 41.8758   1
  -2  -3  -5 419.481 59.0441  -2
   3   2   5 419.481 59.0441   1
  -2  -3  -6 982.070 80.1463  -2
   3   2   6 982.070 80.1463   1
  -2  -3  -7 1379.70 95.0258  -2
   3   2   7 1379.70 95.0258   1
  -2  -3  -8 670.002 37.1063  -2
   3   2   8 670.002 37.1063   1
  -2  -3  -9 98.8584 75.6691  -2
   3   2   9 98.8584 75.6691   1
  -2  -3 -10 51.8472 78.5883  -2
   3   2  10 51.8472 78.5883   1
  -2  -3 -11 713.135 205.657  -2
   3   2  11 713.135 205.657   1
  -2  -3 -12 164.830 195.132  -2
   3   2  12 164.830 195.132   1
  -2  -3 -13-55.4576 208.684  -2
   3   2  13-55.4576 208.684   1
  -3  -3  15 158.736 228.616  -2
   3   3 -15 158.736 228.616   1
  -3  -3  14 1978.37 295.183  -2
   3   3 -14 1978.37 295.183   1
  -3  -3  13 174.596 153.372  -2
   3   3 -13 174.596 153.372   1
  -3  -3  12-70.0771 167.173  -2
   3   3 -12-70.0771 167.173   1
  -3  -3  11 953.501 203.857  -2
   3   3 -11 953.501 203.857   1
  -3  -3  10 85.3611 152.523  -2
   3   3 -10 85.3611 152.523   1
  -3  -3   9 531.207 164.735  -2
   3   3  -9 531.207 164.735   1
  -3  -3   8 2053.96 211.340  -2
   3   3  -8 2053.96 211.340   1
  -3  -3   7 34.3907 100.071  -2
   3   3  -7 34.3907 100.071   1
   3   3  -6 669.199 51.3205  -2
  -3  -3   6 669.199 51.3205   1
   3   3  -5 11738.2 193.916  -2
  -3  -3   5 11738.2 193.916   1
   3   3  -4 6118.35 137.115  -2
  -3  -3   4 6118.35 137.115   1
  -3  -3   3 4102.02 97.6887  -2
   3   3  -3 4102.02 97.6887   1
   3   3  -2 634.749 77.9328  -2
  -3  -3   2 634.749 77.9328   1
   3   3  -1 10134.4 201.569  -2
  -3  -3   1 10134.4 201.569   1
  -3  -3   0 8099.31 106.929  -2
   3   3   0 8099.31 106.929   1
   3   3   1 409.379 19.5004  -2
  -3  -3  -1 409.379 19.5004   1
  -3  -3  -2 111.822 34.3678  -2
   3   3   2 111.822 34.3678   1
  -3  -3  -3 4102.95 117.190  -2
   3   3   3 4102.95 117.190   1
  -3  -3  -4 409.854 71.6214  -2
   3   3   4 409.854 71.6214   1
  -3  -3  -5 1527.65 55.0687  -2
   3   3   5 1527.65 55.0687   1
  -3  -3  -6 3509.32 94.7746  -2
   3   3   6 3509.32 94.7746   1
  -3  -3  -7 297.087 62.7343  -2
   3   3   7 297.087 62.7343   1
  -3  -3  -8 266.715 68.5820  -2
   3   3   8 266.715 68.5820   1
  -3  -3  -9 125.610 173.941  -2
   3   3   9 125.610 173.941   1
  -3  -3 -10 72.7010 172.987  -2
   3   3  10 72.7010 172.987   1
  -3  -3 -11 67.6414 139.267  -2
   3   3  11 67.6414 139.267   1
  -3  -3 -12 638.712 242.979  -2
   3   3  12 638.712 242.979   1
  -4  -3  15 85.2989 221.156  -2
   3   4 -15 85.2989 221.156   1
  -4  -3  14 334.608 214.355  -2
   3   4 -14 334.608 214.355   1
  -4  -3  13 467.873 201.465  -2
   3   4 -13 467.873 201.465   1
  -4  -3  12 68.8140 179.675  -2
   3   4 -12 68.8140 179.675   1
  -4  -3  11 93.3922 173.369  -2
   3   4 -11 93.3922 173.369   1
  -4  -3  10 254.148 165.449  -2
   3   4 -10 254.148 165.449   1
  -4  -3   9 4513.67 290.426  -2
   3   4  -9 4513.67 290.426   1
  -4  -3   8 1777.20 204.179  -2
   3   4  -8 1777.20 204.179   1
  -4  -3   7 276.753 142.668  -2
   3   4  -7 276.753 142.668   1
   4   3  -6 1071.05 56.9193  -2
  -3  -4   6 1071.05 56.9193   1
  -4  -3   5 2734.24 107.222  -2
   3   4  -5 2734.24 107.222   1
  -4  -3   4 2320.98 97.7896  -2
   3   4  -4 2320.98 97.7896   1
   4   3  -3 400.450 68.0153  -2
  -3  -4   3 400.450 68.0153   1
  -4  -3   2 3011.53 131.350  -2
   3   4  -2 3011.53 131.350   1
   4   3  -1 6793.39 145.971  -2
  -3  -4   1 6793.39 145.971   1
  -4  -3   0 3060.54 77.0953  -2
   3   4   0 3060.54 77.0953   1
  -4  -3  -1 27.4480 40.4988  -2
   3   4   1 27.4480 40.4988   1
  -4  -3  -2 642.255 62.2408  -2
   3   4   2 642.255 62.2408   1
  -4  -3  -3 52.9757 74.4943  -2
   3   4   3 52.9757 74.4943   1
  -4  -3  -4 565.000 89.2245  -2
   3   4   4 565.000 89.2245   1
  -4  -3  -5 159.708 83.9430  -2
   3   4   5 159.708 83.9430   1
  -4  -3  -6 437.515 113.337  -2
   3   4   6 437.515 113.337   1
  -4  -3  -7 49.3255 104.877  -2
   3   4   7 49.3255 104.877   1
  -4  -3  -8 276.300 120.041  -2
   3   4   8 276.300 120.041   1
  -4  -3  -9 75.8350 112.765  -2
   3   4   9 75.8350 112.765   1
  -4  -3 -10 12.0542 119.439  -2
   3   4  10 12.0542 119.439   1
  -4  -3 -11 207.591 143.684  -2
   3   4  11 207.591 143.684   1
  -4  -3 -12 38.8057 155.211  -2
   3   4  12 38.8057 155.211   1
  -5  -3  15 206.178 236.661  -2
   3   5 -15 206.178 236.661   1
  -5  -3  14-83.3841 217.479  -2
   3   5 -14-83.3841 217.479   1
  -5  -3  13 163.248 202.697  -2
   3   5 -13 163.248 202.697   1
  -5  -3  12-32.0536 180.086  -2
   3   5 -12-32.0536 180.086   1
  -5  -3  11 21.8240 157.430  -2
   3   5 -11 21.8240 157.430   1
  -5  -3  10 781.017 192.552  -2
   3   5 -10 781.017 192.552   1
  -5  -3   9 848.488 184.972  -2
   3   5  -9 848.488 184.972   1
  -5  -3   8 1667.13 55.1060  -2
   3   5  -8 1667.13 55.1060   1
  -5  -3   7 50.3634 83.5493  -2
   3   5  -7 50.3634 83.5493   1
  -5  -3   6 919.603 98.8133  -2
   3   5  -6 919.603 98.8133   1
  -5  -3   5 436.308 84.4054  -2
   3   5  -5 436.308 84.4054   1
  -5  -3   4 597.474 74.6894  -2
   3   5  -4 597.474 74.6894   1
  -5  -3   3 67.8328 82.9262  -2
   3   5  -3 67.8328 82.9262   1
  -5  -3   2 1152.20 107.264  -2
   3   5  -2 1152.20 107.264   1
  -5  -3   1 127.849 127.020  -2
   3   5  -1 127.849 127.020   1
   5   3   0 1221.29 86.1553  -2
  -3  -5   0 1221.29 86.1553   1
  -5  -3  -1 428.759 64.9234  -2
   3   5   1 428.759 64.9234   1
   5   3   2 837.564 74.6036  -2
  -3  -5  -2 837.564 74.6036   1
  -5  -3  -3 143.556 114.306  -2
   3   5   3 143.556 114.306   1
  -5  -3  -4 3573.34 141.288  -2
   3   5   4 3573.34 141.288   1
  -5  -3  -5-3.86493 90.7616  -2
   3   5   5-3.86493 90.7616   1
  -5  -3  -6 137.679 91.4895  -2
   3   5   6 137.679 91.4895   1
  -5  -3  -7 661.101 132.284  -2
   3   5   7 661.101 132.284   1
  -5  -3  -8-27.3449 123.360  -2
   3   5   8-27.3449 123.360   1
  -5  -3  -9 107.864 141.412  -2
   3   5   9 107.864 141.412   1
  -5  -3 -10-30.6274 149.469  -2
   3   5  10-30.6274 149.469   1
  -5  -3 -11 174.321 154.342  -2
   3   5  11 174.321 154.342   1
  -6  -3  15-160.801 248.249  -2
   3   6 -15-160.801 248.249   1
  -6  -3  14 38.2785 221.828  -2
   3   6 -14 38.2785 221.828   1
  -6  -3  13 14.6829 218.632  -2
   3   6 -13 14.6829 218.632   1
  -6  -3  12 200.979 197.728  -2
   3   6 -12 200.979 197.728   1
  -6  -3  11-49.4593 179.087  -2
   3   6 -11-49.4593 179.087   1
  -6  -3  10 369.745 175.503  -2
   3   6 -10 369.745 175.503   1
   3   6  -9 343.870 39.7229   1
  -6  -3   9 440.965 176.713  -2
   3   6  -9 440.965 176.713   1
  -6  -3   8 67.6906 90.9506  -2
   3   6  -8 67.6906 90.9506   1
  -3  -6   7 22.6136 15.7420   1
  -6  -3   7 166.351 90.2293  -2
   3   6  -7 166.351 90.2293   1
  -6  -3   6 95.5104 83.6501  -2
   3   6  -6 95.5104 83.6501   1
  -6  -3   5 2608.06 115.718  -2
   3   6  -5 2608.06 115.718   1
  -6  -3   4 11.9846 138.451  -2
   3   6  -4 11.9846 138.451   1
  -6  -3   3 379.694 157.593  -2
   3   6  -3 379.694 157.593   1
  -6  -3   2 3397.95 228.785  -2
   3   6  -2 3397.95 228.785   1
  -3  -6   1 1243.71 46.6513   1
  -6  -3   1 2183.88 201.575  -2
   3   6  -1 2183.88 201.575   1
   6   3   0 1081.42 93.6976  -2
  -3  -6   0 1081.42 93.6976   1
  -6  -3  -1 239.957 70.2504  -2
   3   6   1 239.957 70.2504   1
   6   3   2 282.004 70.9395  -2
  -3  -6  -2 282.004 70.9395   1
  -6  -3  -3 2233.17 129.006  -2
   3   6   3 2233.17 129.006   1
  -6  -3  -4 704.466 141.843  -2
   3   6   4 704.466 141.843   1
  -6  -3  -5 23.8327 100.694  -2
   3   6   5 23.8327 100.694   1
  -6  -3  -6 394.475 107.638  -2
   3   6   6 394.475 107.638   1
  -6  -3  -7 136.220 135.013  -2
   3   6   7 136.220 135.013   1
  -6  -3  -8 304.781 146.439  -2
   3   6   8 304.781 146.439   1
  -6  -3  -9 100.514 156.448  -2
   3   6   9 100.514 156.448   1
   3   6  10-36.2042 175.352   1
  -6  -3 -10 41.0683 254.108  -2
   3   6  10 41.0683 254.108   1
  -7  -3  14 121.312 236.255  -2
   3   7 -14 121.312 236.255   1
  -7  -3  13 348.507 228.947  -2
   3   7 -13 348.507 228.947   1
  -7  -3  12 151.741 208.679  -2
   3   7 -12 151.741 208.679   1
  -7  -3  11 192.296 193.759  -2
   3   7 -11 192.296 193.759   1
  -7  -3  10 324.106 188.438  -2
   3   7 -10 324.106 188.438   1
  -7  -3   9 32.3837 99.0534  -2
   3   7  -9 32.3837 99.0534   1
  -7  -3   8 124.416 97.0714  -2
   3   7  -8 124.416 97.0714   1
  -7  -3   7 79.9917 94.2692  -2
   3   7  -7 79.9917 94.2692   1
  -7  -3   6 591.436 90.2859  -2
   3   7  -6 591.436 90.2859   1
  -7  -3   5 819.096 114.569  -2
   3   7  -5 819.096 114.569   1
  -7  -3   4 4679.53 275.355  -2
   3   7  -4 4679.53 275.355   1
  -7  -3   3 325.448 169.169  -2
   3   7  -3 325.448 169.169   1
  -3  -7   2 36.0925 35.8106   1
  -7  -3   2 1374.10 194.100  -2
   3   7  -2 1374.10 194.100   1
  -3  -7   1 66.8320 20.2405   1
  -7  -3   1 1864.68 200.921  -2
   3   7  -1 1864.68 200.921   1
  -7  -3   0 3783.13 236.648  -2
   3   7   0 3783.13 236.648   1
  -7  -3  -1 414.192 137.457  -2
   3   7   1 414.192 137.457   1
  -7  -3  -2 148.076 133.785  -2
   3   7   2 148.076 133.785   1
  -7  -3  -3 268.252 110.741  -2
   3   7   3 268.252 110.741   1
  -7  -3  -4 378.004 147.116  -2
   3   7   4 378.004 147.116   1
  -7  -3  -5 67.7121 143.922  -2
   3   7   5 67.7121 143.922   1
  -7  -3  -6 214.077 146.534  -2
   3   7   6 214.077 146.534   1
  -7  -3  -7 47.2695 148.672  -2
   3   7   7 47.2695 148.672   1
   3   7   8-119.299 161.738   1
  -7  -3  -8 279.021 229.223  -2
   3   7   8 279.021 229.223   1
   3   7   9 77.6120 181.057   1
  -7  -3  -9 346.389 242.156  -2
   3   7   9 346.389 242.156   1
  -8  -3  14 166.285 247.261  -2
   3   8 -14 166.285 247.261   1
  -8  -3  13 250.411 244.045  -2
   3   8 -13 250.411 244.045   1
  -8  -3  12 318.629 217.076  -2
   3   8 -12 318.629 217.076   1
  -8  -3  11 42.0482 199.346  -2
   3   8 -11 42.0482 199.346   1
  -8  -3  10-3.11201 115.982  -2
   3   8 -10-3.11201 115.982   1
  -8  -3   9 185.505 112.832  -2
   3   8  -9 185.505 112.832   1
  -8  -3   8 89.7393 107.785  -2
   3   8  -8 89.7393 107.785   1
  -8  -3   7 89.7311 88.3861  -2
   3   8  -7 89.7311 88.3861   1
  -8  -3   6 575.763 117.026  -2
   3   8  -6 575.763 117.026   1
  -8  -3   5 154.579 104.586  -2
   3   8  -5 154.579 104.586   1
  -8  -3   4 512.975 194.893  -2
   3   8  -4 512.975 194.893   1
  -3  -8   3 119.994 47.2101   1
  -8  -3   3 604.925 191.164  -2
   3   8  -3 604.925 191.164   1
  -8  -3   2 644.108 188.599  -2
   3   8  -2 644.108 188.599   1
  -8  -3   1 1446.56 206.449  -2
   3   8  -1 1446.56 206.449   1
  -8  -3   0 351.454 184.721  -2
   3   8   0 351.454 184.721   1
  -8  -3  -1 473.648 154.952  -2
   3   8   1 473.648 154.952   1
  -8  -3  -2 526.572 154.389  -2
   3   8   2 526.572 154.389   1
   3   8   3 152.232 191.236   1
  -8  -3  -3 163.676 185.540  -2
   3   8   3 163.676 185.540   1
  -8  -3  -4 92.4601 152.426  -2
   3   8   4 92.4601 152.426   1
  -8  -3  -5 104.944 165.177  -2
   3   8   5 104.944 165.177   1
   3   8   6 176.688 190.465   1
  -8  -3  -6-65.5701 225.162  -2
   3   8   6-65.5701 225.162   1
   3   8   7-46.5413 194.307   1
   3   8   8 81.9987 201.172   1
   3   9 -14 63.0647 176.420   1
  -9  -3  13 74.7296 241.026  -2
   3   9 -13 74.7296 241.026   1
  -9  -3  12 185.417 227.402  -2
   3   9 -12 185.417 227.402   1
  -9  -3  11-77.6905 217.337  -2
   3   9 -11-77.6905 217.337   1
  -9  -3  10 86.3382 123.590  -2
   3   9 -10 86.3382 123.590   1
  -9  -3   9 107.314 117.286  -2
   3   9  -9 107.314 117.286   1
  -9  -3   8 590.965 135.050  -2
   3   9  -8 590.965 135.050   1
  -9  -3   7 44.9464 117.958  -2
   3   9  -7 44.9464 117.958   1
   3   9  -6 153.990 109.790   1
  -9  -3   6 163.187 206.615  -2
   3   9  -6 163.187 206.615   1
  -3  -9   5 41.8050 59.1055   1
  -9  -3   5 854.648 135.908  -2
   3   9  -5 854.648 135.908   1
  -9  -3   4 409.701 210.231  -2
   3   9  -4 409.701 210.231   1
  -9  -3   3 739.901 204.954  -2
   3   9  -3 739.901 204.954   1
  -9  -3   2 507.580 205.286  -2
   3   9  -2 507.580 205.286   1
  -9  -3   1 405.496 195.795  -2
   3   9  -1 405.496 195.795   1
   3   9   0 225.099 208.712   1
  -9  -3   0 320.563 196.606  -2
   3   9   0 320.563 196.606   1
   3   9   1 312.228 217.911   1
  -9  -3  -1 75.2844 200.614  -2
   3   9   1 75.2844 200.614   1
   3   9   2 56.7870 205.876   1
  -9  -3  -2 28.7011 202.231  -2
   3   9   2 28.7011 202.231   1
   3   9   3 22.9206 207.419   1
  -9  -3  -3 214.760 207.622  -2
   3   9   3 214.760 207.622   1
   3   9   4-11.1110 224.370   1
  -9  -3  -4 246.758 223.355  -2
   3   9   4 246.758 223.355   1
   3   9   5-141.290 223.202   1
  -9  -3  -5-56.3633 228.702  -2
   3   9   5-56.3633 228.702   1
   3   9   6 12.6730 142.114   1
 -10  -3  10 215.620 236.334  -2
   3  10 -11 215.620 236.334   1
 -10  -3   9 26.3639 262.567  -2
   3  10 -10 26.3639 262.567   1
   3  10  -9 57.2248 124.033   1
 -10  -3   8 45.3269 239.752  -2
   3  10  -9 45.3269 239.752   1
 -10  -3   7 226.481 135.960  -2
   3  10  -8 226.481 135.960   1
 -10  -3   6 191.625 137.597  -2
   3  10  -7 191.625 137.597   1
 -10  -3   5 209.409 134.711  -2
   3  10  -6 209.409 134.711   1
 -10  -3   4 104.518 212.976  -2
   3  10  -5 104.518 212.976   1
 -10  -3   3 308.695 216.221  -2
   3  10  -4 308.695 216.221   1
 -10  -3   2 539.111 217.388  -2
   3  10  -3 539.111 217.388   1
 -10  -3   1 590.379 219.740  -2
   3  10  -2 590.379 219.740   1
 -10  -3   0 700.726 226.181  -2
   3  10  -1 700.726 226.181   1
 -10  -3  -1 278.182 178.313  -2
   3  10   0 278.182 178.313   1
 -10  -3  -2 230.322 180.702  -2
   3  10   1 230.322 180.702   1
   3  10   2 202.625 150.187   1
   3  10   3 175.338 183.908   1
   3  10   4-75.5514 185.537   1
 -11  -3   5 285.139 147.099  -2
   3  11  -6 285.139 147.099   1
 -11  -3   4 270.947 250.434  -2
   3  11  -5 270.947 250.434   1
 -11  -3   3 892.155 253.476  -2
   3  11  -4 892.155 253.476   1
 -11  -3  -2 544.525 260.006  -2
   3  11   1 544.525 260.006   1
   4 -14   6-5.05377 116.029   1
   4 -14   7 22.1163 129.852   1
   4 -14   8 25.1306 131.443   1
 -13   4  -4-5.22081 218.813  -2
  -4  13   3-5.22081 218.813   1
 -13   4  -3-4.43855 213.578  -2
  -4  13   2-4.43855 213.578   1
 -13   4  -2 348.475 213.231  -2
  -4  13   1 348.475 213.231   1
 -13   4  -1 362.458 200.378  -2
  -4  13   0 362.458 200.378   1
 -13   4   0 120.149 206.988  -2
  -4  13  -1 120.149 206.988   1
 -13   4   1 110.754 199.025  -2
  -4  13  -2 110.754 199.025   1
   4 -13   3 33.4238 98.3047   1
 -13   4   2-17.5210 192.865  -2
  -4  13  -3-17.5210 192.865   1
   4 -13   4 123.379 106.364   1
 -13   4   3-4.97458 207.189  -2
  -4  13  -4-4.97458 207.189   1
  13  -4  -4-24.6689 116.802  -2
   4 -13   5-24.6689 116.802   1
  13  -4  -5-64.4320 126.368  -2
   4 -13   6-64.4320 126.368   1
  13  -4  -6 181.427 118.440  -2
   4 -13   7 181.427 118.440   1
 -13   4   7 80.5933 118.156  -2
  -4  13  -8 80.5933 118.156   1
 -13   4   8-30.8587 115.369  -2
  -4  13  -9-30.8587 115.369   1
 -13   4   9-48.6634 189.221  -2
  -4  13 -10-48.6634 189.221   1
 -12   4  -7-28.7441 183.763  -2
  -4  12   6-28.7441 183.763   1
 -12   4  -6 15.6180 174.042  -2
  -4  12   5 15.6180 174.042   1
 -12   4  -5 51.2454 123.334  -2
  -4  12   4 51.2454 123.334   1
 -12   4  -4 218.136 200.597  -2
  -4  12   3 218.136 200.597   1
 -12   4  -3 304.501 192.282  -2
  -4  12   2 304.501 192.282   1
 -12   4  -2 177.889 183.641  -2
  -4  12   1 177.889 183.641   1
 -12   4  -1 244.000 182.705  -2
  -4  12   0 244.000 182.705   1
 -12   4   0 211.235 183.769  -2
  -4  12  -1 211.235 183.769   1
 -12   4   1 164.480 181.408  -2
  -4  12  -2 164.480 181.408   1
  12  -4  -2 191.937 102.088  -2
   4 -12   3 191.937 102.088   1
  12  -4  -3 115.394 105.471  -2
   4 -12   4 115.394 105.471   1
 -12   4   4 22.5462 106.634  -2
  -4  12  -5 22.5462 106.634   1
  12  -4  -5 40.8034 139.101  -2
   4 -12   6 40.8034 139.101   1
  12  -4  -6 136.032 107.211  -2
   4 -12   7 136.032 107.211   1
  12  -4  -7 231.093 109.614  -2
   4 -12   8 231.093 109.614   1
  12  -4  -8 46.9050 103.657  -2
   4 -12   9 46.9050 103.657   1
 -12   4   9 333.781 98.7282  -2
  -4  12 -10 333.781 98.7282   1
 -12   4  10 150.754 124.099  -2
  -4  12 -11 150.754 124.099   1
 -11   4  -9 211.902 185.877  -2
  -4  11   8 211.902 185.877   1
 -11   4  -8 176.764 168.503  -2
  -4  11   7 176.764 168.503   1
 -11   4  -7 123.512 132.362  -2
  -4  11   6 123.512 132.362   1
 -11   4  -6 99.1019 122.850  -2
  -4  11   5 99.1019 122.850   1
 -11   4  -5 54.0807 98.9243  -2
  -4  11   4 54.0807 98.9243   1
 -11   4  -4 48.0512 108.290  -2
  -4  11   3 48.0512 108.290   1
 -11   4  -3 171.880 111.377  -2
  -4  11   2 171.880 111.377   1
 -11   4  -2 602.432 183.942  -2
  -4  11   1 602.432 183.942   1
 -11   4  -1 425.148 177.312  -2
  -4  11   0 425.148 177.312   1
 -11   4   0 1154.55 207.118  -2
  -4  11  -1 1154.55 207.118   1
 -11   4   1 237.780 95.6819  -2
  -4  11  -2 237.780 95.6819   1
 -11   4   2 1246.11 125.728  -2
  -4  11  -3 1246.11 125.728   1
 -11   4   3 337.064 98.0235  -2
  -4  11  -4 337.064 98.0235   1
  11  -4  -4 691.722 152.847  -2
   4 -11   5 691.722 152.847   1
  11  -4  -5 192.508 135.851  -2
   4 -11   6 192.508 135.851   1
 -11   4   6 73.8120 86.7069  -2
  -4  11  -7 73.8120 86.7069   1
  11  -4  -7 87.8476 91.7811  -2
   4 -11   8 87.8476 91.7811   1
  11  -4  -8 305.256 104.225  -2
   4 -11   9 305.256 104.225   1
 -11   4   9 11.2669 78.1745  -2
  -4  11 -10 11.2669 78.1745   1
 -11   4  10 268.925 98.1109  -2
  -4  11 -11 268.925 98.1109   1
 -11   4  11 216.879 175.480  -2
  -4  11 -12 216.879 175.480   1
 -10   4 -10 10.6739 167.816  -2
  -4  10   9 10.6739 167.816   1
 -10   4  -9 92.9582 131.347  -2
  -4  10   8 92.9582 131.347   1
 -10   4  -8 166.968 125.071  -2
  -4  10   7 166.968 125.071   1
 -10   4  -7 209.605 118.639  -2
  -4  10   6 209.605 118.639   1
 -10   4  -6 168.049 91.7114  -2
  -4  10   5 168.049 91.7114   1
 -10   4  -5 290.115 87.8650  -2
  -4  10   4 290.115 87.8650   1
 -10   4  -4 79.2980 62.7771  -2
  -4  10   3 79.2980 62.7771   1
 -10   4  -3 575.515 64.8186  -2
  -4  10   2 575.515 64.8186   1
 -10   4  -2 966.382 122.478  -2
  -4  10   1 966.382 122.478   1
 -10   4  -1 358.254 103.073  -2
  -4  10   0 358.254 103.073   1
 -10   4   0 33.1246 80.8642  -2
  -4  10  -1 33.1246 80.8642   1
  10  -4  -1 1065.92 113.478  -2
   4 -10   2 1065.92 113.478   1
 -10   4   2 1.72571 83.8273  -2
  -4  10  -3 1.72571 83.8273   1
  10  -4  -3 1026.27 156.739  -2
   4 -10   4 1026.27 156.739   1
  10  -4  -4 63.5821 119.247  -2
   4 -10   5 63.5821 119.247   1
  10  -4  -5 23.6157 119.644  -2
   4 -10   6 23.6157 119.644   1
  10  -4  -6 1080.54 119.333  -2
   4 -10   7 1080.54 119.333   1
  10  -4  -7 62.2528 87.6905  -2
   4 -10   8 62.2528 87.6905   1
 -10   4   8 398.965 87.3740  -2
  -4  10  -9 398.965 87.3740   1
 -10   4   9 54.7339 72.3450  -2
  -4  10 -10 54.7339 72.3450   1
  10  -4 -10 133.095 109.634  -2
   4 -10  11 133.095 109.634   1
  10  -4 -11 46.6873 92.3100  -2
   4 -10  12 46.6873 92.3100   1
  -9   4 -11 129.595 127.564  -2
  -4   9  10 129.595 127.564   1
  -9   4 -10 77.5743 93.5686  -2
  -4   9   9 77.5743 93.5686   1
  -9   4  -9 98.8608 90.5667  -2
  -4   9   8 98.8608 90.5667   1
  -9   4  -8 21.3318 76.6092  -2
  -4   9   7 21.3318 76.6092   1
  -9   4  -7 392.272 76.9116  -2
  -4   9   6 392.272 76.9116   1
  -9   4  -6 1205.11 88.0874  -2
  -4   9   5 1205.11 88.0874   1
  -9   4  -5 326.163 66.9657  -2
  -4   9   4 326.163 66.9657   1
  -9   4  -4 544.301 48.0634  -2
  -4   9   3 544.301 48.0634   1
  -9   4  -3 642.760 54.6347  -2
  -4   9   2 642.760 54.6347   1
   9  -4   2 75.0224 25.0368  -2
   4  -9  -1 75.0224 25.0368   1
  -9   4  -1 341.180 93.1837  -2
  -4   9   0 341.180 93.1837   1
  -9   4   0 237.417 67.7788  -2
  -4   9  -1 237.417 67.7788   1
   9  -4  -1 29.9990 80.7183  -2
   4  -9   2 29.9990 80.7183   1
   9  -4  -2 228.458 115.291  -2
   4  -9   3 228.458 115.291   1
   9  -4  -3 30.3538 112.488  -2
   4  -9   4 30.3538 112.488   1
   9  -4  -4 454.970 136.223  -2
   4  -9   5 454.970 136.223   1
  -9   4   5 242.364 48.6048  -2
  -4   9  -6 242.364 48.6048   1
  -9   4   6 557.140 65.2031  -2
  -4   9  -7 557.140 65.2031   1
   9  -4  -7 986.012 74.6085  -2
   4  -9   8 986.012 74.6085   1
  -9   4   8 70.3111 59.1182  -2
  -4   9  -9 70.3111 59.1182   1
  -9   4   9 44.3744 61.8085  -2
  -4   9 -10 44.3744 61.8085   1
  -9   4  10 384.397 87.4854  -2
  -4   9 -11 384.397 87.4854   1
  -9   4  11 14.4863 95.8380  -2
  -4   9 -12 14.4863 95.8380   1
  -9   4  12 61.1822 113.826  -2
  -4   9 -13 61.1822 113.826   1
   8  -4  13 4.88975 198.265  -2
   4  -8 -12 4.88975 198.265   1
  -8   4 -12 86.7039 132.729  -2
  -4   8  11 86.7039 132.729   1
   8  -4  11-2.81789 110.658  -2
   4  -8 -10-2.81789 110.658   1
  -8   4 -10 21.6431 94.7714  -2
  -4   8   9 21.6431 94.7714   1
  -8   4  -9-0.48834 86.7427  -2
  -4   8   8-0.48834 86.7427   1
  -8   4  -8 2.88783 82.9922  -2
  -4   8   7 2.88783 82.9922   1
  -8   4  -7 611.459 73.4795  -2
  -4   8   6 611.459 73.4795   1
  -8   4  -6 527.197 59.5938  -2
  -4   8   5 527.197 59.5938   1
  -8   4  -5 157.458 51.1861  -2
  -4   8   4 157.458 51.1861   1
  -8   4  -4 402.158 39.6418  -2
  -4   8   3 402.158 39.6418   1
  -8   4  -3 908.636 54.3295  -2
  -4   8   2 908.636 54.3295   1
  -8   4  -2 46.4496 30.4668  -2
  -4   8   1 46.4496 30.4668   1
  -8   4  -1 303.381 51.6740  -2
  -4   8   0 303.381 51.6740   1
   8  -4   0 353.518 53.0654  -2
   4  -8   1 353.518 53.0654   1
  -8   4   1 323.621 76.4240  -2
  -4   8  -2 323.621 76.4240   1
   8  -4  -2 2343.71 172.344  -2
   4  -8   3 2343.71 172.344   1
   8  -4  -3 1057.96 144.332  -2
   4  -8   4 1057.96 144.332   1
  -8   4   4 40.8544 30.7138  -2
  -4   8  -5 40.8544 30.7138   1
  -8   4   5 1796.26 61.1166  -2
  -4   8  -6 1796.26 61.1166   1
  -8   4   6 330.157 44.1150  -2
  -4   8  -7 330.157 44.1150   1
  -8   4   7 1857.96 64.5376  -2
  -4   8  -8 1857.96 64.5376   1
  -8   4   8 641.258 68.5447  -2
  -4   8  -9 641.258 68.5447   1
  -8   4   9 179.201 75.8010  -2
  -4   8 -10 179.201 75.8010   1
  -8   4  10 541.282 105.327  -2
  -4   8 -11 541.282 105.327   1
  -8   4  11 36.3872 108.644  -2
  -4   8 -12 36.3872 108.644   1
  -8   4  12 101.630 116.368  -2
  -4   8 -13 101.630 116.368   1
  -8   4  13-2.81323 126.146  -2
  -4   8 -14-2.81323 126.146   1
  -8   4  14 31.4403 206.315  -2
  -4   8 -15 31.4403 206.315   1
   4  -7 -13-59.2918 175.656   1
  -7   4 -13 88.4832 132.306  -2
  -4   7  12 88.4832 132.306   1
  -7   4 -12 210.825 119.745  -2
  -4   7  11 210.825 119.745   1
   7  -4  11 90.1690 111.643  -2
   4  -7 -10 90.1690 111.643   1
  -7   4 -10 154.382 101.523  -2
  -4   7   9 154.382 101.523   1
  -7   4  -9 402.883 101.523  -2
  -4   7   8 402.883 101.523   1
  -7   4  -8 325.258 60.6540  -2
  -4   7   7 325.258 60.6540   1
  -7   4  -7 581.470 68.2533  -2
  -4   7   6 581.470 68.2533   1
  -7   4  -6 544.092 54.1244  -2
  -4   7   5 544.092 54.1244   1
  -7   4  -5 5113.29 91.2836  -2
  -4   7   4 5113.29 91.2836   1
  -4   7   3 163.758 30.2702   1
  -7   4  -4 580.331 50.8661  -2
  -4   7   3 580.331 50.8661   1
  -7   4  -3 1939.77 59.5066  -2
  -4   7   2 1939.77 59.5066   1
   4  -7  -1 1.93638 26.7865   1
  -7   4  -2 91.1248 43.1676  -2
  -4   7   1 91.1248 43.1676   1
  -7   4  -1 1515.09 60.8756  -2
  -4   7   0 1515.09 60.8756   1
   7  -4   0 5818.70 81.2208  -2
   4  -7   1 5818.70 81.2208   1
   7  -4  -1 1863.37 60.1085  -2
   4  -7   2 1863.37 60.1085   1
   7  -4  -2 2863.26 85.2035  -2
   4  -7   3 2863.26 85.2035   1
  -4   7  -4 187.082 28.2596   1
   7  -4  -3 315.931 51.3026  -2
   4  -7   4 315.931 51.3026   1
  -7   4   4 3862.20 77.6524  -2
  -4   7  -5 3862.20 77.6524   1
  -7   4   5 1892.18 72.7795  -2
  -4   7  -6 1892.18 72.7795   1
  -7   4   6 73.8023 46.9666  -2
  -4   7  -7 73.8023 46.9666   1
  -7   4   7 870.308 62.8161  -2
  -4   7  -8 870.308 62.8161   1
  -7   4   8 3082.38 110.712  -2
  -4   7  -9 3082.38 110.712   1
   7  -4  -9 930.120 86.3182  -2
   4  -7  10 930.120 86.3182   1
   7  -4 -10 310.822 100.476  -2
   4  -7  11 310.822 100.476   1
  -7   4  11 10.8632 101.313  -2
  -4   7 -12 10.8632 101.313   1
  -7   4  12 451.063 116.642  -2
  -4   7 -13 451.063 116.642   1
   7  -4 -13 52.4698 120.826  -2
   4  -7  14 52.4698 120.826   1
  -7   4  14 98.2208 214.176  -2
  -4   7 -15 98.2208 214.176   1
   4  -6 -13 81.8833 173.689   1
   6  -4  13-42.7421 204.425  -2
   4  -6 -12-42.7421 204.425   1
   4  -6 -11 110.436 147.124   1
   4  -6 -10 33.8320 121.836   1
   4  -6  -9 213.094 122.545   1
  -4   6   8 42.9698 29.4142   1
   6  -4   9 146.554 140.153  -2
   4  -6  -8 146.554 140.153   1
  -4   6   7 284.666 45.1098   1
   6  -4   8 341.092 133.397  -2
   4  -6  -7 341.092 133.397   1
  -4   6   6 141.266 41.8649   1
   4  -6  -5 157.778 49.7001   1
  -6   4  -6 725.674 118.624  -2
  -4   6   5 725.674 118.624   1
   4  -6  -4 53.6585 70.0807   1
  -6   4  -5 647.914 82.2591  -2
  -4   6   4 647.914 82.2591   1
   4  -6  -3 3005.46 119.032   1
  -6   4  -4 3739.15 71.6309  -2
  -4   6   3 3739.15 71.6309   1
   4  -6  -2 163.261 50.9589   1
  -6   4  -3 411.538 42.0000  -2
  -4   6   2 411.538 42.0000   1
   4  -6  -1 709.693 44.1799   1
  -6   4  -2 1339.79 44.0631  -2
  -4   6   1 1339.79 44.0631   1
  -6   4  -1 8921.95 90.0755  -2
  -4   6   0 8921.95 90.0755   1
  -6   4   0 4222.09 58.2587  -2
  -4   6  -1 4222.09 58.2587   1
  -6   4   1 21999.7 116.515  -2
  -4   6  -2 21999.7 116.515   1
  -4   6  -3 37.1124 22.4984   1
  -6   4   2 42.2260 33.2625  -2
  -4   6  -3 42.2260 33.2625   1
  -4   6  -4 3628.53 100.579   1
   6  -4  -3 4359.10 114.580  -2
   4  -6   4 4359.10 114.580   1
  -6   4   4 2860.67 64.9234  -2
  -4   6  -5 2860.67 64.9234   1
  -4   6  -6 1536.08 103.902   1
  -6   4   5 3620.80 78.0278  -2
  -4   6  -6 3620.80 78.0278   1
  -4   6  -7 569.969 64.0904   1
  -6   4   6 991.562 75.4783  -2
  -4   6  -7 991.562 75.4783   1
  -4   6  -8 5.94982 57.0246   1
   6  -4  -7 127.733 108.127  -2
   4  -6   8 127.733 108.127   1
   6  -4  -8 271.277 68.6251  -2
   4  -6   9 271.277 68.6251   1
   4  -6  10 761.171 118.652   1
  -6   4   9 745.808 144.688  -2
  -4   6 -10 745.808 144.688   1
   4  -6  11-11.1696 100.372   1
  -6   4  10 93.0854 145.012  -2
  -4   6 -11 93.0854 145.012   1
   4  -6  12 75.9205 106.140   1
  -6   4  11 172.433 157.326  -2
  -4   6 -12 172.433 157.326   1
   4  -6  13 167.468 90.3945   1
   4  -6  14 150.759 128.028   1
  -6   4  13 334.429 188.327  -2
  -4   6 -14 334.429 188.327   1
  -6   4  14 74.5746 199.367  -2
  -4   6 -15 74.5746 199.367   1
   4  -5 -14 55.7496 190.772   1
   4  -5 -13 38.8450 169.878   1
   4  -5 -12-34.4312 149.402   1
   4  -5 -11-38.0070 136.653   1
   4  -5 -10 15.6429 126.844   1
   4  -5  -9 73.2390 113.901   1
   4  -5  -8 2181.67 167.990   1
   4  -5  -7 5.52790 94.6237   1
  -4   5   6 41.0282 18.4959   1
  -4   5   5 2175.67 51.2257   1
   4  -5  -4 646.756 35.7197   1
   4  -5  -3 115.736 23.5893   1
   4  -5  -2 261.264 23.2680   1
  -5   4  -3 578.588 86.9433  -2
  -4   5   2 578.588 86.9433   1
  -4   5   1 2183.24 35.9709   1
  -4   5   0 2335.05 32.0621   1
  -4   5  -1 2.02826 12.9348   1
   4  -5   2 781.906 26.3031   1
   4  -5   3 5753.44 74.6790   1
   4  -5   4 3933.51 64.3156   1
   4  -5   5 254.769 29.7813   1
   4  -5   6 598.640 35.8250   1
  -4   5  -7 15.7590 31.6346   1
  -4   5  -8 15.3197 38.5983   1
   4  -5   9 211.398 45.8121   1
  -4   5 -10 67.5517 57.2905   1
  -4   5 -11 176.314 66.6832   1
   4  -5  12 24.9950 80.1169   1
   4  -5  13 50.2114 82.9432   1
   4  -5  14 42.9321 91.5844   1
   4  -5  15 99.9293 98.7870   1
   4  -4 -14 86.8674 171.176   1
   4  -4 -13 76.0567 158.717   1
   4  -4 -12 26.7360 142.878   1
   4  -4 -11 79.8338 133.111   1
   4  -4 -10 262.562 131.421   1
   4  -4  -9 49.5954 58.2109   1
   4  -4  -8 99.1044 51.2004   1
   4  -4  -7 2036.05 58.5160   1
   4  -4  -6 422.158 29.0702   1
   4  -4  -5 5.06121 48.2848   1
   4  -4  -4 727.181 39.7545   1
  -4   4   3 4803.20 53.5215   1
  -4   4   2 227.873 20.6769   1
  -4   4   1 263.595 16.2542   1
  -4   4   0 3404.08 40.3263   1
  -4   4  -1 814.555 25.5417   1
   4  -4   2 2782.28 41.7076   1
  -4   4  -3 2.61008 20.4463   1
   4  -4   4 91.3988 21.9698   1
   4  -4   5 4470.20 70.3073   1
   4  -4   6 119.690 32.4221   1
   4  -4   7 24.6170 37.1239   1
   4  -4   8 60.0756 34.5013   1
   4  -4   9 37.3539 43.6191   1
  -4   4 -10 17.7878 42.2942   1
   4  -4  11 28.4122 62.1729   1
  -4   4 -12 28.5744 66.2744   1
  -4   4 -13 28.9697 69.9646   1
   4  -4  14 37.6738 90.1029   1
  -4   4 -15-39.6839 102.876   1
   4  -3 -14 60.8407 166.468   1
   4  -3 -13-53.0683 162.946   1
   4  -3 -12-53.8198 143.849   1
   4  -3 -11 143.095 138.346   1
   4  -3 -10 295.856 134.638   1
   4  -3  -9 16.5014 113.563   1
   4  -3  -8 804.142 132.099   1
   4  -3  -7 1154.33 78.4069   1
   4  -3  -6 1180.53 51.1806   1
   4  -3  -5 4446.04 74.4487   1
   4  -3  -4 42.0451 27.1299   1
   4  -3  -3 56.9044 11.7482   1
  -4   3   2 159.899 18.8007   1
  -4   3   1 275.389 18.0404   1
  -4   3   0 74.7476 19.8725   1
  -4   3  -1 5679.01 51.9746   1
  -4   3  -2 4869.09 48.2128   1
   4  -3   3 3294.91 37.4747   1
   4  -3   4 289.183 28.7063   1
   4  -3   5 3003.21 57.7192   1
   4  -3   6 93.5387 27.1893   1
   4  -3   7 670.766 38.8775   1
   4  -3   8 14.0572 31.2885   1
   4  -3   9 29.6262 35.2823   1
   4  -3  10 247.601 72.9748   1
  -4   3 -11 33.9731 61.7043   1
   4  -3  12-1.05974 64.1803   1
   4  -3  13 8.21034 70.0920   1
  -4   3 -14 10.4405 78.5020   1
   4  -3  15 9.56218 96.2851   1
   4  -2 -15 122.130 183.232   1
   4  -2 -14 39.8298 165.008   1
   4  -2 -13 143.565 154.719   1
   4  -2 -12 13.3392 141.594   1
   4  -2 -11 77.8524 128.515   1
   4  -2 -10 15.5200 24.0173   1
   4  -2  -9 322.426 120.137   1
   4  -2  -8 35.0298 107.002   1
   4  -2  -7 2380.17 101.886   1
  -4   2   6 1540.88 68.0718   1
   4  -2  -5 1036.83 54.7231   1
  -4   2   4 10369.4 124.640   1
   4  -2  -3 6.79949 17.2488   1
   4  -2  -2 6219.05 63.0328   1
  -4   2   1 1633.38 36.1226   1
  -4   2   0 24206.8 105.805   1
  -4   2  -1 2587.79 42.6695   1
  -4   2  -2 9.99748 18.1479   1
  -4   2  -3 321.262 21.8501   1
   4  -2   4 127.988 18.3893   1
   4  -2   5 933.937 29.1712   1
   4  -2   6 1499.59 41.8445   1
   4  -2   7 101.069 26.7711   1
   4  -2   8 343.487 34.9041   1
   4  -2   9 161.631 35.0434   1
   4  -2  10 434.897 79.2881   1
   4  -2  11 655.381 89.7365   1
  -4   2 -12 121.316 68.6189   1
  -4   2 -13 37.8298 71.3065   1
   4  -2  14 5.10341 79.2192   1
   4  -2  15-10.0501 96.0716   1
   4  -1 -15 29.1903 187.919   1
   4  -1 -14 61.7233 162.622   1
   4  -1 -13 286.736 158.005   1
   4  -1 -12 211.905 149.395   1
   4  -1 -11 475.166 146.743   1
   4  -1 -10 267.930 53.6231   1
   4  -1  -9 176.026 44.4809   1
   4  -1  -8 12.0045 53.1284   1
   4  -1  -7 198.279 30.7297   1
   4  -1  -6 453.230 47.9489   1
  -4   1   5 686.468 46.5707   1
  -4   1   4 131.774 28.9761   1
   4  -1  -3 205.194 36.3485   1
  -4   1   2 104.391 26.0240   1
  -4   1   1 1818.03 29.7389   1
   1  -4   1 13201.2 196.909  -2
   4  -1  -1 13201.2 196.909   1
   4  -1   0 10844.1 59.6877   1
  -4   1  -1 3118.21 52.1208   1
  -4   1  -2 12735.2 67.9580   1
  -4   1  -3 2535.77 46.4067   1
  -4   1  -4 791.607 41.1899   1
   4  -1   5 443.271 38.7162   1
   4  -1   6 718.067 64.6962   1
   4  -1   7 49.8661 18.4724   1
   4  -1   8 336.527 29.8268   1
   4  -1   9 192.256 31.1223   1
   4  -1  10 67.4271 66.5770   1
   4  -1  11 27.2383 72.3771   1
   4  -1  12 212.050 82.9977   1
   4  -1  13 40.3345 73.3312   1
   4  -1  14-16.9277 92.4558   1
   4  -1  15 116.187 163.254   1
   0  -4  15 138.604 217.463  -2
   4   0 -15 138.604 217.463   1
   0  -4  14 233.032 203.824  -2
   4   0 -14 233.032 203.824   1
   0  -4  13 499.343 199.177  -2
   4   0 -13 499.343 199.177   1
   0  -4  12 308.234 183.684  -2
   4   0 -12 308.234 183.684   1
   0  -4  11 131.364 83.1477  -2
   4   0 -11 131.364 83.1477   1
   0  -4  10 1171.13 92.5140  -2
   4   0 -10 1171.13 92.5140   1
   4   0  -9 362.510 68.4510   1
   0  -4   9 448.150 81.4951  -2
   4   0  -9 448.150 81.4951   1
   4   0  -8 448.866 64.1053   1
   0  -4   8 1416.17 159.962  -2
   4   0  -8 1416.17 159.962   1
   0  -4   7 1780.16 153.158  -2
   4   0  -7 1780.16 153.158   1
  -4   0   6 528.263 63.1556   1
   0  -4   6 748.889 86.1924  -2
   4   0  -6 748.889 86.1924   1
  -4   0   5 479.871 58.1902   1
   0   4  -5 674.501 79.4235  -2
  -4   0   5 674.501 79.4235   1
  -4   0   4 2182.70 72.3991   1
   0   4  -4 5089.36 57.6567  -2
  -4   0   4 5089.36 57.6567   1
  -4   0   3 48.4275 30.9743   1
   0  -4   3 6080.13 114.736  -2
   4   0  -3 6080.13 114.736   1
   4   0  -2 194.971 22.7956   1
   0  -4   2 9631.80 187.881  -2
   4   0  -2 9631.80 187.881   1
  -4   0   1 716.544 26.7973   1
   0  -4   1 4510.94 152.943  -2
   4   0  -1 4510.94 152.943   1
   4   0   0 11.9757 16.9205   1
   0  -4   0 1236.24 60.8284  -2
   4   0   0 1236.24 60.8284   1
  -4   0  -1 63.5667 28.6719   1
   0  -4  -1 6738.23 102.780  -2
   4   0   1 6738.23 102.780   1
   4   0   2 7.75686 31.1098   1
   0  -4  -2 124.894 39.6259  -2
   4   0   2 124.894 39.6259   1
   4   0   3 2840.82 83.9061   1
   0  -4  -3 3198.61 63.9143  -2
   4   0   3 3198.61 63.9143   1
   0   4   4 238.733 50.7680  -2
  -4   0  -4 238.733 50.7680   1
   0  -4  -5 965.303 75.9462  -2
   4   0   5 965.303 75.9462   1
   0  -4  -6 1157.44 81.4471  -2
   4   0   6 1157.44 81.4471   1
   0  -4  -7 1180.51 89.7416  -2
   4   0   7 1180.51 89.7416   1
   0  -4  -8 4246.43 136.420  -2
   4   0   8 4246.43 136.420   1
   0  -4  -9 928.276 98.4762  -2
   4   0   9 928.276 98.4762   1
   0  -4 -10 293.595 93.9515  -2
   4   0  10 293.595 93.9515   1
   0  -4 -11 354.778 99.8025  -2
   4   0  11 354.778 99.8025   1
   0  -4 -12 71.6990 105.236  -2
   4   0  12 71.6990 105.236   1
   0   4  13 31.7259 143.892  -2
  -4   0 -13 31.7259 143.892   1
   0  -4 -14 118.775 205.816  -2
   4   0  14 118.775 205.816   1
  -1  -4  15 35.7610 220.136  -2
   4   1 -15 35.7610 220.136   1
  -1  -4  14 186.228 211.938  -2
   4   1 -14 186.228 211.938   1
  -1  -4  13 183.934 190.092  -2
   4   1 -13 183.934 190.092   1
  -1  -4  12 140.111 170.647  -2
   4   1 -12 140.111 170.647   1
  -1  -4  11 1425.80 115.367  -2
   4   1 -11 1425.80 115.367   1
  -1  -4  10 480.193 91.2260  -2
   4   1 -10 480.193 91.2260   1
  -1  -4   9 3147.00 120.683  -2
   4   1  -9 3147.00 120.683   1
  -1  -4   8 814.037 152.549  -2
   4   1  -8 814.037 152.549   1
  -1  -4   7 1401.99 154.684  -2
   4   1  -7 1401.99 154.684   1
   1   4  -6 1621.79 56.5850  -2
  -4  -1   6 1621.79 56.5850   1
   1   4  -5 4096.16 72.0558  -2
  -4  -1   5 4096.16 72.0558   1
   1   4  -4 5010.23 92.2682  -2
  -4  -1   4 5010.23 92.2682   1
  -1  -4   3 5040.43 75.9914  -2
   4   1  -3 5040.43 75.9914   1
  -1  -4   2 695.493 32.9990  -2
   4   1  -2 695.493 32.9990   1
   1   4  -1 3625.89 53.8633  -2
  -4  -1   1 3625.89 53.8633   1
  -1  -4   0 3641.19 54.2193  -2
   4   1   0 3641.19 54.2193   1
  -1  -4  -1 564.810 40.3782  -2
   4   1   1 564.810 40.3782   1
  -1  -4  -2 3310.26 58.9106  -2
   4   1   2 3310.26 58.9106   1
  -1  -4  -3 9873.67 85.5520  -2
   4   1   3 9873.67 85.5520   1
  -1  -4  -4 640.684 49.9551  -2
   4   1   4 640.684 49.9551   1
  -1  -4  -5 87.9874 63.8572  -2
   4   1   5 87.9874 63.8572   1
  -1  -4  -6 2153.16 101.022  -2
   4   1   6 2153.16 101.022   1
  -1  -4  -7 216.097 75.4906  -2
   4   1   7 216.097 75.4906   1
  -1  -4  -8 6960.05 175.343  -2
   4   1   8 6960.05 175.343   1
  -1  -4  -9 193.656 84.6284  -2
   4   1   9 193.656 84.6284   1
  -1  -4 -10 18.7244 83.6852  -2
   4   1  10 18.7244 83.6852   1
  -1  -4 -11 234.130 97.9934  -2
   4   1  11 234.130 97.9934   1
  -1  -4 -12 33.5875 202.727  -2
   4   1  12 33.5875 202.727   1
  -1  -4 -13 56.9655 214.969  -2
   4   1  13 56.9655 214.969   1
  -1  -4 -14-1.49224 219.109  -2
   4   1  14-1.49224 219.109   1
  -2  -4  15 257.269 226.179  -2
   4   2 -15 257.269 226.179   1
  -2  -4  14 78.4762 208.029  -2
   4   2 -14 78.4762 208.029   1
  -2  -4  13 89.0145 184.223  -2
   4   2 -13 89.0145 184.223   1
  -2  -4  12 115.754 179.766  -2
   4   2 -12 115.754 179.766   1
  -2  -4  11 415.007 100.208  -2
   4   2 -11 415.007 100.208   1
  -2  -4  10 679.133 107.692  -2
   4   2 -10 679.133 107.692   1
  -2  -4   9 8525.54 348.369  -2
   4   2  -9 8525.54 348.369   1
  -2  -4   8 802.729 169.032  -2
   4   2  -8 802.729 169.032   1
  -2  -4   7 6231.50 144.889  -2
   4   2  -7 6231.50 144.889   1
   2   4  -6 6108.08 111.382  -2
  -4  -2   6 6108.08 111.382   1
   2   4  -5 140.071 50.1300  -2
  -4  -2   5 140.071 50.1300   1
  -2  -4   4 6963.84 82.4308  -2
   4   2  -4 6963.84 82.4308   1
  -2  -4   3 536.416 46.7032  -2
   4   2  -3 536.416 46.7032   1
  -2  -4   2 1329.66 62.2207  -2
   4   2  -2 1329.66 62.2207   1
   2   4  -1 3845.16 104.373  -2
  -4  -2   1 3845.16 104.373   1
   2   4   0 165.198 37.6178  -2
  -4  -2   0 165.198 37.6178   1
   2   4   1 1065.30 47.1043  -2
  -4  -2  -1 1065.30 47.1043   1
  -2  -4  -2 1639.17 37.6213  -2
   4   2   2 1639.17 37.6213   1
  -2  -4  -3 186.523 62.9475  -2
   4   2   3 186.523 62.9475   1
  -2  -4  -4 2891.36 108.607  -2
   4   2   4 2891.36 108.607   1
  -2  -4  -5 207.817 49.4270  -2
   4   2   5 207.817 49.4270   1
  -2  -4  -6 2489.90 95.4622  -2
   4   2   6 2489.90 95.4622   1
  -2  -4  -7 204.743 78.4165  -2
   4   2   7 204.743 78.4165   1
  -2  -4  -8 582.854 88.1662  -2
   4   2   8 582.854 88.1662   1
  -2  -4  -9 475.539 89.4368  -2
   4   2   9 475.539 89.4368   1
  -2  -4 -10 92.2313 185.014  -2
   4   2  10 92.2313 185.014   1
  -2  -4 -11 50.9088 198.920  -2
   4   2  11 50.9088 198.920   1
  -2  -4 -12 56.4344 227.055  -2
   4   2  12 56.4344 227.055   1
  -2  -4 -13 13.5266 218.952  -2
   4   2  13 13.5266 218.952   1
  -3  -4  15 235.406 225.482  -2
   4   3 -15 235.406 225.482   1
  -3  -4  14 209.481 219.094  -2
   4   3 -14 209.481 219.094   1
  -3  -4  13 330.722 206.528  -2
   4   3 -13 330.722 206.528   1
  -3  -4  12 7.99837 185.555  -2
   4   3 -12 7.99837 185.555   1
  -3  -4  11 299.468 182.889  -2
   4   3 -11 299.468 182.889   1
  -3  -4  10 182.518 170.137  -2
   4   3 -10 182.518 170.137   1
  -3  -4   9 3943.04 289.459  -2
   4   3  -9 3943.04 289.459   1
  -3  -4   8 2037.53 223.518  -2
   4   3  -8 2037.53 223.518   1
   3   4  -7 154.144 54.2293  -2
  -4  -3   7 154.144 54.2293   1
  -3  -4   6 1105.30 170.807  -2
   4   3  -6 1105.30 170.807   1
  -3  -4   5 2093.35 117.585  -2
   4   3  -5 2093.35 117.585   1
  -3  -4   4 1767.18 77.2684  -2
   4   3  -4 1767.18 77.2684   1
  -3  -4   3 448.990 54.0766  -2
   4   3  -3 448.990 54.0766   1
  -3  -4   2 2496.75 121.016  -2
   4   3  -2 2496.75 121.016   1
  -3  -4   1 6177.72 121.012  -2
   4   3  -1 6177.72 121.012   1
  -3  -4   0 3279.31 85.9792  -2
   4   3   0 3279.31 85.9792   1
   3   4   1 20.2523 21.1300  -2
  -4  -3  -1 20.2523 21.1300   1
   3   4   2 765.666 56.7254  -2
  -4  -3  -2 765.666 56.7254   1
  -3  -4  -3 58.3246 108.132  -2
   4   3   3 58.3246 108.132   1
  -3  -4  -4 550.697 84.6577  -2
   4   3   4 550.697 84.6577   1
  -3  -4  -5 180.164 82.2814  -2
   4   3   5 180.164 82.2814   1
  -3  -4  -6 252.861 103.344  -2
   4   3   6 252.861 103.344   1
  -3  -4  -7 48.8614 48.2259  -2
   4   3   7 48.8614 48.2259   1
  -3  -4  -8 234.594 119.060  -2
   4   3   8 234.594 119.060   1
  -3  -4  -9-11.7512 121.272  -2
   4   3   9-11.7512 121.272   1
  -3  -4 -10-15.3504 131.622  -2
   4   3  10-15.3504 131.622   1
  -3  -4 -11 304.950 147.633  -2
   4   3  11 304.950 147.633   1
  -3  -4 -12-60.2417 223.069  -2
   4   3  12-60.2417 223.069   1
  -4  -4  15-32.9842 238.500  -2
   4   4 -15-32.9842 238.500   1
  -4  -4  14 239.751 213.162  -2
   4   4 -14 239.751 213.162   1
  -4  -4  13 477.215 174.134  -2
   4   4 -13 477.215 174.134   1
  -4  -4  12 160.278 189.316  -2
   4   4 -12 160.278 189.316   1
  -4  -4  11 25.1804 182.733  -2
   4   4 -11 25.1804 182.733   1
  -4  -4  10 206.398 170.336  -2
   4   4 -10 206.398 170.336   1
  -4  -4   9 79.8324 160.329  -2
   4   4  -9 79.8324 160.329   1
  -4  -4   8 5746.12 337.839  -2
   4   4  -8 5746.12 337.839   1
   4   4  -7 1242.94 82.3429  -2
  -4  -4   7 1242.94 82.3429   1
  -4  -4   6 995.758 106.433  -2
   4   4  -6 995.758 106.433   1
  -4  -4   5-8.42258 65.9044  -2
   4   4  -5-8.42258 65.9044   1
  -4  -4   4 296.417 63.0138  -2
   4   4  -4 296.417 63.0138   1
  -4  -4   3 6378.25 184.792  -2
   4   4  -3 6378.25 184.792   1
  -4  -4   2 32.5410 90.9177  -2
   4   4  -2 32.5410 90.9177   1
  -4  -4   1 2246.18 122.024  -2
   4   4  -1 2246.18 122.024   1
   4   4   0 3956.26 77.7765  -2
  -4  -4   0 3956.26 77.7765   1
   4   4   1 205.187 46.6105  -2
  -4  -4  -1 205.187 46.6105   1
  -4  -4  -2 227.746 50.2671  -2
   4   4   2 227.746 50.2671   1
  -4  -4  -3 77.7002 115.938  -2
   4   4   3 77.7002 115.938   1
  -4  -4  -4 514.614 87.6709  -2
   4   4   4 514.614 87.6709   1
  -4  -4  -5 81.2048 89.9446  -2
   4   4   5 81.2048 89.9446   1
  -4  -4  -6 91.9369 92.7594  -2
   4   4   6 91.9369 92.7594   1
  -4  -4  -7 363.754 124.282  -2
   4   4   7 363.754 124.282   1
  -4  -4  -8 91.9526 123.845  -2
   4   4   8 91.9526 123.845   1
  -4  -4  -9 139.686 124.387  -2
   4   4   9 139.686 124.387   1
  -4  -4 -10 98.5799 125.669  -2
   4   4  10 98.5799 125.669   1
  -4  -4 -11 103.764 185.666  -2
   4   4  11 103.764 185.666   1
  -4  -4 -12-5.47258 226.899  -2
   4   4  12-5.47258 226.899   1
  -5  -4  15 64.8123 215.044  -2
   4   5 -15 64.8123 215.044   1
  -5  -4  14-4.35727 218.957  -2
   4   5 -14-4.35727 218.957   1
  -5  -4  13 703.601 242.409  -2
   4   5 -13 703.601 242.409   1
  -5  -4  12 261.383 210.254  -2
   4   5 -12 261.383 210.254   1
  -5  -4  11 182.745 183.226  -2
   4   5 -11 182.745 183.226   1
  -5  -4  10 1146.98 225.608  -2
   4   5 -10 1146.98 225.608   1
  -5  -4   9 256.499 179.146  -2
   4   5  -9 256.499 179.146   1
  -5  -4   8 1523.30 217.622  -2
   4   5  -8 1523.30 217.622   1
   5   4  -7 242.308 47.3006  -2
  -4  -5   7 242.308 47.3006   1
  -5  -4   6 143.582 87.7320  -2
   4   5  -6 143.582 87.7320   1
  -5  -4   5 713.050 86.6752  -2
   4   5  -5 713.050 86.6752   1
  -5  -4   4 836.652 104.485  -2
   4   5  -4 836.652 104.485   1
  -5  -4   3 367.721 144.133  -2
   4   5  -3 367.721 144.133   1
  -5  -4   2 2773.44 214.852  -2
   4   5  -2 2773.44 214.852   1
  -5  -4   1 974.347 166.726  -2
   4   5  -1 974.347 166.726   1
   5   4   0 5085.49 142.290  -2
  -4  -5   0 5085.49 142.290   1
  -5  -4  -1 530.496 76.4077  -2
   4   5   1 530.496 76.4077   1
  -5  -4  -2 206.406 59.2264  -2
   4   5   2 206.406 59.2264   1
  -5  -4  -3 86.7313 125.691  -2
   4   5   3 86.7313 125.691   1
  -5  -4  -4 1024.96 158.288  -2
   4   5   4 1024.96 158.288   1
  -5  -4  -5 327.388 133.671  -2
   4   5   5 327.388 133.671   1
  -5  -4  -6 340.725 108.339  -2
   4   5   6 340.725 108.339   1
  -5  -4  -7 155.761 129.519  -2
   4   5   7 155.761 129.519   1
  -5  -4  -8 144.821 141.424  -2
   4   5   8 144.821 141.424   1
  -5  -4  -9-21.0113 151.885  -2
   4   5   9-21.0113 151.885   1
  -5  -4 -10-11.8452 256.727  -2
   4   5  10-11.8452 256.727   1
  -5  -4 -11 0.78119 200.702  -2
   4   5  11 0.78119 200.702   1
  -6  -4  14 389.972 246.855  -2
   4   6 -14 389.972 246.855   1
  -6  -4  13 144.077 225.515  -2
   4   6 -13 144.077 225.515   1
  -6  -4  12 831.326 232.327  -2
   4   6 -12 831.326 232.327   1
  -6  -4  11 184.804 204.547  -2
   4   6 -11 184.804 204.547   1
  -6  -4  10 536.498 202.343  -2
   4   6 -10 536.498 202.343   1
  -6  -4   9 696.004 193.085  -2
   4   6  -9 696.004 193.085   1
  -6  -4   8-14.2636 93.6605  -2
   4   6  -8-14.2636 93.6605   1
  -6  -4   7 311.733 99.8793  -2
   4   6  -7 311.733 99.8793   1
  -6  -4   6 784.290 95.6916  -2
   4   6  -6 784.290 95.6916   1
  -6  -4   5 764.999 112.049  -2
   4   6  -5 764.999 112.049   1
  -6  -4   4 957.470 115.653  -2
   4   6  -4 957.470 115.653   1
  -6  -4   3 1960.25 208.187  -2
   4   6  -3 1960.25 208.187   1
  -6  -4   2 2761.69 231.031  -2
   4   6  -2 2761.69 231.031   1
  -6  -4   1 5100.99 282.323  -2
   4   6  -1 5100.99 282.323   1
  -6  -4   0 4002.16 201.374  -2
   4   6   0 4002.16 201.374   1
   6   4   1 208.268 65.0158  -2
  -4  -6  -1 208.268 65.0158   1
  -6  -4  -2 533.458 113.778  -2
   4   6   2 533.458 113.778   1
  -6  -4  -3 276.221 143.846  -2
   4   6   3 276.221 143.846   1
  -6  -4  -4 76.3194 142.690  -2
   4   6   4 76.3194 142.690   1
  -6  -4  -5 946.511 159.538  -2
   4   6   5 946.511 159.538   1
  -6  -4  -6 138.580 145.190  -2
   4   6   6 138.580 145.190   1
  -6  -4  -7 316.447 150.625  -2
   4   6   7 316.447 150.625   1
  -6  -4  -8 378.169 159.736  -2
   4   6   8 378.169 159.736   1
  -6  -4  -9 249.405 268.544  -2
   4   6   9 249.405 268.544   1
  -7  -4  14-55.6857 250.867  -2
   4   7 -14-55.6857 250.867   1
  -7  -4  13 651.443 259.418  -2
   4   7 -13 651.443 259.418   1
  -7  -4  12 175.381 221.276  -2
   4   7 -12 175.381 221.276   1
  -7  -4  11 427.563 210.296  -2
   4   7 -11 427.563 210.296   1
  -7  -4  10 184.062 188.716  -2
   4   7 -10 184.062 188.716   1
  -7  -4   9 401.429 115.202  -2
   4   7  -9 401.429 115.202   1
  -7  -4   8 232.325 109.452  -2
   4   7  -8 232.325 109.452   1
  -7  -4   7 18.9976 86.9406  -2
   4   7  -7 18.9976 86.9406   1
  -7  -4   6 1499.57 139.139  -2
   4   7  -6 1499.57 139.139   1
  -7  -4   5 683.980 118.572  -2
   4   7  -5 683.980 118.572   1
  -7  -4   4 118.911 103.392  -2
   4   7  -4 118.911 103.392   1
  -7  -4   3 656.473 184.675  -2
   4   7  -3 656.473 184.675   1
  -4  -7   2 97.3660 34.7252   1
  -7  -4   2 591.233 184.165  -2
   4   7  -2 591.233 184.165   1
  -7  -4   1 1725.01 215.903  -2
   4   7  -1 1725.01 215.903   1
  -7  -4   0 871.760 153.984  -2
   4   7   0 871.760 153.984   1
  -7  -4  -1 294.550 147.623  -2
   4   7   1 294.550 147.623   1
  -7  -4  -2 481.065 117.681  -2
   4   7   2 481.065 117.681   1
  -7  -4  -3 596.986 162.118  -2
   4   7   3 596.986 162.118   1
  -7  -4  -4 109.462 154.981  -2
   4   7   4 109.462 154.981   1
  -7  -4  -5-30.1859 159.000  -2
   4   7   5-30.1859 159.000   1
  -7  -4  -6 232.780 164.764  -2
   4   7   6 232.780 164.764   1
  -7  -4  -7 347.103 261.114  -2
   4   7   7 347.103 261.114   1
  -7  -4  -8-11.0711 256.138  -2
   4   7   8-11.0711 256.138   1
  -8  -4  13 59.1004 252.932  -2
   4   8 -13 59.1004 252.932   1
  -8  -4  12-13.8841 238.394  -2
   4   8 -12-13.8841 238.394   1
  -8  -4  11 88.1878 222.974  -2
   4   8 -11 88.1878 222.974   1
  -8  -4  10 93.0067 213.939  -2
   4   8 -10 93.0067 213.939   1
  -8  -4   9 74.5263 118.175  -2
   4   8  -9 74.5263 118.175   1
  -8  -4   8 66.6456 101.673  -2
   4   8  -8 66.6456 101.673   1
  -8  -4   7 373.882 127.916  -2
   4   8  -7 373.882 127.916   1
  -8  -4   6 359.549 116.554  -2
   4   8  -6 359.549 116.554   1
  -8  -4   5 123.015 109.393  -2
   4   8  -5 123.015 109.393   1
  -8  -4   4 210.823 185.689  -2
   4   8  -4 210.823 185.689   1
  -8  -4   3 526.889 201.264  -2
   4   8  -3 526.889 201.264   1
  -8  -4   2 423.964 186.821  -2
   4   8  -2 423.964 186.821   1
  -8  -4   1 381.746 152.860  -2
   4   8  -1 381.746 152.860   1
  -8  -4   0 238.633 154.053  -2
   4   8   0 238.633 154.053   1
  -8  -4  -1 73.6724 153.938  -2
   4   8   1 73.6724 153.938   1
  -8  -4  -2 123.706 123.739  -2
   4   8   2 123.706 123.739   1
  -8  -4  -3 290.502 165.501  -2
   4   8   3 290.502 165.501   1
  -8  -4  -4 8.22317 177.040  -2
   4   8   4 8.22317 177.040   1
  -8  -4  -5-49.3968 180.444  -2
   4   8   5-49.3968 180.444   1
  -8  -4  -6 175.536 183.039  -2
   4   8   6 175.536 183.039   1
  -9  -4  12 93.5442 246.455  -2
   4   9 -12 93.5442 246.455   1
  -9  -4  11 52.7472 226.136  -2
   4   9 -11 52.7472 226.136   1
  -9  -4  10-33.6644 118.761  -2
   4   9 -10-33.6644 118.761   1
  -9  -4   9 122.957 114.460  -2
   4   9  -9 122.957 114.460   1
  -9  -4   8-49.7455 129.633  -2
   4   9  -8-49.7455 129.633   1
  -9  -4   7 13.6756 128.480  -2
   4   9  -7 13.6756 128.480   1
  -9  -4   6 98.2139 122.213  -2
   4   9  -6 98.2139 122.213   1
  -9  -4   5 371.545 131.065  -2
   4   9  -5 371.545 131.065   1
  -9  -4   4 415.029 215.035  -2
   4   9  -4 415.029 215.035   1
  -9  -4   3 463.989 206.982  -2
   4   9  -3 463.989 206.982   1
  -9  -4   2 569.929 211.903  -2
   4   9  -2 569.929 211.903   1
  -9  -4   1 380.434 168.129  -2
   4   9  -1 380.434 168.129   1
   4   9   0 211.927 222.960   1
  -9  -4   0 31.3802 209.790  -2
   4   9   0 31.3802 209.790   1
  -9  -4  -1 214.871 172.489  -2
   4   9   1 214.871 172.489   1
  -9  -4  -2 382.985 143.331  -2
   4   9   2 382.985 143.331   1
  -9  -4  -3 323.742 192.896  -2
   4   9   3 323.742 192.896   1
  -9  -4  -4 142.289 242.365  -2
   4   9   4 142.289 242.365   1
  -9  -4  -5-33.7926 255.542  -2
   4   9   5-33.7926 255.542   1
 -10  -4  11 250.989 211.532  -2
   4  10 -11 250.989 211.532   1
 -10  -4   9 112.360 264.303  -2
   4  10  -9 112.360 264.303   1
 -10  -4   8 166.648 141.933  -2
   4  10  -8 166.648 141.933   1
 -10  -4   7 92.8857 146.294  -2
   4  10  -7 92.8857 146.294   1
 -10  -4   6-6.25105 139.760  -2
   4  10  -6-6.25105 139.760   1
 -10  -4   5 143.490 139.887  -2
   4  10  -5 143.490 139.887   1
 -10  -4   4 568.695 238.753  -2
   4  10  -4 568.695 238.753   1
 -10  -4   3 550.243 235.358  -2
   4  10  -3 550.243 235.358   1
   4  10  -2 122.720 245.797   1
 -10  -4   2 285.444 237.116  -2
   4  10  -2 285.444 237.116   1
 -10  -4   1 102.621 240.627  -2
   4  10  -1 102.621 240.627   1
 -14   5  -1 513.907 224.646  -2
  -5  14   0 513.907 224.646   1
 -14   5   0 555.110 231.195  -2
  -5  14  -1 555.110 231.195   1
 -14   5   1 309.613 220.476  -2
  -5  14  -2 309.613 220.476   1
 -14   5   2 111.433 222.377  -2
  -5  14  -3 111.433 222.377   1
   5 -14   4 112.073 116.383   1
 -14   5   3 267.571 225.562  -2
  -5  14  -4 267.571 225.562   1
   5 -14   5 52.6172 123.628   1
 -14   5   4 425.326 241.487  -2
  -5  14  -5 425.326 241.487   1
   5 -14   6 52.8105 126.011   1
   5 -14   7 8.34206 129.008   1
   5 -14   8-61.1450 145.847   1
 -13   5  -5-48.8856 207.077  -2
  -5  13   4-48.8856 207.077   1
 -13   5  -4 204.551 207.857  -2
  -5  13   3 204.551 207.857   1
 -13   5  -3 149.088 204.116  -2
  -5  13   2 149.088 204.116   1
 -13   5  -2 344.531 207.586  -2
  -5  13   1 344.531 207.586   1
 -13   5  -1 229.204 190.356  -2
  -5  13   0 229.204 190.356   1
 -13   5   0 115.406 186.371  -2
  -5  13  -1 115.406 186.371   1
 -13   5   1 150.285 189.055  -2
  -5  13  -2 150.285 189.055   1
   5 -13   3 53.5762 99.9533   1
 -13   5   2 254.782 191.688  -2
  -5  13  -3 254.782 191.688   1
   5 -13   4 210.173 114.985   1
 -13   5   3 273.131 203.926  -2
  -5  13  -4 273.131 203.926   1
   5 -13   5 32.9148 114.185   1
 -13   5   4 127.916 209.960  -2
  -5  13  -5 127.916 209.960   1
   5 -13   6-4.90172 121.695   1
 -13   5   5 0.67016 204.779  -2
  -5  13  -6 0.67016 204.779   1
   5 -13   7 33.1730 123.563   1
 -13   5   6-5.03037 159.172  -2
  -5  13  -7-5.03037 159.172   1
   5 -13   8 64.8842 124.535   1
 -13   5   7 81.9819 153.883  -2
  -5  13  -8 81.9819 153.883   1
  13  -5  -8 5.13184 125.415  -2
   5 -13   9 5.13184 125.415   1
 -13   5   9 2.49297 203.061  -2
  -5  13 -10 2.49297 203.061   1
 -12   5  -7 30.4181 192.215  -2
  -5  12   6 30.4181 192.215   1
 -12   5  -6-81.9638 176.810  -2
  -5  12   5-81.9638 176.810   1
 -12   5  -5-15.1456 125.038  -2
  -5  12   4-15.1456 125.038   1
 -12   5  -4 130.516 125.351  -2
  -5  12   3 130.516 125.351   1
 -12   5  -3 244.638 118.647  -2
  -5  12   2 244.638 118.647   1
 -12   5  -2 484.364 180.971  -2
  -5  12   1 484.364 180.971   1
 -12   5  -1 174.124 170.666  -2
  -5  12   0 174.124 170.666   1
 -12   5   0 139.138 171.851  -2
  -5  12  -1 139.138 171.851   1
 -12   5   1-18.2950 171.117  -2
  -5  12  -2-18.2950 171.117   1
  12  -5  -2 320.378 108.706  -2
   5 -12   3 320.378 108.706   1
 -12   5   3 145.440 112.150  -2
  -5  12  -4 145.440 112.150   1
  12  -5  -4-2.30014 143.391  -2
   5 -12   5-2.30014 143.391   1
  12  -5  -5 140.947 153.415  -2
   5 -12   6 140.947 153.415   1
  12  -5  -6 17.8567 104.848  -2
   5 -12   7 17.8567 104.848   1
  12  -5  -7-12.1959 109.177  -2
   5 -12   8-12.1959 109.177   1
 -12   5   8 272.006 100.472  -2
  -5  12  -9 272.006 100.472   1
 -12   5   9 23.2106 92.2495  -2
  -5  12 -10 23.2106 92.2495   1
 -12   5  10 206.785 125.001  -2
  -5  12 -11 206.785 125.001   1
 -12   5  11 46.4147 201.204  -2
  -5  12 -12 46.4147 201.204   1
 -11   5 -10-18.9638 189.169  -2
  -5  11   9-18.9638 189.169   1
 -11   5  -9 150.062 176.586  -2
  -5  11   8 150.062 176.586   1
 -11   5  -8-46.5393 168.037  -2
  -5  11   7-46.5393 168.037   1
 -11   5  -7-28.9082 131.878  -2
  -5  11   6-28.9082 131.878   1
 -11   5  -6 206.845 127.905  -2
  -5  11   5 206.845 127.905   1
 -11   5  -5 84.1161 93.9882  -2
  -5  11   4 84.1161 93.9882   1
 -11   5  -4 132.529 108.127  -2
  -5  11   3 132.529 108.127   1
 -11   5  -3 64.7828 102.007  -2
  -5  11   2 64.7828 102.007   1
 -11   5  -2 528.232 113.891  -2
  -5  11   1 528.232 113.891   1
 -11   5  -1 114.580 101.378  -2
  -5  11   0 114.580 101.378   1
 -11   5   0 591.186 174.779  -2
  -5  11  -1 591.186 174.779   1
 -11   5   1 324.382 100.724  -2
  -5  11  -2 324.382 100.724   1
 -11   5   2 439.263 105.049  -2
  -5  11  -3 439.263 105.049   1
  11  -5  -3 128.335 128.336  -2
   5 -11   4 128.335 128.336   1
  11  -5  -4 50.9791 128.537  -2
   5 -11   5 50.9791 128.537   1
  11  -5  -5-33.8699 139.242  -2
   5 -11   6-33.8699 139.242   1
  11  -5  -6 22.5973 95.9041  -2
   5 -11   7 22.5973 95.9041   1
  11  -5  -7 141.077 98.9593  -2
   5 -11   8 141.077 98.9593   1
  11  -5  -8 86.6390 84.4485  -2
   5 -11   9 86.6390 84.4485   1
  11  -5  -9 95.9317 87.2686  -2
   5 -11  10 95.9317 87.2686   1
  11  -5 -10 48.6689 90.0798  -2
   5 -11  11 48.6689 90.0798   1
 -11   5  11 221.671 190.279  -2
  -5  11 -12 221.671 190.279   1
 -10   5 -11 5.14935 172.871  -2
  -5  10  10 5.14935 172.871   1
 -10   5 -10-91.1780 170.045  -2
  -5  10   9-91.1780 170.045   1
 -10   5  -9 215.025 132.751  -2
  -5  10   8 215.025 132.751   1
 -10   5  -8 146.997 124.702  -2
  -5  10   7 146.997 124.702   1
 -10   5  -7 216.381 116.168  -2
  -5  10   6 216.381 116.168   1
 -10   5  -6 207.930 113.189  -2
  -5  10   5 207.930 113.189   1
 -10   5  -5 70.3441 87.1792  -2
  -5  10   4 70.3441 87.1792   1
 -10   5  -4 649.312 96.6449  -2
  -5  10   3 649.312 96.6449   1
 -10   5  -3 18.5210 81.3276  -2
  -5  10   2 18.5210 81.3276   1
 -10   5  -2 157.575 93.9646  -2
  -5  10   1 157.575 93.9646   1
 -10   5  -1 790.282 111.386  -2
  -5  10   0 790.282 111.386   1
 -10   5   0 445.960 104.886  -2
  -5  10  -1 445.960 104.886   1
  10  -5  -1 664.109 104.076  -2
   5 -10   2 664.109 104.076   1
  10  -5  -2 344.175 101.150  -2
   5 -10   3 344.175 101.150   1
  10  -5  -3 179.811 129.251  -2
   5 -10   4 179.811 129.251   1
  10  -5  -4 38.7029 131.223  -2
   5 -10   5 38.7029 131.223   1
  10  -5  -5 475.834 154.018  -2
   5 -10   6 475.834 154.018   1
  10  -5  -6 1026.08 116.880  -2
   5 -10   7 1026.08 116.880   1
 -10   5   7 23.8387 71.3049  -2
  -5  10  -8 23.8387 71.3049   1
  10  -5  -8 115.097 76.1557  -2
   5 -10   9 115.097 76.1557   1
 -10   5   9 313.255 88.8902  -2
  -5  10 -10 313.255 88.8902   1
 -10   5  10 171.539 119.359  -2
  -5  10 -11 171.539 119.359   1
  10  -5 -11 260.987 124.618  -2
   5 -10  12 260.987 124.618   1
  -9   5 -12 169.218 181.163  -2
  -5   9  11 169.218 181.163   1
  -9   5 -11-46.4500 129.385  -2
  -5   9  10-46.4500 129.385   1
  -9   5 -10 25.2694 94.5613  -2
  -5   9   9 25.2694 94.5613   1
  -9   5  -9 69.1370 98.6890  -2
  -5   9   8 69.1370 98.6890   1
  -9   5  -8 43.9289 88.7098  -2
  -5   9   7 43.9289 88.7098   1
  -9   5  -7-13.5090 82.8760  -2
  -5   9   6-13.5090 82.8760   1
  -9   5  -6 146.748 78.2240  -2
  -5   9   5 146.748 78.2240   1
   9  -5   5 25.9854 59.7257  -2
   5  -9  -4 25.9854 59.7257   1
  -9   5  -4 239.832 32.1215  -2
  -5   9   3 239.832 32.1215   1
  -9   5  -3 468.593 48.7326  -2
  -5   9   2 468.593 48.7326   1
  -9   5  -2 30.3527 80.3205  -2
  -5   9   1 30.3527 80.3205   1
  -9   5  -1 1769.02 128.129  -2
  -5   9   0 1769.02 128.129   1
  -9   5   0 568.430 79.6661  -2
  -5   9  -1 568.430 79.6661   1
  -9   5   1 862.289 87.4279  -2
  -5   9  -2 862.289 87.4279   1
   9  -5  -2 241.968 128.385  -2
   5  -9   3 241.968 128.385   1
   9  -5  -3 517.750 144.345  -2
   5  -9   4 517.750 144.345   1
  -9   5   4 243.385 68.9687  -2
  -5   9  -5 243.385 68.9687   1
   9  -5  -5 282.244 39.3172  -2
   5  -9   6 282.244 39.3172   1
  -9   5   6 176.488 44.3836  -2
  -5   9  -7 176.488 44.3836   1
  -9   5   7 228.998 44.4324  -2
  -5   9  -8 228.998 44.4324   1
  -9   5   8 109.924 60.2915  -2
  -5   9  -9 109.924 60.2915   1
  -9   5   9 362.788 86.1990  -2
  -5   9 -10 362.788 86.1990   1
  -9   5  10 219.449 88.7797  -2
  -5   9 -11 219.449 88.7797   1
   9  -5 -11-10.0108 147.541  -2
   5  -9  12-10.0108 147.541   1
   9  -5 -12 375.781 178.743  -2
   5  -9  13 375.781 178.743   1
   8  -5  13 25.7963 141.133  -2
   5  -8 -12 25.7963 141.133   1
   8  -5  12 34.6953 131.635  -2
   5  -8 -11 34.6953 131.635   1
  -8   5 -11 45.7139 111.453  -2
  -5   8  10 45.7139 111.453   1
   8  -5  10 152.669 115.834  -2
   5  -8  -9 152.669 115.834   1
  -8   5  -9 300.877 114.675  -2
  -5   8   8 300.877 114.675   1
  -8   5  -8 620.585 101.686  -2
  -5   8   7 620.585 101.686   1
  -8   5  -7 180.978 59.8518  -2
  -5   8   6 180.978 59.8518   1
  -8   5  -6 257.917 77.0423  -2
  -5   8   5 257.917 77.0423   1
  -8   5  -5 825.090 72.3533  -2
  -5   8   4 825.090 72.3533   1
   8  -5   4 75.4002 45.4324  -2
   5  -8  -3 75.4002 45.4324   1
   8  -5   3 154.333 40.0268  -2
   5  -8  -2 154.333 40.0268   1
  -8   5  -2 389.031 59.6457  -2
  -5   8   1 389.031 59.6457   1
  -8   5  -1 19.4541 52.2646  -2
  -5   8   0 19.4541 52.2646   1
  -8   5   0 399.235 69.5626  -2
  -5   8  -1 399.235 69.5626   1
  -8   5   1 189.353 78.4635  -2
  -5   8  -2 189.353 78.4635   1
  -8   5   2 507.078 76.8691  -2
  -5   8  -3 507.078 76.8691   1
  -8   5   3 866.866 86.6378  -2
  -5   8  -4 866.866 86.6378   1
  -8   5   4 454.053 43.6944  -2
  -5   8  -5 454.053 43.6944   1
  -8   5   5 1012.48 60.1458  -2
  -5   8  -6 1012.48 60.1458   1
   8  -5  -6 221.077 54.5659  -2
   5  -8   7 221.077 54.5659   1
  -8   5   7 2045.34 90.9173  -2
  -5   8  -8 2045.34 90.9173   1
  -8   5   8 120.335 70.8041  -2
  -5   8  -9 120.335 70.8041   1
  -8   5   9 101.208 76.3739  -2
  -5   8 -10 101.208 76.3739   1
  -8   5  10 108.826 100.069  -2
  -5   8 -11 108.826 100.069   1
  -8   5  11 115.413 106.982  -2
  -5   8 -12 115.413 106.982   1
  -8   5  12-34.1123 116.304  -2
  -5   8 -13-34.1123 116.304   1
  -8   5  13-50.8783 205.824  -2
  -5   8 -14-50.8783 205.824   1
  -8   5  14-57.8875 198.364  -2
  -5   8 -15-57.8875 198.364   1
  -7   5 -14-95.4133 136.732  -2
  -5   7  13-95.4133 136.732   1
   7  -5  13-36.0695 216.658  -2
   5  -7 -12-36.0695 216.658   1
   7  -5  12 65.7870 204.061  -2
   5  -7 -11 65.7870 204.061   1
   7  -5  11 45.2323 178.395  -2
   5  -7 -10 45.2323 178.395   1
   7  -5  10-86.8167 167.543  -2
   5  -7  -9-86.8167 167.543   1
   7  -5   9 1282.11 199.560  -2
   5  -7  -8 1282.11 199.560   1
  -7   5  -8 1141.60 116.348  -2
  -5   7   7 1141.60 116.348   1
  -7   5  -7 134.857 38.0863  -2
  -5   7   6 134.857 38.0863   1
  -7   5  -6 503.780 52.9071  -2
  -5   7   5 503.780 52.9071   1
  -7   5  -5 574.628 45.8586  -2
  -5   7   4 574.628 45.8586   1
   7  -5   4 96.5635 40.6372  -2
   5  -7  -3 96.5635 40.6372   1
  -7   5  -3 164.721 36.7635  -2
  -5   7   2 164.721 36.7635   1
   5  -7  -1-0.73399 25.2222   1
  -7   5  -2 723.621 52.9198  -2
  -5   7   1 723.621 52.9198   1
  -7   5  -1 3138.94 78.8923  -2
  -5   7   0 3138.94 78.8923   1
  -7   5   0 2045.51 77.2886  -2
  -5   7  -1 2045.51 77.2886   1
   7  -5  -1 96.7011 40.9781  -2
   5  -7   2 96.7011 40.9781   1
  -7   5   2 348.778 49.7961  -2
  -5   7  -3 348.778 49.7961   1
  -7   5   3 751.944 44.0670  -2
  -5   7  -4 751.944 44.0670   1
  -7   5   4 717.035 55.7465  -2
  -5   7  -5 717.035 55.7465   1
   7  -5  -5 428.078 51.1449  -2
   5  -7   6 428.078 51.1449   1
  -7   5   6 679.816 58.4929  -2
  -5   7  -7 679.816 58.4929   1
  -7   5   7 109.449 65.2495  -2
  -5   7  -8 109.449 65.2495   1
  -7   5   8 788.368 89.4894  -2
  -5   7  -9 788.368 89.4894   1
  -7   5   9 105.767 93.3427  -2
  -5   7 -10 105.767 93.3427   1
   7  -5 -10-10.6854 98.3143  -2
   5  -7  11-10.6854 98.3143   1
   7  -5 -11 227.752 110.429  -2
   5  -7  12 227.752 110.429   1
   7  -5 -12 157.922 116.416  -2
   5  -7  13 157.922 116.416   1
   7  -5 -13 47.1597 124.580  -2
   5  -7  14 47.1597 124.580   1
  -7   5  14 220.718 200.094  -2
  -5   7 -15 220.718 200.094   1
   6  -5  14 182.974 234.500  -2
   5  -6 -13 182.974 234.500   1
   6  -5  13-23.0642 211.643  -2
   5  -6 -12-23.0642 211.643   1
   6  -5  12 46.7494 195.471  -2
   5  -6 -11 46.7494 195.471   1
   6  -5  11 368.702 188.192  -2
   5  -6 -10 368.702 188.192   1
   6  -5  10 495.254 177.691  -2
   5  -6  -9 495.254 177.691   1
   6  -5   9 102.097 159.851  -2
   5  -6  -8 102.097 159.851   1
   6  -5   8 1694.77 177.680  -2
   5  -6  -7 1694.77 177.680   1
   6  -5   7 222.375 127.584  -2
   5  -6  -6 222.375 127.584   1
  -5   6   5 112.660 38.3791   1
   6  -5   6 102.053 78.0131  -2
   5  -6  -5 102.053 78.0131   1
  -6   5  -5 2774.54 67.3870  -2
  -5   6   4 2774.54 67.3870   1
  -6   5  -4 880.624 41.6320  -2
  -5   6   3 880.624 41.6320   1
  -6   5  -3 238.723 34.0380  -2
  -5   6   2 238.723 34.0380   1
   5  -6  -1 0.09441 36.3768   1
  -6   5  -2 499.776 38.4016  -2
  -5   6   1 499.776 38.4016   1
  -6   5  -1 566.754 28.6611  -2
  -5   6   0 566.754 28.6611   1
  -5   6  -1 1967.89 51.0173   1
   6  -5   0 9843.96 105.295  -2
   5  -6   1 9843.96 105.295   1
  -5   6  -2 41.4938 29.5219   1
  -6   5   1 3893.64 65.0761  -2
  -5   6  -2 3893.64 65.0761   1
   6  -5  -2 478.608 45.2403  -2
   5  -6   3 478.608 45.2403   1
   6  -5  -3 972.670 66.2896  -2
   5  -6   4 972.670 66.2896   1
   6  -5  -4 146.148 40.3463  -2
   5  -6   5 146.148 40.3463   1
  -6   5   5 791.633 49.0357  -2
  -5   6  -6 791.633 49.0357   1
   6  -5  -6 1713.09 75.5697  -2
   5  -6   7 1713.09 75.5697   1
  -6   5   7 178.634 60.7704  -2
  -5   6  -8 178.634 60.7704   1
   6  -5  -8 751.310 83.5965  -2
   5  -6   9 751.310 83.5965   1
   6  -5  -9 757.924 106.409  -2
   5  -6  10 757.924 106.409   1
  -6   5  10 43.2592 99.2717  -2
  -5   6 -11 43.2592 99.2717   1
   6  -5 -11 69.3355 108.134  -2
   5  -6  12 69.3355 108.134   1
   6  -5 -12-12.7101 113.423  -2
   5  -6  13-12.7101 113.423   1
   6  -5 -13-44.4794 123.406  -2
   5  -6  14-44.4794 123.406   1
  -6   5  14-19.9451 213.363  -2
  -5   6 -15-19.9451 213.363   1
   5  -5 -14 89.2327 168.151   1
   5  -5  14 58.5777 213.284  -2
   5  -5 -13 58.5777 213.284   1
   5  -5 -12 109.990 159.248   1
   5  -5 -11-27.3703 139.334   1
   5  -5 -10 88.5170 134.391   1
   5  -5  -9 0.10248 122.020   1
   5  -5  -8 21.1914 109.545   1
   5  -5  -7 226.996 110.604   1
   5  -5   8 700.932 125.784  -2
   5  -5  -7 700.932 125.784   1
   5  -5  -6 46.1807 94.6805   1
   5  -5   7 266.691 107.062  -2
   5  -5  -6 266.691 107.062   1
   5  -5  -5 134.325 78.5119   1
   5  -5   6 413.155 97.4340  -2
   5  -5  -5 413.155 97.4340   1
   5  -5  -4 241.797 27.6836   1
   5  -5   5 432.212 64.9040  -2
   5  -5  -4 432.212 64.9040   1
   5  -5   4 1920.03 54.6893  -2
   5  -5  -3 1920.03 54.6893   1
   5  -5  -2 1171.41 76.9867   1
  -5   5  -3 3204.39 51.9242  -2
  -5   5   2 3204.39 51.9242   1
  -5   5   1 96.6091 22.8323   1
  -5   5  -2 126.123 32.2937  -2
  -5   5   1 126.123 32.2937   1
  -5   5   0 1206.63 84.4650   1
  -5   5  -1 1331.71 41.8453  -2
  -5   5   0 1331.71 41.8453   1
  -5   5  -1 121.011 34.1804   1
  -5   5   0 1066.52 50.9016  -2
  -5   5  -1 1066.52 50.9016   1
  -5   5  -2 29.9333 41.5043   1
   5  -5  -1 143.715 33.1658  -2
   5  -5   2 143.715 33.1658   1
  -5   5  -3 2536.94 112.842   1
   5  -5  -2 3779.66 60.3097  -2
   5  -5   3 3779.66 60.3097   1
   5  -5  -3 1837.55 47.6289  -2
   5  -5   4 1837.55 47.6289   1
   5  -5  -4 475.402 39.1238  -2
   5  -5   5 475.402 39.1238   1
  -5   5  -6 148.845 79.4275   1
   5  -5  -5 371.972 58.0068  -2
   5  -5   6 371.972 58.0068   1
   5  -5   7 17.1364 97.6729   1
   5  -5  -6 116.435 57.5806  -2
   5  -5   7 116.435 57.5806   1
   5  -5   8 90.9835 101.014   1
   5  -5  -7 410.176 73.3314  -2
   5  -5   8 410.176 73.3314   1
   5  -5   9 48.9781 106.968   1
   5  -5  -8 77.9468 69.5123  -2
   5  -5   9 77.9468 69.5123   1
   5  -5  10 53.7728 114.944   1
  -5   5   9 115.959 92.3193  -2
  -5   5 -10 115.959 92.3193   1
   5  -5  11 263.117 132.481   1
  -5   5  10 331.110 103.084  -2
  -5   5 -11 331.110 103.084   1
  -5   5  11 185.387 89.0383  -2
  -5   5 -12 185.387 89.0383   1
   5  -5  13-9.24958 84.7415   1
   5  -5 -12-31.6514 181.721  -2
   5  -5  13-31.6514 181.721   1
   5  -5 -13 77.2788 125.404  -2
   5  -5  14 77.2788 125.404   1
   5  -5 -14 112.758 172.108  -2
   5  -5  15 112.758 172.108   1
   5  -4 -14-1.02290 167.661   1
   5  -4 -13 10.0042 161.659   1
   5  -4 -12 58.3648 146.815   1
   5  -4 -11 252.766 140.747   1
   5  -4 -10-9.34440 123.542   1
   5  -4  -9 44.3791 52.8961   1
   5  -4  -8 81.5557 38.0840   1
   5  -4  -7-6.80185 27.8578   1
   5  -4  -6 858.484 57.9886   1
   5  -4  -5 77.0543 39.1411   1
   5  -4  -4 1453.72 43.4235   1
  -5   4   3 206.941 27.2606   1
   5  -4  -2 2528.02 35.6574   1
  -5   4   1 7777.60 53.7217   1
  -5   4   0 1147.91 29.4860   1
  -5   4  -1 7300.91 64.2513   1
  -5   4  -2 90.0183 20.5593   1
  -5   4  -3 373.563 20.9818   1
  -5   4  -4 122.286 21.1626   1
   5  -4   5 225.800 36.7906   1
   5  -4   6 1225.62 59.1039   1
   5  -4   7 84.2617 39.9803   1
   5  -4   8 7.73050 42.5351   1
   5  -4   9 510.259 48.0707   1
   5  -4  10 204.371 78.5468   1
  -5   4 -11 95.5745 66.2431   1
  -5   4 -12 187.221 71.6010   1
  -5   4 -13 7.33190 75.3776   1
   5  -4  14 57.6311 82.5973   1
   5  -4  15 53.3484 102.514   1
   5  -3 -14 59.0235 164.162   1
   5  -3 -13 46.0085 166.710   1
   5  -3 -12 137.305 144.578   1
   5  -3 -11 30.7115 133.994   1
   5  -3 -10 173.567 134.423   1
   5  -3  -9-49.5941 119.692   1
   5  -3  -8-39.2755 61.7359   1
   5  -3  -7 69.4248 56.9616   1
   5  -3  -6 232.740 44.8454   1
   5  -3  -5 451.887 41.6692   1
   5  -3  -4 1019.99 26.1329   1
   5  -3  -3 208.264 21.2207   1
  -5   3   2 176.471 21.9008   1
  -5   3   1 1666.93 36.3823   1
  -5   3   0 715.449 27.1899   1
  -5   3  -1 155.302 21.4550   1
  -5   3  -2 65.3044 12.9818   1
  -5   3  -3 223.201 23.9340   1
  -5   3  -4 1228.17 43.1677   1
   5  -3   5 13.9180 33.2565   1
   5  -3   6 1180.24 42.8605   1
   5  -3   7 998.651 44.1950   1
   5  -3   8 12.1560 32.4251   1
   5  -3   9 253.817 40.8295   1
   5  -3  10 16.5287 71.3123   1
   5  -3  11 23.4937 77.8455   1
   5  -3  12 4.13980 82.7730   1
  -5   3 -13 26.2738 73.6329   1
  -5   3 -14-17.8326 83.0628   1
   5  -3  15-26.4783 131.447   1
   5  -2 -14 28.9403 159.373   1
   5  -2 -13 87.7046 160.031   1
   5  -2 -12 155.683 144.737   1
   5  -2 -11 201.739 136.727   1
   5  -2 -10 163.128 125.847   1
   5  -2  -9 259.858 120.100   1
   5  -2  -8-26.7013 103.749   1
   5  -2  -7 250.214 102.067   1
   5  -2  -6 3361.01 117.199   1
  -5   2   5 6603.74 72.1151   1
   5  -2  -4 718.922 36.3392   1
  -5   2   3 3074.38 58.4867   1
   5  -2  -2 62.5146 30.2262   1
   5  -2  -1 42.1391 24.2911   1
  -5   2   0 690.062 30.9654   1
  -5   2  -1 271.244 26.3564   1
  -5   2  -2 2572.95 39.0818   1
  -5   2  -3 22.0084 18.8926   1
  -5   2  -4 1590.53 34.6818   1
   5  -2   5 789.388 41.9213   1
   5  -2   6 154.813 36.1119   1
   5  -2   7 3134.92 81.8839   1
   5  -2   8 13.3209 22.3011   1
   5  -2   9 102.546 48.2382   1
   5  -2  10 6.84423 73.4090   1
   5  -2  11-17.9738 77.9588   1
   5  -2  12 12.5353 83.6922   1
  -5   2 -13-0.45594 75.1068   1
   5  -2  14 32.1015 96.5319   1
   5  -1 -15 160.052 181.914   1
   5  -1 -14 58.7109 159.691   1
   5  -1 -13 63.1911 146.597   1
   5  -1 -12 35.0209 143.476   1
   5  -1 -11 74.0626 130.933   1
   5  -1 -10 138.804 41.1519   1
   5  -1  -9 57.7263 38.7851   1
   5  -1  -8 48.0366 36.9980   1
   5  -1  -7 227.451 101.927   1
   5  -1  -6 31.4051 36.0725   1
  -5   1   5 1110.60 46.4940   1
   5  -1  -4 73.5377 30.6992   1
   5  -1  -3 148.042 17.9759   1
   5  -1  -2 900.285 30.9445   1
  -5   1   1 1309.02 26.4876   1
  -5   1   0 2621.23 39.9197   1
  -5   1  -1 3905.48 50.2562   1
   5  -1   2 62.5966 26.9819   1
  -5   1  -3 2837.18 30.8750   1
   5  -1   4 216.698 57.7306   1
   5  -1   5 446.996 65.2611   1
   5  -1   6 20.4459 58.9174   1
   5  -1   7 2950.39 115.619   1
   5  -1   8 204.082 72.2270   1
   5  -1   9 74.4805 71.9508   1
   5  -1  10 20.8300 74.1146   1
   5  -1  11 40.8025 76.3320   1
   5  -1  12 180.405 87.5616   1
   5  -1  13 65.0935 92.7260   1
   5  -1  14 74.3493 176.587   1
   5   0 -15 209.113 180.054   1
   5   0 -14 175.453 168.122   1
   5   0 -13 127.058 146.392   1
   5   0 -12 241.586 144.009   1
   5   0 -11 123.058 138.326   1
   5   0 -10 411.015 34.7675   1
   5   0  -9 447.322 27.7476   1
   5   0  -8 142.963 113.793   1
  -5   0   7 1862.33 88.9233   1
  -5   0   6 767.063 54.5610   1
   0  -5   6 829.930 141.967  -2
   5   0  -6 829.930 141.967   1
  -5   0   5 2523.64 60.9454   1
  -5   0   4 1238.04 53.6108   1
   0  -5   4 2182.43 128.697  -2
   5   0  -4 2182.43 128.697   1
   5   0  -3 3704.17 57.4297   1
   0  -5   3 16198.7 256.618  -2
   5   0  -3 16198.7 256.618   1
   5   0  -2 871.112 42.5784   1
   0  -5   2 913.870 120.004  -2
   5   0  -2 913.870 120.004   1
  -5   0   1 1495.64 39.0667   1
   0  -5   1 1792.29 139.029  -2
   5   0  -1 1792.29 139.029   1
   5   0   0 708.694 31.0005   1
   0  -5   0 1116.38 43.0510  -2
   5   0   0 1116.38 43.0510   1
   5   0   1 1440.10 28.8080   1
  -5   0  -2 5419.43 67.6877   1
   5   0   3 1653.70 48.5678   1
   0  -5  -3 2689.30 114.602  -2
   5   0   3 2689.30 114.602   1
  -5   0  -4 28.1932 37.5620   1
   0  -5  -4 183.462 79.6132  -2
   5   0   4 183.462 79.6132   1
   5   0   5 167.077 121.438   1
   0  -5  -5 217.160 88.4396  -2
   5   0   5 217.160 88.4396   1
   5   0   6 18.9638 120.535   1
   0  -5  -6 1447.85 120.092  -2
   5   0   6 1447.85 120.092   1
   5   0   7 439.842 136.824   1
   0  -5  -7 345.112 105.231  -2
   5   0   7 345.112 105.231   1
   5   0   8 1509.44 170.439   1
   0  -5  -8 1699.17 135.530  -2
   5   0   8 1699.17 135.530   1
   5   0   9 314.583 136.383   1
   0  -5  -9 421.369 112.769  -2
   5   0   9 421.369 112.769   1
   5   0  10 28.5111 143.295   1
   0  -5 -10 137.413 109.385  -2
   5   0  10 137.413 109.385   1
   5   0  11 10.8579 146.602   1
   0  -5 -11 179.878 124.967  -2
   5   0  11 179.878 124.967   1
   5   0  12 73.2293 154.827   1
   5   0  13-30.0318 184.354   1
   5   0  14-71.9636 170.627   1
  -1  -5  15 190.606 226.233  -2
   5   1 -15 190.606 226.233   1
  -1  -5  14 589.215 221.165  -2
   5   1 -14 589.215 221.165   1
  -1  -5  13 93.6400 182.605  -2
   5   1 -13 93.6400 182.605   1
  -1  -5  12 250.956 185.163  -2
   5   1 -12 250.956 185.163   1
  -1  -5  11 739.113 197.823  -2
   5   1 -11 739.113 197.823   1
  -1  -5  10 459.597 92.9694  -2
   5   1 -10 459.597 92.9694   1
  -1  -5   9 3682.73 238.734  -2
   5   1  -9 3682.73 238.734   1
  -1  -5   8 703.527 168.151  -2
   5   1  -8 703.527 168.151   1
   1   5  -7 2771.95 104.364  -2
  -5  -1   7 2771.95 104.364   1
  -5  -1   6 1816.06 71.5015   1
  -1  -5   6 2304.04 180.916  -2
   5   1  -6 2304.04 180.916   1
   1   5  -5 2658.91 94.9110  -2
  -5  -1   5 2658.91 94.9110   1
  -5  -1   4 15479.6 186.158   1
  -1  -5   4 14973.8 311.172  -2
   5   1  -4 14973.8 311.172   1
   5   1  -3 216.306 47.2530   1
  -1  -5   3 255.700 49.9243  -2
   5   1  -3 255.700 49.9243   1
   5   1  -2 2076.28 93.9348   1
  -1  -5   2 3852.40 62.9400  -2
   5   1  -2 3852.40 62.9400   1
  -5  -1   1 3.57606 51.0808   1
   1   5  -1 6341.75 72.5885  -2
  -5  -1   1 6341.75 72.5885   1
  -5  -1   0 150.245 28.0028   1
  -1  -5   0 594.475 92.2043  -2
   5   1   0 594.475 92.2043   1
  -5  -1  -1 704.653 60.0512   1
  -1  -5  -1 2075.82 80.5119  -2
   5   1   1 2075.82 80.5119   1
   1   5   2 3658.21 70.4580  -2
  -5  -1  -2 3658.21 70.4580   1
  -1  -5  -3 6835.46 129.344  -2
   5   1   3 6835.46 129.344   1
  -1  -5  -4 1183.27 77.0387  -2
   5   1   4 1183.27 77.0387   1
  -1  -5  -5 194.777 57.2211  -2
   5   1   5 194.777 57.2211   1
  -1  -5  -6 338.954 64.6802  -2
   5   1   6 338.954 64.6802   1
  -1  -5  -7 475.928 90.4929  -2
   5   1   7 475.928 90.4929   1
  -1  -5  -8 312.838 91.2539  -2
   5   1   8 312.838 91.2539   1
  -1  -5  -9 392.417 99.7346  -2
   5   1   9 392.417 99.7346   1
  -1  -5 -10-10.3562 187.074  -2
   5   1  10-10.3562 187.074   1
  -1  -5 -11 586.501 216.116  -2
   5   1  11 586.501 216.116   1
  -1  -5 -12-29.3196 225.927  -2
   5   1  12-29.3196 225.927   1
  -1  -5 -13-6.02458 238.054  -2
   5   1  13-6.02458 238.054   1
  -2  -5  15 120.120 235.406  -2
   5   2 -15 120.120 235.406   1
  -2  -5  14 53.8721 221.071  -2
   5   2 -14 53.8721 221.071   1
  -2  -5  13 215.928 209.933  -2
   5   2 -13 215.928 209.933   1
  -2  -5  12 271.118 192.799  -2
   5   2 -12 271.118 192.799   1
  -2  -5  11 111.034 178.743  -2
   5   2 -11 111.034 178.743   1
  -2  -5  10 2812.27 249.668  -2
   5   2 -10 2812.27 249.668   1
  -2  -5   9 2264.49 230.693  -2
   5   2  -9 2264.49 230.693   1
   2   5  -8 7296.29 162.754  -2
  -5  -2   8 7296.29 162.754   1
   2   5  -7 1042.01 80.1586  -2
  -5  -2   7 1042.01 80.1586   1
  -2  -5   6 2947.85 212.785  -2
   5   2  -6 2947.85 212.785   1
  -2  -5   5 1801.31 181.272  -2
   5   2  -5 1801.31 181.272   1
  -2  -5   4 88.6636 35.4063  -2
   5   2  -4 88.6636 35.4063   1
  -2  -5   3 766.933 59.1342  -2
   5   2  -3 766.933 59.1342   1
  -2  -5   2 154.822 49.5886  -2
   5   2  -2 154.822 49.5886   1
  -2  -5   1-3.24976 77.1371  -2
   5   2  -1-3.24976 77.1371   1
  -2  -5   0 521.292 38.9991  -2
   5   2   0 521.292 38.9991   1
   2   5   1 185.845 43.3102  -2
  -5  -2  -1 185.845 43.3102   1
  -5  -2  -2-5.82830 23.2092   1
  -2  -5  -2 18.2458 38.9562  -2
   5   2   2 18.2458 38.9562   1
  -2  -5  -3 1635.64 127.536  -2
   5   2   3 1635.64 127.536   1
  -2  -5  -4 945.415 86.2479  -2
   5   2   4 945.415 86.2479   1
  -2  -5  -5 1126.38 94.3261  -2
   5   2   5 1126.38 94.3261   1
  -2  -5  -6 989.798 111.064  -2
   5   2   6 989.798 111.064   1
  -2  -5  -7 246.164 65.3125  -2
   5   2   7 246.164 65.3125   1
  -2  -5  -8 297.204 114.611  -2
   5   2   8 297.204 114.611   1
  -2  -5  -9 223.417 116.024  -2
   5   2   9 223.417 116.024   1
  -2  -5 -10 50.8384 128.717  -2
   5   2  10 50.8384 128.717   1
  -2  -5 -11 118.576 232.180  -2
   5   2  11 118.576 232.180   1
  -2  -5 -12 164.107 236.225  -2
   5   2  12 164.107 236.225   1
  -3  -5  15 67.2104 237.449  -2
   5   3 -15 67.2104 237.449   1
  -3  -5  14-114.479 227.074  -2
   5   3 -14-114.479 227.074   1
  -3  -5  13 146.397 204.112  -2
   5   3 -13 146.397 204.112   1
  -3  -5  12-75.9525 197.245  -2
   5   3 -12-75.9525 197.245   1
  -3  -5  11 132.235 192.183  -2
   5   3 -11 132.235 192.183   1
  -3  -5  10 715.163 200.947  -2
   5   3 -10 715.163 200.947   1
  -3  -5   9 1053.50 207.816  -2
   5   3  -9 1053.50 207.816   1
   3   5  -8 2155.40 107.914  -2
  -5  -3   8 2155.40 107.914   1
   3   5  -7 11.3205 57.3968  -2
  -5  -3   7 11.3205 57.3968   1
  -3  -5   6 1046.89 178.699  -2
   5   3  -6 1046.89 178.699   1
  -3  -5   5 637.211 45.5894  -2
   5   3  -5 637.211 45.5894   1
  -3  -5   4 626.074 71.4061  -2
   5   3  -4 626.074 71.4061   1
  -3  -5   3 94.7194 60.6695  -2
   5   3  -3 94.7194 60.6695   1
  -3  -5   2 923.306 75.6810  -2
   5   3  -2 923.306 75.6810   1
  -3  -5   1 69.5803 60.5855  -2
   5   3  -1 69.5803 60.5855   1
  -3  -5   0 1003.24 53.3679  -2
   5   3   0 1003.24 53.3679   1
  -3  -5  -1 285.069 42.5376  -2
   5   3   1 285.069 42.5376   1
  -3  -5  -2 673.897 52.7618  -2
   5   3   2 673.897 52.7618   1
  -3  -5  -3 107.839 118.145  -2
   5   3   3 107.839 118.145   1
  -3  -5  -4 4300.92 198.761  -2
   5   3   4 4300.92 198.761   1
  -3  -5  -5 45.1627 86.1415  -2
   5   3   5 45.1627 86.1415   1
  -3  -5  -6 231.660 108.090  -2
   5   3   6 231.660 108.090   1
  -3  -5  -7 487.348 122.225  -2
   5   3   7 487.348 122.225   1
  -3  -5  -8 101.032 122.887  -2
   5   3   8 101.032 122.887   1
  -3  -5  -9 166.622 130.763  -2
   5   3   9 166.622 130.763   1
  -3  -5 -10 510.286 242.990  -2
   5   3  10 510.286 242.990   1
  -3  -5 -11 109.178 241.467  -2
   5   3  11 109.178 241.467   1
  -4  -5  14-24.5838 236.539  -2
   5   4 -14-24.5838 236.539   1
  -4  -5  13 402.376 235.318  -2
   5   4 -13 402.376 235.318   1
  -4  -5  12 267.234 210.822  -2
   5   4 -12 267.234 210.822   1
  -4  -5  11 152.402 190.221  -2
   5   4 -11 152.402 190.221   1
  -4  -5  10 801.529 216.051  -2
   5   4 -10 801.529 216.051   1
  -4  -5   9 155.938 180.907  -2
   5   4  -9 155.938 180.907   1
   4   5  -8 1469.21 95.6660  -2
  -5  -4   8 1469.21 95.6660   1
   4   5  -7 303.901 63.0318  -2
  -5  -4   7 303.901 63.0318   1
  -4  -5   6 92.1797 80.9591  -2
   5   4  -6 92.1797 80.9591   1
  -4  -5   5 971.688 91.6168  -2
   5   4  -5 971.688 91.6168   1
  -4  -5   4 873.172 86.1023  -2
   5   4  -4 873.172 86.1023   1
  -4  -5   3 500.795 85.0484  -2
   5   4  -3 500.795 85.0484   1
  -4  -5   2 2343.63 113.376  -2
   5   4  -2 2343.63 113.376   1
  -4  -5   1 1195.09 96.5917  -2
   5   4  -1 1195.09 96.5917   1
   4   5   0 3991.46 87.7280  -2
  -5  -4   0 3991.46 87.7280   1
   4   5   1 383.904 24.0809  -2
  -5  -4  -1 383.904 24.0809   1
  -4  -5  -2 160.646 57.2804  -2
   5   4   2 160.646 57.2804   1
  -4  -5  -3 100.772 134.053  -2
   5   4   3 100.772 134.053   1
  -4  -5  -4 936.272 151.179  -2
   5   4   4 936.272 151.179   1
  -4  -5  -5 381.614 143.148  -2
   5   4   5 381.614 143.148   1
  -4  -5  -6 232.918 102.946  -2
   5   4   6 232.918 102.946   1
  -4  -5  -7 85.0461 122.060  -2
   5   4   7 85.0461 122.060   1
  -4  -5  -8 180.784 138.931  -2
   5   4   8 180.784 138.931   1
  -4  -5  -9-90.0491 241.215  -2
   5   4   9-90.0491 241.215   1
  -4  -5 -10-92.7735 249.814  -2
   5   4  10-92.7735 249.814   1
  -5  -5  14 236.735 246.316  -2
   5   5 -14 236.735 246.316   1
  -5  -5  13 664.564 255.180  -2
   5   5 -13 664.564 255.180   1
  -5  -5  12 138.740 172.749  -2
   5   5 -12 138.740 172.749   1
  -5  -5  11 326.978 217.165  -2
   5   5 -11 326.978 217.165   1
  -5  -5  10 346.527 198.160  -2
   5   5 -10 346.527 198.160   1
  -5  -5   9 2.13631 142.263  -2
   5   5  -9 2.13631 142.263   1
   5   5  -8 48.7382 53.1421  -2
  -5  -5   8 48.7382 53.1421   1
  -5  -5   7 317.481 102.071  -2
   5   5  -7 317.481 102.071   1
  -5  -5   6 723.737 96.6348  -2
   5   5  -6 723.737 96.6348   1
  -5  -5   5 521.172 88.2518  -2
   5   5  -5 521.172 88.2518   1
  -5  -5   4 521.069 101.015  -2
   5   5  -4 521.069 101.015   1
  -5  -5   3 4755.02 187.777  -2
   5   5  -3 4755.02 187.777   1
  -5  -5   2 557.437 133.666  -2
   5   5  -2 557.437 133.666   1
  -5  -5   1 94.8034 124.291  -2
   5   5  -1 94.8034 124.291   1
   5   5   0 2991.47 49.9843  -2
  -5  -5   0 2991.47 49.9843   1
   5   5   1 70.6819 62.7860  -2
  -5  -5  -1 70.6819 62.7860   1
  -5  -5  -2 90.6770 137.969  -2
   5   5   2 90.6770 137.969   1
  -5  -5  -3 479.392 150.587  -2
   5   5   3 479.392 150.587   1
  -5  -5  -4 129.259 138.986  -2
   5   5   4 129.259 138.986   1
  -5  -5  -5 113.844 140.407  -2
   5   5   5 113.844 140.407   1
  -5  -5  -6 31.4940 113.650  -2
   5   5   6 31.4940 113.650   1
  -5  -5  -7 186.776 182.674  -2
   5   5   7 186.776 182.674   1
  -5  -5  -8 234.129 254.898  -2
   5   5   8 234.129 254.898   1
  -5  -5  -9 113.493 279.000  -2
   5   5   9 113.493 279.000   1
  -6  -5  14 69.2311 253.043  -2
   5   6 -14 69.2311 253.043   1
  -6  -5  13 335.649 233.282  -2
   5   6 -13 335.649 233.282   1
  -6  -5  12 368.719 229.180  -2
   5   6 -12 368.719 229.180   1
  -6  -5  11 273.735 214.776  -2
   5   6 -11 273.735 214.776   1
  -6  -5  10 225.430 204.838  -2
   5   6 -10 225.430 204.838   1
  -6  -5   9 571.393 201.845  -2
   5   6  -9 571.393 201.845   1
  -6  -5   8 300.641 114.623  -2
   5   6  -8 300.641 114.623   1
  -6  -5   7 23.3214 85.0980  -2
   5   6  -7 23.3214 85.0980   1
  -6  -5   6 588.169 98.7961  -2
   5   6  -6 588.169 98.7961   1
  -6  -5   5 28.1741 92.5943  -2
   5   6  -5 28.1741 92.5943   1
  -6  -5   4 965.551 122.881  -2
   5   6  -4 965.551 122.881   1
  -6  -5   3 352.540 103.937  -2
   5   6  -3 352.540 103.937   1
  -6  -5   2 408.704 142.112  -2
   5   6  -2 408.704 142.112   1
  -6  -5   1 733.191 146.430  -2
   5   6  -1 733.191 146.430   1
  -6  -5   0 454.974 145.543  -2
   5   6   0 454.974 145.543   1
  -6  -5  -1 138.632 143.854  -2
   5   6   1 138.632 143.854   1
  -6  -5  -2 1215.10 182.123  -2
   5   6   2 1215.10 182.123   1
  -6  -5  -3 20.3122 153.981  -2
   5   6   3 20.3122 153.981   1
  -6  -5  -4 247.850 160.661  -2
   5   6   4 247.850 160.661   1
  -6  -5  -5 269.939 159.204  -2
   5   6   5 269.939 159.204   1
  -6  -5  -6 133.094 166.461  -2
   5   6   6 133.094 166.461   1
  -6  -5  -7 71.3805 251.929  -2
   5   6   7 71.3805 251.929   1
  -6  -5  -8 75.3902 268.553  -2
   5   6   8 75.3902 268.553   1
  -7  -5  13 249.247 255.563  -2
   5   7 -13 249.247 255.563   1
  -7  -5  12-42.8818 226.469  -2
   5   7 -12-42.8818 226.469   1
  -7  -5  11 315.852 223.412  -2
   5   7 -11 315.852 223.412   1
  -7  -5  10 290.819 227.738  -2
   5   7 -10 290.819 227.738   1
  -7  -5   9 13.0710 205.972  -2
   5   7  -9 13.0710 205.972   1
  -7  -5   8 307.842 106.985  -2
   5   7  -8 307.842 106.985   1
  -7  -5   7 111.303 93.5285  -2
   5   7  -7 111.303 93.5285   1
  -7  -5   6 298.945 112.926  -2
   5   7  -6 298.945 112.926   1
  -7  -5   5 191.542 108.332  -2
   5   7  -5 191.542 108.332   1
  -7  -5   4 98.7459 104.949  -2
   5   7  -4 98.7459 104.949   1
  -7  -5   3 234.756 181.424  -2
   5   7  -3 234.756 181.424   1
  -7  -5   2 198.529 142.012  -2
   5   7  -2 198.529 142.012   1
  -7  -5   1 98.4857 147.146  -2
   5   7  -1 98.4857 147.146   1
  -7  -5   0 135.126 149.082  -2
   5   7   0 135.126 149.082   1
  -7  -5  -1 125.679 148.074  -2
   5   7   1 125.679 148.074   1
  -7  -5  -2 176.309 163.844  -2
   5   7   2 176.309 163.844   1
  -7  -5  -3 19.6676 165.146  -2
   5   7   3 19.6676 165.146   1
  -7  -5  -4 417.926 179.384  -2
   5   7   4 417.926 179.384   1
  -7  -5  -5 331.344 175.630  -2
   5   7   5 331.344 175.630   1
  -7  -5  -6 236.964 189.201  -2
   5   7   6 236.964 189.201   1
  -8  -5  12-19.7366 259.974  -2
   5   8 -12-19.7366 259.974   1
  -8  -5  11 249.145 244.431  -2
   5   8 -11 249.145 244.431   1
  -8  -5  10 4.62272 162.537  -2
   5   8 -10 4.62272 162.537   1
  -8  -5   9 15.5438 111.457  -2
   5   8  -9 15.5438 111.457   1
  -8  -5   8 55.5807 124.275  -2
   5   8  -8 55.5807 124.275   1
  -8  -5   7 44.6625 128.296  -2
   5   8  -7 44.6625 128.296   1
  -8  -5   6 60.9546 116.304  -2
   5   8  -6 60.9546 116.304   1
  -8  -5   5 113.913 117.167  -2
   5   8  -5 113.913 117.167   1
  -8  -5   4 203.821 120.714  -2
   5   8  -4 203.821 120.714   1
  -8  -5   3 642.561 212.522  -2
   5   8  -3 642.561 212.522   1
  -8  -5   2 436.067 168.986  -2
   5   8  -2 436.067 168.986   1
  -8  -5   1 216.731 169.630  -2
   5   8  -1 216.731 169.630   1
  -8  -5   0 332.911 164.952  -2
   5   8   0 332.911 164.952   1
  -8  -5  -1 129.919 169.763  -2
   5   8   1 129.919 169.763   1
  -8  -5  -2 255.804 185.094  -2
   5   8   2 255.804 185.094   1
  -8  -5  -3 225.067 185.054  -2
   5   8   3 225.067 185.054   1
  -8  -5  -4-25.0588 253.494  -2
   5   8   4-25.0588 253.494   1
  -9  -5  11 46.6107 190.907  -2
   5   9 -11 46.6107 190.907   1
  -9  -5  10 37.9027 176.301  -2
   5   9 -10 37.9027 176.301   1
  -9  -5   9 344.682 144.004  -2
   5   9  -9 344.682 144.004   1
  -9  -5   8 178.248 143.721  -2
   5   9  -8 178.248 143.721   1
  -9  -5   7 205.067 140.839  -2
   5   9  -7 205.067 140.839   1
  -9  -5   6 90.1521 139.866  -2
   5   9  -6 90.1521 139.866   1
  -9  -5   5 892.188 155.481  -2
   5   9  -5 892.188 155.481   1
  -9  -5   4 285.048 139.499  -2
   5   9  -4 285.048 139.499   1
  -9  -5   3 395.663 225.969  -2
   5   9  -3 395.663 225.969   1
  -9  -5   2 724.484 188.730  -2
   5   9  -2 724.484 188.730   1
  -9  -5   1 373.297 187.336  -2
   5   9  -1 373.297 187.336   1
  -9  -5   0 10.5498 230.850  -2
   5   9   0 10.5498 230.850   1
  -9  -5  -1 411.420 255.076  -2
   5   9   1 411.420 255.076   1
 -10  -5   6-2.62546 152.226  -2
   5  10  -6-2.62546 152.226   1
 -10  -5   5 178.062 156.367  -2
   5  10  -5 178.062 156.367   1
 -10  -5   4 242.595 189.270  -2
   5  10  -4 242.595 189.270   1
 -14   6  -3 4.10126 226.578  -2
  -6  14   2 4.10126 226.578   1
 -14   6  -2 254.933 216.035  -2
  -6  14   1 254.933 216.035   1
 -14   6  -1 519.845 212.186  -2
  -6  14   0 519.845 212.186   1
 -14   6   0 417.507 209.269  -2
  -6  14  -1 417.507 209.269   1
 -14   6   1 48.5695 204.236  -2
  -6  14  -2 48.5695 204.236   1
 -14   6   2 264.745 219.711  -2
  -6  14  -3 264.745 219.711   1
   6 -14   4-7.26697 122.791   1
 -14   6   3-82.7075 215.840  -2
  -6  14  -4-82.7075 215.840   1
   6 -14   5 107.556 128.480   1
 -14   6   4 226.192 234.962  -2
  -6  14  -5 226.192 234.962   1
   6 -14   6 32.2992 128.557   1
   6 -14   7-32.5247 136.245   1
 -13   6  -5-32.6303 200.575  -2
  -6  13   4-32.6303 200.575   1
  -6  13   3-3.89073 129.008   1
 -13   6  -4-7.13686 188.715  -2
  -6  13   3-7.13686 188.715   1
  -6  13   2 27.1466 137.546   1
 -13   6  -3-8.42432 192.368  -2
  -6  13   2-8.42432 192.368   1
 -13   6  -2 335.898 196.974  -2
  -6  13   1 335.898 196.974   1
 -13   6  -1 398.732 191.785  -2
  -6  13   0 398.732 191.785   1
 -13   6   0 371.675 198.607  -2
  -6  13  -1 371.675 198.607   1
 -13   6   1 352.432 193.511  -2
  -6  13  -2 352.432 193.511   1
   6 -13   3 82.8789 108.808   1
 -13   6   2 242.006 191.980  -2
  -6  13  -3 242.006 191.980   1
   6 -13   4 215.738 122.324   1
 -13   6   3 404.952 204.599  -2
  -6  13  -4 404.952 204.599   1
   6 -13   5 83.2157 124.830   1
 -13   6   4 15.2272 195.988  -2
  -6  13  -5 15.2272 195.988   1
   6 -13   6 1.54908 121.002   1
   6 -13   7-47.0345 131.760   1
 -13   6   6-13.7680 155.960  -2
  -6  13  -7-13.7680 155.960   1
   6 -13   8 35.4028 136.401   1
 -13   6   7 35.7008 152.636  -2
  -6  13  -8 35.7008 152.636   1
   6 -13   9-22.6863 139.827   1
 -13   6   8-2.45618 122.900  -2
  -6  13  -9-2.45618 122.900   1
 -13   6   9-72.9057 124.479  -2
  -6  13 -10-72.9057 124.479   1
  -6  13 -11 59.4512 147.151   1
  -6  12   6-66.5452 127.157   1
  -6  12   5 57.2413 98.1893   1
  -6  12   4 12.4542 122.928   1
 -12   6  -5 14.1410 176.791  -2
  -6  12   4 14.1410 176.791   1
  -6  12   3 20.9267 117.727   1
 -12   6  -4 80.7039 174.483  -2
  -6  12   3 80.7039 174.483   1
  -6  12   2 24.3542 116.325   1
 -12   6  -3 182.827 168.651  -2
  -6  12   2 182.827 168.651   1
  -6  12   1 31.9908 115.411   1
 -12   6  -2 176.973 170.621  -2
  -6  12   1 176.973 170.621   1
  -6  12   0-19.7194 108.626   1
 -12   6  -1 281.849 168.818  -2
  -6  12   0 281.849 168.818   1
 -12   6   0-28.8273 164.994  -2
  -6  12  -1-28.8273 164.994   1
 -12   6   1 288.828 174.754  -2
  -6  12  -2 288.828 174.754   1
   6 -12   3 632.829 130.472   1
 -12   6   2 725.576 195.733  -2
  -6  12  -3 725.576 195.733   1
   6 -12   4 48.7153 110.016   1
 -12   6   3 131.377 174.621  -2
  -6  12  -4 131.377 174.621   1
  12  -6  -4 229.017 148.796  -2
   6 -12   5 229.017 148.796   1
  12  -6  -5-6.86004 154.902  -2
   6 -12   6-6.86004 154.902   1
 -12   6   6-24.4096 102.948  -2
  -6  12  -7-24.4096 102.948   1
  12  -6  -7-16.1494 107.109  -2
   6 -12   8-16.1494 107.109   1
  12  -6  -8 271.990 101.504  -2
   6 -12   9 271.990 101.504   1
 -12   6   9 180.526 119.116  -2
  -6  12 -10 180.526 119.116   1
 -12   6  10-27.5558 192.781  -2
  -6  12 -11-27.5558 192.781   1
 -12   6  11 138.180 208.823  -2
  -6  12 -12 138.180 208.823   1
 -11   6  -9 197.685 183.053  -2
  -6  11   8 197.685 183.053   1
 -11   6  -8 72.0387 172.632  -2
  -6  11   7 72.0387 172.632   1
 -11   6  -7-27.8261 122.521  -2
  -6  11   6-27.8261 122.521   1
 -11   6  -6 139.159 125.487  -2
  -6  11   5 139.159 125.487   1
 -11   6  -5 4.95843 93.8019  -2
  -6  11   4 4.95843 93.8019   1
 -11   6  -4 84.5916 90.4488  -2
  -6  11   3 84.5916 90.4488   1
 -11   6  -3 246.162 107.137  -2
  -6  11   2 246.162 107.137   1
 -11   6  -2 177.768 101.299  -2
  -6  11   1 177.768 101.299   1
 -11   6  -1 120.527 101.730  -2
  -6  11   0 120.527 101.730   1
 -11   6   0 194.734 99.9146  -2
  -6  11  -1 194.734 99.9146   1
  11  -6  -1 250.680 101.652  -2
   6 -11   2 250.680 101.652   1
  11  -6  -2 780.998 114.996  -2
   6 -11   3 780.998 114.996   1
  11  -6  -3 210.564 141.384  -2
   6 -11   4 210.564 141.384   1
  11  -6  -4 248.858 149.142  -2
   6 -11   5 248.858 149.142   1
  11  -6  -5 108.741 153.133  -2
   6 -11   6 108.741 153.133   1
 -11   6   6 173.003 99.5645  -2
  -6  11  -7 173.003 99.5645   1
  11  -6  -7 29.8916 82.9837  -2
   6 -11   8 29.8916 82.9837   1
  11  -6  -8 5.01494 89.0496  -2
   6 -11   9 5.01494 89.0496   1
  11  -6  -9 152.788 89.6470  -2
   6 -11  10 152.788 89.6470   1
 -11   6  10 8.98170 191.222  -2
  -6  11 -11 8.98170 191.222   1
 -11   6  11 222.445 187.116  -2
  -6  11 -12 222.445 187.116   1
 -10   6 -11 27.1746 184.756  -2
  -6  10  10 27.1746 184.756   1
 -10   6 -10 96.8188 179.730  -2
  -6  10   9 96.8188 179.730   1
 -10   6  -9 165.104 126.812  -2
  -6  10   8 165.104 126.812   1
 -10   6  -8 92.1710 121.357  -2
  -6  10   7 92.1710 121.357   1
 -10   6  -7 49.9814 119.140  -2
  -6  10   6 49.9814 119.140   1
 -10   6  -6 55.6751 107.375  -2
  -6  10   5 55.6751 107.375   1
 -10   6  -5 64.5702 80.8170  -2
  -6  10   4 64.5702 80.8170   1
 -10   6  -4 248.840 84.3712  -2
  -6  10   3 248.840 84.3712   1
 -10   6  -3 219.019 80.1939  -2
  -6  10   2 219.019 80.1939   1
 -10   6  -2 115.099 92.5354  -2
  -6  10   1 115.099 92.5354   1
 -10   6  -1 220.554 94.7679  -2
  -6  10   0 220.554 94.7679   1
 -10   6   0 110.601 92.3259  -2
  -6  10  -1 110.601 92.3259   1
 -10   6   1 384.565 80.2436  -2
  -6  10  -2 384.565 80.2436   1
  10  -6  -2 1173.61 157.875  -2
   6 -10   3 1173.61 157.875   1
  10  -6  -3 142.515 136.287  -2
   6 -10   4 142.515 136.287   1
  10  -6  -4 294.225 145.928  -2
   6 -10   5 294.225 145.928   1
 -10   6   5 990.094 82.0696  -2
  -6  10  -6 990.094 82.0696   1
 -10   6   6 135.779 60.5022  -2
  -6  10  -7 135.779 60.5022   1
  10  -6  -7 510.327 88.5734  -2
   6 -10   8 510.327 88.5734   1
  10  -6  -8 323.879 84.1928  -2
   6 -10   9 323.879 84.1928   1
  10  -6  -9 139.780 113.765  -2
   6 -10  10 139.780 113.765   1
 -10   6  10 196.324 117.595  -2
  -6  10 -11 196.324 117.595   1
  -9   6 -12 9.50819 188.458  -2
  -6   9  11 9.50819 188.458   1
  -9   6 -11 133.813 177.464  -2
  -6   9  10 133.813 177.464   1
   9  -6  10 3.25069 102.543  -2
   6  -9  -9 3.25069 102.543   1
  -9   6  -9 120.843 98.5346  -2
  -6   9   8 120.843 98.5346   1
   9  -6   8 257.642 91.0717  -2
   6  -9  -7 257.642 91.0717   1
   9  -6   7 141.703 83.5039  -2
   6  -9  -6 141.703 83.5039   1
   9  -6   6 104.823 71.6463  -2
   6  -9  -5 104.823 71.6463   1
   9  -6   5 233.117 58.5376  -2
   6  -9  -4 233.117 58.5376   1
  -9   6  -4 50.9835 44.9654  -2
  -6   9   3 50.9835 44.9654   1
  -9   6  -3 128.357 32.6644  -2
  -6   9   2 128.357 32.6644   1
  -9   6  -2 769.740 87.6320  -2
  -6   9   1 769.740 87.6320   1
  -9   6  -1 3268.95 151.653  -2
  -6   9   0 3268.95 151.653   1
  -9   6   0 1362.90 118.974  -2
  -6   9  -1 1362.90 118.974   1
  -9   6   1 4108.02 166.907  -2
  -6   9  -2 4108.02 166.907   1
  -9   6   2 1038.46 103.793  -2
  -6   9  -3 1038.46 103.793   1
  -9   6   3 177.999 75.1135  -2
  -6   9  -4 177.999 75.1135   1
  -9   6   4 589.978 88.5782  -2
  -6   9  -5 589.978 88.5782   1
  -9   6   5 415.362 45.7231  -2
  -6   9  -6 415.362 45.7231   1
  -9   6   6 477.983 52.4964  -2
  -6   9  -7 477.983 52.4964   1
  -9   6   7 156.054 58.8191  -2
  -6   9  -8 156.054 58.8191   1
  -9   6   8 210.015 63.1486  -2
  -6   9  -9 210.015 63.1486   1
  -9   6   9 113.022 79.6381  -2
  -6   9 -10 113.022 79.6381   1
   9  -6 -10 81.5436 108.558  -2
   6  -9  11 81.5436 108.558   1
   9  -6 -11 165.479 164.802  -2
   6  -9  12 165.479 164.802   1
  -8   6 -13 0.24447 128.275  -2
  -6   8  12 0.24447 128.275   1
  -8   6 -12 53.5836 128.482  -2
  -6   8  11 53.5836 128.482   1
  -8   6 -11 12.1887 118.424  -2
  -6   8  10 12.1887 118.424   1
  -8   6 -10 180.076 115.822  -2
  -6   8   9 180.076 115.822   1
   8  -6   9 68.1055 111.712  -2
   6  -8  -8 68.1055 111.712   1
   8  -6   8 128.283 98.3963  -2
   6  -8  -7 128.283 98.3963   1
   8  -6   7 148.118 79.4406  -2
   6  -8  -6 148.118 79.4406   1
   8  -6   6 27.6737 60.6399  -2
   6  -8  -5 27.6737 60.6399   1
   8  -6   5 478.324 52.4839  -2
   6  -8  -4 478.324 52.4839   1
  -8   6  -4 1726.70 69.1405  -2
  -6   8   3 1726.70 69.1405   1
  -8   6  -3 242.418 42.5393  -2
  -6   8   2 242.418 42.5393   1
  -8   6  -2 404.772 60.8678  -2
  -6   8   1 404.772 60.8678   1
  -8   6  -1 27.7308 60.7191  -2
  -6   8   0 27.7308 60.7191   1
  -8   6   0 218.325 54.0143  -2
  -6   8  -1 218.325 54.0143   1
  -8   6   1 2444.06 109.031  -2
  -6   8  -2 2444.06 109.031   1
  -8   6   2 1110.66 83.1213  -2
  -6   8  -3 1110.66 83.1213   1
  -8   6   3 290.834 24.7581  -2
  -6   8  -4 290.834 24.7581   1
  -8   6   4 388.894 51.7430  -2
  -6   8  -5 388.894 51.7430   1
  -8   6   5 128.729 49.2615  -2
  -6   8  -6 128.729 49.2615   1
  -8   6   6 409.684 60.0638  -2
  -6   8  -7 409.684 60.0638   1
  -8   6   7 59.3119 50.7595  -2
  -6   8  -8 59.3119 50.7595   1
   8  -6  -8 464.508 86.4598  -2
   6  -8   9 464.508 86.4598   1
   8  -6  -9 306.794 85.1939  -2
   6  -8  10 306.794 85.1939   1
   8  -6 -10 557.910 118.071  -2
   6  -8  11 557.910 118.071   1
   8  -6 -11 104.984 116.262  -2
   6  -8  12 104.984 116.262   1
   8  -6 -12 74.8332 116.602  -2
   6  -8  13 74.8332 116.602   1
  -8   6  13 148.558 186.462  -2
  -6   8 -14 148.558 186.462   1
   7  -6  14-22.2046 232.237  -2
   6  -7 -13-22.2046 232.237   1
   7  -6  13-83.8031 212.540  -2
   6  -7 -12-83.8031 212.540   1
   7  -6  12-14.8490 192.724  -2
   6  -7 -11-14.8490 192.724   1
   7  -6  11 44.9920 183.780  -2
   6  -7 -10 44.9920 183.780   1
   7  -6  10 409.949 181.051  -2
   6  -7  -9 409.949 181.051   1
   7  -6   9 1337.95 203.169  -2
   6  -7  -8 1337.95 203.169   1
   7  -6   8 87.2065 139.865  -2
   6  -7  -7 87.2065 139.865   1
   7  -6   7 83.0771 120.854  -2
   6  -7  -6 83.0771 120.854   1
   7  -6   6 512.551 43.5119  -2
   6  -7  -5 512.551 43.5119   1
   7  -6   5 1014.42 61.2847  -2
   6  -7  -4 1014.42 61.2847   1
  -7   6  -4 121.581 42.0254  -2
  -6   7   3 121.581 42.0254   1
  -7   6  -3 1024.50 52.3881  -2
  -6   7   2 1024.50 52.3881   1
  -7   6  -2 313.527 37.2812  -2
  -6   7   1 313.527 37.2812   1
  -7   6  -1 1181.28 59.9218  -2
  -6   7   0 1181.28 59.9218   1
  -7   6   0 846.092 36.2655  -2
  -6   7  -1 846.092 36.2655   1
  -7   6   1 79.2858 26.0636  -2
  -6   7  -2 79.2858 26.0636   1
  -7   6   2 321.266 37.1724  -2
  -6   7  -3 321.266 37.1724   1
   7  -6  -3 51.0072 75.5016  -2
   6  -7   4 51.0072 75.5016   1
   7  -6  -4 406.936 56.2059  -2
   6  -7   5 406.936 56.2059   1
  -7   6   5 618.262 71.4586  -2
  -6   7  -6 618.262 71.4586   1
  -7   6   6 17.7797 50.3741  -2
  -6   7  -7 17.7797 50.3741   1
   7  -6  -7 331.498 77.4748  -2
   6  -7   8 331.498 77.4748   1
   7  -6  -8 160.119 78.4649  -2
   6  -7   9 160.119 78.4649   1
  -7   6   9 920.852 124.114  -2
  -6   7 -10 920.852 124.114   1
   7  -6 -10 352.361 116.922  -2
   6  -7  11 352.361 116.922   1
   7  -6 -11 104.359 114.760  -2
   6  -7  12 104.359 114.760   1
  -7   6  12 80.9895 120.508  -2
  -6   7 -13 80.9895 120.508   1
  -7   6  13 14.2237 197.327  -2
  -6   7 -14 14.2237 197.327   1
  -7   6  14-72.3231 205.395  -2
  -6   7 -15-72.3231 205.395   1
   6  -6  14 123.945 227.783  -2
   6  -6 -13 123.945 227.783   1
   6  -6  13-76.7437 215.258  -2
   6  -6 -12-76.7437 215.258   1
   6  -6  12-14.6555 191.031  -2
   6  -6 -11-14.6555 191.031   1
   6  -6  11-55.8833 178.807  -2
   6  -6 -10-55.8833 178.807   1
   6  -6  10 279.811 175.946  -2
   6  -6  -9 279.811 175.946   1
   6  -6   9 144.819 148.916  -2
   6  -6  -8 144.819 148.916   1
   6  -6   8 666.777 101.075  -2
   6  -6  -7 666.777 101.075   1
   6  -6   7 144.270 82.3213  -2
   6  -6  -6 144.270 82.3213   1
   6  -6   6 201.765 78.0258  -2
   6  -6  -5 201.765 78.0258   1
  -6   6  -5 111.918 41.3767  -2
  -6   6   4 111.918 41.3767   1
  -6   6  -4 237.849 39.9560  -2
  -6   6   3 237.849 39.9560   1
  -6   6  -3 112.446 30.7955  -2
  -6   6   2 112.446 30.7955   1
  -6   6  -2 54.0167 25.3100  -2
  -6   6   1 54.0167 25.3100   1
  -6   6  -1 1578.45 43.7447  -2
  -6   6   0 1578.45 43.7447   1
  -6   6   0 1902.15 58.7317  -2
  -6   6  -1 1902.15 58.7317   1
  -6   6   1 62.7890 38.1226  -2
  -6   6  -2 62.7890 38.1226   1
  -6   6   2 103.535 38.5469  -2
  -6   6  -3 103.535 38.5469   1
   6  -6  -3 209.081 38.2390  -2
   6  -6   4 209.081 38.2390   1
   6  -6  -4 143.798 40.1508  -2
   6  -6   5 143.798 40.1508   1
   6  -6  -5 291.907 44.6751  -2
   6  -6   6 291.907 44.6751   1
   6  -6  -6 100.703 57.7467  -2
   6  -6   7 100.703 57.7467   1
   6  -6  -7 1115.62 98.1183  -2
   6  -6   8 1115.62 98.1183   1
   6  -6  -8 283.977 105.596  -2
   6  -6   9 283.977 105.596   1
  -6   6   9 418.627 91.4339  -2
  -6   6 -10 418.627 91.4339   1
   6  -6 -10 114.552 86.7699  -2
   6  -6  11 114.552 86.7699   1
   6  -6 -11 154.710 97.4437  -2
   6  -6  12 154.710 97.4437   1
   6  -6 -12 162.423 123.509  -2
   6  -6  13 162.423 123.509   1
   6  -6 -13 122.280 132.311  -2
   6  -6  14 122.280 132.311   1
   6  -5 -14 148.898 183.623   1
   5  -6  14-13.7910 215.768  -2
   6  -5 -13-13.7910 215.768   1
   5  -6  13 26.4420 202.965  -2
   6  -5 -12 26.4420 202.965   1
   5  -6  12 32.2656 199.081  -2
   6  -5 -11 32.2656 199.081   1
   5  -6  11-16.4337 170.451  -2
   6  -5 -10-16.4337 170.451   1
   5  -6  10 891.580 180.551  -2
   6  -5  -9 891.580 180.551   1
   5  -6   9 599.315 96.4205  -2
   6  -5  -8 599.315 96.4205   1
   5  -6   8 247.605 86.0034  -2
   6  -5  -7 247.605 86.0034   1
   5  -6   7 1767.53 98.1493  -2
   6  -5  -6 1767.53 98.1493   1
   5  -6   6 956.122 67.5522  -2
   6  -5  -5 956.122 67.5522   1
  -6   5   4 66.9498 32.1804   1
  -5   6  -5 110.013 54.9261  -2
  -6   5   4 110.013 54.9261   1
  -5   6  -4 772.851 46.5110  -2
  -6   5   3 772.851 46.5110   1
  -5   6  -3 403.234 35.4277  -2
  -6   5   2 403.234 35.4277   1
  -5   6  -2 4995.76 51.8064  -2
  -6   5   1 4995.76 51.8064   1
  -5   6  -1 11489.0 81.3976  -2
  -6   5   0 11489.0 81.3976   1
  -5   6   0 504.883 39.2506  -2
  -6   5  -1 504.883 39.2506   1
  -5   6   1 661.487 41.1983  -2
  -6   5  -2 661.487 41.1983   1
  -5   6   2 178.921 35.9288  -2
  -6   5  -3 178.921 35.9288   1
   5  -6  -3 924.905 41.9719  -2
   6  -5   4 924.905 41.9719   1
   5  -6  -4 3005.68 105.612  -2
   6  -5   5 3005.68 105.612   1
   5  -6  -5 125.672 55.0396  -2
   6  -5   6 125.672 55.0396   1
   5  -6  -6 211.654 64.7909  -2
   6  -5   7 211.654 64.7909   1
   5  -6  -7 1629.23 87.0249  -2
   6  -5   8 1629.23 87.0249   1
   5  -6  -8 335.520 103.656  -2
   6  -5   9 335.520 103.656   1
   5  -6  -9 592.825 113.796  -2
   6  -5  10 592.825 113.796   1
   5  -6 -10 697.782 121.092  -2
   6  -5  11 697.782 121.092   1
   5  -6 -11 191.160 97.6502  -2
   6  -5  12 191.160 97.6502   1
   5  -6 -12 31.6986 103.365  -2
   6  -5  13 31.6986 103.365   1
  -5   6  13 309.374 115.714  -2
  -6   5 -14 309.374 115.714   1
   4  -6  15-15.9558 214.473  -2
   6  -4 -14-15.9558 214.473   1
   4  -6  14 102.001 216.695  -2
   6  -4 -13 102.001 216.695   1
   6  -4 -12 152.688 151.603   1
   4  -6  12 94.5073 181.547  -2
   6  -4 -11 94.5073 181.547   1
   4  -6  11 124.327 167.597  -2
   6  -4 -10 124.327 167.597   1
   6  -4  -9-12.5206 70.2400   1
   6  -4  -8 153.343 66.9078   1
   6  -4  -7 304.745 78.0183   1
   4  -6   8 345.664 139.332  -2
   6  -4  -7 345.664 139.332   1
   6  -4  -6 558.490 59.3470   1
   6  -4  -5 2848.43 94.5714   1
   4  -6   6 3229.12 53.9876  -2
   6  -4  -5 3229.12 53.9876   1
  -6   4   4 54.7429 37.8264   1
  -4   6  -5 1954.71 49.2350  -2
  -6   4   4 1954.71 49.2350   1
   6  -4  -3 418.677 39.9948   1
  -4   6  -4 3068.62 84.6652  -2
  -6   4   3 3068.62 84.6652   1
  -6   4   2 24.5925 54.2924   1
  -4   6  -3 56.0547 38.7583  -2
  -6   4   2 56.0547 38.7583   1
  -6   4   1 24631.5 137.193   1
  -4   6  -2 28017.8 141.758  -2
  -6   4   1 28017.8 141.758   1
  -6   4   0 3288.66 75.4111   1
  -4   6  -1 4581.43 78.9162  -2
  -6   4   0 4581.43 78.9162   1
  -6   4  -1 8936.62 190.316   1
  -4   6   0 11377.9 99.9302  -2
  -6   4  -1 11377.9 99.9302   1
  -6   4  -2 424.715 79.7526   1
  -4   6   1 1226.60 41.5316  -2
  -6   4  -2 1226.60 41.5316   1
   6  -4   3 170.294 19.6382   1
  -4   6   2 443.083 43.1019  -2
  -6   4  -3 443.083 43.1019   1
  -4   6   3 2780.19 92.9777  -2
  -6   4  -4 2780.19 92.9777   1
   4  -6  -4 809.340 76.1657  -2
   6  -4   5 809.340 76.1657   1
   4  -6  -5 1186.86 109.482  -2
   6  -4   6 1186.86 109.482   1
   4  -6  -6 163.329 58.3123  -2
   6  -4   7 163.329 58.3123   1
   4  -6  -7 246.851 61.7470  -2
   6  -4   8 246.851 61.7470   1
   4  -6  -8 187.844 98.1557  -2
   6  -4   9 187.844 98.1557   1
   6  -4  10 79.0243 132.094   1
   4  -6  -9 346.309 132.378  -2
   6  -4  10 346.309 132.378   1
   4  -6 -10 89.6892 108.608  -2
   6  -4  11 89.6892 108.608   1
   4  -6 -11 424.625 120.724  -2
   6  -4  12 424.625 120.724   1
   4  -6 -12 105.131 105.880  -2
   6  -4  13 105.131 105.880   1
   4  -6 -13 225.391 134.548  -2
   6  -4  14 225.391 134.548   1
   6  -3 -14-2.48406 166.601   1
   6  -3 -13 236.112 164.082   1
   6  -3 -12 156.883 144.881   1
   6  -3 -11 513.987 153.822   1
   6  -3 -10 108.621 129.612   1
   6  -3  -9 87.4154 67.2574   1
   6  -3  -8 75.9548 60.9809   1
   6  -3  -7 256.688 56.9312   1
  -6   3   6 2112.68 65.1805   1
  -6   3   5 656.532 25.8719   1
  -6   3   4 99.0824 16.2129   1
  -6   3   3 6966.60 81.4779   1
   3  -6   4 8510.50 125.148  -2
   6  -3  -3 8510.50 125.148   1
  -6   3   2 72.6049 33.3903   1
   3  -6   3 600.354 86.4344  -2
   6  -3  -2 600.354 86.4344   1
  -6   3   1 569.309 36.0857   1
   3  -6   2 1212.67 103.767  -2
   6  -3  -1 1212.67 103.767   1
  -6   3   0 15285.2 91.4045   1
  -6   3  -1 1484.61 43.0751   1
  -6   3  -2 1601.28 39.4085   1
  -6   3  -3 374.898 31.3927   1
   3  -6  -2 736.898 108.991  -2
   6  -3   3 736.898 108.991   1
  -6   3  -4 1142.80 74.9313   1
   3  -6  -3 2700.49 150.307  -2
   6  -3   4 2700.49 150.307   1
   6  -3   5 52.7859 107.944   1
   3  -6  -4 114.074 110.795  -2
   6  -3   5 114.074 110.795   1
   6  -3   6 1433.86 97.1546   1
   6  -3   7 54.0243 73.0622   1
   6  -3   8 181.835 48.8710   1
   6  -3   9 170.527 79.4960   1
   6  -3  10 61.4800 80.3585   1
   6  -3  11 201.724 90.6041   1
   6  -3  12 152.707 91.8677   1
   6  -3  13 35.4056 95.8732   1
   6  -3  14 43.0877 122.917   1
   6  -2 -14 76.9528 160.320   1
   6  -2 -13 36.9513 153.490   1
   6  -2 -12 359.707 158.308   1
   6  -2 -11 90.5214 136.000   1
   6  -2 -10 353.550 137.797   1
   6  -2  -9 15.1776 116.947   1
   6  -2  -8-30.4271 115.383   1
   6  -2  -7 13.3541 23.3677   1
  -6   2   6 23.2012 31.2604   1
  -6   2   5 582.723 40.5684   1
  -6   2   4-5.56908 33.3654   1
   6  -2  -3 86.6995 31.0323   1
   6  -2  -2 30.6620 26.6964   1
   6  -2  -1 2.69860 12.5044   1
   6  -2   0 43.3635 21.5629   1
   6  -2   1-6.18992 29.0899   1
  -6   2  -2 228.841 27.7587   1
   6  -2   3 29.2787 22.5382   1
   6  -2   4 128.711 42.5097   1
   6  -2   5 5.21702 24.5681   1
   6  -2   6 613.277 44.3442   1
   6  -2   7 2647.11 78.5170   1
   6  -2   8 113.347 46.2691   1
   6  -2   9 139.002 80.6439   1
   6  -2  10 73.7734 82.9532   1
   6  -2  11 20.9046 86.3736   1
   6  -2  12 17.4960 87.4247   1
   6  -2  13 42.8754 93.7923   1
   6  -1 -14 76.7745 172.332   1
   6  -1 -13 125.024 159.651   1
   6  -1 -12 180.822 147.646   1
   6  -1 -11 1.37835 140.742   1
   6  -1 -10 121.656 45.8155   1
   6  -1  -9 31.7035 41.6320   1
   6  -1  -8 335.390 60.5075   1
  -6   1   7 210.175 46.8392   1
  -6   1   6 35.5025 41.8783   1
  -6   1   5 193.816 28.7326   1
   6  -1  -4 320.239 21.3846   1
   6  -1  -3 607.946 21.6075   1
   6  -1  -2 2546.12 54.7332   1
  -6   1   1 980.288 36.2566   1
  -6   1   0 1534.43 37.6381   1
  -6   1  -1 94.8707 26.8017   1
   6  -1   2 212.788 33.4875   1
   6  -1   3 368.180 21.1029   1
   6  -1   4 66.8685 40.9044   1
   6  -1   5 382.546 41.6288   1
   6  -1   6 27.3509 67.4457   1
   6  -1   7-3.41151 70.3932   1
   6  -1   8 377.507 79.3019   1
   6  -1   9-1.27026 79.9522   1
   6  -1  10 20.8556 84.5183   1
   6  -1  11-24.3297 90.5199   1
   6  -1  12 87.0777 166.611   1
   6  -1  13 107.214 172.486   1
   6   0 -14 191.461 176.715   1
   6   0 -13 46.8484 149.561   1
   6   0 -12 238.658 154.453   1
   6   0 -11 469.248 151.640   1
   6   0 -10 281.113 134.645   1
   6   0  -9 2647.23 205.698   1
  -6   0   8 469.279 68.3144   1
  -6   0   7 11.8366 50.8427   1
  -6   0   6 238.225 40.3470   1
   0  -6   6 1375.79 168.380  -2
   6   0  -6 1375.79 168.380   1
   6   0  -5 404.736 47.3648   1
   6   0  -4 651.201 42.6606   1
   0  -6   4 907.500 98.0764  -2
   6   0  -4 907.500 98.0764   1
   6   0  -3 770.166 36.4897   1
   6   0  -2 859.744 44.7239   1
  -6   0   1 1080.10 45.2551   1
  -6   0   0 1218.24 33.9990   1
   6   0   1 524.004 24.2195   1
   6   0   2 207.205 37.0223   1
   6   0   3 105.154 37.6622   1
   6   0   4 1309.38 107.452   1
   6   0   5 186.408 45.2397   1
   6   0   6 598.913 56.8181   1
   6   0   7 574.305 61.0858   1
   6   0   8 363.822 83.6077   1
   6   0   9 179.354 82.5084   1
   6   0  10 26.6291 84.8148   1
   6   0  11 13.1782 169.926   1
   6   0  12 51.9050 179.178   1
   6   1 -14 356.135 194.829   1
   6   1 -13 107.874 163.636   1
   6   1 -12-10.9248 152.154   1
  -1  -6  11 169.940 182.672  -2
   6   1 -11 169.940 182.672   1
  -1  -6  10 210.878 184.035  -2
   6   1 -10 210.878 184.035   1
  -1  -6   9 1096.89 193.560  -2
   6   1  -9 1096.89 193.560   1
  -6  -1   8 311.608 68.5940   1
  -1  -6   8 685.201 179.067  -2
   6   1  -8 685.201 179.067   1
  -6  -1   7 331.414 66.5011   1
  -1  -6   7 1401.22 190.292  -2
   6   1  -7 1401.22 190.292   1
  -6  -1   6 103.015 56.8183   1
  -1  -6   6 141.185 147.365  -2
   6   1  -6 141.185 147.365   1
  -6  -1   5 93.5458 58.0640   1
  -1  -6   5 105.986 68.8342  -2
   6   1  -5 105.986 68.8342   1
  -1  -6   4 6598.40 116.323  -2
   6   1  -4 6598.40 116.323   1
   6   1  -3 141.456 57.1867   1
  -1  -6   3 212.063 63.0179  -2
   6   1  -3 212.063 63.0179   1
   6   1  -2 460.509 69.7664   1
  -1  -6   2 1038.15 84.9836  -2
   6   1  -2 1038.15 84.9836   1
   6   1  -1 6327.41 182.520   1
  -1  -6   1 7823.24 126.620  -2
   6   1  -1 7823.24 126.620   1
  -6  -1   0 447.224 34.3506   1
  -1  -6   0 486.932 52.7665  -2
   6   1   0 486.932 52.7665   1
   6   1   1 298.382 39.8598   1
  -1  -6  -1 1721.67 173.844  -2
   6   1   1 1721.67 173.844   1
  -6  -1  -2 333.920 43.3812   1
  -1  -6  -2 1098.21 165.446  -2
   6   1   2 1098.21 165.446   1
   6   1   3-37.3890 119.948   1
  -1  -6  -3 319.886 158.888  -2
   6   1   3 319.886 158.888   1
   6   1   4 1316.50 117.789   1
   6   1   5 1231.81 167.675   1
  -1  -6  -5 1388.61 114.746  -2
   6   1   5 1388.61 114.746   1
   6   1   6 37.4675 147.631   1
  -1  -6  -6 252.778 104.757  -2
   6   1   6 252.778 104.757   1
   6   1   7 337.211 158.053   1
  -1  -6  -7 458.162 76.4579  -2
   6   1   7 458.162 76.4579   1
   6   1   8 53.4252 144.167   1
  -1  -6  -8 67.3979 114.647  -2
   6   1   8 67.3979 114.647   1
   6   1   9 87.0499 152.745   1
   6   1  10 101.612 158.193   1
   6   1  11-3.59225 178.433   1
   6   1  12 74.0747 187.402   1
  -2  -6  14 76.4445 232.959  -2
   6   2 -14 76.4445 232.959   1
  -2  -6  13 320.398 219.586  -2
   6   2 -13 320.398 219.586   1
  -2  -6  12 78.5438 203.782  -2
   6   2 -12 78.5438 203.782   1
  -2  -6  11 31.5097 188.346  -2
   6   2 -11 31.5097 188.346   1
  -2  -6  10 709.256 201.876  -2
   6   2 -10 709.256 201.876   1
  -2  -6   9 1659.41 218.189  -2
   6   2  -9 1659.41 218.189   1
   2   6  -8 250.286 75.1786  -2
  -6  -2   8 250.286 75.1786   1
  -2  -6   7 361.308 74.5499  -2
   6   2  -7 361.308 74.5499   1
  -2  -6   6 1088.96 179.243  -2
   6   2  -6 1088.96 179.243   1
  -2  -6   5 2133.73 117.039  -2
   6   2  -5 2133.73 117.039   1
   6   2  -4-3.51816 48.4940   1
  -2  -6   4 434.914 79.0258  -2
   6   2  -4 434.914 79.0258   1
   6   2  -3 193.176 64.8313   1
  -2  -6   3 902.715 65.8425  -2
   6   2  -3 902.715 65.8425   1
  -2  -6   2 74.3473 44.1892  -2
   6   2  -2 74.3473 44.1892   1
  -2  -6   1 3626.60 76.6907  -2
   6   2  -1 3626.60 76.6907   1
   2   6   0 585.105 49.7231  -2
  -6  -2   0 585.105 49.7231   1
  -2  -6  -1 1178.79 69.1689  -2
   6   2   1 1178.79 69.1689   1
  -6  -2  -2 141.149 31.5680   1
  -2  -6  -2 378.620 52.8033  -2
   6   2   2 378.620 52.8033   1
  -2  -6  -3 668.235 123.958  -2
   6   2   3 668.235 123.958   1
  -2  -6  -4 474.214 133.066  -2
   6   2   4 474.214 133.066   1
  -2  -6  -5 101.591 136.175  -2
   6   2   5 101.591 136.175   1
  -2  -6  -6 129.230 96.6492  -2
   6   2   6 129.230 96.6492   1
  -2  -6  -7 190.227 107.417  -2
   6   2   7 190.227 107.417   1
  -2  -6  -8 670.635 228.647  -2
   6   2   8 670.635 228.647   1
  -2  -6  -9 247.857 216.522  -2
   6   2   9 247.857 216.522   1
  -2  -6 -10 207.756 232.958  -2
   6   2  10 207.756 232.958   1
  -2  -6 -11 260.328 239.803  -2
   6   2  11 260.328 239.803   1
  -3  -6  14 174.356 236.284  -2
   6   3 -14 174.356 236.284   1
  -3  -6  13-11.8973 220.478  -2
   6   3 -13-11.8973 220.478   1
  -3  -6  12 200.424 209.161  -2
   6   3 -12 200.424 209.161   1
  -3  -6  11 201.681 206.381  -2
   6   3 -11 201.681 206.381   1
  -3  -6  10 208.664 191.248  -2
   6   3 -10 208.664 191.248   1
   3   6  -9 371.765 74.6677  -2
  -6  -3   9 371.765 74.6677   1
   3   6  -8 79.7833 66.5347  -2
  -6  -3   8 79.7833 66.5347   1
  -3  -6   7 157.012 172.494  -2
   6   3  -7 157.012 172.494   1
  -3  -6   6 61.2458 99.7795  -2
   6   3  -6 61.2458 99.7795   1
  -3  -6   5 1982.95 75.3445  -2
   6   3  -5 1982.95 75.3445   1
  -3  -6   4 73.5190 50.2022  -2
   6   3  -4 73.5190 50.2022   1
  -3  -6   3 338.491 66.8864  -2
   6   3  -3 338.491 66.8864   1
  -3  -6   2 2938.05 109.462  -2
   6   3  -2 2938.05 109.462   1
  -3  -6   1 1567.03 90.5554  -2
   6   3  -1 1567.03 90.5554   1
  -3  -6   0 901.466 57.8886  -2
   6   3   0 901.466 57.8886   1
  -3  -6  -1 314.887 49.6144  -2
   6   3   1 314.887 49.6144   1
  -6  -3  -2 49.8413 33.6355   1
  -3  -6  -2 220.426 133.987  -2
   6   3   2 220.426 133.987   1
  -3  -6  -3 3224.27 181.419  -2
   6   3   3 3224.27 181.419   1
  -3  -6  -4 930.648 146.213  -2
   6   3   4 930.648 146.213   1
  -3  -6  -5 100.080 142.844  -2
   6   3   5 100.080 142.844   1
  -3  -6  -6 680.364 229.472  -2
   6   3   6 680.364 229.472   1
  -3  -6  -7 109.299 120.728  -2
   6   3   7 109.299 120.728   1
  -3  -6  -8 111.430 244.041  -2
   6   3   8 111.430 244.041   1
  -3  -6  -9 4.38741 251.561  -2
   6   3   9 4.38741 251.561   1
  -3  -6 -10 37.8812 242.586  -2
   6   3  10 37.8812 242.586   1
  -4  -6  14 477.420 258.300  -2
   6   4 -14 477.420 258.300   1
  -4  -6  13 326.393 236.373  -2
   6   4 -13 326.393 236.373   1
  -4  -6  12 677.613 248.567  -2
   6   4 -12 677.613 248.567   1
  -4  -6  11 46.0203 196.394  -2
   6   4 -11 46.0203 196.394   1
  -4  -6  10 400.724 209.962  -2
   6   4 -10 400.724 209.962   1
   4   6  -9 653.344 78.3164  -2
  -6  -4   9 653.344 78.3164   1
   4   6  -8-15.4123 61.4024  -2
  -6  -4   8-15.4123 61.4024   1
  -4  -6   7 175.142 117.260  -2
   6   4  -7 175.142 117.260   1
  -4  -6   6 666.426 51.4147  -2
   6   4  -6 666.426 51.4147   1
  -4  -6   5 692.958 89.6459  -2
   6   4  -5 692.958 89.6459   1
  -4  -6   4 896.281 103.069  -2
   6   4  -4 896.281 103.069   1
  -4  -6   3 2162.02 115.589  -2
   6   4  -3 2162.02 115.589   1
  -4  -6   2 3406.69 136.075  -2
   6   4  -2 3406.69 136.075   1
  -4  -6   1 5024.50 119.665  -2
   6   4  -1 5024.50 119.665   1
  -4  -6   0 3083.04 91.6744  -2
   6   4   0 3083.04 91.6744   1
  -4  -6  -1 600.331 70.3968  -2
   6   4   1 600.331 70.3968   1
  -4  -6  -2 415.060 145.706  -2
   6   4   2 415.060 145.706   1
  -4  -6  -3 256.722 144.207  -2
   6   4   3 256.722 144.207   1
  -4  -6  -4 184.845 144.623  -2
   6   4   4 184.845 144.623   1
  -4  -6  -5 752.571 171.166  -2
   6   4   5 752.571 171.166   1
  -4  -6  -6 144.066 217.048  -2
   6   4   6 144.066 217.048   1
  -4  -6  -7 347.775 242.198  -2
   6   4   7 347.775 242.198   1
  -4  -6  -8 230.847 257.288  -2
   6   4   8 230.847 257.288   1
  -4  -6  -9-31.6422 279.330  -2
   6   4   9-31.6422 279.330   1
  -5  -6  13 283.832 250.718  -2
   6   5 -13 283.832 250.718   1
  -5  -6  12 162.404 211.333  -2
   6   5 -12 162.404 211.333   1
  -5  -6  11 438.468 226.563  -2
   6   5 -11 438.468 226.563   1
  -5  -6  10 153.471 200.988  -2
   6   5 -10 153.471 200.988   1
  -5  -6   9 539.627 214.408  -2
   6   5  -9 539.627 214.408   1
   5   6  -8 261.998 64.9243  -2
  -6  -5   8 261.998 64.9243   1
  -5  -6   7 19.1515 85.9618  -2
   6   5  -7 19.1515 85.9618   1
  -5  -6   6 676.326 98.5611  -2
   6   5  -6 676.326 98.5611   1
  -5  -6   5 44.4862 90.8500  -2
   6   5  -5 44.4862 90.8500   1
  -5  -6   4 1280.77 126.593  -2
   6   5  -4 1280.77 126.593   1
  -5  -6   3 458.040 92.6288  -2
   6   5  -3 458.040 92.6288   1
  -5  -6   2 306.223 89.6680  -2
   6   5  -2 306.223 89.6680   1
  -5  -6   1 561.828 144.517  -2
   6   5  -1 561.828 144.517   1
  -5  -6   0 335.910 143.271  -2
   6   5   0 335.910 143.271   1
  -5  -6  -1 336.750 152.094  -2
   6   5   1 336.750 152.094   1
  -5  -6  -2 803.396 170.835  -2
   6   5   2 803.396 170.835   1
  -5  -6  -3 34.1178 155.080  -2
   6   5   3 34.1178 155.080   1
  -5  -6  -4 349.354 157.444  -2
   6   5   4 349.354 157.444   1
  -5  -6  -5 32.0387 161.666  -2
   6   5   5 32.0387 161.666   1
  -5  -6  -6 133.900 172.993  -2
   6   5   6 133.900 172.993   1
  -5  -6  -7 210.042 259.934  -2
   6   5   7 210.042 259.934   1
  -6  -6  13 222.465 258.835  -2
   6   6 -13 222.465 258.835   1
  -6  -6  12 38.0827 235.570  -2
   6   6 -12 38.0827 235.570   1
  -6  -6  11 39.1289 175.849  -2
   6   6 -11 39.1289 175.849   1
  -6  -6  10 141.599 218.105  -2
   6   6 -10 141.599 218.105   1
  -6  -6   9 34.3696 142.343  -2
   6   6  -9 34.3696 142.343   1
  -6  -6   8 291.580 144.923  -2
   6   6  -8 291.580 144.923   1
  -6  -6   7 23.0848 80.6334  -2
   6   6  -7 23.0848 80.6334   1
  -6  -6   6 210.952 108.129  -2
   6   6  -6 210.952 108.129   1
  -6  -6   5 620.905 121.450  -2
   6   6  -5 620.905 121.450   1
  -6  -6   4 214.445 103.047  -2
   6   6  -4 214.445 103.047   1
  -6  -6   3 225.292 95.5527  -2
   6   6  -3 225.292 95.5527   1
  -6  -6   2 34.7539 139.859  -2
   6   6  -2 34.7539 139.859   1
  -6  -6   1 14.7888 130.228  -2
   6   6  -1 14.7888 130.228   1
  -6  -6   0 246.559 146.139  -2
   6   6   0 246.559 146.139   1
  -6  -6  -1 213.656 165.632  -2
   6   6   1 213.656 165.632   1
  -6  -6  -2 56.6240 151.884  -2
   6   6   2 56.6240 151.884   1
  -6  -6  -3 113.762 170.054  -2
   6   6   3 113.762 170.054   1
  -6  -6  -4 113.854 165.353  -2
   6   6   4 113.854 165.353   1
  -6  -6  -5 81.1822 182.704  -2
   6   6   5 81.1822 182.704   1
  -6  -6  -6 2.22868 202.655  -2
   6   6   6 2.22868 202.655   1
  -7  -6  12 211.633 268.075  -2
   6   7 -12 211.633 268.075   1
  -7  -6  11 125.659 248.773  -2
   6   7 -11 125.659 248.773   1
  -7  -6  10 14.6931 166.925  -2
   6   7 -10 14.6931 166.925   1
  -7  -6   9 9.23482 159.174  -2
   6   7  -9 9.23482 159.174   1
  -7  -6   8 115.260 107.951  -2
   6   7  -8 115.260 107.951   1
  -7  -6   7 31.1198 114.261  -2
   6   7  -7 31.1198 114.261   1
  -7  -6   6 33.6136 112.921  -2
   6   7  -6 33.6136 112.921   1
  -7  -6   5 79.3003 110.174  -2
   6   7  -5 79.3003 110.174   1
  -7  -6   4 115.860 110.077  -2
   6   7  -4 115.860 110.077   1
  -7  -6   3 190.404 105.331  -2
   6   7  -3 190.404 105.331   1
  -7  -6   2 184.983 158.372  -2
   6   7  -2 184.983 158.372   1
  -7  -6   1 201.717 151.104  -2
   6   7  -1 201.717 151.104   1
  -7  -6   0 31.7334 153.190  -2
   6   7   0 31.7334 153.190   1
  -7  -6  -1 121.163 169.963  -2
   6   7   1 121.163 169.963   1
  -7  -6  -2 246.976 189.448  -2
   6   7   2 246.976 189.448   1
  -7  -6  -3 99.0577 186.310  -2
   6   7   3 99.0577 186.310   1
  -7  -6  -4 313.629 269.193  -2
   6   7   4 313.629 269.193   1
  -8  -6  12-13.5294 265.447  -2
   6   8 -12-13.5294 265.447   1
  -8  -6  11-55.9968 193.249  -2
   6   8 -11-55.9968 193.249   1
  -8  -6  10 212.622 192.569  -2
   6   8 -10 212.622 192.569   1
  -8  -6   9-21.1361 236.608  -2
   6   8  -9-21.1361 236.608   1
  -8  -6   8 33.0399 139.083  -2
   6   8  -8 33.0399 139.083   1
  -8  -6   7 425.936 148.133  -2
   6   8  -7 425.936 148.133   1
  -8  -6   6 107.497 131.758  -2
   6   8  -6 107.497 131.758   1
  -8  -6   5 140.914 125.942  -2
   6   8  -5 140.914 125.942   1
  -8  -6   4 389.355 120.424  -2
   6   8  -4 389.355 120.424   1
  -8  -6   3 148.825 118.381  -2
   6   8  -3 148.825 118.381   1
  -8  -6   2 631.109 190.668  -2
   6   8  -2 631.109 190.668   1
  -8  -6   1 160.194 183.587  -2
   6   8  -1 160.194 183.587   1
  -8  -6   0-42.7163 186.612  -2
   6   8   0-42.7163 186.612   1
  -8  -6  -1 391.638 261.268  -2
   6   8   1 391.638 261.268   1
  -9  -6   9 19.8736 261.412  -2
   6   9  -9 19.8736 261.412   1
  -9  -6   8 84.9777 157.340  -2
   6   9  -8 84.9777 157.340   1
  -9  -6   7 112.013 152.196  -2
   6   9  -7 112.013 152.196   1
  -9  -6   6 27.0715 148.712  -2
   6   9  -6 27.0715 148.712   1
  -9  -6   5 767.974 166.694  -2
   6   9  -5 767.974 166.694   1
  -9  -6   4 404.034 150.146  -2
   6   9  -4 404.034 150.146   1
  -9  -6   3 45.8223 151.848  -2
   6   9  -3 45.8223 151.848   1
  -9  -6   2 92.8372 252.853  -2
   6   9  -2 92.8372 252.853   1
 -14   7  -5-13.7676 170.531  -2
  -7  14   3-13.7676 170.531   1
 -14   7  -4 13.5958 196.633  -2
  -7  14   2 13.5958 196.633   1
 -14   7  -3 128.135 203.633  -2
  -7  14   1 128.135 203.633   1
 -14   7  -2 222.721 208.377  -2
  -7  14   0 222.721 208.377   1
 -14   7  -1 435.790 203.266  -2
  -7  14  -1 435.790 203.266   1
 -14   7   0 243.937 206.438  -2
  -7  14  -2 243.937 206.438   1
  -7  14  -3-24.0793 159.214   1
   7 -14   4 13.8556 135.582   1
 -14   7   3-86.8202 215.284  -2
  -7  14  -4-86.8202 215.284   1
   7 -14   5 16.4144 133.612   1
 -14   7   4 106.682 210.092  -2
  -7  14  -5 106.682 210.092   1
   7 -14   6 131.590 142.434   1
 -14   7   5-119.120 233.067  -2
  -7  14  -6-119.120 233.067   1
 -14   7   6-21.0355 160.421  -2
  -7  14  -7-21.0355 160.421   1
 -13   7  -5-70.0208 184.768  -2
  -7  13   4-70.0208 184.768   1
 -13   7  -4 158.955 180.716  -2
  -7  13   3 158.955 180.716   1
  -7  13   2-15.4276 129.347   1
 -13   7  -3 275.199 181.774  -2
  -7  13   2 275.199 181.774   1
  -7  13   1 39.6335 123.817   1
 -13   7  -2 238.293 179.617  -2
  -7  13   1 238.293 179.617   1
 -13   7  -1 260.223 182.449  -2
  -7  13   0 260.223 182.449   1
 -13   7   0 175.237 183.560  -2
  -7  13  -1 175.237 183.560   1
 -13   7   1 128.481 184.650  -2
  -7  13  -2 128.481 184.650   1
 -13   7   2 236.449 188.963  -2
  -7  13  -3 236.449 188.963   1
   7 -13   4 83.2843 120.596   1
 -13   7   3-8.01040 194.898  -2
  -7  13  -4-8.01040 194.898   1
   7 -13   5 80.0252 124.601   1
 -13   7   4 3.04431 200.203  -2
  -7  13  -5 3.04431 200.203   1
   7 -13   6 16.0382 131.693   1
   7 -13   7 49.3311 141.292   1
 -13   7   6 52.9286 156.788  -2
  -7  13  -7 52.9286 156.788   1
   7 -13   8 129.711 149.908   1
 -13   7   7 190.710 152.160  -2
  -7  13  -8 190.710 152.160   1
  -7  13  -9 123.118 151.702   1
 -13   7   8 95.3840 153.540  -2
  -7  13  -9 95.3840 153.540   1
 -13   7   9 191.266 154.734  -2
  -7  13 -10 191.266 154.734   1
  -7  12   5 70.0744 99.4437   1
  -7  12   4 38.6766 96.8505   1
 -12   7  -5 1.31783 165.909  -2
  -7  12   4 1.31783 165.909   1
  -7  12   3 114.920 122.010   1
 -12   7  -4-47.2021 161.594  -2
  -7  12   3-47.2021 161.594   1
  -7  12   2 89.0700 125.997   1
 -12   7  -3 214.218 163.614  -2
  -7  12   2 214.218 163.614   1
  -7  12   1 36.6599 114.416   1
 -12   7  -2 158.223 162.006  -2
  -7  12   1 158.223 162.006   1
  -7  12   0 72.4541 120.673   1
 -12   7  -1 723.654 175.122  -2
  -7  12   0 723.654 175.122   1
  -7  12  -1 19.7984 107.512   1
 -12   7   0 65.4901 161.374  -2
  -7  12  -1 65.4901 161.374   1
 -12   7   1 234.089 166.439  -2
  -7  12  -2 234.089 166.439   1
   7 -12   3 104.392 115.254   1
 -12   7   2 70.0075 164.337  -2
  -7  12  -3 70.0075 164.337   1
   7 -12   4 158.971 120.696   1
 -12   7   3 146.100 175.767  -2
  -7  12  -4 146.100 175.767   1
   7 -12   5 37.4735 121.308   1
   7 -12   6 85.6471 127.939   1
   7 -12   7 57.2070 131.861   1
 -12   7   6 154.731 129.764  -2
  -7  12  -7 154.731 129.764   1
   7 -12   8 103.468 132.873   1
 -12   7   7 212.987 112.973  -2
  -7  12  -8 212.987 112.973   1
   7 -12   9-40.9732 133.106   1
 -12   7   8-5.81726 108.646  -2
  -7  12  -9-5.81726 108.646   1
 -12   7   9 31.9838 113.356  -2
  -7  12 -10 31.9838 113.356   1
  -7  11   7 61.3800 154.614   1
 -11   7  -8 2.75687 168.061  -2
  -7  11   7 2.75687 168.061   1
  -7  11   6 72.6288 93.4958   1
  -7  11   5 57.6104 140.005   1
 -11   7  -6 362.690 161.680  -2
  -7  11   5 362.690 161.680   1
  -7  11   4 3.62608 146.151   1
 -11   7  -5 96.0303 108.323  -2
  -7  11   4 96.0303 108.323   1
  -7  11   3 30.9828 114.192   1
 -11   7  -4 111.135 108.123  -2
  -7  11   3 111.135 108.123   1
  -7  11   2 80.8451 112.084   1
 -11   7  -3 371.125 144.367  -2
  -7  11   2 371.125 144.367   1
  -7  11   1 3.51518 101.134   1
 -11   7  -2 187.065 139.822  -2
  -7  11   1 187.065 139.822   1
  -7  11   0 58.5583 106.727   1
 -11   7  -1 109.592 135.388  -2
  -7  11   0 109.592 135.388   1
  -7  11  -1 46.9279 100.439   1
 -11   7   0 67.2565 134.358  -2
  -7  11  -1 67.2565 134.358   1
  -7  11  -2-12.9491 95.0048   1
 -11   7   1 94.1640 144.346  -2
  -7  11  -2 94.1640 144.346   1
  11  -7  -2 138.591 102.668  -2
   7 -11   3 138.591 102.668   1
   7 -11   4 43.1440 104.756   1
  11  -7  -4 111.531 152.431  -2
   7 -11   5 111.531 152.431   1
  11  -7  -5 286.962 101.063  -2
   7 -11   6 286.962 101.063   1
  11  -7  -6 59.6520 93.9262  -2
   7 -11   7 59.6520 93.9262   1
  11  -7  -7 186.501 87.9410  -2
   7 -11   8 186.501 87.9410   1
  11  -7  -8 59.3405 84.9367  -2
   7 -11   9 59.3405 84.9367   1
  11  -7  -9 71.8308 130.143  -2
   7 -11  10 71.8308 130.143   1
 -11   7  10-69.3171 193.804  -2
  -7  11 -11-69.3171 193.804   1
 -10   7 -10 149.221 185.050  -2
  -7  10   9 149.221 185.050   1
  -7  10   8 19.3787 144.585   1
 -10   7  -9-7.07885 161.058  -2
  -7  10   8-7.07885 161.058   1
 -10   7  -8 163.748 123.706  -2
  -7  10   7 163.748 123.706   1
 -10   7  -7 79.1219 116.749  -2
  -7  10   6 79.1219 116.749   1
 -10   7  -6 178.229 110.033  -2
  -7  10   5 178.229 110.033   1
 -10   7  -5 152.665 80.1539  -2
  -7  10   4 152.665 80.1539   1
 -10   7  -4-17.2036 76.8763  -2
  -7  10   3-17.2036 76.8763   1
 -10   7  -3 77.9954 75.5199  -2
  -7  10   2 77.9954 75.5199   1
 -10   7  -2 380.128 95.6456  -2
  -7  10   1 380.128 95.6456   1
 -10   7  -1 660.655 100.156  -2
  -7  10   0 660.655 100.156   1
 -10   7   0 1505.14 120.466  -2
  -7  10  -1 1505.14 120.466   1
 -10   7   1 606.028 83.4523  -2
  -7  10  -2 606.028 83.4523   1
 -10   7   2 316.899 86.4241  -2
  -7  10  -3 316.899 86.4241   1
 -10   7   3 135.987 82.7342  -2
  -7  10  -4 135.987 82.7342   1
 -10   7   4 69.1307 77.2757  -2
  -7  10  -5 69.1307 77.2757   1
  10  -7  -5 346.953 68.9993  -2
   7 -10   6 346.953 68.9993   1
 -10   7   6 556.551 67.5606  -2
  -7  10  -7 556.551 67.5606   1
  10  -7  -7 581.698 87.6016  -2
   7 -10   8 581.698 87.6016   1
  10  -7  -8 2.36460 78.2516  -2
   7 -10   9 2.36460 78.2516   1
 -10   7   9 35.4408 124.787  -2
  -7  10 -10 35.4408 124.787   1
  10  -7 -10 83.8398 123.462  -2
   7 -10  11 83.8398 123.462   1
  -9   7 -11 7.12161 177.667  -2
  -7   9  10 7.12161 177.667   1
  -9   7 -10 11.1512 125.726  -2
  -7   9   9 11.1512 125.726   1
   9  -7   9 110.149 96.8467  -2
   7  -9  -8 110.149 96.8467   1
   9  -7   8 90.3253 86.7733  -2
   7  -9  -7 90.3253 86.7733   1
   9  -7   7 204.205 83.1598  -2
   7  -9  -6 204.205 83.1598   1
   9  -7   6 51.6313 71.4825  -2
   7  -9  -5 51.6313 71.4825   1
  -9   7  -5 309.687 61.6834  -2
  -7   9   4 309.687 61.6834   1
  -9   7  -4 134.457 51.6971  -2
  -7   9   3 134.457 51.6971   1
  -9   7  -3 1050.95 74.4390  -2
  -7   9   2 1050.95 74.4390   1
  -9   7  -2 266.886 49.4912  -2
  -7   9   1 266.886 49.4912   1
  -9   7  -1 287.204 87.7417  -2
  -7   9   0 287.204 87.7417   1
  -9   7   0 1601.65 95.2342  -2
  -7   9  -1 1601.65 95.2342   1
  -9   7   1 896.714 83.6755  -2
  -7   9  -2 896.714 83.6755   1
  -9   7   2 488.288 72.1342  -2
  -7   9  -3 488.288 72.1342   1
  -9   7   3 115.749 80.4390  -2
  -7   9  -4 115.749 80.4390   1
  -7   9  -5 158.746 36.7682   1
  -9   7   4 170.116 80.4954  -2
  -7   9  -5 170.116 80.4954   1
  -9   7   5 215.803 43.5944  -2
  -7   9  -6 215.803 43.5944   1
  -9   7   6 61.8292 53.7208  -2
  -7   9  -7 61.8292 53.7208   1
   9  -7  -7 111.948 58.2230  -2
   7  -9   8 111.948 58.2230   1
   9  -7  -8 1106.01 140.856  -2
   7  -9   9 1106.01 140.856   1
   9  -7  -9 7.55328 119.445  -2
   7  -9  10 7.55328 119.445   1
   9  -7 -10 52.0354 172.876  -2
   7  -9  11 52.0354 172.876   1
   9  -7 -11 79.1598 186.999  -2
   7  -9  12 79.1598 186.999   1
   8  -7  13 478.021 218.414  -2
   7  -8 -12 478.021 218.414   1
   8  -7  12-15.3732 200.900  -2
   7  -8 -11-15.3732 200.900   1
   8  -7  11-3.31016 185.076  -2
   7  -8 -10-3.31016 185.076   1
   8  -7  10 120.531 111.356  -2
   7  -8  -9 120.531 111.356   1
   8  -7   9 538.337 117.486  -2
   7  -8  -8 538.337 117.486   1
  -8   7  -8 204.696 104.452  -2
  -7   8   7 204.696 104.452   1
   8  -7   7 216.838 78.1684  -2
   7  -8  -6 216.838 78.1684   1
  -8   7  -6 205.324 75.1749  -2
  -7   8   5 205.324 75.1749   1
  -8   7  -5 76.9690 51.5217  -2
  -7   8   4 76.9690 51.5217   1
  -8   7  -4 1579.46 66.4280  -2
  -7   8   3 1579.46 66.4280   1
  -8   7  -3 1068.13 57.8840  -2
  -7   8   2 1068.13 57.8840   1
  -8   7  -2 933.110 49.7534  -2
  -7   8   1 933.110 49.7534   1
  -8   7  -1 240.252 52.6003  -2
  -7   8   0 240.252 52.6003   1
  -8   7   0 172.823 73.7093  -2
  -7   8  -1 172.823 73.7093   1
  -8   7   1 334.814 67.8287  -2
  -7   8  -2 334.814 67.8287   1
  -8   7   2 1257.71 47.8551  -2
  -7   8  -3 1257.71 47.8551   1
   8  -7  -3 1735.76 75.8208  -2
   7  -8   4 1735.76 75.8208   1
   8  -7  -4 2631.59 97.6962  -2
   7  -8   5 2631.59 97.6962   1
   8  -7  -5 82.3563 62.7051  -2
   7  -8   6 82.3563 62.7051   1
   8  -7  -6 1065.42 71.3579  -2
   7  -8   7 1065.42 71.3579   1
  -8   7   7 164.121 77.1076  -2
  -7   8  -8 164.121 77.1076   1
   8  -7  -8 255.900 82.3683  -2
   7  -8   9 255.900 82.3683   1
   8  -7  -9 291.159 109.432  -2
   7  -8  10 291.159 109.432   1
   8  -7 -10 113.549 112.299  -2
   7  -8  11 113.549 112.299   1
   8  -7 -11 57.9940 111.725  -2
   7  -8  12 57.9940 111.725   1
  -8   7  12-44.4330 178.566  -2
  -7   8 -13-44.4330 178.566   1
   7  -7  14 24.9207 178.971  -2
   7  -7 -13 24.9207 178.971   1
   7  -7  13 6.82937 168.426  -2
   7  -7 -12 6.82937 168.426   1
   7  -7  12 43.4211 138.145  -2
   7  -7 -11 43.4211 138.145   1
   7  -7  11 81.3506 174.338  -2
   7  -7 -10 81.3506 174.338   1
   7  -7  10 204.301 171.805  -2
   7  -7  -9 204.301 171.805   1
   7  -7   9 63.1686 153.202  -2
   7  -7  -8 63.1686 153.202   1
   7  -7   8 326.819 154.598  -2
   7  -7  -7 326.819 154.598   1
   7  -7   7 79.1906 77.7383  -2
   7  -7  -6 79.1906 77.7383   1
  -7   7  -6 285.525 40.0583  -2
  -7   7   5 285.525 40.0583   1
  -7   7  -5 105.003 49.9304  -2
  -7   7   4 105.003 49.9304   1
  -7   7  -4 307.109 39.8508  -2
  -7   7   3 307.109 39.8508   1
  -7   7  -3 101.434 32.7328  -2
  -7   7   2 101.434 32.7328   1
  -7   7  -2 49.1894 29.0391  -2
  -7   7   1 49.1894 29.0391   1
  -7   7  -1 88.7257 34.0810  -2
  -7   7   0 88.7257 34.0810   1
  -7   7   0 134.965 41.1582  -2
  -7   7  -1 134.965 41.1582   1
  -7   7   1 21.8885 37.9867  -2
  -7   7  -2 21.8885 37.9867   1
  -7   7   2 91.3408 47.1132  -2
  -7   7  -3 91.3408 47.1132   1
  -7   7   3 301.126 47.2961  -2
  -7   7  -4 301.126 47.2961   1
  -7   7   4 126.606 46.3476  -2
  -7   7  -5 126.606 46.3476   1
   7  -7  -5 321.107 51.7557  -2
   7  -7   6 321.107 51.7557   1
  -7   7   6 259.774 88.3075  -2
  -7   7  -7 259.774 88.3075   1
   7  -7  -7 244.078 92.2541  -2
   7  -7   8 244.078 92.2541   1
   7  -7  -8 23.5620 119.439  -2
   7  -7   9 23.5620 119.439   1
  -7   7   9 296.565 97.0599  -2
  -7   7 -10 296.565 97.0599   1
   7  -7 -10 193.121 98.8076  -2
   7  -7  11 193.121 98.8076   1
   7  -7 -11 138.986 118.310  -2
   7  -7  12 138.986 118.310   1
   7  -7 -12 273.991 129.867  -2
   7  -7  13 273.991 129.867   1
  -7   7  13-22.3170 214.610  -2
  -7   7 -14-22.3170 214.610   1
   6  -7  14 2.37720 196.123  -2
   7  -6 -13 2.37720 196.123   1
   6  -7  13 87.8868 197.423  -2
   7  -6 -12 87.8868 197.423   1
   6  -7  12 137.583 191.287  -2
   7  -6 -11 137.583 191.287   1
   6  -7  11 557.612 195.846  -2
   7  -6 -10 557.612 195.846   1
   6  -7  10 433.781 180.810  -2
   7  -6  -9 433.781 180.810   1
   6  -7   9 59.3397 151.146  -2
   7  -6  -8 59.3397 151.146   1
   6  -7   8 421.390 97.0879  -2
   7  -6  -7 421.390 97.0879   1
   6  -7   7-14.9153 80.2166  -2
   7  -6  -6-14.9153 80.2166   1
   6  -7   6 425.806 92.6538  -2
   7  -6  -5 425.806 92.6538   1
  -6   7  -5 458.570 47.8696  -2
  -7   6   4 458.570 47.8696   1
  -6   7  -4 33.7705 44.3303  -2
  -7   6   3 33.7705 44.3303   1
  -6   7  -3 344.101 35.7347  -2
  -7   6   2 344.101 35.7347   1
  -6   7  -2 124.343 34.2649  -2
  -7   6   1 124.343 34.2649   1
  -6   7  -1 646.935 40.5545  -2
  -7   6   0 646.935 40.5545   1
  -6   7   0 1060.60 56.2943  -2
  -7   6  -1 1060.60 56.2943   1
  -6   7   1 279.143 46.5662  -2
  -7   6  -2 279.143 46.5662   1
  -6   7   2 1312.31 59.9112  -2
  -7   6  -3 1312.31 59.9112   1
  -6   7   3 163.254 34.2034  -2
  -7   6  -4 163.254 34.2034   1
   6  -7  -4 1282.57 59.0152  -2
   7  -6   5 1282.57 59.0152   1
   6  -7  -5 482.254 89.7091  -2
   7  -6   6 482.254 89.7091   1
  -6   7   6-9.31273 61.3391  -2
  -7   6  -7-9.31273 61.3391   1
   6  -7  -7 166.828 113.862  -2
   7  -6   8 166.828 113.862   1
   6  -7  -8 1184.18 146.400  -2
   7  -6   9 1184.18 146.400   1
   6  -7  -9 440.598 130.075  -2
   7  -6  10 440.598 130.075   1
   6  -7 -10 176.538 123.217  -2
   7  -6  11 176.538 123.217   1
  -6   7  11 22.8607 97.3664  -2
  -7   6 -12 22.8607 97.3664   1
  -6   7  12 118.719 110.757  -2
  -7   6 -13 118.719 110.757   1
  -6   7  13 113.043 207.770  -2
  -7   6 -14 113.043 207.770   1
   5  -7  14 5.78796 226.938  -2
   7  -5 -13 5.78796 226.938   1
   5  -7  13 220.356 204.219  -2
   7  -5 -12 220.356 204.219   1
   5  -7  12 271.432 195.859  -2
   7  -5 -11 271.432 195.859   1
   5  -7  11 106.138 172.720  -2
   7  -5 -10 106.138 172.720   1
   5  -7  10 80.9301 162.288  -2
   7  -5  -9 80.9301 162.288   1
   5  -7   9 708.640 98.5318  -2
   7  -5  -8 708.640 98.5318   1
   5  -7   8 111.632 82.2728  -2
   7  -5  -7 111.632 82.2728   1
   5  -7   7 911.201 89.3801  -2
   7  -5  -6 911.201 89.3801   1
  -5   7  -6 472.500 88.0289  -2
  -7   5   5 472.500 88.0289   1
  -5   7  -5 1000.72 54.6530  -2
  -7   5   4 1000.72 54.6530   1
  -5   7  -4 669.712 45.1054  -2
  -7   5   3 669.712 45.1054   1
  -5   7  -3 283.525 42.5094  -2
  -7   5   2 283.525 42.5094   1
  -5   7  -2 98.4384 26.6843  -2
  -7   5   1 98.4384 26.6843   1
   5  -7   1 1819.28 58.4338  -2
   7  -5   0 1819.28 58.4338   1
  -5   7   0 3652.48 78.7236  -2
  -7   5  -1 3652.48 78.7236   1
  -5   7   1 982.516 51.6868  -2
  -7   5  -2 982.516 51.6868   1
  -5   7   2 111.336 28.2812  -2
  -7   5  -3 111.336 28.2812   1
  -5   7   3 63.8950 37.6624  -2
  -7   5  -4 63.8950 37.6624   1
   5  -7  -4 500.446 56.0893  -2
   7  -5   5 500.446 56.0893   1
   5  -7  -5 564.088 112.672  -2
   7  -5   6 564.088 112.672   1
   5  -7  -6 197.624 104.538  -2
   7  -5   7 197.624 104.538   1
   5  -7  -7 1187.98 137.412  -2
   7  -5   8 1187.98 137.412   1
   5  -7  -8 992.063 135.787  -2
   7  -5   9 992.063 135.787   1
   5  -7  -9 58.9323 120.064  -2
   7  -5  10 58.9323 120.064   1
   5  -7 -10-0.81001 118.364  -2
   7  -5  11-0.81001 118.364   1
   5  -7 -11 43.1125 128.163  -2
   7  -5  12 43.1125 128.163   1
  -5   7  12 111.420 112.026  -2
  -7   5 -13 111.420 112.026   1
   5  -7 -13 110.434 183.894  -2
   7  -5  14 110.434 183.894   1
   4  -7  14 158.201 208.496  -2
   7  -4 -13 158.201 208.496   1
   4  -7  13 644.323 214.459  -2
   7  -4 -12 644.323 214.459   1
   4  -7  12 232.958 188.827  -2
   7  -4 -11 232.958 188.827   1
   4  -7  11 207.198 176.415  -2
   7  -4 -10 207.198 176.415   1
   4  -7  10 879.846 183.054  -2
   7  -4  -9 879.846 183.054   1
   4  -7   9 1917.34 108.496  -2
   7  -4  -8 1917.34 108.496   1
   4  -7   8 685.731 81.1460  -2
   7  -4  -7 685.731 81.1460   1
  -4   7  -7 36.5936 52.8344  -2
  -7   4   6 36.5936 52.8344   1
   7  -4  -5 1584.34 53.9435   1
   4  -7   6 2045.52 72.9963  -2
   7  -4  -5 2045.52 72.9963   1
   4  -7   5 2686.81 59.1672  -2
   7  -4  -4 2686.81 59.1672   1
   4  -7   4 248.511 37.7737  -2
   7  -4  -3 248.511 37.7737   1
  -4   7  -3 2365.46 70.1215  -2
  -7   4   2 2365.46 70.1215   1
  -4   7  -2 2163.77 78.0064  -2
  -7   4   1 2163.77 78.0064   1
  -4   7  -1 6413.06 77.9904  -2
  -7   4   0 6413.06 77.9904   1
  -4   7   0 1108.88 52.3716  -2
  -7   4  -1 1108.88 52.3716   1
  -4   7   1 122.403 41.5533  -2
  -7   4  -2 122.403 41.5533   1
  -4   7   2 1304.55 60.2488  -2
  -7   4  -3 1304.55 60.2488   1
  -4   7   3 778.937 54.7980  -2
  -7   4  -4 778.937 54.7980   1
   7  -4   5 287.911 44.2457   1
   4  -7  -4 4201.98 156.448  -2
   7  -4   5 4201.98 156.448   1
   4  -7  -5 474.342 106.783  -2
   7  -4   6 474.342 106.783   1
   4  -7  -6 564.306 113.687  -2
   7  -4   7 564.306 113.687   1
   4  -7  -7 384.750 115.360  -2
   7  -4   8 384.750 115.360   1
   4  -7  -8 363.979 122.556  -2
   7  -4   9 363.979 122.556   1
   4  -7  -9 6.81474 119.953  -2
   7  -4  10 6.81474 119.953   1
   4  -7 -10 54.2928 124.834  -2
   7  -4  11 54.2928 124.834   1
   4  -7 -11 29.0810 132.718  -2
   7  -4  12 29.0810 132.718   1
   4  -7 -12-21.2021 187.383  -2
   7  -4  13-21.2021 187.383   1
   4  -7 -13-194.458 199.817  -2
   7  -4  14-194.458 199.817   1
   3  -7  15 110.819 233.037  -2
   7  -3 -14 110.819 233.037   1
   3  -7  14 191.967 208.468  -2
   7  -3 -13 191.967 208.468   1
   3  -7  13 472.469 211.752  -2
   7  -3 -12 472.469 211.752   1
   3  -7  12 304.897 189.116  -2
   7  -3 -11 304.897 189.116   1
   3  -7  11-0.04177 181.285  -2
   7  -3 -10-0.04177 181.285   1
   7  -3  -9-18.3099 79.0218   1
   3  -7  10 23.0580 169.773  -2
   7  -3  -9 23.0580 169.773   1
   7  -3  -8 41.8766 63.6101   1
   3  -7   9 95.1985 161.218  -2
   7  -3  -8 95.1985 161.218   1
   7  -3  -7 29.7129 53.4904   1
   3  -7   8 13.2489 155.349  -2
   7  -3  -7 13.2489 155.349   1
   7  -3  -6 114.068 24.5845   1
  -3   7  -7 270.814 82.3177  -2
  -7   3   6 270.814 82.3177   1
  -3   7  -6 1034.37 58.5837  -2
  -7   3   5 1034.37 58.5837   1
   3  -7   5 225.037 53.7685  -2
   7  -3  -4 225.037 53.7685   1
   3  -7   4 263.307 49.9625  -2
   7  -3  -3 263.307 49.9625   1
  -3   7  -3 5529.72 72.7667  -2
  -7   3   2 5529.72 72.7667   1
  -3   7  -2 46.1619 43.6755  -2
  -7   3   1 46.1619 43.6755   1
  -7   3   0 4386.45 54.0761   1
   3  -7   1 6217.85 87.7621  -2
   7  -3   0 6217.85 87.7621   1
   3  -7   0 547.616 59.4508  -2
   7  -3   1 547.616 59.4508   1
  -7   3  -2 270.399 51.0672   1
  -3   7   1 276.711 63.9425  -2
  -7   3  -2 276.711 63.9425   1
  -7   3  -3 472.720 52.8547   1
   3  -7  -2 634.306 92.7126  -2
   7  -3   3 634.306 92.7126   1
   3  -7  -3 966.527 104.749  -2
   7  -3   4 966.527 104.749   1
   3  -7  -4 364.869 98.3946  -2
   7  -3   5 364.869 98.3946   1
   3  -7  -5 278.443 100.843  -2
   7  -3   6 278.443 100.843   1
   3  -7  -6 462.625 110.373  -2
   7  -3   7 462.625 110.373   1
   3  -7  -7 204.588 111.097  -2
   7  -3   8 204.588 111.097   1
   3  -7  -8 204.801 116.762  -2
   7  -3   9 204.801 116.762   1
   3  -7  -9 11.8769 119.352  -2
   7  -3  10 11.8769 119.352   1
   3  -7 -10 86.3917 127.821  -2
   7  -3  11 86.3917 127.821   1
   3  -7 -11 103.489 137.408  -2
   7  -3  12 103.489 137.408   1
   3  -7 -12 12.6699 183.025  -2
   7  -3  13 12.6699 183.025   1
   7  -2 -14-8.36792 178.890   1
   7  -2 -13-1.56805 155.821   1
   7  -2 -12 22.4140 158.301   1
   7  -2 -11-107.494 150.462   1
   7  -2 -10 181.135 143.112   1
   7  -2  -9 142.651 133.586   1
   7  -2  -8 31.2052 31.9440   1
   7  -2  -7 271.095 45.2954   1
   2  -7   8 234.064 163.130  -2
   7  -2  -7 234.064 163.130   1
   7  -2  -6 17.7609 43.3206   1
   2  -7   7 354.363 150.080  -2
   7  -2  -6 354.363 150.080   1
  -7   2   5 63.2373 45.9212   1
   2  -7   6 154.166 135.861  -2
   7  -2  -5 154.166 135.861   1
   7  -2  -4 39.0528 74.0668   1
   2  -7   5 2089.15 85.3140  -2
   7  -2  -4 2089.15 85.3140   1
   7  -2  -3 10.5199 75.4285   1
   2  -7   4 1120.32 75.0055  -2
   7  -2  -3 1120.32 75.0055   1
   7  -2  -2 209.602 31.4347   1
   2  -7   3 635.928 53.4638  -2
   7  -2  -2 635.928 53.4638   1
   7  -2  -1 9.12950 18.2833   1
   2  -7   2 247.405 80.4572  -2
   7  -2  -1 247.405 80.4572   1
  -7   2   0 74.2373 32.0572   1
   2  -7   1 2006.53 105.892  -2
   7  -2   0 2006.53 105.892   1
  -7   2  -1 482.416 45.3695   1
   2  -7   0 4442.96 199.687  -2
   7  -2   1 4442.96 199.687   1
  -7   2  -2 1085.09 42.1343   1
  -7   2  -3 2484.14 60.8792   1
   7  -2   4 39.5335 106.212   1
   2  -7  -3 326.064 111.249  -2
   7  -2   4 326.064 111.249   1
   7  -2   5 41.0526 121.445   1
   2  -7  -4 134.228 110.675  -2
   7  -2   5 134.228 110.675   1
   7  -2   6 24.2320 32.5979   1
   2  -7  -5 22.8319 119.301  -2
   7  -2   6 22.8319 119.301   1
   7  -2   7 538.327 148.311   1
   2  -7  -6 738.548 142.486  -2
   7  -2   7 738.548 142.486   1
   7  -2   8 333.864 89.6417   1
   7  -2   9 102.093 88.8000   1
   7  -2  10 47.8265 91.9263   1
   7  -2  11-10.9501 96.2705   1
   7  -2  12 56.6482 178.228   1
   7  -1 -14 173.364 180.833   1
   7  -1 -13-1.24929 165.588   1
   7  -1 -12-20.0209 159.419   1
   7  -1 -11 54.8953 147.447   1
   7  -1 -10 82.2154 51.2777   1
   7  -1  -9 136.806 20.5734   1
  -7   1   8 9.26871 18.6258   1
  -7   1   7 142.367 26.0924   1
  -7   1   6 126.960 31.5232   1
  -7   1   5 52.0156 24.6936   1
   1  -7   6 931.125 160.105  -2
   7  -1  -5 931.125 160.105   1
   7  -1  -4 20.8226 18.6138   1
  -7   1   3 22.5357 33.4418   1
   1  -7   4 1352.02 163.197  -2
   7  -1  -3 1352.02 163.197   1
   7  -1  -2 364.582 99.3097   1
   7  -1  -1 96.4456 50.3159   1
   7  -1   0 47.6715 13.2949   1
   7  -1   1 110.529 39.2211   1
   7  -1   2 207.609 41.6363   1
  -7   1  -3 367.555 23.1208   1
   7  -1   4 11.6520 50.9580   1
   7  -1   5 4.95257 19.6760   1
   7  -1   6 0.20194 24.9986   1
   7  -1   7 286.432 52.3338   1
   7  -1   8 1149.70 108.941   1
   7  -1   9 63.3151 86.1632   1
   7  -1  10 0.61861 88.9172   1
   7  -1  11 53.5626 169.417   1
   7  -1  12-9.80325 184.628   1
   7   0 -14 39.5157 181.261   1
   7   0 -13 108.565 164.424   1
   7   0 -12 147.137 154.003   1
   7   0 -11 13.9864 152.651   1
   7   0 -10 103.874 80.4644   1
   7   0  -9 41.4904 79.7398   1
  -7   0   8 1102.24 71.0198   1
  -7   0   7 17.3023 48.7455   1
   7   0  -6 284.387 53.8331   1
  -7   0   5 78.8954 34.3950   1
   7   0  -4 2605.81 59.6557   1
   7   0  -3 113.338 44.2287   1
   7   0  -2 322.846 120.612   1
   7   0  -1 775.695 52.1160   1
   7   0   0 28.7235 22.2960   1
   7   0   1 631.721 48.5428   1
   7   0   2 1.37015 14.0842   1
   7   0   3 72.0470 46.8427   1
   7   0   4-0.34319 96.4476   1
   7   0   5 214.751 150.084   1
   7   0   6 154.770 160.423   1
   7   0   7 152.367 76.6315   1
   7   0   8 107.954 79.6453   1
   7   0   9 225.118 170.631   1
   7   0  10-3.89165 172.200   1
   7   0  11 65.5350 183.935   1
   7   1 -14 19.0177 180.802   1
   7   1 -13 208.225 172.790   1
   7   1 -12-15.9312 163.174   1
   7   1 -11 87.4833 154.898   1
   7   1 -10 101.691 150.797   1
  -7  -1   9 1469.35 98.8106   1
  -7  -1   8 716.124 89.8177   1
  -1  -7   8 886.257 126.045  -2
   7   1  -8 886.257 126.045   1
  -7  -1   7 48.3781 61.8095   1
  -1  -7   7 88.7353 114.480  -2
   7   1  -7 88.7353 114.480   1
  -1  -7   6 456.558 77.8290  -2
   7   1  -6 456.558 77.8290   1
  -1  -7   5 300.440 73.0171  -2
   7   1  -5 300.440 73.0171   1
  -1  -7   4 1403.09 83.4042  -2
   7   1  -4 1403.09 83.4042   1
   7   1  -3 427.733 76.2608   1
  -1  -7   3 3146.62 114.677  -2
   7   1  -3 3146.62 114.677   1
   7   1  -2 1510.22 91.3175   1
  -7  -1   1 28.2791 34.1971   1
  -7  -1   0 1589.22 50.4658   1
  -1  -7   0 5176.80 119.153  -2
   7   1   0 5176.80 119.153   1
   7   1   1 17.3730 42.6170   1
  -1  -7  -1 341.148 57.7616  -2
   7   1   1 341.148 57.7616   1
   7   1   2 225.026 48.8770   1
   7   1   3 171.505 47.2914   1
   7   1   4 197.665 102.092   1
   7   1   5-5.02568 142.743   1
   7   1   6 411.875 163.733   1
   7   1   7-3.78392 167.351   1
   7   1   8 50.3473 169.878   1
   7   1   9 59.3408 173.051   1
   7   1  10 69.6584 179.088   1
  -2  -7  14 245.769 246.214  -2
   7   2 -14 245.769 246.214   1
  -2  -7  13 188.383 238.947  -2
   7   2 -13 188.383 238.947   1
  -2  -7  12 141.938 207.519  -2
   7   2 -12 141.938 207.519   1
  -2  -7  11 343.129 198.956  -2
   7   2 -11 343.129 198.956   1
  -2  -7  10 560.415 212.686  -2
   7   2 -10 560.415 212.686   1
   2   7  -9 269.889 82.3489  -2
  -7  -2   9 269.889 82.3489   1
  -7  -2   8 100.681 64.2367   1
  -2  -7   8 213.368 181.683  -2
   7   2  -8 213.368 181.683   1
  -7  -2   7-19.4862 58.8417   1
  -2  -7   7 93.4142 94.7316  -2
   7   2  -7 93.4142 94.7316   1
  -2  -7   6 108.979 82.3562  -2
   7   2  -6 108.979 82.3562   1
  -2  -7   5 297.382 82.8431  -2
   7   2  -5 297.382 82.8431   1
   7   2  -4-11.7051 62.0003   1
  -2  -7   4 731.940 100.335  -2
   7   2  -4 731.940 100.335   1
   7   2  -3 552.157 87.6176   1
  -2  -7   3 891.485 104.803  -2
   7   2  -3 891.485 104.803   1
   7   2  -2 319.664 89.3036   1
  -2  -7   2 293.383 61.8052  -2
   7   2  -2 293.383 61.8052   1
  -7  -2   1 9.81672 41.3520   1
  -2  -7   1 1467.12 89.1448  -2
   7   2  -1 1467.12 89.1448   1
  -7  -2   0-6.07524 45.4257   1
  -2  -7   0 1599.25 83.4739  -2
   7   2   0 1599.25 83.4739   1
  -2  -7  -1 605.531 66.8869  -2
   7   2   1 605.531 66.8869   1
  -7  -2  -2 0.68264 26.1174   1
  -2  -7  -2 109.169 53.3924  -2
   7   2   2 109.169 53.3924   1
   7   2   3 155.199 144.060   1
  -2  -7  -3 247.555 188.981  -2
   7   2   3 247.555 188.981   1
  -2  -7  -4 535.762 146.091  -2
   7   2   4 535.762 146.091   1
   7   2   5 53.5638 148.370   1
  -2  -7  -5 179.330 206.093  -2
   7   2   5 179.330 206.093   1
   7   2   6 144.463 171.184   1
   7   2   7 24.3963 173.362   1
   7   2   8-152.924 180.509   1
   7   2   9 126.703 169.605   1
  -3  -7  13 502.863 253.780  -2
   7   3 -13 502.863 253.780   1
  -3  -7  12 191.128 230.484  -2
   7   3 -12 191.128 230.484   1
  -3  -7  11 246.270 205.383  -2
   7   3 -11 246.270 205.383   1
  -3  -7  10 356.934 217.026  -2
   7   3 -10 356.934 217.026   1
   3   7  -9 28.0581 73.0034  -2
  -7  -3   9 28.0581 73.0034   1
   3   7  -8 100.264 74.7436  -2
  -7  -3   8 100.264 74.7436   1
  -3  -7   7 124.527 109.078  -2
   7   3  -7 124.527 109.078   1
  -3  -7   6 550.482 100.713  -2
   7   3  -6 550.482 100.713   1
   7   3  -5 142.472 59.7778   1
  -3  -7   5 821.280 104.616  -2
   7   3  -5 821.280 104.616   1
   7   3  -4 1082.50 99.1843   1
  -3  -7   4 4337.14 125.717  -2
   7   3  -4 4337.14 125.717   1
  -3  -7   3 561.068 64.8576  -2
   7   3  -3 561.068 64.8576   1
   7   3  -2 1786.92 136.398   1
  -3  -7   2 1643.11 76.3809  -2
   7   3  -2 1643.11 76.3809   1
  -3  -7   1 1724.23 62.7436  -2
   7   3  -1 1724.23 62.7436   1
  -7  -3   0 3310.99 121.626   1
  -3  -7   0 5057.41 215.203  -2
   7   3   0 5057.41 215.203   1
  -3  -7  -1 396.929 140.889  -2
   7   3   1 396.929 140.889   1
  -3  -7  -2 413.637 142.446  -2
   7   3   2 413.637 142.446   1
  -3  -7  -3 116.198 142.721  -2
   7   3   3 116.198 142.721   1
  -3  -7  -4 566.283 152.875  -2
   7   3   4 566.283 152.875   1
  -3  -7  -5 190.857 161.031  -2
   7   3   5 190.857 161.031   1
  -3  -7  -6 374.585 226.113  -2
   7   3   6 374.585 226.113   1
  -3  -7  -7 432.236 266.953  -2
   7   3   7 432.236 266.953   1
  -3  -7  -8-126.877 267.097  -2
   7   3   8-126.877 267.097   1
  -4  -7  13 500.641 261.714  -2
   7   4 -13 500.641 261.714   1
  -4  -7  12 339.464 238.855  -2
   7   4 -12 339.464 238.855   1
  -4  -7  11 651.501 242.886  -2
   7   4 -11 651.501 242.886   1
  -4  -7  10 166.920 207.252  -2
   7   4 -10 166.920 207.252   1
   4   7  -9 240.711 76.5812  -2
  -7  -4   9 240.711 76.5812   1
   4   7  -8 124.355 70.2078  -2
  -7  -4   8 124.355 70.2078   1
  -4  -7   7 87.4297 122.229  -2
   7   4  -7 87.4297 122.229   1
  -4  -7   6 1582.11 152.582  -2
   7   4  -6 1582.11 152.582   1
  -4  -7   5 924.823 96.9086  -2
   7   4  -5 924.823 96.9086   1
  -4  -7   4 202.202 80.6392  -2
   7   4  -4 202.202 80.6392   1
  -4  -7   3 730.595 93.7100  -2
   7   4  -3 730.595 93.7100   1
  -4  -7   2 673.253 92.4701  -2
   7   4  -2 673.253 92.4701   1
  -4  -7   1 2033.36 118.484  -2
   7   4  -1 2033.36 118.484   1
  -4  -7   0 477.833 239.442  -2
   7   4   0 477.833 239.442   1
  -4  -7  -1 401.004 153.825  -2
   7   4   1 401.004 153.825   1
  -4  -7  -2 681.024 165.422  -2
   7   4   2 681.024 165.422   1
  -4  -7  -3 688.921 160.144  -2
   7   4   3 688.921 160.144   1
  -4  -7  -4 79.5182 159.255  -2
   7   4   4 79.5182 159.255   1
  -4  -7  -5-0.30268 168.894  -2
   7   4   5-0.30268 168.894   1
  -4  -7  -6 485.821 257.491  -2
   7   4   6 485.821 257.491   1
  -4  -7  -7 191.544 279.463  -2
   7   4   7 191.544 279.463   1
  -5  -7  12 76.8508 247.502  -2
   7   5 -12 76.8508 247.502   1
  -5  -7  11 121.431 234.921  -2
   7   5 -11 121.431 234.921   1
  -5  -7  10 212.872 147.072  -2
   7   5 -10 212.872 147.072   1
  -5  -7   9 28.9483 129.157  -2
   7   5  -9 28.9483 129.157   1
  -5  -7   8 262.466 138.082  -2
   7   5  -8 262.466 138.082   1
  -5  -7   7 165.155 128.889  -2
   7   5  -7 165.155 128.889   1
  -5  -7   6 232.301 101.358  -2
   7   5  -6 232.301 101.358   1
  -5  -7   5 218.716 91.0375  -2
   7   5  -5 218.716 91.0375   1
  -5  -7   4 81.0736 80.6978  -2
   7   5  -4 81.0736 80.6978   1
  -5  -7   3 38.1127 83.4238  -2
   7   5  -3 38.1127 83.4238   1
  -5  -7   2 49.2541 83.3716  -2
   7   5  -2 49.2541 83.3716   1
  -5  -7   1 57.3347 84.1339  -2
   7   5  -1 57.3347 84.1339   1
  -5  -7   0 171.075 252.509  -2
   7   5   0 171.075 252.509   1
  -5  -7  -1 368.356 172.885  -2
   7   5   1 368.356 172.885   1
  -5  -7  -2 109.894 167.789  -2
   7   5   2 109.894 167.789   1
  -5  -7  -3 187.381 164.604  -2
   7   5   3 187.381 164.604   1
  -5  -7  -4 503.659 181.992  -2
   7   5   4 503.659 181.992   1
  -5  -7  -5 234.228 184.784  -2
   7   5   5 234.228 184.784   1
  -6  -7  11-3.67194 155.580  -2
   7   6 -11-3.67194 155.580   1
  -6  -7  10 74.2914 147.367  -2
   7   6 -10 74.2914 147.367   1
  -6  -7   9 83.2543 153.297  -2
   7   6  -9 83.2543 153.297   1
  -6  -7   8 100.926 132.535  -2
   7   6  -8 100.926 132.535   1
  -6  -7   7 5.48692 97.8632  -2
   7   6  -7 5.48692 97.8632   1
  -6  -7   6 64.9857 112.240  -2
   7   6  -6 64.9857 112.240   1
  -6  -7   5 55.8345 97.0220  -2
   7   6  -5 55.8345 97.0220   1
  -6  -7   4 71.3363 98.7354  -2
   7   6  -4 71.3363 98.7354   1
  -6  -7   3 151.024 98.6668  -2
   7   6  -3 151.024 98.6668   1
  -6  -7   2 108.073 93.5793  -2
   7   6  -2 108.073 93.5793   1
  -6  -7   1 115.494 98.2441  -2
   7   6  -1 115.494 98.2441   1
  -6  -7   0 36.5654 226.045  -2
   7   6   0 36.5654 226.045   1
  -6  -7  -1-19.0868 171.344  -2
   7   6   1-19.0868 171.344   1
  -6  -7  -2 110.309 181.421  -2
   7   6   2 110.309 181.421   1
  -6  -7  -3 179.134 182.522  -2
   7   6   3 179.134 182.522   1
  -7  -7  11-52.0386 255.423  -2
   7   7 -11-52.0386 255.423   1
  -7  -7  10-22.6413 182.214  -2
   7   7 -10-22.6413 182.214   1
  -7  -7   9-18.2632 234.483  -2
   7   7  -9-18.2632 234.483   1
  -7  -7   8 354.760 232.949  -2
   7   7  -8 354.760 232.949   1
  -7  -7   7 58.5413 110.439  -2
   7   7  -7 58.5413 110.439   1
  -7  -7   6 139.140 112.569  -2
   7   7  -6 139.140 112.569   1
  -7  -7   5 954.856 136.227  -2
   7   7  -5 954.856 136.227   1
  -7  -7   4 104.793 93.9104  -2
   7   7  -4 104.793 93.9104   1
  -7  -7   3 10.3047 109.831  -2
   7   7  -3 10.3047 109.831   1
  -7  -7   2 337.154 124.369  -2
   7   7  -2 337.154 124.369   1
  -7  -7   1 15.3222 174.494  -2
   7   7  -1 15.3222 174.494   1
  -7  -7   0 110.256 199.677  -2
   7   7   0 110.256 199.677   1
  -7  -7  -1 302.106 260.736  -2
   7   7   1 302.106 260.736   1
  -8  -7  10 227.420 255.334  -2
   7   8 -10 227.420 255.334   1
  -8  -7   9 117.947 257.588  -2
   7   8  -9 117.947 257.588   1
  -8  -7   8-7.54220 142.847  -2
   7   8  -8-7.54220 142.847   1
  -8  -7   7 475.147 161.597  -2
   7   8  -7 475.147 161.597   1
  -8  -7   6 112.001 143.374  -2
   7   8  -6 112.001 143.374   1
  -8  -7   5 461.561 143.246  -2
   7   8  -5 461.561 143.246   1
  -8  -7   4 666.101 157.349  -2
   7   8  -4 666.101 157.349   1
  -8  -7   3-3.51846 137.301  -2
   7   8  -3-3.51846 137.301   1
  -8  -7   2 104.338 147.317  -2
   7   8  -2 104.338 147.317   1
  -8  -7   1 29.8220 239.933  -2
   7   8  -1 29.8220 239.933   1
  -9  -7   6-57.3878 180.332  -2
   7   9  -6-57.3878 180.332   1
  -9  -7   5 16.3930 190.651  -2
   7   9  -5 16.3930 190.651   1
  -8  14   2 27.4312 153.333   1
 -14   8  -3-32.0080 194.055  -2
  -8  14   1-32.0080 194.055   1
 -14   8  -2 150.920 196.285  -2
  -8  14   0 150.920 196.285   1
 -14   8  -1 205.533 194.422  -2
  -8  14  -1 205.533 194.422   1
 -14   8   0 99.4267 189.821  -2
  -8  14  -2 99.4267 189.821   1
 -14   8   1 78.7983 186.703  -2
  -8  14  -3 78.7983 186.703   1
 -14   8   2-20.0542 202.841  -2
  -8  14  -4-20.0542 202.841   1
 -14   8   3 104.236 139.158  -2
  -8  14  -5 104.236 139.158   1
 -14   8   4-93.7534 214.309  -2
  -8  14  -6-93.7534 214.309   1
 -14   8   5 10.7212 160.627  -2
  -8  14  -7 10.7212 160.627   1
 -13   8  -5-60.5304 173.022  -2
  -8  13   3-60.5304 173.022   1
 -13   8  -4 116.840 176.249  -2
  -8  13   2 116.840 176.249   1
  -8  13   1 51.9315 90.5655   1
  -8  13   0-19.3572 129.103   1
 -13   8  -1 442.412 175.085  -2
  -8  13   0 442.412 175.085   1
 -13   8   0 219.617 174.110  -2
  -8  13  -1 219.617 174.110   1
 -13   8   1 181.563 175.772  -2
  -8  13  -2 181.563 175.772   1
 -13   8   2-45.9265 177.455  -2
  -8  13  -3-45.9265 177.455   1
   8 -13   4 138.809 138.286   1
 -13   8   3 1.58134 183.335  -2
  -8  13  -4 1.58134 183.335   1
   8 -13   5 34.5091 128.608   1
   8 -13   6 47.1774 131.769   1
   8 -13   7-30.4280 145.612   1
 -13   8   6-10.0607 146.235  -2
  -8  13  -7-10.0607 146.235   1
 -13   8   7-41.5155 144.289  -2
  -8  13  -8-41.5155 144.289   1
  -8  12   5 62.4004 103.363   1
  -8  12   4 30.2092 102.487   1
 -12   8  -5-80.8089 154.504  -2
  -8  12   4-80.8089 154.504   1
  -8  12   3 116.486 126.855   1
 -12   8  -4 119.952 152.079  -2
  -8  12   3 119.952 152.079   1
  -8  12   2-15.2233 114.812   1
 -12   8  -3 219.865 153.533  -2
  -8  12   2 219.865 153.533   1
  -8  12   1 70.0426 117.018   1
 -12   8  -2 338.261 153.187  -2
  -8  12   1 338.261 153.187   1
  -8  12   0 81.6660 111.971   1
 -12   8  -1 623.912 162.559  -2
  -8  12   0 623.912 162.559   1
  -8  12  -1 34.0564 118.347   1
 -12   8   0 1037.90 176.001  -2
  -8  12  -1 1037.90 176.001   1
  -8  12  -2 36.2917 108.505   1
 -12   8   1-15.8763 154.094  -2
  -8  12  -2-15.8763 154.094   1
 -12   8   2 238.592 169.068  -2
  -8  12  -3 238.592 169.068   1
   8 -12   4 103.981 125.783   1
   8 -12   5-35.0473 122.817   1
   8 -12   6 207.925 135.030   1
 -12   8   5 217.871 132.331  -2
  -8  12  -6 217.871 132.331   1
   8 -12   7 111.742 101.403   1
 -12   8   6 465.949 134.698  -2
  -8  12  -7 465.949 134.698   1
  -8  12  -8-21.9703 98.8738   1
 -12   8   7 147.014 133.176  -2
  -8  12  -8 147.014 133.176   1
  -8  12  -9 36.0751 75.6139   1
  -8  11   7 28.5960 103.176   1
  -8  11   6 87.6796 95.9814   1
  -8  11   5 29.6183 97.0184   1
  -8  11   4 15.4572 87.0805   1
 -11   8  -5-32.1351 127.402  -2
  -8  11   4-32.1351 127.402   1
  -8  11   3 23.0640 82.3774   1
 -11   8  -4 259.194 131.931  -2
  -8  11   3 259.194 131.931   1
  -8  11   2 1.18903 107.188   1
 -11   8  -3 380.870 136.639  -2
  -8  11   2 380.870 136.639   1
  -8  11   1-50.5067 112.494   1
 -11   8  -2 267.098 130.000  -2
  -8  11   1 267.098 130.000   1
  -8  11   0 9.15347 104.882   1
 -11   8  -1 183.486 128.113  -2
  -8  11   0 183.486 128.113   1
  -8  11  -1-44.2879 108.849   1
 -11   8   0 73.9190 125.887  -2
  -8  11  -1 73.9190 125.887   1
  -8  11  -2-2.05342 95.3414   1
 -11   8   1 23.8402 139.765  -2
  -8  11  -2 23.8402 139.765   1
   8 -11   3 117.338 124.870   1
   8 -11   4-14.7471 114.268   1
 -11   8   3 85.5315 109.388  -2
  -8  11  -4 85.5315 109.388   1
   8 -11   5 55.2833 124.689   1
 -11   8   4-53.5494 103.308  -2
  -8  11  -5-53.5494 103.308   1
   8 -11   6 31.0437 131.598   1
 -11   8   5 119.088 76.6123  -2
  -8  11  -6 119.088 76.6123   1
   8 -11   7 71.2055 90.3602   1
 -11   8   6 56.5671 109.054  -2
  -8  11  -7 56.5671 109.054   1
   8 -11   8 118.265 136.556   1
 -11   8   7 69.2891 93.3081  -2
  -8  11  -8 69.2891 93.3081   1
   8 -11   9 40.2078 75.1377   1
 -11   8   8 158.166 184.340  -2
  -8  11  -9 158.166 184.340   1
 -11   8   9 186.248 186.151  -2
  -8  11 -10 186.248 186.151   1
  -8  10   8-12.3145 153.117   1
 -10   8  -9 235.467 179.516  -2
  -8  10   8 235.467 179.516   1
  -8  10   7 67.6724 146.482   1
 -10   8  -8-13.4659 171.955  -2
  -8  10   7-13.4659 171.955   1
  -8  10   6 21.1506 136.652   1
 -10   8  -7 169.704 162.051  -2
  -8  10   6 169.704 162.051   1
  -8  10   5 41.6080 126.741   1
 -10   8  -6 23.1811 153.707  -2
  -8  10   5 23.1811 153.707   1
  -8  10   4 81.0465 120.981   1
 -10   8  -5 215.022 152.602  -2
  -8  10   4 215.022 152.602   1
  -8  10   3 11.9671 117.733   1
 -10   8  -4 189.753 88.7010  -2
  -8  10   3 189.753 88.7010   1
 -10   8  -3 312.196 77.6657  -2
  -8  10   2 312.196 77.6657   1
  -8  10   1 76.7355 104.958   1
 -10   8  -2 292.014 115.982  -2
  -8  10   1 292.014 115.982   1
  -8  10   0 165.753 99.1287   1
 -10   8  -1 409.256 119.535  -2
  -8  10   0 409.256 119.535   1
  -8  10  -1 6.51717 84.3934   1
 -10   8   0 280.811 85.8553  -2
  -8  10  -1 280.811 85.8553   1
  -8  10  -2 60.8558 93.4945   1
 -10   8   1 42.4738 80.6748  -2
  -8  10  -2 42.4738 80.6748   1
  -8  10  -3 51.7075 83.1035   1
 -10   8   2 130.460 85.1385  -2
  -8  10  -3 130.460 85.1385   1
 -10   8   3 540.463 94.4227  -2
  -8  10  -4 540.463 94.4227   1
 -10   8   4 534.659 93.9265  -2
  -8  10  -5 534.659 93.9265   1
 -10   8   5 65.9872 57.9030  -2
  -8  10  -6 65.9872 57.9030   1
 -10   8   6 119.974 57.9198  -2
  -8  10  -7 119.974 57.9198   1
  10  -8  -7 160.277 76.6699  -2
   8 -10   8 160.277 76.6699   1
  10  -8  -8 60.3191 123.974  -2
   8 -10   9 60.3191 123.974   1
  10  -8  -9-1.65054 134.356  -2
   8 -10  10-1.65054 134.356   1
  -9   8 -11 69.0913 182.699  -2
  -8   9  10 69.0913 182.699   1
  -8   9   9 55.7649 155.545   1
  -9   8 -10 256.559 169.619  -2
  -8   9   9 256.559 169.619   1
  -8   9   8 319.106 162.482   1
  -9   8  -9 679.676 181.292  -2
  -8   9   8 679.676 181.292   1
  -9   8  -8 196.711 90.9877  -2
  -8   9   7 196.711 90.9877   1
  -9   8  -7 108.662 83.8503  -2
  -8   9   6 108.662 83.8503   1
   9  -8   6 316.998 79.6708  -2
   8  -9  -5 316.998 79.6708   1
  -9   8  -5 287.120 72.3392  -2
  -8   9   4 287.120 72.3392   1
  -9   8  -4 201.356 55.2377  -2
  -8   9   3 201.356 55.2377   1
  -9   8  -3 556.165 76.4120  -2
  -8   9   2 556.165 76.4120   1
  -9   8  -2 208.453 67.6305  -2
  -8   9   1 208.453 67.6305   1
  -9   8  -1 626.792 73.9845  -2
  -8   9   0 626.792 73.9845   1
  -9   8   0 35.1420 54.5981  -2
  -8   9  -1 35.1420 54.5981   1
  -9   8   1 148.563 78.3699  -2
  -8   9  -2 148.563 78.3699   1
  -9   8   2 130.216 67.5966  -2
  -8   9  -3 130.216 67.5966   1
  -9   8   3 67.2915 81.0921  -2
  -8   9  -4 67.2915 81.0921   1
  -9   8   4 85.8019 54.3016  -2
  -8   9  -5 85.8019 54.3016   1
  -9   8   5 74.6496 64.6358  -2
  -8   9  -6 74.6496 64.6358   1
   9  -8  -6 214.541 69.9588  -2
   8  -9   7 214.541 69.9588   1
  -9   8   7 57.3979 120.127  -2
  -8   9  -8 57.3979 120.127   1
   9  -8  -8 168.351 123.322  -2
   8  -9   9 168.351 123.322   1
   9  -8  -9-64.3957 192.286  -2
   8  -9  10-64.3957 192.286   1
   9  -8 -10-39.8524 197.567  -2
   8  -9  11-39.8524 197.567   1
   8  -8  13-59.2157 216.846  -2
   8  -8 -12-59.2157 216.846   1
   8  -8  12-10.8606 203.068  -2
   8  -8 -11-10.8606 203.068   1
   8  -8  11 20.6833 181.501  -2
   8  -8 -10 20.6833 181.501   1
   8  -8  10 242.686 176.240  -2
   8  -8  -9 242.686 176.240   1
   8  -8   9 420.635 169.448  -2
   8  -8  -8 420.635 169.448   1
   8  -8   8 593.844 164.114  -2
   8  -8  -7 593.844 164.114   1
  -8   8  -7 61.7675 90.6504  -2
  -8   8   6 61.7675 90.6504   1
  -8   8  -6 100.687 74.0860  -2
  -8   8   5 100.687 74.0860   1
  -8   8  -5 152.175 70.5695  -2
  -8   8   4 152.175 70.5695   1
  -8   8  -4 107.582 45.7140  -2
  -8   8   3 107.582 45.7140   1
  -8   8  -3 749.919 49.8662  -2
  -8   8   2 749.919 49.8662   1
  -8   8  -2 275.138 41.0024  -2
  -8   8   1 275.138 41.0024   1
  -8   8  -1 219.265 39.8436  -2
  -8   8   0 219.265 39.8436   1
  -8   8   0 291.991 46.5500  -2
  -8   8  -1 291.991 46.5500   1
  -8   8   1 173.446 46.3415  -2
  -8   8  -2 173.446 46.3415   1
  -8   8   2 487.396 62.3459  -2
  -8   8  -3 487.396 62.3459   1
  -8   8   3 77.1955 54.4529  -2
  -8   8  -4 77.1955 54.4529   1
   8  -8  -4 123.803 49.8218  -2
   8  -8   5 123.803 49.8218   1
  -8   8   5 103.635 53.7062  -2
  -8   8  -6 103.635 53.7062   1
   8  -8  -6-3.24473 90.7634  -2
   8  -8   7-3.24473 90.7634   1
  -8   8   7 557.996 106.684  -2
  -8   8  -8 557.996 106.684   1
  -8   8   8 423.217 99.3737  -2
  -8   8  -9 423.217 99.3737   1
   8  -8  -9 144.355 111.708  -2
   8  -8  10 144.355 111.708   1
   8  -8 -10 52.8895 126.324  -2
   8  -8  11 52.8895 126.324   1
   7  -8  14 3.51922 200.803  -2
   8  -7 -13 3.51922 200.803   1
   7  -8  13 146.482 206.422  -2
   8  -7 -12 146.482 206.422   1
   7  -8  12 39.0649 194.524  -2
   8  -7 -11 39.0649 194.524   1
   7  -8  11 24.6099 186.616  -2
   8  -7 -10 24.6099 186.616   1
   7  -8  10 92.7569 149.661  -2
   8  -7  -9 92.7569 149.661   1
   7  -8   9 70.0991 161.671  -2
   8  -7  -8 70.0991 161.671   1
   7  -8   8 17.2410 127.779  -2
   8  -7  -7 17.2410 127.779   1
   7  -8   7 783.257 165.082  -2
   8  -7  -6 783.257 165.082   1
   7  -8   6 83.7817 125.665  -2
   8  -7  -5 83.7817 125.665   1
  -7   8  -5 2033.48 70.3210  -2
  -8   7   4 2033.48 70.3210   1
  -7   8  -4 1379.39 60.9953  -2
  -8   7   3 1379.39 60.9953   1
  -7   8  -3 1004.66 47.8865  -2
  -8   7   2 1004.66 47.8865   1
  -7   8  -2 273.205 40.9779  -2
  -8   7   1 273.205 40.9779   1
  -7   8  -1 285.217 43.0889  -2
  -8   7   0 285.217 43.0889   1
  -7   8   0 344.593 49.2697  -2
  -8   7  -1 344.593 49.2697   1
  -7   8   1 595.952 61.4617  -2
  -8   7  -2 595.952 61.4617   1
  -7   8   2 1166.94 67.4103  -2
  -8   7  -3 1166.94 67.4103   1
  -7   8   3 1842.31 63.4898  -2
  -8   7  -4 1842.31 63.4898   1
   7  -8  -4 66.7913 41.1072  -2
   8  -7   5 66.7913 41.1072   1
  -7   8   5 172.574 86.9430  -2
  -8   7  -6 172.574 86.9430   1
   7  -8  -6 138.527 89.8078  -2
   8  -7   7 138.527 89.8078   1
   7  -8  -7 290.032 129.800  -2
   8  -7   8 290.032 129.800   1
   7  -8  -8 546.228 138.949  -2
   8  -7   9 546.228 138.949   1
   7  -8  -9 101.715 132.962  -2
   8  -7  10 101.715 132.962   1
  -7   8  10 34.8575 97.8049  -2
  -8   7 -11 34.8575 97.8049   1
  -7   8  11-3.64410 134.618  -2
  -8   7 -12-3.64410 134.618   1
  -7   8  12 259.606 199.989  -2
  -8   7 -13 259.606 199.989   1
   6  -8  14 31.4189 229.002  -2
   8  -6 -13 31.4189 229.002   1
   6  -8  13 63.5159 178.318  -2
   8  -6 -12 63.5159 178.318   1
   6  -8  12 223.228 200.521  -2
   8  -6 -11 223.228 200.521   1
   6  -8  11 211.080 201.983  -2
   8  -6 -10 211.080 201.983   1
   6  -8  10 172.790 176.885  -2
   8  -6  -9 172.790 176.885   1
   6  -8   9 224.930 165.548  -2
   8  -6  -8 224.930 165.548   1
   6  -8   8 19.3609 152.407  -2
   8  -6  -7 19.3609 152.407   1
   6  -8   7 255.863 148.392  -2
   8  -6  -6 255.863 148.392   1
  -6   8  -6 165.461 78.5462  -2
  -8   6   5 165.461 78.5462   1
  -6   8  -5 406.031 54.6293  -2
  -8   6   4 406.031 54.6293   1
  -6   8  -4 240.726 55.1721  -2
  -8   6   3 240.726 55.1721   1
  -6   8  -3 1373.05 43.9209  -2
  -8   6   2 1373.05 43.9209   1
  -6   8  -2 2245.99 54.3292  -2
  -8   6   1 2245.99 54.3292   1
  -6   8  -1 206.831 54.8519  -2
  -8   6   0 206.831 54.8519   1
  -6   8   0 51.6661 49.4026  -2
  -8   6  -1 51.6661 49.4026   1
  -6   8   1 338.388 57.1578  -2
  -8   6  -2 338.388 57.1578   1
  -6   8   2 289.198 36.2667  -2
  -8   6  -3 289.198 36.2667   1
  -6   8   3 1772.40 56.6480  -2
  -8   6  -4 1772.40 56.6480   1
   6  -8  -4 455.996 62.6898  -2
   8  -6   5 455.996 62.6898   1
   6  -8  -5 47.1302 74.5042  -2
   8  -6   6 47.1302 74.5042   1
   6  -8  -6 125.693 112.453  -2
   8  -6   7 125.693 112.453   1
   6  -8  -7 236.750 122.139  -2
   8  -6   8 236.750 122.139   1
   6  -8  -8 134.000 123.724  -2
   8  -6   9 134.000 123.724   1
   6  -8  -9 271.828 135.468  -2
   8  -6  10 271.828 135.468   1
   6  -8 -10 34.8023 119.713  -2
   8  -6  11 34.8023 119.713   1
   6  -8 -11 0.21353 159.757  -2
   8  -6  12 0.21353 159.757   1
  -6   8  12 6.02103 146.594  -2
  -8   6 -13 6.02103 146.594   1
   5  -8  14 117.279 224.368  -2
   8  -5 -13 117.279 224.368   1
   5  -8  13 33.3632 199.994  -2
   8  -5 -12 33.3632 199.994   1
   5  -8  12-26.3106 206.804  -2
   8  -5 -11-26.3106 206.804   1
   5  -8  11 195.663 188.485  -2
   8  -5 -10 195.663 188.485   1
   5  -8  10 4.31152 172.886  -2
   8  -5  -9 4.31152 172.886   1
   5  -8   9-0.54002 164.451  -2
   8  -5  -8-0.54002 164.451   1
   5  -8   8 1079.00 186.481  -2
   8  -5  -7 1079.00 186.481   1
  -5   8  -7 146.871 91.9340  -2
  -8   5   6 146.871 91.9340   1
  -5   8  -6 720.629 107.923  -2
  -8   5   5 720.629 107.923   1
  -5   8  -5 381.356 51.3144  -2
  -8   5   4 381.356 51.3144   1
  -5   8  -4 822.836 57.2630  -2
  -8   5   3 822.836 57.2630   1
  -5   8  -3 354.781 51.7921  -2
  -8   5   2 354.781 51.7921   1
  -5   8  -2 160.454 47.4705  -2
  -8   5   1 160.454 47.4705   1
  -5   8  -1 423.495 51.9476  -2
  -8   5   0 423.495 51.9476   1
  -5   8   0 7.37667 45.3444  -2
  -8   5  -1 7.37667 45.3444   1
  -5   8   1 219.773 25.1647  -2
  -8   5  -2 219.773 25.1647   1
   5  -8  -2 185.018 49.2463  -2
   8  -5   3 185.018 49.2463   1
  -5   8   3 51.3263 50.8277  -2
  -8   5  -4 51.3263 50.8277   1
   5  -8  -4 1028.02 132.375  -2
   8  -5   5 1028.02 132.375   1
   5  -8  -5 194.337 107.365  -2
   8  -5   6 194.337 107.365   1
   5  -8  -6 196.131 113.800  -2
   8  -5   7 196.131 113.800   1
   5  -8  -7 874.060 143.888  -2
   8  -5   8 874.060 143.888   1
   5  -8  -8 316.002 131.633  -2
   8  -5   9 316.002 131.633   1
   5  -8  -9 153.762 131.158  -2
   8  -5  10 153.762 131.158   1
   5  -8 -10-1.15858 137.250  -2
   8  -5  11-1.15858 137.250   1
   5  -8 -11-34.0063 191.780  -2
   8  -5  12-34.0063 191.780   1
   5  -8 -12 28.8239 182.565  -2
   8  -5  13 28.8239 182.565   1
   4  -8  14 31.6590 224.460  -2
   8  -4 -13 31.6590 224.460   1
   4  -8  13 0.27861 204.004  -2
   8  -4 -12 0.27861 204.004   1
   4  -8  12 34.7113 202.586  -2
   8  -4 -11 34.7113 202.586   1
   4  -8  11 241.624 192.375  -2
   8  -4 -10 241.624 192.375   1
   4  -8  10 76.0205 176.561  -2
   8  -4  -9 76.0205 176.561   1
   4  -8   9 519.907 178.560  -2
   8  -4  -8 519.907 178.560   1
  -4   8  -8 668.557 57.1196  -2
  -8   4   7 668.557 57.1196   1
   4  -8   7 150.622 29.2300  -2
   8  -4  -6 150.622 29.2300   1
   4  -8   6 1739.53 65.5081  -2
   8  -4  -5 1739.53 65.5081   1
   4  -8   5 2.01276 47.2631  -2
   8  -4  -4 2.01276 47.2631   1
   4  -8   4 897.864 57.2498  -2
   8  -4  -3 897.864 57.2498   1
  -4   8  -3 2199.70 68.1206  -2
  -8   4   2 2199.70 68.1206   1
  -4   8  -2 282.665 43.0018  -2
  -8   4   1 282.665 43.0018   1
  -8   4   0 247.644 32.5607   1
  -4   8  -1 472.744 62.7341  -2
  -8   4   0 472.744 62.7341   1
  -4   8   0 218.596 51.1366  -2
  -8   4  -1 218.596 51.1366   1
  -4   8   1 68.1679 54.9667  -2
  -8   4  -2 68.1679 54.9667   1
  -4   8   2 1370.22 79.2793  -2
  -8   4  -3 1370.22 79.2793   1
  -4   8   3 511.715 62.1414  -2
  -8   4  -4 511.715 62.1414   1
   4  -8  -4 208.543 107.062  -2
   8  -4   5 208.543 107.062   1
   4  -8  -5 752.429 125.629  -2
   8  -4   6 752.429 125.629   1
   4  -8  -6 1117.79 143.340  -2
   8  -4   7 1117.79 143.340   1
   4  -8  -7-9.79788 120.081  -2
   8  -4   8-9.79788 120.081   1
   4  -8  -8-34.4764 122.649  -2
   8  -4   9-34.4764 122.649   1
   4  -8  -9-9.59327 132.216  -2
   8  -4  10-9.59327 132.216   1
   4  -8 -10 36.8143 135.990  -2
   8  -4  11 36.8143 135.990   1
   4  -8 -11-32.9299 191.953  -2
   8  -4  12-32.9299 191.953   1
   4  -8 -12-35.9849 194.999  -2
   8  -4  13-35.9849 194.999   1
   3  -8  14-61.3283 228.158  -2
   8  -3 -13-61.3283 228.158   1
   3  -8  13-33.7790 222.611  -2
   8  -3 -12-33.7790 222.611   1
   3  -8  12 79.7413 205.834  -2
   8  -3 -11 79.7413 205.834   1
   3  -8  11-32.0855 197.238  -2
   8  -3 -10-32.0855 197.238   1
   3  -8  10 169.195 186.260  -2
   8  -3  -9 169.195 186.260   1
   3  -8   9 686.347 185.197  -2
   8  -3  -8 686.347 185.197   1
   8  -3  -7 266.892 36.4991   1
  -3   8  -8 1777.77 58.7183  -2
  -8   3   7 1777.77 58.7183   1
   3  -8   7 214.486 55.5321  -2
   8  -3  -6 214.486 55.5321   1
  -3   8  -6 186.691 58.1960  -2
  -8   3   5 186.691 58.1960   1
   3  -8   5 614.893 49.7470  -2
   8  -3  -4 614.893 49.7470   1
   3  -8   4 99.2140 51.0050  -2
   8  -3  -3 99.2140 51.0050   1
   3  -8   3 591.252 58.0268  -2
   8  -3  -2 591.252 58.0268   1
  -8   3   1 2.89059 22.3893   1
   3  -8   2 27.2267 54.2234  -2
   8  -3  -1 27.2267 54.2234   1
  -8   3   0 26.6108 33.3713   1
   3  -8   1 71.1492 65.1522  -2
   8  -3   0 71.1492 65.1522   1
  -8   3  -1 1318.13 73.2313   1
   3  -8   0 1693.82 171.440  -2
   8  -3   1 1693.82 171.440   1
   3  -8  -1 1227.24 60.6384  -2
   8  -3   2 1227.24 60.6384   1
   3  -8  -2 203.269 54.5504  -2
   8  -3   3 203.269 54.5504   1
   3  -8  -3 582.018 170.510  -2
   8  -3   4 582.018 170.510   1
   3  -8  -4 766.855 113.282  -2
   8  -3   5 766.855 113.282   1
   3  -8  -5 204.780 104.604  -2
   8  -3   6 204.780 104.604   1
   3  -8  -6 211.448 113.945  -2
   8  -3   7 211.448 113.945   1
   3  -8  -7 526.836 124.650  -2
   8  -3   8 526.836 124.650   1
   3  -8  -8 165.967 123.683  -2
   8  -3   9 165.967 123.683   1
   3  -8  -9 99.7558 131.951  -2
   8  -3  10 99.7558 131.951   1
   3  -8 -10-36.7257 141.531  -2
   8  -3  11-36.7257 141.531   1
   2  -8  14 340.812 226.678  -2
   8  -2 -13 340.812 226.678   1
   2  -8  13-60.8823 218.134  -2
   8  -2 -12-60.8823 218.134   1
   2  -8  12 208.052 208.022  -2
   8  -2 -11 208.052 208.022   1
   2  -8  11 751.271 215.539  -2
   8  -2 -10 751.271 215.539   1
   2  -8  10 263.723 185.181  -2
   8  -2  -9 263.723 185.181   1
   8  -2  -8 130.413 58.3246   1
  -2   8  -9 152.301 48.8269  -2
  -8   2   8 152.301 48.8269   1
   2  -8   8 747.430 50.5397  -2
   8  -2  -7 747.430 50.5397   1
  -2   8  -7 1357.59 57.9439  -2
  -8   2   6 1357.59 57.9439   1
  -8   2   5 64.7093 53.4821   1
   2  -8   6 631.317 52.3624  -2
   8  -2  -5 631.317 52.3624   1
  -8   2   4 313.331 58.5064   1
   2  -8   5 854.279 65.5236  -2
   8  -2  -4 854.279 65.5236   1
  -8   2   3 17.1294 38.1325   1
   2  -8   4 98.9039 52.9182  -2
   8  -2  -3 98.9039 52.9182   1
  -8   2   2 225.667 39.0880   1
   2  -8   3 465.798 95.2002  -2
   8  -2  -2 465.798 95.2002   1
   2  -8   2 1343.81 111.976  -2
   8  -2  -1 1343.81 111.976   1
  -8   2   0 14.0959 46.9386   1
   2  -8   1-17.3334 98.3670  -2
   8  -2   0-17.3334 98.3670   1
  -8   2  -1 230.929 62.9480   1
   2  -8   0 57.3953 112.549  -2
   8  -2   1 57.3953 112.549   1
  -8   2  -2 325.394 42.2504   1
   2  -8  -1 734.424 126.083  -2
   8  -2   2 734.424 126.083   1
  -8   2  -3 1209.58 52.3596   1
   2  -8  -2 1610.10 199.840  -2
   8  -2   3 1610.10 199.840   1
   2  -8  -3 218.218 163.659  -2
   8  -2   4 218.218 163.659   1
   2  -8  -4 498.270 181.227  -2
   8  -2   5 498.270 181.227   1
   2  -8  -5 281.867 107.768  -2
   8  -2   6 281.867 107.768   1
   2  -8  -6 290.358 110.228  -2
   8  -2   7 290.358 110.228   1
   2  -8  -7 563.158 122.860  -2
   8  -2   8 563.158 122.860   1
   2  -8  -8 53.4697 123.823  -2
   8  -2   9 53.4697 123.823   1
   2  -8  -9 126.564 128.526  -2
   8  -2  10 126.564 128.526   1
   2  -8 -10 317.475 239.105  -2
   8  -2  11 317.475 239.105   1
   8  -1 -13 33.2288 177.981   1
   8  -1 -12-39.9702 173.201   1
   8  -1 -11 253.635 164.371   1
   1  -8  11-31.2664 203.636  -2
   8  -1 -10-31.2664 203.636   1
  -8   1   9 1521.75 85.2826   1
   1  -8  10 1667.90 227.111  -2
   8  -1  -9 1667.90 227.111   1
   8  -1  -8 241.522 91.6254   1
  -1   8  -9 1124.88 113.409  -2
  -8   1   8 1124.88 113.409   1
  -8   1   7 38.4772 54.8457   1
   1  -8   8 293.497 180.779  -2
   8  -1  -7 293.497 180.779   1
   8  -1  -6 229.009 34.6371   1
  -1   8  -7 1015.24 102.266  -2
  -8   1   6 1015.24 102.266   1
   8  -1  -5 3286.01 52.6941   1
   1  -8   6 4695.08 151.921  -2
   8  -1  -5 4695.08 151.921   1
  -8   1   4 2041.10 98.0841   1
   1  -8   5 2510.58 132.998  -2
   8  -1  -4 2510.58 132.998   1
   1  -8   4 830.366 112.275  -2
   8  -1  -3 830.366 112.275   1
   8  -1  -2 57.2915 108.983   1
   1  -8   3 1470.42 164.627  -2
   8  -1  -2 1470.42 164.627   1
   8  -1  -1 25.4876 108.584   1
   1  -8   2 209.325 143.055  -2
   8  -1  -1 209.325 143.055   1
  -8   1   0 80.3435 60.2773   1
   1  -8   1 1493.96 127.966  -2
   8  -1   0 1493.96 127.966   1
   8  -1   1 379.500 65.4753   1
   1  -8   0 1261.16 180.872  -2
   8  -1   1 1261.16 180.872   1
   8  -1   2 1149.07 86.0533   1
   1  -8  -1 1721.04 200.137  -2
   8  -1   2 1721.04 200.137   1
   8  -1   3 16.5326 18.6485   1
   1  -8  -2-84.0987 175.363  -2
   8  -1   3-84.0987 175.363   1
   8  -1   4 641.377 165.190   1
   8  -1   5 54.5600 142.616   1
   8  -1   6 353.867 153.123   1
   8  -1   7 185.947 158.886   1
   8  -1   8 574.645 181.650   1
   1  -8  -7 891.384 150.350  -2
   8  -1   8 891.384 150.350   1
   8  -1   9 138.195 172.536   1
   8  -1  10 40.1100 181.336   1
   8   0 -13-12.1603 174.659   1
   8   0 -12 120.211 170.819   1
   8   0 -11 550.462 181.408   1
   8   0 -10 1032.53 106.932   1
  -8   0   9 2.49364 56.3265   1
  -8   0   8 1441.33 84.4114   1
  -8   0   7 35.9264 43.8578   1
   0  -8   8 215.635 180.475  -2
   8   0  -7 215.635 180.475   1
   8   0  -6 281.724 55.0752   1
   0  -8   7 404.033 183.939  -2
   8   0  -6 404.033 183.939   1
   8   0  -5 1.73043 48.7568   1
   0  -8   6 1318.49 205.019  -2
   8   0  -5 1318.49 205.019   1
   8   0  -4 676.387 142.807   1
   0  -8   5 1435.45 80.6405  -2
   8   0  -4 1435.45 80.6405   1
   8   0  -3 472.666 133.144   1
   8   0  -2 232.084 120.218   1
   8   0  -1 13.8506 36.4582   1
   0  -8   2 361.010 163.329  -2
   8   0  -1 361.010 163.329   1
  -8   0   0 59.9650 56.2034   1
   8   0   1 105.957 49.4642   1
   0  -8   0 991.953 189.198  -2
   8   0   1 991.953 189.198   1
   8   0   2 62.2534 50.2847   1
   8   0   3 117.268 52.5634   1
   8   0   4 46.8185 155.801   1
   8   0   5 462.731 170.814   1
   8   0   6 6.21244 152.552   1
   8   0   7 440.231 164.157   1
   8   0   8 92.2497 172.852   1
   8   0   9 237.957 179.753   1
   8   1 -13 39.6599 186.447   1
   8   1 -12 100.070 171.318   1
   8   1 -11 143.593 163.860   1
  -8  -1  10 170.150 63.1395   1
  -8  -1   9 288.785 64.5271   1
  -8  -1   8 349.997 70.8609   1
  -1  -8   8 616.572 199.274  -2
   8   1  -8 616.572 199.274   1
  -8  -1   7 288.592 60.3580   1
  -1  -8   7 376.702 107.403  -2
   8   1  -7 376.702 107.403   1
   8   1  -6 234.095 142.144   1
  -1  -8   6 409.623 90.5164  -2
   8   1  -6 409.623 90.5164   1
   8   1  -5 761.474 112.732   1
  -1  -8   5 1770.49 118.623  -2
   8   1  -5 1770.49 118.623   1
   8   1  -4 111.449 96.2302   1
  -1  -8   4 248.824 98.1433  -2
   8   1  -4 248.824 98.1433   1
   8   1  -3 5.35192 140.584   1
   8   1  -2 89.3676 73.7297   1
   8   1  -1 92.5128 50.0339   1
  -8  -1   0 692.235 57.6759   1
   8   1   1 9.17044 54.3555   1
  -1  -8  -1 958.238 60.5296  -2
   8   1   1 958.238 60.5296   1
   8   1   2 38.2091 45.8512   1
  -1  -8  -2 161.456 45.4583  -2
   8   1   2 161.456 45.4583   1
   8   1   3 435.176 43.6942   1
   8   1   4 72.1306 109.781   1
   8   1   5 22.1514 161.988   1
   8   1   6 10.4728 163.327   1
   8   1   7-33.2151 176.811   1
   8   1   8 108.084 169.736   1
   8   1   9-65.0035 183.130   1
  -2  -8  13 302.584 252.162  -2
   8   2 -13 302.584 252.162   1
  -2  -8  12 160.454 241.750  -2
   8   2 -12 160.454 241.750   1
  -2  -8  11 168.216 145.746  -2
   8   2 -11 168.216 145.746   1
  -8  -2  10 110.773 73.5314   1
  -2  -8  10 312.619 143.776  -2
   8   2 -10 312.619 143.776   1
  -8  -2   9 39.1354 70.5242   1
  -2  -8   9 540.526 144.242  -2
   8   2  -9 540.526 144.242   1
  -8  -2   8 25.7022 70.4651   1
  -2  -8   8 91.0442 92.8561  -2
   8   2  -8 91.0442 92.8561   1
  -2  -8   7 148.648 89.2846  -2
   8   2  -7 148.648 89.2846   1
  -2  -8   6 125.011 86.2275  -2
   8   2  -6 125.011 86.2275   1
  -2  -8   5 360.204 99.3045  -2
   8   2  -5 360.204 99.3045   1
   8   2  -4 233.561 158.661   1
  -2  -8   4 203.412 112.364  -2
   8   2  -4 203.412 112.364   1
   8   2  -3 16.4365 78.4160   1
  -2  -8   3 135.211 101.544  -2
   8   2  -3 135.211 101.544   1
  -2  -8   2 293.513 208.085  -2
   8   2  -2 293.513 208.085   1
  -8  -2   1 245.688 72.4031   1
  -2  -8   1 591.934 79.4267  -2
   8   2  -1 591.934 79.4267   1
   8   2   0 164.862 141.794   1
  -2  -8   0 693.521 78.8874  -2
   8   2   0 693.521 78.8874   1
   8   2   1 132.089 109.464   1
  -2  -8  -1 161.748 72.8202  -2
   8   2   1 161.748 72.8202   1
   8   2   2 178.750 113.928   1
   8   2   3 29.7922 110.577   1
   8   2   4 184.539 118.531   1
   8   2   5 311.563 129.186   1
   8   2   6-25.7938 193.041   1
   8   2   7-15.6792 203.936   1
  -3  -8  12 190.734 236.899  -2
   8   3 -12 190.734 236.899   1
  -3  -8  11-43.6225 227.656  -2
   8   3 -11-43.6225 227.656   1
   3   8 -10-4.62073 85.4199  -2
  -8  -3  10-4.62073 85.4199   1
   3   8  -9 203.200 71.0320  -2
  -8  -3   9 203.200 71.0320   1
  -3  -8   8 147.289 68.4818  -2
   8   3  -8 147.289 68.4818   1
  -3  -8   7 136.835 101.720  -2
   8   3  -7 136.835 101.720   1
  -3  -8   6 919.266 110.350  -2
   8   3  -6 919.266 110.350   1
  -3  -8   5 260.335 115.975  -2
   8   3  -5 260.335 115.975   1
  -3  -8   4 428.164 123.740  -2
   8   3  -4 428.164 123.740   1
  -3  -8   3 662.229 82.2711  -2
   8   3  -3 662.229 82.2711   1
  -3  -8   2 304.077 77.4075  -2
   8   3  -2 304.077 77.4075   1
  -3  -8   1 1622.03 114.760  -2
   8   3  -1 1622.03 114.760   1
  -3  -8   0 277.821 80.7161  -2
   8   3   0 277.821 80.7161   1
  -3  -8  -1 381.165 79.2141  -2
   8   3   1 381.165 79.2141   1
  -3  -8  -2 854.971 162.865  -2
   8   3   2 854.971 162.865   1
  -3  -8  -3 292.377 157.419  -2
   8   3   3 292.377 157.419   1
  -3  -8  -4 100.359 164.661  -2
   8   3   4 100.359 164.661   1
  -3  -8  -5 8.24226 258.826  -2
   8   3   5 8.24226 258.826   1
  -3  -8  -6 235.470 266.321  -2
   8   3   6 235.470 266.321   1
  -4  -8  12 301.115 255.049  -2
   8   4 -12 301.115 255.049   1
  -4  -8  11 16.1688 237.496  -2
   8   4 -11 16.1688 237.496   1
  -4  -8  10 7.80350 145.851  -2
   8   4 -10 7.80350 145.851   1
  -4  -8   9 121.163 135.505  -2
   8   4  -9 121.163 135.505   1
  -4  -8   8 154.977 117.304  -2
   8   4  -8 154.977 117.304   1
  -4  -8   7 297.099 118.087  -2
   8   4  -7 297.099 118.087   1
  -4  -8   6 613.029 139.246  -2
   8   4  -6 613.029 139.246   1
  -4  -8   5 311.151 130.103  -2
   8   4  -5 311.151 130.103   1
  -4  -8   4 198.449 83.7815  -2
   8   4  -4 198.449 83.7815   1
  -4  -8   3 258.537 86.8628  -2
   8   4  -3 258.537 86.8628   1
  -4  -8   2 340.118 86.5933  -2
   8   4  -2 340.118 86.5933   1
  -4  -8   1 132.732 90.1023  -2
   8   4  -1 132.732 90.1023   1
  -4  -8   0 77.5835 83.0985  -2
   8   4   0 77.5835 83.0985   1
  -4  -8  -1 308.393 160.236  -2
   8   4   1 308.393 160.236   1
  -4  -8  -2 367.827 159.781  -2
   8   4   2 367.827 159.781   1
  -4  -8  -3 315.611 170.312  -2
   8   4   3 315.611 170.312   1
  -4  -8  -4 297.721 174.503  -2
   8   4   4 297.721 174.503   1
  -4  -8  -5 101.630 260.945  -2
   8   4   5 101.630 260.945   1
  -5  -8  11 329.807 272.865  -2
   8   5 -11 329.807 272.865   1
  -5  -8  10 193.874 244.534  -2
   8   5 -10 193.874 244.534   1
  -5  -8   9 73.9082 153.301  -2
   8   5  -9 73.9082 153.301   1
  -5  -8   8 212.694 128.160  -2
   8   5  -8 212.694 128.160   1
  -5  -8   7 137.525 148.417  -2
   8   5  -7 137.525 148.417   1
  -5  -8   6 237.938 140.788  -2
   8   5  -6 237.938 140.788   1
  -5  -8   5 63.6772 94.2471  -2
   8   5  -5 63.6772 94.2471   1
  -5  -8   4 150.716 94.5014  -2
   8   5  -4 150.716 94.5014   1
  -5  -8   3 368.510 98.3038  -2
   8   5  -3 368.510 98.3038   1
  -5  -8   2 183.922 95.9045  -2
   8   5  -2 183.922 95.9045   1
  -5  -8   1 10.5260 106.971  -2
   8   5  -1 10.5260 106.971   1
  -5  -8   0 641.306 182.377  -2
   8   5   0 641.306 182.377   1
  -5  -8  -1 131.300 179.025  -2
   8   5   1 131.300 179.025   1
  -5  -8  -2 373.676 178.537  -2
   8   5   2 373.676 178.537   1
  -5  -8  -3-45.4826 263.515  -2
   8   5   3-45.4826 263.515   1
  -6  -8   9 295.628 216.784  -2
   8   6  -9 295.628 216.784   1
  -6  -8   8 137.322 170.759  -2
   8   6  -8 137.322 170.759   1
  -6  -8   7 426.561 174.801  -2
   8   6  -7 426.561 174.801   1
  -6  -8   6 316.237 112.080  -2
   8   6  -6 316.237 112.080   1
  -6  -8   5 81.1067 106.608  -2
   8   6  -5 81.1067 106.608   1
  -6  -8   4 249.212 112.069  -2
   8   6  -4 249.212 112.069   1
  -6  -8   3 60.5710 109.396  -2
   8   6  -3 60.5710 109.396   1
  -6  -8   2 141.550 158.841  -2
   8   6  -2 141.550 158.841   1
  -6  -8   1 114.299 308.629  -2
   8   6  -1 114.299 308.629   1
  -6  -8   0 291.262 203.023  -2
   8   6   0 291.262 203.023   1
  -7  -8   7 734.966 252.689  -2
   8   7  -7 734.966 252.689   1
  -7  -8   6 112.183 122.867  -2
   8   7  -6 112.183 122.867   1
  -7  -8   5 262.801 148.096  -2
   8   7  -5 262.801 148.096   1
  -7  -8   4 180.114 142.813  -2
   8   7  -4 180.114 142.813   1
  -7  -8   3 66.7811 229.941  -2
   8   7  -3 66.7811 229.941   1
  -7  -8   2 150.707 209.313  -2
   8   7  -2 150.707 209.313   1
  -8  -8   6 401.773 199.465  -2
   8   8  -6 401.773 199.465   1
  -8  -8   5 67.1061 243.891  -2
   8   8  -5 67.1061 243.891   1
  -8  -8   4 53.8206 244.882  -2
   8   8  -4 53.8206 244.882   1
  -8  -8   3-108.751 226.601  -2
   8   8  -3-108.751 226.601   1
 -14   9   0 325.337 189.298  -2
  -9  14  -2 325.337 189.298   1
 -14   9   1 212.619 187.740  -2
  -9  14  -3 212.619 187.740   1
 -14   9   2-31.8251 189.850  -2
  -9  14  -4-31.8251 189.850   1
 -14   9   3-68.9483 198.406  -2
  -9  14  -5-68.9483 198.406   1
 -14   9   4 83.5187 205.990  -2
  -9  14  -6 83.5187 205.990   1
 -13   9  -2 199.277 116.836  -2
  -9  13   0 199.277 116.836   1
 -13   9  -1 119.187 117.110  -2
  -9  13  -1 119.187 117.110   1
 -13   9   0 273.007 166.551  -2
  -9  13  -2 273.007 166.551   1
 -13   9   1 141.534 172.081  -2
  -9  13  -3 141.534 172.081   1
  -9  13  -4 27.6228 138.661   1
  -9  13  -5-46.5952 145.466   1
  13  -9  -3 294.184 196.458  -2
   9 -13   5 294.184 196.458   1
  13  -9  -4-20.3326 192.638  -2
   9 -13   6-20.3326 192.638   1
 -12   9  -7 144.529 205.348  -2
  -9  12   5 144.529 205.348   1
  -9  12   4 0.52729 101.829   1
  -9  12   3 68.4635 117.150   1
  -9  12   2-42.0541 117.391   1
  -9  12   1 39.2197 126.366   1
 -12   9  -2 177.472 138.207  -2
  -9  12   1 177.472 138.207   1
  -9  12   0-3.20795 113.825   1
 -12   9  -1 176.221 140.766  -2
  -9  12   0 176.221 140.766   1
  -9  12  -1-3.73870 114.177   1
 -12   9   0 353.001 141.488  -2
  -9  12  -1 353.001 141.488   1
  -9  12  -2-9.40067 109.861   1
 -12   9   1 410.124 154.449  -2
  -9  12  -2 410.124 154.449   1
 -12   9   2 98.8770 161.100  -2
  -9  12  -3 98.8770 161.100   1
   9 -12   4 112.758 124.715   1
  -9  12  -5 21.4403 70.7286   1
   9 -12   6 38.1895 69.6506   1
   9 -12   7 76.1127 101.693   1
  -9  12  -8 88.9976 135.846   1
  -9  11   7 71.8523 160.077   1
  -9  11   6 52.6738 99.2109   1
  -9  11   5 36.0164 97.5410   1
  -9  11   4 24.3325 87.2029   1
  -9  11   3-6.57817 83.1235   1
  -9  11   2 69.2515 109.537   1
 -11   9  -3 112.978 123.388  -2
  -9  11   2 112.978 123.388   1
  -9  11   1 28.7424 114.175   1
 -11   9  -2 207.674 121.405  -2
  -9  11   1 207.674 121.405   1
  -9  11   0 14.5027 107.797   1
 -11   9  -1 76.8577 119.155  -2
  -9  11   0 76.8577 119.155   1
  -9  11  -1 2.71753 108.566   1
 -11   9   0 98.7275 120.399  -2
  -9  11  -1 98.7275 120.399   1
  -9  11  -2 221.491 73.9614   1
 -11   9   1 323.390 137.959  -2
  -9  11  -2 323.390 137.959   1
  -9  11  -3 0.66844 65.0340   1
  -9  11  -4 41.1607 75.0281   1
  -9  11  -5 351.747 84.1471   1
   9 -11   6 94.2337 90.6200   1
 -11   9   5 165.692 77.3946  -2
  -9  11  -6 165.692 77.3946   1
  -9  11  -7 51.2648 92.4718   1
   9 -11   8 12.8405 98.1194   1
  -9  11  -9-15.5480 138.808   1
  -9  10   8 9.08301 105.717   1
  -9  10   7 11.3773 100.936   1
  -9  10   6 51.0845 95.4988   1
  -9  10   5 24.0509 84.1321   1
  -9  10   4 33.6729 85.3658   1
  -9  10   3 54.5752 77.8311   1
 -10   9  -4 60.6703 103.081  -2
  -9  10   3 60.6703 103.081   1
  -9  10   2 3.83458 73.0838   1
 -10   9  -3 249.175 109.650  -2
  -9  10   2 249.175 109.650   1
  -9  10   1 8.45309 100.651   1
 -10   9  -2 235.390 104.701  -2
  -9  10   1 235.390 104.701   1
  -9  10   0 42.7722 67.0455   1
 -10   9  -1 190.382 108.545  -2
  -9  10   0 190.382 108.545   1
  -9  10  -1-36.8917 95.1712   1
 -10   9   0 121.048 81.2452  -2
  -9  10  -1 121.048 81.2452   1
  -9  10  -2 56.5849 92.1410   1
 -10   9   1 148.074 113.707  -2
  -9  10  -2 148.074 113.707   1
  -9  10  -3 35.9520 88.4945   1
 -10   9   2 66.4534 113.014  -2
  -9  10  -3 66.4534 113.014   1
   9 -10   4 155.645 126.942   1
 -10   9   3 65.4338 114.147  -2
  -9  10  -4 65.4338 114.147   1
   9 -10   5 81.2501 85.4841   1
 -10   9   4 59.1355 68.6407  -2
  -9  10  -5 59.1355 68.6407   1
   9 -10   6 97.2403 87.7993   1
 -10   9   5 161.537 70.5454  -2
  -9  10  -6 161.537 70.5454   1
   9 -10   7 27.8431 126.468   1
 -10   9   6 55.4286 165.425  -2
  -9  10  -7 55.4286 165.425   1
   9 -10   8 37.5681 141.550   1
 -10   9   7 265.654 177.837  -2
  -9  10  -8 265.654 177.837   1
  10  -9  -8 175.200 135.229  -2
   9 -10   9 175.200 135.229   1
  -9   9   9 100.400 127.763   1
  -9   9   8 128.243 148.949   1
  -9   9  -9 380.699 167.189  -2
  -9   9   8 380.699 167.189   1
  -9   9   7-54.6992 132.834   1
  -9   9  -8-1.29539 161.554  -2
  -9   9   7-1.29539 161.554   1
  -9   9   6 14.6491 125.888   1
  -9   9  -7-29.9137 148.302  -2
  -9   9   6-29.9137 148.302   1
  -9   9   5 36.2628 113.506   1
  -9   9  -6 146.118 146.257  -2
  -9   9   5 146.118 146.257   1
  -9   9   4 34.6833 107.626   1
  -9   9  -5 2.59875 145.633  -2
  -9   9   4 2.59875 145.633   1
  -9   9   3 42.9594 105.538   1
  -9   9  -4 76.2290 73.3489  -2
  -9   9   3 76.2290 73.3489   1
  -9   9   2 6.61291 100.660   1
  -9   9  -3 193.234 65.7246  -2
  -9   9   2 193.234 65.7246   1
  -9   9  -2 135.085 62.5221  -2
  -9   9   1 135.085 62.5221   1
  -9   9  -1 231.732 63.0459  -2
  -9   9   0 231.732 63.0459   1
  -9   9  -1 19.5989 80.2206   1
  -9   9   0 170.520 76.5280  -2
  -9   9  -1 170.520 76.5280   1
  -9   9  -2-29.2337 87.0226   1
  -9   9   1-14.0790 109.846  -2
  -9   9  -2-14.0790 109.846   1
  -9   9  -3-9.82115 81.4459   1
  -9   9   2 103.183 88.9544  -2
  -9   9  -3 103.183 88.9544   1
  -9   9  -4-22.1074 83.5936   1
  -9   9   3 107.184 77.0215  -2
  -9   9  -4 107.184 77.0215   1
   9  -9  -4-1.25557 60.5672  -2
   9  -9   5-1.25557 60.5672   1
  -9   9  -6 43.6926 56.9383   1
   9  -9  -5 157.108 110.295  -2
   9  -9   6 157.108 110.295   1
   9  -9  -6 25.9459 112.966  -2
   9  -9   7 25.9459 112.966   1
   9  -9  -7 161.214 120.087  -2
   9  -9   8 161.214 120.087   1
   9  -9  -8 131.455 126.708  -2
   9  -9   9 131.455 126.708   1
   9  -9  -9 91.1671 198.530  -2
   9  -9  10 91.1671 198.530   1
   8  -9  12-132.153 208.264  -2
   9  -8 -11-132.153 208.264   1
   8  -9  11 129.620 202.536  -2
   9  -8 -10 129.620 202.536   1
   8  -9  10 38.7536 182.921  -2
   9  -8  -9 38.7536 182.921   1
   8  -9   9 112.491 176.970  -2
   9  -8  -8 112.491 176.970   1
   8  -9   8 51.5005 152.868  -2
   9  -8  -7 51.5005 152.868   1
   8  -9   7 236.513 143.112  -2
   9  -8  -6 236.513 143.112   1
  -8   9  -6 21.0278 76.7065  -2
  -9   8   5 21.0278 76.7065   1
  -8   9  -5 93.7595 69.9190  -2
  -9   8   4 93.7595 69.9190   1
  -8   9  -4 84.3081 60.2597  -2
  -9   8   3 84.3081 60.2597   1
  -8   9  -3 170.735 49.6303  -2
  -9   8   2 170.735 49.6303   1
  -8   9  -2 339.239 58.9977  -2
  -9   8   1 339.239 58.9977   1
  -8   9  -1 86.1891 54.5550  -2
  -9   8   0 86.1891 54.5550   1
  -8   9   0 924.977 99.2449  -2
  -9   8  -1 924.977 99.2449   1
  -8   9   1 131.439 76.7017  -2
  -9   8  -2 131.439 76.7017   1
  -8   9   2 414.112 71.1267  -2
  -9   8  -3 414.112 71.1267   1
  -8   9   3 189.875 47.3439  -2
  -9   8  -4 189.875 47.3439   1
   8  -9  -4 245.459 54.5962  -2
   9  -8   5 245.459 54.5962   1
   8  -9  -5 331.075 97.2648  -2
   9  -8   6 331.075 97.2648   1
   8  -9  -6 197.974 98.0659  -2
   9  -8   7 197.974 98.0659   1
   8  -9  -7 274.318 99.8890  -2
   9  -8   8 274.318 99.8890   1
   8  -9  -8 553.969 144.764  -2
   9  -8   9 553.969 144.764   1
   8  -9  -9 104.235 135.889  -2
   9  -8  10 104.235 135.889   1
   8  -9 -10 9.75366 199.044  -2
   9  -8  11 9.75366 199.044   1
   7  -9  13-162.525 226.234  -2
   9  -7 -12-162.525 226.234   1
   7  -9  12-10.1683 209.174  -2
   9  -7 -11-10.1683 209.174   1
   7  -9  11 51.5935 199.777  -2
   9  -7 -10 51.5935 199.777   1
   7  -9  10-6.56794 180.634  -2
   9  -7  -9-6.56794 180.634   1
   7  -9   9 733.724 197.085  -2
   9  -7  -8 733.724 197.085   1
   7  -9   8 363.861 170.345  -2
   9  -7  -7 363.861 170.345   1
   7  -9   7 7.92787 131.201  -2
   9  -7  -6 7.92787 131.201   1
  -7   9  -6 201.915 95.6085  -2
  -9   7   5 201.915 95.6085   1
  -7   9  -5 113.632 69.2490  -2
  -9   7   4 113.632 69.2490   1
  -7   9  -4 89.4312 44.4439  -2
  -9   7   3 89.4312 44.4439   1
  -7   9  -3 379.119 53.8963  -2
  -9   7   2 379.119 53.8963   1
  -7   9  -2 1113.76 47.6515  -2
  -9   7   1 1113.76 47.6515   1
  -7   9  -1 1872.23 64.8701  -2
  -9   7   0 1872.23 64.8701   1
  -7   9   0 324.124 68.8150  -2
  -9   7  -1 324.124 68.8150   1
  -7   9   1 312.380 62.5802  -2
  -9   7  -2 312.380 62.5802   1
  -7   9   2 797.781 49.4113  -2
  -9   7  -3 797.781 49.4113   1
  -7   9   3 138.194 38.3477  -2
  -9   7  -4 138.194 38.3477   1
   7  -9  -4 332.213 95.8757  -2
   9  -7   5 332.213 95.8757   1
  -7   9   5 95.0708 90.4684  -2
  -9   7  -6 95.0708 90.4684   1
   7  -9  -6 279.669 127.085  -2
   9  -7   7 279.669 127.085   1
   7  -9  -7 67.6302 129.161  -2
   9  -7   8 67.6302 129.161   1
   7  -9  -8 165.949 128.944  -2
   9  -7   9 165.949 128.944   1
   7  -9  -9 144.463 141.907  -2
   9  -7  10 144.463 141.907   1
   7  -9 -10 168.375 205.719  -2
   9  -7  11 168.375 205.719   1
  -7   9  11 198.469 196.270  -2
  -9   7 -12 198.469 196.270   1
   6  -9  14 1.58518 240.060  -2
   9  -6 -13 1.58518 240.060   1
   6  -9  13-52.0215 228.890  -2
   9  -6 -12-52.0215 228.890   1
   6  -9  12-56.7317 209.297  -2
   9  -6 -11-56.7317 209.297   1
   6  -9  11 42.0554 194.649  -2
   9  -6 -10 42.0554 194.649   1
   6  -9  10 3.51341 154.381  -2
   9  -6  -9 3.51341 154.381   1
   6  -9   9 193.586 181.259  -2
   9  -6  -8 193.586 181.259   1
   6  -9   8 79.1228 158.951  -2
   9  -6  -7 79.1228 158.951   1
  -6   9  -7 446.641 108.092  -2
  -9   6   6 446.641 108.092   1
  -6   9  -6 270.994 99.3804  -2
  -9   6   5 270.994 99.3804   1
  -6   9  -5 389.750 72.0513  -2
  -9   6   4 389.750 72.0513   1
  -6   9  -4 171.774 49.6290  -2
  -9   6   3 171.774 49.6290   1
  -6   9  -3 1151.12 64.0298  -2
  -9   6   2 1151.12 64.0298   1
  -6   9  -2 5462.84 105.687  -2
  -9   6   1 5462.84 105.687   1
  -6   9  -1 1706.54 88.1340  -2
  -9   6   0 1706.54 88.1340   1
  -6   9   0 4412.70 121.769  -2
  -9   6  -1 4412.70 121.769   1
  -6   9   1 1001.88 75.5492  -2
  -9   6  -2 1001.88 75.5492   1
  -6   9   2 114.692 66.6490  -2
  -9   6  -3 114.692 66.6490   1
  -6   9   3 92.9648 57.8997  -2
  -9   6  -4 92.9648 57.8997   1
   6  -9  -4 359.271 92.3555  -2
   9  -6   5 359.271 92.3555   1
   6  -9  -5 71.2384 106.303  -2
   9  -6   6 71.2384 106.303   1
   6  -9  -6 96.3805 123.420  -2
   9  -6   7 96.3805 123.420   1
   6  -9  -7 196.395 133.639  -2
   9  -6   8 196.395 133.639   1
   6  -9  -8 104.953 130.476  -2
   9  -6   9 104.953 130.476   1
   6  -9  -9 45.2854 144.038  -2
   9  -6  10 45.2854 144.038   1
   6  -9 -10 21.2266 192.605  -2
   9  -6  11 21.2266 192.605   1
   6  -9 -11 159.187 214.004  -2
   9  -6  12 159.187 214.004   1
   5  -9  14 51.8183 205.670  -2
   9  -5 -13 51.8183 205.670   1
   5  -9  13 327.323 226.265  -2
   9  -5 -12 327.323 226.265   1
   5  -9  12 17.2600 204.436  -2
   9  -5 -11 17.2600 204.436   1
   5  -9  11 67.7641 204.250  -2
   9  -5 -10 67.7641 204.250   1
   5  -9  10 128.742 158.531  -2
   9  -5  -9 128.742 158.531   1
   5  -9   9 104.439 174.616  -2
   9  -5  -8 104.439 174.616   1
   5  -9   8 225.877 181.248  -2
   9  -5  -7 225.877 181.248   1
  -5   9  -7 83.2889 82.4927  -2
  -9   5   6 83.2889 82.4927   1
  -5   9  -6 437.570 65.9347  -2
  -9   5   5 437.570 65.9347   1
  -5   9  -5 181.611 60.7744  -2
  -9   5   4 181.611 60.7744   1
  -5   9  -4 597.418 68.9891  -2
  -9   5   3 597.418 68.9891   1
  -5   9  -3 276.530 50.2782  -2
  -9   5   2 276.530 50.2782   1
  -5   9  -2 1177.74 69.2266  -2
  -9   5   1 1177.74 69.2266   1
  -5   9  -1 745.083 73.9746  -2
  -9   5   0 745.083 73.9746   1
  -5   9   0 1595.85 91.3786  -2
  -9   5  -1 1595.85 91.3786   1
  -5   9   1 29.3242 61.4188  -2
  -9   5  -2 29.3242 61.4188   1
  -5   9   2 442.368 71.5107  -2
  -9   5  -3 442.368 71.5107   1
  -5   9   3 243.298 64.6876  -2
  -9   5  -4 243.298 64.6876   1
   5  -9  -4-18.5856 114.972  -2
   9  -5   5-18.5856 114.972   1
   5  -9  -5 146.792 104.207  -2
   9  -5   6 146.792 104.207   1
   5  -9  -6 47.1635 112.532  -2
   9  -5   7 47.1635 112.532   1
   5  -9  -7 74.9987 130.198  -2
   9  -5   8 74.9987 130.198   1
   5  -9  -8 73.4631 116.590  -2
   9  -5   9 73.4631 116.590   1
   5  -9  -9 1.98769 137.609  -2
   9  -5  10 1.98769 137.609   1
   5  -9 -10 78.0285 196.016  -2
   9  -5  11 78.0285 196.016   1
   5  -9 -11 127.929 199.702  -2
   9  -5  12 127.929 199.702   1
   4  -9  14-0.44087 243.472  -2
   9  -4 -13-0.44087 243.472   1
   4  -9  13 23.2585 213.910  -2
   9  -4 -12 23.2585 213.910   1
   4  -9  12 36.7893 203.632  -2
   9  -4 -11 36.7893 203.632   1
   4  -9  11 215.267 207.682  -2
   9  -4 -10 215.267 207.682   1
   4  -9  10 41.1300 188.929  -2
   9  -4  -9 41.1300 188.929   1
   4  -9   9 82.5249 180.293  -2
   9  -4  -8 82.5249 180.293   1
   4  -9   8 673.651 82.5480  -2
   9  -4  -7 673.651 82.5480   1
   4  -9   7 382.241 54.0521  -2
   9  -4  -6 382.241 54.0521   1
  -4   9  -6 281.951 58.5743  -2
  -9   4   5 281.951 58.5743   1
  -4   9  -5 516.456 56.7428  -2
  -9   4   4 516.456 56.7428   1
   4  -9   4 39.4378 49.2043  -2
   9  -4  -3 39.4378 49.2043   1
  -4   9  -3 384.602 65.4595  -2
  -9   4   2 384.602 65.4595   1
  -4   9  -2 19.1107 38.3227  -2
  -9   4   1 19.1107 38.3227   1
  -4   9  -1 241.468 32.9439  -2
  -9   4   0 241.468 32.9439   1
  -4   9   0 282.388 46.4481  -2
  -9   4  -1 282.388 46.4481   1
  -4   9   1 81.5548 65.6116  -2
  -9   4  -2 81.5548 65.6116   1
  -4   9   2 505.314 77.1384  -2
  -9   4  -3 505.314 77.1384   1
  -4   9   3 339.936 67.7072  -2
  -9   4  -4 339.936 67.7072   1
   4  -9  -4 358.760 120.982  -2
   9  -4   5 358.760 120.982   1
   4  -9  -5 1517.63 159.150  -2
   9  -4   6 1517.63 159.150   1
   4  -9  -6 656.494 139.351  -2
   9  -4   7 656.494 139.351   1
   4  -9  -7 51.4073 121.414  -2
   9  -4   8 51.4073 121.414   1
   4  -9  -8 50.0934 133.488  -2
   9  -4   9 50.0934 133.488   1
   4  -9  -9-13.8409 138.412  -2
   9  -4  10-13.8409 138.412   1
   4  -9 -10 115.578 194.564  -2
   9  -4  11 115.578 194.564   1
   3  -9  14 112.430 244.114  -2
   9  -3 -13 112.430 244.114   1
   3  -9  13 28.5118 209.155  -2
   9  -3 -12 28.5118 209.155   1
   3  -9  12 253.576 222.005  -2
   9  -3 -11 253.576 222.005   1
   3  -9  11 25.0464 208.784  -2
   9  -3 -10 25.0464 208.784   1
   3  -9  10 152.518 193.900  -2
   9  -3  -9 152.518 193.900   1
  -3   9  -9 54.8673 101.434  -2
  -9   3   8 54.8673 101.434   1
  -3   9  -8 231.874 48.6144  -2
  -9   3   7 231.874 48.6144   1
   3  -9   7 182.350 50.6416  -2
   9  -3  -6 182.350 50.6416   1
   3  -9   6 51.6846 46.4368  -2
   9  -3  -5 51.6846 46.4368   1
   3  -9   5 131.505 56.2331  -2
   9  -3  -4 131.505 56.2331   1
   3  -9   4 863.077 53.4647  -2
   9  -3  -3 863.077 53.4647   1
   3  -9   3 182.805 39.9011  -2
   9  -3  -2 182.805 39.9011   1
  -9   3   1 28.5384 22.6506   1
   3  -9   2 37.7589 69.4208  -2
   9  -3  -1 37.7589 69.4208   1
   3  -9   1 371.898 46.9969  -2
   9  -3   0 371.898 46.9969   1
   3  -9   0 363.833 69.8838  -2
   9  -3   1 363.833 69.8838   1
   3  -9  -1 470.568 57.0376  -2
   9  -3   2 470.568 57.0376   1
   3  -9  -2 102.139 48.4172  -2
   9  -3   3 102.139 48.4172   1
   3  -9  -3 233.616 183.444  -2
   9  -3   4 233.616 183.444   1
   3  -9  -4 264.976 195.185  -2
   9  -3   5 264.976 195.185   1
   3  -9  -5 661.276 134.356  -2
   9  -3   6 661.276 134.356   1
   3  -9  -6 183.430 122.434  -2
   9  -3   7 183.430 122.434   1
   3  -9  -7 182.830 127.084  -2
   9  -3   8 182.830 127.084   1
   3  -9  -8 16.9729 131.942  -2
   9  -3   9 16.9729 131.942   1
   3  -9  -9-8.77119 134.348  -2
   9  -3  10-8.77119 134.348   1
   2  -9  14-46.9889 249.764  -2
   9  -2 -13-46.9889 249.764   1
   2  -9  13 299.631 237.056  -2
   9  -2 -12 299.631 237.056   1
   2  -9  12 525.615 233.365  -2
   9  -2 -11 525.615 233.365   1
   2  -9  11 309.559 211.674  -2
   9  -2 -10 309.559 211.674   1
  -2   9 -10 825.600 121.352  -2
  -9   2   9 825.600 121.352   1
  -2   9  -9 242.505 99.7856  -2
  -9   2   8 242.505 99.7856   1
   2  -9   8 229.101 46.8907  -2
   9  -2  -7 229.101 46.8907   1
   2  -9   7 258.634 71.4865  -2
   9  -2  -6 258.634 71.4865   1
   2  -9   6 35.1654 51.6572  -2
   9  -2  -5 35.1654 51.6572   1
   2  -9   5 1024.79 70.6533  -2
   9  -2  -4 1024.79 70.6533   1
   2  -9   4 455.219 57.4824  -2
   9  -2  -3 455.219 57.4824   1
   2  -9   3 1744.41 137.075  -2
   9  -2  -2 1744.41 137.075   1
   2  -9   2 155.897 112.141  -2
   9  -2  -1 155.897 112.141   1
  -9   2   0 750.556 80.5187   1
   2  -9   1 3235.32 174.040  -2
   9  -2   0 3235.32 174.040   1
   2  -9   0 74.9638 69.1277  -2
   9  -2   1 74.9638 69.1277   1
  -2   9   1 1844.23 69.7562  -2
  -9   2  -2 1844.23 69.7562   1
  -9   2  -3 126.686 37.4573   1
   2  -9  -2 339.385 190.863  -2
   9  -2   3 339.385 190.863   1
   2  -9  -3 216.020 186.564  -2
   9  -2   4 216.020 186.564   1
   2  -9  -4 252.678 195.386  -2
   9  -2   5 252.678 195.386   1
   2  -9  -5 601.606 210.306  -2
   9  -2   6 601.606 210.306   1
   2  -9  -6 75.1146 204.947  -2
   9  -2   7 75.1146 204.947   1
   2  -9  -7 328.926 127.422  -2
   9  -2   8 328.926 127.422   1
   2  -9  -8-6.39207 226.499  -2
   9  -2   9-6.39207 226.499   1
   9  -1 -13 208.042 191.891   1
   1  -9  13 298.150 237.412  -2
   9  -1 -12 298.150 237.412   1
   1  -9  12 391.890 225.141  -2
   9  -1 -11 391.890 225.141   1
   1  -9  11 244.322 217.144  -2
   9  -1 -10 244.322 217.144   1
  -1   9 -10 855.552 118.642  -2
  -9   1   9 855.552 118.642   1
  -1   9  -9 315.510 76.7171  -2
  -9   1   8 315.510 76.7171   1
  -1   9  -8 461.157 78.8464  -2
  -9   1   7 461.157 78.8464   1
  -1   9  -7 436.524 79.1959  -2
  -9   1   6 436.524 79.1959   1
  -9   1   5 325.483 66.3273   1
   1  -9   6 698.122 121.050  -2
   9  -1  -5 698.122 121.050   1
   1  -9   5 786.557 125.464  -2
   9  -1  -4 786.557 125.464   1
   1  -9   4 415.160 160.713  -2
   9  -1  -3 415.160 160.713   1
   1  -9   3 155.145 113.212  -2
   9  -1  -2 155.145 113.212   1
  -9   1   1 6.22217 25.0197   1
   1  -9   2-16.4475 116.704  -2
   9  -1  -1-16.4475 116.704   1
  -9   1   0 132.661 73.2347   1
   1  -9   1 1405.03 145.236  -2
   9  -1   0 1405.03 145.236   1
  -9   1  -1 105.991 77.8301   1
   1  -9   0 814.011 140.307  -2
   9  -1   1 814.011 140.307   1
   1  -9  -1 596.365 142.694  -2
   9  -1   2 596.365 142.694   1
   1  -9  -2 139.653 136.407  -2
   9  -1   3 139.653 136.407   1
   1  -9  -3 100.273 210.973  -2
   9  -1   4 100.273 210.973   1
   1  -9  -4 299.422 205.433  -2
   9  -1   5 299.422 205.433   1
   1  -9  -5 274.574 203.854  -2
   9  -1   6 274.574 203.854   1
   1  -9  -6 349.193 213.862  -2
   9  -1   7 349.193 213.862   1
   1  -9  -7 141.462 231.003  -2
   9  -1   8 141.462 231.003   1
   1  -9  -8 170.617 238.859  -2
   9  -1   9 170.617 238.859   1
   0  -9  13-8.18450 245.348  -2
   9   0 -12-8.18450 245.348   1
   0  -9  12 311.482 228.888  -2
   9   0 -11 311.482 228.888   1
   0  -9  11 577.396 226.857  -2
   9   0 -10 577.396 226.857   1
   9   0  -9 103.385 119.104   1
   0   9 -10 51.7557 96.6138  -2
  -9   0   9 51.7557 96.6138   1
   9   0  -8 311.619 134.060   1
   0   9  -9 404.566 103.782  -2
  -9   0   8 404.566 103.782   1
   0   9  -8 0.41350 80.1124  -2
  -9   0   7 0.41350 80.1124   1
   0  -9   7 96.1235 59.6494  -2
   9   0  -6 96.1235 59.6494   1
   9   0  -5 402.573 143.108   1
   0  -9   6 605.596 69.4877  -2
   9   0  -5 605.596 69.4877   1
   0  -9   5 2458.84 207.469  -2
   9   0  -4 2458.84 207.469   1
   0  -9   4 667.423 175.681  -2
   9   0  -3 667.423 175.681   1
   0  -9   3 2613.72 159.702  -2
   9   0  -2 2613.72 159.702   1
   9   0  -1 8.53966 35.7732   1
   0  -9   2 16.1160 173.869  -2
   9   0  -1 16.1160 173.869   1
   9   0   0 134.684 69.8436   1
   0  -9   1 283.814 182.485  -2
   9   0   0 283.814 182.485   1
   0  -9   0 581.697 140.265  -2
   9   0   1 581.697 140.265   1
   0  -9  -1 54.9234 144.410  -2
   9   0   2 54.9234 144.410   1
   0  -9  -2 56.0090 150.873  -2
   9   0   3 56.0090 150.873   1
   0  -9  -3 105.513 218.097  -2
   9   0   4 105.513 218.097   1
   9   0   5 13.2617 178.100   1
   9   0   6 115.341 166.085   1
   9   0   7 67.1604 183.566   1
   9   0   8 230.237 193.858   1
   9   1 -12 51.7449 188.331   1
   9   1 -11 28.4231 178.056   1
  -9  -1  10 60.7369 83.8959   1
  -1  -9  11 25.3956 234.823  -2
   9   1 -10 25.3956 234.823   1
  -9  -1   9 65.1369 68.1178   1
  -1  -9  10 336.366 228.798  -2
   9   1  -9 336.366 228.798   1
  -9  -1   8 247.365 77.4983   1
  -1  -9   9 1236.08 244.172  -2
   9   1  -8 1236.08 244.172   1
  -9  -1   7 86.4069 50.7390   1
  -1  -9   8 38.6997 215.639  -2
   9   1  -7 38.6997 215.639   1
   9   1  -6-18.6458 151.576   1
  -1  -9   7 344.411 91.9904  -2
   9   1  -6 344.411 91.9904   1
   9   1  -5 39.4285 150.052   1
  -1  -9   6 308.131 92.2005  -2
   9   1  -5 308.131 92.2005   1
   9   1  -4 30.8035 153.075   1
  -1  -9   5 698.277 109.019  -2
   9   1  -4 698.277 109.019   1
   9   1  -3-119.000 157.151   1
   9   1  -2 255.882 151.234   1
   9   1  -1 779.011 171.845   1
  -1  -9   2 900.390 207.912  -2
   9   1  -1 900.390 207.912   1
   9   1   0 193.623 155.671   1
  -1  -9   1 350.485 198.022  -2
   9   1   0 350.485 198.022   1
   9   1   1 63.5155 159.452   1
  -1  -9   0 83.8249 199.267  -2
   9   1   1 83.8249 199.267   1
   9   1   2-22.2928 163.729   1
  -1  -9  -1 62.4087 206.682  -2
   9   1   2 62.4087 206.682   1
   9   1   3 156.558 164.375   1
  -1  -9  -2 179.343 212.997  -2
   9   1   3 179.343 212.997   1
   9   1   4 46.5219 122.852   1
   9   1   5 19.7749 187.653   1
   9   1   6-16.8039 196.652   1
   9   1   7 157.702 182.989   1
  -2  -9  11 36.8416 231.951  -2
   9   2 -11 36.8416 231.951   1
  -9  -2  10 18.8153 75.3778   1
  -2  -9  10-12.8383 234.314  -2
   9   2 -10-12.8383 234.314   1
  -9  -2   9-4.22966 68.3039   1
  -2  -9   9 487.511 239.800  -2
   9   2  -9 487.511 239.800   1
  -9  -2   8 98.5739 68.4313   1
  -2  -9   8 327.829 218.987  -2
   9   2  -8 327.829 218.987   1
   9   2  -7 48.6121 166.292   1
  -2  -9   7 316.974 108.606  -2
   9   2  -7 316.974 108.606   1
   9   2  -6 436.348 176.837   1
  -2  -9   6 505.993 127.779  -2
   9   2  -6 505.993 127.779   1
   9   2  -5 305.717 175.431   1
  -2  -9   5 438.786 128.128  -2
   9   2  -5 438.786 128.128   1
   9   2  -4 214.386 172.579   1
  -2  -9   4 259.775 126.185  -2
   9   2  -4 259.775 126.185   1
   9   2  -3 571.133 184.806   1
   9   2  -2 851.607 206.193   1
   9   2  -1 361.327 114.465   1
   9   2   0 111.700 112.452   1
   9   2   1 215.252 116.280   1
   9   2   2 91.9095 121.878   1
   9   2   3 35.1985 122.866   1
   9   2   4 114.733 131.030   1
   9   2   5 53.1960 200.555   1
   9   2   6 65.1336 209.792   1
  -3  -9  11 61.6422 266.139  -2
   9   3 -11 61.6422 266.139   1
  -3  -9  10 298.053 173.201  -2
   9   3 -10 298.053 173.201   1
  -9  -3   9 15.0582 76.6488   1
  -3  -9   9 124.354 168.433  -2
   9   3  -9 124.354 168.433   1
  -9  -3   8-24.1518 75.1213   1
  -3  -9   8 546.805 173.303  -2
   9   3  -8 546.805 173.303   1
  -3  -9   7 168.525 243.166  -2
   9   3  -7 168.525 243.166   1
  -3  -9   6 363.231 127.392  -2
   9   3  -6 363.231 127.392   1
  -3  -9   5 1020.50 138.058  -2
   9   3  -5 1020.50 138.058   1
  -3  -9   4 329.609 126.062  -2
   9   3  -4 329.609 126.062   1
  -3  -9   3 605.015 256.738  -2
   9   3  -3 605.015 256.738   1
  -3  -9   2 103.540 259.769  -2
   9   3  -2 103.540 259.769   1
  -3  -9   1 58.7581 158.455  -2
   9   3  -1 58.7581 158.455   1
   9   3   0 121.315 167.545   1
  -3  -9   0 535.380 232.202  -2
   9   3   0 535.380 232.202   1
   9   3   1-11.7405 161.760   1
  -3  -9  -1 498.455 241.743  -2
   9   3   1 498.455 241.743   1
   9   3   2-0.47275 171.602   1
  -3  -9  -2 130.242 235.428  -2
   9   3   2 130.242 235.428   1
   9   3   3 62.2958 135.499   1
   9   3   4 80.3177 142.311   1
  -4  -9  10 213.013 188.147  -2
   9   4 -10 213.013 188.147   1
  -4  -9   9 309.207 192.321  -2
   9   4  -9 309.207 192.321   1
  -4  -9   8 128.332 179.126  -2
   9   4  -8 128.332 179.126   1
  -4  -9   7 155.304 266.741  -2
   9   4  -7 155.304 266.741   1
  -4  -9   6 236.335 139.027  -2
   9   4  -6 236.335 139.027   1
  -4  -9   5 161.535 143.504  -2
   9   4  -5 161.535 143.504   1
  -4  -9   4 333.632 140.527  -2
   9   4  -4 333.632 140.527   1
  -4  -9   3-5.70000 143.106  -2
   9   4  -3-5.70000 143.106   1
  -4  -9   2 22.2717 272.302  -2
   9   4  -2 22.2717 272.302   1
  -4  -9   1 509.326 187.303  -2
   9   4  -1 509.326 187.303   1
  -4  -9   0 476.684 179.929  -2
   9   4   0 476.684 179.929   1
  -4  -9  -1 340.246 172.129  -2
   9   4   1 340.246 172.129   1
  -4  -9  -2 466.083 194.909  -2
   9   4   2 466.083 194.909   1
  -5  -9  11 206.627 294.387  -2
   9   5 -11 206.627 294.387   1
  -5  -9  10 280.101 300.069  -2
   9   5 -10 280.101 300.069   1
  -5  -9   9 706.779 313.813  -2
   9   5  -9 706.779 313.813   1
  -5  -9   8 222.752 303.258  -2
   9   5  -8 222.752 303.258   1
  -5  -9   7 490.567 295.215  -2
   9   5  -7 490.567 295.215   1
  -5  -9   6 599.820 294.484  -2
   9   5  -6 599.820 294.484   1
  -5  -9   5 447.297 169.123  -2
   9   5  -5 447.297 169.123   1
  -5  -9   4 86.6823 155.153  -2
   9   5  -4 86.6823 155.153   1
  -5  -9   3 175.011 167.928  -2
   9   5  -3 175.011 167.928   1
  -5  -9   2 433.462 308.153  -2
   9   5  -2 433.462 308.153   1
  -5  -9   1 340.471 202.604  -2
   9   5  -1 340.471 202.604   1
  -6  -9   9 388.929 337.489  -2
   9   6  -9 388.929 337.489   1
  -6  -9   8 358.083 342.332  -2
   9   6  -8 358.083 342.332   1
  -6  -9   7 358.429 342.860  -2
   9   6  -7 358.429 342.860   1
  -6  -9   6 291.128 326.655  -2
   9   6  -6 291.128 326.655   1
  -6  -9   3-126.462 213.789  -2
   9   6  -3-126.462 213.789   1
 -13  10   0-92.1936 173.283  -2
 -10  13  -2-92.1936 173.283   1
 -12  10  -7 101.520 205.487  -2
 -10  12   5 101.520 205.487   1
 -12  10  -6-79.4148 205.379  -2
 -10  12   4-79.4148 205.379   1
 -12  10  -4 276.338 172.493  -2
 -10  12   2 276.338 172.493   1
 -12  10  -3 81.4180 165.316  -2
 -10  12   1 81.4180 165.316   1
 -12  10  -2 79.9546 159.718  -2
 -10  12   0 79.9546 159.718   1
 -12  10  -1 96.6669 156.401  -2
 -10  12  -1 96.6669 156.401   1
 -12  10   0 229.030 159.956  -2
 -10  12  -2 229.030 159.956   1
 -10  12  -3 49.2127 72.6558   1
 -12  10   1 79.8596 145.668  -2
 -10  12  -3 79.8596 145.668   1
 -10  12  -4-24.7134 101.515   1
 -12  10   3 136.045 128.848  -2
 -10  12  -5 136.045 128.848   1
  12 -10  -4 235.445 135.790  -2
  10 -12   6 235.445 135.790   1
 -10  11   7 51.3099 161.366   1
 -10  11   6 34.9462 157.477   1
 -10  11   5 27.7901 94.6462   1
 -10  11   4-10.0474 91.9482   1
 -10  11   3 61.3741 90.0974   1
 -10  11   2 40.5626 119.077   1
 -10  11   1 37.7931 110.090   1
 -10  11   0 6.67214 68.7612   1
 -10  11  -1 10.1977 72.7584   1
 -10  11  -2 3.64956 56.0701   1
 -10  11  -3 34.7044 57.8087   1
 -10  11  -4 75.3079 105.111   1
 -10  11  -5 32.9966 70.8961   1
 -10  11  -6 55.1318 66.1290   1
  10 -11   7 65.3747 102.535   1
 -10  10   8 83.0079 159.561   1
 -10  10   7 48.4874 94.9117   1
 -10  10   6 20.5482 93.0162   1
 -10  10   5 11.0342 89.3223   1
 -10  10   4 84.1947 86.0247   1
 -10  10   3 47.1469 77.5985   1
 -10  10   2 71.7411 77.0962   1
 -10  10   1 30.4849 69.5852   1
 -10  10   0 30.5527 71.6951   1
 -10  10  -1 42.8123 68.8175   1
 -10  10   0 223.121 106.730  -2
 -10  10  -1 223.121 106.730   1
 -10  10  -2 58.2608 67.3599   1
 -10  10  -3 120.560 69.4295   1
 -10  10  -4 1.93497 70.8344   1
 -10  10   3 43.3027 121.578  -2
 -10  10  -4 43.3027 121.578   1
  10 -10   5 378.530 108.111   1
 -10  10   4 557.408 138.119  -2
 -10  10  -5 557.408 138.119   1
  10 -10   6 36.5204 92.2229   1
  10 -10   7-17.6097 95.8776   1
  10 -10   8 12.6618 108.070   1
 -10   9   8 14.5960 101.032   1
 -10   9   7 74.4582 91.0059   1
 -10   9   6 22.1640 85.1667   1
 -10   9   5 43.6175 78.1380   1
 -10   9   4 54.5782 77.0214   1
 -10   9   3 35.9037 70.3133   1
  -9  10  -4 79.4341 133.768  -2
 -10   9   3 79.4341 133.768   1
 -10   9   2-5.54582 68.8578   1
  -9  10  -3 60.9704 132.755  -2
 -10   9   2 60.9704 132.755   1
 -10   9   1 37.8331 99.6410   1
  -9  10  -2 139.553 127.975  -2
 -10   9   1 139.553 127.975   1
 -10   9   0 30.1586 84.8321   1
  -9  10  -1 76.3510 119.720  -2
 -10   9   0 76.3510 119.720   1
 -10   9  -1 7.17531 88.7576   1
  -9  10   0 22.6568 73.8874  -2
 -10   9  -1 22.6568 73.8874   1
 -10   9  -2 33.1838 87.9494   1
  -9  10   1 61.1719 115.369  -2
 -10   9  -2 61.1719 115.369   1
 -10   9  -3 94.0289 87.5601   1
  -9  10   2 101.532 92.7469  -2
 -10   9  -3 101.532 92.7469   1
 -10   9  -4 21.8675 81.4291   1
   9 -10  -3 81.2654 109.437  -2
  10  -9   4 81.2654 109.437   1
  10  -9   5 110.841 127.093   1
  -9  10   4 156.478 158.896  -2
 -10   9  -5 156.478 158.896   1
  10  -9   6 145.045 147.527   1
   9 -10  -5 225.476 124.827  -2
  10  -9   6 225.476 124.827   1
   9 -10  -6 99.0887 108.446  -2
  10  -9   7 99.0887 108.446   1
  10  -9   8-4.06223 139.852   1
   9 -10  -7 76.8012 138.393  -2
  10  -9   8 76.8012 138.393   1
   9 -10  -8 46.0232 203.541  -2
  10  -9   9 46.0232 203.541   1
   8 -10  10 3.38307 195.565  -2
  10  -8  -9 3.38307 195.565   1
   8 -10   9 16.3917 184.344  -2
  10  -8  -8 16.3917 184.344   1
   8 -10   8 146.764 169.991  -2
  10  -8  -7 146.764 169.991   1
 -10   8   6 33.4819 112.985   1
   8 -10   7 117.911 150.019  -2
  10  -8  -6 117.911 150.019   1
 -10   8   5 26.8781 69.3709   1
   8 -10   6 101.810 142.282  -2
  10  -8  -5 101.810 142.282   1
 -10   8   4 97.4462 68.2767   1
  -8  10  -5 362.762 99.8855  -2
 -10   8   4 362.762 99.8855   1
 -10   8   3 41.2193 68.3354   1
  -8  10  -4 360.823 131.513  -2
 -10   8   3 360.823 131.513   1
 -10   8   2 16.1708 80.8628   1
  -8  10  -3 123.569 84.2445  -2
 -10   8   2 123.569 84.2445   1
 -10   8   1 39.8703 92.2698   1
  -8  10  -2 133.675 118.283  -2
 -10   8   1 133.675 118.283   1
  -8  10  -1 336.528 55.3309  -2
 -10   8   0 336.528 55.3309   1
 -10   8  -1 65.8581 85.3951   1
  -8  10   0 350.502 80.9962  -2
 -10   8  -1 350.502 80.9962   1
 -10   8  -2 16.0470 81.9771   1
   8 -10  -1 138.028 104.107  -2
  10  -8   2 138.028 104.107   1
 -10   8  -3 40.1124 77.2339   1
   8 -10  -2 179.513 111.164  -2
  10  -8   3 179.513 111.164   1
 -10   8  -4 121.056 80.1986   1
   8 -10  -3 310.813 111.393  -2
  10  -8   4 310.813 111.393   1
   8 -10  -4 333.148 98.2127  -2
  10  -8   5 333.148 98.2127   1
   8 -10  -5 264.337 101.394  -2
  10  -8   6 264.337 101.394   1
   8 -10  -6 196.105 100.592  -2
  10  -8   7 196.105 100.592   1
   8 -10  -7 206.340 141.872  -2
  10  -8   8 206.340 141.872   1
   8 -10  -8 163.700 142.277  -2
  10  -8   9 163.700 142.277   1
   7 -10  13 77.6372 243.544  -2
  10  -7 -12 77.6372 243.544   1
   7 -10  12 2.18693 218.562  -2
  10  -7 -11 2.18693 218.562   1
   7 -10  11 175.875 217.125  -2
  10  -7 -10 175.875 217.125   1
   7 -10  10 163.061 186.621  -2
  10  -7  -9 163.061 186.621   1
   7 -10   9 72.7567 176.731  -2
  10  -7  -8 72.7567 176.731   1
   7 -10   8 468.911 183.153  -2
  10  -7  -7 468.911 183.153   1
   7 -10   7 358.572 171.018  -2
  10  -7  -6 358.572 171.018   1
  -7  10  -6 313.309 103.903  -2
 -10   7   5 313.309 103.903   1
 -10   7   4 4.23510 87.4577   1
   7 -10   5 81.7618 92.5757  -2
  10  -7  -4 81.7618 92.5757   1
 -10   7   3 51.2730 77.3339   1
  -7  10  -4 175.313 128.054  -2
 -10   7   3 175.313 128.054   1
 -10   7   2 25.1626 74.3144   1
  -7  10  -3 277.709 71.8987  -2
 -10   7   2 277.709 71.8987   1
 -10   7   1 445.875 81.1810   1
  -7  10  -2 756.406 83.1275  -2
 -10   7   1 756.406 83.1275   1
  -7  10  -1 2095.54 60.7281  -2
 -10   7   0 2095.54 60.7281   1
  -7  10   0 864.860 85.5424  -2
 -10   7  -1 864.860 85.5424   1
  -7  10   1 251.708 73.1181  -2
 -10   7  -2 251.708 73.1181   1
  -7  10   2-3.87487 69.3129  -2
 -10   7  -3-3.87487 69.3129   1
  -7  10   3 44.2106 67.5072  -2
 -10   7  -4 44.2106 67.5072   1
   7 -10  -4 154.242 97.1802  -2
  10  -7   5 154.242 97.1802   1
   7 -10  -5 252.977 129.005  -2
  10  -7   6 252.977 129.005   1
   7 -10  -6 355.736 138.502  -2
  10  -7   7 355.736 138.502   1
   7 -10  -7 183.272 134.939  -2
  10  -7   8 183.272 134.939   1
   7 -10  -8 87.2717 145.183  -2
  10  -7   9 87.2717 145.183   1
   7 -10  -9 307.890 211.214  -2
  10  -7  10 307.890 211.214   1
   6 -10  13 290.042 238.962  -2
  10  -6 -12 290.042 238.962   1
   6 -10  12 6.52097 203.174  -2
  10  -6 -11 6.52097 203.174   1
   6 -10  11 48.9023 211.597  -2
  10  -6 -10 48.9023 211.597   1
   6 -10  10-33.3471 200.604  -2
  10  -6  -9-33.3471 200.604   1
   6 -10   9 252.303 191.414  -2
  10  -6  -8 252.303 191.414   1
   6 -10   8 334.234 189.550  -2
  10  -6  -7 334.234 189.550   1
  -6  10  -7 152.765 106.379  -2
 -10   6   6 152.765 106.379   1
  -6  10  -6 984.373 131.091  -2
 -10   6   5 984.373 131.091   1
  -6  10  -5 205.753 69.8176  -2
 -10   6   4 205.753 69.8176   1
  -6  10  -4 91.5130 60.2130  -2
 -10   6   3 91.5130 60.2130   1
  -6  10  -3 816.852 65.0138  -2
 -10   6   2 816.852 65.0138   1
  -6  10  -2 225.198 72.7799  -2
 -10   6   1 225.198 72.7799   1
 -10   6   0 16.7045 17.1026   1
  -6  10  -1 49.7257 69.7311  -2
 -10   6   0 49.7257 69.7311   1
  -6  10   0 190.743 72.3003  -2
 -10   6  -1 190.743 72.3003   1
  -6  10   1 183.949 70.7485  -2
 -10   6  -2 183.949 70.7485   1
  -6  10   2 305.012 71.7318  -2
 -10   6  -3 305.012 71.7318   1
  -6  10   3 281.961 70.0243  -2
 -10   6  -4 281.961 70.0243   1
   6 -10  -4 29.2629 120.719  -2
  10  -6   5 29.2629 120.719   1
   6 -10  -5 111.202 124.302  -2
  10  -6   6 111.202 124.302   1
   6 -10  -6 86.3324 132.313  -2
  10  -6   7 86.3324 132.313   1
   6 -10  -7 31.7233 141.487  -2
  10  -6   8 31.7233 141.487   1
   6 -10  -8 203.847 141.473  -2
  10  -6   9 203.847 141.473   1
   6 -10  -9-2.48736 195.486  -2
  10  -6  10-2.48736 195.486   1
   6 -10 -10 85.6361 210.146  -2
  10  -6  11 85.6361 210.146   1
   5 -10  13 190.071 248.031  -2
  10  -5 -12 190.071 248.031   1
   5 -10  12 288.921 240.897  -2
  10  -5 -11 288.921 240.897   1
   5 -10  11 18.0787 176.214  -2
  10  -5 -10 18.0787 176.214   1
   5 -10  10 321.545 216.171  -2
  10  -5  -9 321.545 216.171   1
   5 -10   9 77.1532 192.751  -2
  10  -5  -8 77.1532 192.751   1
  -5  10  -8 1.91446 95.2623  -2
 -10   5   7 1.91446 95.2623   1
  -5  10  -7 658.640 119.558  -2
 -10   5   6 658.640 119.558   1
  -5  10  -6 484.561 72.4950  -2
 -10   5   5 484.561 72.4950   1
  -5  10  -5 89.0379 56.8689  -2
 -10   5   4 89.0379 56.8689   1
  -5  10  -4 314.173 72.0748  -2
 -10   5   3 314.173 72.0748   1
  -5  10  -3 297.175 59.2602  -2
 -10   5   2 297.175 59.2602   1
  -5  10  -2 536.165 53.8400  -2
 -10   5   1 536.165 53.8400   1
  -5  10  -1 429.047 75.6166  -2
 -10   5   0 429.047 75.6166   1
  -5  10   0 509.664 77.3955  -2
 -10   5  -1 509.664 77.3955   1
  -5  10   1 118.043 65.2458  -2
 -10   5  -2 118.043 65.2458   1
  -5  10   2 0.04092 68.3105  -2
 -10   5  -3 0.04092 68.3105   1
  -5  10   3 819.804 87.7205  -2
 -10   5  -4 819.804 87.7205   1
   5 -10  -4 126.810 195.963  -2
  10  -5   5 126.810 195.963   1
   5 -10  -5 128.931 126.613  -2
  10  -5   6 128.931 126.613   1
   5 -10  -6 171.350 123.183  -2
  10  -5   7 171.350 123.183   1
   5 -10  -7 348.510 144.736  -2
  10  -5   8 348.510 144.736   1
   5 -10  -8 299.154 147.369  -2
  10  -5   9 299.154 147.369   1
   5 -10  -9 36.2061 179.005  -2
  10  -5  10 36.2061 179.005   1
   5 -10 -10 89.2637 190.324  -2
  10  -5  11 89.2637 190.324   1
   4 -10  13 221.307 244.355  -2
  10  -4 -12 221.307 244.355   1
   4 -10  12-60.7279 228.759  -2
  10  -4 -11-60.7279 228.759   1
   4 -10  11 84.9653 188.815  -2
  10  -4 -10 84.9653 188.815   1
   4 -10  10-13.3961 198.952  -2
  10  -4  -9-13.3961 198.952   1
  -4  10  -9 253.771 94.0514  -2
 -10   4   8 253.771 94.0514   1
  -4  10  -8 71.7096 52.5031  -2
 -10   4   7 71.7096 52.5031   1
   4 -10   7 810.496 63.5934  -2
  10  -4  -6 810.496 63.5934   1
   4 -10   6 20.9045 45.1557  -2
  10  -4  -5 20.9045 45.1557   1
   4 -10   5 166.339 51.8575  -2
  10  -4  -4 166.339 51.8575   1
   4 -10   4 906.929 61.4175  -2
  10  -4  -3 906.929 61.4175   1
  -4  10  -3 30.0558 36.9074  -2
 -10   4   2 30.0558 36.9074   1
  -4  10  -2 792.535 42.3886  -2
 -10   4   1 792.535 42.3886   1
  -4  10  -1 21.5402 82.5085  -2
 -10   4   0 21.5402 82.5085   1
  -4  10   0 293.078 84.1154  -2
 -10   4  -1 293.078 84.1154   1
  -4  10   1 986.660 101.481  -2
 -10   4  -2 986.660 101.481   1
  -4  10   2 878.121 92.2824  -2
 -10   4  -3 878.121 92.2824   1
   4 -10  -3 15.7266 155.127  -2
  10  -4   4 15.7266 155.127   1
   4 -10  -4 342.023 205.446  -2
  10  -4   5 342.023 205.446   1
   4 -10  -5 176.499 208.368  -2
  10  -4   6 176.499 208.368   1
   4 -10  -6 255.178 135.631  -2
  10  -4   7 255.178 135.631   1
   4 -10  -7 155.986 136.626  -2
  10  -4   8 155.986 136.626   1
   4 -10  -8 108.169 129.575  -2
  10  -4   9 108.169 129.575   1
   4 -10  -9 250.056 189.018  -2
  10  -4  10 250.056 189.018   1
   3 -10  13 317.196 256.821  -2
  10  -3 -12 317.196 256.821   1
   3 -10  12 274.170 229.284  -2
  10  -3 -11 274.170 229.284   1
   3 -10  11 483.204 234.240  -2
  10  -3 -10 483.204 234.240   1
  -3  10 -10 85.9266 111.630  -2
 -10   3   9 85.9266 111.630   1
  -3  10  -9 242.118 112.041  -2
 -10   3   8 242.118 112.041   1
  -3  10  -8 229.681 66.7447  -2
 -10   3   7 229.681 66.7447   1
   3 -10   7 116.299 50.9307  -2
  10  -3  -6 116.299 50.9307   1
   3 -10   6 550.020 62.5041  -2
  10  -3  -5 550.020 62.5041   1
 -10   3   4 6.20659 46.7496   1
   3 -10   5 53.7272 59.7915  -2
  10  -3  -4 53.7272 59.7915   1
   3 -10   4 583.657 119.230  -2
  10  -3  -3 583.657 119.230   1
   3 -10   3 197.629 114.216  -2
  10  -3  -2 197.629 114.216   1
   3 -10   2 128.249 113.992  -2
  10  -3  -1 128.249 113.992   1
   3 -10   1 219.242 110.805  -2
  10  -3   0 219.242 110.805   1
   3 -10   0 1386.18 216.236  -2
  10  -3   1 1386.18 216.236   1
   3 -10  -1 269.198 72.8931  -2
  10  -3   2 269.198 72.8931   1
   3 -10  -2 412.380 67.4735  -2
  10  -3   3 412.380 67.4735   1
   3 -10  -3 256.815 207.411  -2
  10  -3   4 256.815 207.411   1
   3 -10  -4 105.120 183.205  -2
  10  -3   5 105.120 183.205   1
   3 -10  -5-14.1816 220.978  -2
  10  -3   6-14.1816 220.978   1
   3 -10  -6 278.604 233.223  -2
  10  -3   7 278.604 233.223   1
   3 -10  -7 564.509 270.278  -2
  10  -3   8 564.509 270.278   1
   2 -10  13 258.841 255.392  -2
  10  -2 -12 258.841 255.392   1
   2 -10  12-22.6050 234.112  -2
  10  -2 -11-22.6050 234.112   1
   2 -10  11 278.888 232.412  -2
  10  -2 -10 278.888 232.412   1
  -2  10 -10 324.716 120.057  -2
 -10   2   9 324.716 120.057   1
  -2  10  -9 122.253 102.816  -2
 -10   2   8 122.253 102.816   1
   2 -10   8 157.527 80.4956  -2
  10  -2  -7 157.527 80.4956   1
  -2  10  -7 142.797 79.3220  -2
 -10   2   6 142.797 79.3220   1
   2 -10   6 649.114 129.987  -2
  10  -2  -5 649.114 129.987   1
   2 -10   5 401.739 119.559  -2
  10  -2  -4 401.739 119.559   1
   2 -10   4 219.753 121.624  -2
  10  -2  -3 219.753 121.624   1
   2 -10   3 35.7033 119.173  -2
  10  -2  -2 35.7033 119.173   1
   2 -10   2 422.043 135.803  -2
  10  -2  -1 422.043 135.803   1
   2 -10   1 590.560 143.996  -2
  10  -2   0 590.560 143.996   1
   2 -10   0 987.898 162.511  -2
  10  -2   1 987.898 162.511   1
   2 -10  -1 323.245 68.9705  -2
  10  -2   2 323.245 68.9705   1
   2 -10  -2 565.955 204.070  -2
  10  -2   3 565.955 204.070   1
   2 -10  -3 355.933 204.234  -2
  10  -2   4 355.933 204.234   1
   2 -10  -4 141.366 211.125  -2
  10  -2   5 141.366 211.125   1
   2 -10  -5 270.879 223.338  -2
  10  -2   6 270.879 223.338   1
   2 -10  -6 119.811 235.040  -2
  10  -2   7 119.811 235.040   1
   2 -10  -7 122.587 238.702  -2
  10  -2   8 122.587 238.702   1
   1 -10  12 158.089 246.569  -2
  10  -1 -11 158.089 246.569   1
  -1  10 -11 63.2754 109.737  -2
 -10   1  10 63.2754 109.737   1
  -1  10 -10 1332.37 142.947  -2
 -10   1   9 1332.37 142.947   1
  10  -1  -8 102.023 110.994   1
  -1  10  -9 226.987 108.250  -2
 -10   1   8 226.987 108.250   1
  -1  10  -8 74.4070 82.9229  -2
 -10   1   7 74.4070 82.9229   1
  -1  10  -7 149.524 83.5829  -2
 -10   1   6 149.524 83.5829   1
   1 -10   6 164.946 126.034  -2
  10  -1  -5 164.946 126.034   1
   1 -10   5 514.167 174.468  -2
  10  -1  -4 514.167 174.468   1
   1 -10   4 210.058 125.173  -2
  10  -1  -3 210.058 125.173   1
   1 -10   3 77.3525 126.036  -2
  10  -1  -2 77.3525 126.036   1
   1 -10   2 501.252 140.682  -2
  10  -1  -1 501.252 140.682   1
   1 -10   1 589.160 147.424  -2
  10  -1   0 589.160 147.424   1
   1 -10   0 53.6490 140.286  -2
  10  -1   1 53.6490 140.286   1
   1 -10  -1 3.71128 150.663  -2
  10  -1   2 3.71128 150.663   1
   1 -10  -2 277.244 229.754  -2
  10  -1   3 277.244 229.754   1
   1 -10  -3 267.969 228.859  -2
  10  -1   4 267.969 228.859   1
   1 -10  -4 147.396 218.044  -2
  10  -1   5 147.396 218.044   1
   1 -10  -5 399.066 232.385  -2
  10  -1   6 399.066 232.385   1
   1 -10  -6 217.991 236.987  -2
  10  -1   7 217.991 236.987   1
   0 -10  12 239.049 251.461  -2
  10   0 -11 239.049 251.461   1
   0  10 -11 70.7218 109.725  -2
 -10   0  10 70.7218 109.725   1
   0  10 -10 109.960 107.422  -2
 -10   0   9 109.960 107.422   1
   0  10  -9 105.165 90.5083  -2
 -10   0   8 105.165 90.5083   1
   0  10  -8 36.5241 85.8931  -2
 -10   0   7 36.5241 85.8931   1
   0 -10   7 293.117 138.769  -2
  10   0  -6 293.117 138.769   1
   0 -10   6 306.268 181.210  -2
  10   0  -5 306.268 181.210   1
   0 -10   5 161.019 178.130  -2
  10   0  -4 161.019 178.130   1
   0 -10   4 402.993 135.468  -2
  10   0  -3 402.993 135.468   1
   0 -10   3 291.810 139.141  -2
  10   0  -2 291.810 139.141   1
   0 -10   2 271.090 139.807  -2
  10   0  -1 271.090 139.807   1
   0 -10   1 64.2400 142.102  -2
  10   0   0 64.2400 142.102   1
   0 -10   0 124.918 155.692  -2
  10   0   1 124.918 155.692   1
   0 -10  -1 69.0006 150.670  -2
  10   0   2 69.0006 150.670   1
   0 -10  -2-3.91291 161.071  -2
  10   0   3-3.91291 161.071   1
   0 -10  -3 116.194 235.979  -2
  10   0   4 116.194 235.979   1
   0 -10  -4 524.187 255.499  -2
  10   0   5 524.187 255.499   1
   0 -10  -5 202.748 239.226  -2
  10   0   6 202.748 239.226   1
  10   1 -11 213.383 210.200   1
   1  10 -11 113.227 109.174  -2
 -10  -1  10 113.227 109.174   1
  10   1  -9-3.41848 152.791   1
   1  10 -10 68.7028 106.922  -2
 -10  -1   9 68.7028 106.922   1
   1  10  -9 0.00292 91.2174  -2
 -10  -1   8 0.00292 91.2174   1
  -1 -10   8 98.2689 153.028  -2
  10   1  -7 98.2689 153.028   1
  -1 -10   7 90.6638 155.999  -2
  10   1  -6 90.6638 155.999   1
  -1 -10   6 10.8627 234.963  -2
  10   1  -5 10.8627 234.963   1
  -1 -10   5 1065.54 223.547  -2
  10   1  -4 1065.54 223.547   1
  -1 -10   4 921.277 213.596  -2
  10   1  -3 921.277 213.596   1
  -1 -10   3 312.538 146.320  -2
  10   1  -2 312.538 146.320   1
  10   1  -1 1970.58 227.096   1
  -1 -10   2 2266.46 259.896  -2
  10   1  -1 2266.46 259.896   1
  -1 -10   1 685.803 162.894  -2
  10   1   0 685.803 162.894   1
  -1 -10   0 218.930 163.013  -2
  10   1   1 218.930 163.013   1
  -1 -10  -1 131.850 160.359  -2
  10   1   2 131.850 160.359   1
  -1 -10  -2 180.669 172.392  -2
  10   1   3 180.669 172.392   1
  -1 -10  -3 329.344 259.960  -2
  10   1   4 329.344 259.960   1
  -1 -10  -4 117.755 276.061  -2
  10   1   5 117.755 276.061   1
 -10  -2   9 19.4244 76.8880   1
  -2 -10  10 136.135 255.691  -2
  10   2  -9 136.135 255.691   1
 -10  -2   8 0.54559 77.1210   1
  -2 -10   9 294.746 252.925  -2
  10   2  -8 294.746 252.925   1
  10   2  -7 56.2983 176.272   1
  -2 -10   8 338.652 251.710  -2
  10   2  -7 338.652 251.710   1
  10   2  -6 575.832 200.841   1
  10   2  -5 18.3308 190.557   1
  10   2  -4-12.4861 187.216   1
  10   2  -3 96.5186 174.348   1
  10   2  -2 865.841 198.785   1
  -2 -10   3 1389.52 247.338  -2
  10   2  -2 1389.52 247.338   1
  10   2  -1 223.915 188.380   1
  -2 -10   2 494.748 232.720  -2
  10   2  -1 494.748 232.720   1
  10   2   0 98.6161 183.854   1
  -2 -10   1 203.096 224.786  -2
  10   2   0 203.096 224.786   1
  10   2   1 217.022 181.722   1
  -2 -10   0 258.335 233.973  -2
  10   2   1 258.335 233.973   1
  10   2   2 31.1656 195.069   1
  -2 -10  -1-86.9357 240.524  -2
  10   2   2-86.9357 240.524   1
  10   2   3 55.8441 196.375   1
  -2 -10  -2 144.515 254.620  -2
  10   2   3 144.515 254.620   1
  10   3  -9-93.7325 203.197   1
  -3 -10   9 316.609 284.579  -2
  10   3  -9 316.609 284.579   1
 -10  -3   8 63.9062 82.1826   1
  10   3  -7-73.7178 207.241   1
  10   3  -6 16.1269 202.412   1
  10   3  -5-0.28223 203.201   1
  10   3  -4 29.3019 205.029   1
  10   3  -3-72.8069 201.484   1
  10   3  -2 176.096 133.862   1
  10   3  -1 409.171 144.846   1
  10   3   0 111.710 126.370   1
  10   3   1 93.5076 143.140   1
  -4 -10   9 226.180 290.935  -2
  10   4  -9 226.180 290.935   1
  -4 -10   8 34.8367 304.650  -2
  10   4  -8 34.8367 304.650   1
  -4 -10   7 85.6200 295.597  -2
  10   4  -7 85.6200 295.597   1
  -4 -10   6 75.2729 301.829  -2
  10   4  -6 75.2729 301.829   1
  -4 -10   5-25.4160 283.903  -2
  10   4  -5-25.4160 283.903   1
  -4 -10   4 131.834 291.307  -2
  10   4  -4 131.834 291.307   1
  -4 -10   3-71.3117 283.281  -2
  10   4  -3-71.3117 283.281   1
  10   4  -2 207.708 193.083   1
  -4 -10   2-90.8091 281.833  -2
  10   4  -2-90.8091 281.833   1
  -5 -10   9 350.145 328.057  -2
  10   5  -9 350.145 328.057   1
  -5 -10   8-2.93695 331.285  -2
  10   5  -8-2.93695 331.285   1
  -5 -10   7 166.399 326.162  -2
  10   5  -7 166.399 326.162   1
 -12  11  -7-84.3753 205.290  -2
 -11  12   5-84.3753 205.290   1
 -12  11  -6-191.667 194.959  -2
 -11  12   4-191.667 194.959   1
 -12  11  -3 195.455 170.979  -2
 -11  12   1 195.455 170.979   1
 -12  11  -2 77.4288 166.170  -2
 -11  12   0 77.4288 166.170   1
 -12  11  -1-59.2164 162.451  -2
 -11  12  -1-59.2164 162.451   1
 -12  11   0 65.0840 110.133  -2
 -11  12  -2 65.0840 110.133   1
 -12  11   1 85.7638 108.296  -2
 -11  12  -3 85.7638 108.296   1
 -12  11   2 103.366 145.386  -2
 -11  12  -4 103.366 145.386   1
 -12  11   3-40.1915 146.932  -2
 -11  12  -5-40.1915 146.932   1
 -11  11   7-16.4466 156.335   1
 -11  11  -8 240.877 197.165  -2
 -11  11   6 240.877 197.165   1
 -11  11  -7 164.391 195.072  -2
 -11  11   5 164.391 195.072   1
 -11  11   4 103.949 129.355   1
 -11  11  -6-38.5377 176.340  -2
 -11  11   4-38.5377 176.340   1
 -11  11   3 52.7560 121.983   1
 -11  11  -5-116.589 169.179  -2
 -11  11   3-116.589 169.179   1
 -11  11   2 47.7005 123.460   1
 -11  11   1 121.252 115.986   1
 -11  11  -3 81.5147 148.859  -2
 -11  11   1 81.5147 148.859   1
 -11  11   0 23.7109 113.595   1
 -11  11  -2-25.0427 146.407  -2
 -11  11   0-25.0427 146.407   1
 -11  11  -1 19.0146 106.615   1
 -11  11  -1 77.5932 146.232  -2
 -11  11  -1 77.5932 146.232   1
 -11  11  -2-3.48252 105.559   1
 -11  11   0-35.7796 145.010  -2
 -11  11  -2-35.7796 145.010   1
 -11  11  -3 16.7825 97.4029   1
 -11  11   1-30.3584 142.251  -2
 -11  11  -3-30.3584 142.251   1
 -11  11   2 111.391 112.278  -2
 -11  11  -4 111.391 112.278   1
 -11  11   3 108.398 113.985  -2
 -11  11  -5 108.398 113.985   1
 -11  11   4-15.8062 137.916  -2
 -11  11  -6-15.8062 137.916   1
 -11  10   8 65.7442 158.138   1
 -11  10   7 20.3942 144.973   1
 -11  10   6 34.8227 91.3951   1
 -11  10   5 30.0258 91.6725   1
 -11  10   4-20.2276 84.3301   1
 -11  10   3-13.2966 82.1179   1
 -11  10   2 151.130 80.5274   1
 -11  10   1 26.7539 77.2494   1
 -11  10   0 32.6139 74.1403   1
 -11  10  -1 40.0225 68.7114   1
 -11  10  -2-7.48819 58.0597   1
 -11  10  -3 48.6194 60.9990   1
 -11  10  -4 29.8239 62.2112   1
 -11  10  -5 19.6247 82.0247   1
  11 -10   6 33.0430 102.411   1
  11 -10   7 67.4702 158.826   1
 -11   9   8 24.1534 145.143   1
 -11   9   7 49.7861 92.0089   1
 -11   9   6 22.6146 87.8438   1
 -11   9   5-12.4148 80.1282   1
 -11   9   4 34.0836 62.2886   1
 -11   9   3 25.6154 61.0527   1
 -11   9   2 69.1427 55.9002   1
 -11   9   1 39.6464 95.8995   1
  -9  11  -2 251.328 142.785  -2
 -11   9   1 251.328 142.785   1
 -11   9   0 50.4069 69.7866   1
 -11   9  -1-22.6880 74.0246   1
  -9  11   0-35.2075 122.868  -2
 -11   9  -1-35.2075 122.868   1
 -11   9  -2 22.5149 72.8466   1
  -9  11   1 17.1883 124.814  -2
 -11   9  -2 17.1883 124.814   1
 -11   9  -3 37.2211 62.6489   1
 -11   9  -4-3.71683 63.7329   1
 -11   9  -5 80.3274 93.9210   1
  11  -9   6 24.9989 82.6870   1
  11  -9   7 212.588 89.6624   1
  11  -9   8-8.67367 117.294   1
   8 -11   8 23.0791 169.348  -2
  11  -8  -7 23.0791 169.348   1
 -11   8   6 46.3565 109.073   1
   8 -11   7 74.3911 173.218  -2
  11  -8  -6 74.3911 173.218   1
 -11   8   5 36.3374 103.904   1
  -8  11  -6 131.918 107.325  -2
 -11   8   5 131.918 107.325   1
 -11   8   4 15.4805 68.9786   1
  -8  11  -5 96.5677 135.863  -2
 -11   8   4 96.5677 135.863   1
 -11   8   3-4.77400 63.4065   1
  -8  11  -4 6.59994 140.818  -2
 -11   8   3 6.59994 140.818   1
 -11   8   2 143.807 63.2273   1
  -8  11  -3 193.842 131.324  -2
 -11   8   2 193.842 131.324   1
 -11   8   1 32.8188 93.2742   1
  -8  11  -2 18.1639 129.886  -2
 -11   8   1 18.1639 129.886   1
 -11   8   0 71.5881 67.3398   1
  -8  11  -1 106.188 94.6852  -2
 -11   8   0 106.188 94.6852   1
 -11   8  -1 29.8886 66.9760   1
  -8  11   0 95.5648 137.341  -2
 -11   8  -1 95.5648 137.341   1
  11  -8   2 3.84256 67.8246   1
  -8  11   1-26.4924 140.686  -2
 -11   8  -2-26.4924 140.686   1
 -11   8  -3 42.3604 67.3619   1
  -8  11   2 297.418 158.381  -2
 -11   8  -3 297.418 158.381   1
 -11   8  -4 115.531 81.6423   1
   8 -11  -3 173.275 119.614  -2
  11  -8   4 173.275 119.614   1
   8 -11  -4 3.37329 122.151  -2
  11  -8   5 3.37329 122.151   1
   8 -11  -5 74.6122 141.201  -2
  11  -8   6 74.6122 141.201   1
   8 -11  -6 218.737 141.344  -2
  11  -8   7 218.737 141.344   1
  11  -8   8 150.431 156.564   1
   7 -11  12-179.602 221.279  -2
  11  -7 -11-179.602 221.279   1
   7 -11  11-55.9263 218.762  -2
  11  -7 -10-55.9263 218.762   1
   7 -11  10 5.29424 219.963  -2
  11  -7  -9 5.29424 219.963   1
   7 -11   9 84.1171 188.227  -2
  11  -7  -8 84.1171 188.227   1
   7 -11   8 43.6362 186.001  -2
  11  -7  -7 43.6362 186.001   1
  -7  11  -7-54.7076 107.007  -2
 -11   7   6-54.7076 107.007   1
  -7  11  -6 167.712 103.989  -2
 -11   7   5 167.712 103.989   1
 -11   7   4 0.55003 86.3085   1
  -7  11  -5-5.03138 129.379  -2
 -11   7   4-5.03138 129.379   1
 -11   7   3 41.6613 77.5894   1
  -7  11  -4 29.0257 83.8539  -2
 -11   7   3 29.0257 83.8539   1
 -11   7   2 31.1094 54.9939   1
  -7  11  -3 59.2702 74.0332  -2
 -11   7   2 59.2702 74.0332   1
 -11   7   1-28.3055 92.3903   1
  -7  11  -2-35.2219 77.7694  -2
 -11   7   1-35.2219 77.7694   1
 -11   7   0 21.9283 82.5054   1
  -7  11  -1 87.2596 98.3984  -2
 -11   7   0 87.2596 98.3984   1
 -11   7  -1-6.44635 80.9705   1
   7 -11   0 94.7187 99.9722  -2
  11  -7   1 94.7187 99.9722   1
 -11   7  -2 13.8501 78.0157   1
   7 -11  -1-17.2349 107.385  -2
  11  -7   2-17.2349 107.385   1
 -11   7  -3 16.4285 75.2166   1
   7 -11  -2 143.958 114.140  -2
  11  -7   3 143.958 114.140   1
 -11   7  -4 49.8288 67.8020   1
   7 -11  -3 75.5732 120.711  -2
  11  -7   4 75.5732 120.711   1
   7 -11  -4 178.163 202.703  -2
  11  -7   5 178.163 202.703   1
   7 -11  -5 356.195 211.047  -2
  11  -7   6 356.195 211.047   1
   7 -11  -6 297.366 141.583  -2
  11  -7   7 297.366 141.583   1
   7 -11  -7 464.295 207.243  -2
  11  -7   8 464.295 207.243   1
   7 -11  -8 246.690 212.661  -2
  11  -7   9 246.690 212.661   1
   6 -11  12 194.388 244.427  -2
  11  -6 -11 194.388 244.427   1
   6 -11  11 174.453 227.690  -2
  11  -6 -10 174.453 227.690   1
   6 -11  10 116.296 214.456  -2
  11  -6  -9 116.296 214.456   1
   6 -11   9 13.5664 205.004  -2
  11  -6  -8 13.5664 205.004   1
  -6  11  -8 45.6335 114.227  -2
 -11   6   7 45.6335 114.227   1
  -6  11  -7 169.505 108.283  -2
 -11   6   6 169.505 108.283   1
  -6  11  -6 40.6540 107.306  -2
 -11   6   5 40.6540 107.306   1
  -6  11  -5 344.229 75.3020  -2
 -11   6   4 344.229 75.3020   1
 -11   6   3 26.3705 71.5385   1
  -6  11  -4 98.3496 74.1785  -2
 -11   6   3 98.3496 74.1785   1
 -11   6   2 292.617 71.4727   1
  -6  11  -3 736.059 87.9485  -2
 -11   6   2 736.059 87.9485   1
  -6  11  -2 204.286 74.9894  -2
 -11   6   1 204.286 74.9894   1
  -6  11  -1 211.430 76.6732  -2
 -11   6   0 211.430 76.6732   1
  -6  11   0 83.7507 72.2178  -2
 -11   6  -1 83.7507 72.2178   1
  -6  11   1 79.8493 70.8647  -2
 -11   6  -2 79.8493 70.8647   1
  -6  11   2 123.669 78.0899  -2
 -11   6  -3 123.669 78.0899   1
 -11   6  -4 5.90536 63.9191   1
   6 -11  -3 33.7347 210.421  -2
  11  -6   4 33.7347 210.421   1
   6 -11  -4-122.027 204.173  -2
  11  -6   5-122.027 204.173   1
   6 -11  -5 231.510 207.774  -2
  11  -6   6 231.510 207.774   1
   6 -11  -6 27.9640 222.331  -2
  11  -6   7 27.9640 222.331   1
   6 -11  -7 179.363 197.988  -2
  11  -6   8 179.363 197.988   1
   6 -11  -8 227.780 205.963  -2
  11  -6   9 227.780 205.963   1
   6 -11  -9 302.405 213.070  -2
  11  -6  10 302.405 213.070   1
   5 -11  12 273.683 243.763  -2
  11  -5 -11 273.683 243.763   1
   5 -11  11 27.2610 206.761  -2
  11  -5 -10 27.2610 206.761   1
   5 -11  10 61.7535 184.202  -2
  11  -5  -9 61.7535 184.202   1
  -5  11  -9 39.4659 111.327  -2
 -11   5   8 39.4659 111.327   1
  -5  11  -8 134.117 77.9462  -2
 -11   5   7 134.117 77.9462   1
  -5  11  -7 90.4754 74.3486  -2
 -11   5   6 90.4754 74.3486   1
  -5  11  -6-1.93910 75.1549  -2
 -11   5   5-1.93910 75.1549   1
  -5  11  -5 173.367 71.4293  -2
 -11   5   4 173.367 71.4293   1
  -5  11  -4 99.1401 72.2614  -2
 -11   5   3 99.1401 72.2614   1
  -5  11  -3 405.322 102.330  -2
 -11   5   2 405.322 102.330   1
  -5  11  -2 184.624 103.277  -2
 -11   5   1 184.624 103.277   1
  -5  11  -1 547.465 82.1477  -2
 -11   5   0 547.465 82.1477   1
  -5  11   0 155.661 84.0742  -2
 -11   5  -1 155.661 84.0742   1
  -5  11   1 406.651 87.5489  -2
 -11   5  -2 406.651 87.5489   1
  -5  11   2 118.505 73.4322  -2
 -11   5  -3 118.505 73.4322   1
   5 -11  -3 17.5562 199.019  -2
  11  -5   4 17.5562 199.019   1
   5 -11  -4 11.1904 209.855  -2
  11  -5   5 11.1904 209.855   1
   5 -11  -5 323.418 219.050  -2
  11  -5   6 323.418 219.050   1
   5 -11  -6-16.0109 232.945  -2
  11  -5   7-16.0109 232.945   1
   5 -11  -8 343.993 209.972  -2
  11  -5   9 343.993 209.972   1
   5 -11  -9-46.3986 187.999  -2
  11  -5  10-46.3986 187.999   1
   4 -11  12 270.684 243.367  -2
  11  -4 -11 270.684 243.367   1
   4 -11  11 289.504 196.877  -2
  11  -4 -10 289.504 196.877   1
  -4  11 -10 9.33236 106.369  -2
 -11   4   9 9.33236 106.369   1
  -4  11  -9 206.934 123.485  -2
 -11   4   8 206.934 123.485   1
  -4  11  -8 32.8464 92.7600  -2
 -11   4   7 32.8464 92.7600   1
   4 -11   7 60.9112 63.5230  -2
  11  -4  -6 60.9112 63.5230   1
   4 -11   6 259.103 60.6065  -2
  11  -4  -5 259.103 60.6065   1
   4 -11   5 1042.48 81.7025  -2
  11  -4  -4 1042.48 81.7025   1
   4 -11   4 294.287 82.1146  -2
  11  -4  -3 294.287 82.1146   1
   4 -11   3 1063.55 142.475  -2
  11  -4  -2 1063.55 142.475   1
   4 -11   2 51.0597 169.431  -2
  11  -4  -1 51.0597 169.431   1
   4 -11   1 917.314 206.616  -2
  11  -4   0 917.314 206.616   1
  -4  11   0 369.052 89.4281  -2
 -11   4  -1 369.052 89.4281   1
  -4  11   1 720.069 92.7962  -2
 -11   4  -2 720.069 92.7962   1
   4 -11  -2 183.288 213.254  -2
  11  -4   3 183.288 213.254   1
   4 -11  -3 107.870 209.841  -2
  11  -4   4 107.870 209.841   1
   4 -11  -4 130.795 208.447  -2
  11  -4   5 130.795 208.447   1
   4 -11  -5 252.896 229.875  -2
  11  -4   6 252.896 229.875   1
   4 -11  -6 338.645 255.466  -2
  11  -4   7 338.645 255.466   1
   3 -11  12 88.2980 253.669  -2
  11  -3 -11 88.2980 253.669   1
   3 -11  11 423.374 251.478  -2
  11  -3 -10 423.374 251.478   1
  -3  11 -10 362.256 132.494  -2
 -11   3   9 362.256 132.494   1
  -3  11  -9 136.386 95.4007  -2
 -11   3   8 136.386 95.4007   1
   3 -11   8 69.4269 78.0940  -2
  11  -3  -7 69.4269 78.0940   1
   3 -11   7 179.688 68.7145  -2
  11  -3  -6 179.688 68.7145   1
   3 -11   6 378.007 75.9162  -2
  11  -3  -5 378.007 75.9162   1
   3 -11   5 1404.12 147.345  -2
  11  -3  -4 1404.12 147.345   1
   3 -11   4 438.876 130.687  -2
  11  -3  -3 438.876 130.687   1
   3 -11   3 663.229 137.306  -2
  11  -3  -2 663.229 137.306   1
   3 -11   2 295.273 120.889  -2
  11  -3  -1 295.273 120.889   1
   3 -11   1 110.844 119.553  -2
  11  -3   0 110.844 119.553   1
   3 -11   0 185.348 81.2190  -2
  11  -3   1 185.348 81.2190   1
   3 -11  -1 262.579 196.891  -2
  11  -3   2 262.579 196.891   1
   3 -11  -2 1.31103 210.407  -2
  11  -3   3 1.31103 210.407   1
   3 -11  -3 20.6060 167.442  -2
  11  -3   4 20.6060 167.442   1
   3 -11  -4 27.4865 215.500  -2
  11  -3   5 27.4865 215.500   1
   3 -11  -5 108.311 235.798  -2
  11  -3   6 108.311 235.798   1
   3 -11  -6 373.188 277.196  -2
  11  -3   7 373.188 277.196   1
   2 -11  12 262.052 260.848  -2
  11  -2 -11 262.052 260.848   1
  -2  11 -11 55.4456 121.799  -2
 -11   2  10 55.4456 121.799   1
  -2  11 -10 517.582 135.261  -2
 -11   2   9 517.582 135.261   1
  -2  11  -9 732.053 139.066  -2
 -11   2   8 732.053 139.066   1
  -2  11  -8-19.2789 109.233  -2
 -11   2   7-19.2789 109.233   1
   2 -11   7 110.146 77.9095  -2
  11  -2  -6 110.146 77.9095   1
   2 -11   6 113.421 123.062  -2
  11  -2  -5 113.421 123.062   1
   2 -11   5 686.487 145.060  -2
  11  -2  -4 686.487 145.060   1
   2 -11   4 191.061 127.416  -2
  11  -2  -3 191.061 127.416   1
   2 -11   3 96.0108 138.708  -2
  11  -2  -2 96.0108 138.708   1
   2 -11   2 43.7803 137.686  -2
  11  -2  -1 43.7803 137.686   1
   2 -11   1 150.756 149.515  -2
  11  -2   0 150.756 149.515   1
   2 -11   0-20.5369 151.225  -2
  11  -2   1-20.5369 151.225   1
   2 -11  -1 223.280 221.406  -2
  11  -2   2 223.280 221.406   1
   2 -11  -2 421.753 227.869  -2
  11  -2   3 421.753 227.869   1
   2 -11  -3 103.690 211.956  -2
  11  -2   4 103.690 211.956   1
   2 -11  -4 143.267 228.683  -2
  11  -2   5 143.267 228.683   1
   2 -11  -5 291.637 251.348  -2
  11  -2   6 291.637 251.348   1
  -1  11 -11 104.916 122.104  -2
 -11   1  10 104.916 122.104   1
  -1  11 -10 306.148 128.003  -2
 -11   1   9 306.148 128.003   1
  -1  11  -9 242.119 114.980  -2
 -11   1   8 242.119 114.980   1
  -1  11  -8 230.509 97.7568  -2
 -11   1   7 230.509 97.7568   1
   1 -11   7 339.158 143.950  -2
  11  -1  -6 339.158 143.950   1
   1 -11   6 146.879 130.032  -2
  11  -1  -5 146.879 130.032   1
   1 -11   5 207.893 135.199  -2
  11  -1  -4 207.893 135.199   1
   1 -11   4 34.7959 137.657  -2
  11  -1  -3 34.7959 137.657   1
   1 -11   3 97.7077 143.704  -2
  11  -1  -2 97.7077 143.704   1
   1 -11   2 169.381 151.965  -2
  11  -1  -1 169.381 151.965   1
   1 -11   1-19.1724 150.453  -2
  11  -1   0-19.1724 150.453   1
   1 -11   0-22.7341 162.092  -2
  11  -1   1-22.7341 162.092   1
   1 -11  -1-39.3739 166.178  -2
  11  -1   2-39.3739 166.178   1
   1 -11  -2 18.8310 237.159  -2
  11  -1   3 18.8310 237.159   1
   1 -11  -3 45.9439 246.901  -2
  11  -1   4 45.9439 246.901   1
   1 -11  -4 198.727 244.679  -2
  11  -1   5 198.727 244.679   1
   0  11 -11 176.432 134.376  -2
 -11   0  10 176.432 134.376   1
   0  11 -10 96.1798 116.508  -2
 -11   0   9 96.1798 116.508   1
   0  11  -9 99.4970 117.168  -2
 -11   0   8 99.4970 117.168   1
   0  11  -8 244.213 96.8534  -2
 -11   0   7 244.213 96.8534   1
   0 -11   7 199.809 198.237  -2
  11   0  -6 199.809 198.237   1
   0 -11   6 584.289 211.384  -2
  11   0  -5 584.289 211.384   1
   0 -11   5 381.115 146.496  -2
  11   0  -4 381.115 146.496   1
   0 -11   4 768.725 161.541  -2
  11   0  -3 768.725 161.541   1
   0 -11   3 145.081 152.342  -2
  11   0  -2 145.081 152.342   1
   0 -11   2 135.935 159.324  -2
  11   0  -1 135.935 159.324   1
   0 -11   1 319.486 171.383  -2
  11   0   0 319.486 171.383   1
   0 -11   0 96.2244 168.772  -2
  11   0   1 96.2244 168.772   1
   0 -11  -1 90.9121 172.328  -2
  11   0   2 90.9121 172.328   1
   0 -11  -2 154.681 263.505  -2
  11   0   3 154.681 263.505   1
   0 -11  -3 130.057 280.176  -2
  11   0   4 130.057 280.176   1
 -11  -1  10 20.1215 95.5448   1
   1  11 -10 27.6757 121.521  -2
 -11  -1   9 27.6757 121.521   1
  11   1  -8 195.139 175.011   1
   1  11  -9 246.115 114.853  -2
 -11  -1   8 246.115 114.853   1
  -1 -11   8 177.867 219.042  -2
  11   1  -7 177.867 219.042   1
  -1 -11   7 532.819 221.736  -2
  11   1  -6 532.819 221.736   1
  -1 -11   6 452.327 227.538  -2
  11   1  -5 452.327 227.538   1
  -1 -11   5 709.564 240.247  -2
  11   1  -4 709.564 240.247   1
  -1 -11   4 677.105 167.632  -2
  11   1  -3 677.105 167.632   1
  -1 -11   3 535.368 171.165  -2
  11   1  -2 535.368 171.165   1
  -1 -11   2 235.659 175.449  -2
  11   1  -1 235.659 175.449   1
  -1 -11   1 628.435 182.498  -2
  11   1   0 628.435 182.498   1
  -1 -11   0 229.982 178.322  -2
  11   1   1 229.982 178.322   1
  -1 -11  -1 194.374 179.172  -2
  11   1   2 194.374 179.172   1
   2  11  -9-41.3767 115.684  -2
 -11  -2   8-41.3767 115.684   1
  11   2  -7-74.1391 208.991   1
  11   2  -6-5.75938 202.278   1
  11   2  -5 79.1757 194.659   1
  11   2  -4 157.925 189.469   1
  -2 -11   4 519.763 175.079  -2
  11   2  -3 519.763 175.079   1
  -2 -11   3 491.030 174.227  -2
  11   2  -2 491.030 174.227   1
  -2 -11   2 210.832 175.730  -2
  11   2  -1 210.832 175.730   1
  11   2   0 126.469 214.185   1
  -2 -11   1 306.157 267.988  -2
  11   2   0 306.157 267.988   1
  -2 -11   0 93.0617 265.177  -2
  11   2   1 93.0617 265.177   1
  11   3  -8-39.5100 231.703   1
  11   3  -7-3.64811 223.542   1
  11   3  -6-150.000 223.705   1
  11   3  -5-19.6775 230.847   1
  11   3  -4 196.500 212.178   1
  11   3  -3 312.894 219.616   1
  -3 -11   4 441.384 274.691  -2
  11   3  -3 441.384 274.691   1
  11   3  -2 101.203 207.645   1
  11   4  -8-110.455 229.000   1
  11   4  -7-133.953 249.681   1
 -12  12  -2 131.611 174.541  -2
 -12  12   0 131.611 174.541   1
 -12  12  -1-0.73757 115.479  -2
 -12  12  -1-0.73757 115.479   1
 -12  12   0-55.9141 111.124  -2
 -12  12  -2-55.9141 111.124   1
 -12  12   1-12.6787 113.577  -2
 -12  12  -3-12.6787 113.577   1
 -12  12   2 130.549 158.482  -2
 -12  12  -4 130.549 158.482   1
 -12  12   3 11.1668 155.461  -2
 -12  12  -5 11.1668 155.461   1
 -11  12  -7 19.6156 187.689  -2
 -12  11   5 19.6156 187.689   1
 -11  12  -4 155.264 158.759  -2
 -12  11   2 155.264 158.759   1
 -11  12  -3 123.925 115.171  -2
 -12  11   1 123.925 115.171   1
 -11  12  -2 59.4170 113.598  -2
 -12  11   0 59.4170 113.598   1
 -11  12  -1-16.5629 106.491  -2
 -12  11  -1-16.5629 106.491   1
 -11  12   0 68.5691 96.1558  -2
 -12  11  -2 68.5691 96.1558   1
 -11  12   1 361.489 97.3464  -2
 -12  11  -3 361.489 97.3464   1
 -11  12   2 7.72613 150.472  -2
 -12  11  -4 7.72613 150.472   1
 -11  12   3-45.7184 159.637  -2
 -12  11  -5-45.7184 159.637   1
 -11  12   4-29.7719 161.462  -2
 -12  11  -6-29.7719 161.462   1
 -10  12  -9 131.036 189.911  -2
 -12  10   7 131.036 189.911   1
 -12  10   6 9.38742 134.856   1
 -12  10   5 21.9876 131.715   1
 -12  10   4 43.8407 117.135   1
 -12  10   3 32.2706 85.1688   1
 -12  10   2 40.5842 82.0698   1
 -12  10   1 10.6506 78.9125   1
 -12  10   0 103.717 80.8332   1
 -12  10  -1 117.832 106.208   1
 -10  12  -1 10.8055 108.915  -2
 -12  10  -1 10.8055 108.915   1
 -10  12   0 18.7756 87.4536  -2
 -12  10  -2 18.7756 87.4536   1
 -10  12   1 101.969 87.4807  -2
 -12  10  -3 101.969 87.4807   1
 -10  12   2 120.088 85.1168  -2
 -12  10  -4 120.088 85.1168   1
 -12   9   8 32.4328 149.573   1
 -12   9   7 56.4056 139.247   1
 -12   9   6 27.0031 87.7469   1
 -12   9   5 31.8116 65.7777   1
 -12   9   4 34.5838 78.4110   1
 -12   9   3 60.1318 79.6321   1
 -12   9   2 71.1858 78.5548   1
 -12   9   1 301.929 71.4184   1
 -12   9   0 165.310 66.8030   1
 -12   9  -1-2.34239 62.3885   1
 -12   9  -2-32.1606 54.6852   1
 -12   9  -3-8.83427 68.0992   1
  12  -9   4 5.64823 66.0299   1
  12  -9   5 22.4363 102.770   1
  12  -9   6 202.158 165.820   1
[truncated: 97,011 more chars]
