# Supplementary material for: Nucleophile-induced ring contraction in pyrrolo[2,1-c][1,4]benzothiazines: access to pyrrolo[2,1-b][1,3]benzothiazoles
Source: Beilstein J Org Chem. 2023 May 11;19:646–57. doi: 10.3762/bjoc.19.46 (PMC10186265; doi:10.3762/bjoc.19.46)
Supplement: File 2 — Crystallographic information files (CIF) of compounds 3bb (CCDC 2241415), 4 (CCDC 2241420), 6b (CCDC 2241419), 6e (CCDC 2241423), 7a (CCDC 2241418), 10a (CCDC 2241424), 12bd (CCDC 2241422), 14ab (CCDC 2241416), 17a (CCDC 2241417, 2241421). [file Beilstein_J_Org_Chem-19-646-s002.zip › 17a(1).cif]

data_psu-1334(ma-25)
_audit_creation_date               2022-02-11
_audit_creation_method
;
Olex2 1.3
(compiled 2020.11.12 svn.r5f609507 for OlexSys, GUI svn.r6408)
;
_shelx_SHELXL_version_number       '2018/3'
_audit_contact_author_address      ?
_audit_contact_author_email        ?
_audit_contact_author_name         ''
_audit_contact_author_phone        ?
_publ_contact_author_id_orcid      ?
_publ_section_references
;
Dolomanov, O.V., Bourhis, L.J., Gildea, R.J, Howard, J.A.K. & Puschmann, H.
 (2009), J. Appl. Cryst. 42, 339-341.

Sheldrick, G.M. (2015). Acta Cryst. A71, 3-8.

Sheldrick, G.M. (2015). Acta Cryst. C71, 3-8.
;
_chemical_name_common              ?
_chemical_name_systematic          ?
_chemical_formula_moiety           'C17 H9 N O3 S'
_chemical_formula_sum              'C17 H9 N O3 S'
_chemical_formula_weight           307.31
_chemical_melting_point            ?
_chemical_oxdiff_formula           'C H N O Cl S'
loop_
  _atom_type_symbol
  _atom_type_description
  _atom_type_scat_dispersion_real
  _atom_type_scat_dispersion_imag
  _atom_type_scat_source
 'C' 'C' 0.0033 0.0016 'International Tables Vol C Tables 4.2.6.8 and 6.1.1.4'
 'H' 'H' 0.0000 0.0000 'International Tables Vol C Tables 4.2.6.8 and 6.1.1.4'
 'N' 'N' 0.0061 0.0033 'International Tables Vol C Tables 4.2.6.8 and 6.1.1.4'
 'O' 'O' 0.0106 0.0060 'International Tables Vol C Tables 4.2.6.8 and 6.1.1.4'
 'S' 'S' 0.1246 0.1234 'International Tables Vol C Tables 4.2.6.8 and 6.1.1.4'

_shelx_space_group_comment
;
The symmetry employed for this shelxl refinement is uniquely defined
by the following loop, which should always be used as a source of
symmetry information in preference to the above space-group names.
They are only intended as comments.
;
_space_group_crystal_system        'monoclinic'
_space_group_IT_number             14
_space_group_name_H-M_alt          'P 1 21/c 1'
_space_group_name_Hall             '-P 2ybc'
loop_
  _space_group_symop_operation_xyz
 'x, y, z'
 '-x, y+1/2, -z+1/2'
 '-x, -y, -z'
 'x, -y-1/2, z-1/2'

_cell_length_a                     5.4696(15)
_cell_length_b                     26.985(8)
_cell_length_c                     9.099(3)
_cell_angle_alpha                  90
_cell_angle_beta                   93.87(3)
_cell_angle_gamma                  90
_cell_volume                       1340.0(7)
_cell_formula_units_Z              4
_cell_measurement_reflns_used      1440
_cell_measurement_temperature      295.15
_cell_measurement_theta_max        26.7010
_cell_measurement_theta_min        3.6670
_shelx_estimated_absorpt_T_max     0.992
_shelx_estimated_absorpt_T_min     0.928
_exptl_absorpt_coefficient_mu      0.254
_exptl_absorpt_correction_T_max    1.00000
_exptl_absorpt_correction_T_min    0.64430
_exptl_absorpt_correction_type     multi-scan
_exptl_absorpt_process_details
;
CrysAlisPro, Agilent Technologies,
Version 1.171.37.33 (release 27-03-2014 CrysAlis171 .NET)
(compiled Mar 27 2014,17:12:48)
Empirical absorption correction using spherical harmonics,
 implemented in SCALE3 ABSPACK scaling algorithm.
;
_exptl_absorpt_special_details     ?
_exptl_crystal_colour              'clear red'
_exptl_crystal_colour_lustre       clear
_exptl_crystal_colour_modifier     .
_exptl_crystal_colour_primary      red
_exptl_crystal_density_diffrn      1.523
_exptl_crystal_density_meas        ?
_exptl_crystal_density_method      ?
_exptl_crystal_description         block
_exptl_crystal_F_000               632
_exptl_crystal_size_max            0.3
_exptl_crystal_size_mid            0.1
_exptl_crystal_size_min            0.03
_exptl_transmission_factor_max     ?
_exptl_transmission_factor_min     ?
_diffrn_reflns_av_R_equivalents    0.0544
_diffrn_reflns_av_unetI/netI       0.0820
_diffrn_reflns_Laue_measured_fraction_full  0.998
_diffrn_reflns_Laue_measured_fraction_max  0.863
_diffrn_reflns_limit_h_max         6
_diffrn_reflns_limit_h_min         -7
_diffrn_reflns_limit_k_max         20
_diffrn_reflns_limit_k_min         -36
_diffrn_reflns_limit_l_max         11
_diffrn_reflns_limit_l_min         -12
_diffrn_reflns_number              6425
_diffrn_reflns_point_group_measured_fraction_full  0.998
_diffrn_reflns_point_group_measured_fraction_max  0.863
_diffrn_reflns_theta_full          26.000
_diffrn_reflns_theta_max           29.239
_diffrn_reflns_theta_min           3.020
_diffrn_ambient_temperature        295.15
_diffrn_detector                   'CCD plate'
_diffrn_detector_area_resol_mean   10.4752
_diffrn_detector_type              Ruby
_diffrn_measured_fraction_theta_full  0.998
_diffrn_measured_fraction_theta_max  0.863
_diffrn_measurement_details
;
#__ type_ start__ end____ width___ exp.time_
  1 omega   -2.00   30.00   1.0000  150.0000
omega____ theta____ kappa____ phi______ frames
    -      -14.3197  -99.0000   60.0000 32

#__ type_ start__ end____ width___ exp.time_
  2 omega  -38.00   70.00   1.0000  150.0000
omega____ theta____ kappa____ phi______ frames
    -      -14.3197   77.0000 -180.0000 108

#__ type_ start__ end____ width___ exp.time_
  3 omega  -78.00  -25.00   1.0000  150.0000
omega____ theta____ kappa____ phi______ frames
    -      -14.3197  -19.0000 -120.0000 53
;
_diffrn_measurement_device         'four-circle diffractometer'
_diffrn_measurement_device_type    'New Xcalibur, Ruby'
_diffrn_measurement_method         '\w scans'
_diffrn_orient_matrix_UB_11        -0.0080028000
_diffrn_orient_matrix_UB_12        0.0255461000
_diffrn_orient_matrix_UB_13        -0.0180678000
_diffrn_orient_matrix_UB_21        -0.0884853000
_diffrn_orient_matrix_UB_22        0.0031722000
_diffrn_orient_matrix_UB_23        0.0525121000
_diffrn_orient_matrix_UB_31        0.0947073000
_diffrn_orient_matrix_UB_32        0.0054586000
_diffrn_orient_matrix_UB_33        0.0549495000
_diffrn_radiation_monochromator    graphite
_diffrn_radiation_probe            x-ray
_diffrn_radiation_type             'Mo K\a'
_diffrn_radiation_wavelength       0.71073
_diffrn_source                     'Enhance (Mo) X-ray Source'
_reflns_Friedel_coverage           0.000
_reflns_Friedel_fraction_full      .
_reflns_Friedel_fraction_max       .
_reflns_number_gt                  1686
_reflns_number_total               3152
_reflns_odcompleteness_completeness  99.68
_reflns_odcompleteness_iscentric   1
_reflns_odcompleteness_theta       26.32
_reflns_special_details
;
 Reflections were merged by SHELXL according to the crystal
 class for the calculation of statistics and refinement.
 
 _reflns_Friedel_fraction is defined as the number of unique
 Friedel pairs measured divided by the number that would be
 possible theoretically, ignoring centric projections and
 systematic absences.
;
_reflns_threshold_expression       'I > 2\s(I)'
_computing_cell_refinement
;
CrysAlisPro, Agilent Technologies,
Version 1.171.37.33 (release 27-03-2014 CrysAlis171 .NET)
(compiled Mar 27 2014,17:12:48)
;
_computing_data_collection
;
CrysAlisPro, Agilent Technologies,
Version 1.171.37.33 (release 27-03-2014 CrysAlis171 .NET)
(compiled Mar 27 2014,17:12:48)
;
_computing_data_reduction
;
CrysAlisPro, Agilent Technologies,
Version 1.171.37.33 (release 27-03-2014 CrysAlis171 .NET)
(compiled Mar 27 2014,17:12:48)
;
_computing_molecular_graphics      'Olex2 1.3 (Dolomanov et al., 2009)'
_computing_publication_material    'Olex2 1.3 (Dolomanov et al., 2009)'
_computing_structure_refinement    'SHELXL 2018/3 (Sheldrick, 2015)'
_computing_structure_solution      'SHELXT  (Sheldrick, 2015)'
_refine_diff_density_max           0.317
_refine_diff_density_min           -0.354
_refine_diff_density_rms           0.066
_refine_ls_extinction_coef         .
_refine_ls_extinction_method       none
_refine_ls_goodness_of_fit_ref     1.041
_refine_ls_hydrogen_treatment      constr
_refine_ls_matrix_type             full
_refine_ls_number_parameters       245
_refine_ls_number_reflns           3152
_refine_ls_number_restraints       135
_refine_ls_R_factor_all            0.1262
_refine_ls_R_factor_gt             0.0683
_refine_ls_restrained_S_all        1.053
_refine_ls_shift/su_max            0.000
_refine_ls_shift/su_mean           0.000
_refine_ls_structure_factor_coef   Fsqd
_refine_ls_weighting_details      
 'w=1/[\s^2^(Fo^2^)+(0.0845P)^2^+0.2044P] where P=(Fo^2^+2Fc^2^)/3'
_refine_ls_weighting_scheme        calc
_refine_ls_wR_factor_gt            0.1592
_refine_ls_wR_factor_ref           0.2119
_refine_special_details            ?
_olex2_refinement_description
;
1. Fixed Uiso
 At 1.2 times of:
  All C(H) groups
2. Restrained distances
 C12-C17 \\sim C12-C17A
 with sigma of 0.02
 C17-C14 \\sim C17A-C14A
 with sigma of 0.04
 C12-C13 \\sim C12-C13A
 with sigma of 0.02
 C16-C17 \\sim C16A-C17A
 with sigma of 0.02
 C13-C15 \\sim C13A-C15A
 with sigma of 0.04
 C16-C15 \\sim C16A-C15A
 with sigma of 0.02
 C16-C14 \\sim C16A-C14A
 with sigma of 0.04
 C13-C14 \\sim C13A-C14A
 with sigma of 0.02
 C17-C15 \\sim C17A-C15A
 with sigma of 0.04
 C14-C15 \\sim C14A-C15A
 with sigma of 0.02
 C12-C16 \\sim C12-C16A
 with sigma of 0.04
 C12-C14 \\sim C12-C14A
 with sigma of 0.04
 C16-C13 \\sim C16A-C13A
 with sigma of 0.04
3. Restrained planarity
 C12, C13A, C14A, C15A, C16A, C17A
 with sigma of 0.05
 C12, C13, C14, C15, C16, C17
 with sigma of 0.05
4. Rigid bond restraints
 C13, C13A, C14, C14A, C15, C15A, C16, C16A, C17, C17A
 with sigma for 1-2 distances of 0.002 and sigma for 1-3 distances of 0.002
5. Uiso/Uaniso restraints and constraints
C13 \\sim C13A \\sim C14 \\sim C14A \\sim C15 \\sim C15A \\sim C16 \\sim C16A
\\sim C17 \\sim C17A: within 1.7A with sigma of 0.02 and sigma for terminal
atoms of 0.04 within 1.7A
6. Others
 Sof(C13A)=Sof(H13A)=Sof(C14A)=Sof(H14A)=Sof(C15A)=Sof(H15A)=Sof(C16A)=
 Sof(H16A)=Sof(C17A)=Sof(H17A)=1-FVAR(1)
 Sof(C13)=Sof(H13)=Sof(C14)=Sof(H14)=Sof(C15)=Sof(H15)=Sof(C16)=Sof(H16)=
 Sof(C17)=Sof(H17)=FVAR(1)
7.a Aromatic/amide H refined with riding coordinates:
 C6(H6), C7(H7), C8(H8), C9(H9), C13(H13), C13A(H13A), C14(H14), C14A(H14A),
 C15(H15), C15A(H15A), C16(H16), C16A(H16A), C17(H17), C17A(H17A)
;
_atom_sites_solution_hydrogens     geom
_atom_sites_solution_primary       dual
_atom_sites_solution_secondary     ?
loop_
  _atom_site_label
  _atom_site_type_symbol
  _atom_site_fract_x
  _atom_site_fract_y
  _atom_site_fract_z
  _atom_site_U_iso_or_equiv
  _atom_site_adp_type
  _atom_site_occupancy
  _atom_site_site_symmetry_order
  _atom_site_calc_flag
  _atom_site_refinement_flags_posn
  _atom_site_refinement_flags_adp
  _atom_site_refinement_flags_occupancy
  _atom_site_disorder_assembly
  _atom_site_disorder_group
 C1 C 0.8775(5) 0.45106(13) 0.3083(3) 0.0408(8) Uani 1 1 d . . . . .
 N1 N 1.0600(4) 0.46757(11) 0.2233(3) 0.0419(7) Uani 1 1 d . . . . .
 O1 O 1.3522(4) 0.42765(10) 0.0936(3) 0.0607(8) Uani 1 1 d . . . . .
 S1 S 0.71247(15) 0.49897(3) 0.37292(10) 0.0465(3) Uani 1 1 d . . . . .
 C2 C 0.8624(6) 0.40014(13) 0.3216(4) 0.0425(8) Uani 1 1 d . . . . .
 O2 O 1.1113(5) 0.33915(10) 0.1980(3) 0.0670(8) Uani 1 1 d . . . . .
 C3 C 1.0513(6) 0.38049(14) 0.2308(4) 0.0492(9) Uani 1 1 d . . . . .
 O3 O 0.5301(5) 0.40981(10) 0.4586(3) 0.0631(8) Uani 1 1 d . . . . .
 C4 C 1.1835(6) 0.42641(14) 0.1706(4) 0.0453(9) Uani 1 1 d . . . . .
 C5 C 1.0729(5) 0.51907(13) 0.2050(3) 0.0391(8) Uani 1 1 d . . . . .
 C6 C 1.2326(6) 0.54576(15) 0.1252(4) 0.0488(9) Uani 1 1 d . . . . .
 H6 H 1.352724 0.530112 0.074398 0.059 Uiso 1 1 calc R U . . .
 C7 C 1.2075(7) 0.59657(15) 0.1234(4) 0.0558(10) Uani 1 1 d . . . . .
 H7 H 1.312828 0.615608 0.070536 0.067 Uiso 1 1 calc R U . . .
 C8 C 1.0273(7) 0.61991(16) 0.1995(5) 0.0669(12) Uani 1 1 d . . . . .
 H8 H 1.013638 0.654248 0.196118 0.080 Uiso 1 1 calc R U . . .
 C9 C 0.8685(7) 0.59279(14) 0.2798(4) 0.0596(10) Uani 1 1 d . . . . .
 H9 H 0.748679 0.608383 0.331006 0.071 Uiso 1 1 calc R U . . .
 C10 C 0.8929(6) 0.54211(13) 0.2819(4) 0.0433(8) Uani 1 1 d . . . . .
 C11 C 0.6742(6) 0.37965(14) 0.4099(4) 0.0460(8) Uani 1 1 d . . . . .
 C12 C 0.6467(7) 0.32638(14) 0.4445(4) 0.0516(9) Uani 1 1 d D . . . .
 C13 C 0.8394(17) 0.2940(3) 0.4436(8) 0.085(3) Uani 0.595(6) 1 d D U P A 1
 H13 H 0.991972 0.304531 0.416688 0.102 Uiso 0.595(6) 1 calc R U P A 1
 C13A C 0.6817(18) 0.2898(4) 0.3467(13) 0.085(4) Uani 0.405(6) 1 d D U P A 2
 H13A H 0.741789 0.297687 0.256426 0.102 Uiso 0.405(6) 1 calc R U P A 2
 C14 C 0.801(2) 0.2449(3) 0.4840(10) 0.119(3) Uani 0.595(6) 1 d D U P A 1
 H14 H 0.928345 0.222131 0.479882 0.143 Uiso 0.595(6) 1 calc R U P A 1
 C14A C 0.630(2) 0.2406(4) 0.3778(15) 0.098(4) Uani 0.405(6) 1 d D U P A 2
 H14A H 0.671881 0.216837 0.309947 0.117 Uiso 0.405(6) 1 calc R U P A 2
 C15 C 0.587(3) 0.2301(4) 0.5283(16) 0.121(3) Uani 0.595(6) 1 d D U P A 1
 H15 H 0.572937 0.198298 0.566092 0.146 Uiso 0.595(6) 1 calc R U P A 1
 C15A C 0.527(3) 0.2253(6) 0.495(2) 0.108(4) Uani 0.405(6) 1 d D U P A 2
 H15A H 0.465888 0.193436 0.503512 0.130 Uiso 0.405(6) 1 calc R U P A 2
 C16 C 0.374(2) 0.2627(3) 0.5189(11) 0.111(3) Uani 0.595(6) 1 d D U P A 1
 H16 H 0.218529 0.251147 0.537684 0.133 Uiso 0.595(6) 1 calc R U P A 1
 C16A C 0.518(2) 0.2621(4) 0.6086(14) 0.088(3) Uani 0.405(6) 1 d D U P A 2
 H16A H 0.481178 0.252847 0.703059 0.106 Uiso 0.405(6) 1 calc R U P A 2
 C17 C 0.4126(14) 0.3116(3) 0.4808(8) 0.069(2) Uani 0.595(6) 1 d D U P A 1
 H17 H 0.284898 0.334334 0.479379 0.083 Uiso 0.595(6) 1 calc R U P A 1
 C17A C 0.563(2) 0.3114(4) 0.5767(12) 0.074(3) Uani 0.405(6) 1 d D U P A 2
 H17A H 0.536559 0.335224 0.647553 0.089 Uiso 0.405(6) 1 calc R U P A 2

loop_
  _atom_site_aniso_label
  _atom_site_aniso_U_11
  _atom_site_aniso_U_22
  _atom_site_aniso_U_33
  _atom_site_aniso_U_23
  _atom_site_aniso_U_13
  _atom_site_aniso_U_12
 C1 0.0342(16) 0.048(2) 0.0412(17) -0.0001(16) 0.0119(13) -0.0012(15)
 N1 0.0418(15) 0.0408(17) 0.0453(16) 0.0021(14) 0.0176(12) 0.0051(12)
 O1 0.0549(15) 0.0657(19) 0.0651(16) -0.0018(14) 0.0299(13) 0.0021(13)
 S1 0.0452(5) 0.0418(6) 0.0550(6) 0.0003(4) 0.0223(4) 0.0014(4)
 C2 0.0450(18) 0.040(2) 0.0439(18) -0.0022(16) 0.0134(14) 0.0034(15)
 O2 0.0790(18) 0.0433(17) 0.0829(19) -0.0021(15) 0.0372(15) 0.0106(14)
 C3 0.051(2) 0.044(2) 0.054(2) 0.0004(19) 0.0150(16) 0.0045(17)
 O3 0.0650(16) 0.0447(16) 0.0843(19) 0.0055(15) 0.0401(14) 0.0015(13)
 C4 0.0431(18) 0.049(2) 0.0455(19) -0.0024(17) 0.0146(15) 0.0028(15)
 C5 0.0379(17) 0.046(2) 0.0335(16) 0.0030(16) 0.0061(13) -0.0014(15)
 C6 0.0424(18) 0.057(3) 0.049(2) 0.0062(18) 0.0152(15) -0.0062(17)
 C7 0.054(2) 0.052(3) 0.063(2) 0.007(2) 0.0181(18) -0.0141(18)
 C8 0.074(3) 0.045(2) 0.085(3) 0.007(2) 0.032(2) -0.005(2)
 C9 0.067(2) 0.043(2) 0.072(3) 0.000(2) 0.030(2) -0.0010(19)
 C10 0.0409(17) 0.043(2) 0.0475(19) -0.0031(17) 0.0135(14) -0.0017(15)
 C11 0.0462(19) 0.045(2) 0.0480(19) -0.0028(18) 0.0135(15) 0.0031(16)
 C12 0.070(2) 0.039(2) 0.048(2) -0.0027(18) 0.0178(18) -0.0019(18)
 C13 0.139(7) 0.044(4) 0.079(5) 0.009(4) 0.052(5) 0.012(4)
 C13A 0.117(9) 0.052(5) 0.092(8) -0.004(6) 0.048(7) -0.006(6)
 C14 0.192(6) 0.045(4) 0.134(7) 0.020(5) 0.102(6) 0.029(5)
 C14A 0.137(8) 0.044(4) 0.120(7) -0.004(6) 0.068(6) 0.009(6)
 C15 0.197(7) 0.042(4) 0.136(7) 0.000(5) 0.085(7) -0.008(4)
 C15A 0.156(9) 0.046(5) 0.131(8) 0.005(4) 0.075(7) 0.000(6)
 C16 0.164(6) 0.057(4) 0.122(7) -0.002(5) 0.088(6) -0.025(4)
 C16A 0.130(8) 0.047(5) 0.094(6) 0.023(5) 0.051(6) 0.010(6)
 C17 0.090(5) 0.057(3) 0.063(4) -0.002(4) 0.026(4) -0.024(3)
 C17A 0.099(8) 0.044(4) 0.084(7) 0.016(5) 0.047(6) 0.012(5)

_geom_special_details
;
 All esds (except the esd in the dihedral angle between two l.s. planes)
 are estimated using the full covariance matrix.  The cell esds are taken
 into account individually in the estimation of esds in distances, angles
 and torsion angles; correlations between esds in cell parameters are only
 used when they are defined by crystal symmetry.  An approximate (isotropic)
 treatment of cell esds is used for estimating esds involving l.s. planes.
;
loop_
  _geom_bond_atom_site_label_1
  _geom_bond_atom_site_label_2
  _geom_bond_distance
  _geom_bond_site_symmetry_2
  _geom_bond_publ_flag
 C1 N1 1.378(4) . ?
 C1 S1 1.704(3) . ?
 C1 C2 1.382(5) . ?
 N1 C4 1.401(4) . ?
 N1 C5 1.402(4) . ?
 O1 C4 1.196(4) . ?
 S1 C10 1.768(3) . ?
 C2 C3 1.465(4) . ?
 C2 C11 1.456(5) . ?
 O2 C3 1.206(4) . ?
 C3 C4 1.553(5) . ?
 O3 C11 1.236(4) . ?
 C5 C6 1.376(4) . ?
 C5 C10 1.393(4) . ?
 C6 H6 0.9300 . ?
 C6 C7 1.378(5) . ?
 C7 H7 0.9300 . ?
 C7 C8 1.392(5) . ?
 C8 H8 0.9300 . ?
 C8 C9 1.382(5) . ?
 C9 H9 0.9300 . ?
 C9 C10 1.374(5) . ?
 C11 C12 1.482(5) . ?
 C12 C13 1.369(8) . ?
 C12 C13A 1.352(10) . ?
 C12 C17 1.402(7) . ?
 C12 C17A 1.376(9) . ?
 C13 H13 0.9300 . ?
 C13 C14 1.395(9) . ?
 C13A H13A 0.9300 . ?
 C13A C14A 1.389(12) . ?
 C14 H14 0.9300 . ?
 C14 C15 1.324(12) . ?
 C14A H14A 0.9300 . ?
 C14A C15A 1.302(15) . ?
 C15 H15 0.9300 . ?
 C15 C16 1.461(15) . ?
 C15A H15A 0.9300 . ?
 C15A C16A 1.438(16) . ?
 C16 H16 0.9300 . ?
 C16 C17 1.383(10) . ?
 C16A H16A 0.9300 . ?
 C16A C17A 1.388(12) . ?
 C17 H17 0.9300 . ?
 C17A H17A 0.9300 . ?

loop_
  _geom_angle_atom_site_label_1
  _geom_angle_atom_site_label_2
  _geom_angle_atom_site_label_3
  _geom_angle
  _geom_angle_site_symmetry_1
  _geom_angle_site_symmetry_3
  _geom_angle_publ_flag
 N1 C1 S1 111.7(3) . . ?
 N1 C1 C2 114.9(3) . . ?
 C2 C1 S1 133.4(2) . . ?
 C1 N1 C4 108.7(3) . . ?
 C1 N1 C5 115.6(3) . . ?
 C4 N1 C5 135.7(3) . . ?
 C1 S1 C10 90.71(16) . . ?
 C1 C2 C3 105.2(3) . . ?
 C1 C2 C11 118.3(3) . . ?
 C11 C2 C3 136.5(3) . . ?
 C2 C3 C4 105.9(3) . . ?
 O2 C3 C2 133.5(3) . . ?
 O2 C3 C4 120.6(3) . . ?
 N1 C4 C3 105.3(3) . . ?
 O1 C4 N1 126.0(3) . . ?
 O1 C4 C3 128.7(3) . . ?
 C6 C5 N1 128.4(3) . . ?
 C6 C5 C10 121.8(3) . . ?
 C10 C5 N1 109.9(3) . . ?
 C5 C6 H6 121.3 . . ?
 C5 C6 C7 117.4(3) . . ?
 C7 C6 H6 121.3 . . ?
 C6 C7 H7 119.4 . . ?
 C6 C7 C8 121.2(3) . . ?
 C8 C7 H7 119.4 . . ?
 C7 C8 H8 119.5 . . ?
 C9 C8 C7 121.0(4) . . ?
 C9 C8 H8 119.5 . . ?
 C8 C9 H9 121.0 . . ?
 C10 C9 C8 118.0(4) . . ?
 C10 C9 H9 121.0 . . ?
 C5 C10 S1 112.2(3) . . ?
 C9 C10 S1 127.2(3) . . ?
 C9 C10 C5 120.6(3) . . ?
 C2 C11 C12 124.8(3) . . ?
 O3 C11 C2 116.1(3) . . ?
 O3 C11 C12 119.1(3) . . ?
 C13 C12 C11 121.9(4) . . ?
 C13 C12 C17 122.3(6) . . ?
 C13A C12 C11 123.2(6) . . ?
 C13A C12 C17A 115.5(7) . . ?
 C17 C12 C11 115.8(4) . . ?
 C17A C12 C11 121.1(5) . . ?
 C12 C13 H13 120.8 . . ?
 C12 C13 C14 118.4(7) . . ?
 C14 C13 H13 120.8 . . ?
 C12 C13A H13A 119.2 . . ?
 C12 C13A C14A 121.6(9) . . ?
 C14A C13A H13A 119.2 . . ?
 C13 C14 H14 119.4 . . ?
 C15 C14 C13 121.1(9) . . ?
 C15 C14 H14 119.4 . . ?
 C13A C14A H14A 117.5 . . ?
 C15A C14A C13A 125.0(11) . . ?
 C15A C14A H14A 117.5 . . ?
 C14 C15 H15 119.3 . . ?
 C14 C15 C16 121.4(10) . . ?
 C16 C15 H15 119.3 . . ?
 C14A C15A H15A 122.9 . . ?
 C14A C15A C16A 114.1(12) . . ?
 C16A C15A H15A 122.9 . . ?
 C15 C16 H16 121.6 . . ?
 C17 C16 C15 116.9(8) . . ?
 C17 C16 H16 121.6 . . ?
 C15A C16A H16A 120.2 . . ?
 C17A C16A C15A 119.6(11) . . ?
 C17A C16A H16A 120.2 . . ?
 C12 C17 H17 120.3 . . ?
 C16 C17 C12 119.3(7) . . ?
 C16 C17 H17 120.3 . . ?
 C12 C17A C16A 122.7(9) . . ?
 C12 C17A H17A 118.7 . . ?
 C16A C17A H17A 118.7 . . ?

loop_
  _geom_torsion_atom_site_label_1
  _geom_torsion_atom_site_label_2
  _geom_torsion_atom_site_label_3
  _geom_torsion_atom_site_label_4
  _geom_torsion
  _geom_torsion_site_symmetry_1
  _geom_torsion_site_symmetry_2
  _geom_torsion_site_symmetry_3
  _geom_torsion_site_symmetry_4
  _geom_torsion_publ_flag
 C1 N1 C4 O1 -179.9(3) . . . . ?
 C1 N1 C4 C3 1.2(3) . . . . ?
 C1 N1 C5 C6 -179.1(3) . . . . ?
 C1 N1 C5 C10 0.8(4) . . . . ?
 C1 S1 C10 C5 0.1(3) . . . . ?
 C1 S1 C10 C9 179.2(3) . . . . ?
 C1 C2 C3 O2 -176.5(4) . . . . ?
 C1 C2 C3 C4 2.7(4) . . . . ?
 C1 C2 C11 O3 4.7(5) . . . . ?
 C1 C2 C11 C12 -174.9(3) . . . . ?
 N1 C1 S1 C10 0.4(3) . . . . ?
 N1 C1 C2 C3 -2.1(4) . . . . ?
 N1 C1 C2 C11 180.0(3) . . . . ?
 N1 C5 C6 C7 179.7(3) . . . . ?
 N1 C5 C10 S1 -0.5(3) . . . . ?
 N1 C5 C10 C9 -179.7(3) . . . . ?
 S1 C1 N1 C4 -178.4(2) . . . . ?
 S1 C1 N1 C5 -0.8(3) . . . . ?
 S1 C1 C2 C3 176.5(3) . . . . ?
 S1 C1 C2 C11 -1.4(5) . . . . ?
 C2 C1 N1 C4 0.5(4) . . . . ?
 C2 C1 N1 C5 178.1(3) . . . . ?
 C2 C1 S1 C10 -178.2(3) . . . . ?
 C2 C3 C4 N1 -2.4(4) . . . . ?
 C2 C3 C4 O1 178.7(3) . . . . ?
 C2 C11 C12 C13 24.2(6) . . . . ?
 C2 C11 C12 C13A -38.7(7) . . . . ?
 C2 C11 C12 C17 -157.1(4) . . . . ?
 C2 C11 C12 C17A 146.6(7) . . . . ?
 O2 C3 C4 N1 176.8(3) . . . . ?
 O2 C3 C4 O1 -2.0(6) . . . . ?
 C3 C2 C11 O3 -172.4(4) . . . . ?
 C3 C2 C11 C12 8.0(6) . . . . ?
 O3 C11 C12 C13 -155.5(5) . . . . ?
 O3 C11 C12 C13A 141.6(6) . . . . ?
 O3 C11 C12 C17 23.3(6) . . . . ?
 O3 C11 C12 C17A -33.0(8) . . . . ?
 C4 N1 C5 C6 -2.4(6) . . . . ?
 C4 N1 C5 C10 177.6(3) . . . . ?
 C5 N1 C4 O1 3.2(6) . . . . ?
 C5 N1 C4 C3 -175.7(3) . . . . ?
 C5 C6 C7 C8 -0.1(6) . . . . ?
 C6 C5 C10 S1 179.4(2) . . . . ?
 C6 C5 C10 C9 0.3(5) . . . . ?
 C6 C7 C8 C9 0.3(6) . . . . ?
 C7 C8 C9 C10 -0.3(6) . . . . ?
 C8 C9 C10 S1 -179.0(3) . . . . ?
 C8 C9 C10 C5 0.0(6) . . . . ?
 C10 C5 C6 C7 -0.2(5) . . . . ?
 C11 C2 C3 O2 0.9(7) . . . . ?
 C11 C2 C3 C4 180.0(4) . . . . ?
 C11 C12 C13 C14 177.1(5) . . . . ?
 C11 C12 C13A C14A -173.3(6) . . . . ?
 C11 C12 C17 C16 -178.1(6) . . . . ?
 C11 C12 C17A C16A 175.0(9) . . . . ?
 C12 C13 C14 C15 -2.8(10) . . . . ?
 C12 C13A C14A C15A 5.7(13) . . . . ?
 C13 C12 C17 C16 0.7(10) . . . . ?
 C13 C14 C15 C16 7.9(18) . . . . ?
 C13A C12 C17A C16A 0.0(14) . . . . ?
 C13A C14A C15A C16A -13(2) . . . . ?
 C14 C15 C16 C17 -8.5(19) . . . . ?
 C14A C15A C16A C17A 14(2) . . . . ?
 C15 C16 C17 C12 4.1(14) . . . . ?
 C15A C16A C17A C12 -8(2) . . . . ?
 C17 C12 C13 C14 -1.6(7) . . . . ?
 C17A C12 C13A C14A 1.6(8) . . . . ?

_shelx_res_file
;
TITL CF solution in P21/c
    psu-1334(ma-25).res
    created by SHELXL-2018/3 at 03:07:50 on 11-Feb-2022
CELL 0.71073 5.46965 26.98481 9.0994 90 93.8745 90
ZERR 4 0.00151 0.00815 0.00323 0 0.0306 0
LATT 1
SYMM -X,0.5+Y,0.5-Z
SFAC C H N O S
UNIT 68 36 4 12 4
SADI C12 C17 C12 C17A
SADI 0.04 C17 C14 C17A C14A
SADI C12 C13 C12 C13A
SADI C16 C17 C16A C17A
SADI 0.04 C13 C15 C13A C15A
SADI C16 C15 C16A C15A
SADI 0.04 C16 C14 C16A C14A
SADI C13 C14 C13A C14A
SADI 0.04 C17 C15 C17A C15A
SADI C14 C15 C14A C15A
SADI 0.04 C12 C16 C12 C16A
SADI 0.04 C12 C14 C12 C14A
SADI 0.04 C16 C13 C16A C13A
FLAT 0.05 C12 C13A C14A C15A C16A C17A
FLAT 0.05 C12 C13 C14 C15 C16 C17
DELU 0.002 0.002 C13 > C17A
SIMU 0.02 0.04 1.7 C13 > C17A

L.S. 10
PLAN  25
SIZE 0.03 0.1 0.3
TEMP 22
CONF
BOND
fmap 2
MORE -1
BOND $H
acta 52
REM <olex2.extras>
REM <HklSrc "%.\\PSU-1334(MA-25).hkl">
REM </olex2.extras>

WGHT    0.084500    0.204400
FVAR       1.54017   0.59450
C1    1    0.877518    0.451058    0.308315    11.00000    0.03418    0.04830 =
         0.04119   -0.00013    0.01187   -0.00118
N1    3    1.059998    0.467569    0.223281    11.00000    0.04179    0.04076 =
         0.04526    0.00208    0.01757    0.00507
O1    4    1.352189    0.427646    0.093614    11.00000    0.05490    0.06571 =
         0.06508   -0.00183    0.02993    0.00207
S1    5    0.712470    0.498965    0.372918    11.00000    0.04519    0.04177 =
         0.05505    0.00034    0.02232    0.00137
C2    1    0.862418    0.400135    0.321649    11.00000    0.04504    0.03996 =
         0.04390   -0.00223    0.01339    0.00338
O2    4    1.111339    0.339150    0.198050    11.00000    0.07905    0.04334 =
         0.08288   -0.00212    0.03716    0.01062
C3    1    1.051254    0.380493    0.230841    11.00000    0.05133    0.04371 =
         0.05405    0.00038    0.01497    0.00454
O3    4    0.530106    0.409807    0.458634    11.00000    0.06501    0.04475 =
         0.08435    0.00547    0.04009    0.00148
C4    1    1.183540    0.426415    0.170603    11.00000    0.04313    0.04880 =
         0.04555   -0.00235    0.01459    0.00278
C5    1    1.072937    0.519071    0.204956    11.00000    0.03791    0.04622 =
         0.03354    0.00297    0.00610   -0.00137
C6    1    1.232564    0.545764    0.125178    11.00000    0.04242    0.05655 =
         0.04920    0.00622    0.01517   -0.00617
AFIX  43
H6    2    1.352724    0.530112    0.074398    11.00000   -1.20000
AFIX   0
C7    1    1.207520    0.596568    0.123432    11.00000    0.05426    0.05158 =
         0.06345    0.00729    0.01809   -0.01414
AFIX  43
H7    2    1.312828    0.615608    0.070536    11.00000   -1.20000
AFIX   0
C8    1    1.027340    0.619909    0.199457    11.00000    0.07420    0.04486 =
         0.08532    0.00742    0.03242   -0.00470
AFIX  43
H8    2    1.013638    0.654248    0.196118    11.00000   -1.20000
AFIX   0
C9    1    0.868518    0.592787    0.279828    11.00000    0.06730    0.04289 =
         0.07200   -0.00036    0.03036   -0.00104
AFIX  43
H9    2    0.748679    0.608383    0.331006    11.00000   -1.20000
AFIX   0
C10   1    0.892909    0.542110    0.281882    11.00000    0.04087    0.04290 =
         0.04752   -0.00314    0.01354   -0.00175
C11   1    0.674238    0.379653    0.409857    11.00000    0.04624    0.04497 =
         0.04804   -0.00277    0.01351    0.00305
C12   1    0.646663    0.326378    0.444470    11.00000    0.07007    0.03893 =
         0.04753   -0.00268    0.01783   -0.00193
PART 1
C13   1    0.839358    0.294016    0.443600    21.00000    0.13898    0.04372 =
         0.07937    0.00859    0.05220    0.01228
AFIX  43
H13   2    0.991972    0.304531    0.416688    21.00000   -1.20000
AFIX   0
PART 2
C13A  1    0.681665    0.289776    0.346694   -21.00000    0.11668    0.05171 =
         0.09226   -0.00381    0.04830   -0.00632
AFIX  43
H13A  2    0.741789    0.297687    0.256426   -21.00000   -1.20000
AFIX   0
PART 1
C14   1    0.801304    0.244886    0.484050    21.00000    0.19152    0.04513 =
         0.13364    0.01966    0.10232    0.02917
AFIX  43
H14   2    0.928345    0.222131    0.479882    21.00000   -1.20000
AFIX   0
PART 2
C14A  1    0.630016    0.240637    0.377770   -21.00000    0.13699    0.04400 =
         0.11964   -0.00383    0.06773    0.00913
AFIX  43
H14A  2    0.671881    0.216837    0.309947   -21.00000   -1.20000
AFIX   0
PART 1
C15   1    0.587386    0.230102    0.528276    21.00000    0.19660    0.04197 =
         0.13572    0.00023    0.08515   -0.00831
AFIX  43
H15   2    0.572937    0.198298    0.566092    21.00000   -1.20000
AFIX   0
PART 2
C15A  1    0.527487    0.225337    0.494563   -21.00000    0.15574    0.04635 =
         0.13073    0.00497    0.07471   -0.00007
AFIX  43
H15A  2    0.465888    0.193436    0.503512   -21.00000   -1.20000
AFIX   0
PART 1
C16   1    0.373555    0.262699    0.518922    21.00000    0.16449    0.05748 =
         0.12198   -0.00182    0.08764   -0.02545
AFIX  43
H16   2    0.218529    0.251147    0.537684    21.00000   -1.20000
AFIX   0
PART 2
C16A  1    0.517790    0.262075    0.608553   -21.00000    0.12955    0.04679 =
         0.09394    0.02308    0.05142    0.00951
AFIX  43
H16A  2    0.481178    0.252847    0.703059   -21.00000   -1.20000
AFIX   0
PART 1
C17   1    0.412620    0.311552    0.480840    21.00000    0.08999    0.05710 =
         0.06289   -0.00164    0.02558   -0.02375
AFIX  43
H17   2    0.284898    0.334334    0.479379    21.00000   -1.20000
AFIX   0
PART 2
C17A  1    0.563386    0.311364    0.576669   -21.00000    0.09932    0.04413 =
         0.08447    0.01554    0.04724    0.01181
AFIX  43
H17A  2    0.536559    0.335224    0.647553   -21.00000   -1.20000
AFIX   0
HKLF 4


REM  CF solution in P21/c
REM wR2 = 0.2119, GooF = S = 1.041, Restrained GooF = 1.053 for all data
REM R1 = 0.0683 for 1686 Fo > 4sig(Fo) and 0.1262 for all 3152 data
REM 245 parameters refined using 135 restraints

END

WGHT      0.0842      0.2189

REM Highest difference peak  0.317,  deepest hole -0.354,  1-sigma level  0.066
Q1    1   0.9270  0.2524  0.5039  11.00000  0.05    0.32
Q2    1   0.9144  0.4940  0.4090  11.00000  0.05    0.28
Q3    1   0.5410  0.4398  0.4520  11.00000  0.05    0.27
Q4    1   0.6043  0.4996  0.4897  11.00000  0.05    0.25
Q5    1   0.3841  0.5207  0.4195  11.00000  0.05    0.24
Q6    1   1.1163  0.4991  0.4176  11.00000  0.05    0.23
Q7    1   0.8801  0.5064  0.3046  11.00000  0.05    0.22
Q8    1   0.6860  0.2308  0.5715  11.00000  0.05    0.21
Q9    1   0.9232  0.3794  0.5545  11.00000  0.05    0.21
Q10   1   0.5075  0.5686  0.3202  11.00000  0.05    0.21
Q11   1   0.6556  0.5185  0.5923  11.00000  0.05    0.20
Q12   1   0.6993  0.4304  0.3826  11.00000  0.05    0.19
Q13   1   1.6119  0.4983  0.1432  11.00000  0.05    0.19
Q14   1   1.3390  0.3572  0.2170  11.00000  0.05    0.19
Q15   1   1.3182  0.5004  0.3212  11.00000  0.05    0.19
Q16   1   1.2616  0.4526  0.3084  11.00000  0.05    0.19
Q17   1   1.3096  0.5472 -0.0173  11.00000  0.05    0.19
Q18   1   0.5296  0.5597  0.2498  11.00000  0.05    0.18
Q19   1   0.4302  0.4486  0.3719  11.00000  0.05    0.18
Q20   1   1.1018  0.6495  0.3919  11.00000  0.05    0.18
Q21   1   0.6798  0.4612  0.1823  11.00000  0.05    0.18
Q22   1   0.9411  0.4460  0.4610  11.00000  0.05    0.18
Q23   1   0.2953  0.2696  0.4619  11.00000  0.05    0.17
Q24   1   0.8147  0.4570  0.5522  11.00000  0.05    0.17
Q25   1   0.6902  0.4185  0.5067  11.00000  0.05    0.17
;
_shelx_res_checksum                33989
_shelx_hkl_file
;
   0   0  -2 3806.69 83.7296   3
   0   0   2 3850.60 84.0876   3
   0   0  -2 3585.32 103.591   2
   0   0  -2 3732.06 102.408   1
   0   0  -3-11.8663 10.6209   1
   0   0  -3-1.61331 3.94654   3
   0   0  -3 12.8670 4.75672   2
   0   0   3-3.47173 4.09598   3
   0   0   4 371.408 39.9138   3
   0   0  -4 217.834 41.4737   1
   0   0  -5 13.0767 8.30723   1
   0   0  -5 80.7603 27.0108   2
   0   0   5 53.3097 17.8548   3
   0   0   6 50.2225 18.1708   3
   0   0  -6 35.4581 17.9591   1
   0   0   7-11.4986 15.2966   3
   0   0  -7-2.41704 9.92795   1
   0   0   8 25.6582 20.2214   3
   0   0  -8 31.5214 25.5314   1
   0   0  -9 0.65277 10.0422   1
   0   0 -10 201.171 61.6329   1
   0   0 -11 0.94856 9.91081   1
   0   0 -12 137.583 61.3502   1
   0  -1  -2 2527.43 68.3603   3
   0   1  -2 2477.48 90.7831   2
   0  -1   2 2593.74 89.0281   2
   0   1   2 2677.58 87.8646   1
   0  -1   2 2500.50 68.3861   3
   0   1   2 2495.35 69.8171   3
   0  -1  -2 2503.56 84.3927   1
   0  -1  -3 942.885 62.7209   1
   0   1   3 1002.05 52.4202   3
   0  -1   3 926.972 50.6604   3
   0   1  -3 965.763 65.0932   2
   0  -1  -3 1005.63 67.1122   2
   0  -1   3 1013.29 68.4715   2
   0  -1  -3 967.783 50.4117   3
   0   1  -4 1764.71 100.678   1
   0  -1   4 1879.12 84.8625   3
   0   1   4 2233.67 97.1597   3
   0  -1  -4 2994.73 141.049   2
   0  -1  -4 2749.19 108.010   3
   0  -1  -4 2255.13 113.282   1
   0   1  -4 1876.18 106.182   2
   0   1   5 484.678 50.2563   3
   0  -1  -5 452.802 56.5074   1
   0  -1  -5 565.632 72.4260   2
   0  -1  -5 578.973 52.9797   3
   0   1  -5 196.338 35.8815   1
   0   1  -5 226.470 42.3231   2
   0  -1   5 231.546 32.3106   3
   0   1   6-0.82803 3.03971   3
   0  -1  -6 4.65173 6.24729   1
   0  -1   6-2.49322 2.69063   3
   0   1  -6-3.04499 11.9975   1
   0   1  -7 246.845 50.9369   1
   0   1   7 341.956 48.9640   3
   0  -1   7 321.582 46.9392   3
   0  -1  -7 222.453 49.9486   1
   0  -1   8 234.233 45.7067   3
   0  -1  -8 194.865 48.6086   1
   0   1  -8 143.126 41.7910   1
   0  -1   9 31.6148 17.5896   3
   0  -1  -9 27.2572 15.7788   1
   0   1  -9 3.38266 5.08481   1
   0  -1 -10 15.2231 15.1755   1
   0   1 -10 9.69348 12.1787   1
   0   1 -11-3.88092 18.8335   1
   0  -1 -11 18.9262 27.5727   1
   0  -1 -12-2.64975 26.8819   1
   0   1 -12-3.09172 8.13621   1
   0  -2  -2 30755.0 246.123   3
   0   2   2 31718.1 307.758   1
   0  -2  -2 31457.9 307.645   1
   0   2  -2 30355.3 306.074   2
   0  -2   2 31109.5 313.918   2
   0  -2   3 2146.00 79.6177   3
   0  -2  -3 2206.32 99.5700   1
   0   2   3 2183.23 79.4794   3
   0   2  -3 2320.68 102.529   2
   0  -2  -3 2200.95 78.0608   3
   0  -2   3 2195.06 101.300   2
   0   2   3 2242.33 100.450   1
   0  -2  -4 4377.90 126.320   3
   0  -2   4 4498.78 131.904   3
   0  -2  -4 4176.11 156.715   1
   0  -2  -4 4744.21 172.263   2
   0   2  -4 4799.57 171.667   2
   0   2   4 4306.21 129.200   3
   0  -2   4 4982.21 180.505   2
   0   2  -5 1091.57 87.2088   1
   0  -2  -5 1019.07 86.7729   1
   0  -2  -5 1061.27 69.2728   3
   0   2  -5 1276.08 99.3690   2
   0   2   5 1095.35 72.7301   3
   0  -2  -5 1227.70 98.0693   2
   0  -2   5 1125.26 73.5639   3
   0   2   6 68.9636 20.9226   3
   0  -2   6 51.1952 17.2463   3
   0   2  -6 37.6118 13.9945   1
   0  -2  -6 59.0806 23.2295   1
   0  -2  -6 57.2161 18.6634   3
   0  -2  -7 371.811 64.4110   1
   0  -2   7 517.238 60.0077   3
   0   2  -7 325.632 61.0091   1
   0  -2   8 349.642 53.3023   3
   0   2  -8 328.688 62.2329   1
   0  -2  -8 203.105 53.9327   1
   0  -2  -9 112.890 46.7976   1
   0   2  -9 44.3049 23.0110   1
   0  -2   9 100.135 31.7413   3
   0  -2 -10 94.4554 43.5198   1
   0   2 -10 81.2116 36.5816   1
   0   2 -11 24.7625 26.1489   1
   0  -2 -11 42.0045 35.5825   1
   0  -2 -12 137.850 62.9560   1
   0   2 -12 66.0043 45.1676   1
   0  -3   1 1122.79 46.7996   2
   0   3   2 1685.59 73.5569   1
   0  -3  -2 1715.33 62.3370   3
   0   3  -2 1632.27 72.8733   2
   0  -3   2 1685.91 75.7100   2
   0  -3  -2 1720.19 77.1783   1
   0   3   3 6684.30 172.513   1
   0  -3  -3 6358.92 170.774   1
   0  -3  -3 6309.75 138.286   3
   0   3  -3 6390.40 170.500   2
   0  -3   3 6354.20 172.570   2
   0   3  -4 577.054 60.2934   2
   0  -3   4 779.319 64.0021   3
   0  -3   4 641.510 100.431   2
   0  -3  -4 613.268 49.8150   3
   0  -3  -4 595.941 63.2196   2
   0   3   4 472.378 54.7452   1
   0  -3  -4 554.735 58.6402   1
   0   3  -5 49.4507 22.5207   2
   0  -3  -5 39.6614 12.8133   3
   0  -3  -5 61.2309 25.2951   2
   0  -3  -5 35.8034 16.5753   1
   0  -3   5 271.346 36.5132   3
   0  -3   6 114.993 27.0373   3
   0  -3  -6 78.7013 20.3011   3
   0   3  -6 34.9772 21.7143   1
   0  -3  -6 83.7294 27.4101   1
   0  -3   7 541.134 61.6770   3
   0  -3  -7 450.940 70.0663   1
   0   3  -7 406.634 67.8975   1
   0  -3  -8 136.330 43.0185   1
   0  -3   8 178.556 43.3647   3
   0   3  -8 58.4287 29.0442   1
   0   3  -9 112.972 40.5584   1
   0  -3  -9 137.326 49.8235   1
   0  -3   9 153.718 37.5419   3
   0  -3 -10 26.2997 21.0378   1
   0   3 -10-14.2091 20.8204   1
   0   3 -11 15.5198 20.2950   1
   0  -3 -11 61.7942 42.7966   1
   0   3 -12 27.4005 27.9446   1
   0  -4   0 996.653 46.0588   2
   0   4  -1 232.999 22.8478   2
   0  -4   1 213.591 21.8537   2
   0  -4   2 2449.80 92.2921   2
   0   4   2 2667.98 96.7601   1
   0   4  -2 2591.16 94.2553   2
   0  -4  -3 210.453 33.4276   1
   0  -4   3 168.245 29.0914   2
   0  -4  -3 169.651 23.5712   3
   0   4  -3 162.878 26.2673   2
   0   4   3 186.093 29.3482   1
   0   4  -4 837.909 71.0446   2
   0   4   4 816.259 70.9308   1
   0  -4  -4 916.078 76.7270   1
   0  -4  -4 844.821 58.2183   3
   0  -4   4 771.140 71.2906   2
   0  -4   5 92.3544 27.7864   2
   0  -4   5 47.7613 15.1861   3
   0   4  -5 61.6650 20.9017   2
   0  -4  -5 211.741 54.2127   2
   0  -4  -5 135.561 29.0366   3
   0  -4  -6 105.323 32.0439   1
   0  -4   6 108.841 24.8651   3
   0  -4  -6 132.309 26.8956   3
   0  -4   6 132.378 35.0063   2
   0  -4   7 25.5130 14.7242   3
   0   4  -7 20.3990 10.3755   1
   0  -4  -7 21.2242 7.84901   3
   0  -4  -7 31.7659 23.4640   1
   0  -4  -8 742.375 100.830   1
   0   4  -8 614.829 86.5871   1
   0  -4   8 948.274 88.7839   3
   0  -4   9 141.919 37.0639   3
   0  -4  -9 96.4724 43.3978   1
   0   4  -9 89.3513 33.4912   1
   0  -4 -10 8.58558 18.4959   1
   0   4 -10-10.6924 19.8522   1
   0   4 -11-8.67702 9.16300   1
   0   4 -12 53.8940 33.2303   1
   0   5   0 3.82470 6.57114   2
   0  -5   0 0.95159 6.88114   2
   0   5  -1 5601.28 124.819   2
   0  -5   1 5439.29 123.335   2
   0   5  -2 63.7345 14.0696   2
   0  -5   2 77.0658 17.2732   2
   0   5   2 113.186 21.6080   1
   0  -5   3 1864.23 98.1718   2
   0   5   3 1841.07 95.5062   1
   0  -5  -3 1852.68 81.1983   3
   0   5  -3 1743.48 92.4473   2
   0  -5   4 1239.73 91.7876   2
   0  -5  -4 1279.99 92.2402   1
   0  -5  -4 1226.11 72.6515   3
   0   5   4 1256.43 88.8034   1
   0   5  -4 1352.81 92.4867   2
   0  -5  -5 3695.91 135.798   3
   0  -5   5 3517.85 141.062   3
   0  -5   5 3667.20 174.589   2
   0  -5  -5 3425.33 168.660   1
   0   5  -5 3878.16 174.868   2
   0   5   5 4291.55 182.627   1
   0  -5   6 63.3320 19.2277   3
   0  -5   6 119.347 35.8141   2
   0  -5  -6 74.4865 20.7345   3
   0  -5  -6 78.7465 29.0682   1
   0  -5  -7 823.974 75.0378   3
   0  -5  -7 842.984 101.190   1
   0  -5   7 988.106 85.1592   3
   0   5  -8 57.2163 26.2122   1
   0  -5   8 111.749 32.4225   3
   0  -5  -8 15.0544 8.45935   3
   0  -5  -8 58.1925 35.2382   1
   0  -5   9 91.6105 29.0030   3
   0  -5  -9 45.3530 31.6393   1
   0   5  -9 22.8213 9.88453   1
   0   5 -10-7.10488 17.4011   1
   0   5 -11 16.5257 21.9783   1
   0   5 -12 23.3678 34.2594   1
   0   6   0 5195.83 127.974   2
   0  -6   0 5413.07 133.882   2
   0  -6   1 36.6000 10.5576   2
   0   6  -1 38.9753 11.0253   2
   0  -6   2 2172.82 94.7587   2
   0   6  -2 2121.97 92.0567   2
   0   6   3 23.4248 12.9756   1
   0  -6   3 18.2423 12.8326   2
   0   6  -3 27.0398 14.5492   2
   0   6  -4 328.134 46.2289   2
   0  -6   4 316.085 47.5408   2
   0   6   4 307.186 44.2443   1
   0  -6  -4 301.594 37.0167   3
   0  -6   5 50.2101 25.7992   2
   0   6  -5 25.0158 17.5657   2
   0  -6  -5 10.9656 11.5353   3
   0   6   5 13.0101 7.68720   1
   0  -6  -5 39.3234 25.8247   1
   0  -6   6 16.0999 9.00141   3
   0  -6   6 29.4029 22.4485   2
   0  -6  -6 14.2728 18.2670   1
   0  -6  -6 6.45131 7.57550   3
   0  -6  -7 193.293 37.0832   3
   0  -6   7 285.963 60.8137   2
   0  -6  -7 280.783 60.4692   1
   0  -6   7 205.264 38.8293   3
   0  -6  -8 41.3683 19.0711   3
   0  -6   8 195.097 42.5201   3
   0  -6  -8 130.788 42.3831   1
   0   6  -8 90.8488 38.0027   1
   0  -6   9 1.59299 12.8939   3
   0   6  -9-38.6971 22.8796   1
   0   6 -10-12.9991 22.6820   1
   0   6 -11-20.6453 13.7636   1
   0   6 -12 43.9775 35.1760   1
   0  -7   0 3.97830 10.6482   2
   0   7   0 4.96834 8.96112   2
   0  -7   1 2838.95 104.824   2
   0   7  -1 2852.93 107.180   2
   0  -7   2 712.855 56.5990   2
   0   7  -2 700.199 55.3021   2
   0  -7   3 324.537 43.1177   2
   0   7  -3 294.267 40.0915   2
   0   7   3 298.150 41.0547   1
   0  -7  -4 381.952 44.0008   3
   0   7  -4 398.062 51.2950   2
   0  -7   4 365.029 51.9520   2
   0   7   4 438.563 54.0440   1
   0   7  -5 8391.83 261.790   2
   0  -7   5 8035.45 264.552   2
   0  -7  -5 8165.78 214.847   3
   0   7   5 8829.85 268.002   1
   0  -7   6 20.2806 16.3411   2
   0  -7  -6 27.8418 13.0135   3
   0  -7   6 4.06392 1.24323   3
   0  -7   7 1480.30 108.811   3
   0  -7   7 1620.75 143.561   2
   0  -7  -7 1234.38 95.5544   3
   0  -7   8 46.2198 21.8015   3
   0  -7  -8 5.59896 11.9716   3
   0   7  -9 30.2820 21.5644   1
   0  -7   9 39.6666 17.9840   3
   0   7 -10-22.5438 18.7607   1
   0   7 -11-2.70698 7.28581   1
   0   7 -12-40.9145 28.6111   1
   0   8   0 2328.93 101.303   2
   0  -8   0 2446.79 105.338   2
   0  -8   1 120.170 22.7547   2
   0   8  -1 113.029 22.2054   2
   0  -8   2 541.527 50.8956   2
   0   8  -2 528.529 49.9759   2
   0   8   3 2159.46 113.598   1
   0  -8   3 2037.20 110.891   2
   0   8  -3 2005.18 107.464   2
   0   8   4 572.559 63.4543   1
   0  -8   4 560.338 65.4641   2
   0   8  -4 545.517 62.1118   2
   0  -8  -4 568.226 56.3371   3
   0  -8   5 17.4963 18.5875   2
   0   8  -5-3.27974 11.4430   2
   0  -8  -5-1.00867 10.8049   3
   0  -8  -6 12.4519 12.3857   3
   0  -8   6 14.9080 12.7980   2
   0  -8   7 95.2626 37.8510   2
   0  -8  -7 50.7806 18.7024   3
   0  -8   7 62.9693 21.5120   3
   0  -8   8 640.836 75.6195   3
   0  -8   8 712.246 103.052   2
   0  -8   9 22.4676 20.8320   3
   0   8  -9-11.3829 11.9346   1
   0   8 -10-39.8035 24.9147   1
   0   8 -11-19.6890 21.1760   1
   0   8 -12 5.87022 10.8504   1
   0  -9   0 12.7661 13.0426   2
   0  -9   1 3804.49 136.519   2
   0   9  -1 3780.35 135.181   2
   0   9  -2 189.418 31.4580   2
   0  -9   2 170.772 28.7858   2
   0   9   3 5112.22 182.334   1
   0  -9   3 4593.09 170.861   2
   0   9  -3 4951.27 173.176   2
   0   9  -4 168.759 34.6049   2
   0   9   4 224.493 40.1960   1
   0  -9   4 162.552 34.0771   2
   0   9  -5 2375.65 145.082   2
   0  -9  -5 2307.91 125.686   3
   0  -9   5 2302.42 145.178   2
   0  -9  -6 544.617 62.4280   3
   0  -9   6 538.696 77.5855   2
   0  -9   7 675.434 77.5784   3
   0  -9  -7 601.696 69.7630   3
   0  -9   7 797.756 102.744   2
   0  -9   8 103.638 40.2022   2
   0  -9   8 75.8984 28.0847   3
   0   9  -9 22.2744 19.9857   1
   0  -9   9 21.8509 14.8740   3
   0   9 -10 42.1405 26.2689   1
   0   9 -11 2.58510 6.80298   1
   0   9 -12 32.2405 26.2797   1
   0 -10   0 4953.51 167.307   2
   0  10  -1 2171.61 106.717   2
   0 -10   1 2419.61 114.988   2
   0 -10   2 749.866 66.8320   2
   0  10  -2 731.429 64.3995   2
   0  10  -3 1137.58 85.9535   2
   0 -10   3 1139.68 88.3281   2
   0  10   3 1233.73 92.4986   1
   0 -10   4 1758.51 117.690   2
   0  10   4 1848.96 119.135   1
   0  10  -4 1810.32 117.626   2
   0 -10  -5 15.3519 10.2273   3
   0 -10   5 11.0676 15.1088   2
   0 -10  -6 1.29483 8.21334   3
   0 -10   6-7.50214 9.80862   2
   0 -10  -7 410.131 58.2605   3
   0 -10   7 656.301 93.2484   2
   0 -10   7 621.146 77.9991   3
   0 -10   8 307.980 54.2677   3
   0 -10   8 327.691 71.8296   2
   0 -10   9 11.8849 10.4301   2
   0 -10   9 25.6236 15.9078   3
   0  10 -10-4.71490 13.2864   1
   0  10 -11-63.7367 33.7843   1
   0  10 -12-4.32388 14.7297   1
   0 -11   0 19.6485 15.7243   2
   0  11  -1 9826.94 238.478   2
   0 -11  -1 9782.61 259.685   2
   0 -11   1 9610.87 242.121   2
   0 -11   2 7909.67 224.705   2
   0  11  -2 8004.55 225.461   2
   0  11  -3 36.0438 17.9018   2
   0 -11   3 11.9583 12.6157   2
   0  11  -4 154.317 35.4757   2
   0 -11   4 172.375 38.3115   2
   0  11   4 187.423 39.4076   1
   0 -11  -5 74.9293 22.9506   3
   0 -11   5 43.9670 16.6975   2
   0 -11   6-4.99789 7.32948   2
   0 -11  -6 3.88884 11.9882   3
   0 -11   7 241.821 58.8900   2
   0 -11  -7 153.089 36.8235   3
   0 -11   8-7.75327 8.81775   2
   0 -11   8-4.65243 9.00185   3
   0 -11   9 22.6764 14.5634   3
   0 -11   9 37.8576 25.2252   2
   0  11 -10 37.2219 18.2279   1
   0  11 -11 86.4456 43.0761   1
   0 -12   0 4447.94 175.808   2
   0 -12  -1 651.251 71.2337   2
   0 -12   1 595.834 64.9559   2
   0  12  -1 541.265 58.5788   2
   0  12  -2 3266.10 150.687   2
   0 -12   2 3424.03 153.704   2
   0 -12   3 133.135 31.8803   2
   0  12  -3 143.041 32.1493   2
   0 -12   4 1972.12 133.310   2
   0  12  -4 2147.01 133.816   2
   0 -12  -5 206.426 43.4739   3
   0 -12   5 214.905 47.2306   2
   0 -12  -6 181.752 40.8168   3
   0 -12   6 194.209 47.7594   2
   0 -12   7 6.65687 12.3198   2
   0 -12   8 102.074 40.0793   2
   0 -12   8 88.6230 32.6658   3
   0 -12   9 198.415 63.5105   2
   0 -12   9 84.5282 32.3327   3
   0  12 -10-7.91001 6.37692   1
   0  12 -11 4.22393 12.3447   1
   0 -13   0 5.69168 10.3394   2
   0  13  -1 131.078 31.3009   2
   0 -13   1 133.490 30.9044   2
   0 -13  -1 125.770 35.6806   2
   0  13  -2 372.285 51.4232   2
   0 -13   2 366.582 52.1474   2
   0 -13   3 292.594 50.2726   2
   0  13  -3 294.612 48.5340   2
   0 -13   4 415.297 62.0827   2
   0  13  -4 528.917 68.1361   2
   0 -13   5 418.532 67.2956   2
   0 -13   6-27.0821 24.0425   2
   0 -13   7 465.445 81.2176   2
   0 -13   8 64.2311 26.8978   3
   0 -13   8 44.2163 35.0127   2
   0 -13   9 166.916 45.2771   3
   0 -13   9 243.873 68.1446   2
   0  13 -11 164.706 57.1931   1
   0 -14   0 1570.52 114.597   2
   0 -14  -1 31.4928 22.5550   2
   0 -14   1-1.46932 10.7974   2
   0  14  -1 12.0172 9.78532   2
   0 -14   2 680.508 74.7081   2
   0  14  -2 724.986 74.9918   2
   0  14  -3 24.9162 14.5653   2
   0 -14   3 16.4357 2.72114   2
   0 -14   4 3500.75 185.487   2
   0 -14   5 1.27825 9.09820   2
   0 -14   6 71.2418 29.5158   2
   0 -14   7 154.300 48.9865   2
   0 -14   8 244.750 65.5454   2
   0 -14   9 20.6453 25.5327   2
   0 -14   9 27.1825 17.7638   3
   0 -14  10 16.1530 11.4871   2
   0  14 -11-49.3820 30.3359   1
   0 -15   0 9.47507 15.5587   2
   0 -15  -1 626.480 77.3042   2
   0 -15   1 588.005 71.9406   2
   0  15  -1 597.562 69.0264   2
   0  15  -2 739.912 78.3218   2
   0 -15   2 657.671 77.2604   2
   0  15  -3 620.767 74.1730   2
   0 -15   3 572.114 73.4238   2
   0 -15   4 68.6571 29.3803   2
   0 -15   5 500.859 76.1279   2
   0 -15   6 36.7009 19.1193   2
   0 -15   7 456.532 82.3164   2
   0 -15   8-15.6179 14.4565   2
   0 -15   9 200.319 50.9300   3
   0 -15   9 327.033 82.4278   2
   0 -15  10 46.0325 33.0434   2
   0  15 -11 10.1055 13.8204   1
   0 -16   0 81.6661 29.7715   2
   0 -16  -1 120.975 37.9335   2
   0  16  -1 66.6133 21.5726   2
   0 -16   1 52.2507 22.9397   2
   0  16  -2 1093.68 98.6138   2
   0 -16  -2 1231.87 114.956   2
   0 -16   2 1151.44 103.800   2
   0 -16   3 1088.42 104.160   2
   0 -16   4 2158.98 155.186   2
   0 -16   5 170.124 45.2941   2
   0 -16   6 19.1114 20.1815   2
   0 -16   7 116.430 42.3922   2
   0 -16   8 264.158 67.2290   2
   0 -16   9 136.588 53.6241   2
   0 -16   9 55.1039 25.8985   3
   0 -16  10 11.0631 20.2350   2
   0  16 -11-25.3383 22.0293   1
   0 -17   0 4.80092 10.5479   2
   0 -17   1 421.473 63.4088   2
   0 -17  -1 426.363 68.4582   2
   0  17  -1 452.685 63.3320   2
   0 -17  -2 762.994 95.9828   2
   0 -17   2 702.338 84.4928   2
   0  17  -2 796.459 86.9451   2
   0 -17   3 908.398 97.1984   2
   0 -17   4 247.288 54.1630   2
   0 -17   5 986.923 112.572   2
   0 -17   6 327.421 69.1694   2
   0 -17   7 131.528 46.3154   2
   0 -17   8 103.962 43.0536   2
   0 -17   9 196.244 67.3675   2
   0 -17   9 25.3007 7.32636   3
   0 -17  10 65.0837 43.1077   2
   0 -18   0 1526.67 130.726   2
   0 -18   1 22.6714 21.3367   2
   0 -18  -1 19.3451 18.7613   2
   0 -18  -2 298.560 60.9185   2
   0 -18   2 228.422 50.3492   2
   0 -18   3 365.076 63.9915   2
   0 -18   4 1308.62 126.349   2
   0 -18   5 15.3414 21.1268   2
   0 -18   6 40.4288 29.4803   2
   0 -18   7 544.282 97.3846   2
   0 -18   8 81.7620 41.2348   2
   0 -18   9 53.7218 40.7909   2
   0 -18  10 40.3760 27.9154   2
   0 -19   0 1.34292 6.03782   2
   0 -19   1 863.209 99.2712   2
   0 -19  -1 958.022 110.941   2
   0 -19  -2 103.004 34.9625   2
   0 -19   2 32.1159 16.7291   2
   0 -19   3 1631.56 141.502   2
   0 -19   4 59.1527 30.4455   2
   0 -19   5 1.11832 17.5737   2
   0 -19   6 127.181 43.2865   2
   0 -19   7-3.26724 17.8602   2
   0 -19   8 133.759 47.6857   2
   0 -19   9 32.2085 22.0589   2
   0 -19  10 14.9826 15.3522   2
   0 -20   0 675.982 92.3964   2
   0 -20  -1 687.335 93.9975   2
   0 -20   1 808.727 99.5732   2
   0 -20  -2 35.0768 6.17824   2
   0 -20   2 27.9845 14.5929   2
   0 -20   3 116.183 36.8419   2
   0 -20  -3 136.327 47.2697   2
   0 -20   4 994.639 115.508   2
   0 -20   5 30.9432 21.7724   2
   0 -20   6 197.875 57.5688   2
   0 -20   7 112.024 46.1206   2
   0 -20   8 224.664 67.3602   2
   0 -20   9 4.18464 9.56936   2
   0 -21   0 0.35446 17.3283   2
   0 -21   1 1294.75 131.046   2
   0 -21  -1 1521.72 145.094   2
   0 -21  -2 130.263 45.3622   2
   0 -21   2 91.4321 32.7071   2
   0 -21   3 1962.01 162.159   2
   0 -21  -3 2022.78 175.489   2
   0 -21   4 338.176 69.4625   2
   0 -21   5 845.174 114.471   2
   0 -21   6 3.33224 14.1975   2
   0 -21   7 45.1323 23.5381   2
   0 -21   8 78.0292 40.7091   2
   0 -21   9 69.2956 48.2316   2
   0 -22   0 842.073 110.043   2
   0 -22  -1 421.488 78.0347   2
   0 -22   1 492.759 85.1740   2
   0 -22  -2 272.328 62.9483   2
   0 -22   2 265.204 58.9822   2
   0 -22  -3 141.021 52.3833   2
   0 -22   3 96.2718 38.1652   2
   0 -22   4 351.593 72.1232   2
   0 -22   5 152.105 52.9196   2
   0 -22   6 33.5614 26.2689   2
   0 -22   7 82.7296 42.5178   2
   0 -22   8 131.412 53.3630   2
   0 -22   9 4.33545 15.0949   2
   0 -23   0 20.6745 20.4963   2
   0 -23   1 1258.87 137.981   2
   0 -23  -1 1380.02 148.376   2
   0 -23   2 493.770 84.9374   2
   0 -23  -2 451.778 87.4353   2
   0 -23  -3 536.978 92.9140   2
   0 -23   3 505.434 87.7646   2
   0 -23  -4 401.363 85.6917   2
   0 -23   4 404.278 83.9033   2
   0 -23   5 28.8976 22.8152   2
   0 -23   6 14.4409 21.5039   2
   0 -23   7 13.0568 17.4768   2
   0 -23   8 42.5246 34.0613   2
   0 -23   9 33.3696 23.4023   2
   0 -24   0 2286.95 190.360   2
   0 -24  -1 296.620 70.8321   2
   0 -24   1 302.109 68.6410   2
   0 -24   2 109.032 44.3201   2
   0 -24  -2 128.827 48.1963   2
   0 -24   3 149.105 49.7746   2
   0 -24  -3 193.551 58.1788   2
   0 -24  -4 271.931 68.5422   2
   0 -24   4 283.623 67.6933   2
   0 -24   5 14.0713 12.8712   2
   0 -24   6 61.0842 35.0347   2
   0 -24   7 212.081 66.8796   2
   0 -24   8 32.7485 27.1796   2
   0 -25   0-8.10015 3.50911   2
   0 -25  -1 184.609 57.9031   2
   0 -25   1 174.491 55.9272   2
   0 -25   2 992.378 127.050   2
   0 -25  -2 917.892 129.196   2
   0 -25  -3 27.5935 25.9936   2
   0 -25   3-1.65250 13.9869   2
   0 -25  -4 44.4138 32.6287   2
   0 -25   4 64.8647 35.2344   2
   0 -25   5 360.294 83.2456   2
   0 -25   6 25.2253 24.1911   2
   0 -25   7 53.1265 24.4828   2
   0 -25   8-16.5068 31.0025   2
   0 -26   0 881.023 123.384   2
   0 -26   1 10.6499 17.4253   2
   0 -26  -1 11.9939 14.6383   2
   0 -26  -2 78.1357 43.2677   2
   0 -26   2 73.1780 37.4181   2
   0 -26   3 16.4786 26.0014   2
   0 -26  -3 43.5810 28.0055   2
   0 -26  -4 186.648 60.2383   2
   0 -26   4 178.730 58.3137   2
   0 -26   5-5.52480 8.50315   2
   0 -26  -5 9.28949 14.0413   2
   0 -26   6 3.95230 21.6219   2
   0 -26   7 20.3236 22.5039   2
   0 -26   8 190.350 66.1070   2
   0 -27   0-10.4845 13.1839   2
   0 -27  -1-5.43975 20.7040   2
   0 -27   1 19.6761 16.9305   2
   0 -27  -2 16.6999 18.0213   2
   0 -27   2-0.06814 7.63509   2
   0 -27   3 215.538 62.1462   2
   0 -27  -3 229.686 72.3157   2
   0 -27   4-3.03208 6.90271   2
   0 -27  -4 45.6263 47.3913   2
   0 -27   5 122.763 45.4546   2
   0 -27  -5 140.335 60.5064   2
   0 -27   6 57.8868 30.9561   2
   0 -27   7 144.001 59.0058   2
   0 -27   8 16.8972 32.1897   2
   0 -28   0 14.1143 14.1948   2
   0 -28   1-0.57643 12.3150   2
   0 -28  -1-10.4092 17.9987   2
   0 -28  -2 4.58355 19.7197   2
   0 -28   2 38.3353 37.4845   2
   0 -28   3-12.8342 10.5551   2
   0 -28  -3 15.3155 21.8200   2
   0 -28  -4 525.738 109.111   2
   0 -28   4 481.673 98.7456   2
   0 -28   5 1.04880 26.6863   2
   0 -28  -5-19.6999 27.6791   2
   0 -28  -6 11.2971 8.07315   2
   0 -28   6-10.6624 20.1825   2
   0 -28   7 57.2304 40.9369   2
   0 -29   0-5.18259 19.7339   2
   0 -29   1 76.5106 43.2304   2
   0 -29  -1 69.3751 31.8527   2
   0 -29   2 19.2623 10.3312   2
   0 -29  -2-8.12958 7.62820   2
   0 -29   3 259.194 73.2633   2
   0 -29  -3 173.617 62.0940   2
   0 -29   4 57.3608 40.8344   2
   0 -29  -4 17.1212 22.5371   2
   0 -29   5-22.5220 19.7988   2
   0 -29  -5-15.3873 27.2702   2
   0 -29  -6-21.0478 41.0230   2
   0 -29   6-1.62815 8.56602   2
   0 -29   7 25.1184 5.57589   2
   0 -30   0 219.809 69.4897   2
   0 -30   1-1.27253 11.0988   2
   0 -30  -1-10.4941 27.9656   2
   0 -30   2-14.9286 13.3315   2
   0 -30  -2 4.42121 19.6250   2
   0 -30  -3-16.3393 19.7044   2
   0 -30   3-5.07654 17.7307   2
   0 -30  -4 216.260 75.3625   2
   0 -30   4 241.804 74.6416   2
   0 -30  -5 30.4032 47.0456   2
   0 -30   5-11.7214 16.2697   2
   0 -30   6 26.9466 24.5519   2
   0 -31   0 34.2853 27.7008   2
   0 -31   1 30.3678 24.4125   2
   0 -31  -1 17.7108 21.5454   2
   0 -31   2 34.8577 31.6348   2
   0 -31  -2 49.0184 28.6633   2
   0 -31  -3 135.803 60.9758   2
   0 -31   3 90.7581 47.4936   2
   0 -31  -4 31.2416 39.0914   2
   0 -31   4-8.34998 16.1501   2
   0 -31   5 31.5580 10.0969   2
   0 -31  -5 111.757 57.7122   2
   0 -31   6 34.1295 29.2862   2
   0 -32   0 260.248 78.4730   2
   0 -32   1 11.0427 35.0459   2
   0 -32  -1 36.4642 19.6270   2
   0 -32  -2 56.3062 39.1882   2
   0 -32   2 2.35042 13.1462   2
   0 -32   3-20.6165 29.9186   2
   0 -32  -3-11.7607 28.6078   2
   0 -32  -4 41.3996 42.8813   2
   0 -32   4 16.1608 28.6754   2
   0 -32   5 25.4311 21.7249   2
   0 -33   0 11.1360 20.8345   2
   0 -33  -1 331.549 93.4779   2
   0 -33   1 217.058 75.4818   2
   0 -33  -2 40.8606 29.2600   2
   0 -33   2 40.7322 34.2228   2
   0 -33  -3 25.8041 35.6285   2
   0 -33   3 0.09421 6.03204   2
   0 -33   4-7.76094 26.3995   2
   0 -33   5 73.5011 38.5184   2
   0 -34   0 86.2747 48.1239   2
   0 -34  -1 51.0586 34.5401   2
   0 -34   1 29.8567 29.7262   2
   0 -34  -2 73.7792 49.1679   2
   0 -34   2 10.2266 21.7981   2
   0 -34   3 28.0632 30.1135   2
   0 -34   4-24.1912 26.5246   2
   0 -35   0-4.81451 10.8896   2
   0 -35   1 120.520 52.6776   2
   0 -35  -1 90.3281 45.4796   2
   0 -35   2 50.2947 43.6580   2
   0 -35   3 60.6894 48.6509   2
  -1   0  10 730.672 100.368   3
   1   0 -10 883.719 119.005   1
   1   0  -9 23.5255 18.7270   1
  -1   0   9 15.0434 18.2528   3
  -1   0   8 1172.92 113.280   3
   1   0  -8 938.557 103.904   1
   1   0  -7-4.33184 7.68858   1
  -1   0   7-16.2043 13.0141   3
   1   0  -6 43.3768 16.8954   1
  -1   0   6 23.9016 10.2276   3
  -1   0   5-16.8681 11.5635   3
   1   0  -5 46.6323 21.5399   1
   1   0  -5-2.31213 36.4149   3
   1   0  -5 4.34422 24.1223   2
   1   0  -4 422.750 48.2770   2
   1   0  -4 353.521 39.3759   1
  -1   0   4 363.291 46.8598   3
   1   0  -4 388.377 49.0241   3
   1   0  -3 6.97354 6.87153   1
   1   0  -3 0.79219 5.34099   3
  -1   0   3 1.77904 4.30491   1
  -1   0   3-1.34765 3.86744   3
  -1   0   2 1026.54 41.7388   1
  -1   0   2 1013.80 63.4154   3
   1   0  -2 1122.62 66.5737   3
  -1   0   1-1.05679 1.23370   3
   1   0  -1-4.93962 3.26910   3
  -1   0   0 4337.71 72.9789   2
  -1   0   0 4395.58 95.3720   3
   1   0   0 4388.67 96.5633   3
  -1   0  -1 2.00968 0.81623   3
   1   0   1 0.32090 2.05472   2
   1   0   1 2.15849 1.63428   3
  -1   0  -1 2.05080 2.15525   2
  -1   0  -2 262891. 1019.39   2
   1   0   2 270188. 1032.93   2
  -1   0  -3 3.70709 4.74285   2
   1   0   3 15.5157 9.89080   2
   1   0   4 8542.96 248.703   2
  -1   0  -4 9006.00 250.519   2
  -1   0  -5-7.80428 4.11580   1
  -1   0  -5 7.93434 9.34553   2
  -1   0  -6 295.512 56.3426   1
  -1   0  -7 5.43229 8.86018   1
  -1   0  -8-2.68032 7.18788   1
  -1   0  -9 10.7326 18.0086   1
  -1   0 -10 7.71321 16.0644   1
  -1   0 -11-12.4509 8.75353   1
   1   1 -11 162.583 57.2487   1
   1  -1 -10 71.2005 37.3616   1
   1   1 -10 39.5392 35.0275   1
  -1  -1  10-19.9334 18.0703   3
  -1   1   9 2.42486 12.1537   3
   1  -1  -9 18.9982 22.0662   1
  -1  -1   9 14.2750 11.8308   3
   1   1  -9-6.61523 12.4443   1
  -1  -1   8 43.4286 63.3336   3
  -1   1   8 4.68581 22.1043   3
   1  -1  -8 31.6538 28.6950   1
   1   1  -8 67.4015 29.5549   1
  -1   1   7 51.8213 26.0890   3
   1  -1  -7 74.8996 34.6713   1
  -1  -1   7-2.51467 14.3071   3
   1   1  -7 10.5061 10.3062   1
  -1   1   6 189.691 43.5185   3
   1  -1  -6 280.208 48.3674   1
   1  -1  -6 283.806 48.7498   3
   1   1  -6 127.277 30.4268   1
   1   1  -6 190.950 41.0323   2
  -1  -1   6 130.348 30.5417   3
   1   1  -5 1079.57 86.0640   2
  -1  -1   5 900.384 77.9883   3
   1  -1  -5 1028.06 86.5342   2
   1   1  -5 950.140 73.3188   1
   1  -1  -5 986.601 78.9417   1
   1  -1  -5 986.063 83.9171   3
  -1   1   5 916.460 80.2130   3
   1  -1  -4 1480.03 84.4395   1
  -1  -1   4 1390.56 90.3933   3
   1   1  -4 1457.41 88.1518   2
  -1   1   4 1342.62 91.4140   3
   1   1  -4 1280.16 73.8586   1
   1  -1  -4 1322.79 90.9289   3
   1   1  -3 557.972 46.3660   2
   1  -1  -3 559.382 52.4637   3
   1   1  -3 539.362 39.0602   1
  -1  -1   3 540.512 51.5074   3
  -1   1   3 570.163 52.9664   3
  -1   1   3 587.032 43.1403   1
   1   1  -3 644.630 58.8000   3
  -1  -1   2 3960.57 123.832   3
   1   1  -2 3915.22 129.347   3
   1   1  -2 3506.75 73.6788   1
  -1   1   2 3610.02 89.4069   1
  -1   1   2 3668.55 122.073   3
   1  -1  -2 4341.65 129.587   3
  -1  -1   1 1495.62 67.3644   3
   1   1  -1 1628.31 72.3011   3
  -1   1   1 1589.76 68.8443   3
   1  -1  -1 1630.00 70.2447   3
  -1  -1   0 3818.31 90.5311   3
  -1   1   0 4044.04 83.0030   2
  -1   1   0 3897.06 91.9489   3
   1  -1   0 3762.07 89.9645   3
  -1   1  -1 6047.12 124.436   2
   1  -1   1 6127.32 125.959   2
  -1  -1  -1 5566.34 117.510   2
  -1  -1  -1 5619.35 83.8325   3
   1   1   1 6057.20 116.303   2
   1  -1   1 5686.02 86.8570   3
  -1  -1  -2 2711.76 105.227   2
   1   1   2 3109.00 112.192   2
   1   1   3 1490.18 100.898   2
  -1  -1  -3 2308.78 109.631   2
  -1   1  -4 1059.49 96.3671   2
  -1  -1  -4 1882.70 131.898   2
   1  -1   4 533.816 26.1044   3
   1  -1   4 1812.49 117.646   2
  -1  -1  -4 1880.34 117.610   1
  -1  -1  -5 27.4522 13.4376   1
   1  -1   5 45.8174 25.5842   2
  -1  -1  -5 40.5227 19.0328   2
   1  -1   5 34.2798 7.88392   3
  -1   1  -5 47.8649 21.6740   2
  -1  -1  -6 413.081 65.5837   1
  -1   1  -6 426.428 68.3093   1
  -1  -1  -7 25.5964 16.1299   1
  -1   1  -7 55.5263 27.1357   1
  -1  -1  -8 1.67447 7.58505   1
  -1   1  -8-10.4351 18.8568   1
  -1   1  -9 124.243 50.1968   1
  -1  -1  -9 122.831 49.0011   1
  -1  -1 -10 36.8972 29.5051   1
  -1   1 -10 1.75675 13.5522   1
  -1   1 -11 26.1270 24.8520   1
  -1  -1 -11 14.7203 27.7165   1
   1   2 -12 28.2762 29.6153   1
   1   2 -11 163.312 56.1827   1
  -1  -2  10 769.118 102.203   3
   1   2 -10 759.503 110.356   1
   1   2  -9 145.441 43.5056   1
  -1  -2   9 146.968 40.4732   3
   1  -2  -9 165.624 49.3002   1
  -1  -2   8 324.499 58.9800   3
   1   2  -8 284.831 54.4108   1
  -1   2   8 353.194 60.0551   3
   1  -2  -8 302.797 60.7737   1
  -1   2   7 550.006 73.8889   3
   1  -2  -7 331.754 55.4415   3
  -1  -2   7 438.504 63.2236   3
   1  -2  -7 546.578 75.7562   1
   1   2  -7 456.135 64.3942   1
  -1  -2   6 713.672 74.9801   3
   1   2  -6 821.713 84.1217   2
   1  -2  -6 937.559 89.0168   1
   1  -2  -6 953.390 88.9995   3
   1   2  -6 639.400 66.9821   1
  -1   2   6 835.188 85.5064   3
   1   2  -5 765.466 66.2698   1
   1  -2  -5 767.011 71.1101   1
  -1   2   5 750.660 74.6205   3
   1  -2  -5 897.421 80.1746   3
  -1  -2   5 759.688 74.7034   3
   1   2  -5 888.564 77.8174   2
   1  -2  -5 879.841 81.9499   2
  -1  -2   4 84.2450 22.1097   3
   1  -2  -4 76.1365 22.5089   3
   1   2  -4 97.3322 22.6146   2
  -1   2   4 103.208 21.7567   1
  -1   2   4 118.593 25.8419   3
   1   2  -4 104.217 19.9092   1
  -1   2   3 1477.79 86.9509   3
  -1  -2   3 1361.81 81.6561   3
  -1   2   3 1529.93 71.9298   1
   1   2  -3 1369.06 61.8305   1
   1  -2  -3 1568.89 87.9724   3
   1   2  -3 1444.96 73.3997   2
   1   2  -2 5576.28 112.596   2
  -1   2   2 5913.44 159.073   3
  -1  -2   2 6834.79 166.509   3
   1  -2  -2 6810.99 167.769   3
   1   2  -2 5670.07 87.2832   1
  -1  -2   1 2357.90 87.5579   3
  -1   2   1 2305.76 87.4389   3
   1  -2  -1 2447.87 94.5265   3
  -1   2   0 15254.0 185.230   2
   1  -2   0 15594.0 182.312   2
   1  -2   0 14933.4 183.944   3
  -1  -2   0 15740.6 146.694   1
  -1   2   0 15068.9 188.183   3
   1  -2   1 2809.24 65.3574   3
  -1  -2  -1 3237.77 94.2400   1
   1  -2   1 2887.70 91.4037   2
  -1   2  -1 2959.29 93.7616   2
  -1  -2  -1 2893.44 80.1638   2
   1  -2   2 36223.4 394.203   2
  -1  -2  -2 31242.5 345.376   2
  -1  -2  -2 31596.6 379.530   1
  -1   2  -2 33802.7 369.795   2
  -1  -2  -3 5907.54 181.953   1
   1  -2   3 5670.01 179.713   2
  -1  -2  -3 6168.40 178.372   2
  -1   2  -3 6190.60 181.760   2
  -1   2  -4 5295.20 191.292   2
  -1  -2  -4 5919.84 202.335   2
   1  -2   4 5273.46 194.901   2
   1  -2   4 4544.73 85.3678   3
  -1  -2  -4 4476.99 76.0359   3
  -1  -2  -4 5215.43 193.530   1
  -1  -2  -5 289.543 52.8858   2
  -1   2  -5 249.704 46.2673   2
   1  -2   5 240.891 23.4557   3
  -1  -2  -5 251.006 46.6771   1
   1  -2   5 257.678 48.1928   2
   1  -2   6 874.208 100.123   2
   1  -2   6 858.039 50.7761   3
  -1  -2  -6 737.453 86.1293   1
  -1   2  -7 122.752 41.3665   1
  -1  -2  -7 140.549 45.0029   1
   1  -2   7 149.849 24.1368   3
  -1  -2  -8-26.4267 18.8993   1
  -1   2  -8 3.89885 7.15900   1
  -1  -2  -9 117.368 44.7035   1
  -1   2  -9 26.1677 22.3462   1
  -1   2 -10 68.8099 36.6198   1
  -1  -2 -10 92.7772 46.8895   1
  -1  -2 -11-1.10623 4.73264   1
  -1   2 -11 6.58506 14.8885   1
   1   3 -12 92.4313 50.6581   1
   1   3 -11 185.796 61.6449   1
  -1  -3  10 130.113 42.4507   3
   1   3 -10 192.025 54.5400   1
  -1  -3   9 87.4390 31.3916   3
   1   3  -9 108.293 37.9850   1
  -1  -3   8-5.60359 5.73069   3
   1   3  -8-0.36744 6.02533   1
   1   3  -7 568.084 72.6966   1
   1  -3  -7 369.090 56.9235   3
  -1  -3   7 641.526 78.2116   3
  -1   3   7 663.064 83.7508   3
   1  -3  -6 1673.21 115.833   3
   1   3  -6 1949.19 129.741   2
  -1  -3   6 1651.26 116.021   3
   1   3  -6 1411.60 102.119   1
  -1   3   6 1642.14 119.706   3
   1   3  -5 625.916 58.6618   1
  -1   3   5 716.172 69.7677   1
   1  -3  -5 691.389 68.9483   3
   1   3  -5 750.177 72.5865   2
  -1   3   5 690.747 71.4222   3
  -1  -3   5 579.975 63.7761   3
   1   3  -4 1.50085 4.98317   2
  -1  -3   4-8.93562 7.47801   3
   1   3  -4-3.92321 6.01089   1
  -1   3   4-3.00075 7.10383   1
  -1   3   4-2.75661 9.94685   3
   1  -3  -4-5.78619 8.66769   3
  -1   3   3 189.679 30.8183   3
   1  -3  -3 177.617 30.7548   3
   1   3  -3 183.151 26.3385   2
  -1   3   3 200.275 27.3962   1
  -1  -3   3 170.246 32.0213   3
   1   3  -2 539.861 35.3350   2
  -1  -3   2 589.241 40.6833   2
   1  -3  -2 653.915 53.3861   3
  -1   3   2 589.531 50.5146   3
   1  -3  -1 6239.26 142.413   3
  -1   3   1 6125.63 146.048   3
   1   3   0 664.999 31.3966   1
   1  -3   0 710.813 45.3102   2
   1  -3   0 630.001 39.1706   3
  -1  -3   0 656.849 31.4194   1
  -1   3   0 715.159 44.1566   2
  -1  -3  -1-3.02354 1.92132   1
  -1   3  -1 0.92088 4.71332   2
   1  -3   1-4.57054 3.98235   2
  -1  -3  -1-2.15925 4.03079   2
   1   3   1-0.17405 1.63353   1
  -1  -3  -2 217.784 29.7183   2
  -1   3  -2 294.609 36.2514   2
  -1  -3  -2 169.141 27.0625   1
  -1   3  -3 165.039 34.6148   2
  -1  -3  -3 50.2807 18.9200   2
  -1  -3  -3 71.7350 25.5390   1
  -1  -3  -4 2404.92 128.030   2
  -1   3  -4 2240.12 126.574   2
   1  -3   4 3016.71 157.468   2
  -1  -3  -4 1865.56 56.0711   3
  -1  -3  -4 2104.73 122.961   1
  -1   3  -5 1744.48 122.703   2
  -1  -3  -5 1698.96 124.607   2
   1  -3   5 1548.74 64.6719   3
  -1  -3  -5 1475.76 116.099   1
   1  -3   5 1598.34 119.879   2
  -1  -3  -5 1441.78 56.6220   3
   1  -3   6 48.6066 36.6786   2
  -1  -3  -6 35.9625 19.7371   1
   1  -3   6 59.3984 14.5671   3
   1  -3   7 3.17712 1.22845   3
  -1  -3  -7 10.0847 16.8897   1
  -1   3  -7-0.40772 8.61089   1
  -1   3  -8 45.3003 22.3148   1
  -1  -3  -8 43.4584 25.0699   1
  -1   3  -9 114.191 51.6344   1
  -1  -3  -9 216.582 65.1943   1
  -1   3 -10-2.82567 6.89583   1
  -1  -3 -10 5.29288 18.6995   1
  -1   3 -11-4.92468 17.8244   1
  -1  -3 -11 37.5953 26.7067   1
   1   4 -12 55.7422 33.2076   1
   1   4 -11 244.694 66.2746   1
  -1  -4  10 626.843 93.9582   3
   1   4 -10 482.937 86.1344   1
   1   4  -9 95.9416 32.5644   1
  -1  -4   9 110.274 37.4386   3
   1   4  -8 21.5693 14.4793   1
  -1  -4   8 2.92972 7.60135   3
   1   4  -7 14.8578 6.78496   1
   1  -4  -7 24.4641 16.9238   3
  -1  -4   7 112.969 34.8419   3
   1  -4  -6 2358.17 137.291   3
  -1  -4   6 2364.38 139.200   3
  -1   4   6 2412.18 145.154   3
   1   4  -6 2219.15 125.507   1
   1   4  -6 2782.24 156.866   2
  -1  -4   5 566.314 63.7710   3
  -1   4   5 621.374 63.7148   1
   1   4  -5 654.460 67.3738   2
  -1   4   5 592.959 67.0059   3
   1   4  -5 526.810 55.6755   1
   1  -4  -5 613.366 65.5490   3
  -1   4   4 110.000 25.6811   1
   1  -4  -4 90.7998 24.9836   3
  -1   4   4 123.261 28.4899   3
   1   4  -4 91.0639 19.6872   2
  -1  -4   4 100.773 23.5043   2
  -1  -4   4 112.074 26.5161   3
  -1   4   3 1642.46 83.4950   1
  -1   4   3 1611.51 94.3851   3
  -1  -4   3 1586.15 96.1366   3
   1  -4  -3 1565.02 87.0928   3
   1   4  -3 1469.92 75.0831   2
  -1  -4   3 1614.46 82.0747   2
  -1  -4   2 4579.75 110.091   2
   1  -4  -2 4046.52 132.007   3
   1   4  -2 3917.16 96.8485   2
  -1  -4   1 877.234 31.6752   2
   1   4  -1 823.346 30.6943   2
   1  -4  -1 873.754 55.8811   3
  -1   4   0 3108.38 100.528   2
   1   4   0 2983.01 72.2554   1
   1  -4   0 3115.77 100.285   2
   1  -4   1 831.476 54.4538   2
  -1   4  -1 856.765 55.6180   2
  -1  -4  -1 842.109 51.1679   1
   1   4   1 850.335 49.6572   1
  -1  -4  -2 253.282 34.1648   1
   1   4   2 249.302 34.0313   1
  -1   4  -2 233.787 33.6095   2
   1  -4   2 269.384 35.7875   2
  -1  -4  -3 286.959 44.7148   2
  -1  -4  -3 299.858 50.9769   1
   1  -4   3 230.593 38.0966   2
  -1   4  -3 225.087 36.4052   2
  -1  -4  -4 251.097 42.3898   2
  -1  -4  -4 241.972 42.2107   1
  -1   4  -4 270.522 44.3700   2
   1  -4   4 232.541 43.4902   2
  -1  -4  -4 224.829 22.0351   3
  -1  -4  -5-1.57731 2.08060   1
  -1  -4  -5 2.35349 7.01938   2
   1  -4   5 3.54545 4.62237   3
  -1  -4  -5 2.92393 0.79220   3
   1  -4   5 12.4900 10.9327   2
  -1  -4  -6 206.906 46.3686   1
   1  -4   6 252.206 31.6380   3
  -1  -4  -6 182.732 24.5591   3
   1  -4   6 291.208 58.5074   2
  -1  -4  -7 101.305 37.0840   1
   1  -4   7 206.388 30.0587   3
   1  -4   7 151.071 46.0817   2
  -1   4  -8 90.5979 35.8831   1
   1  -4   8 125.869 26.1071   3
  -1  -4  -8 138.819 46.6013   1
  -1   4  -9 5.20860 12.3219   1
  -1  -4  -9 27.2127 28.0498   1
  -1  -4 -10 98.8018 51.2983   1
  -1   4 -10 57.9915 38.8425   1
  -1   4 -11 4.60635 5.26898   1
  -1  -4 -11 18.6171 26.6941   1
   1   5 -11-4.36583 14.6402   1
   1   5 -10 71.0433 32.9116   1
  -1  -5  10 44.4955 20.8149   3
   1   5  -9 225.238 51.9740   1
  -1  -5   9 172.191 44.5212   3
   1   5  -8 36.6145 20.1157   1
  -1  -5   8 63.6241 25.3233   3
  -1  -5   7 339.507 56.1977   3
   1   5  -7 318.258 55.7663   1
  -1   5   6 428.207 60.2235   1
   1   5  -6 376.295 52.4714   1
   1  -5  -6 391.995 56.6282   3
  -1  -5   6 420.906 61.8780   3
   1   5  -6 467.981 63.2768   2
  -1   5   5 1549.06 102.828   1
   1  -5  -5 1364.76 98.1251   3
  -1  -5   5 1248.45 97.4611   3
   1   5  -5 1558.02 105.108   2
  -1  -5   5 1357.00 101.238   2
  -1  -5   4 326.537 43.8375   2
  -1  -5   4 290.559 44.9666   3
  -1   5   4 329.445 43.0577   1
   1   5  -4 329.309 42.3344   2
   1  -5  -4 355.351 45.7730   3
  -1  -5   3 15417.9 254.284   2
   1   5  -3 15756.0 249.626   2
  -1   5   3 15893.8 271.872   1
   1  -5  -3 16010.8 286.125   3
   1   5  -2 1671.39 65.2444   2
   1  -5  -2 1773.15 89.4013   3
  -1  -5   2 1883.03 71.8661   2
   1  -5  -1 2206.79 97.6890   2
   1   5  -1 2245.60 60.1163   2
  -1  -5   1 2230.30 57.9847   2
  -1   5   0 139.582 23.0668   2
   1   5   0 158.587 19.0892   1
   1  -5   0 149.713 23.1896   2
  -1  -5  -1 1743.37 77.5270   1
   1  -5   1 1605.88 80.4670   2
   1   5   1 1562.89 70.5968   1
  -1   5  -1 1641.59 81.4317   2
  -1   5  -2 307.313 39.7726   2
   1  -5   2 301.063 40.1098   2
  -1  -5  -2 336.031 41.3641   1
   1   5   2 311.785 37.2018   1
   1  -5   3 943.607 76.7727   2
  -1   5  -3 1010.17 78.3859   2
   1   5   3 976.801 75.9640   1
  -1  -5  -3 890.491 73.3740   1
  -1  -5  -4 56.5866 12.7180   3
  -1   5  -4 75.3223 23.9386   2
   1  -5   4 39.3888 17.7566   2
  -1  -5  -4 69.2874 24.0891   2
  -1  -5  -4 31.2556 15.0037   1
   1  -5   5 670.952 81.1193   2
  -1  -5  -5 580.898 72.4400   1
  -1  -5  -5 622.797 43.5121   3
  -1  -5  -6 207.208 46.3621   1
   1  -5   6 247.766 31.9000   3
   1  -5   6 223.980 51.4344   2
  -1  -5  -6 219.614 27.3811   3
  -1  -5  -7 284.021 62.6977   1
   1  -5   7 342.219 40.2357   3
   1  -5   7 326.872 67.2123   2
  -1   5  -8-19.4196 14.6487   1
  -1  -5  -8 21.6863 22.9124   1
   1  -5   8 7.41400 8.67057   3
  -1   5  -9 386.446 78.1520   1
  -1  -5  -9 333.209 78.3148   1
  -1   5 -10 4.47778 8.75685   1
  -1  -5 -10 23.2174 29.5896   1
  -1   5 -11-7.88026 6.53175   1
  -1  -5 -11 61.9082 42.0120   1
   1   6 -11 3.76039 13.5715   1
   1   6 -10 421.650 80.9861   1
  -1  -6  10 361.258 68.1169   3
  -1  -6   9 2.52622 15.5274   3
   1   6  -9 2.57975 7.45364   1
   1   6  -8 8.20601 9.79212   1
  -1  -6   8 32.6179 23.8061   3
   1   6  -7 3.50224 2.15623   1
  -1  -6   7 9.64491 9.20731   3
   1   6  -6 766.294 81.5009   2
   1  -6  -6 684.836 74.6145   3
  -1  -6   6 683.811 76.1388   3
   1   6  -5 7.83374 6.05372   2
  -1   6   5-3.27258 5.72726   1
   1  -6  -5 10.7731 10.3130   3
  -1  -6   5 14.4102 15.5593   2
  -1  -6   5 8.73499 11.7403   3
  -1   6   4 323.795 44.0060   1
   1  -6  -4 346.915 46.3207   3
  -1  -6   4 334.789 43.6482   2
   1   6  -4 377.280 45.8229   2
   1   6  -3 508.297 45.0941   2
   1  -6  -3 484.058 52.9067   3
  -1  -6   3 488.210 45.6030   2
   1   6  -2 256.451 26.4584   2
  -1  -6   2 236.942 25.1970   2
   1  -6  -2 264.988 35.3617   3
   1   6  -1 629.702 36.6909   2
   1  -6  -1 618.299 54.0340   2
  -1  -6   1 616.636 34.6583   2
  -1   6   0 1704.34 85.3890   2
   1  -6   0 1767.44 86.2230   2
  -1   6  -1 8.11680 4.69392   2
   1  -6   1 2.23480 4.48604   2
   1   6   1 0.10592 3.67087   1
   1   6   2 505.215 49.2152   1
  -1   6  -2 525.931 51.9992   2
   1  -6   2 550.780 54.1127   2
  -1  -6  -2 513.259 52.3779   1
  -1  -6  -3 38.5280 17.0221   1
   1   6   3 39.9614 16.4099   1
  -1   6  -3 40.8280 15.9274   2
   1  -6   3 42.3488 19.4599   2
  -1   6  -4 174.802 36.4254   2
   1  -6   4 155.540 35.5459   2
  -1  -6  -4 224.278 41.7055   2
   1   6   4 203.563 40.3767   1
  -1  -6  -4 212.445 40.4315   1
  -1  -6  -5 3.57209 3.14297   3
   1  -6   5 5.66464 10.4281   2
  -1  -6  -5 2.64752 5.39040   1
  -1  -6  -6 38.0477 21.8929   1
   1  -6   6 53.3586 24.6450   2
  -1  -6  -6 26.0815 10.1512   3
   1  -6   6 18.7060 7.33344   3
  -1  -6  -7 19.8221 23.4589   1
  -1  -6  -7-0.25332 1.86239   3
   1  -6   7 20.1111 23.3023   2
   1  -6   7 11.7081 11.1601   3
   1  -6   8 41.8311 24.2943   2
   1  -6   8 22.9172 13.4572   3
  -1  -6  -8 35.9993 30.2190   1
  -1  -6  -9 101.014 46.7795   1
  -1   6  -9 81.8463 44.1748   1
  -1  -6 -10 77.8977 44.6547   1
  -1   6 -10 36.6448 27.4825   1
  -1   6 -11 22.3497 28.9722   1
  -1  -6 -11 10.8760 23.2021   1
   1   7 -11 26.2349 22.9391   1
   1   7 -10-15.7300 18.0379   1
  -1  -7  10 8.10334 15.1446   3
  -1  -7   9 9.04636 9.76097   3
   1   7  -9 1.73818 4.76437   1
  -1  -7   8 11.9961 9.58609   3
   1   7  -8-13.6330 15.2789   1
  -1  -7   7 126.656 35.0544   3
   1   7  -7 121.134 34.7249   1
  -1  -7   6 32.1839 18.5992   3
  -1  -7   6 46.1653 26.1675   2
   1  -7  -6 8.96438 3.68624   3
  -1  -7   5 3749.76 172.707   2
  -1  -7   5 3460.34 171.822   3
   1   7  -5 4094.86 171.992   2
  -1   7   5 4102.28 174.975   1
   1  -7  -5 3879.27 169.445   3
  -1  -7   4 904.683 73.1418   2
   1   7  -4 874.158 70.5929   2
  -1   7   4 937.061 77.8692   1
   1  -7  -4 901.996 77.9827   3
  -1  -7   3 21940.0 317.966   2
   1   7  -3 22697.6 317.702   2
   1  -7  -3 22992.3 369.734   3
  -1  -7   2 206.867 25.3268   2
   1   7  -2 233.390 27.4673   2
   1   7  -1 7.51649 8.00843   2
  -1  -7   1 4.82393 5.49958   2
   1  -7  -1 16.7987 14.8087   2
  -1   7   0 650.728 55.3195   2
   1  -7   0 605.738 54.0007   2
  -1  -7   0 592.404 44.7772   2
   1   7   1 4597.20 133.608   1
   1  -7   1 4509.08 150.367   2
  -1   7  -1 4612.79 153.386   2
   1   7   2 64.7025 18.4184   1
   1  -7   2 81.2998 22.3831   2
  -1   7  -2 97.3670 24.1416   2
   1  -7   3 1206.55 91.8348   2
  -1   7  -3 1209.67 89.8975   2
   1   7   3 1173.02 85.9937   1
  -1  -7  -3 1207.12 89.6073   1
  -1   7  -4 425.851 57.9254   2
   1   7   4 437.889 59.6323   1
   1  -7   4 365.898 56.4068   2
  -1  -7  -4 332.464 53.8910   1
   1  -7   5 629.240 78.1962   2
  -1  -7  -5 594.536 50.3879   3
  -1  -7  -5 550.494 73.1486   1
  -1  -7  -6 67.4850 30.2142   1
   1  -7   6 38.8645 20.8184   2
  -1  -7  -6 61.8280 16.6014   3
   1  -7   7 1673.24 151.109   2
  -1  -7  -7 911.643 64.7652   3
   1  -7   7 1745.20 98.2304   3
  -1  -7  -7 1397.24 136.760   1
   1  -7   8 11.7141 7.82634   3
  -1  -7  -8 14.2425 25.0253   1
   1  -7   8 22.9009 20.9809   2
  -1  -7  -9 313.638 76.5577   1
  -1   7  -9 252.200 70.1349   1
  -1   7 -10-20.3829 22.6664   1
  -1  -7 -10 29.5004 38.6481   1
  -1   7 -11-33.1325 38.3569   1
   1   8 -11 16.0291 16.1314   1
  -1  -8  10 158.208 42.8904   3
   1   8 -10 233.693 56.2671   1
  -1  -8   9 25.4527 14.7626   3
   1   8  -9-0.04777 36.6055   1
   1   8  -8 33.0984 17.0974   1
  -1  -8   8 41.7581 22.0194   3
  -1  -8   7 30.5692 16.7809   3
   1  -8  -6 1407.93 111.463   3
  -1  -8   6 1594.47 125.225   3
  -1  -8   6 1699.44 129.853   2
  -1   8   5 6.85210 2.82450   1
   1  -8  -5 24.4319 15.7924   3
  -1  -8   5 20.1541 11.5116   2
   1   8  -5 17.4043 13.6070   2
  -1  -8   4 1022.64 79.8166   2
   1  -8  -4 1088.68 86.5980   3
  -1   8   4 1218.70 93.0553   1
   1   8  -4 1077.87 80.4285   2
   1  -8  -3 45.5965 18.9616   3
   1   8  -3 32.2579 12.4685   2
  -1  -8   3 40.6417 16.6023   2
  -1  -8   2 769.757 52.0629   2
   1   8  -2 792.929 53.9722   2
   1   8  -1 903.968 55.0324   2
  -1  -8   1 971.067 55.2790   2
   1  -8  -1 944.146 73.9882   2
   1  -8   0 319.315 40.3352   2
  -1   8   0 372.405 45.4627   2
  -1  -8   0 309.816 36.4180   2
   1  -8   1 707.945 62.3475   2
  -1   8  -1 751.574 64.2508   2
   1   8   1 724.123 55.9261   1
   1   8   2 835.688 65.7785   1
  -1   8  -2 779.493 68.4614   2
   1  -8   2 807.961 70.2341   2
   1  -8   3 34.6195 16.7045   2
   1   8   3 24.8268 13.9504   1
  -1   8  -3 36.8205 15.3024   2
  -1  -8  -4 361.280 56.9746   1
   1  -8   4 444.686 59.9572   2
   1   8   4 366.457 54.5133   1
  -1   8  -4 409.637 57.9974   2
   1  -8   5 535.670 76.1803   2
  -1  -8  -5 453.826 67.5765   1
  -1  -8  -5 495.533 48.8762   3
   1  -8   6 474.806 74.8526   2
  -1  -8  -6 373.748 69.4204   1
  -1  -8  -6 466.652 48.1627   3
   1  -8   7 14.5745 8.48238   3
  -1  -8  -7 5.99641 14.4372   1
   1  -8   7 4.84164 14.9309   2
  -1  -8  -7 14.7422 9.96968   3
  -1  -8  -8-0.66271 6.61156   1
   1  -8   8-1.41518 14.9373   2
   1  -8   8 12.7191 11.0635   3
  -1  -8  -9 43.7085 36.2060   1
   1  -8   9-13.6326 17.0355   2
  -1   8 -10 53.1973 33.7250   1
  -1   8 -11 2.27234 18.3080   1
   1   9 -11 25.6043 27.0803   1
   1   9 -10 65.2197 29.3337   1
  -1  -9  10 30.4333 24.0531   3
  -1  -9   9 4.07679 15.0625   3
   1   9  -9-5.68531 15.0448   1
  -1  -9   8 142.986 42.2859   3
   1   9  -8 137.552 44.3021   1
  -1  -9   7 149.298 44.0502   2
  -1  -9   7 106.957 34.2652   3
  -1  -9   6 233.852 49.3402   2
  -1  -9   6 208.401 45.9864   3
  -1   9   5 868.076 84.1710   1
  -1  -9   5 821.738 81.9872   2
   1   9  -5 907.339 84.2817   2
   1  -9  -5 826.972 81.2474   3
   1  -9  -4 490.222 59.6160   3
   1   9  -4 467.393 53.5635   2
  -1  -9   4 427.589 52.8550   2
  -1   9   4 493.397 60.9951   1
  -1  -9   3 6073.84 175.513   2
   1   9  -3 6269.95 176.529   2
   1  -9  -3 6535.84 210.957   3
   1   9  -2 85.2530 17.2907   2
  -1  -9   2 126.583 21.7438   2
  -1  -9   1 4511.20 129.137   2
   1  -9  -1 4427.29 167.361   2
   1   9  -1 4124.44 123.045   2
  -1  -9   0 631.282 50.3462   2
   1  -9   0 595.743 59.6175   2
  -1   9   0 645.686 61.7305   2
  -1   9  -1 6814.86 202.005   2
   1  -9   1 6842.48 203.754   2
  -1   9  -2 11.0691 13.9044   2
   1   9   2 8.03752 8.33485   1
   1  -9   2-7.26997 14.2977   2
   1   9   3 828.307 74.6293   1
  -1   9  -3 781.036 74.7161   2
   1  -9   3 750.565 76.0900   2
  -1   9  -4 161.032 36.8068   2
   1  -9   4 173.799 39.4161   2
   1   9   4 173.239 37.5040   1
   1  -9   5 1579.21 131.678   2
   1  -9   6 94.3115 33.6929   2
  -1  -9  -6 102.410 23.6249   3
  -1  -9  -6 102.036 39.0183   1
  -1  -9  -7 350.255 70.6864   1
   1  -9   7 377.304 73.4811   2
  -1  -9  -7 325.932 42.8141   3
   1  -9   7 373.292 50.5329   3
   1  -9   8 101.391 40.0639   2
   1  -9   8 108.452 27.0518   3
   1  -9   9 338.890 82.6792   2
  -1   9 -10 27.8234 34.7237   1
  -1   9 -11-32.4828 25.1043   1
   1  10 -11 3.12583 12.9972   1
  -1 -10  10 119.745 37.3842   3
   1  10 -10 86.7871 37.4032   1
   1  10  -9 14.0882 14.2826   1
  -1 -10   9 29.4480 17.7217   3
  -1 -10   8 26.8250 16.8337   3
  -1 -10   7 273.649 59.3872   2
  -1 -10   7 212.334 50.2015   3
  -1 -10   6 1468.42 122.190   2
   1 -10  -5 1654.63 120.255   3
  -1 -10   5 1607.00 116.669   2
   1  10  -5 1748.13 118.589   2
  -1 -10   4 23.1183 11.9679   2
   1  10  -4 24.2024 12.6344   2
   1 -10  -4 15.3257 8.57267   3
  -1 -10   3 271.563 38.8673   2
   1  10  -3 242.581 36.3791   2
   1  10  -2 2095.59 98.2791   2
  -1 -10   2 2088.20 97.7930   2
   1 -10  -1 1864.83 113.795   2
   1  10  -1 1869.60 88.3965   2
  -1 -10   1 1956.88 91.5689   2
  -1 -10   0 1721.21 89.6596   2
   1 -10   0 1748.14 108.186   2
  -1  10   0 1793.14 106.929   2
   1 -10   1 1699.27 106.881   2
  -1  10  -1 1730.72 105.340   2
   1  10   2 2685.66 127.722   1
  -1  10  -2 2898.39 141.313   2
   1 -10   2 2647.61 137.959   2
   1 -10   3 694.577 73.9404   2
   1  10   3 693.630 70.6482   1
  -1  10  -3 686.095 72.8019   2
   1 -10   4 167.320 38.7190   2
   1 -10   5 303.356 58.6535   2
   1 -10   6 623.605 87.6252   2
  -1 -10  -6 604.217 61.3301   3
  -1 -10  -7 9.46850 9.82996   3
   1 -10   7 14.9185 2.59573   2
   1 -10   8 51.1723 17.8948   3
   1 -10   8 70.2841 37.5592   2
   1 -10   9 248.648 70.9546   2
  -1  10 -10 57.8750 35.4346   1
  -1  10 -11 21.5414 13.8342   1
   1  11 -10 91.5003 34.6685   1
  -1 -11  10 90.3148 34.3597   3
   1  11  -9 425.287 76.8646   1
  -1 -11   9 389.768 73.2880   3
  -1 -11   8 389.162 76.3152   2
  -1 -11   8 231.077 57.4619   3
  -1 -11   7 355.050 65.5579   3
  -1 -11   7 438.338 74.3627   2
  -1 -11   6 108.504 32.8479   2
  -1 -11   5 610.595 73.0864   2
   1  11  -5 559.953 67.9380   2
  -1 -11   4 31.5900 14.8787   2
   1  11  -4 23.3345 14.0442   2
   1 -11  -4 43.2935 16.1632   3
   1  11  -3 1.75070 6.24680   2
  -1 -11   3 6.88561 6.24002   2
   1  11  -2 252.056 35.7998   2
  -1 -11   2 228.613 33.5365   2
   1 -11  -1 251.463 44.4373   2
   1  11  -1 211.919 31.7656   2
  -1 -11   1 277.666 37.6529   2
  -1 -11   0 5567.93 173.801   2
  -1  11   0 5796.05 199.631   2
   1 -11   0 5586.36 202.743   2
   1 -11   1 7167.88 227.842   2
  -1  11  -1 7494.92 227.967   2
   1  11   2 20.9090 13.2364   1
  -1  11  -2-2.78090 2.54360   2
   1 -11   2-5.88169 3.37650   2
   1  11   3 2107.31 124.213   1
   1 -11   3 1826.80 124.847   2
  -1  11  -3 2063.48 128.482   2
   1 -11   4 2413.32 155.313   2
   1 -11   5 237.896 53.0959   2
  -1 -11  -6 93.6084 25.3307   3
   1 -11   6 127.217 41.6261   2
  -1 -11  -7 72.6001 23.2837   3
   1 -11   7 59.7763 30.1159   2
   1 -11   8-1.91725 13.0609   2
   1 -11   8 16.3812 15.0581   3
   1 -11   9 188.842 65.0119   2
   1 -11  10 37.7195 36.8522   2
  -1  11 -11-10.5877 14.4799   1
   1  12 -10 54.4331 23.6546   1
  -1 -12  10 58.9662 24.7272   3
  -1 -12   9 23.3286 20.5472   3
   1  12  -9 35.5249 23.4141   1
  -1 -12   8 66.2822 31.0109   2
  -1 -12   8 29.2154 25.4948   3
  -1 -12   7 211.742 52.6384   2
  -1 -12   7 210.986 51.7987   3
  -1 -12   6 23.3879 14.8642   2
   1  12  -5 40.0857 19.2272   2
  -1 -12   5 12.1064 9.47699   2
   1 -12  -4 164.852 37.0187   3
   1  12  -4 223.208 39.5892   2
  -1 -12   4 163.849 34.9848   2
   1  12  -3 743.285 67.4593   2
  -1 -12   3 721.859 67.9859   2
   1  12  -2 2432.67 117.159   2
  -1 -12   2 2432.10 117.037   2
   1 -12  -2 2483.29 150.318   2
   1  12  -1 387.453 45.5739   2
   1 -12  -1 368.436 54.6865   2
  -1 -12   1 370.897 46.5110   2
  -1 -12   0 6371.51 197.647   2
  -1  12   0 6445.84 219.532   2
   1 -12   0 6322.55 224.760   2
  -1  12  -1 263.190 43.2773   2
   1 -12   1 247.546 44.1415   2
  -1  12  -2 1836.27 121.707   2
   1  12   2 1929.92 115.284   1
   1 -12   2 1773.02 121.577   2
  -1  12  -3 488.361 64.0333   2
   1  12   3 516.171 64.1139   1
   1 -12   3 456.420 63.9128   2
   1 -12   4 155.577 40.1900   2
   1 -12   5-8.47747 3.24746   2
   1 -12   6 1051.13 119.938   2
  -1 -12  -6 865.840 83.3380   3
  -1 -12  -7 52.2584 18.8630   3
   1 -12   7 62.1342 28.2469   2
   1 -12   8 128.930 51.3710   2
   1 -12   8 70.4734 22.2525   3
   1 -12   9 38.7954 34.0897   2
   1 -12  10 25.4100 31.6396   2
  -1  12 -11-21.3836 20.7168   1
   1  13 -10 22.9169 27.3537   1
  -1 -13  10 9.40389 8.19576   3
  -1 -13   9 854.144 114.391   3
  -1 -13   8-12.7667 19.4404   3
  -1 -13   8 8.76793 10.7709   2
  -1 -13   7 899.585 111.646   2
  -1 -13   6 323.374 61.5413   2
  -1 -13   5 467.854 66.9238   2
   1  13  -5 407.195 59.6391   2
  -1 -13   4 15.0447 6.18726   2
   1  13  -4 25.7556 16.6331   2
  -1 -13   3 1205.91 91.6427   2
   1  13  -3 1204.93 89.8423   2
  -1 -13   2 992.643 78.4607   2
   1 -13  -2 1100.35 102.583   2
   1  13  -2 992.972 78.1535   2
   1 -13  -1 14.1096 11.2662   2
  -1 -13   1 5.05379 9.47538   2
   1  13  -1 13.7870 9.17632   2
  -1 -13   0 159.289 36.0016   2
   1 -13   0 137.693 36.4189   2
  -1  13   0 158.058 38.1365   2
  -1  13  -1 26.7266 16.5071   2
   1 -13   1 10.2937 9.84324   2
  -1  13  -2 6.91197 12.0249   2
   1  13   2 5.77453 11.7349   1
   1 -13   2 0.46369 13.8862   2
   1 -13   3 15.4524 13.9079   2
   1  13   3 19.5298 15.4155   1
   1 -13   4 539.202 76.2306   2
   1 -13   5 115.470 38.0321   2
   1 -13   6 70.6749 30.7782   2
  -1 -13  -6 73.9945 20.6335   3
   1 -13   7 80.3275 34.9173   2
  -1 -13  -7 0.09718 12.4121   3
   1 -13   8 8.43431 16.3561   2
   1 -13   9 138.483 53.4108   2
   1 -13  10 43.9045 49.1334   2
  -1  13 -11 13.5843 19.9449   1
  -1 -14  10 15.4635 25.4065   3
   1  14 -10 5.98114 5.65419   1
  -1 -14   9 1.23101 16.3607   3
  -1 -14   9 25.1018 30.7790   2
  -1 -14   8 2.35473 9.14740   3
  -1 -14   8 1.40136 51.0653   2
  -1 -14   7 127.959 41.1368   2
  -1 -14   6 962.012 105.656   2
  -1 -14   5 590.732 77.2421   2
  -1 -14   4-10.2239 10.1645   2
   1  14  -4 16.7656 12.6885   2
   1  14  -3 18.8503 9.32355   2
  -1 -14   3 10.4785 12.2736   2
   1 -14  -2 5911.50 244.065   2
   1  14  -2 5754.91 196.414   2
  -1 -14   2 5540.43 193.539   2
  -1 -14   1 100.446 25.2876   2
   1 -14  -1 95.2334 32.1932   2
  -1  14   0 2442.68 144.851   2
   1 -14   0 2348.80 147.400   2
  -1 -14   0 2495.96 133.223   2
  -1  14  -1 189.049 40.4102   2
   1 -14   1 156.632 37.4339   2
  -1 -14  -1 153.473 38.0539   2
   1 -14   2 362.682 59.6673   2
  -1  14  -2 383.071 58.9275   2
   1 -14   3 134.971 38.6161   2
   1 -14   4 164.940 44.9704   2
   1 -14   5 163.724 47.5232   2
   1 -14   6 844.912 110.610   2
   1 -14   7 11.2416 17.4950   2
   1 -14   8 161.955 56.3265   2
   1 -14   9 9.05244 22.3463   2
   1 -14  10 42.7817 38.5498   2
   1  15 -10 2.59538 7.37456   1
  -1 -15  10 41.9920 16.9090   3
  -1 -15   9 236.431 67.0500   2
  -1 -15   9 193.413 57.6992   3
  -1 -15   8 228.328 59.6136   3
  -1 -15   8 203.090 57.0125   2
  -1 -15   7 1295.44 134.207   2
  -1 -15   6 62.7887 23.0131   2
  -1 -15   5 970.706 101.449   2
  -1 -15   4 25.0084 19.3420   2
   1  15  -4 30.4918 13.8014   2
  -1 -15   3 1426.94 106.288   2
   1  15  -3 1328.89 101.667   2
   1 -15  -2 115.924 40.1355   2
   1  15  -2 86.0091 24.4059   2
  -1 -15   2 81.3854 27.1431   2
  -1 -15   1 1207.82 95.0153   2
   1 -15  -1 1186.43 109.697   2
  -1  15   0 1067.66 97.6617   2
  -1 -15   0 982.717 89.7233   2
   1 -15   0 1053.11 100.890   2
   1 -15   1 154.129 39.0877   2
  -1 -15  -1 170.190 37.2272   2
  -1  15  -1 187.246 42.7046   2
   1 -15   2 23.7245 11.7417   2
   1 -15   3 247.942 51.2854   2
   1 -15   4 410.258 70.9621   2
   1 -15   5 346.503 66.7106   2
   1 -15   6 24.2199 24.0245   2
   1 -15   7 139.306 48.2907   2
   1 -15   8 41.0363 25.9150   2
   1 -15   9 101.766 48.8192   2
   1 -15  10 3.94774 24.9402   2
  -1 -16  10 11.5878 14.9341   3
  -1 -16   9-3.44042 7.22318   2
  -1 -16   9 18.3964 22.4145   3
  -1 -16   8 3.96263 1.42390   2
  -1 -16   7 220.714 54.2456   2
  -1 -16   6 648.332 90.1279   2
  -1 -16   5 282.422 55.8824   2
  -1 -16   4 903.574 93.6661   2
   1  16  -4 1053.15 98.4015   2
   1  16  -3 111.339 30.4871   2
  -1 -16   3 108.749 33.9491   2
   1  16  -2 2624.61 142.437   2
   1 -16  -2 2579.99 171.496   2
  -1 -16   2 2587.92 143.279   2
   1 -16  -1 2436.13 163.184   2
  -1 -16   1 2393.97 140.746   2
  -1 -16   0 1442.56 113.354   2
   1 -16   0 1494.77 125.896   2
   1 -16   1 21.8995 19.0510   2
  -1 -16  -1 24.9646 15.6674   2
   1 -16   2-10.5724 12.3778   2
   1 -16   3 12.9660 10.3427   2
   1 -16   4 30.7297 19.9747   2
   1 -16   5 95.2886 37.9064   2
   1 -16   6 985.881 122.429   2
   1 -16   7 75.1540 36.3842   2
   1 -16   8 4.81151 12.7835   2
   1 -16   9 38.8336 37.7595   2
   1 -16  10 50.7682 29.2750   2
  -1 -17  10 17.9078 18.6701   3
  -1 -17   9 0.75581 13.8689   3
  -1 -17   9 4.51923 8.52552   2
  -1 -17   8 243.102 65.8132   2
  -1 -17   7 223.173 58.7014   2
  -1 -17   6 501.523 80.0175   2
  -1 -17   5 69.9132 26.0375   2
  -1 -17   4 687.447 82.7395   2
  -1 -17   3 2121.34 140.807   2
   1 -17  -3 2174.78 169.380   2
   1  17  -3 2076.92 136.189   2
   1  17  -2 562.248 69.1279   2
   1 -17  -2 599.364 90.8347   2
  -1 -17   2 537.320 69.2669   2
   1 -17  -1 538.458 79.3273   2
  -1 -17   1 446.684 64.3549   2
  -1 -17   0 408.666 63.4087   2
   1 -17   0 404.533 66.5135   2
  -1 -17  -1 976.420 98.1101   2
   1 -17   1 873.514 98.9224   2
   1 -17   2-7.77645 13.6622   2
   1 -17   3 227.421 50.5240   2
   1 -17   4 360.524 69.4808   2
   1 -17   5 476.919 83.2482   2
   1 -17   6-0.59699 14.7428   2
   1 -17   7 140.896 46.9423   2
   1 -17   8 41.7853 28.2645   2
   1 -17   9 21.6574 21.5415   2
  -1 -18  10 41.3120 27.2741   3
  -1 -18  10 115.520 51.1086   2
  -1 -18   9 20.6932 14.7315   2
  -1 -18   9-27.4490 25.7355   3
  -1 -18   8 15.1912 15.2780   2
  -1 -18   7 70.0965 33.4308   2
  -1 -18   6 263.881 60.3354   2
  -1 -18   5 945.670 105.929   2
  -1 -18   4-8.15297 10.3664   2
   1 -18  -3 182.734 52.2123   2
   1  18  -3 169.708 38.5497   2
  -1 -18   3 153.857 39.5887   2
   1  18  -2 1800.33 127.716   2
   1 -18  -2 1795.33 152.811   2
  -1 -18   2 1838.93 130.628   2
  -1 -18   1 505.632 69.5443   2
   1 -18  -1 495.093 78.9416   2
  -1 -18   0 26.0040 16.1814   2
   1 -18   0 28.6874 13.9763   2
  -1 -18  -1 5.17806 12.5419   2
   1 -18   1 13.7917 20.3118   2
   1 -18   2 1502.21 135.700   2
   1 -18   3 123.926 37.9099   2
   1 -18   4 9.58391 9.94679   2
   1 -18   5 355.402 71.0971   2
   1 -18   6 439.946 84.6160   2
   1 -18   7 15.4808 31.9248   2
   1 -18   8 20.5865 23.9325   2
   1 -18   9 123.070 49.7312   2
  -1 -19  10 20.1699 20.6207   3
  -1 -19  10 86.1684 44.3786   2
  -1 -19   9-26.2564 28.1620   3
  -1 -19   9 13.5092 2.19036   2
  -1 -19   8 12.1312 6.10850   2
  -1 -19   7 254.200 63.4608   2
  -1 -19   6 585.663 92.6016   2
  -1 -19   5 2.06364 5.25535   2
  -1 -19   4 354.432 62.9470   2
   1 -19  -3 453.137 83.0483   2
  -1 -19   3 354.816 59.7901   2
   1 -19  -2 73.2716 36.0421   2
  -1 -19   2 56.9951 23.7281   2
   1  19  -2 59.6648 25.6904   2
   1 -19  -1 2049.27 164.374   2
  -1 -19   1 1956.05 142.966   2
  -1 -19   0 18.8489 13.7933   2
   1 -19   0 4.66856 19.0205   2
  -1 -19  -1 1075.77 112.981   2
   1 -19   1 1078.64 118.241   2
   1 -19   2 19.4251 24.0453   2
  -1 -19  -2 8.14171 10.0991   2
   1 -19   3 200.439 50.2285   2
   1 -19   4 19.4132 10.0107   2
   1 -19   5 912.310 120.024   2
   1 -19   6-11.1144 5.37958   2
   1 -19   7 50.8721 23.4341   2
   1 -19   8 100.189 49.7589   2
   1 -19   9 37.2321 28.3131   2
  -1 -20  10 69.1385 40.4851   3
  -1 -20  10 255.789 75.6749   2
  -1 -20   9 1.61475 30.9907   2
  -1 -20   9 4.44575 9.76882   3
  -1 -20   8 1.98207 13.0188   2
  -1 -20   7 69.1303 33.5742   2
  -1 -20   6 395.508 77.7014   2
  -1 -20   5 142.528 41.8791   2
  -1 -20   4 311.969 61.0223   2
  -1 -20   3 47.8535 21.9092   2
   1 -20  -3-4.19955 18.5563   2
  -1 -20   2 2204.48 154.599   2
   1 -20  -2 2213.79 181.530   2
  -1 -20   1 674.366 88.0961   2
   1 -20  -1 633.001 94.5926   2
  -1 -20   0 25.3334 21.8682   2
   1 -20   0 10.0511 5.77562   2
   1 -20   1 618.530 93.5796   2
  -1 -20  -1 735.067 95.3452   2
  -1 -20  -2 250.603 60.5579   2
   1 -20   2 243.596 58.2315   2
   1 -20   3 239.795 57.6898   2
   1 -20   4 100.281 40.4385   2
   1 -20   5 15.5681 25.4904   2
   1 -20   6 349.339 78.7359   2
   1 -20   7-13.1968 10.0848   2
   1 -20   8 65.9925 37.4408   2
   1 -20   9 18.8733 29.4801   2
  -1 -21  10 173.855 68.5577   2
  -1 -21   9 3.95047 9.85882   2
  -1 -21   8 29.3162 25.2717   2
  -1 -21   7 317.543 73.3028   2
  -1 -21   6 137.122 45.7078   2
  -1 -21   5 320.499 67.5728   2
   1 -21  -4-1.64804 11.1176   2
  -1 -21   4 10.8049 10.8559   2
  -1 -21   3 1731.78 144.165   2
   1 -21  -3 1743.78 170.694   2
   1 -21  -2 388.925 78.6760   2
  -1 -21   2 438.617 73.6560   2
   1 -21  -1 1085.02 126.923   2
  -1 -21   1 1166.08 118.061   2
  -1 -21   0 147.871 42.7007   2
   1 -21   0 106.278 37.0133   2
  -1 -21  -1 2026.34 163.304   2
   1 -21   1 2021.03 168.561   2
   1 -21   2 30.5422 27.6597   2
  -1 -21  -2 19.9256 21.6759   2
   1 -21   3 264.219 62.1966   2
   1 -21   4-22.9584 20.1642   2
   1 -21   5 1447.09 157.499   2
   1 -21   6 228.537 66.1209   2
   1 -21   7 228.144 68.4513   2
   1 -21   8 9.84591 8.77552   2
   1 -21   9 39.7703 30.1379   2
  -1 -22   9 0.08448 16.1713   2
  -1 -22   8 13.2419 24.6234   2
  -1 -22   7 13.0337 18.4411   2
  -1 -22   6 750.953 110.352   2
  -1 -22   5 66.5668 30.9382   2
   1 -22  -4 239.573 66.4987   2
  -1 -22   4 224.660 54.5283   2
   1 -22  -3 460.020 89.6009   2
  -1 -22   3 365.175 70.3191   2
   1 -22  -2 160.316 50.6000   2
  -1 -22   2 126.022 39.2389   2
  -1 -22   1 333.014 65.6811   2
   1 -22  -1 285.915 66.8855   2
  -1 -22   0 963.457 111.093   2
   1 -22   0 844.354 112.311   2
  -1 -22  -1 406.042 75.0621   2
   1 -22   1 463.973 83.9293   2
  -1 -22  -2 699.059 103.630   2
   1 -22   2 642.935 97.4537   2
   1 -22   3 131.747 45.0943   2
  -1 -22  -3 168.267 53.6923   2
   1 -22   4-2.08763 13.8479   2
   1 -22   5 10.6641 21.1206   2
   1 -22   6 175.924 56.3588   2
   1 -22   7 98.6442 50.6771   2
   1 -22   8 9.33882 6.04035   2
  -1 -23   9 99.3611 54.7972   2
  -1 -23   8-0.54769 15.2881   2
  -1 -23   7 65.3366 36.5773   2
  -1 -23   6-15.7615 25.0872   2
  -1 -23   5 93.8073 37.9055   2
   1 -23  -5 144.402 57.8419   2
   1 -23  -4 64.7876 28.9597   2
  -1 -23   4 46.3519 22.8309   2
   1 -23  -3-3.32335 25.1354   2
  -1 -23   3-12.9548 11.9906   2
   1 -23  -2 677.143 106.182   2
  -1 -23   2 643.660 91.6330   2
   1 -23  -1 572.798 97.4495   2
  -1 -23   1 575.004 88.1242   2
   1 -23   0 503.098 88.5280   2
  -1 -23   0 490.383 81.5450   2
   1 -23   1 1627.36 163.076   2
  -1 -23  -1 1677.23 158.289   2
   1 -23   2 36.7237 31.0423   2
  -1 -23  -2 51.4180 31.3854   2
  -1 -23  -3 441.479 87.3073   2
   1 -23   3 361.743 76.4968   2
   1 -23   4 430.594 87.2398   2
   1 -23   5 268.161 70.0689   2
   1 -23   6 115.362 52.3679   2
   1 -23   7 8.30311 3.28855   2
   1 -23   8 28.9124 19.2741   2
  -1 -24   9 4.45912 5.52901   2
  -1 -24   8 25.1633 22.0181   2
  -1 -24   7 28.2808 17.3717   2
  -1 -24   6 91.7047 37.7016   2
  -1 -24   5 219.713 61.4414   2
   1 -24  -5 202.375 64.0216   2
   1 -24  -4 440.870 96.8683   2
  -1 -24   4 454.950 85.0657   2
   1 -24  -3 102.135 46.4010   2
  -1 -24   3 63.6282 29.8020   2
   1 -24  -2 1012.07 137.080   2
  -1 -24   2 772.905 103.836   2
   1 -24  -1 171.518 53.9176   2
  -1 -24   1 209.136 53.5777   2
   1 -24   0 67.8840 31.4197   2
  -1 -24   0 41.7069 26.2316   2
  -1 -24  -1 306.711 67.9098   2
   1 -24   1 340.130 77.1366   2
  -1 -24  -2 1489.43 156.920   2
   1 -24   2 1331.41 150.802   2
  -1 -24  -3 101.940 44.8450   2
   1 -24   3 167.250 54.8467   2
   1 -24   4 81.2975 33.2982   2
   1 -24   5 64.8188 38.0289   2
   1 -24   6 64.1897 40.6357   2
   1 -24   7 88.6095 49.2905   2
   1 -24   8-15.0337 28.2221   2
  -1 -25   9 56.6255 36.0437   2
  -1 -25   8-16.1491 23.4301   2
  -1 -25   7 201.856 63.4050   2
  -1 -25   6 19.4267 11.8945   2
   1 -25  -6 55.1384 42.4427   2
  -1 -25   5 325.527 73.7519   2
   1 -25  -5 272.368 75.9121   2
  -1 -25   4-16.4782 28.2744   2
   1 -25  -4 25.6848 20.4223   2
   1 -25  -3 865.903 128.402   2
  -1 -25   3 792.320 108.479   2
   1 -25  -2 137.585 51.9490   2
  -1 -25   2 107.606 39.1175   2
   1 -25  -1-27.6829 28.4796   2
  -1 -25   1-0.72999 17.2668   2
  -1 -25   0 705.240 104.729   2
   1 -25   0 676.470 111.905   2
   1 -25   1 221.604 61.2780   2
  -1 -25  -1 167.914 53.5045   2
  -1 -25  -2 52.3526 37.6337   2
   1 -25   2 10.6911 23.8453   2
  -1 -25  -3 31.9513 25.6070   2
   1 -25   3 3.27162 16.7139   2
  -1 -25  -4 344.569 79.7671   2
   1 -25   4 334.779 83.1799   2
   1 -25   5 11.1429 11.4078   2
   1 -25   6 14.3968 19.8927   2
   1 -25   7 72.7812 32.6006   2
  -1 -26   8 58.7468 35.6389   2
  -1 -26   7-9.23586 27.6924   2
   1 -26  -6 319.891 88.0994   2
  -1 -26   6 440.419 89.0747   2
   1 -26  -5-9.12673 13.5307   2
  -1 -26   5 9.45119 13.5297   2
   1 -26  -4 31.5034 26.1067   2
  -1 -26   4 20.7748 14.8460   2
   1 -26  -3 23.0448 35.7088   2
  -1 -26   3-18.5305 13.4319   2
  -1 -26   2 63.6374 33.5853   2
   1 -26  -2 91.3653 42.2186   2
  -1 -26   1 5.69803 19.6791   2
   1 -26  -1-2.63069 24.1149   2
  -1 -26   0 4.57055 11.6565   2
   1 -26   0 25.0789 21.9050   2
   1 -26   1 4.13925 2.24607   2
  -1 -26  -1-15.1767 3.26914   2
  -1 -26  -2 704.166 113.419   2
   1 -26   2 630.796 108.320   2
  -1 -26  -3 24.0643 28.1325   2
   1 -26   3 5.85303 16.6040   2
  -1 -26  -4 231.990 71.5735   2
   1 -26   4 100.408 46.6399   2
   1 -26   5-5.62403 20.8569   2
   1 -26   6 112.155 56.0580   2
   1 -26   7-42.1508 31.7366   2
  -1 -27   8-43.8303 21.8165   2
  -1 -27   7 237.845 69.7285   2
  -1 -27   6 19.2554 12.2159   2
   1 -27  -6-2.39688 30.7509   2
  -1 -27   5 79.7351 33.3679   2
   1 -27  -5 88.8354 43.1296   2
   1 -27  -4 82.9133 52.2996   2
  -1 -27   4 71.8341 33.2003   2
   1 -27  -3 320.976 83.3492   2
  -1 -27   3 283.977 69.9336   2
   1 -27  -2 15.6507 22.9615   2
  -1 -27   2 12.0762 13.5925   2
   1 -27  -1 202.797 62.4523   2
  -1 -27   1 142.554 47.4075   2
  -1 -27   0-27.1238 23.6287   2
   1 -27   0-6.66197 20.0858   2
  -1 -27  -1-13.3170 11.3549   2
   1 -27   1 33.7897 33.7032   2
  -1 -27  -2 33.7846 24.6322   2
   1 -27   2 10.2888 20.2125   2
  -1 -27  -3 8.65748 9.86402   2
   1 -27   3-14.3706 5.07201   2
   1 -27   4-7.74089 18.9261   2
  -1 -27  -4 1.94109 21.1550   2
  -1 -27  -5 160.569 61.6929   2
   1 -27   5 157.106 57.7179   2
   1 -27   6 5.25788 26.0396   2
   1 -27   7 9.80574 18.2082   2
  -1 -28   7 11.4093 21.3002   2
  -1 -28   6 107.693 45.1436   2
   1 -28  -6 143.369 63.6918   2
   1 -28  -5 84.2836 53.5909   2
  -1 -28   5 74.4633 39.1465   2
   1 -28  -4 119.790 63.3897   2
  -1 -28   4 68.8441 34.3484   2
   1 -28  -3-31.9747 27.6833   2
  -1 -28   3-10.9081 21.2037   2
   1 -28  -2 1220.99 161.366   2
  -1 -28   2 1220.53 145.543   2
   1 -28  -1 27.0269 30.8641   2
  -1 -28   1 45.8455 28.3744   2
   1 -28   0 26.5727 22.7955   2
  -1 -28   0 23.0414 22.5098   2
   1 -28   1 12.8591 14.7243   2
  -1 -28  -1 3.07201 11.0286   2
  -1 -28  -2 21.8108 23.3199   2
   1 -28   2 8.79329 12.0770   2
  -1 -28  -3 55.5104 37.8330   2
   1 -28   3-5.72718 17.4675   2
  -1 -28  -4 45.9066 38.0835   2
   1 -28   4 2.36494 14.3722   2
   1 -28   5 25.2206 24.0785   2
  -1 -28  -5 9.24607 21.3367   2
   1 -28   6 70.6555 44.0317   2
  -1 -29   7 44.9001 37.9018   2
  -1 -29   6-5.39946 23.0767   2
  -1 -29   5 23.4883 24.4512   2
   1 -29  -5 30.0047 27.1227   2
   1 -29  -4 4.13293 20.2287   2
  -1 -29   4 18.8537 21.7375   2
   1 -29  -3 25.4728 17.9960   2
  -1 -29   3 46.8826 30.3554   2
   1 -29  -2 2.77635 25.6838   2
  -1 -29   2 35.9308 25.5095   2
   1 -29  -1 270.657 77.4698   2
  -1 -29   1 240.814 67.4628   2
  -1 -29   0 21.6986 21.5071   2
   1 -29   0 6.77415 35.6118   2
  -1 -29  -1 103.859 54.4040   2
   1 -29   1 90.1589 48.0558   2
  -1 -29  -2-8.00317 12.3700   2
   1 -29   2-7.35676 15.0901   2
   1 -29   3 47.6641 28.3300   2
  -1 -29  -3 60.5855 37.6942   2
  -1 -29  -4-28.7527 30.9640   2
   1 -29   4 11.1413 16.0138   2
  -1 -29  -5 94.9550 50.2560   2
   1 -29   5 69.8454 38.7319   2
   1 -29   6 25.3860 36.8039   2
  -1 -29  -6 24.5634 42.3295   2
  -1 -30   6 45.4378 24.0433   2
  -1 -30   5 30.1526 25.2146   2
   1 -30  -5 30.9922 31.9796   2
   1 -30  -4 15.9762 24.0516   2
  -1 -30   4-24.1751 23.2907   2
   1 -30  -3 30.2592 37.6900   2
  -1 -30   3 32.5047 29.4313   2
   1 -30  -2 223.031 73.3253   2
  -1 -30   2 327.783 81.9527   2
  -1 -30   1-16.7214 25.6822   2
   1 -30  -1 37.2932 18.2377   2
  -1 -30   0-6.72802 16.5813   2
   1 -30   0 29.9326 22.5779   2
   1 -30   1 29.5101 24.1300   2
  -1 -30  -1 49.7615 31.9301   2
   1 -30   2 94.2776 47.1361   2
  -1 -30  -2 173.718 63.4051   2
  -1 -30  -3 37.2767 33.7124   2
   1 -30   3-15.7958 18.9520   2
  -1 -30  -4 29.3378 31.0974   2
   1 -30   4 5.64338 19.9238   2
  -1 -30  -5 69.3542 49.4623   2
   1 -30   5 12.4556 20.3470   2
  -1 -31   6-27.6184 23.8316   2
  -1 -31   5 71.1996 37.0036   2
   1 -31  -4 57.9156 46.2414   2
  -1 -31   4 19.3243 19.5991   2
   1 -31  -3 86.3220 52.7816   2
  -1 -31   3 141.683 55.1798   2
  -1 -31   2 34.1425 27.2864   2
   1 -31  -2 22.9661 34.7081   2
   1 -31  -1 37.5171 11.8045   2
  -1 -31   1 95.9739 43.3492   2
  -1 -31   0 22.1556 31.6906   2
   1 -31   0 14.7239 28.8506   2
  -1 -31  -1 55.1091 33.8532   2
   1 -31   1 76.0937 49.7198   2
   1 -31   2-10.3887 16.9018   2
  -1 -31  -2-6.78034 17.9657   2
  -1 -31  -3 6.45000 9.93506   2
   1 -31   3 20.7272 7.58658   2
   1 -31   4 159.220 59.6095   2
  -1 -31  -4 20.1371 23.7509   2
  -1 -31  -5 191.736 69.2478   2
   1 -31   5 19.5930 21.3490   2
  -1 -32   5 6.00974 13.0044   2
  -1 -32   4 67.6132 37.8655   2
   1 -32  -3 47.2591 41.0385   2
  -1 -32   3 34.5017 21.3046   2
   1 -32  -2 12.6474 17.8945   2
  -1 -32   2-22.1033 30.6778   2
   1 -32  -1-59.3969 38.2775   2
  -1 -32   1-3.43356 2.55640   2
   1 -32   0-12.9329 10.3934   2
  -1 -32   0 17.7996 31.4767   2
   1 -32   1 17.9967 20.7366   2
  -1 -32  -1 29.6750 23.2317   2
   1 -32   2 120.278 59.2195   2
  -1 -32  -2 174.931 71.1702   2
  -1 -32  -3 135.547 59.6861   2
   1 -32   3 58.1269 26.9952   2
  -1 -32  -4 63.3659 50.9577   2
   1 -32   4 19.7085 33.3923   2
  -1 -33   5 136.027 65.3767   2
  -1 -33   4 108.209 47.8282   2
  -1 -33   3 58.9131 31.4806   2
   1 -33  -2-21.8600 28.0113   2
  -1 -33   2-16.1686 18.1949   2
  -1 -33   1 5.01693 5.98584   2
   1 -33  -1-20.1482 22.9181   2
   1 -33   0 84.5627 46.7146   2
  -1 -33   0 53.9927 40.6690   2
   1 -33   1 286.103 85.8876   2
  -1 -33  -1 469.454 110.564   2
  -1 -33  -2-1.77671 25.4468   2
   1 -33   2-18.5934 15.3490   2
  -1 -33  -3 93.5279 55.6232   2
   1 -33   3 51.6208 42.0292   2
  -1 -33  -4 39.2816 31.9609   2
  -1 -34   4 136.247 54.8350   2
  -1 -34   3-21.3417 21.9137   2
  -1 -34   2 78.2683 44.9501   2
   1 -34  -1 12.4904 34.7904   2
  -1 -34   1-10.3691 30.5271   2
   1 -34   0 68.1031 43.8304   2
  -1 -34   0 65.4519 55.9903   2
  -1 -34  -1 11.0446 30.0460   2
   1 -34   1-13.8483 3.64474   2
  -1 -34  -2 76.3669 45.2367   2
  -1 -34  -3-8.35100 20.7494   2
  -1 -35   3 415.029 96.8533   2
  -1 -35   2 108.451 34.3126   2
  -1 -35   1 58.5443 40.6970   2
  -1 -35   0 31.1276 36.3249   2
  -1 -35  -1 98.1065 46.9691   2
  -1 -35  -2 7.13125 16.9391   2
  -1 -36   2 58.5211 43.1409   2
  -1 -36   1 89.4683 48.7520   2
  -1 -36   0 51.2462 35.5655   2
  -1 -36  -1 28.6267 23.6823   2
  -2   0  11-4.16449 19.9061   3
  -2   0  10 29.1650 8.28937   3
  -2   0   9 269.887 65.8593   3
  -2   0   8 1758.50 152.132   3
  -2   0   7-16.6269 17.0666   3
   2   0  -6 4772.64 201.826   2
  -2   0   6 3944.10 202.122   3
   2   0  -5 3.43720 8.87695   3
  -2   0   5-0.98847 10.6361   3
   2   0  -5 0.69815 7.89697   2
   2   0  -4 27.9637 15.4112   3
  -2   0   4 24.7009 14.0047   3
  -2   0   4 32.9801 10.5684   1
   2   0  -3 0.52081 2.36292   3
  -2   0   3 5.87229 6.10124   3
  -2   0   3-2.00241 3.65455   1
  -2   0   2 101.799 25.5748   3
   2   0  -2 95.2990 22.9967   3
   2   0  -1-0.96098 1.95110   2
   2   0  -1 4.61637 5.47134   3
  -2   0   1-3.47777 7.76312   3
  -2   0   0 517.485 38.8280   2
  -2   0   0 514.131 46.0160   3
   2   0   0 528.337 36.2204   2
   2   0   0 525.661 49.5044   3
   2   0   1 183.703 26.6954   2
   2   0   1 99.3325 21.4897   3
  -2   0  -1 136.599 22.3765   3
  -2   0  -1 217.936 27.7053   2
  -2   0  -2 2509.40 110.213   2
   2   0   2 2398.20 109.125   2
  -2   0  -2 2156.97 69.9921   3
  -2   0  -3 18.5190 12.9714   2
   2   0   3-6.35307 3.55561   2
   2   0   4 34524.9 539.061   2
  -2   0  -4 36622.5 543.546   2
   2   0   5 559.516 82.2655   2
  -2   0  -6 2378.50 176.874   1
  -2   0  -7-6.50525 9.27688   1
  -2   0  -8 25.0145 25.5081   1
  -2   0  -9 13.3368 18.6131   1
  -2   0 -10-3.14820 3.39376   1
  -2  -1  11 89.1931 39.5649   3
  -2   1  10 21.7140 19.1512   3
  -2  -1  10 53.7165 26.3018   3
  -2  -1   9 1153.47 129.889   3
  -2   1   9 1274.05 138.415   3
  -2   1   8 241.119 62.3554   3
  -2  -1   8 509.911 84.2421   3
  -2  -1   7 53.0969 19.6870   3
  -2   1   7 70.9087 26.4777   3
  -2   1   6 22.8946 9.49161   3
  -2  -1   6 24.9293 17.0633   3
   2   1  -6 50.9914 21.8522   2
   2  -1  -6 69.6019 25.2254   2
  -2  -1   5 30.2134 21.4459   3
   2  -1  -5 4.59792 6.48003   3
  -2   1   5-0.07049 9.72238   3
   2   1  -5 11.5545 11.2580   2
   2  -1  -4 12.9273 9.26619   3
  -2   1   4-9.99845 15.8792   3
  -2  -1   4 5.73667 10.4348   3
   2   1  -4-8.77455 5.62700   3
   2   1  -4 6.78544 4.09311   2
  -2   1   4 4.64433 1.37035   1
  -2  -1   3 1741.14 58.4908   1
  -2   1   3 1972.76 118.310   3
  -2  -1   3 2101.77 120.625   3
   2  -1  -3 2256.03 130.536   3
  -2   1   3 1957.71 74.6978   1
   2   1  -3 2060.45 130.704   3
  -2  -1   2 3215.79 140.140   3
  -2   1   2 3347.90 140.947   3
   2   1  -2 3725.75 159.328   3
   2  -1  -2 3592.95 149.267   3
   2  -1  -1 750.940 63.1737   3
   2   1  -1 797.230 66.4803   3
  -2   1   1 691.771 58.0604   3
  -2  -1   1 681.909 57.9031   3
   2  -1  -1 666.229 43.9233   2
   2   1  -1 709.335 32.5866   2
   2   1   0 1983.52 63.4319   2
   2   1   0 2115.55 99.7047   3
  -2  -1   0 1991.38 91.1367   3
  -2   1   0 2054.68 93.0075   3
  -2   1   0 2138.32 81.0714   2
  -2  -1   0 1955.28 64.4523   2
   2  -1   0 2071.19 78.4006   2
   2  -1   0 2100.27 97.4185   3
   2  -1   1 490.642 43.5201   2
   2   1   1 547.097 45.5081   2
  -2  -1  -1 611.358 44.3061   3
   2  -1   1 526.395 43.1925   3
  -2   1  -1 500.169 40.8739   3
  -2   1  -1 525.052 44.7769   2
  -2  -1  -1 654.884 47.9453   2
  -2  -1  -2 45.3773 33.6267   2
   2   1   2 5.43775 9.71024   2
  -2  -1  -2 3.58876 11.9936   3
  -2   1  -3 2588.81 127.984   2
  -2  -1  -3 2355.07 119.293   2
   2  -1   3 2280.37 122.653   2
   2   1   3 2320.61 121.784   2
   2  -1   4 224.811 61.9309   2
   2   1   4 258.022 55.3814   2
  -2  -1  -4 231.784 46.5166   2
  -2   1  -4 299.868 61.4379   2
   2  -1   5 219.888 50.0399   2
  -2  -1  -5 152.387 41.6825   1
  -2  -1  -6 356.876 68.4395   1
   2  -1   6 439.621 74.5417   2
  -2   1  -7 3.43941 12.1745   1
  -2  -1  -7 39.6638 23.1199   1
  -2   1  -8 11.8498 12.7437   1
  -2  -1  -8 52.8761 28.3400   1
  -2  -1  -9 6.76028 5.66951   1
  -2   1  -9-44.3272 27.4952   1
  -2   1 -10-3.88054 11.8256   1
  -2  -1 -10 9.55964 21.3853   1
  -2  -2  11 12.9255 15.8419   3
  -2  -2  10 7.92226 14.5047   3
  -2   2  10-4.54860 13.6821   3
  -2   2   9 759.523 109.008   3
  -2  -2   9 960.094 117.909   3
  -2  -2   8 1410.06 135.470   3
  -2   2   8 1562.96 146.754   3
  -2  -2   7 256.820 52.6251   3
  -2   2   7 238.834 51.5007   3
  -2  -2   6 607.256 78.4781   3
   2   2  -6 726.006 77.2748   2
   2  -2  -6 867.069 89.1733   2
  -2   2   6 723.959 86.7228   3
  -2   2   5 1506.05 89.6808   1
   2  -2  -5 1666.44 130.897   3
   2   2  -5 1435.91 95.7587   2
  -2  -2   5 1272.93 113.918   3
  -2   2   5 1523.93 118.143   3
   2   2  -4 324.556 39.4442   2
  -2   2   4 348.106 38.8039   1
   2  -2  -4 507.475 62.9970   3
  -2  -2   4 420.282 57.4772   3
  -2   2   4 372.165 55.5424   3
   2   2  -3 846.552 54.8802   2
   2  -2  -3 1166.17 90.9116   3
  -2   2   3 947.882 83.8984   3
  -2  -2   3 1065.49 86.3653   3
  -2   2   2 461.911 53.4127   3
  -2  -2   2 375.163 48.4791   3
   2  -2  -2 442.840 51.6557   3
  -2  -2   1 1199.69 78.1765   3
   2  -2  -1 1331.38 84.1105   3
  -2   2   1 1229.92 79.6943   3
   2  -2  -1 1195.28 63.5819   2
   2  -2   0 3067.79 118.509   3
   2   2   0 2918.84 70.3454   2
  -2  -2   0 3022.07 72.2396   2
  -2   2   0 3117.99 117.702   3
  -2  -2   0 2888.03 111.055   3
   2  -2   0 3661.37 111.643   2
  -2   2   0 3252.81 107.798   2
   2  -2   1 705.454 54.9365   2
  -2  -2  -1 831.394 53.4107   2
   2   2   1 554.204 42.6210   2
   2  -2   1 712.513 51.0478   3
  -2  -2  -1 725.456 49.6178   3
  -2   2  -1 572.923 44.9835   3
  -2   2  -1 616.484 50.1058   2
  -2  -2  -2 488.940 47.3354   2
   2   2   2 400.085 48.4703   2
   2  -2   2 290.512 47.7323   2
  -2  -2  -2 418.493 32.3144   3
   2  -2   2 465.115 34.9624   3
  -2   2  -2 447.189 48.9697   2
   2  -2   3 440.042 57.0170   2
  -2  -2  -3 463.905 54.1645   2
   2   2   3 462.223 55.3643   2
   2  -2   3 432.961 26.2505   3
  -2  -2  -3 442.232 22.4396   3
  -2   2  -3 516.253 59.3944   2
  -2   2  -4 12743.9 319.809   2
  -2  -2  -4 11603.3 322.714   1
  -2  -2  -4 11948.2 310.965   2
   2  -2   4 11715.0 313.038   2
  -2  -2  -5 1923.50 140.287   1
   2  -2   5 1852.22 140.037   2
  -2  -2  -6 1349.69 127.050   1
   2  -2   6 2227.75 169.249   2
  -2  -2  -7 3.81467 10.3129   1
  -2   2  -7 0.05242 7.87090   1
  -2  -2  -8 187.062 54.0440   1
  -2   2  -8 201.532 58.4777   1
  -2  -2  -9 9.51200 20.4037   1
  -2   2  -9-43.0428 27.0251   1
  -2   2 -10 37.6988 36.9691   1
  -2  -2 -10-16.1652 17.6887   1
  -2  -3  11 15.6188 10.2867   3
  -2  -3  10 242.625 62.0794   3
  -2  -3   9 794.849 109.081   3
  -2   3   9 739.560 104.835   3
  -2  -3   8 642.227 90.1163   3
   2   3  -8 488.036 71.2642   1
  -2   3   8 292.970 59.8290   3
   2   3  -7 44.0177 22.7107   1
  -2  -3   7 40.1392 29.0675   3
  -2   3   7 27.1002 13.1348   3
   2   3  -6 337.551 51.3070   2
   2   3  -6 317.522 44.8690   1
  -2   3   6 234.784 50.0779   3
  -2  -3   6 242.560 50.1420   3
  -2   3   6 303.621 46.4545   1
   2   3  -5 1746.51 104.438   2
  -2   3   5 1810.61 100.578   1
  -2  -3   5 1814.01 131.330   3
  -2   3   5 1698.43 128.008   3
   2   3  -4 5217.40 156.221   2
  -2   3   4 5061.52 153.365   1
   2  -3  -4 6047.48 222.626   3
  -2  -3   4 5905.75 217.846   3
  -2   3   4 5126.75 209.652   3
   2  -3  -3 265.058 43.7287   3
  -2  -3   3 201.281 40.8862   3
  -2   3   3 212.106 37.8314   3
   2   3  -3 178.989 23.2451   2
   2   3  -2 8.22298 3.74547   2
   2  -3  -2 13.6179 8.11914   3
  -2  -3   2 5.34626 1.71257   3
  -2   3   2 5.31714 6.35057   3
  -2  -3   1 2.93968 1.01885   1
   2  -3  -1 8.12860 5.20252   3
  -2   3   1 13.2082 7.85042   3
   2  -3  -1 12.3842 9.05919   2
  -2  -3   1 8.76332 2.64102   3
  -2  -3   0 54.4835 8.76528   2
  -2  -3   0 57.8040 30.3791   3
   2  -3   0 45.3644 20.0582   3
  -2   3   0 70.4021 19.0398   2
  -2  -3   0 50.9096 12.0565   1
  -2   3   0 35.8215 11.3669   3
  -2  -3  -1 991.409 66.8651   1
  -2  -3  -1 942.482 54.1929   2
  -2  -3  -1 908.199 58.4063   3
   2  -3   1 995.123 60.0471   3
  -2   3  -1 990.912 67.4120   2
   2  -3   1 1181.55 73.5321   2
  -2  -3  -2 198.559 38.6692   1
  -2  -3  -2 163.138 28.5554   2
  -2  -3  -2 158.168 20.3967   3
  -2   3  -2 162.989 30.6705   2
   2  -3   2 156.503 30.6749   2
   2  -3   2 162.213 21.5717   3
   2  -3   3 655.136 67.7022   2
  -2  -3  -3 690.250 70.3287   1
  -2  -3  -3 671.163 66.0171   2
  -2  -3  -3 504.575 27.6656   3
   2  -3   3 547.835 33.4314   3
  -2   3  -3 566.582 63.4180   2
  -2  -3  -4 1209.35 99.4348   2
  -2  -3  -4 1066.70 97.9303   1
   2  -3   4 1025.76 96.8934   2
  -2   3  -4 1102.09 94.9634   2
   2  -3   5 34.3175 19.3297   2
  -2  -3  -5 19.3081 15.7589   1
   2  -3   6 452.940 77.4427   2
  -2  -3  -6 376.490 67.6308   1
  -2  -3  -7 233.448 57.6774   1
   2  -3   7 234.603 60.4772   2
  -2   3  -8-19.0257 17.0251   1
  -2  -3  -8 2.15959 19.7964   1
  -2  -3  -9 4.46714 17.9670   1
  -2   3  -9-6.97482 12.7270   1
  -2   3 -10-4.46950 9.23648   1
  -2  -3 -10 3.15830 17.9540   1
  -2  -4  11-1.02737 11.9601   3
  -2  -4  10-15.7885 5.10990   3
   2   4  -9 1017.77 108.437   1
  -2  -4   9 847.800 110.998   3
   2   4  -8 1077.39 102.676   1
  -2   4   8 892.834 110.890   3
  -2  -4   8 895.294 107.477   3
  -2  -4   7 140.148 41.0852   3
  -2   4   7 212.769 50.1212   3
   2   4  -7 253.410 44.6644   1
  -2  -4   6 190.174 43.9529   3
   2   4  -6 228.045 43.0491   2
   2   4  -6 216.596 34.7058   1
  -2   4   6 223.762 39.3408   1
  -2   4   6 205.677 45.6486   3
  -2  -4   5 38.9231 18.0259   3
  -2   4   5 46.7503 16.5321   1
   2   4  -5 39.8833 13.4009   1
  -2   4   5 60.1622 24.4229   3
   2   4  -5 47.8982 16.2419   2
   2  -4  -4 4659.51 196.727   3
   2   4  -4 4581.22 146.763   2
  -2   4   4 4598.24 151.691   1
  -2  -4   4 4630.90 195.997   3
  -2   4   4 4534.68 199.678   3
   2   4  -3 1450.93 67.4483   2
  -2  -4   3 1489.36 109.369   3
  -2   4   3 1425.09 104.100   3
   2  -4  -3 1654.38 108.593   3
   2   4  -2 551.852 28.0537   2
  -2   4   2 656.067 66.5237   3
  -2  -4   2 638.799 65.0588   3
   2  -4  -2 650.308 63.3323   3
  -2  -4   1 3176.16 136.920   3
   2  -4  -1 3198.77 119.552   2
   2  -4  -1 3134.46 127.898   3
  -2   4   1 3368.23 139.825   3
  -2  -4   0 2096.85 75.5546   1
   2  -4   0 1935.77 94.2611   3
  -2   4   0 2173.98 99.9570   2
   2  -4   0 2085.80 95.2149   2
  -2  -4   0 2015.81 52.1366   2
  -2  -4  -1 173.594 25.2309   2
  -2  -4  -1 162.568 28.2388   1
   2  -4   1 178.294 32.1219   2
   2  -4   1 269.025 32.8473   3
  -2   4  -1 180.368 29.7933   2
   2  -4   2 385.654 48.1589   2
  -2  -4  -2 446.000 44.7272   2
  -2  -4  -2 399.828 47.3824   1
   2  -4   2 400.742 35.4502   3
  -2   4  -2 401.727 48.6584   2
   2  -4   3 60.5978 23.4628   2
  -2  -4  -3 64.1781 22.1150   2
   2  -4   3 61.9877 12.3335   3
  -2   4  -3 74.9068 22.3664   2
  -2  -4  -3 60.7248 19.5777   1
   2  -4   4 27.5606 56.2977   2
  -2  -4  -4 47.0055 18.8227   2
   2  -4   4 31.6935 8.48470   3
  -2   4  -4 50.2102 28.4135   2
  -2  -4  -4 26.2894 16.9671   1
  -2  -4  -5 184.136 42.4453   1
   2  -4   5 343.113 68.1497   2
   2  -4   6 492.264 76.7937   2
  -2  -4  -6 284.029 60.2436   1
  -2  -4  -7 8.21447 20.6759   1
   2  -4   7 11.0853 16.5275   2
  -2  -4  -8 4.21815 8.07041   1
  -2   4  -8-24.3830 19.3232   1
  -2   4  -9 41.6829 31.4607   1
  -2  -4  -9 20.3052 25.4464   1
  -2  -4 -10 29.3131 30.2126   1
  -2   4 -10 8.01831 8.48726   1
  -2  -5  11 22.6015 15.1455   3
   2   5 -10 299.386 65.7312   1
  -2  -5  10 317.240 71.1421   3
   2   5  -9 35.0042 28.2889   1
  -2  -5   9 19.7159 10.2700   3
   2   5  -8 331.628 56.9708   1
  -2  -5   8 288.617 63.0684   3
  -2  -5   7 368.936 66.1455   3
  -2   5   7 396.222 69.9539   3
   2   5  -7 408.660 55.5195   1
   2   5  -6 193.923 32.6324   1
  -2  -5   6 134.416 39.3401   3
   2   5  -6 196.134 39.8442   2
  -2   5   6 157.539 37.8347   3
  -2   5   6 189.587 36.7865   1
   2   5  -5 1129.09 83.3555   2
  -2   5   5 1204.79 86.6273   1
   2   5  -5 1065.31 65.7007   1
  -2  -5   5 960.999 96.4156   3
  -2   5   5 1123.80 105.652   3
   2   5  -4 638.987 53.7419   2
   2   5  -4 598.076 37.5197   1
  -2   5   4 672.044 60.4618   1
  -2  -5   4 600.087 72.0469   3
   2  -5  -4 638.503 72.1885   3
  -2   5   4 644.842 75.2228   3
   2   5  -3 1274.74 61.1809   2
  -2  -5   3 1289.11 101.302   3
   2  -5  -3 1221.67 91.8798   3
  -2   5   3 1354.25 101.869   3
  -2   5   2 796.979 74.0897   3
  -2  -5   2 794.973 74.9977   3
   2  -5  -2 703.276 64.4457   2
   2   5  -2 719.995 29.8807   2
   2  -5  -2 764.441 68.8687   3
   2  -5  -1 14962.8 272.669   2
   2  -5  -1 15196.6 288.127   3
  -2  -5   0 1905.70 54.1547   2
  -2  -5   0 2148.63 78.4232   1
   2  -5   0 2022.54 98.6599   3
  -2   5   0 2274.12 107.042   2
   2  -5   0 2122.95 101.530   2
  -2  -5  -1 482.216 45.6755   1
   2  -5   1 426.163 41.7226   3
  -2  -5  -1 441.406 38.9243   2
  -2   5  -1 462.822 50.0638   2
   2  -5   1 399.012 47.4211   2
  -2  -5  -2 31.0000 12.8518   2
  -2  -5  -2 33.7804 14.2531   1
  -2   5  -2 37.4337 16.4185   2
   2  -5   2 32.7800 9.22842   3
   2  -5   2 25.2161 16.7107   2
   2  -5   3 201.171 37.6853   2
  -2  -5  -3 213.750 39.4679   1
  -2  -5  -3 196.349 36.1556   2
  -2   5  -3 205.452 39.3475   2
  -2  -5  -4 10.1828 6.73889   1
   2  -5   4-12.9856 17.2307   2
  -2  -5  -4 23.9881 14.2641   2
  -2   5  -4 6.42093 10.3821   2
   2  -5   5 18.1634 13.0544   2
  -2  -5  -5 16.6393 16.2939   1
   2  -5   5 5.13106 3.77385   3
   2  -5   6 22.6546 14.7111   2
  -2  -5  -6 5.52591 7.76055   1
  -2  -5  -7 120.815 43.5098   1
   2  -5   7 167.469 50.5200   2
   2  -5   8 66.3173 29.7118   2
  -2  -5  -8 38.3454 29.5480   1
  -2   5  -9-28.0069 21.9280   1
  -2  -5  -9 10.0290 19.5742   1
  -2  -5 -10-3.15870 2.52814   1
  -2   5 -10 4.72883 13.9445   1
  -2  -6  11 11.8027 9.46589   3
  -2  -6  10 16.3247 12.5424   3
   2   6 -10 35.1944 24.4968   1
   2   6  -9 14.1442 18.5572   1
  -2  -6   9 6.02626 13.9089   3
   2   6  -8 1291.06 108.147   1
  -2  -6   8 989.525 115.466   3
  -2  -6   7 34.8558 20.1464   3
   2   6  -7 15.5032 9.04436   1
   2   6  -6 345.544 51.9536   2
  -2   6   6 319.159 49.5013   1
   2   6  -6 341.465 42.5326   1
  -2  -6   6 248.361 50.2625   3
  -2   6   5 106.005 25.6009   1
   2   6  -5 80.2069 20.6777   2
   2   6  -5 84.7318 17.5315   1
  -2   6   5 82.3818 27.9295   3
  -2  -6   5 102.745 33.5412   3
   2   6  -4 1224.16 75.5974   2
   2   6  -4 1147.62 52.8861   1
   2  -6  -4 1265.98 100.655   3
  -2   6   4 1173.89 102.465   3
  -2  -6   4 1220.21 103.726   3
   2  -6  -3 383.362 53.0090   3
  -2  -6   3 385.624 56.6256   3
   2   6  -3 395.876 34.5928   2
   2  -6  -2 2734.32 131.417   3
   2  -6  -2 2602.84 125.613   2
   2   6  -2 2530.50 59.9444   2
   2  -6  -1 320.883 44.0542   3
   2  -6  -1 424.727 50.2015   2
  -2  -6   0 427.619 26.7969   2
   2  -6   0 429.946 46.7991   3
  -2   6   0 476.366 52.0896   2
   2  -6   0 455.855 50.0092   2
  -2  -6  -1 398.972 36.2941   2
   2  -6   1 380.098 41.1758   3
  -2  -6  -1 404.136 42.7139   1
  -2   6  -1 386.180 48.8291   2
   2  -6   1 378.978 47.9276   2
  -2  -6  -2 195.548 32.3313   2
  -2   6  -2 192.004 35.8387   2
  -2  -6  -2 202.708 33.5512   1
   2  -6   2 201.697 37.1449   2
   2  -6   3 123.125 29.9190   2
  -2  -6  -3 192.191 37.2746   1
  -2   6  -3 159.041 34.6864   2
  -2  -6  -3 171.025 35.0628   2
   2  -6   4 4.44811 7.97940   2
  -2  -6  -4 18.1817 12.6508   2
  -2  -6  -4 11.3102 11.0494   1
   2  -6   5 29.5659 14.7441   2
  -2  -6  -5 33.3658 18.8803   1
  -2  -6  -5 35.6898 7.60840   3
   2  -6   6 95.6070 34.6546   2
  -2  -6  -6 29.4135 15.2123   1
   2  -6   6 86.7653 12.8011   3
   2  -6   7 18.9172 17.0100   2
  -2  -6  -7 0.86726 6.77665   1
  -2  -6  -8 9.70590 21.3106   1
   2  -6   8 29.4596 18.7461   2
  -2   6  -9-3.64990 13.5569   1
  -2  -6  -9 3.68935 9.50208   1
  -2   6 -10 21.1287 26.1457   1
  -2  -6 -10 3.73109 22.3381   1
  -2  -7  11 15.1236 15.6842   3
  -2  -7  10 34.6872 22.1544   3
   2   7  -9 6.93512 11.4863   1
  -2  -7   9 16.5874 13.6172   3
  -2  -7   8 79.6716 35.3868   3
   2   7  -8 45.7403 20.3721   1
   2   7  -7 23.3515 8.31275   1
  -2  -7   7 37.2550 22.6482   3
   2   7  -6 82.7630 26.3673   2
   2   7  -6 61.6646 18.9876   1
  -2  -7   6 49.7397 28.2395   3
   2   7  -5 159.037 24.9526   1
  -2   7   5 200.605 38.4971   1
  -2  -7   5 162.097 39.1835   3
   2   7  -5 190.456 34.7461   2
   2   7  -4 52.9024 10.8288   1
   2  -7  -4 58.6032 23.2401   3
  -2  -7   4 28.6015 10.0259   3
   2   7  -4 59.6758 16.2586   2
   2  -7  -3 2671.36 140.260   3
   2   7  -3 2655.55 91.7952   2
  -2  -7   2 875.686 38.9135   2
   2   7  -2 818.895 31.2203   1
   2   7  -2 976.150 41.4026   2
   2  -7  -2 936.446 80.5642   2
   2  -7  -2 983.310 80.5973   3
   2   7  -1 24699.9 227.641   1
   2  -7  -1 24330.4 378.907   3
   2  -7  -1 24521.6 393.189   2
   2   7   0 399.851 36.1353   1
   2  -7   0 389.215 45.4135   3
  -2   7   0 402.795 50.9820   2
   2  -7   0 392.072 48.8724   2
  -2   7  -1 30.5829 15.3442   2
   2   7   1 24.6885 11.0143   1
   2  -7   1 28.1270 15.0610   2
  -2  -7  -1 39.6529 16.7561   1
  -2   7  -2 6.73518 10.9050   2
  -2  -7  -2 5.64732 6.93245   1
  -2  -7  -2 1.57051 1.65900   2
   2  -7   2 14.8009 11.6516   2
   2  -7   3 2579.62 147.603   2
  -2  -7  -3 3034.82 144.579   2
  -2  -7  -3 2902.71 148.739   1
  -2   7  -3 2725.32 146.327   2
  -2  -7  -4 9.99810 15.0965   1
   2  -7   4 4.83304 4.72457   2
  -2  -7  -4 6.26548 2.90858   2
  -2  -7  -5 277.904 53.7799   1
   2  -7   5 298.871 58.0950   2
  -2  -7  -5 338.604 30.3303   3
  -2  -7  -6 38.1346 25.0624   1
   2  -7   6 41.7958 18.5817   2
  -2  -7  -6 31.8621 7.57468   3
  -2  -7  -7 213.121 59.2353   1
   2  -7   7 218.564 60.3705   2
  -2  -7  -8-4.25139 1.75930   1
   2  -7   8-0.53377 20.5720   2
  -2  -7  -9 136.557 59.1478   1
   2  -7   9 146.455 58.8079   2
  -2  -7 -10-0.08372 16.5759   1
  -2   7 -10-8.37420 12.7235   1
  -2  -8  11-41.6101 27.1021   3
  -2  -8  10 4.66890 11.8746   3
  -2  -8   9 168.068 50.9792   3
   2   8  -9 170.063 44.5003   1
  -2  -8   8 546.304 86.1994   3
   2   8  -8 706.657 79.1720   1
   2   8  -7-5.67947 9.07787   1
  -2  -8   7 13.6849 8.44961   3
  -2  -8   6 109.124 35.3391   3
   2   8  -6 98.9197 23.8671   1
   2   8  -6 118.451 29.7805   2
   2   8  -5 169.157 26.8050   1
  -2  -8   5 152.295 37.3995   3
   2   8  -5 188.757 34.7547   2
  -2   8   5 206.112 40.9573   1
  -2  -8   4 2105.82 105.562   2
  -2  -8   4 2300.11 155.368   3
   2   8  -4 2386.90 109.077   2
   2   8  -3 18.3148 5.54356   2
  -2  -8   3 19.5305 8.89405   2
   2  -8  -3 21.2231 14.9215   3
  -2  -8   2 3647.96 87.3933   2
   2  -8  -2 4037.56 166.789   3
   2   8  -2 3651.36 89.0129   2
   2  -8  -2 3734.44 166.645   2
   2  -8  -1 173.184 38.3050   2
  -2  -8   1 64.0654 9.44980   2
   2  -8  -1 83.9075 23.2227   3
   2   8  -1 69.2840 12.6164   1
   2   8   0 169.364 24.3890   1
  -2   8   0 178.162 36.8804   2
   2  -8   0 149.599 32.2668   2
   2  -8   1 93.8046 25.7468   2
   2   8   1 122.445 25.2486   1
  -2   8  -1 89.1101 25.8668   2
  -2  -8  -2 41.0411 20.1893   1
   2  -8   2-8.53182 4.10418   2
  -2   8  -2 19.0003 13.7069   2
   2   8   2 7.39038 1.76588   1
   2  -8   3 346.504 55.1046   2
  -2  -8  -3 332.186 51.9490   1
  -2  -8  -3 409.082 56.3320   2
  -2   8  -3 337.391 53.3910   2
  -2  -8  -4 355.018 55.8381   2
   2  -8   4 311.558 56.3293   2
  -2  -8  -4 354.970 59.5792   1
   2  -8   5 107.024 34.5995   2
  -2  -8  -5 113.347 34.9114   1
  -2  -8  -6 58.3886 32.7438   1
  -2  -8  -6 59.1599 12.6571   3
   2  -8   6 66.2509 28.0728   2
   2  -8   7 10.8940 9.27584   2
   2  -8   7 19.5455 9.12339   3
  -2  -8  -7 16.3713 20.2449   1
  -2  -8  -8 85.4730 41.5580   1
   2  -8   8 122.010 47.5655   2
  -2  -8  -9 29.7300 34.2492   1
   2  -8   9 33.3762 29.8435   2
  -2  -8 -10-13.7837 17.2820   1
  -2   8 -10 0.60863 11.8699   1
  -2  -9  11 33.5249 25.4405   3
  -2  -9  10-4.66906 6.92420   3
   2   9  -9 370.786 61.4918   1
  -2  -9   9 332.774 72.4866   3
   2   9  -8 63.9838 22.1738   1
  -2  -9   8 28.5396 18.4778   3
  -2  -9   7 29.1615 22.3940   3
   2   9  -7 23.1759 13.4175   1
   2   9  -6 754.840 65.3668   1
  -2  -9   6 591.199 86.2723   3
   2   9  -6 688.210 75.1226   2
  -2   9   5 340.037 54.1761   1
  -2  -9   5 238.724 51.9196   3
   2   9  -5 281.481 43.0076   2
  -2  -9   4 685.679 61.2435   2
   2   9  -4 743.838 61.3258   2
  -2  -9   3 824.601 55.5087   2
   2  -9  -3 893.543 85.0106   3
   2   9  -3 868.833 56.5007   2
  -2  -9   2 626.465 39.2493   2
   2  -9  -2 665.346 68.6843   3
   2  -9  -2 646.225 73.0469   2
   2   9  -2 610.158 39.7741   2
   2  -9  -1 4945.77 180.277   3
   2  -9  -1 4899.21 189.372   2
   2   9  -1 4965.29 121.162   1
  -2  -9   1 4923.20 103.572   2
   2   9   0 616.445 48.8582   1
  -2  -9   0 610.553 45.8903   2
  -2   9   0 678.723 72.4535   2
   2  -9   0 559.895 63.5652   2
  -2   9  -1 468.045 57.8451   2
   2   9   1 463.497 48.8674   1
   2  -9   1 426.450 55.7783   2
   2   9   2 389.841 50.3445   1
  -2   9  -2 376.954 53.7931   2
   2  -9   2 374.071 55.1364   2
   2  -9   3 3290.19 172.810   2
   2   9   3 3691.32 173.956   1
  -2  -9  -3 3557.98 164.420   2
  -2  -9  -3 3310.34 167.281   1
  -2   9  -3 3256.71 169.311   2
   2  -9   4 12.4756 13.3865   2
  -2  -9  -4 15.0305 19.2310   1
  -2  -9  -4 2.39479 6.16889   2
  -2  -9  -5 32.2219 21.9490   1
   2  -9   5 28.6253 18.5205   2
  -2  -9  -6 57.6535 34.2792   1
   2  -9   6 46.9191 23.7700   2
  -2  -9  -6 47.9660 13.2389   3
  -2  -9  -7 464.239 88.2980   1
   2  -9   7 480.850 44.6109   3
   2  -9   7 444.135 82.4702   2
   2  -9   8 19.2819 24.4576   2
  -2  -9  -8 11.7880 25.9592   1
   2  -9   9 79.6861 47.2607   2
  -2  -9  -9 84.6798 52.6291   1
  -2  -9 -10 67.1101 44.3018   1
  -2   9 -10-14.3351 28.3033   1
  -2 -10  11-5.15927 4.86470   3
  -2 -10  10 38.7976 21.8836   3
  -2 -10   9 18.6730 17.7532   3
   2  10  -9 2.70776 6.63269   1
   2  10  -8 200.944 43.1258   1
  -2 -10   8 183.021 50.3425   3
   2  10  -7 6.60610 8.71169   1
  -2 -10   7-7.19498 16.1946   3
  -2 -10   6 55.1253 28.9030   3
   2  10  -6 30.0930 11.7742   2
  -2 -10   5 488.791 58.9926   2
   2  10  -5 438.640 54.9776   2
  -2 -10   4 3693.12 142.827   2
   2  10  -4 3859.12 143.252   2
  -2 -10   3 2001.24 90.8583   2
   2 -10  -3 2268.27 136.971   3
   2  10  -3 2098.41 92.7797   2
   2  10  -2 67.1316 14.3222   2
   2 -10  -2 46.2241 22.4323   2
   2 -10  -2 54.1288 21.5436   3
  -2 -10   2 45.4061 12.2850   2
   2 -10  -1 660.781 73.4407   2
  -2 -10   1 638.263 42.7653   2
   2  10   0 885.329 61.8629   1
  -2  10   0 968.206 85.6582   2
  -2 -10   0 882.499 61.4136   2
   2 -10   0 861.223 82.2690   2
   2  10   1 492.536 52.2282   1
  -2  10  -1 555.940 65.5936   2
   2 -10   1 560.263 65.8340   2
   2  10   2 1354.68 95.5606   1
  -2  10  -2 1232.56 101.173   2
   2 -10   2 1264.87 104.393   2
   2  10   3 183.329 38.4550   1
   2 -10   3 172.472 40.2295   2
   2 -10   4 279.510 56.2181   2
  -2 -10  -4 344.325 56.3746   2
  -2 -10  -4 308.982 56.6357   1
   2 -10   5 118.258 40.9989   2
  -2 -10  -5 136.898 42.9425   1
  -2 -10  -6 41.6166 32.2903   1
   2 -10   6-2.50938 12.7627   2
  -2 -10  -6 10.7096 9.15504   3
   2 -10   7 70.2707 36.4484   2
  -2 -10  -7 81.5593 42.2778   1
   2 -10   8 227.413 64.7357   2
  -2 -10  -8 173.133 62.1214   1
  -2 -10  -9 21.3806 28.1750   1
   2 -10   9 0.63765 11.5537   2
   2 -10  10-18.3253 25.2359   2
  -2 -11  11-11.9066 19.0633   3
  -2 -11  10 13.4241 17.2385   3
   2  11  -9 92.0827 30.6713   1
  -2 -11   9 127.283 45.3570   3
   2  11  -8 380.642 57.2764   1
  -2 -11   8 278.789 64.6037   3
   2  11  -7 501.207 61.6726   1
  -2 -11   7 387.238 73.3022   3
  -2 -11   6 397.973 61.3666   2
  -2 -11   6 353.497 70.0035   3
   2  11  -6 326.008 51.6607   2
  -2 -11   5 1844.09 119.869   2
   2  11  -5 1867.94 114.547   2
  -2 -11   4 64.3582 18.9250   2
   2  11  -4 46.3928 15.7516   2
  -2 -11   3 638.471 53.3410   2
   2  11  -3 617.653 53.1226   2
   2  11  -2-5.67358 5.45789   2
   2 -11  -2 10.0002 8.50926   2
   2 -11  -2 0.94927 6.20026   3
  -2 -11   2-0.90917 6.50519   2
  -2 -11   1 198.493 26.4424   2
   2 -11  -1 151.757 41.9735   2
  -2 -11   0 29.6860 13.6031   2
  -2  11   0 31.2311 17.8581   2
   2 -11   0 36.0269 11.4805   2
   2  11   0 51.4764 17.9644   1
   2  11   1 195.168 33.7911   1
  -2  11  -1 185.375 37.6673   2
   2 -11   1 209.318 41.2963   2
   2  11   2 981.411 84.1168   1
  -2  11  -2 815.935 84.6143   2
   2 -11   2 870.225 88.8383   2
   2  11   3 2105.06 133.791   1
   2 -11   3 1778.90 133.979   2
   2 -11   4 6.72208 8.98858   2
   2 -11   5 166.229 44.6759   2
   2 -11   6 610.086 94.9557   2
   2 -11   7 122.429 44.1882   2
   2 -11   8 41.7686 24.4239   2
   2 -11   9 4.76257 2.88933   2
   2 -11  10 32.4400 51.5089   2
  -2 -12  11-0.14512 13.1407   3
  -2 -12  10 140.039 48.8278   3
  -2 -12   9 34.8500 26.3217   3
  -2 -12   8 123.595 46.2146   3
   2  12  -8 164.501 39.2338   1
  -2 -12   7 46.8907 32.1158   3
  -2 -12   6 14.8202 11.6957   2
   2  12  -6-0.48349 15.7722   2
  -2 -12   6 29.3144 18.4117   3
  -2 -12   5 300.005 48.2187   2
   2  12  -5 315.859 47.9600   2
   2  12  -4 19.6257 12.9293   2
  -2 -12   4 7.74133 3.71379   2
  -2 -12   3 7.34685 9.00652   2
   2  12  -3 16.9075 8.19373   2
   2 -12  -3 7.85388 15.0019   2
   2 -12  -2 38.0599 19.5484   2
   2  12  -2 32.8278 10.7866   2
  -2 -12   2 40.9323 14.1241   2
   2 -12  -1 661.711 78.9586   2
  -2 -12   1 722.249 54.1516   2
  -2 -12   0 2092.98 102.581   2
   2  12   0 2067.22 105.336   1
  -2  12   0 2254.47 139.404   2
   2 -12   0 1918.06 131.808   2
   2 -12   1 17.4459 13.1097   2
  -2  12  -1 17.3407 14.2955   2
   2  12   1 10.2061 8.18731   1
   2  12   2 3182.99 152.504   1
   2 -12   2 2787.60 165.832   2
   2 -12   3 131.179 38.1225   2
   2 -12   4 325.249 63.2597   2
   2 -12   5 22.3229 2.73858   2
   2 -12   6 0.05750 7.18914   2
   2 -12   7 27.9205 27.0277   2
   2 -12   8 181.073 58.4336   2
   2 -12   9 10.3200 10.8115   2
  -2 -13  11 11.6085 15.9498   3
  -2 -13  10 10.6635 21.1183   3
  -2 -13   9 169.718 54.4882   3
  -2 -13   8 12.5066 15.3892   3
   2  13  -8 16.2547 11.0165   1
  -2 -13   7 2843.71 186.908   2
  -2 -13   7 2469.29 202.587   3
   2  13  -6 54.9702 20.3369   2
  -2 -13   6 84.6126 30.5697   2
  -2 -13   5 1474.31 109.359   2
   2  13  -5 1476.22 106.991   2
   2  13  -4 168.298 31.1444   2
  -2 -13   4 218.952 37.1086   2
  -2 -13   3 138.064 25.6386   2
   2 -13  -3 83.5440 34.6943   2
   2  13  -3 102.932 23.9540   2
   2 -13  -2 14.8749 16.1025   2
  -2 -13   2 2.69020 5.52937   2
   2 -13  -1 1049.26 107.361   2
  -2 -13   1 1295.96 78.1019   2
   2 -13   0 465.474 66.7135   2
   2  13   0 441.070 50.5689   1
  -2  13   0 461.724 66.6127   2
  -2 -13   0 423.954 48.6194   2
   2  13   1 41.7109 15.3535   1
   2 -13   1 16.4335 9.70963   2
   2 -13   2 26.5943 22.8677   2
   2  13   2 42.9992 18.7348   1
   2 -13   3 20.3445 17.9898   2
   2 -13   4-13.5164 21.6806   2
   2 -13   5 35.0995 22.1119   2
   2 -13   6 235.572 63.4325   2
   2 -13   7 25.9811 28.0391   2
   2 -13   8 15.3671 14.9091   2
   2 -13   9 38.1570 21.6561   2
  -2 -14  11 32.1810 32.1246   3
  -2 -14  10 115.216 47.6938   3
  -2 -14   9-0.41298 10.9072   3
  -2 -14   8 12.1764 14.4825   3
   2  14  -8 15.0752 15.2322   1
  -2 -14   7 19.4508 18.8446   3
  -2 -14   7 39.8998 26.1771   2
  -2 -14   6 66.8514 24.2170   2
  -2 -14   5 238.948 44.2289   2
   2  14  -5 228.963 43.4035   2
  -2 -14   4 1711.88 110.236   2
   2  14  -4 1694.05 107.745   2
  -2 -14   3 366.326 45.2019   2
   2 -14  -3 335.605 63.3204   2
   2  14  -3 339.766 45.5622   2
   2 -14  -2 164.554 45.4540   2
  -2 -14   2 181.138 30.1492   2
  -2 -14   1-0.96514 3.65565   2
   2 -14  -1 6.52535 7.07741   2
  -2 -14   0 2839.14 134.667   2
   2 -14   0 2911.44 173.157   2
   2 -14   1 12.4416 11.2918   2
   2  14   1 5.83447 8.98611   1
   2  14   2 2743.32 148.409   1
   2 -14   2 2444.72 164.320   2
   2 -14   3 9.22986 17.1598   2
   2 -14   4 59.9901 27.2265   2
   2 -14   5-8.65483 14.2478   2
   2 -14   6 36.0625 24.9371   2
   2 -14   7 48.7360 32.6133   2
   2 -14   8 222.511 64.6680   2
   2 -14   9 50.6257 33.0005   2
  -2 -15  11 49.9570 23.5261   3
  -2 -15  10-7.18967 13.5633   3
  -2 -15   9 150.330 54.7566   3
  -2 -15   8 0.27534 12.1707   3
  -2 -15   7 144.941 51.3581   3
  -2 -15   7 181.355 49.4533   2
  -2 -15   6 1335.96 118.638   2
  -2 -15   5 3973.38 188.492   2
   2  15  -5 3877.50 184.399   2
  -2 -15   4 414.051 55.4637   2
   2  15  -4 424.629 55.7844   2
  -2 -15   3 883.596 75.3648   2
   2 -15  -3 879.494 107.031   2
   2  15  -3 862.719 75.9186   2
   2 -15  -2 194.424 48.9517   2
  -2 -15   2 166.992 30.1308   2
   2 -15  -1 1410.35 130.786   2
  -2 -15   1 1478.64 94.9095   2
  -2 -15   0 23.8415 18.5738   2
   2 -15   0 4.50475 13.9096   2
  -2 -15  -1 272.037 47.0791   2
   2  15   1 317.371 49.9172   1
   2 -15   1 254.047 53.7285   2
   2 -15   2 497.315 76.2169   2
   2 -15   3 76.9737 23.3763   2
   2 -15   4 0.05034 16.1765   2
   2 -15   5 1.77529 11.7814   2
   2 -15   6 154.269 50.0792   2
   2 -15   7 110.369 43.9100   2
   2 -15   8 32.2849 26.2065   2
   2 -15   9-12.9520 25.8215   2
  -2 -16  10 36.2680 37.9303   3
  -2 -16   9 16.4266 20.2131   3
  -2 -16   8 10.8113 16.0941   3
  -2 -16   8 15.8292 21.5600   2
  -2 -16   7-6.33989 3.94584   2
  -2 -16   6-0.42000 2.32894   2
  -2 -16   5 524.739 69.6166   2
   2  16  -5 488.548 65.7092   2
  -2 -16   4 1089.55 91.3645   2
   2 -16  -4 1006.68 121.324   2
   2  16  -4 1073.37 92.7494   2
   2 -16  -3 139.136 40.5066   2
   2  16  -3 113.496 26.7062   2
  -2 -16   3 156.742 33.5560   2
   2 -16  -2 2658.99 181.946   2
  -2 -16   2 2810.98 135.853   2
  -2 -16   1 164.027 35.4989   2
   2 -16  -1 137.615 41.7384   2
  -2 -16   0 1591.74 109.302   2
   2 -16   0 1308.27 124.318   2
   2  16   1 658.273 73.0477   1
  -2 -16  -1 608.779 76.8489   2
   2 -16   1 625.330 86.7962   2
   2 -16   2 924.624 105.308   2
   2 -16   3 138.851 40.7258   2
   2 -16   4 4.79081 7.81520   2
   2 -16   5-8.78541 17.6709   2
   2 -16   6-3.52516 14.3270   2
   2 -16   7 21.5439 6.23204   2
   2 -16   8 152.503 56.2220   2
   2 -16   9 24.5573 30.1712   2
  -2 -17  10-1.71013 12.6385   3
  -2 -17   9 68.8947 37.9724   3
  -2 -17   8 14.6809 17.9569   3
  -2 -17   8 25.1578 27.3093   2
  -2 -17   7 37.7728 28.7606   2
  -2 -17   6 99.1917 32.1556   2
   2  17  -5 81.7561 27.4709   2
  -2 -17   5 104.899 33.0424   2
  -2 -17   4 1648.26 116.195   2
   2 -17  -4 1477.39 150.756   2
   2  17  -4 1445.77 111.617   2
   2  17  -3 15.2034 8.73658   2
   2 -17  -3 21.0598 25.9708   2
  -2 -17   3-2.92927 6.95565   2
   2 -17  -2 343.685 70.2425   2
  -2 -17   2 340.948 50.6840   2
   2 -17  -1 2806.14 186.963   2
  -2 -17   1 2915.99 146.622   2
   2 -17   0 371.174 67.1627   2
  -2 -17   0 405.679 60.3632   2
   2  17   1 438.278 61.6527   1
   2 -17   1 428.453 72.9902   2
  -2 -17  -1 495.992 66.3128   2
   2 -17   2 210.503 51.1783   2
   2 -17   3 563.343 87.7583   2
   2 -17   4 48.8314 26.7274   2
   2 -17   5 177.766 54.6290   2
   2 -17   6 89.4381 38.9789   2
   2 -17   7 149.681 52.5089   2
   2 -17   8 10.6985 12.3330   2
   2 -17   9 17.2027 36.5993   2
  -2 -18  10-12.8386 16.6693   3
  -2 -18   9-11.4938 23.7759   3
  -2 -18   8 140.217 60.8954   3
  -2 -18   8 197.147 57.6050   2
  -2 -18   7 112.061 38.9501   2
  -2 -18   6 145.486 41.5936   2
  -2 -18   5 10.1751 4.88362   2
  -2 -18   4 196.538 42.9286   2
   2 -18  -4 136.800 50.9854   2
   2  18  -4 170.594 38.6074   2
   2  18  -3 924.384 87.5924   2
   2 -18  -3 972.662 124.029   2
  -2 -18   3 1070.83 92.1345   2
   2 -18  -2 343.548 72.1256   2
  -2 -18   2 288.653 48.5735   2
   2 -18  -1 178.911 49.2934   2
  -2 -18   1 221.321 42.4901   2
  -2 -18   0 1656.11 122.779   2
   2 -18   0 1565.44 144.273   2
  -2 -18  -1 1441.40 118.888   2
   2 -18   1 1287.85 129.186   2
   2 -18   2 3.26959 2.83287   2
   2 -18   3-2.23213 27.5450   2
   2 -18   4 605.182 96.0570   2
   2 -18   5 16.7985 19.9638   2
   2 -18   6 23.0191 15.5549   2
   2 -18   7 37.6054 33.3265   2
   2 -18   8 60.8882 42.4165   2
  -2 -19  10 11.7120 13.7393   3
  -2 -19   9-6.51706 14.6559   3
  -2 -19   8 29.3388 30.8333   3
  -2 -19   8 54.4254 34.2863   2
  -2 -19   7 10.1716 17.7589   2
  -2 -19   6 30.4345 21.7285   2
  -2 -19   5 1042.26 106.174   2
  -2 -19   4 710.720 83.4350   2
   2 -19  -4 744.104 111.413   2
   2  19  -4 660.219 79.2353   2
   2  19  -3 66.5344 23.2862   2
   2 -19  -3 102.320 44.7128   2
  -2 -19   3 59.2146 21.9338   2
   2 -19  -2 602.048 94.1261   2
  -2 -19   2 522.261 65.6926   2
   2 -19  -1 535.369 88.5382   2
  -2 -19   1 598.382 74.1988   2
  -2 -19   0 52.6677 23.8997   2
   2 -19   0 27.6008 18.7694   2
   2 -19   1 496.721 82.2555   2
  -2 -19  -1 499.827 71.5816   2
   2 -19   2 52.3132 25.0179   2
   2 -19   3 892.846 116.816   2
   2 -19   4 1.56739 7.47484   2
   2 -19   5 1.44730 8.29189   2
   2 -19   6 0.84278 8.63540   2
   2 -19   7 431.726 97.3144   2
   2 -19   8 77.1836 52.8389   2
  -2 -20  10 37.3690 37.0071   3
  -2 -20   9-5.69145 11.4782   3
  -2 -20   8 471.641 90.2010   2
  -2 -20   7 3.83490 10.1334   2
  -2 -20   6 79.7275 34.5510   2
   2 -20  -5 182.267 59.0545   2
  -2 -20   5 82.3207 27.3996   2
  -2 -20   4 546.053 75.4739   2
   2 -20  -4 531.360 98.4388   2
   2  20  -4 57.6705 25.2610   2
   2 -20  -3 27.4968 20.5072   2
  -2 -20   3 48.5854 22.2165   2
   2 -20  -2 748.469 106.605   2
  -2 -20   2 743.539 82.8734   2
   2 -20  -1 84.9445 31.4876   2
  -2 -20   1 147.148 38.2726   2
  -2 -20   0 1591.60 128.443   2
   2 -20   0 1348.85 143.888   2
  -2 -20  -1 443.033 69.4346   2
   2 -20   1 377.719 72.1006   2
  -2 -20  -2 48.3116 25.3403   2
   2 -20   2 51.9227 28.1999   2
   2 -20   3 116.307 42.8586   2
   2 -20   4 115.347 42.2081   2
   2 -20   5 59.7876 35.2136   2
   2 -20   6 62.3962 37.1588   2
   2 -20   7 12.7921 27.7644   2
   2 -20   8 57.2632 49.0874   2
  -2 -21   9 68.9383 30.6605   3
  -2 -21   8 48.5823 35.0713   2
  -2 -21   7 27.1336 23.7850   2
  -2 -21   6 43.0756 23.5629   2
  -2 -21   5 618.614 86.3324   2
   2 -21  -5 571.179 107.900   2
  -2 -21   4 347.533 63.8094   2
   2 -21  -4 269.626 69.4151   2
   2 -21  -3 581.697 99.8239   2
  -2 -21   3 572.490 76.4151   2
   2 -21  -2 9.03113 5.58963   2
  -2 -21   2-4.62489 15.6025   2
   2 -21  -1 1350.86 149.440   2
  -2 -21   1 1563.85 127.056   2
  -2 -21   0 579.509 84.0005   2
   2 -21   0 569.919 94.5081   2
   2 -21   1 473.544 84.3760   2
  -2 -21  -1 575.365 83.2197   2
  -2 -21  -2 32.1451 14.7374   2
   2 -21   2 18.9512 13.5919   2
   2 -21   3 1115.41 136.411   2
   2 -21   4 9.69532 14.6909   2
   2 -21   5-5.67002 19.1195   2
   2 -21   6 9.39651 6.23550   2
   2 -21   7 343.241 89.5716   2
   2 -21   8 65.5142 46.8618   2
  -2 -22   9-2.88363 8.57163   3
  -2 -22   7 45.3606 22.3041   2
  -2 -22   6 6.60687 12.5921   2
   2 -22  -6 29.1520 39.0345   2
   2 -22  -5 11.2035 13.3903   2
  -2 -22   5-0.09586 6.41914   2
  -2 -22   4 700.465 91.0056   2
   2 -22  -4 669.555 112.370   2
   2 -22  -3 39.5650 30.7549   2
  -2 -22   3 39.7082 25.6062   2
   2 -22  -2 166.616 47.9488   2
  -2 -22   2 180.043 46.0950   2
   2 -22  -1 138.825 46.8151   2
  -2 -22   1 214.525 51.2594   2
   2 -22   0 418.902 81.6839   2
  -2 -22   0 498.305 80.1490   2
  -2 -22  -1 57.1808 30.4501   2
   2 -22   1 66.9112 28.8242   2
  -2 -22  -2 397.176 72.3967   2
   2 -22   2 332.864 72.4154   2
   2 -22   3 129.529 53.5777   2
   2 -22   4 213.464 61.4296   2
   2 -22   5 16.8563 16.4836   2
   2 -22   6 5.00061 8.33182   2
   2 -22   7 32.0578 22.9930   2
  -2 -23   9 139.417 65.7857   3
  -2 -23   7 5.96420 12.0596   2
   2 -23  -6 24.7728 32.9106   2
  -2 -23   6 53.6501 31.7349   2
  -2 -23   5 295.266 62.1070   2
   2 -23  -5 317.153 81.4406   2
   2 -23  -4 31.2600 29.3719   2
  -2 -23   4 20.4306 21.2845   2
   2 -23  -3 334.190 79.6463   2
  -2 -23   3 344.410 62.1826   2
  -2 -23   2 278.781 55.4874   2
   2 -23  -2 282.300 69.6458   2
   2 -23  -1 54.1484 29.5006   2
  -2 -23   1 38.5455 21.4938   2
  -2 -23   0 355.938 65.9013   2
   2 -23   0 391.611 83.3913   2
  -2 -23  -1 267.330 61.1815   2
   2 -23   1 215.561 61.4035   2
   2 -23   2 498.925 94.1924   2
  -2 -23  -2 589.886 92.7380   2
  -2 -23  -3 1314.31 142.435   2
   2 -23   3 1150.54 145.764   2
   2 -23   4 24.5435 24.6575   2
   2 -23   5 27.1301 32.9671   2
   2 -23   6 93.0771 43.6789   2
   2 -23   7 79.4104 41.3004   2
   2 -24  -7 22.8355 44.0052   2
   2 -24  -6 151.411 62.7593   2
  -2 -24   6 37.4822 27.1493   2
  -2 -24   5 12.5270 6.91157   2
   2 -24  -5 22.6360 31.7447   2
   2 -24  -4 271.459 75.8755   2
  -2 -24   4 231.798 52.3109   2
   2 -24  -3 90.3878 43.4316   2
  -2 -24   3 80.4403 25.7638   2
   2 -24  -2 606.405 106.548   2
  -2 -24   2 548.842 82.6945   2
   2 -24  -1 130.614 50.0776   2
  -2 -24   1 119.870 39.5004   2
   2 -24   0 368.788 82.2016   2
  -2 -24   0 453.158 78.1425   2
  -2 -24  -1 23.0051 16.9204   2
   2 -24   1 21.2749 27.4198   2
  -2 -24  -2 47.3349 27.3358   2
   2 -24   2 22.3639 22.5783   2
  -2 -24  -3 181.781 52.8975   2
   2 -24   3 174.453 58.7526   2
   2 -24   4 685.413 116.793   2
   2 -24   5 117.728 56.0717   2
   2 -24   6 58.9589 40.4758   2
   2 -24   7 49.7183 36.7823   2
   2 -25  -7 7.26255 23.1916   2
   2 -25  -6 44.5802 39.0186   2
  -2 -25   6 12.0500 22.8252   2
  -2 -25   5 283.560 62.1486   2
   2 -25  -5 374.444 89.4530   2
   2 -25  -4 45.4943 34.7685   2
  -2 -25   4-10.9893 13.1007   2
   2 -25  -3 281.277 77.8583   2
  -2 -25   3 246.378 54.6395   2
  -2 -25   2 0.62757 9.58958   2
   2 -25  -2-17.9273 23.2019   2
   2 -25  -1 532.384 103.311   2
  -2 -25   1 700.488 98.5489   2
   2 -25   0-5.18414 15.2906   2
  -2 -25   0-11.0117 13.5470   2
   2 -25   1 13.5371 7.51831   2
  -2 -25  -1 2.14413 12.6450   2
  -2 -25  -2 174.931 56.5970   2
   2 -25   2 140.757 50.0308   2
  -2 -25  -3 183.530 54.4390   2
   2 -25   3 228.472 70.0884   2
   2 -25   4 13.9986 7.99654   2
   2 -25   5-3.69365 16.3477   2
   2 -25   6 82.2615 46.8580   2
   2 -26  -6 114.701 56.9848   2
  -2 -26   5 14.4276 11.2691   2
   2 -26  -5 61.2605 46.4914   2
   2 -26  -4 451.221 100.949   2
  -2 -26   4 434.358 77.6105   2
   2 -26  -3-15.4982 9.92790   2
  -2 -26   3 5.17384 12.5064   2
   2 -26  -2 289.344 79.7107   2
  -2 -26   2 190.657 52.3639   2
   2 -26  -1-17.6053 20.1717   2
  -2 -26   1 16.5372 25.3677   2
   2 -26   0 121.864 51.5480   2
  -2 -26   0 90.9594 34.0348   2
  -2 -26  -1-16.4374 13.9928   2
   2 -26   1 15.8809 10.7085   2
  -2 -26  -2 81.4732 39.9945   2
   2 -26   2 1.44975 7.01650   2
  -2 -26  -3-3.37264 18.4364   2
   2 -26   3-2.71891 21.2664   2
  -2 -26  -4 248.717 75.2704   2
   2 -26   4 189.048 64.7858   2
   2 -26   5 51.4664 41.3740   2
   2 -26   6 70.3788 49.8602   2
   2 -27  -6 102.575 58.2038   2
  -2 -27   5 220.190 58.7859   2
   2 -27  -5 317.158 92.5763   2
   2 -27  -4-5.41835 29.3774   2
  -2 -27   4 43.8396 31.4802   2
   2 -27  -3 28.0469 17.5259   2
  -2 -27   3 22.2517 18.4471   2
  -2 -27   2 34.7769 20.9876   2
   2 -27  -2 13.2627 24.6302   2
   2 -27  -1 501.595 102.673   2
  -2 -27   1 564.686 89.4617   2
  -2 -27   0 78.2629 42.8461   2
   2 -27   0 136.534 55.4280   2
  -2 -27  -1 68.7248 32.3356   2
   2 -27   1 35.4582 27.3766   2
  -2 -27  -2-3.04149 10.0409   2
   2 -27   2 1.36239 10.1012   2
  -2 -27  -3 32.4468 23.8308   2
   2 -27   3 15.9943 7.09305   2
  -2 -27  -4 32.7081 18.4498   2
   2 -27   4 12.7568 3.70051   2
   2 -27   5 3.92389 18.3612   2
   2 -27   6 11.4636 20.1465   2
   2 -28  -5 45.5868 27.6571   2
   2 -28  -4 140.819 60.5813   2
  -2 -28   4 140.922 43.5573   2
   2 -28  -3 38.9103 35.4612   2
  -2 -28   3 52.9123 34.3341   2
  -2 -28   2 224.998 58.2971   2
   2 -28  -2 197.857 66.0451   2
   2 -28  -1 10.6537 19.1003   2
  -2 -28   1 12.6537 6.33083   2
  -2 -28   0 709.895 112.084   2
   2 -28   0 752.049 130.626   2
  -2 -28  -1 32.1244 23.5133   2
   2 -28   1 5.96691 15.1256   2
  -2 -28  -2 140.064 48.3525   2
   2 -28   2 106.780 58.7894   2
  -2 -28  -3 16.7682 38.2865   2
   2 -28   3-14.7255 13.6034   2
  -2 -28  -4 80.0959 47.0346   2
   2 -28   4 34.0479 28.4462   2
  -2 -28  -5 16.9648 31.3119   2
   2 -28   5-1.90242 6.80950   2
   2 -29  -5 90.8338 47.9400   2
   2 -29  -4 45.4930 36.0566   2
  -2 -29   3-6.18554 13.7556   2
   2 -29  -3 8.70270 29.5176   2
  -2 -29   2 3.87064 11.4549   2
   2 -29  -2 28.2727 33.0342   2
   2 -29  -1 80.6803 35.5515   2
  -2 -29   1 82.8422 36.9596   2
  -2 -29   0 11.9919 10.8151   2
   2 -29   0 61.4404 35.2523   2
  -2 -29  -1 80.6076 37.4342   2
   2 -29   1 35.9814 27.9289   2
  -2 -29  -2 33.5227 28.6130   2
   2 -29   2 28.2550 28.1449   2
  -2 -29  -3 30.5057 29.3816   2
   2 -29   3 3.02622 10.4832   2
  -2 -29  -4-7.76623 20.9775   2
   2 -29   4 10.8675 35.3617   2
  -2 -29  -5 16.1057 19.5446   2
   2 -30  -4 72.0180 36.6718   2
   2 -30  -3 39.0188 35.7795   2
  -2 -30   3 3.96212 14.3693   2
   2 -30  -2-22.4773 10.2273   2
  -2 -30   2-55.1641 29.9722   2
   2 -30  -1 55.8564 39.6592   2
  -2 -30   1-2.76866 3.41838   2
  -2 -30   0 285.290 70.3130   2
   2 -30   0 203.629 74.7358   2
  -2 -30  -1 27.5834 19.2949   2
   2 -30   1 53.9678 45.3592   2
  -2 -30  -2 59.7587 27.4620   2
   2 -30   2 7.19528 12.4424   2
  -2 -30  -3 115.215 52.1157   2
   2 -30   3-5.65782 19.2340   2
  -2 -30  -4 100.604 51.4021   2
   2 -30   4 67.1727 42.9220   2
  -2 -30  -5 10.2140 13.6672   2
   2 -31  -3 0.41316 27.8148   2
   2 -31  -2 2.88403 28.7431   2
  -2 -31   2-5.27147 15.9149   2
   2 -31  -1 179.539 87.7616   2
  -2 -31   1 154.701 54.1841   2
   2 -31   0 50.2655 36.4095   2
  -2 -31   0 12.2701 29.7584   2
  -2 -31  -1-43.1493 30.6471   2
   2 -31   1 10.0695 19.5329   2
   2 -31   2 21.7198 22.9197   2
  -2 -31  -2 85.9411 46.4045   2
  -2 -31  -3 52.2019 47.8413   2
   2 -31   3-20.3582 22.5320   2
  -2 -31  -4 48.6791 44.0236   2
  -2 -31  -5 79.1579 43.3113   2
   2 -32  -2 17.4507 12.5535   2
   2 -32  -1 8.82113 44.1481   2
  -2 -32   1-11.0155 14.1178   2
  -2 -32   0 16.3076 28.3373   2
   2 -32   0 8.22648 32.2429   2
  -2 -32  -1 73.5952 38.1602   2
   2 -32   1-6.82783 4.75201   2
  -2 -32  -2 1.07487 15.0906   2
   2 -32   2 29.5789 31.2934   2
  -2 -32  -3 13.6293 29.3905   2
  -2 -32  -4 86.3199 44.8317   2
  -2 -33   0 46.0299 30.2041   2
  -2 -33  -1 37.4735 29.1094   2
  -2 -33  -2 62.3474 36.7849   2
  -2 -33  -3 204.329 68.3519   2
  -2 -33  -4 41.9375 31.3068   2
  -2 -34  -2 45.7429 32.4844   2
  -3   0  11 32.2751 25.9931   3
  -3   0  10 30.3346 18.6432   3
  -3   0   9 31.7536 24.4769   3
  -3   0   8 36.8327 22.4862   3
  -3   0   7-11.9528 20.6811   3
   3   0  -6 3241.27 165.975   2
  -3   0   6 3279.92 204.100   3
  -3   0   5-3.74925 8.39225   3
   3   0  -5 5.24348 1.39119   2
  -3   0   4 7520.71 139.348   1
  -3   0   4 8564.31 294.959   3
  -3   0   3-2.85798 3.96498   3
   3   0  -3-0.64007 3.92316   2
   3   0  -2 67.5496 15.8702   2
  -3   0   2 54.2870 18.9525   3
   3   0  -2 61.0420 21.8610   3
   3   0  -1 231.659 45.4725   3
  -3   0   1 57.8755 34.5491   3
   3   0  -1 207.333 31.1383   2
   3   0   0 179.729 26.8632   2
   3   0   0 233.784 42.8927   3
  -3   0   0 201.329 36.5427   3
  -3   0   0 209.925 31.7161   2
   3   0   1 5.92358 7.15384   2
  -3   0  -1 36.1866 22.3342   2
  -3   0  -1-12.9775 12.8321   3
   3   0   2 411.263 52.2142   2
  -3   0  -2 422.487 42.9600   3
  -3   0  -2 499.450 55.2537   2
   3   0   3-4.90047 5.29377   2
  -3   0  -3 20.5913 14.7898   2
   3   0   4 134.519 38.1785   2
   3   0   5 10.4446 18.8360   2
  -3   0  -6 5475.30 278.886   1
  -3   0  -7 55.9660 42.2693   1
  -3   0  -8 455.097 94.4282   1
  -3   0  -9 2.12185 10.9846   1
  -3  -1  11 83.9286 38.9046   3
  -3   1  11 97.8921 47.4457   3
  -3   1  10 4.90895 11.7864   3
  -3  -1  10 9.69872 10.0490   3
  -3  -1   9 12.5332 12.4907   3
  -3   1   9-1.42177 16.6490   3
  -3  -1   8 39.8713 25.0937   3
  -3   1   8-14.0177 19.8984   3
  -3   1   7 3972.02 242.936   3
  -3  -1   7 3903.49 237.921   3
   3   1  -6 5.41293 7.75124   2
  -3  -1   6 2.03890 11.0514   3
  -3   1   6-10.5924 15.9752   3
   3  -1  -6 8.44581 10.8745   2
  -3   1   5 1089.41 67.3719   1
   3   1  -5 1228.36 89.0590   2
  -3   1   5 1180.25 116.756   3
  -3  -1   5 1171.49 114.887   3
  -3   1   4 3.34362 3.60971   1
  -3  -1   4 16.8930 15.6581   3
  -3   1   4 25.6002 18.8031   3
  -3  -1   3 112.203 12.4459   1
  -3  -1   3 134.336 46.9863   3
  -3   1   3 115.774 31.4460   3
   3  -1  -3 93.3793 24.4599   2
   3   1  -2 88.0969 15.2070   2
   3  -1  -2 98.8154 20.2543   2
   3  -1  -2 96.6172 28.3585   3
  -3  -1   2 120.829 30.7000   3
   3   1  -2 138.223 37.0565   3
  -3   1   2 94.6878 27.7977   3
   3  -1  -1 744.953 77.1296   3
  -3  -1   1 729.972 72.0160   3
  -3   1   1 649.101 67.8171   3
   3  -1  -1 667.267 48.5398   2
   3   1  -1 786.942 45.5882   2
   3   1   0 209.604 25.9790   2
  -3   1   0 218.746 37.6300   3
   3  -1   0 293.978 49.1440   3
  -3  -1   0 221.935 38.5191   3
  -3   1   0 272.370 37.8976   2
  -3  -1   0 223.253 30.7950   2
   3  -1   0 241.193 32.2519   2
   3  -1   1 778.565 63.3828   2
   3   1   1 771.544 59.2815   2
  -3   1  -1 711.155 62.1742   3
  -3  -1  -1 743.944 66.8305   3
   3  -1   1 868.727 72.5246   3
  -3   1  -1 812.056 64.3971   2
  -3  -1  -1 911.343 65.5250   2
   3  -1   2 492.129 60.4515   2
   3   1   2 511.342 57.7242   2
  -3   1  -2 548.695 49.9227   3
  -3  -1  -2 571.205 49.1539   3
  -3   1  -2 625.477 64.2577   2
  -3  -1  -2 620.664 62.1266   2
   3  -1   3 70.1608 24.2939   2
   3   1   3 87.4892 26.2441   2
  -3   1  -3 80.7578 28.1421   2
  -3  -1  -3 110.923 29.2342   2
   3  -1   4 55.7802 24.2874   2
   3   1   4 27.6979 18.1712   2
  -3  -1  -5 802.244 100.569   1
   3  -1   5 706.203 98.1031   2
  -3  -1  -6 117.270 64.7151   1
   3  -1   6 113.115 59.6283   2
  -3   1  -7 87.5471 38.8040   1
  -3  -1  -7 76.3445 39.8059   1
  -3   1  -8 37.1969 27.3172   1
  -3  -1  -8 47.9288 36.1197   1
  -3  -1  -9 6.62798 16.0401   1
  -3   1  -9 2.03425 21.5406   1
  -3  -2  11-45.8102 37.7476   3
  -3  -2  10-5.34135 17.5297   3
  -3   2  10 16.1942 26.8625   3
  -3  -2   9-0.45565 7.29376   3
  -3   2   9-9.93926 19.1559   3
  -3   2   8-0.61445 11.5545   3
  -3  -2   8-1.18364 13.4977   3
  -3   2   7 1064.39 124.466   3
  -3  -2   7 1183.55 127.784   3
   3   2  -6 1998.18 124.362   2
  -3  -2   6 2351.30 171.157   3
  -3   2   6 2108.82 165.736   3
   3   2  -5 276.308 42.4475   2
  -3   2   5 262.844 34.5903   1
  -3  -2   5 305.268 58.7323   3
  -3   2   5 274.725 57.1114   3
   3   2  -4 1192.34 73.0930   2
  -3   2   4 1371.44 72.6705   1
  -3  -2   4 1633.83 129.294   3
  -3   2   4 1360.78 120.009   3
  -3  -2   3 1805.64 129.883   3
  -3   2   3 1894.06 132.904   3
   3  -2  -3 1564.66 95.3585   2
   3  -2  -2 126.633 23.8412   2
   3  -2  -2 115.039 35.6289   3
  -3   2   2 90.8730 28.0059   3
   3   2  -2 116.054 14.6540   2
  -3  -2   2 428.016 78.4381   3
   3   2  -1 586.083 31.9987   2
  -3  -2   1 719.292 71.4127   3
  -3   2   1 801.561 77.2802   3
   3  -2  -1 984.310 89.4986   3
   3  -2  -1 1023.20 66.1329   2
   3   2   0 167.582 21.3296   2
  -3  -2   0 260.645 45.1224   3
   3  -2   0 201.584 39.2815   3
  -3   2   0 122.082 27.7731   3
   3  -2   0 158.593 30.5627   2
  -3   2   0 205.586 34.4341   2
  -3  -2   0 170.761 26.8946   2
   3  -2   1 810.036 67.8920   2
   3   2   1 758.425 57.1719   2
  -3  -2  -1 723.323 61.3399   3
  -3   2  -1 789.464 67.0879   3
   3  -2   1 792.526 71.4095   3
  -3   2  -1 826.798 72.4328   2
  -3  -2  -1 803.353 58.5064   2
   3  -2   2 470.141 59.1380   2
   3   2   2 478.969 55.2062   2
   3  -2   2 533.852 53.2290   3
  -3  -2  -2 496.369 44.9437   3
  -3   2  -2 551.139 60.9427   2
  -3  -2  -2 540.150 57.9461   2
   3  -2   3 33.5459 19.6437   2
  -3  -2  -3 33.7296 10.1650   3
  -3   2  -3 41.2901 16.3889   2
   3   2   3 25.6151 18.2243   2
  -3  -2  -3 24.0929 14.3337   2
  -3  -2  -4 14.6847 17.7357   1
   3  -2   4 75.2236 28.2738   2
  -3  -2  -5 105.517 40.0437   1
   3  -2   5 74.0207 29.2497   2
  -3  -2  -6 1626.77 152.010   1
   3  -2   6 2360.40 185.598   2
  -3  -2  -7 336.672 77.0411   1
   3  -2   7 433.118 83.3478   2
  -3   2  -7 406.271 80.4277   1
  -3   2  -8 445.804 97.7059   1
  -3  -2  -8 551.073 101.460   1
  -3  -2  -9 30.0238 29.5536   1
  -3   2  -9 1.72444 20.4029   1
  -3  -3  11 59.1665 37.4112   3
  -3  -3  10 10.8289 4.65350   3
  -3   3  10 23.6043 20.4211   3
  -3  -3   9 11.8809 16.2893   3
  -3   3   9-7.09089 23.8656   3
  -3  -3   8 306.332 68.1830   3
  -3   3   8 407.757 82.3199   3
  -3   3   7 1289.67 137.234   3
  -3  -3   7 1253.79 133.896   3
  -3   3   6 207.965 35.2298   1
  -3  -3   6 345.166 64.9798   3
   3   3  -6 290.976 44.9893   2
  -3   3   6 255.310 55.8210   3
  -3   3   5 14.3729 6.09983   1
   3   3  -5 17.5493 9.75570   2
  -3  -3   5 23.9772 14.0112   3
  -3   3   5 24.8101 15.2369   3
   3   3  -4 539.655 46.7494   2
  -3  -3   4 606.888 79.7687   3
  -3   3   4 456.755 70.1375   3
  -3   3   4 601.962 52.2906   1
   3   3  -3 1555.18 61.3204   2
  -3  -3   3 1731.91 126.501   3
  -3   3   3 1929.00 137.333   3
   3  -3  -3 1680.64 100.169   2
  -3  -3   2 2058.48 133.089   3
  -3   3   2 2200.52 137.973   3
   3  -3  -2 2253.66 139.600   3
   3  -3  -2 2014.55 102.305   2
  -3  -3   1 68.0188 13.7557   1
   3  -3  -1 224.244 43.9027   3
  -3  -3   1 81.2137 29.8609   3
   3  -3  -1 212.660 35.9161   2
  -3   3   1 53.5079 21.6557   3
   3   3   0 536.300 36.2442   2
  -3   3   0 562.424 61.5238   3
   3  -3   0 635.678 66.1305   3
  -3  -3   0 577.349 64.6164   3
  -3   3   0 545.726 57.5903   2
  -3  -3   0 546.868 38.2422   2
   3  -3   0 509.808 51.4193   2
  -3  -3  -1 65.0230 20.7528   3
  -3   3  -1 83.0207 24.5321   2
   3  -3   1 74.2856 23.4082   3
  -3  -3  -1 72.4637 18.3645   2
   3   3   1 58.7598 14.9002   2
   3  -3   1 69.1871 20.8988   2
   3  -3   2 46.8533 18.9103   2
   3  -3   2 54.5760 17.4423   3
  -3  -3  -2 72.3639 17.1712   3
  -3   3  -2 55.6708 20.0102   2
   3   3   2 69.1579 22.4043   2
  -3  -3  -2 68.3078 21.5740   2
  -3  -3  -2 80.8686 25.0104   1
  -3  -3  -3 7.80015 6.13622   2
   3  -3   3 4.31129 8.64743   3
   3  -3   3 13.4553 13.9061   2
  -3  -3  -3 0.47492 10.0862   1
  -3  -3  -3 4.79836 5.87682   3
  -3   3  -3 11.0045 13.3637   2
   3  -3   4 24.3072 16.0234   2
  -3  -3  -4-1.44030 2.02523   1
   3  -3   5 305.178 66.3024   2
  -3  -3  -5 317.654 63.5817   1
   3  -3   6 293.540 70.0051   2
  -3  -3  -6 200.845 61.6062   1
  -3  -3  -7 78.6568 37.9660   1
   3  -3   7 151.156 52.9067   2
  -3  -3  -8 168.374 58.1287   1
  -3   3  -8 144.876 52.6798   1
  -3  -3  -9 12.5554 22.0929   1
  -3   3  -9 17.3810 25.0338   1
  -3  -4  11 22.9956 38.2201   3
  -3  -4  10 208.019 59.6940   3
  -3  -4   9 44.7596 30.3511   3
  -3   4   9 10.9549 10.3522   3
  -3  -4   8 28.3771 25.9217   3
  -3   4   8 32.5253 23.7554   3
  -3  -4   7 1835.09 159.985   3
  -3   4   7 1895.61 166.411   3
   3   4  -6 1371.06 100.238   2
  -3   4   6 1392.03 96.7297   1
  -3   4   6 1375.13 135.131   3
  -3  -4   6 1453.41 135.706   3
   3   4  -5 235.336 35.4813   2
  -3   4   5 255.229 37.5280   1
  -3  -4   5 222.730 53.6133   3
  -3   4   5 220.040 48.9545   3
   3   4  -4 789.224 54.7230   2
  -3  -4   4 731.464 87.9897   3
  -3   4   4 818.473 93.8149   3
   3  -4  -3 79.4311 23.6901   2
   3   4  -3 60.2882 11.2460   2
  -3  -4   3 66.8487 25.3657   3
  -3   4   3 78.0837 27.2366   3
  -3   4   2 2833.40 158.255   3
  -3  -4   2 2495.65 146.748   3
   3  -4  -2 2479.71 120.978   2
   3  -4  -2 2789.92 154.770   3
  -3  -4   1 254.095 24.0919   1
  -3  -4   1 265.074 45.4877   3
   3  -4  -1 296.693 48.5931   3
  -3   4   1 277.024 47.3318   3
   3  -4  -1 251.785 38.0551   2
  -3  -4   0 673.602 51.9351   1
  -3  -4   0 646.049 65.0010   3
   3  -4   0 795.533 77.4980   3
  -3   4   0 725.805 72.6487   3
  -3   4   0 770.639 69.1904   2
  -3  -4   0 737.232 40.4049   2
   3  -4   0 650.931 61.5836   2
  -3  -4  -1 486.743 52.5557   1
  -3  -4  -1 440.592 50.5832   3
   3  -4   1 489.557 55.3652   3
  -3   4  -1 495.011 56.7756   2
  -3  -4  -1 492.997 46.9367   2
   3  -4   1 491.663 56.4478   2
  -3  -4  -2 420.934 49.0607   2
   3  -4   2 350.121 50.9289   2
  -3  -4  -2 347.534 49.7897   1
  -3  -4  -2 350.153 40.3459   3
   3  -4   2 356.545 45.0810   3
  -3   4  -2 322.108 49.2592   2
  -3  -4  -3 6.78781 8.27506   2
   3  -4   3 8.62361 8.84252   3
   3  -4   3-4.76470 14.3673   2
  -3  -4  -3 4.15612 2.40809   3
  -3   4  -3 2.23668 7.51948   2
  -3  -4  -3-7.22180 13.7172   1
  -3  -4  -4 132.758 32.9770   2
   3  -4   4 64.2337 29.6934   2
  -3  -4  -4 95.9225 13.6084   3
   3  -4   4 115.505 18.8390   3
  -3  -4  -4 107.437 33.1710   1
   3  -4   5-2.36610 12.2256   2
  -3  -4  -5 17.7464 17.5193   1
  -3  -4  -6 30.0228 21.9406   1
   3  -4   6 33.5222 37.6366   2
  -3  -4  -7 125.309 45.8304   1
   3  -4   7 110.181 44.1999   2
  -3  -4  -8 92.7005 40.9988   1
   3  -4   8 172.444 59.6362   2
  -3   4  -8 47.6958 39.7497   1
  -3   4  -9 4.01314 13.2222   1
  -3  -4  -9 9.60569 28.2388   1
  -3  -5  11 139.960 58.5059   3
  -3  -5  10 21.1317 1.63829   3
  -3  -5   9 2.92223 14.6271   3
  -3  -5   8 319.190 69.3621   3
  -3   5   8 361.990 77.2937   3
   3   5  -7-3.69680 6.61065   2
  -3  -5   7 78.3226 35.1709   3
  -3   5   7-5.59650 6.77205   1
  -3   5   7 62.0522 18.0852   3
   3   5  -6 757.447 72.3550   2
  -3   5   6 827.393 76.9281   1
  -3   5   6 849.280 106.036   3
  -3  -5   6 853.894 105.792   3
   3   5  -5 579.358 54.5164   2
  -3  -5   5 564.050 82.3611   3
  -3   5   5 615.540 87.2504   3
  -3   5   5 626.115 62.4450   1
   3   5  -4 494.920 41.3942   2
  -3  -5   4 464.473 69.4620   3
  -3   5   4 555.002 77.3002   3
  -3  -5   3 1119.88 104.207   3
  -3   5   3 1004.24 100.912   3
   3  -5  -3 982.504 83.8883   2
   3   5  -3 863.652 36.8616   2
  -3  -5   2 652.793 76.3376   3
   3  -5  -2 789.238 83.2690   3
  -3   5   2 730.761 81.1849   3
   3  -5  -2 631.462 63.1276   2
  -3  -5   1 160.538 19.2034   1
   3  -5  -1 156.590 32.3872   2
  -3  -5   1 142.920 34.5461   3
   3  -5  -1 147.315 35.1661   3
  -3   5   1 143.493 34.5647   3
   3  -5   0 32.8131 24.1007   3
  -3   5   0 35.6748 16.9150   2
  -3  -5   0 32.9414 42.5178   3
  -3  -5   0 14.1265 8.51865   1
  -3  -5   0 19.7787 5.89737   2
   3  -5   0 7.25935 8.19727   2
  -3  -5  -1 6774.40 196.439   1
  -3  -5  -1 5968.96 189.447   3
   3  -5   1 6497.35 200.410   3
  -3   5  -1 6501.54 213.318   2
   3  -5   1 6116.26 207.737   2
  -3  -5  -1 6603.83 157.956   2
   3  -5   2 543.011 65.9418   2
  -3  -5  -2 666.662 60.8167   2
  -3  -5  -2 670.776 70.3744   1
  -3  -5  -2 571.562 52.5238   3
   3  -5   2 638.065 59.5996   3
  -3   5  -2 576.966 66.9300   2
  -3  -5  -3-0.87867 8.36282   2
   3  -5   3-2.25867 11.3409   2
   3  -5   3 8.38287 4.92641   3
  -3   5  -3 5.75691 9.40284   2
  -3  -5  -3 6.89071 5.86157   3
  -3  -5  -3-3.25550 7.95045   1
  -3  -5  -4 14.3043 7.59848   1
  -3  -5  -4 13.7187 14.8840   2
   3  -5   4 23.5176 9.31892   2
   3  -5   4 18.7476 8.60686   3
  -3  -5  -4 21.4535 7.56378   3
  -3  -5  -5 254.802 61.2892   1
   3  -5   5 167.995 46.2822   2
  -3  -5  -6 30.7839 25.7296   1
   3  -5   6 40.0701 33.4361   2
  -3  -5  -7 5.34207 2.19785   1
   3  -5   7 32.3958 25.2743   2
  -3  -5  -8 5.66626 4.69291   1
   3  -5   8 62.2727 34.8861   2
  -3   5  -9 14.0949 23.3948   1
  -3  -5  -9 22.4175 26.5573   1
  -3  -6  11 8.23780 24.9757   3
  -3  -6  10 258.852 70.0474   3
  -3  -6   9 10.9267 16.6592   3
  -3  -6   8 3.16936 12.4808   3
   3   6  -7 13.7364 10.9669   2
  -3  -6   7 26.9331 22.4044   3
  -3   6   7-17.2927 22.9463   3
   3   6  -6 1443.43 99.8479   2
  -3   6   6 1585.91 109.857   1
  -3  -6   6 1639.66 147.664   3
  -3   6   6 1563.02 146.932   3
   3   6  -5 140.988 25.6405   2
  -3  -6   5 134.556 39.2069   3
  -3   6   5 151.185 42.9475   3
  -3   6   5 127.687 30.4306   1
  -3   6   4 751.671 92.4448   3
  -3  -6   4 679.534 86.9344   3
   3   6  -4 752.294 49.7232   2
   3  -6  -3 17.7743 16.2618   2
  -3  -6   3 9.60866 6.24402   3
  -3   6   3 19.1218 10.7977   3
  -3  -6   2 628.583 75.4400   3
   3  -6  -2 688.892 76.1486   3
   3  -6  -2 584.280 65.1846   2
   3  -6  -1 89.6256 24.9030   2
  -3  -6   1 82.9876 24.9474   3
   3  -6  -1 106.944 28.1588   3
  -3  -6   0 4328.64 132.327   1
   3  -6   0 4536.40 177.005   3
  -3   6   0 4282.06 173.430   2
  -3  -6   0 4174.23 83.0325   2
   3  -6   0 4179.86 167.832   2
  -3  -6   0 4241.41 179.942   3
  -3  -6  -1 56.6899 13.3091   2
  -3  -6  -1 70.4570 27.1297   3
  -3  -6  -1 43.1216 15.2528   1
   3  -6   1 59.6378 22.8195   3
  -3   6  -1 61.9288 24.8768   2
   3  -6   1 95.5019 29.3074   2
  -3  -6  -2 311.807 41.1840   2
  -3  -6  -2 288.012 44.7365   1
  -3  -6  -2 243.129 35.9760   3
   3  -6   2 245.019 37.6004   3
  -3   6  -2 287.609 48.2313   2
   3  -6   2 268.272 46.3891   2
   3  -6   3 14.2181 8.83286   2
  -3  -6  -3 31.9913 14.1071   2
  -3  -6  -3 24.8070 10.7883   1
  -3  -6  -3 29.1046 10.8034   3
   3  -6   3 34.0148 12.4562   3
  -3  -6  -4 8.56107 5.35015   2
   3  -6   4 8.77519 7.38815   2
   3  -6   4-1.57099 4.35918   3
  -3  -6  -4 5.50573 8.89065   1
  -3  -6  -4 5.59074 4.95635   3
  -3  -6  -5 69.3625 30.0758   1
   3  -6   5 37.8104 27.7785   2
   3  -6   5 28.8610 8.11252   3
  -3  -6  -6 17.3384 19.2772   1
   3  -6   6 28.8015 13.0706   2
   3  -6   7 58.3957 33.7337   2
  -3  -6  -7 0.06159 22.9106   1
   3  -6   8 65.7829 40.1964   2
  -3  -6  -8 16.2460 21.7068   1
  -3  -6  -9 7.07945 12.0123   1
  -3   6  -9 5.23642 21.9125   1
  -3  -7  11 76.9993 40.4327   3
  -3  -7  10 28.0228 20.8317   3
  -3  -7   9-48.7088 30.7192   3
  -3  -7   8 293.706 67.9097   3
  -3  -7   7 3.74236 6.08879   3
  -3  -7   6 242.543 56.9675   3
  -3   7   6 185.469 37.8902   1
   3   7  -6 184.272 33.8038   2
  -3  -7   5 174.336 46.7416   3
   3   7  -5 156.619 28.0596   2
  -3   7   5 181.051 38.9082   1
  -3  -7   4 164.738 41.5450   3
   3   7  -4 222.202 26.5533   2
   3  -7  -3 64.3367 27.9698   2
  -3  -7   3 134.214 38.0276   3
  -3  -7   2-4.12896 11.8042   3
   3  -7  -2 18.8617 12.6758   2
   3  -7  -1 432.442 57.0239   3
  -3  -7   1 470.955 64.3926   3
   3  -7  -1 427.350 54.7541   2
  -3  -7   0 496.556 64.0304   3
   3  -7   0 607.919 66.0589   3
  -3   7   0 586.166 66.4818   2
   3  -7   0 494.531 60.3981   2
  -3  -7   0 536.318 29.5543   2
  -3  -7  -1 9926.18 194.525   2
  -3  -7  -1 9559.21 265.165   3
  -3  -7  -1 9699.57 237.455   1
   3  -7   1 9528.94 249.195   3
  -3   7  -1 8934.99 267.689   2
   3  -7   1 8897.38 267.631   2
  -3  -7  -2 87.9223 22.2969   2
  -3  -7  -2 84.3521 23.5690   3
  -3   7  -2 92.7549 28.5953   2
   3  -7   2 107.889 26.0522   3
  -3  -7  -2 109.830 29.3077   1
   3  -7   2 65.1836 22.8043   2
   3  -7   3 44.1168 21.2788   2
  -3  -7  -3 71.1395 20.7457   2
   3  -7   3 37.4155 14.3590   3
  -3  -7  -3 49.3000 20.6464   1
  -3  -7  -3 35.1853 15.4382   3
   3  -7   4-7.26668 14.7761   2
  -3  -7  -4 3.25978 5.81752   3
  -3  -7  -4-14.6309 13.2747   1
   3  -7   4 18.4159 7.60754   3
   3  -7   5 759.830 101.531   2
  -3  -7  -5 796.803 99.9805   1
   3  -7   5 299.939 31.5102   3
   3  -7   6 9.30196 10.7044   2
  -3  -7  -6-4.66019 19.1876   1
  -3  -7  -7-6.86040 9.66362   1
   3  -7   7 32.4750 30.3224   2
  -3  -7  -8 0.78684 8.79513   1
   3  -7   8 22.3917 28.7417   2
  -3  -7  -9 15.6705 28.0951   1
   3  -7   9 45.3220 24.6340   2
  -3  -8  11 1.29767 16.4733   3
  -3  -8  10 33.0774 24.9049   3
  -3  -8   9-34.3348 29.3934   3
  -3  -8   8 55.8515 32.6003   3
  -3  -8   7 334.490 71.9302   3
  -3  -8   6 646.468 93.6442   3
   3   8  -6 528.600 60.2552   2
  -3  -8   5-7.75736 12.7042   3
  -3   8   5-2.64095 6.64483   1
   3   8  -5-8.39809 10.1060   2
  -3  -8   4 479.644 77.2364   3
   3   8  -4 539.033 41.4356   2
   3  -8  -3 219.899 45.4978   2
  -3  -8   3 297.111 57.4547   3
  -3  -8   2 2895.38 174.755   3
   3  -8  -2 2674.78 149.868   2
   3  -8  -1-0.48537 6.16156   2
   3  -8  -1 15.3710 16.3393   3
  -3  -8   0 2352.81 64.9874   2
   3  -8   0 2408.27 132.461   3
  -3   8   0 2243.01 134.673   2
   3  -8   0 2253.75 133.628   2
  -3  -8  -1 4.94699 2.41693   2
  -3   8  -1 17.7479 12.3548   2
   3  -8   1 15.2337 10.3205   3
   3  -8   1 16.7308 13.6557   2
  -3  -8  -1 9.21405 13.0787   1
  -3  -8  -2 4.09928 5.79790   2
  -3   8  -2-1.66519 5.02865   2
  -3  -8  -2 4.64394 4.30246   1
   3  -8   2 5.40620 7.50635   3
   3  -8   2 8.69191 10.4959   2
   3  -8   3 13.4007 12.0965   2
  -3  -8  -3 12.3830 12.7700   1
  -3  -8  -3 15.8195 14.1630   2
   3  -8   3 6.79357 4.61164   3
  -3  -8  -4 80.0755 27.7788   1
   3  -8   4 47.2099 21.8422   2
   3  -8   4 68.3943 18.0108   3
  -3  -8  -5 21.4501 13.8625   1
  -3  -8  -5 14.4446 7.98614   3
   3  -8   5 3.57863 4.45032   3
   3  -8   5 17.1461 21.5102   2
  -3  -8  -6 58.1727 27.1479   1
   3  -8   6 60.3155 27.6996   2
  -3  -8  -7 45.2217 32.8601   1
   3  -8   7 34.7681 22.3602   2
  -3  -8  -8 20.2577 23.6478   1
   3  -8   8 12.4313 16.8130   2
  -3  -8  -9 1.15564 16.6091   1
   3  -8   9-24.2717 14.1348   2
  -3  -9  11 39.2720 33.8151   3
  -3  -9  10 38.3714 26.6407   3
  -3  -9   9 53.1109 30.1921   3
  -3  -9   8 17.3933 14.4163   3
  -3  -9   7 1184.24 136.852   3
  -3  -9   6 51.4120 25.6169   3
   3   9  -6 48.0228 17.2526   2
  -3  -9   5 126.091 39.9382   3
   3   9  -5 108.062 22.8589   2
  -3  -9   4 977.202 111.728   3
   3  -9  -4 978.812 101.131   2
   3   9  -4 1124.52 60.6846   2
  -3  -9   3 472.212 74.1925   3
   3  -9  -3 451.617 66.7093   2
   3  -9  -2 428.445 60.1606   2
   3  -9  -1 537.622 66.7175   3
   3  -9  -1 478.967 62.0580   2
  -3  -9   0 268.734 23.8810   2
  -3   9   0 256.500 45.9028   2
   3  -9   0 264.635 44.6723   3
   3  -9   0 274.721 47.9762   2
  -3  -9   0 63.2722 18.5546   2
  -3  -9  -1 2291.70 97.4989   2
   3  -9   1 1984.93 118.597   3
  -3   9  -1 1711.03 125.399   2
   3  -9   1 1872.69 130.573   2
  -3  -9  -2 721.524 65.3914   2
   3  -9   2 592.682 62.4564   3
  -3  -9  -2 649.677 73.1674   1
   3  -9   2 579.950 76.4526   2
   3  -9   3-4.98066 10.0980   2
  -3  -9  -3 7.28821 5.06927   2
   3  -9   3 10.1904 15.8795   3
  -3  -9  -3 6.71474 15.6782   1
   3  -9   4 100.060 34.1246   2
  -3  -9  -4 100.377 34.1522   1
   3  -9   4 77.8090 19.9343   3
   3  -9   5 760.421 105.116   2
  -3  -9  -5 891.475 109.409   1
   3  -9   5 394.865 42.7982   3
  -3  -9  -6 12.1275 14.9347   1
   3  -9   6 7.60798 7.05608   2
   3  -9   7-8.67251 19.1303   2
  -3  -9  -7-3.45841 10.1809   1
  -3  -9  -8 8.65210 20.2600   1
   3  -9   8 14.8125 13.4306   2
  -3  -9  -9 25.3912 36.7754   1
   3  -9   9 78.6944 52.5387   2
  -3 -10  11-20.1394 20.5126   3
  -3 -10  10 23.2750 20.5954   3
  -3 -10   9-1.43799 5.51968   3
  -3 -10   8 263.161 70.4813   3
  -3 -10   7 9.01616 17.6558   3
  -3 -10   6 403.497 77.4933   3
   3  10  -6 267.980 43.2407   2
  -3 -10   5 45.6282 23.2758   3
   3  10  -5 36.3326 13.1432   2
   3 -10  -4 117.418 37.4990   2
   3  10  -4 146.658 22.3694   2
  -3 -10   4 157.220 45.7013   3
   3 -10  -3 244.766 52.3076   2
  -3 -10   3 295.018 60.5816   3
   3 -10  -2 2215.09 147.171   2
   3 -10  -1 746.687 82.5184   2
  -3 -10   0 192.917 21.9697   2
  -3  10   0 161.794 39.0558   2
   3 -10   0 162.488 38.0483   2
   3 -10   0 190.158 39.1666   3
  -3 -10   0 102.589 20.8122   2
  -3 -10  -1 50.7668 14.0431   2
  -3  10  -1 76.8598 28.4266   2
   3 -10   1 22.8431 15.9712   2
   3 -10   1 44.2301 20.3584   3
  -3 -10  -2 259.773 39.2119   2
   3 -10   2 194.779 36.5079   3
   3 -10   2 172.949 44.9741   2
  -3 -10  -3 31.7660 19.3984   1
  -3 -10  -3 27.0617 14.6228   2
   3 -10   3 22.4440 11.3641   3
   3 -10   3 20.6818 13.1043   2
   3 -10   4 358.831 67.9740   2
  -3 -10  -4 417.625 69.9838   1
   3 -10   4 325.478 43.3181   3
  -3 -10  -5 37.7127 30.6193   1
   3 -10   5 3.92070 15.1566   2
   3 -10   5 12.0235 12.0962   3
  -3 -10  -6 26.5171 10.3358   1
   3 -10   6 17.1418 6.74142   2
  -3 -10  -7 4.83246 18.7130   1
   3 -10   7 7.72505 18.7956   2
   3 -10   8 49.7380 32.8261   2
  -3 -10  -8 40.9011 39.1077   1
  -3 -10  -9 4.13158 31.9290   1
   3 -10   9 4.69729 22.3419   2
  -3 -11  11 89.5135 43.7229   3
  -3 -11  10 1.17083 4.83919   3
  -3 -11   9 8.09450 7.16509   3
  -3 -11   8-12.8184 14.3619   3
  -3 -11   7 268.540 64.9221   3
  -3 -11   6 286.670 66.5330   3
   3  11  -6 190.540 35.7610   2
  -3 -11   5 86.7909 36.6431   3
   3  11  -5 98.1125 23.1627   2
   3 -11  -4 336.294 65.4173   2
  -3 -11   4 423.790 78.4494   3
   3  11  -4 461.835 41.1442   2
   3 -11  -3 2209.26 153.783   2
   3 -11  -2 6.55711 13.3920   2
   3 -11  -1 76.8766 22.4411   2
  -3 -11   0 3.06499 6.37910   2
   3 -11   0 8.68577 13.8880   2
  -3 -11   0 2.80282 4.66150   2
   3 -11   0 15.3094 14.7793   3
  -3 -11  -1 832.441 63.0670   2
   3 -11   1 700.179 74.3260   3
   3 -11   1 633.268 81.1632   2
  -3 -11  -2-5.64552 7.20471   2
   3 -11   2 6.47630 3.41784   3
   3 -11   2 14.4851 15.9075   2
  -3 -11  -3 91.4736 27.3348   2
   3 -11   3 55.0787 18.4052   3
   3 -11   3 59.5895 28.7113   2
   3 -11   4 30.1424 14.4182   2
  -3 -11  -4 51.9455 25.2078   1
   3 -11   4 46.2087 18.1244   3
   3 -11   5 278.506 65.7380   2
  -3 -11  -5 333.243 68.8355   1
   3 -11   5 172.278 31.8861   3
   3 -11   6-1.45100 11.4253   2
  -3 -11  -6 8.95196 25.7630   1
   3 -11   7 10.4129 11.3745   2
  -3 -11  -7 20.8099 29.4738   1
  -3 -11  -8 109.746 59.7611   1
   3 -11   8 173.517 64.3883   2
   3 -11   9 21.2182 26.3865   2
  -3 -11  -9 37.1723 44.3580   1
  -3 -12  10 195.634 62.9766   3
  -3 -12   9 33.0821 11.9416   3
  -3 -12   8 436.242 93.2909   3
  -3 -12   7 24.8101 18.2694   3
   3  12  -6 74.1277 13.7799   1
  -3 -12   6 68.4511 32.8085   3
   3  12  -5 3.44825 7.87226   2
  -3 -12   5 21.6618 19.3957   3
   3 -12  -4 118.706 45.8965   2
   3  12  -4 153.939 25.0801   2
   3  12  -3 301.961 20.4355   1
   3 -12  -3 298.970 62.0250   2
   3 -12  -2-0.87793 7.23867   2
   3  12  -2 2.19857 2.65705   1
   3 -12  -1 45.0734 23.6937   2
   3  12  -1 59.6549 15.8714   1
  -3 -12   1 52.9402 9.78125   2
  -3 -12   0 5.61630 8.76004   2
   3  12   0 14.2762 7.36381   1
   3 -12   0 13.2517 17.9124   2
   3 -12   1 112.924 34.3319   2
   3 -12   1 72.4453 22.9643   3
  -3 -12  -1 94.3981 21.4992   2
  -3 -12  -2 1047.76 86.3644   2
   3 -12   2 760.854 77.1157   3
   3 -12   2 875.108 98.8214   2
  -3 -12  -3 10.1742 10.6604   2
   3 -12   3 15.8666 11.0548   2
   3 -12   4 773.862 103.912   2
   3 -12   5 20.4637 21.0228   2
   3 -12   6 3.25464 9.26124   2
   3 -12   7-16.4097 19.7682   2
   3 -12   8-8.82987 17.4771   2
   3 -12   9 0.90712 38.4457   2
  -3 -13  10 17.3574 15.4631   3
  -3 -13   9 5.95736 17.9044   3
  -3 -13   8 9.82230 15.4777   3
  -3 -13   7 471.440 95.2682   3
  -3 -13   6 90.7081 39.0726   3
   3  13  -5 3641.23 80.2351   1
  -3 -13   5 3748.02 250.685   3
   3  13  -5 2842.02 131.369   2
   3 -13  -4 50.1725 27.8363   2
   3  13  -4 84.7010 19.6504   2
   3  13  -4 32.1992 7.17543   1
  -3 -13   3 1926.81 73.4201   2
   3  13  -3 2387.14 73.2306   1
   3 -13  -3 2235.20 171.503   2
   3  13  -2 77.3202 16.5494   1
  -3 -13   2 69.6974 11.5724   2
   3 -13  -2 66.4622 29.8322   2
   3 -13  -1 100.796 29.0705   2
   3  13  -1 124.168 24.8324   1
  -3 -13   1 119.591 17.8488   2
  -3 -13   0 22.2400 9.95512   2
   3 -13   0-0.25111 7.49024   2
   3  13   0 1.49419 5.37039   1
   3  13   1 674.845 71.1590   1
   3 -13   1 580.292 79.6964   2
   3 -13   2 23.2464 12.0840   2
  -3 -13  -2 42.0406 17.3635   2
  -3 -13  -3 91.2942 30.3008   2
   3 -13   3 64.8588 29.9498   2
   3 -13   4 21.4972 24.9093   2
   3 -13   5 3.88541 8.21529   2
   3 -13   6 26.5334 26.5389   2
   3 -13   7 21.9946 10.5320   2
   3 -13   8 1.63335 28.5816   2
  -3 -14  10 54.4835 31.9042   3
  -3 -14   9 10.0518 5.10805   3
  -3 -14   8 474.941 99.2807   3
  -3 -14   7 12.1469 15.6568   3
  -3 -14   6 4.67776 20.6378   3
  -3 -14   5 39.1533 29.5197   3
   3  14  -5 55.6906 16.2254   2
   3 -14  -5 57.8184 31.6705   2
   3 -14  -4 46.2900 22.4529   2
   3  14  -4 58.3321 17.5926   2
  -3 -14   4 34.4537 10.1275   2
   3 -14  -3 125.880 44.3834   2
   3  14  -3 101.028 17.2326   1
  -3 -14   3 88.6008 18.0428   2
  -3 -14   2 789.607 45.9652   2
   3  14  -2 850.290 57.6711   1
   3 -14  -2 824.465 99.4461   2
   3  14  -1 47.8827 16.6261   1
   3 -14  -1 55.8319 21.0044   2
  -3 -14   1 61.8953 15.0167   2
   3  14   0 449.542 54.4170   1
   3 -14   0 317.362 61.2287   2
  -3 -14   0 459.764 47.7470   2
   3 -14   1-16.8008 20.5374   2
   3  14   1 13.5514 9.28889   1
   3 -14   2 472.365 76.8740   2
  -3 -14  -3 18.7622 20.3521   2
   3 -14   3 4.48709 7.65678   2
   3 -14   4 1237.60 135.725   2
   3 -14   5-23.8115 28.4652   2
   3 -14   6 29.7775 30.2048   2
   3 -14   7 9.94485 18.6833   2
   3 -14   8 3.76545 22.6522   2
  -3 -15  10-0.52737 11.5167   3
  -3 -15   9 36.8398 34.5850   3
  -3 -15   8 1.34155 8.56761   3
  -3 -15   7 402.828 88.5101   3
  -3 -15   6 29.5181 20.6770   3
   3 -15  -5 48.5586 32.1549   2
  -3 -15   4 1505.36 88.5416   2
   3  15  -4 1981.60 101.306   2
   3 -15  -4 1929.99 166.455   2
  -3 -15   3 3370.40 114.938   2
   3  15  -3 2644.36 98.6255   1
   3 -15  -3 3488.37 219.217   2
  -3 -15   2 147.712 22.7778   2
   3 -15  -2 120.872 40.7986   2
   3  15  -2 151.939 26.4089   1
   3  15  -1 71.5187 19.7297   1
   3 -15  -1 64.0373 21.9431   2
  -3 -15   1 99.3273 21.0372   2
   3  15   0 117.196 28.0964   1
  -3 -15   0 118.852 26.0779   2
   3 -15   0 119.539 40.2182   2
   3  15   1 786.531 78.6486   1
   3 -15   1 666.710 91.8503   2
   3 -15   2-3.98752 19.8736   2
   3 -15   3-10.1857 22.4434   2
  -3 -15  -3 5.14748 14.8774   2
   3 -15   4 194.133 57.6000   2
   3 -15   5 27.7610 12.7063   2
   3 -15   6 34.0657 26.5345   2
   3 -15   7 14.1159 16.7024   2
   3 -15   8-27.2601 7.81156   2
  -3 -16  10 20.4652 32.8954   3
  -3 -16   9 35.9900 28.2461   3
  -3 -16   8 36.1721 31.9651   3
  -3 -16   7-17.2499 11.9238   3
  -3 -16   6 73.6014 42.2248   3
   3 -16  -5 50.4525 33.5004   2
  -3 -16   5 1.84733 6.00315   2
   3  16  -4 51.3171 17.5581   2
   3 -16  -4 80.5059 40.2288   2
  -3 -16   4 44.2117 17.6577   2
  -3 -16   3 644.807 54.0061   2
   3 -16  -3 748.637 104.081   2
   3  16  -2 1057.28 73.1207   1
   3 -16  -2 960.557 113.455   2
  -3 -16   2 1007.26 64.2446   2
   3 -16  -1 35.3098 19.1523   2
  -3 -16   1 43.2724 15.3651   2
   3  16  -1 26.5424 12.9617   1
   3  16   0 3051.20 149.148   1
  -3 -16   0 3124.94 137.704   2
   3 -16   0 2662.62 187.716   2
  -3 -16  -1 152.454 33.5145   2
   3 -16   1 129.709 41.5880   2
   3  16   1 119.038 29.6764   1
   3 -16   2 488.286 81.8893   2
   3 -16   3 61.6911 30.2225   2
   3 -16   4 397.764 79.1916   2
   3 -16   5 187.867 56.3504   2
   3 -16   6-2.18829 2.33527   2
   3 -16   7-10.8717 20.1776   2
   3 -16   8 5.57618 11.2458   2
  -3 -17   9-5.46448 12.0829   3
  -3 -17   8 49.6732 35.9619   3
  -3 -17   7 282.516 80.9430   3
   3 -17  -6 12.0542 20.1740   2
   3 -17  -5 25.0746 23.3408   2
  -3 -17   5 22.1359 15.6238   2
   3 -17  -4 63.4805 31.6006   2
  -3 -17   4 60.8674 21.0849   2
  -3 -17   3 195.404 33.1723   2
   3 -17  -3 209.225 53.4878   2
   3  17  -2 1144.70 80.2359   1
   3 -17  -2 944.314 120.249   2
  -3 -17   2 1202.09 75.6418   2
   3 -17  -1 48.1761 26.0634   2
  -3 -17   1 147.108 28.6196   2
   3  17  -1 120.869 30.1081   1
  -3 -17   0 259.540 42.8442   2
   3  17   0 209.773 39.9800   1
   3 -17   0 178.727 52.5172   2
  -3 -17  -1 1843.80 130.105   2
   3 -17   1 1895.28 160.791   2
   3 -17   2 1.99657 8.78855   2
   3 -17   3 211.351 57.3772   2
   3 -17   4 64.1884 34.4785   2
   3 -17   5 187.072 56.4555   2
   3 -17   6 49.4936 35.5693   2
   3 -17   7 34.8834 27.8273   2
   3 -17   8 17.1704 36.9379   2
  -3 -18   9 14.7281 27.9952   3
  -3 -18   8 70.3147 42.7146   3
  -3 -18   7 59.7095 32.4332   3
   3 -18  -6 268.551 78.5368   2
   3 -18  -5 298.028 80.7127   2
  -3 -18   5 200.935 41.2476   2
   3 -18  -4 219.255 63.7646   2
  -3 -18   4 184.435 34.8661   2
  -3 -18   3 43.5186 17.5244   2
   3 -18  -3 63.1161 30.9647   2
   3 -18  -2 25.6402 6.54452   2
   3  18  -2 35.2695 15.1846   1
  -3 -18   2 49.1090 17.1249   2
   3  18  -1 308.645 48.1060   1
   3 -18  -1 311.890 65.3817   2
  -3 -18   1 351.370 45.8641   2
   3  18   0 601.021 70.3297   1
  -3 -18   0 628.509 67.5490   2
   3 -18   0 500.736 85.8521   2
  -3 -18  -1 130.431 36.2376   2
   3 -18   1 75.6846 33.6667   2
   3 -18   2 502.406 88.1418   2
   3 -18   3 675.680 104.278   2
   3 -18   4 68.8893 34.5871   2
   3 -18   5-12.5756 7.19295   2
   3 -18   6 93.7346 45.1540   2
   3 -18   7 21.1919 21.6726   2
  -3 -19   9 17.8446 28.3717   3
  -3 -19   8 1.59360 17.4994   3
  -3 -19   7 108.354 49.0501   3
   3 -19  -7 103.452 50.2384   2
   3 -19  -6 45.7827 38.2252   2
   3 -19  -5 77.4505 44.3720   2
  -3 -19   5 19.3432 15.9613   2
   3 -19  -4 3.24255 24.4444   2
  -3 -19   4 4.51519 11.7294   2
  -3 -19   3 881.158 74.5160   2
   3 -19  -3 878.584 127.477   2
   3  19  -2 616.516 64.3251   1
   3 -19  -2 795.427 113.718   2
  -3 -19   2 683.643 66.0179   2
   3  19  -1 180.131 37.7801   1
   3 -19  -1 156.744 48.9164   2
  -3 -19   1 188.632 36.0301   2
  -3 -19   0 185.645 38.5764   2
   3 -19   0 121.586 43.9798   2
   3  19   0 145.398 34.8353   1
  -3 -19  -1 123.724 37.0841   2
   3 -19   1 84.6393 35.6790   2
   3 -19   2 75.3933 32.3580   2
   3 -19   3 4.66984 6.56633   2
   3 -19   4 27.2880 27.5319   2
   3 -19   5 381.473 88.7203   2
   3 -19   6 13.0533 10.8198   2
   3 -19   7 9.09045 17.4141   2
  -3 -20   8 313.189 92.8525   3
   3 -20  -7 19.6579 13.8972   2
  -3 -20   7-18.6657 6.31768   3
   3 -20  -6 1074.77 151.184   2
   3 -20  -5 85.1253 45.7926   2
   3 -20  -4 451.068 93.4369   2
  -3 -20   4 260.307 45.2553   2
  -3 -20   3 136.769 31.9330   2
   3 -20  -3 105.451 45.3715   2
   3 -20  -2 281.198 68.6564   2
   3  20  -2 272.911 44.3856   1
  -3 -20   2 362.273 51.0589   2
   3 -20  -1-27.3033 26.4684   2
  -3 -20   1 8.58735 7.28910   2
   3  20  -1 20.8378 14.7195   1
  -3 -20   0 681.167 77.2731   2
   3 -20   0 603.402 100.362   2
  -3 -20  -1 121.094 37.3826   2
   3 -20   1 130.451 46.4839   2
   3 -20   2 435.869 86.1815   2
  -3 -20  -2 509.805 75.6914   2
   3 -20   3 161.739 51.6553   2
   3 -20   4 40.3608 25.4326   2
   3 -20   5-9.96899 7.36516   2
   3 -20   6 41.0679 31.2348   2
   3 -20   7 4.50210 22.5943   2
  -3 -21   8 13.6970 24.5072   3
   3 -21  -8 29.3597 28.9479   2
   3 -21  -7 461.501 108.718   2
   3 -21  -6-31.1426 24.4311   2
   3 -21  -5-5.48459 18.3506   2
  -3 -21   4 25.4066 19.9503   2
   3 -21  -4 29.8380 24.1134   2
  -3 -21   3 643.052 71.5053   2
   3 -21  -3 703.574 117.551   2
   3 -21  -2 221.322 65.0652   2
  -3 -21   2 148.891 36.1270   2
   3 -21  -1 479.716 94.1702   2
  -3 -21   1 531.752 66.0532   2
  -3 -21   0 16.0662 17.3058   2
   3 -21   0 40.7990 29.1454   2
  -3 -21  -1 289.852 57.0207   2
   3 -21   1 258.354 63.6566   2
  -3 -21  -2 131.745 48.1005   2
   3 -21   2 157.186 53.2548   2
   3 -21   3 189.139 61.2821   2
   3 -21   4 60.9731 34.9037   2
   3 -21   5 415.664 95.0007   2
   3 -21   6 29.6920 32.1585   2
   3 -21   7 13.4692 19.8552   2
   3 -22  -7 29.9447 23.3399   2
   3 -22  -6 621.062 124.833   2
   3 -22  -5 37.7255 40.2341   2
   3 -22  -4 112.373 46.6176   2
  -3 -22   3 3.22641 16.2170   2
   3 -22  -3 1.55924 14.6051   2
   3 -22  -2 350.229 78.9292   2
  -3 -22   2 338.271 51.3491   2
   3 -22  -1-35.6763 33.3500   2
  -3 -22   1 28.5773 17.8313   2
  -3 -22   0 22.2244 8.95204   2
   3 -22   0 2.29481 4.83176   2
  -3 -22  -1 30.9434 26.9182   2
   3 -22   1 38.8461 26.7368   2
   3 -22   2 541.898 97.9981   2
  -3 -22  -2 387.365 84.2288   2
   3 -22   3-0.07378 13.6198   2
   3 -22   4 58.9546 33.6082   2
   3 -22   5 25.4707 24.8714   2
   3 -22   6 11.0376 25.4347   2
   3 -23  -7 184.514 73.4198   2
   3 -23  -6-21.7476 32.8361   2
   3 -23  -5 78.2216 50.6119   2
   3 -23  -4 9.38441 21.9388   2
   3 -23  -3 357.418 86.4726   2
   3 -23  -2-10.8456 9.73331   2
  -3 -23   2-0.53625 8.20690   2
   3 -23  -1 260.851 72.4954   2
  -3 -23   1 307.426 52.9082   2
  -3 -23   0 221.314 46.7770   2
   3 -23   0 167.446 60.1186   2
  -3 -23  -1 10.3558 22.0439   2
   3 -23   1 6.32665 4.82773   2
  -3 -23  -2 440.908 74.1600   2
   3 -23   2 439.334 90.6465   2
  -3 -23  -3 52.0245 32.6744   2
   3 -23   3 5.85447 21.4644   2
   3 -23   4 79.2812 52.2122   2
   3 -23   5 273.573 81.8875   2
   3 -23   6 21.2792 30.8107   2
   3 -24  -7 35.2466 37.9227   2
   3 -24  -6 416.569 100.893   2
   3 -24  -5 37.2593 24.9154   2
   3 -24  -4 305.470 83.2049   2
   3 -24  -3 17.1568 21.1283   2
   3 -24  -2 225.767 64.9070   2
   3 -24  -1 13.8646 25.0020   2
  -3 -24   1 6.21983 7.44310   2
  -3 -24   0 238.869 51.4305   2
   3 -24   0 281.631 73.2581   2
  -3 -24  -1 49.3137 22.9334   2
   3 -24   1 24.6595 24.3819   2
  -3 -24  -2 50.0514 33.4421   2
   3 -24   2 70.4202 37.0423   2
  -3 -24  -3 18.8832 23.0325   2
   3 -24   3-10.0528 21.1143   2
   3 -24   4 78.7462 45.8207   2
   3 -24   5 23.2949 33.8209   2
   3 -24   6 35.0556 39.6530   2
   3 -25  -6 42.0760 33.4466   2
   3 -25  -5 98.4387 58.4437   2
   3 -25  -4 83.3238 47.3595   2
   3 -25  -3 277.351 76.2446   2
   3 -25  -2 25.1844 23.6952   2
   3 -25  -1 49.0321 27.8183   2
  -3 -25   1 44.5534 23.5774   2
  -3 -25   0-5.96872 11.5428   2
   3 -25   0-2.48536 23.4908   2
  -3 -25  -1 300.601 64.4899   2
   3 -25   1 314.676 80.5346   2
  -3 -25  -2-2.66520 13.8216   2
   3 -25   2 0.24048 9.60223   2
  -3 -25  -3 17.2289 30.3491   2
   3 -25   3-17.9545 23.6463   2
   3 -25   4 74.5689 45.7301   2
   3 -25   5 11.4119 11.7855   2
   3 -26  -6 25.5391 34.7801   2
   3 -26  -5 32.6807 30.2305   2
   3 -26  -4 123.140 58.9957   2
   3 -26  -3 13.2839 17.4774   2
   3 -26  -2 214.201 72.3956   2
   3 -26  -1 53.0903 40.3144   2
  -3 -26   0 392.674 68.7843   2
   3 -26   0 385.224 91.0424   2
  -3 -26  -1 8.41885 20.5964   2
   3 -26   1 26.0941 25.7962   2
  -3 -26  -2 118.545 45.1480   2
   3 -26   2 59.0022 36.5936   2
  -3 -26  -3 16.1107 16.2135   2
   3 -26   3-6.30446 26.9976   2
  -3 -26  -4 71.0966 37.1776   2
   3 -26   4 17.2681 28.7264   2
   3 -26   5 8.79805 5.51942   2
   3 -27  -5 56.0955 36.5679   2
   3 -27  -4 38.7436 38.2938   2
   3 -27  -3 383.480 100.082   2
   3 -27  -2-19.1350 37.2599   2
   3 -27  -1 42.8097 35.7510   2
   3 -27   0 40.1501 39.6424   2
   3 -27   1 254.530 77.3571   2
  -3 -27  -2 89.4654 48.4467   2
   3 -27   2 28.3809 23.1678   2
  -3 -27  -3 34.9178 34.3192   2
   3 -27   3-4.84227 27.3609   2
  -3 -27  -4 57.2454 35.7005   2
   3 -27   4-14.1223 22.7065   2
   3 -28  -4-16.9039 29.9599   2
   3 -28  -3-8.95421 32.2923   2
   3 -28  -2 137.988 55.3411   2
   3 -28  -1 21.5415 39.4263   2
   3 -28   0 121.522 55.9108   2
   3 -28   1 14.9492 17.6763   2
   3 -28   2 77.8807 38.9523   2
  -3 -28  -3 35.3798 36.7095   2
   3 -28   3 2.09671 7.15566   2
  -3 -28  -4 85.7962 42.3973   2
  -3 -28  -5 0.59461 37.1636   2
   3 -29  -3 77.4802 44.2921   2
   3 -29  -2 52.8763 38.6225   2
   3 -29  -1 11.6456 23.5794   2
   3 -29   0 14.2187 19.0508   2
   3 -29   1 48.5545 32.3141   2
   3 -29   2 26.5698 38.3700   2
   3 -30  -2 18.2903 7.75765   2
   3 -30  -1 37.0433 45.0746   2
   3 -30   0 76.1405 54.2925   2
   3 -30   1 22.3552 37.0481   2
  -4   0  10 3.99744 17.8555   3
  -4   0   9 8.46014 11.3191   3
  -4   0   8 30.2342 19.9201   3
  -4   0   7 19.6296 27.2379   3
  -4   0   6 2.85315 16.7515   3
  -4   0   5 74.5092 129.611   3
   4   0  -5 8.99335 12.5363   2
  -4   0   4 1452.91 49.2680   1
  -4   0   4 1474.18 139.136   3
   4   0  -4 1527.54 92.0892   2
  -4   0   3 842.633 98.3076   3
   4   0  -3 550.496 62.9066   2
  -4   0   2 4118.86 208.053   3
   4   0  -2 4461.42 128.992   2
  -4   0   1 14.1555 11.5296   3
   4   0  -1-1.44242 5.10022   2
   4   0   0 331.962 41.2222   2
  -4   0   0 329.430 53.6267   3
  -4   0   0 143.174 37.6847   2
   4   0   1 6.29373 5.26437   2
  -4   0  -1 4.28035 12.7234   2
  -4   0  -1 13.5598 13.0039   3
   4   0   2 122.144 36.3683   2
  -4   0  -2 142.127 31.9485   2
  -4   0  -2 178.282 33.0111   3
   4   0   3 21.7150 15.3347   2
  -4   0  -3 39.6325 16.6062   2
   4   0   4 142.207 39.8919   2
   4   0   5-6.22304 10.0801   2
  -4   0  -6 17.7297 17.9679   1
  -4   0  -7 8.48287 11.1660   1
  -4   0  -8 445.696 102.584   1
  -4  -1  10 4.06691 10.9346   3
  -4   1  10 8.13848 17.8800   3
  -4  -1   9 173.569 63.9012   3
  -4   1   9 222.032 70.2444   3
  -4  -1   8-14.6288 31.7633   3
  -4   1   8-14.2276 14.3400   3
  -4  -1   7 4.47535 15.6887   3
  -4   1   7-10.0390 15.1218   3
  -4  -1   6-6.60374 17.9456   3
  -4   1   6 6.54078 9.32601   3
   4  -1  -6 24.3374 13.9403   2
  -4  -1   5 5100.46 265.401   3
  -4   1   5 5635.84 286.795   3
  -4   1   5 4279.69 113.594   1
   4  -1  -4 44.2630 18.8045   2
   4   1  -4 13.3125 9.46650   2
  -4  -1   4 232.012 52.5129   3
  -4   1   4 232.543 61.1260   3
  -4   1   4 5.04128 4.15811   1
  -4  -1   3 2584.40 171.597   3
  -4   1   3 2613.64 173.539   3
   4  -1  -3 2684.84 117.940   2
   4   1  -3 2723.24 96.4078   2
  -4  -1   2 648.907 81.0424   3
  -4   1   2 1122.09 113.816   3
   4   1  -2 500.262 42.0176   2
   4   1  -1 171.029 23.7915   2
  -4  -1   1 437.990 63.3267   3
  -4   1   1 160.194 38.2447   3
   4  -1  -1 206.311 31.3032   2
   4  -1   0 70.7323 19.2211   2
  -4   1   0 45.9442 20.4201   2
  -4  -1   0 14.6298 13.1195   2
   4   1   0 67.3913 17.8447   2
   4  -1   0 65.8413 27.6788   3
  -4  -1   0 56.1259 25.7541   3
  -4   1   0 64.7189 23.0914   3
   4  -1   1 12.1617 9.88332   2
  -4   1  -1-3.02242 14.7007   2
  -4  -1  -1-15.7982 9.64822   2
   4   1   1 9.08314 8.47654   2
  -4  -1  -1 8.37287 12.1361   3
  -4   1  -1 4.67654 12.3545   3
   4  -1   2 57.7634 23.4004   2
  -4   1  -2 57.6415 22.3460   2
  -4  -1  -2 94.6751 23.2963   2
   4   1   2 93.6422 29.1888   2
  -4  -1  -2 99.0278 26.0690   3
   4  -1   3 496.174 74.8031   2
   4   1   3 466.931 67.0956   2
  -4  -1  -3 250.180 46.0019   2
   4  -1   4 20.5773 15.6052   2
   4   1   4-5.27079 7.34640   2
  -4  -1  -5 28.2039 16.8397   1
   4  -1   5 61.3619 28.8396   2
  -4  -1  -6-6.24698 13.8922   1
   4  -1   6-4.84184 10.8807   2
  -4   1  -6 21.1857 13.3979   1
  -4   1  -7 125.352 50.7244   1
  -4  -1  -7 95.3618 47.8441   1
  -4   1  -8 38.5909 39.3642   1
  -4  -1  -8 42.0147 50.5652   1
  -4  -2  10 39.3538 32.2550   3
  -4   2  10 63.7950 35.1493   3
  -4  -2   9 15.1214 21.1751   3
  -4   2   9-4.41062 26.8635   3
  -4  -2   8 30.1538 18.1966   3
  -4   2   8 32.0228 28.0110   3
  -4  -2   7 2.69892 21.1310   3
  -4   2   7-4.13303 17.9757   3
  -4  -2   6 53.3239 31.8804   3
  -4   2   6 27.0511 19.3891   3
   4   2  -5 226.190 37.9051   2
  -4   2   5 914.524 59.1235   1
  -4  -2   5 1006.44 125.723   3
  -4   2   5 1078.99 125.004   3
   4  -2  -5 1120.05 99.2009   2
   4   2  -4 236.912 31.7056   2
  -4  -2   4 1257.42 126.840   3
  -4   2   4 1384.34 72.2313   1
  -4   2   4 1112.33 119.948   3
   4  -2  -4 1172.70 89.1287   2
   4   2  -4 1196.00 69.9502   2
   4   2  -3 109.239 16.1112   2
  -4  -2   3 100.553 31.3515   3
   4   2  -3 24.2015 9.26433   2
   4   2  -2 1320.54 50.3922   2
  -4  -2   2 1960.59 143.027   3
  -4   2   2 1827.24 141.514   3
   4  -2  -2 1862.27 98.8274   2
   4   2  -1 907.592 48.5539   2
  -4   2   1 966.689 97.3234   3
  -4  -2   1 1187.36 107.310   3
   4  -2  -1 1046.12 75.3162   2
  -4   2   0 107.161 27.8232   2
  -4  -2   0 48.4544 20.2818   2
   4  -2   0 142.173 39.4782   3
   4   2   0 105.341 20.9147   2
  -4  -2   0 123.621 33.9078   3
  -4   2   0 138.555 32.6677   3
   4  -2   0 143.389 29.7370   2
   4  -2   1 152.521 33.9399   2
  -4   2  -1 115.226 27.6701   2
   4  -2   1 151.402 40.1150   3
  -4  -2  -1 120.309 30.3621   2
  -4  -2  -1 147.649 32.8429   3
   4   2   1 120.960 28.4784   2
  -4   2  -1 158.190 34.5289   3
   4  -2   2 93.2430 27.8788   2
  -4   2  -2 163.471 39.2787   2
  -4  -2  -2 58.2570 19.9849   2
  -4  -2  -2 103.802 30.1382   3
   4   2   2 74.2095 28.4474   2
   4  -2   3 133.648 37.5895   2
  -4  -2  -3 132.500 26.6240   3
  -4  -2  -3 87.7662 27.2786   2
   4   2   3 150.256 38.0056   2
  -4  -2  -3 165.227 44.0672   1
  -4  -2  -4 80.8807 33.3372   1
   4  -2   4 95.5799 33.8302   2
  -4  -2  -5-13.3175 20.3182   1
   4  -2   5-1.83096 3.75750   2
  -4  -2  -6 2.54780 11.5148   1
   4  -2   6 27.2132 26.3359   2
  -4   2  -7 105.191 45.7760   1
  -4  -2  -7 24.9543 22.0736   1
  -4  -2  -8 167.686 66.4737   1
  -4   2  -8 198.357 68.6063   1
  -4  -3  10 33.1126 28.4763   3
  -4   3  10 4.75969 10.2735   3
  -4  -3   9 206.997 63.5430   3
  -4   3   9 264.267 72.9842   3
  -4  -3   8-24.8569 24.5664   3
  -4   3   8 18.7660 18.9181   3
  -4  -3   7 1.66487 1.02502   3
  -4   3   7-9.23209 18.1988   3
  -4  -3   6 192.233 55.5265   3
  -4   3   6 184.603 51.7806   3
  -4   3   5 1991.65 96.1533   1
  -4  -3   5 2069.25 172.871   3
  -4   3   5 1978.44 167.841   3
   4  -3  -5 2030.49 135.427   2
   4   3  -4 48.7876 13.0781   2
  -4  -3   4 517.429 85.2638   3
  -4   3   4 312.088 66.2516   3
   4  -3  -4 419.536 56.2746   2
   4   3  -4 347.992 34.0228   2
   4  -3  -3 176.082 36.1514   2
  -4  -3   3 171.097 44.1594   3
  -4   3   3 143.012 39.1006   3
  -4  -3   2 340.547 23.2021   1
  -4  -3   2 529.865 78.1360   3
  -4   3   2 492.652 75.0726   3
   4  -3  -2 653.698 74.0682   2
  -4  -3   1 1071.49 64.3404   1
  -4  -3   1 927.775 95.0822   3
  -4   3   1 1023.01 101.156   3
   4  -3  -1 1069.98 80.3468   2
  -4  -3   0 265.634 38.7610   1
   4   3   0 210.006 27.5155   2
  -4   3   0 155.219 36.0529   2
  -4  -3   0 53.2840 21.8629   2
   4  -3   0 244.647 50.3980   3
  -4  -3   0 211.805 42.6435   3
  -4   3   0 238.540 45.3328   3
   4  -3   0 263.182 41.4343   2
  -4  -3  -1 32.8835 13.7509   1
   4  -3   1 24.3753 16.8678   2
  -4   3  -1 23.0503 10.1841   2
   4  -3   1 38.3532 19.8170   3
  -4  -3  -1 25.4689 14.4341   2
  -4  -3  -1 47.3147 18.0646   3
   4   3   1 37.9251 15.1009   2
   4  -3   2 226.078 45.5368   2
   4  -3   2 273.736 46.9378   3
  -4   3  -2 158.865 37.7199   2
  -4  -3  -2 168.893 39.2527   1
  -4  -3  -2 170.143 32.1315   3
  -4  -3  -2 213.858 37.3098   2
  -4  -3  -3 369.928 65.8837   1
   4  -3   3 194.289 44.1741   2
  -4  -3  -3 118.039 31.6405   3
  -4  -3  -3 55.9103 19.0805   2
   4  -3   4 16.0169 15.1834   2
  -4  -3  -4 30.0157 17.0294   1
   4  -3   5 3.50953 10.9666   2
  -4  -3  -5 2.18672 12.0941   1
   4  -3   6-11.2690 9.61409   2
  -4  -3  -6 18.7023 15.4919   1
  -4  -3  -7 84.5576 44.8821   1
   4  -3   7 136.227 48.8161   2
  -4  -3  -8 3.06448 24.0634   1
  -4   3  -8 54.3271 43.2061   1
  -4  -4  10 189.426 64.0389   3
  -4  -4   9-1.69924 15.4425   3
  -4   4   9 19.1632 21.1290   3
  -4  -4   8 288.493 74.1794   3
  -4   4   8 370.927 85.0119   3
  -4  -4   7 207.701 57.8075   3
  -4   4   7 168.507 56.7968   3
  -4  -4   6 368.573 75.5966   3
  -4   4   6 273.922 66.5200   3
  -4   4   5 2310.91 113.684   1
  -4  -4   5 2031.85 168.723   3
  -4   4   5 2212.63 178.735   3
   4  -4  -5 2268.69 146.844   2
   4   4  -4 247.020 25.8973   2
  -4  -4   4 1757.11 151.210   3
  -4   4   4 1621.13 146.412   3
   4  -4  -4 1675.66 117.119   2
   4   4  -4 1769.69 64.1419   2
   4  -4  -3 141.274 35.8912   2
  -4  -4   3 182.805 48.4358   3
  -4   4   3 168.597 46.0294   3
  -4  -4   2 792.791 93.4759   3
  -4   4   2 794.831 95.4648   3
   4  -4  -2 904.729 78.3553   2
  -4  -4   1 0.63918 4.35508   1
  -4  -4   1 9.86891 25.2970   3
   4  -4  -1 5.80915 9.22388   2
  -4   4   1 2.69022 6.79506   3
  -4  -4   0 456.986 49.5485   1
  -4   4   0 270.289 44.1786   2
   4  -4   0 442.980 66.4118   3
  -4  -4   0 430.607 61.3325   3
  -4   4   0 427.167 62.7660   3
  -4  -4   0 69.5347 21.8798   2
   4  -4   0 390.643 54.7824   2
   4  -4   1 25.1236 13.3432   2
  -4   4  -1 7.41629 9.17121   2
   4  -4   1 30.5194 20.5555   3
  -4  -4  -1 25.2342 11.9723   2
  -4  -4  -1 31.2958 18.3135   3
  -4  -4  -1 19.3573 11.3532   1
   4  -4   2 522.175 71.4540   2
  -4  -4  -2 691.431 80.0456   1
   4  -4   2 615.903 70.6902   3
  -4  -4  -2 496.176 58.7977   3
  -4   4  -2 277.041 49.3891   2
  -4  -4  -2 532.644 59.6490   2
   4  -4   3 92.0525 33.7743   2
   4  -4   3 69.6802 20.5690   3
  -4  -4  -3 73.1641 20.1952   3
  -4  -4  -3 57.1053 23.7177   1
  -4  -4  -3 80.7025 30.7285   2
   4  -4   4 11.2675 18.1422   2
  -4  -4  -4 17.4015 9.77424   3
  -4  -4  -4 17.8828 6.89411   1
   4  -4   5 20.9047 20.8204   2
  -4  -4  -5 14.0785 16.0643   1
  -4  -4  -6 24.1882 17.7132   1
   4  -4   6 50.6282 26.1234   2
  -4  -4  -7-12.1859 17.3584   1
   4  -4   7 49.4950 31.7724   2
  -4   4  -8 32.8473 35.1134   1
  -4  -4  -8 5.21328 15.4859   1
  -4  -5  10 19.4030 16.5001   3
  -4  -5   9 489.571 99.7283   3
  -4  -5   8-3.96001 7.42276   3
  -4   5   8 40.0883 28.2469   3
  -4  -5   7 5.89518 1.46654   3
  -4   5   7-15.1660 19.9255   3
  -4  -5   6 383.228 76.5017   3
  -4   5   6 284.293 66.3650   3
   4  -5  -5 59.8206 25.7201   2
  -4  -5   5 1.37585 7.57825   3
  -4   5   5 4.88843 12.5751   3
  -4   5   5 36.6985 14.7596   1
   4   5  -5-0.51909 4.99865   2
  -4   5   4 809.859 106.187   3
  -4  -5   4 739.188 99.2721   3
   4  -5  -4 739.157 86.4166   2
  -4  -5   3 320.211 61.7327   3
  -4   5   3 353.509 67.0136   3
   4  -5  -3 358.152 53.1969   2
  -4  -5   2 370.148 65.3277   3
  -4   5   2 354.640 65.5293   3
   4  -5  -2 391.591 56.9147   2
  -4  -5   1 314.215 31.8556   1
  -4  -5   1 311.630 55.7179   3
  -4   5   1 323.131 57.9946   3
   4  -5  -1 302.975 47.4625   2
  -4   5   0 120.893 33.5112   2
  -4  -5   0 15.6095 9.60154   2
  -4  -5   0 167.764 30.3237   1
  -4  -5   0 159.415 37.1233   3
   4  -5   0 152.388 36.3143   2
  -4  -5  -1 48.6658 17.2796   1
  -4   5  -1 25.5510 13.5037   2
   4  -5   1 51.9388 24.3861   3
  -4  -5  -1 42.1030 17.1193   3
  -4  -5  -1 25.5223 9.50718   2
   4  -5   1 47.1132 18.8917   2
   4  -5   2 11.8793 9.57490   2
   4  -5   2 13.3669 14.7293   3
  -4  -5  -2 3.16635 11.1551   3
  -4  -5  -2-6.89043 5.16129   2
  -4  -5  -2-21.0496 18.0791   1
   4  -5   3 1373.60 127.998   2
  -4  -5  -3 1663.37 134.134   1
   4  -5   3 1571.70 106.775   3
  -4  -5  -3 1424.74 88.2621   3
  -4  -5  -3 1201.11 101.964   2
  -4  -5  -4 211.052 53.8831   1
   4  -5   4 124.453 47.4382   2
  -4  -5  -4 168.784 25.5588   3
  -4  -5  -5 0.49584 15.7020   1
   4  -5   5-0.16793 11.4396   2
  -4  -5  -6 19.5967 15.1663   1
   4  -5   6-3.32525 7.23817   2
  -4  -5  -7 78.7645 38.7830   1
   4  -5   7 69.0723 41.2127   2
  -4  -5  -8 23.4837 26.8198   1
   4  -5   8 80.9922 47.1848   2
  -4  -6  10 131.925 54.0386   3
  -4  -6   9-19.8064 12.8411   3
  -4  -6   8 456.155 93.5428   3
  -4  -6   7 50.2482 26.8126   3
  -4   6   7 42.5554 28.1434   3
  -4  -6   6 29.3586 26.1442   3
  -4   6   6 41.7950 22.5756   3
   4  -6  -5 54.3180 27.8220   2
  -4  -6   5 54.3410 29.5394   3
  -4   6   5 35.8655 20.1929   3
   4   6  -5 7.54178 4.49103   2
  -4   6   5 79.9009 25.1232   1
  -4  -6   4 1226.61 129.423   3
  -4   6   4 1433.53 139.639   3
   4  -6  -4 1243.81 110.486   2
   4  -6  -3 210.940 42.6806   2
  -4  -6   3 260.842 55.6135   3
  -4   6   3 222.619 51.0275   3
  -4  -6   2 1008.74 106.143   3
   4  -6  -2 1021.79 90.7738   2
  -4  -6   1 11.0898 9.60224   3
   4  -6  -1-5.90185 2.56363   2
  -4   6   0 141.925 36.7023   2
  -4  -6   0 9.30678 5.68275   2
  -4  -6   0 227.816 34.8908   1
  -4  -6   0 235.417 45.6688   3
   4  -6   0 242.623 43.8598   2
  -4   6  -1 14.2120 10.5664   2
  -4  -6  -1-7.15349 10.1624   1
  -4  -6  -1 8.54710 9.55026   3
   4  -6   1 6.94035 10.8475   3
  -4  -6  -1 4.65185 6.30913   2
   4  -6   1 3.24498 1.11707   2
   4  -6   2 1923.05 141.743   2
  -4  -6  -2 2203.22 139.699   1
   4  -6   2 2301.38 137.505   3
  -4  -6  -2 1877.34 116.078   3
  -4  -6  -2 2135.43 118.855   2
   4  -6   3 64.6262 29.8392   2
  -4  -6  -3 33.3349 18.0700   1
   4  -6   3 28.7056 13.8758   3
  -4  -6  -3 23.7982 14.7027   3
  -4  -6  -3 22.6793 15.4446   2
  -4  -6  -4-2.22864 10.9733   1
   4  -6   4 11.9109 2.00441   2
   4  -6   4 19.5649 12.5233   3
  -4  -6  -4 31.3712 13.9805   3
  -4  -6  -5 15.0823 9.15696   1
   4  -6   5-14.8189 19.2951   2
  -4  -6  -6 10.3627 8.87890   1
   4  -6   6 9.42396 18.7556   2
  -4  -6  -7 5.24153 24.1323   1
   4  -6   7 45.0420 41.6097   2
   4  -6   8-1.26551 10.1063   2
  -4  -6  -8 4.71526 21.6729   1
  -4  -7  10 36.0347 32.4614   3
  -4  -7   9 280.200 74.9005   3
  -4  -7   8 81.9135 44.7747   3
  -4  -7   7 12.0639 13.7314   3
  -4  -7   6 600.495 99.3731   3
   4  -7  -5 16.7559 19.1620   2
  -4  -7   5-6.11888 13.7678   3
   4  -7  -4 217.137 46.6836   2
  -4  -7   4 135.153 40.3984   3
   4  -7  -3 121.668 31.7405   2
  -4  -7   3 141.942 41.7700   3
   4  -7  -2 86.7401 29.1506   2
  -4  -7   2 65.6989 25.5331   3
  -4  -7   1 56.3075 22.8189   3
   4  -7  -1 86.1589 26.2134   2
  -4  -7   0 8.96598 9.67916   1
  -4   7   0 21.4657 19.5682   2
  -4  -7   0 2.40628 8.90846   3
   4  -7   0-5.01983 12.6107   2
  -4  -7  -1 81.9535 26.2153   1
  -4  -7  -1 67.2931 22.2362   3
   4  -7   1 52.7166 18.7074   3
  -4  -7  -1 43.2257 14.6607   2
   4  -7   1 74.5952 24.9291   2
   4  -7   2 98.8861 33.9048   2
  -4  -7  -2 77.2520 26.2267   3
   4  -7   2 103.690 30.3973   3
  -4  -7  -2 82.6580 25.5430   1
  -4  -7  -2 83.0881 23.7014   2
  -4  -7  -3 1500.92 113.231   2
   4  -7   3 1707.84 144.427   2
  -4  -7  -3 1844.58 141.844   1
   4  -7   3 1953.05 121.735   3
  -4  -7  -3 1788.51 104.745   3
   4  -7   4 29.3485 19.5360   2
   4  -7   4 11.1052 8.32463   3
  -4  -7  -4 31.2324 20.5817   1
  -4  -7  -4 29.7224 10.9316   3
   4  -7   5 38.0559 19.5168   2
  -4  -7  -5 43.9195 25.9410   1
   4  -7   6 0.72992 13.6855   2
  -4  -7  -6 21.7128 19.6128   1
   4  -7   7 188.034 61.8671   2
  -4  -7  -7 154.876 60.4875   1
  -4  -7  -8 0.16290 1.84389   1
   4  -7   8 27.9468 23.0145   2
  -4  -8   9 31.1935 21.6347   3
  -4  -8   8 12.8389 10.4244   3
  -4  -8   7 8.73229 18.0313   3
  -4  -8   6 428.865 84.5189   3
   4  -8  -5 219.358 53.4604   2
  -4  -8   5 287.041 67.8910   3
  -4  -8   4 562.207 90.4254   3
   4  -8  -4 509.650 75.9375   2
   4  -8  -3 2.49118 2.67419   2
  -4  -8   3 4.36307 10.4633   3
  -4  -8   2 607.275 86.6756   3
   4  -8  -2 720.651 83.4652   2
  -4  -8   1 87.6111 29.5499   3
   4  -8  -1 73.0565 26.2275   2
  -4   8   0 377.157 57.2113   2
  -4  -8   0 1360.94 117.172   3
   4  -8   0 1308.83 111.721   2
  -4  -8  -1 19.9336 16.4732   1
  -4  -8  -1 7.48843 13.4903   3
   4  -8   1 9.46524 14.6825   3
  -4  -8  -1 13.5282 7.99274   2
   4  -8   1-2.12670 2.81936   2
   4  -8   2 1009.85 108.580   2
  -4  -8  -2 1176.45 102.709   1
  -4  -8  -2 1059.24 90.8484   3
   4  -8   2 1063.65 95.7330   3
  -4  -8  -2 781.337 69.9634   2
  -4  -8  -3 30.0450 20.7803   2
  -4  -8  -3 6.29525 10.4082   1
   4  -8   3 32.0733 25.7018   2
  -4  -8  -3 4.49568 11.0485   3
   4  -8   3 10.0785 9.36627   3
   4  -8   4-9.36257 13.4641   2
   4  -8   4 7.30038 6.88394   3
  -4  -8  -4 5.38637 6.64017   3
  -4  -8  -4 16.4610 20.4427   1
  -4  -8  -5-0.11190 5.06658   1
   4  -8   5-4.92965 3.04316   2
  -4  -8  -6 35.8525 27.3876   1
   4  -8   6 72.5764 31.9929   2
  -4  -8  -7-11.0302 24.3318   1
   4  -8   7-19.1574 23.5024   2
  -4  -8  -8 17.0000 18.9142   1
   4  -8   8 17.4063 3.11518   2
  -4  -9   9 203.327 67.2078   3
  -4  -9   8 132.170 54.3122   3
  -4  -9   7 89.1184 41.1997   3
  -4  -9   6 82.7268 38.0010   3
   4  -9  -6 60.1333 35.4181   2
  -4  -9   5 1497.37 155.959   3
   4  -9  -5 1512.62 138.583   2
   4  -9  -4 14.5980 11.8196   2
  -4  -9   4-5.47687 17.3756   3
  -4  -9   3 374.937 72.4223   3
   4  -9  -3 440.426 67.5371   2
  -4  -9   2 652.664 91.6237   3
   4  -9  -2 595.012 76.1128   2
  -4  -9   1 451.262 72.5446   3
   4  -9  -1 394.543 62.6825   2
  -4  -9   0 25.8845 14.2361   3
   4  -9   0 22.9723 13.3865   2
  -4  -9  -1 62.7375 27.0011   3
  -4  -9  -1 79.7870 25.2394   1
  -4  -9  -1 52.2338 15.3831   2
   4  -9   1 65.8837 24.8950   2
  -4  -9  -2 83.9210 29.1931   1
  -4  -9  -2 66.2228 24.0136   3
   4  -9   2 95.3103 29.7279   3
   4  -9   2 80.8079 30.5725   2
  -4  -9  -2 39.0541 15.7647   2
  -4  -9  -3 563.925 67.8035   2
   4  -9   3 768.376 99.7006   2
  -4  -9  -3 706.821 71.4237   3
  -4  -9  -3 785.722 93.1796   1
   4  -9   3 638.139 71.5725   3
   4  -9   4 127.776 44.7534   2
  -4  -9  -4 169.854 47.2116   1
  -4  -9  -4 140.390 28.0701   3
   4  -9   5 24.8841 19.0468   2
  -4  -9  -5 35.9843 26.8021   1
   4  -9   6 10.4040 12.5614   2
  -4  -9  -6-11.0494 13.5655   1
   4  -9   7 105.269 45.7270   2
  -4  -9  -7 122.913 54.9625   1
   4  -9   8 1.91877 8.14072   2
  -4  -9  -8-17.3436 19.3432   1
  -4 -10   9 55.9863 29.9845   3
  -4 -10   8 74.0140 44.3929   3
  -4 -10   7 12.1436 13.0398   3
  -4 -10   6 479.547 94.7011   3
   4 -10  -6 505.204 92.7310   2
   4 -10  -5 1.24535 4.23536   2
  -4 -10   5 16.2353 16.4018   3
   4 -10  -4 118.987 39.1920   2
  -4 -10   4 110.948 42.3790   3
   4 -10  -3 28.3371 20.9446   2
  -4 -10   3 13.2024 13.4080   3
   4 -10  -2 296.051 58.7931   2
  -4 -10   2 397.755 72.3713   3
  -4 -10   1 29.4748 21.2192   3
   4 -10  -1 19.4618 8.87232   2
  -4 -10   0 614.364 84.6772   3
   4 -10   0 554.390 77.0188   2
  -4 -10  -1 139.946 39.2408   3
   4 -10   1 108.103 32.4620   2
  -4 -10  -1 123.854 22.4624   2
  -4 -10  -2 333.191 46.6164   2
  -4 -10  -2 344.846 56.6299   3
   4 -10   2 304.731 51.4974   3
  -4 -10  -2 344.998 58.2487   1
   4 -10   2 266.097 57.7457   2
   4 -10   3 24.0809 19.4942   2
  -4 -10  -3 0.68101 6.70835   2
  -4 -10  -3 19.5241 16.1192   3
   4 -10   3 11.9150 14.4019   3
  -4 -10  -3 32.3422 20.8641   1
  -4 -10  -4 16.3138 20.5013   1
   4 -10   4 27.2839 19.7671   2
  -4 -10  -4 15.3911 13.5827   3
  -4 -10  -5 18.0143 23.6974   1
   4 -10   5-11.3162 17.1606   2
  -4 -10  -6 137.328 53.7707   1
   4 -10   6 100.284 47.1233   2
  -4 -10  -7 28.5955 34.6822   1
   4 -10   7 17.8950 18.8020   2
   4 -10   8 39.4159 26.4608   2
  -4 -10  -8 43.4567 35.5626   1
  -4 -11   9 311.313 82.8937   3
  -4 -11   8 52.0205 39.1921   3
  -4 -11   7 92.4287 45.8418   3
   4 -11  -6 23.9583 19.4198   2
  -4 -11   6 8.74417 14.4117   3
   4 -11  -5 406.080 76.7021   2
  -4 -11   5 398.568 83.3610   3
   4 -11  -4 84.9506 33.2065   2
  -4 -11   4 90.4362 37.3978   3
   4 -11  -3 9.60491 12.0912   2
  -4 -11   3 30.2120 17.6760   3
  -4 -11   2 479.400 81.9681   3
   4 -11  -2 406.574 67.2069   2
  -4 -11   1 1357.88 135.174   3
   4 -11  -1 1169.20 113.533   2
  -4 -11   0 15.0207 15.8011   3
   4 -11   0-14.7145 19.8160   2
  -4 -11  -1 10.9320 12.5067   3
   4 -11   1-1.43072 12.0492   2
  -4 -11  -1 8.71089 7.46226   2
  -4 -11  -2 3.61831 6.75528   2
  -4 -11  -2 1.73796 11.0860   3
   4 -11   2-18.0664 24.1522   2
   4 -11   3 405.572 75.8982   2
  -4 -11  -3 333.667 53.4005   2
  -4 -11  -3 437.813 63.1683   3
   4 -11   3 395.869 58.3480   3
  -4 -11  -3 502.788 76.3303   1
   4 -11   4 4.39266 11.6296   2
  -4 -11  -4 43.7566 26.7846   1
  -4 -11  -4 19.1858 12.7494   3
  -4 -11  -5 32.6408 30.7051   1
   4 -11   5 25.3616 23.9927   2
  -4 -11  -6-0.61932 10.3333   1
   4 -11   6 15.2291 23.5930   2
  -4 -11  -7 60.3714 45.1973   1
   4 -11   7 57.6840 31.8558   2
   4 -11   8-7.77918 36.5478   2
  -4 -11  -8 1.31189 15.5267   1
  -4 -12   9 3.36218 39.1989   3
  -4 -12   8 149.653 58.1448   3
  -4 -12   7 65.9166 41.7414   3
   4 -12  -7 121.722 47.5589   2
  -4 -12   6 796.044 123.448   3
   4 -12  -6 839.464 121.802   2
   4 -12  -5 61.9372 33.2955   2
  -4 -12   5 46.4235 30.0171   3
   4 -12  -4 27.1836 20.3948   2
  -4 -12   4-8.69023 27.3482   3
   4 -12  -3 23.9574 25.1251   2
  -4 -12   3 8.47182 13.6239   3
   4 -12  -2 224.549 52.5692   2
  -4 -12   2 289.720 66.1623   3
  -4 -12   1 71.6917 38.6662   3
   4 -12  -1 79.3450 34.2272   2
  -4 -12   0 18.8661 13.7687   3
   4 -12   0 2.65109 7.42571   2
  -4 -12  -1 103.250 20.8959   2
   4 -12   1 57.1117 21.7439   2
  -4 -12  -2 27.6476 13.8118   2
   4 -12   2 26.6596 19.3413   2
   4 -12   3 28.5759 24.9625   2
  -4 -12  -3-26.2402 15.3071   2
  -4 -12  -3-2.00854 6.23673   3
   4 -12   3-1.86944 4.07227   3
   4 -12   4 121.509 43.8605   2
  -4 -12  -4 119.778 30.5181   3
   4 -12   5 2.53036 15.0499   2
  -4 -12  -5 19.0084 21.0304   1
   4 -12   6 191.976 64.3422   2
  -4 -12  -6 186.654 61.9934   1
   4 -12   7-12.8515 18.3202   2
  -4 -12  -7 13.5747 19.6602   1
   4 -12   8-1.90670 6.66033   2
  -4 -13   9 288.642 86.5009   3
  -4 -13   8-4.10171 9.47693   3
  -4 -13   7 108.813 55.9285   3
   4 -13  -7 138.148 50.2581   2
   4 -13  -6 65.6682 33.1352   2
  -4 -13   6 133.292 55.5439   3
   4 -13  -5 442.257 87.2828   2
  -4 -13   5 596.280 105.414   3
   4 -13  -4 5.17690 7.83572   2
  -4 -13   4 23.7316 18.3639   3
  -4 -13   3 1624.70 166.715   3
   4 -13  -3 1483.76 142.214   2
   4 -13  -2-23.9749 29.8799   2
  -4 -13   2-38.8053 24.7286   3
   4 -13  -1 2789.98 186.571   2
   4 -13   0 17.4274 19.6927   2
  -4 -13  -1 39.1888 12.7982   2
   4 -13   1 23.6443 12.1299   2
  -4 -13  -2 15.9865 17.9800   2
   4 -13   2 21.5388 17.1527   2
   4 -13   3 228.857 59.0126   2
   4 -13   4 31.2018 25.5218   2
  -4 -13  -4 23.3468 18.6632   3
   4 -13   5 60.8635 38.2484   2
   4 -13   6 24.0232 21.3508   2
   4 -13   7 35.8262 29.1292   2
  -4 -14   8 86.6761 44.8323   3
   4 -14  -7-42.1995 28.9621   2
  -4 -14   7 41.1452 29.2661   3
  -4 -14   6 673.635 120.768   3
   4 -14  -6 651.372 110.459   2
   4 -14  -5 35.7986 30.1124   2
  -4 -14   5 39.3047 24.1339   3
   4 -14  -4 58.5592 30.6296   2
  -4 -14   4 6.03157 10.7824   3
   4 -14  -3 41.6800 21.4319   2
  -4 -14   3 48.9603 31.5321   3
   4 -14  -2 53.0254 22.7936   2
   4 -14  -1 112.986 41.3151   2
   4 -14   0 350.556 68.9363   2
  -4 -14  -1 15.7382 4.84697   2
   4 -14   1-32.0651 29.7666   2
  -4 -14  -1 10.9441 17.3263   2
   4 -14   2 225.862 56.6004   2
   4 -14   3 33.0993 23.2475   2
   4 -14   4 14.0914 11.1500   2
   4 -14   5 5.39612 10.7823   2
   4 -14   6 283.049 81.8650   2
   4 -14   7-7.81065 25.4086   2
  -4 -15   8 7.33034 22.0013   3
   4 -15  -8 5.81013 25.5559   2
   4 -15  -7 25.4648 10.4466   2
  -4 -15   7 79.5075 38.8367   3
   4 -15  -6 17.6869 17.0442   2
  -4 -15   6 33.7643 40.1586   3
   4 -15  -5 491.800 92.2206   2
  -4 -15   5 531.125 105.783   3
   4 -15  -4 16.8659 14.7054   2
  -4 -15   4 19.4379 9.33596   3
  -4 -15   3 149.912 54.0468   3
   4 -15  -3 106.873 42.8749   2
   4 -15  -2 831.769 109.493   2
   4 -15  -1 1498.95 146.161   2
   4 -15   0-3.47739 15.9064   2
  -4 -15  -1 17.9793 9.50554   2
   4 -15   1 8.21765 17.9311   2
   4 -15   2 86.7927 39.0330   2
   4 -15   3 213.516 59.1211   2
   4 -15   4 8.86070 13.7809   2
   4 -15   5-25.5495 27.2238   2
   4 -15   6 62.4293 37.6917   2
   4 -15   7-0.79247 14.5116   2
   4 -16  -8-7.97948 15.9966   2
  -4 -16   8-17.2052 24.1549   3
   4 -16  -7 16.4150 30.3280   2
  -4 -16   7-12.4396 23.7539   3
   4 -16  -6 234.242 70.8353   2
  -4 -16   6 140.705 56.1093   3
   4 -16  -5 26.6360 18.0234   2
  -4 -16   5 7.19884 26.0232   3
   4 -16  -4 69.5267 32.1181   2
  -4 -16   4 48.9596 26.8180   3
   4 -16  -3 7.18338 18.3863   2
   4 -16  -2-9.13517 12.0364   2
   4 -16  -1 217.276 65.4005   2
  -4 -16   0 32.3912 13.1440   2
   4 -16   0 213.077 56.8873   2
  -4 -16  -1 12.3950 13.1253   2
   4 -16   1 13.7713 7.83753   2
   4 -16   2 1572.45 158.304   2
   4 -16   3 63.3857 31.7175   2
   4 -16   4 114.577 48.5148   2
   4 -16   5 35.7745 15.3535   2
   4 -16   6 135.267 61.2143   2
   4 -16   7 3.42374 16.3808   2
   4 -17  -9 111.503 75.4202   2
   4 -17  -8-45.8434 33.6354   2
  -4 -17   8-10.1346 15.9850   3
   4 -17  -7 1.38448 18.5834   2
  -4 -17   7-13.4910 17.9964   3
   4 -17  -6 171.524 63.1916   2
  -4 -17   6 170.563 64.3360   3
   4 -17  -5 367.172 81.1263   2
  -4 -17   5 386.585 92.4333   3
   4 -17  -4 5.26278 7.56034   2
  -4 -17   4 30.2320 35.6246   3
   4 -17  -3 10.6286 5.70655   2
   4 -17  -2 89.2090 40.3036   2
   4 -17  -1 290.039 71.4998   2
   4 -17   0 484.980 84.1589   2
  -4 -17  -1 100.313 27.7784   2
   4 -17   1 144.555 48.5676   2
   4 -17   2 39.8535 26.9850   2
   4 -17   3 520.187 95.8038   2
   4 -17   4 20.8743 17.7101   2
   4 -17   5 32.0010 33.5553   2
   4 -17   6-0.25983 9.99734   2
   4 -17   7 72.1949 56.9581   2
   4 -18  -8 368.801 96.7144   2
   4 -18  -7 6.75961 17.4921   2
  -4 -18   7 50.7886 43.3842   3
   4 -18  -6 129.855 60.6015   2
  -4 -18   6 183.454 67.8151   3
   4 -18  -5 96.7733 48.9116   2
  -4 -18   5 57.4140 43.2946   3
   4 -18  -4 175.687 64.2261   2
   4 -18  -3 262.775 65.1053   2
   4 -18  -2 383.896 79.1185   2
   4 -18  -1 10.7518 18.0449   2
   4 -18   0 52.4075 32.4833   2
  -4 -18  -1 13.7817 15.2911   2
   4 -18   1-4.07166 7.88842   2
   4 -18   2 164.464 52.9175   2
   4 -18   3 16.6136 17.9421   2
   4 -18   4 46.7563 34.1281   2
   4 -18   5 173.979 61.3984   2
   4 -18   6 14.3914 32.9224   2
   4 -19  -8-59.2857 39.4738   2
   4 -19  -7 10.0673 49.9369   2
  -4 -19   7 97.1754 57.4622   3
   4 -19  -6 35.8797 35.2287   2
  -4 -19   6 19.6831 26.4168   3
   4 -19  -5 88.2582 48.4263   2
  -4 -19   5 213.599 69.2726   3
   4 -19  -4 10.7595 15.0717   2
   4 -19  -3 50.6700 32.2086   2
   4 -19  -2 20.2583 22.9808   2
   4 -19  -1 364.405 81.9643   2
   4 -19   0 281.139 70.7456   2
   4 -19   1 168.785 53.5035   2
  -4 -19  -2 12.3263 21.5531   2
   4 -19   2 30.5212 27.3228   2
   4 -19   3-9.84608 1.63894   2
   4 -19   4 76.4727 42.6297   2
   4 -19   5-2.80143 5.43811   2
   4 -19   6 43.0427 31.6470   2
   4 -20  -7 39.6949 39.5975   2
   4 -20  -6 586.114 121.814   2
  -4 -20   6 763.474 141.639   3
   4 -20  -5-11.0484 13.9876   2
  -4 -20   5-1.67171 9.83029   3
   4 -20  -4 689.047 115.242   2
   4 -20  -3-17.4019 23.7858   2
   4 -20  -2 384.902 84.8862   2
   4 -20  -1 123.934 50.3157   2
   4 -20   0 28.2757 21.9219   2
   4 -20   1 12.9408 13.1304   2
   4 -20   2 134.211 47.1510   2
   4 -20   3 61.9206 42.1700   2
   4 -20   4 119.559 53.4046   2
   4 -20   5 14.7392 12.9409   2
   4 -20   6 3.52590 18.4916   2
   4 -21  -7 9.60290 39.4501   2
   4 -21  -6 97.6635 52.2842   2
  -4 -21   6 16.5061 21.2227   3
   4 -21  -5 373.372 100.921   2
   4 -21  -4 2.34585 7.76922   2
   4 -21  -3 65.8871 42.2167   2
   4 -21  -2-18.6535 21.5248   2
   4 -21  -1 393.406 89.1123   2
   4 -21   0 102.116 45.4596   2
   4 -21   1 226.030 67.3466   2
   4 -21   2 24.9274 24.2089   2
   4 -21   3-4.64852 9.68749   2
   4 -21   4 36.2495 25.2986   2
   4 -21   5 64.8254 42.9151   2
   4 -22  -7 83.3814 53.9150   2
   4 -22  -6 204.049 72.2308   2
  -4 -22   6 228.900 83.0906   3
   4 -22  -5 12.9482 25.2489   2
   4 -22  -4 304.769 85.5312   2
   4 -22  -3 6.63545 16.1367   2
   4 -22  -2 257.764 68.6909   2
   4 -22  -1 2.62688 14.1135   2
   4 -22   0 81.9801 44.5506   2
   4 -22   1 1.89742 15.0767   2
   4 -22   2-8.15663 7.17086   2
   4 -22   3 13.9224 26.5773   2
   4 -22   4 93.4868 49.1138   2
   4 -22   5-23.9504 18.6065   2
   4 -23  -6 18.8140 24.1951   2
   4 -23  -5 215.651 69.0982   2
   4 -23  -4 3.95435 8.43990   2
   4 -23  -3 89.6688 42.8678   2
   4 -23  -2 69.2109 38.3916   2
   4 -23  -1 127.221 54.5262   2
   4 -23   0-7.72132 5.44197   2
   4 -23   1 178.826 62.8290   2
   4 -23   2 105.525 49.7683   2
   4 -23   3 49.5021 39.4455   2
   4 -23   4 66.1203 44.1079   2
   4 -24  -6 34.6572 38.0058   2
   4 -24  -5 40.9060 37.2959   2
   4 -24  -4 267.338 84.1068   2
   4 -24  -3-10.2914 28.5433   2
   4 -24  -2 254.041 72.9716   2
   4 -24  -1 41.4341 31.3767   2
   4 -24   0 39.1236 23.8091   2
   4 -24   1 11.4108 26.7684   2
   4 -24   2 62.0539 37.1975   2
   4 -24   3 26.2194 15.9608   2
   4 -24   4 55.4176 49.6010   2
   4 -25  -5 198.463 74.6125   2
   4 -25  -4 18.2907 20.1041   2
   4 -25  -3-26.5638 27.8593   2
   4 -25  -2 64.2326 39.9909   2
   4 -25  -1 184.293 65.7272   2
   4 -25   0 0.84739 18.9419   2
   4 -25   1-10.4380 5.69352   2
   4 -25   2-34.0160 32.7071   2
   4 -25   3 76.2935 41.0700   2
   4 -26  -4-13.0083 4.76863   2
   4 -26  -3 25.7464 22.8119   2
   4 -26  -2 159.074 70.9050   2
   4 -26  -1 23.2543 39.9086   2
   4 -26   0 9.64395 30.0774   2
   4 -26   1-7.19735 4.07334   2
   4 -26   2 93.8658 46.5433   2
   4 -26   3 50.7780 40.4853   2
   4 -27  -3-21.5342 23.3466   2
   4 -27  -2 12.6103 9.10639   2
   4 -27  -1 199.098 69.2316   2
   4 -27   0-0.55402 30.0017   2
   4 -27   1 52.1499 26.2641   2
   4 -27   2 25.0364 31.0286   2
   4 -28  -1-9.27991 17.5748   2
   4 -28   0 31.6232 23.0605   2
  -5   0   8 13.2176 10.2859   3
  -5   0   7 45.6988 50.0193   3
  -5   0   6-27.4113 20.5125   3
  -5   0   5-2.45378 8.00664   3
  -5   0   4 18.1584 24.4834   3
  -5   0   3 1062.40 125.376   3
   5   0  -3 49.4349 16.1750   2
   5   0  -2 156.043 23.9400   2
  -5   0   2 146.446 39.9636   3
   5   0  -1 27.7893 13.9220   2
  -5   0   1 3.45995 59.7428   3
   5   0   0 2112.93 114.582   2
  -5   0   0 1881.09 145.190   3
  -5   0  -1 5.33449 12.6015   2
   5   0   1 109.038 29.2047   2
  -5   0  -1 110.079 34.3193   3
   5   0   2 139.916 38.5554   2
   5   0   3 5.34200 3.50459   2
   5   0   4 8.66356 10.1367   2
  -5   0  -5-9.25617 2.99344   1
  -5   0  -6 17.0126 26.5498   1
  -5   0  -7 40.9413 36.7250   1
  -5  -1   8 61.1375 28.9515   3
  -5   1   8 50.9221 20.4225   3
  -5  -1   7 277.450 85.0611   3
  -5   1   7 301.043 78.5193   3
  -5  -1   6-11.6802 14.0283   3
  -5   1   6 33.6567 26.4931   3
  -5  -1   5 25.9892 21.0030   3
  -5   1   5 3.78355 4.55167   3
   5  -1  -4 16.5366 11.0903   2
  -5  -1   4 41.2947 18.8520   3
  -5   1   4 18.0385 7.26673   3
  -5  -1   3 3452.79 223.016   3
  -5   1   3 3253.34 220.542   3
   5  -1  -3 4008.17 140.375   2
   5   1  -2 4.52834 1.53972   2
  -5  -1   2 0.24844 45.8635   3
  -5   1   2-27.1042 21.8770   3
   5  -1  -2 15.1484 9.33082   2
   5  -1  -1 3006.71 129.167   2
   5   1  -1 2501.82 98.7477   2
  -5  -1   1 2536.67 176.938   3
  -5   1   1 2689.61 181.629   3
   5  -1   0 7.01793 10.9154   2
   5   1   0 10.0794 14.0011   2
  -5  -1   0 0.16600 15.9435   3
  -5   1   0 1.56440 3.64476   3
  -5   1   0 7.91511 5.73935   2
  -5  -1  -1 4.89359 8.74871   2
   5  -1   1 113.958 31.2830   2
   5   1   1 110.064 27.9723   2
  -5  -1  -1 95.4048 31.7948   3
  -5   1  -1 55.5887 19.9857   3
   5  -1   2-4.24756 9.04562   2
  -5  -1  -2-3.16376 3.49572   3
   5   1   2 11.0232 11.0282   2
   5  -1   3 41.3444 22.6933   2
   5   1   3 27.3426 20.6997   2
  -5  -1  -3 23.5411 13.3122   1
  -5  -1  -4-0.11571 1.60408   1
   5  -1   4 21.5976 27.3830   2
  -5  -1  -5 105.098 41.0480   1
   5  -1   5 183.564 55.5275   2
  -5   1  -5 118.414 47.3387   1
  -5   1  -6-36.2859 26.2667   1
  -5  -1  -6 2.24492 23.1262   1
  -5   1  -7-24.5138 22.6178   1
  -5  -1  -7-0.08102 8.30472   1
  -5  -2   8 77.4689 28.2142   3
  -5   2   8 68.5026 39.9076   3
  -5  -2   7 0.53520 10.4569   3
  -5   2   7-86.8610 41.6027   3
  -5  -2   6-30.1154 23.3018   3
  -5   2   6 9.79722 17.0177   3
  -5  -2   5 6.87469 6.56599   3
  -5   2   5 36.3335 23.7834   3
   5  -2  -4 128.747 29.1514   2
  -5  -2   4 74.2013 30.2787   3
  -5   2   4 121.981 43.1324   3
  -5  -2   3 751.132 115.436   3
  -5   2   3 1038.76 137.529   3
   5  -2  -3 682.648 64.6868   2
  -5  -2   2 449.909 36.2003   1
  -5  -2   2 534.730 82.3839   3
  -5   2   2 617.063 89.8188   3
   5  -2  -2 666.888 62.8646   2
   5  -2  -1 34.0216 18.2307   2
  -5  -2   1 18.4648 10.7727   1
  -5  -2   1 16.2223 16.1671   3
  -5   2   1 28.8159 31.9016   3
   5   2  -1 7.23097 5.36096   2
   5  -2   0 1696.95 113.855   2
   5   2   0 969.603 66.1039   2
  -5  -2   0 952.298 101.243   3
  -5   2   0 1139.55 116.216   3
  -5   2   0 596.753 69.3747   2
  -5  -2   0 1077.69 89.8972   1
  -5  -2  -1 499.779 67.8880   1
   5  -2   1 467.691 64.7784   2
   5   2   1 382.792 52.8475   2
  -5   2  -1 29.8848 22.1304   2
  -5  -2  -1 383.984 61.4191   3
   5  -2   2 3.29871 13.2383   2
  -5  -2  -2-9.92553 19.7809   1
  -5  -2  -2 10.6157 19.3423   3
   5  -2   3 5.32437 1.04811   2
  -5  -2  -3 13.6482 13.0068   1
  -5  -2  -4 47.4641 25.2475   1
   5  -2   4 69.8849 32.3502   2
  -5  -2  -5 15.4250 17.1439   1
   5  -2   5 40.7689 27.8371   2
  -5  -2  -6 32.1485 24.9666   1
   5  -2   6 58.3088 32.1634   2
  -5   2  -6 27.8505 23.0519   1
  -5  -2  -7 0.40943 8.29017   1
  -5   2  -7 13.8864 7.44050   1
  -5  -3   8 18.9892 24.8347   3
  -5   3   8 1.10958 28.9185   3
  -5  -3   7 390.357 89.1143   3
  -5   3   7 245.029 72.2711   3
  -5  -3   6 10.9092 30.6684   3
  -5   3   6 7.91188 11.9097   3
   5  -3  -5 52.8670 26.9430   2
  -5  -3   5 48.4947 25.9451   3
  -5   3   5 24.2918 19.4698   3
   5  -3  -4 40.8646 21.9846   2
  -5  -3   4 22.4070 24.5331   3
  -5   3   4 15.2434 9.51318   3
  -5  -3   3 1620.17 153.515   3
  -5   3   3 1554.72 152.187   3
   5  -3  -3 1722.43 108.184   2
  -5  -3   2 152.926 18.5070   1
  -5  -3   2 253.325 66.4721   3
  -5   3   2 193.491 53.6644   3
   5  -3  -2 240.379 39.8338   2
  -5  -3   1 255.604 34.4708   1
  -5   3   1 416.016 76.5543   3
  -5  -3   1 220.483 48.2933   3
   5  -3  -1 381.967 53.7766   2
   5  -3   0 124.628 30.9778   2
  -5   3   0 0.83163 12.1596   2
  -5  -3   0 39.6565 20.8679   3
  -5  -3   0 81.0151 24.3665   1
  -5   3   0 70.9660 23.3447   3
   5  -3   1 354.897 57.9532   2
  -5   3  -1 18.5815 13.1196   2
  -5  -3  -1 213.711 45.3154   3
  -5  -3  -1 257.686 47.7035   1
   5  -3   2 28.6980 17.4124   2
  -5  -3  -2 14.4977 14.8506   3
  -5  -3  -2 18.3329 10.1832   1
   5  -3   3 16.9704 24.2304   2
  -5  -3  -3 3.41222 8.00893   3
  -5  -3  -3 8.40074 13.5295   1
   5  -3   4 24.6427 21.3077   2
  -5  -3  -4-14.1061 24.1100   1
   5  -3   5 19.9109 20.0422   2
  -5  -3  -5 50.1280 25.0177   1
  -5  -3  -6 10.8865 10.2629   1
   5  -3   6 7.18559 15.0308   2
  -5  -3  -7 2.42694 5.33930   1
  -5   3  -7 7.08081 21.9519   1
  -5  -4   8 311.386 83.0263   3
  -5   4   8 236.768 75.6414   3
  -5  -4   7 36.8729 27.9343   3
  -5   4   7 91.4919 42.4965   3
  -5  -4   6 175.471 59.5955   3
  -5   4   6 127.860 51.5337   3
   5  -4  -5 136.782 39.1900   2
  -5  -4   5 149.619 48.5386   3
  -5   4   5 140.596 50.7216   3
   5  -4  -4 234.638 44.2896   2
  -5  -4   4 291.032 66.9286   3
  -5   4   4 267.560 65.8524   3
  -5  -4   3 722.372 100.337   3
  -5   4   3 820.479 110.878   3
   5  -4  -3 883.260 82.6524   2
  -5  -4   2 775.306 101.134   3
  -5   4   2 851.184 107.845   3
   5  -4  -2 935.880 83.1676   2
  -5  -4   1 87.8899 19.8297   1
  -5  -4   1 74.2038 29.0287   3
  -5   4   1 68.9562 25.2144   3
   5  -4  -1 106.655 28.3069   2
   5  -4   0 1045.25 98.9923   2
  -5  -4   0 797.521 71.5913   1
  -5  -4   0 661.006 85.4491   3
  -5   4   0 342.444 58.9333   2
   5  -4   1 50.9124 36.0926   2
  -5  -4  -1-5.38068 8.09139   3
  -5  -4  -1-3.18601 7.85798   1
   5  -4   2 110.636 36.9039   2
  -5  -4  -2 72.8377 26.0985   3
  -5  -4  -2 84.8182 28.5578   1
   5  -4   3 34.3600 19.0144   2
  -5  -4  -3 30.9381 16.3235   3
  -5  -4  -3 10.0934 7.27019   1
   5  -4   4 75.9222 31.5461   2
  -5  -4  -4 91.9742 39.0406   1
  -5  -4  -5 61.8622 34.2970   1
   5  -4   5 52.8930 28.5482   2
  -5  -4  -6 1.58611 5.41310   1
   5  -4   6 5.30194 16.9472   2
  -5  -4  -7-2.59395 26.0487   1
   5  -4   7-5.62587 20.2066   2
  -5   4  -7 4.19941 21.1723   1
  -5  -5   8 91.8229 53.6268   3
  -5   5   8 5.13575 18.3828   3
  -5  -5   7 802.390 128.769   3
  -5   5   7 617.365 116.975   3
   5  -5  -6 22.3119 32.5024   2
  -5  -5   6-0.78603 10.9116   3
  -5   5   6-10.9283 19.3631   3
   5  -5  -5 50.1692 31.4560   2
  -5  -5   5 57.9598 33.9794   3
  -5   5   5 32.3662 31.7785   3
  -5  -5   4 326.489 70.4271   3
  -5   5   4 363.932 78.0814   3
   5  -5  -4 380.127 60.5096   2
   5  -5  -3 32.0122 19.6771   2
  -5  -5   3 30.8810 23.3947   3
  -5   5   3-29.0815 31.0765   3
  -5  -5   2 242.514 57.8712   3
   5  -5  -2 268.949 47.0182   2
  -5   5   2 220.626 58.1416   3
  -5  -5   1 42.1463 13.2387   1
  -5  -5   1 73.0550 29.6266   3
   5  -5  -1 79.4661 24.5144   2
  -5   5   0 12.5736 20.0815   2
  -5  -5   0 165.391 31.6866   1
  -5  -5   0 131.615 37.1620   3
   5  -5   0 157.840 41.1721   2
   5  -5   1 90.7380 36.0362   2
  -5  -5  -1 76.3038 23.1883   1
  -5  -5  -1 36.9956 19.0952   3
  -5  -5  -2 18.3457 18.3983   1
   5  -5   2-3.26105 15.0999   2
  -5  -5  -2 7.08781 10.6768   3
  -5  -5  -3 5.91471 13.9253   1
   5  -5   3 2.63063 17.1615   2
  -5  -5  -3 14.8571 15.8917   3
  -5  -5  -4-6.17382 6.66188   1
   5  -5   4-2.04251 13.9499   2
  -5  -5  -5 148.882 51.8390   1
   5  -5   5 133.632 49.5001   2
  -5  -5  -6 31.9739 25.5487   1
   5  -5   6 26.6552 28.9401   2
  -5  -5  -7 7.19524 15.8498   1
   5  -5   7 34.9977 23.4688   2
  -5  -6   8 412.589 95.0806   3
  -5  -6   7 25.2554 22.0342   3
   5  -6  -6 195.470 48.9973   2
  -5  -6   6 204.785 62.0808   3
  -5   6   6 202.605 61.4160   3
   5  -6  -5 24.7865 12.5949   2
  -5  -6   5 8.57073 2.41558   3
  -5   6   5 12.2096 9.45591   3
   5  -6  -4 193.405 45.0891   2
  -5  -6   4 231.281 61.6344   3
  -5   6   4 215.169 59.5887   3
   5  -6  -3 2.21026 9.70115   2
  -5  -6   3 11.3640 12.2575   3
  -5  -6   2 937.475 114.855   3
   5  -6  -2 965.864 92.9859   2
  -5  -6   1 76.5347 31.9049   3
   5  -6  -1 106.345 30.5632   2
  -5  -6   0 636.626 62.4341   1
  -5  -6   0 580.122 80.9683   3
   5  -6   0 719.276 86.3036   2
   5  -6   1 13.3721 8.14662   2
  -5  -6  -1 25.5204 17.5590   3
  -5  -6  -1 2.09845 5.43381   1
   5  -6   2 7.64076 9.73022   2
  -5  -6  -2 2.05676 4.02583   1
  -5  -6  -2 24.6463 12.7201   3
   5  -6   3-1.08530 9.90411   2
  -5  -6  -3 17.3205 15.9760   1
  -5  -6  -3 2.66975 15.4335   3
   5  -6   4 637.406 108.231   2
  -5  -6  -4 756.722 103.710   1
  -5  -6  -5-18.4052 16.5434   1
   5  -6   5 18.4783 27.1520   2
  -5  -6  -6 9.06304 11.7983   1
   5  -6   6-0.38052 12.4830   2
   5  -6   7 47.8484 34.5220   2
  -5  -6  -7 6.18463 19.0559   1
  -5  -7   8-14.8633 40.9647   3
  -5  -7   7 296.591 77.8614   3
   5  -7  -6 68.3151 31.5638   2
  -5  -7   6 90.1180 44.3524   3
   5  -7  -5 115.062 37.8935   2
  -5  -7   5 65.7442 31.6942   3
   5  -7  -4 246.138 50.7526   2
  -5  -7   4 304.038 71.2934   3
   5  -7  -3 1.47102 5.50772   2
  -5  -7   3-1.13411 3.70058   3
  -5  -7   2 43.7606 32.7568   3
   5  -7  -2 51.0837 25.1321   2
  -5  -7   1 19.3200 20.5456   3
   5  -7  -1 14.1721 12.2484   2
  -5  -7   0 3.44468 11.1171   3
  -5  -7   0 18.3659 15.5962   1
   5  -7   0-17.1199 12.1357   2
   5  -7   1 26.0918 16.2866   2
  -5  -7  -1 29.5066 16.9534   1
  -5  -7  -1 25.6373 9.77994   3
   5  -7   2 6.00534 7.16301   2
  -5  -7  -2 3.97462 8.33554   3
  -5  -7  -2-2.44226 8.16201   1
   5  -7   3-24.7891 18.9603   2
  -5  -7  -3 2.10885 5.64573   3
  -5  -7  -3 13.2189 13.4320   1
   5  -7   4 26.8157 20.8643   2
  -5  -7  -4 10.2986 12.9375   1
   5  -7   5 473.176 91.8895   2
  -5  -7  -5 387.658 81.3711   1
   5  -7   6 45.8157 28.6761   2
  -5  -7  -6-1.82031 18.1316   1
  -5  -7  -7 29.9909 37.7095   1
   5  -7   7 34.2268 14.1572   2
  -5  -8   8 394.841 95.1954   3
  -5  -8   7 38.4680 42.9765   3
   5  -8  -6 44.0260 26.9053   2
  -5  -8   6 22.2662 11.3853   3
   5  -8  -5 42.2496 24.6829   2
  -5  -8   5 41.1892 26.9702   3
  -5  -8   4 575.587 100.002   3
   5  -8  -4 489.554 75.3311   2
   5  -8  -3 114.572 34.7553   2
  -5  -8   3 115.507 42.9692   3
  -5  -8   2 90.6001 36.4345   3
   5  -8  -2 134.264 36.9780   2
  -5  -8   1 22.6462 17.0456   3
   5  -8  -1-6.94938 12.7784   2
  -5  -8   0 599.110 85.3111   3
   5  -8   0 690.876 89.2885   2
  -5  -8  -1-5.96291 6.17666   1
  -5  -8  -1 5.79641 14.8214   3
   5  -8   1-0.28184 7.99314   2
   5  -8   2 247.661 57.1439   2
  -5  -8  -2 330.000 58.2044   1
  -5  -8  -2 282.706 52.3869   3
  -5  -8  -3 13.6515 14.7155   1
   5  -8   3-8.79866 16.6070   2
  -5  -8  -3-0.72754 9.92103   3
  -5  -8  -4 435.204 79.6661   1
   5  -8   4 355.169 82.7354   2
  -5  -8  -5 39.5313 25.4961   1
   5  -8   5 27.3325 25.2728   2
  -5  -8  -6 16.4319 24.5192   1
   5  -8   6 2.99880 9.94680   2
  -5  -8  -7-14.5948 17.6103   1
   5  -8   7 35.5029 27.4030   2
   5  -9  -7 217.253 61.8420   2
  -5  -9   7 235.498 72.2357   3
   5  -9  -6 8.08492 14.7431   2
  -5  -9   6 41.7165 32.1968   3
   5  -9  -5 87.7814 32.8637   2
  -5  -9   5 135.469 51.3364   3
   5  -9  -4-22.5462 21.9691   2
  -5  -9   4-7.17039 16.6861   3
  -5  -9   3 719.577 107.933   3
   5  -9  -3 680.010 87.8070   2
  -5  -9   2-3.47081 11.6394   3
   5  -9  -2 17.7394 19.7231   2
  -5  -9   1 457.156 80.2675   3
   5  -9  -1 539.578 77.8041   2
  -5  -9   0 120.219 41.1937   3
   5  -9   0 142.863 44.0810   2
  -5  -9  -1 191.752 47.3931   3
   5  -9   1 175.547 46.6256   2
   5  -9   2-10.7146 16.0896   2
  -5  -9  -2 20.3021 19.4001   1
  -5  -9  -2 2.97275 10.2993   3
   5  -9   3-3.25873 10.0373   2
  -5  -9  -3 29.2500 22.0185   3
  -5  -9  -3 13.0052 17.0344   1
   5  -9   4 28.5142 28.9234   2
  -5  -9  -4 12.2750 19.0724   1
   5  -9   5 174.297 61.1115   2
  -5  -9  -5 229.149 64.8460   1
   5  -9   6 37.0564 29.6698   2
  -5  -9  -6 22.3212 26.9911   1
   5  -9   7 6.45291 16.4829   2
  -5  -9  -7-16.8458 19.1156   1
   5 -10  -7 34.0128 16.8007   2
  -5 -10   7 28.1950 23.6255   3
   5 -10  -6 43.3821 24.3678   2
  -5 -10   6 24.9808 20.9903   3
   5 -10  -5 39.4298 21.1792   2
  -5 -10   5 59.3473 32.6461   3
  -5 -10   4 664.877 109.333   3
   5 -10  -4 472.437 77.4957   2
   5 -10  -3 35.5620 24.7405   2
  -5 -10   3 15.1714 18.3614   3
  -5 -10   2-9.26250 9.61347   3
   5 -10  -2 9.94872 13.1673   2
  -5 -10   1 26.0254 21.4116   3
   5 -10  -1 32.4440 20.6600   2
  -5 -10   0 166.835 46.3474   3
   5 -10   0 218.146 52.7834   2
  -5 -10  -1 8.24481 4.75786   3
   5 -10   1-10.5039 10.0946   2
   5 -10   2 54.8452 26.8424   2
  -5 -10  -2 90.0068 30.1000   3
   5 -10   3 11.7856 15.6805   2
  -5 -10  -3 22.4780 20.6520   3
  -5 -10  -3 47.9499 25.0232   1
   5 -10   4 181.494 58.0520   2
  -5 -10  -4 238.408 60.9732   1
  -5 -10  -5 10.8127 18.5446   1
   5 -10   5 45.0311 19.8685   2
  -5 -10  -6 19.3857 22.6361   1
   5 -10   6-14.6058 22.9767   2
  -5 -10  -7 3.38707 7.74041   1
   5 -10   7 30.7466 26.5731   2
   5 -11  -7 381.120 83.5611   2
  -5 -11   7 479.911 104.638   3
   5 -11  -6 72.2575 37.2119   2
  -5 -11   6 38.3386 20.2774   3
   5 -11  -5 222.838 57.2639   2
  -5 -11   5 221.276 67.8744   3
   5 -11  -4-2.05044 28.7512   2
  -5 -11   4 35.5783 24.5282   3
   5 -11  -3 348.412 66.4664   2
  -5 -11   3 300.160 71.4869   3
  -5 -11   2 36.1168 24.1101   3
   5 -11  -2 71.8206 31.4999   2
  -5 -11   1-0.75042 6.72696   3
   5 -11  -1-10.8600 17.2760   2
  -5 -11   0 180.306 48.7457   3
   5 -11   0 206.928 54.9285   2
  -5 -11  -1 438.894 72.5766   3
   5 -11   1 502.959 87.2267   2
   5 -11   2-9.84027 14.0641   2
  -5 -11  -2 7.01299 11.0755   3
   5 -11   3-39.4944 30.9788   2
  -5 -11  -3 0.68006 16.1344   3
  -5 -11  -4 1.61762 5.54872   1
   5 -11   4-28.8530 26.5165   2
  -5 -11  -5 120.794 47.7035   1
   5 -11   5 125.391 50.1546   2
  -5 -11  -6 39.7756 29.7871   1
   5 -11   6 12.8298 27.9199   2
   5 -11   7-17.5083 29.6945   2
  -5 -11  -7 14.4756 17.9847   1
   5 -12  -7 48.5406 33.6043   2
  -5 -12   7 30.6734 29.5265   3
   5 -12  -6 96.8943 43.3221   2
  -5 -12   6 162.267 61.6999   3
   5 -12  -5 37.5775 31.6995   2
  -5 -12   5 10.5854 27.1705   3
  -5 -12   4 747.742 121.455   3
   5 -12  -4 609.466 93.6000   2
   5 -12  -3 55.0635 27.7727   2
  -5 -12   3 91.4819 42.7789   3
  -5 -12   2-4.37731 10.0311   3
   5 -12  -2 19.3689 17.3832   2
  -5 -12   1 65.1692 35.7771   3
   5 -12  -1 40.3982 21.0279   2
  -5 -12   0 151.884 47.6366   3
   5 -12   0 148.046 47.4442   2
  -5 -12  -1 15.9045 22.5875   3
   5 -12   1 5.50438 3.27515   2
  -5 -12  -2 16.4695 7.12231   3
   5 -12   2 34.7592 22.2806   2
   5 -12   3 4.21945 9.96687   2
  -5 -12  -3 24.2114 20.0570   3
   5 -12   4 17.0973 17.1282   2
   5 -12   5-36.0629 27.0929   2
   5 -12   6 17.5194 17.7652   2
   5 -13  -7 470.914 99.5835   2
  -5 -13   7 543.004 117.975   3
   5 -13  -6 26.6045 23.0009   2
  -5 -13   6 6.29274 11.9546   3
   5 -13  -5 164.907 54.2743   2
  -5 -13   5 345.510 86.3831   3
   5 -13  -4 67.3170 24.7616   2
  -5 -13   4 106.788 40.9775   3
   5 -13  -3 187.318 48.4643   2
  -5 -13   3 228.835 66.8238   3
  -5 -13   2 24.5804 19.1193   3
   5 -13  -2 20.5366 16.7699   2
  -5 -13   1 315.117 72.9672   3
   5 -13  -1 236.168 57.4114   2
  -5 -13   0 13.9496 12.5863   3
   5 -13   0 5.68697 6.56456   2
  -5 -13  -1 1232.57 129.360   3
   5 -13   1 1186.44 137.353   2
  -5 -13  -2 4.04328 8.51459   3
   5 -13   2-16.5134 11.1922   2
   5 -13   3-24.9403 22.6455   2
  -5 -13  -3 4.92276 7.33918   3
   5 -13   4 2.87189 6.87330   2
   5 -13   5 7.48267 27.7975   2
   5 -13   6 6.51254 20.6567   2
   5 -14  -8 68.6219 41.1143   2
   5 -14  -7 8.12918 34.3303   2
   5 -14  -6 33.1322 25.6325   2
  -5 -14   6 40.1645 29.0042   3
   5 -14  -5-4.90028 11.8846   2
  -5 -14   5 23.1692 21.2032   3
  -5 -14   4 705.934 122.710   3
   5 -14  -4 474.446 86.8987   2
   5 -14  -3 25.2148 24.2920   2
  -5 -14   3 8.24279 19.6997   3
  -5 -14   2 39.3774 27.2440   3
   5 -14  -2 12.4847 11.1156   2
  -5 -14   1 31.2094 19.8141   3
   5 -14  -1 35.0858 26.0519   2
  -5 -14   0 75.9896 34.4032   3
   5 -14   0 43.2615 28.0802   2
  -5 -14  -1 74.8934 31.7782   3
   5 -14   1 43.1071 27.0546   2
  -5 -14  -2 104.867 38.4371   3
   5 -14   2 46.7194 27.6150   2
   5 -14   3 6.78026 4.92805   2
  -5 -14  -3 3.50911 8.37937   3
   5 -14   4 122.356 47.2088   2
   5 -14   5 16.8768 18.9591   2
   5 -14   6-1.88854 19.6330   2
   5 -15  -8 10.8126 13.9172   2
   5 -15  -7 192.177 62.2665   2
   5 -15  -6 43.8673 33.5258   2
  -5 -15   6 19.4063 37.6405   3
   5 -15  -5-32.0805 23.2430   2
  -5 -15   5-46.4734 32.7176   3
   5 -15  -4 4.46836 1.50977   2
  -5 -15   4 9.57216 4.49729   3
   5 -15  -3 315.011 71.9937   2
  -5 -15   3 408.878 91.5059   3
  -5 -15   2-17.5372 30.6566   3
   5 -15  -2 6.47052 18.1495   2
  -5 -15   1 57.1616 30.5018   3
   5 -15  -1 68.7801 32.3493   2
  -5 -15   0 293.708 70.9714   3
   5 -15   0 249.099 64.1452   2
  -5 -15  -1 690.192 103.281   3
   5 -15   1 726.926 110.029   2
  -5 -15  -2 35.8801 25.7526   3
   5 -15   2 42.6634 26.9274   2
   5 -15   3 23.5171 23.0582   2
   5 -15   4 11.0722 20.0741   2
   5 -15   5 11.7813 27.6294   2
   5 -15   6 7.14813 8.40620   2
   5 -16  -8 96.9925 56.2345   2
   5 -16  -7 50.5029 39.0373   2
   5 -16  -6-7.58302 12.5199   2
  -5 -16   6 58.8045 56.3953   3
   5 -16  -5 43.8981 29.9306   2
  -5 -16   5 52.8286 44.7639   3
   5 -16  -4 170.322 55.7384   2
  -5 -16   4 262.856 79.3549   3
   5 -16  -3 34.8899 25.2572   2
  -5 -16   3-8.34061 9.90152   3
  -5 -16   2 66.8851 38.8242   3
   5 -16  -2 35.2470 18.5222   2
  -5 -16   1 26.4958 21.4073   3
   5 -16  -1 56.9339 28.5657   2
  -5 -16   0 20.3045 15.8135   3
   5 -16   0 73.9833 34.8742   2
  -5 -16  -1 110.756 46.9269   3
   5 -16   1 85.6916 37.9627   2
  -5 -16  -2 72.5903 37.1091   3
   5 -16   2 51.4628 28.7362   2
   5 -16   3-18.2842 26.5526   2
   5 -16   4 219.617 73.0937   2
   5 -16   5 29.6267 33.7209   2
   5 -17  -7 117.105 54.4431   2
   5 -17  -6-16.8107 11.7108   2
   5 -17  -5 10.0182 8.40442   2
  -5 -17   5-27.8295 26.2502   3
   5 -17  -4 58.6687 32.1091   2
  -5 -17   4 59.4697 42.4911   3
   5 -17  -3 198.124 57.1473   2
  -5 -17   3 198.415 64.5243   3
  -5 -17   2 26.6247 20.3100   3
   5 -17  -2 38.1042 26.5691   2
  -5 -17   1 43.2593 19.9209   3
   5 -17  -1 45.3484 29.4301   2
  -5 -17   0 71.9724 35.7021   3
   5 -17   0 56.4803 32.1440   2
  -5 -17  -1 165.596 53.9464   3
   5 -17   1 149.023 54.2420   2
  -5 -17  -2 199.901 61.8143   3
   5 -17   2 159.451 55.5691   2
   5 -17   3 125.022 52.5843   2
   5 -17   4-1.15431 19.4870   2
   5 -17   5 10.4076 8.81204   2
   5 -18  -7 20.2573 22.1666   2
   5 -18  -6 200.557 68.1178   2
   5 -18  -5 7.61505 12.6402   2
  -5 -18   5 81.5398 53.3924   3
   5 -18  -4 193.520 58.7659   2
  -5 -18   4 405.570 99.4328   3
  -5 -18   3 36.1818 31.3353   3
   5 -18  -3 43.6870 28.9981   2
  -5 -18   2 62.2819 36.0722   3
   5 -18  -2 28.2307 13.0453   2
  -5 -18   1 91.1668 38.2048   3
   5 -18  -1 71.1707 35.7762   2
  -5 -18   0 334.658 81.2603   3
   5 -18   0 241.024 66.0601   2
  -5 -18  -1 20.2327 13.3463   3
   5 -18   1-0.73632 17.2424   2
  -5 -18  -2 13.5435 10.2163   3
   5 -18   2 4.62720 21.1365   2
   5 -18   3 11.5519 21.6789   2
   5 -18   4 17.0314 28.6063   2
   5 -18   5 43.0058 42.5601   2
   5 -19  -7 73.5248 41.8605   2
   5 -19  -6 8.54088 24.0663   2
   5 -19  -5 66.6434 43.3704   2
  -5 -19   5 216.108 80.4386   3
   5 -19  -4 12.0459 16.1072   2
  -5 -19   4-17.3627 20.9500   3
  -5 -19   3 242.384 72.9394   3
   5 -19  -3 79.0601 37.5161   2
  -5 -19   2 19.4316 25.8381   3
   5 -19  -2 34.5575 25.4616   2
  -5 -19   1 108.340 54.6583   3
   5 -19  -1 82.4065 40.4197   2
  -5 -19   0 11.1110 20.3783   3
   5 -19   0 2.58886 4.58574   2
  -5 -19  -1 114.734 46.5389   3
   5 -19   1 54.8525 26.4443   2
  -5 -19  -2 155.277 51.9578   3
   5 -19   2 50.9064 34.6216   2
   5 -19   3 76.8279 38.2805   2
   5 -19   4 39.9249 30.3960   2
   5 -20  -7 29.4170 33.7849   2
   5 -20  -6 290.339 87.5644   2
   5 -20  -5 94.0760 47.5825   2
  -5 -20   4 916.595 159.140   3
   5 -20  -4 556.963 109.379   2
  -5 -20   3 9.02258 9.25447   3
   5 -20  -3 44.1920 34.2526   2
  -5 -20   2 329.231 88.6197   3
   5 -20  -2 140.935 52.7514   2
  -5 -20   1 25.3990 37.8223   3
   5 -20  -1 4.10986 10.0464   2
   5 -20   0 220.259 66.1247   2
   5 -20   1 13.5235 9.14764   2
   5 -20   2 12.0931 8.43209   2
   5 -20   3-1.03318 5.33783   2
   5 -20   4 10.2087 13.8888   2
   5 -21  -6-27.4749 18.7192   2
   5 -21  -5 22.7952 29.5919   2
   5 -21  -4-1.92646 6.57463   2
  -5 -21   4 50.7932 34.3227   3
  -5 -21   3 352.861 96.5716   3
   5 -21  -3 197.102 70.6922   2
  -5 -21   2-5.70876 12.4060   3
   5 -21  -2 9.25996 25.9715   2
   5 -21  -1 123.786 50.7454   2
   5 -21   0-45.8142 30.7175   2
   5 -21   1 80.3064 38.1696   2
   5 -21   2-5.76265 19.3243   2
   5 -21   3 78.1391 47.7097   2
   5 -21   4 17.7074 38.6130   2
   5 -22  -5 75.8344 40.7996   2
   5 -22  -4 154.261 68.7900   2
  -5 -22   3 28.3117 33.6354   3
   5 -22  -3 74.9615 40.3270   2
  -5 -22   2 166.923 69.0021   3
   5 -22  -2 141.514 57.9710   2
   5 -22  -1 33.1576 28.3664   2
   5 -22   0 116.021 51.7116   2
   5 -22   1 4.75895 6.78543   2
   5 -22   2 0.17845 9.89557   2
   5 -22   3 46.5454 41.9698   2
   5 -23  -5-35.2070 35.9082   2
   5 -23  -4-31.6324 29.0905   2
  -5 -23   3 313.269 94.3478   3
   5 -23  -3 86.5737 45.9178   2
   5 -23  -2 33.9584 30.5162   2
   5 -23  -1 86.8710 38.1200   2
   5 -23   0 30.7289 27.3124   2
   5 -23   1 7.01569 19.6361   2
   5 -23   2 20.9183 31.2551   2
   5 -24  -4 11.3406 21.4126   2
   5 -24  -3 62.9816 45.8200   2
   5 -24  -2 67.2359 46.7589   2
   5 -24  -1 41.9812 30.9965   2
   5 -24   0 94.6908 47.1366   2
   5 -24   1-3.36302 8.19049   2
   5 -25  -2 12.7245 17.5959   2
   5 -25  -1 31.4637 23.4407   2
   5 -25   0-16.3589 20.7543   2
  -6   0   6 0.17044 19.9089   3
  -6   0   5 51.4980 34.5061   3
  -6   0   4 25.7528 17.7755   3
  -6   0   3 0.40244 5.36840   3
  -6   0   2 34.7760 20.0298   3
  -6   0   1 75.2818 45.7706   3
  -6   0   0-14.6745 17.3154   3
  -6   0  -1 21.9290 33.8687   3
  -6   0  -1 12.2337 15.4245   1
  -6   0  -2 392.660 71.7991   1
  -6   0  -3 0.58252 12.9206   1
  -6   0  -4 32.2780 26.3423   1
  -6   0  -5-61.5795 34.1536   1
  -6   0  -6-61.7428 36.2589   1
  -6  -1   6 3.15279 6.39775   3
  -6   1   6 14.0731 13.3772   3
  -6  -1   5 154.246 58.2313   3
  -6   1   5 154.288 57.3101   3
  -6  -1   4 3.86063 17.2555   3
  -6   1   4 16.7447 12.4973   3
  -6  -1   3 51.4559 31.8259   3
  -6   1   3 55.0075 32.8367   3
  -6  -1   2 3.16992 16.0431   3
  -6   1   2 24.7236 18.9976   3
  -6  -1   1 1580.71 155.415   3
  -6   1   1 1872.68 167.721   3
  -6  -1   0 0.36683 18.4932   3
  -6   1   0-12.5229 26.0150   3
  -6  -1  -1 1209.79 113.908   1
  -6  -1  -1 1046.78 116.936   3
  -6  -1  -2 23.9554 21.5556   1
  -6  -1  -3-18.0838 19.6741   1
  -6   1  -4-8.19858 5.20163   1
  -6  -1  -4-24.6392 23.2632   1
  -6   1  -5 14.9372 18.3938   1
  -6  -1  -5 8.38934 18.0584   1
  -6   1  -6-10.9899 24.3565   1
  -6  -1  -6 6.37187 16.7556   1
  -6  -2   6 93.1824 47.2882   3
  -6   2   6 83.3650 43.3580   3
  -6  -2   5-4.91006 13.4759   3
  -6   2   5 59.6348 29.6791   3
  -6  -2   4-24.8650 23.4395   3
  -6   2   4 3.36613 19.6358   3
  -6  -2   3 65.3361 35.7934   3
  -6   2   3 7.42115 12.7324   3
  -6  -2   2 88.1190 39.2242   3
  -6   2   2 76.6169 38.4985   3
  -6  -2   1 191.270 53.7523   3
  -6   2   1 170.146 50.4933   3
  -6  -2   0 140.866 46.5668   3
  -6  -2  -1 28.2463 25.7010   3
  -6  -2  -1 8.63358 16.5367   1
  -6  -2  -2 254.621 58.3267   1
  -6  -2  -3 119.425 42.3998   1
  -6  -2  -4 0.19208 1.77515   1
  -6   2  -5-9.77915 12.8687   1
  -6  -2  -5-22.5150 18.0902   1
  -6  -2  -6 39.7727 29.0589   1
  -6   2  -6 48.7182 34.2844   1
  -6  -3   6 15.3253 26.3264   3
  -6   3   6 67.8104 37.8844   3
  -6  -3   5 209.414 68.2454   3
  -6   3   5 187.985 62.8908   3
  -6  -3   4 0.73117 7.11937   3
  -6   3   4 2.94815 9.87100   3
  -6  -3   3 84.5674 40.2216   3
  -6   3   3 97.1310 42.4652   3
  -6  -3   2 3.89870 15.9731   3
  -6   3   2 7.95757 18.6685   3
  -6  -3   1 662.174 97.5583   3
  -6  -3   0 90.3713 35.2329   3
  -6  -3  -1 188.734 46.9310   3
  -6  -3  -2 11.1524 13.3398   1
  -6  -3  -3 81.3826 37.8391   1
   6  -3   3 5.98567 4.12307   2
  -6  -3  -4-11.4535 12.1624   1
   6  -3   4-7.72324 15.9605   2
  -6  -3  -5-10.4513 20.2900   1
   6  -3   5-50.7993 30.9344   2
  -6   3  -5-15.8628 20.0527   1
  -6  -3  -6 3.42451 11.0749   1
  -6   3  -6 28.6148 38.6864   1
  -6  -4   6 351.872 87.8803   3
  -6   4   6 236.702 75.1344   3
  -6  -4   5 41.4456 38.6141   3
  -6   4   5 57.9660 50.9153   3
  -6  -4   4 23.5255 22.0914   3
  -6   4   4 17.3118 7.85555   3
  -6  -4   3 10.3150 17.4958   3
  -6   4   3 29.7306 23.3650   3
  -6  -4   2 105.056 38.5622   3
  -6  -4   1 130.685 40.1264   3
  -6  -4   0 306.046 65.5669   3
  -6  -4  -1 1.72655 21.7685   3
  -6  -4  -2 190.297 46.1652   1
   6  -4   2 184.122 50.7006   2
  -6  -4  -3 17.8419 18.3549   1
   6  -4   3-4.68820 6.13933   2
  -6  -4  -4 0.37527 2.23871   1
   6  -4   4-15.1000 13.8832   2
  -6  -4  -5 27.4458 17.3661   1
   6  -4   5-20.2349 33.3480   2
  -6  -4  -6 6.40446 13.9768   1
   6  -4   6 10.2668 17.5522   2
  -6  -5   6 26.6717 47.7175   3
  -6  -5   5 373.401 93.0042   3
  -6   5   5 342.288 88.4833   3
  -6  -5   4 18.3828 18.7615   3
  -6  -5   3 170.126 54.3478   3
  -6  -5   2 185.443 55.7805   3
  -6  -5   1 9.61278 15.4088   3
  -6  -5   0 28.2683 19.5818   3
  -6  -5  -1 13.9863 14.9344   3
   6  -5   2 95.4175 39.6676   2
  -6  -5  -2 38.8088 23.1375   1
  -6  -5  -3-7.08067 13.1855   1
   6  -5   3 60.0150 31.3888   2
  -6  -5  -4 17.3349 14.0503   1
   6  -5   4 98.1054 47.4081   2
  -6  -5  -5-6.82676 5.21646   1
   6  -5   5 17.1970 34.3165   2
  -6  -5  -6-31.8824 25.6464   1
   6  -5   6 56.9138 37.3221   2
  -6  -6   6 510.063 108.100   3
  -6  -6   5 90.2837 43.4565   3
  -6  -6   4 32.8261 29.7755   3
  -6  -6   3-10.8104 12.1008   3
  -6  -6   2 239.891 63.6283   3
  -6  -6   1-21.1586 34.3368   3
  -6  -6   0 258.937 58.3835   3
   6  -6   1 23.3223 24.1883   2
  -6  -6  -1 30.2398 13.2135   3
   6  -6   2 216.866 59.1700   2
   6  -6   3 9.22341 22.8141   2
  -6  -6  -3 17.4572 12.0084   1
   6  -6   4-20.8911 9.19218   2
  -6  -6  -4 3.44270 9.93880   1
   6  -6   5 17.9106 7.88751   2
  -6  -6  -5-3.76293 14.7309   1
   6  -6   6 38.4547 44.2077   2
  -6  -6  -6 101.997 49.0462   1
  -6  -7   5 153.797 58.5764   3
  -6  -7   4-16.7267 18.3392   3
  -6  -7   3 114.786 43.0516   3
  -6  -7   2 46.7592 30.4265   3
  -6  -7   1-8.78154 17.4619   3
   6  -7   0-10.2318 12.0284   2
  -6  -7   0 3.56413 16.5376   3
   6  -7   1 44.4762 24.4770   2
  -6  -7  -1 34.3453 22.4905   3
   6  -7   2-9.69663 7.70012   2
  -6  -7  -3 21.2501 14.2082   1
   6  -7   3 42.6950 31.0575   2
  -6  -7  -4-3.88765 11.6878   1
   6  -7   4-7.87413 22.2486   2
  -6  -7  -5-1.92882 17.5674   1
   6  -7   5 28.7704 24.9413   2
  -6  -7  -6 0.32553 10.6634   1
   6  -7   6 28.7959 25.9304   2
  -6  -8   5 21.3833 31.2576   3
  -6  -8   4 74.9959 40.2339   3
  -6  -8   3 5.42191 13.3456   3
  -6  -8   2 307.922 72.7049   3
  -6  -8   1 31.0207 22.8583   3
   6  -8   0 4.27332 10.6178   2
  -6  -8   0-5.13611 20.6761   3
   6  -8   1 22.0185 19.3643   2
  -6  -8  -1 23.9896 17.4732   3
   6  -8   2 154.078 54.7540   2
   6  -8   3 1.81632 5.27543   2
   6  -8   4 33.2395 21.5579   2
  -6  -8  -4 6.17062 7.90208   1
   6  -8   5-25.6853 19.3951   2
  -6  -8  -5 9.16602 11.1137   1
   6  -8   6 29.8668 18.3145   2
  -6  -8  -6 47.5637 34.3729   1
  -6  -9   5 170.434 64.7594   3
  -6  -9   4 30.1868 28.9821   3
  -6  -9   3 187.933 61.2363   3
  -6  -9   2 49.0773 26.8308   3
  -6  -9   1 133.027 50.1960   3
   6  -9  -1 82.3874 30.5946   2
  -6  -9   0-41.1025 24.4862   3
   6  -9   0 10.8837 16.2937   2
   6  -9   1 155.186 53.4300   2
  -6  -9  -1 72.1566 32.2407   3
   6  -9   2 39.7244 21.5693   2
   6  -9   3 22.4191 25.0296   2
  -6  -9  -4 19.2771 19.5660   1
   6  -9   4 25.2390 22.0044   2
  -6  -9  -5 4.95372 9.03277   1
   6  -9   5-8.38208 5.02040   2
  -6  -9  -6 84.7974 45.6402   1
   6  -9   6 47.9870 34.1758   2
  -6 -10   5 24.7103 42.2388   3
  -6 -10   4 25.2859 30.1054   3
  -6 -10   3 35.0728 25.1469   3
  -6 -10   2 410.197 90.4112   3
  -6 -10   1 22.7167 18.5565   3
   6 -10  -1-2.42738 11.5202   2
  -6 -10   0 14.3024 22.5136   3
   6 -10   0 12.8344 12.7432   2
   6 -10   1 9.85213 2.17682   2
  -6 -10  -1 53.7183 23.6211   3
   6 -10   2 47.7180 35.4284   2
   6 -10   3-16.2099 22.2774   2
   6 -10   4-21.3426 14.2104   2
  -6 -10  -5 63.7482 34.6563   1
   6 -10   5 17.2208 29.8173   2
   6 -10   6 54.5009 36.1294   2
  -6 -11   5 438.194 101.075   3
  -6 -11   4 18.9353 25.2127   3
  -6 -11   3 258.647 74.9013   3
  -6 -11   2 71.8782 37.9946   3
   6 -11  -2 5.03654 18.0483   2
  -6 -11   1 101.329 42.0207   3
   6 -11  -1 64.1883 31.4962   2
  -6 -11   0-2.20836 56.1776   3
   6 -11   0 2.07083 12.6004   2
   6 -11   1 8.46634 11.1624   2
  -6 -11  -1 96.8205 36.8595   3
   6 -11   2 93.0225 36.9723   2
   6 -11   3 131.757 51.4690   2
   6 -11   4-23.6876 20.1442   2
   6 -11   5 16.6185 14.0827   2
  -6 -12   4 88.6095 47.2154   3
  -6 -12   3 15.2780 17.1855   3
  -6 -12   2 286.257 78.7275   3
   6 -12  -2 127.990 46.5301   2
  -6 -12   1 57.2686 38.3429   3
   6 -12  -1 19.2860 6.63475   2
  -6 -12   0 58.2457 24.6325   3
   6 -12   0 32.1869 23.4715   2
   6 -12   1 26.8236 21.3624   2
  -6 -12  -1 12.6599 20.8096   3
   6 -12   2-0.91263 7.19555   2
   6 -12   3 25.7185 34.8420   2
   6 -12   4 3.71669 12.1694   2
   6 -12   5-15.4122 1.45124   2
  -6 -13   4 18.6046 9.16177   3
  -6 -13   3 245.043 76.7370   3
  -6 -13   2 111.750 48.7443   3
   6 -13  -2 65.8682 36.1732   2
  -6 -13   1 48.2646 29.9374   3
   6 -13  -1-15.6070 24.2888   2
  -6 -13   0 7.11220 16.8234   3
   6 -13   0 1.68973 15.2541   2
  -6 -13  -1 11.6965 11.1147   3
   6 -13   1 33.3372 29.2786   2
   6 -13   2-8.78739 13.5185   2
   6 -13   3 182.672 61.6785   2
   6 -13   4 35.4104 31.0577   2
   6 -13   5 13.7781 24.4868   2
  -6 -14   4 47.9342 33.0190   3
  -6 -14   3 6.68306 9.85332   3
  -6 -14   2 366.302 87.3018   3
   6 -14  -2 198.939 60.7070   2
  -6 -14   1 34.5207 35.8147   3
   6 -14  -1-17.6277 19.5338   2
  -6 -14   0 52.2267 27.5368   3
   6 -14   0 6.63117 12.0374   2
  -6 -14  -1 20.6203 12.9638   3
   6 -14   1 7.42364 14.5433   2
   6 -14   2-8.49708 19.2583   2
   6 -14   3 34.4414 31.7224   2
   6 -14   4-24.1482 23.6124   2
   6 -14   5-22.3882 33.3069   2
  -6 -15   4 43.1448 37.9744   3
  -6 -15   3 44.0506 30.4344   3
   6 -15  -3 14.8948 17.6485   2
  -6 -15   2 1.09589 12.2195   3
   6 -15  -2 4.63887 25.1873   2
  -6 -15   1 133.276 52.3541   3
   6 -15  -1 74.9337 39.9950   2
  -6 -15   0 8.86293 24.9622   3
   6 -15   0-2.58644 12.3866   2
  -6 -15  -1 8.56783 13.5868   3
   6 -15   1 22.3242 13.2644   2
   6 -15   2 55.5475 33.8475   2
   6 -15   3 86.2325 45.2443   2
   6 -15   4 37.4140 29.7966   2
  -6 -16   3 20.7973 30.6596   3
   6 -16  -3 1.72960 12.9492   2
  -6 -16   2 270.937 78.3254   3
   6 -16  -2 83.1472 38.4547   2
  -6 -16   1-8.89444 20.2358   3
   6 -16  -1-19.5625 26.1013   2
  -6 -16   0 64.0665 36.8962   3
   6 -16   0 21.7993 20.4558   2
  -6 -16  -1 19.8707 30.2353   3
   6 -16   1-10.9717 17.4036   2
   6 -16   2 44.7482 25.2594   2
   6 -16   3 29.0237 31.8280   2
   6 -16   4 22.0148 28.0908   2
  -6 -17   3-4.88639 6.45008   3
   6 -17  -3 7.55482 11.5995   2
  -6 -17   2 4.12219 11.5461   3
   6 -17  -2 0.29905 21.2738   2
  -6 -17   1 86.5737 45.0061   3
   6 -17  -1 13.4776 15.4178   2
  -6 -17   0 44.9915 30.0606   3
   6 -17   0 14.4099 21.3165   2
  -6 -17  -1 56.3728 32.1054   3
   6 -17   1 4.80467 8.88087   2
   6 -17   2 2.04336 6.67669   2
   6 -17   3-1.95819 25.8042   2
   6 -18  -3 12.1521 15.6749   2
  -6 -18   2 182.719 59.6958   3
   6 -18  -2 59.0843 32.5082   2
  -6 -18   1 40.2015 35.7802   3
   6 -18  -1-0.55600 17.0108   2
  -6 -18   0-10.1241 8.95997   3
   6 -18   0 5.24287 17.3968   2
  -6 -18  -1 24.0533 27.3459   3
   6 -18   1-2.91370 23.1964   2
   6 -18   2 36.5343 29.5802   2
   6 -18   3 7.20577 13.0604   2
   6 -19  -3 30.0640 24.0400   2
  -6 -19   2-31.0502 20.0197   3
   6 -19  -2-32.6031 28.5555   2
  -6 -19   1 53.1295 40.9004   3
   6 -19  -1-27.7169 23.2056   2
  -6 -19   0 11.8582 16.6694   3
   6 -19   0 9.10411 6.53192   2
   6 -19   1 39.8013 30.6592   2
   6 -19   2-31.7470 27.1251   2
   6 -20  -3 36.7800 28.0134   2
   6 -20  -2 184.363 62.3507   2
  -6 -20   1 36.2889 37.8859   3
   6 -20  -1 6.97974 16.4947   2
  -6 -20   0 67.5997 50.6607   3
   6 -20   0 4.86298 12.8165   2
   6 -20   1 10.9419 26.5891   2
   6 -20   2 7.76123 13.6369   2
   6 -21  -3 27.1547 17.4474   2
   6 -21  -2-2.57075 11.7015   2
  -6 -21   1 112.625 57.9502   3
   6 -21  -1 14.4391 24.6991   2
  -6 -21   0 28.8968 31.7959   3
   6 -21   0-97.1623 47.8165   2
   6 -21   1 56.5577 38.5953   2
   6 -22  -2 10.8955 18.9283   2
   6 -22  -1 7.09407 20.1022   2
  -7   0   3-9.89502 8.80560   3
  -7   0   2-16.7309 15.3767   3
  -7   0   1 24.6090 15.6536   3
  -7  -1   3 133.487 54.6785   3
  -7   1   3 156.479 54.2683   3
  -7  -1   2-3.86274 4.02110   3
  -7   1   2-17.2590 22.1814   3
  -7  -1   1 50.3508 33.0804   3
  -7  -1   0-16.2047 18.9764   3
  -7  -2   3 16.8524 33.7299   3
  -7   2   3-24.6810 22.6223   3
  -7  -2   2 12.0600 22.5845   3
  -7  -2   1-20.0310 19.5393   3
  -7  -2   0 3.90807 8.39446   3
  -7  -3   3 170.594 60.0496   3
  -7  -3   2 15.1743 19.5299   3
  -7  -3   1 21.6196 9.43149   3
  -7  -3   0-5.40278 15.1667   3
  -7  -4   3 44.1502 34.1779   3
  -7  -4   2-12.1999 5.21095   3
  -7  -4   1 17.6620 27.3921   3
  -7  -4   0 12.2844 16.4945   3
  -7  -5   3 97.6982 47.4640   3
  -7  -5   2 43.2360 30.7992   3
  -7  -5   1 110.849 46.4732   3
  -7  -6   3-50.8138 27.0568   3
  -7  -6   2 8.27751 20.1560   3
  -7  -6   1-8.92239 19.6485   3
  -7  -7   2 11.8139 26.2645   3
  -7  -7   1 72.4017 36.0805   3
  -7  -8   2 74.4734 40.2074   3
  -7  -8   1-4.28384 9.00414   3
  -7  -9   2 15.5151 18.0653   3
  -7  -9   1 77.9996 39.7768   3
  -7 -10   2 7.37553 18.0498   3
  -7 -10   1 44.1363 31.0732   3
  -7 -11   2 9.75152 25.0286   3
  -7 -11   1 99.8240 48.8752   3
  -7 -12   1-18.5496 12.4747   3
   0   0   0    0.00    0.00   0
TITL PSU-1334(MA-25) in P2(1)/c
REM P2(1)/c (#14 in standard setting)
CELL 0.71073   5.469652  26.984810   9.099400  90.0000  93.8745  90.0000
ZERR   15.00   0.001511   0.008147   0.003234   0.0000   0.0306   0.0000
LATT  1
SYMM -x, y+1/2,-z+1/2
SFAC C H N O S Cl
UNIT 15.00 15.00 15.00 15.00 15.00 15.00
TREF
HKLF 4
END
;
_shelx_hkl_checksum                56019
_olex2_submission_special_instructions  'No special instructions were received'
