# Supplementary material for: Nucleophile-induced ring contraction in pyrrolo[2,1-c][1,4]benzothiazines: access to pyrrolo[2,1-b][1,3]benzothiazoles
Source: Beilstein J Org Chem. 2023 May 11;19:646–57. doi: 10.3762/bjoc.19.46 (PMC10186265; doi:10.3762/bjoc.19.46)
Supplement: File 2 — Crystallographic information files (CIF) of compounds 3bb (CCDC 2241415), 4 (CCDC 2241420), 6b (CCDC 2241419), 6e (CCDC 2241423), 7a (CCDC 2241418), 10a (CCDC 2241424), 12bd (CCDC 2241422), 14ab (CCDC 2241416), 17a (CCDC 2241417, 2241421). [file Beilstein_J_Org_Chem-19-646-s002.zip › 17a(2).cif]

data_psu-1269(lea-120)
_audit_creation_date               2021-07-24
_audit_creation_method
;
Olex2 1.3
(compiled 2020.11.12 svn.r5f609507 for OlexSys, GUI svn.r6272)
;
_shelx_SHELXL_version_number       '2018/3'
_audit_contact_author_address      ?
_audit_contact_author_email        ?
_audit_contact_author_name         ''
_audit_contact_author_phone        ?
_publ_contact_author_id_orcid      ?
_publ_section_references
;
Dolomanov, O.V., Bourhis, L.J., Gildea, R.J, Howard, J.A.K. & Puschmann, H.
 (2009), J. Appl. Cryst. 42, 339-341.

Palatinus, L. & Chapuis, G. (2007). J. Appl. Cryst., 40, 786-790;
Palatinus, L. & van der Lee, A. (2008). J. Appl. Cryst. 41, 975-984;
Palatinus, L., Prathapa, S. J. & van Smaalen, S. (2012). J. Appl. Cryst. 45,
 575-580.

Sheldrick, G.M. (2015). Acta Cryst. C71, 3-8.
;
_chemical_name_common              ?
_chemical_name_systematic
;
 ? 
;
_chemical_formula_moiety           'C17 H9 N O3 S'
_chemical_formula_sum              'C17 H9 N O3 S'
_chemical_formula_weight           307.31
_chemical_melting_point            ?
_chemical_oxdiff_formula           'C H N O S'
loop_
  _atom_type_symbol
  _atom_type_description
  _atom_type_scat_dispersion_real
  _atom_type_scat_dispersion_imag
  _atom_type_scat_source
 'C' 'C' 0.0033 0.0016 'International Tables Vol C Tables 4.2.6.8 and 6.1.1.4'
 'H' 'H' 0.0000 0.0000 'International Tables Vol C Tables 4.2.6.8 and 6.1.1.4'
 'N' 'N' 0.0061 0.0033 'International Tables Vol C Tables 4.2.6.8 and 6.1.1.4'
 'O' 'O' 0.0106 0.0060 'International Tables Vol C Tables 4.2.6.8 and 6.1.1.4'
 'S' 'S' 0.1246 0.1234 'International Tables Vol C Tables 4.2.6.8 and 6.1.1.4'

_shelx_space_group_comment
;
The symmetry employed for this shelxl refinement is uniquely defined
by the following loop, which should always be used as a source of
symmetry information in preference to the above space-group names.
They are only intended as comments.
;
_space_group_crystal_system        'monoclinic'
_space_group_IT_number             15
_space_group_name_H-M_alt          'I 1 2/c 1'
_space_group_name_Hall             '-I 2yc'
loop_
  _space_group_symop_operation_xyz
 'x, y, z'
 '-x, y, -z+1/2'
 'x+1/2, y+1/2, z+1/2'
 '-x+1/2, y+1/2, -z+1'
 '-x, -y, -z'
 'x, -y, z-1/2'
 '-x+1/2, -y+1/2, -z+1/2'
 'x+1/2, -y+1/2, z'

_cell_length_a                     20.969(6)
_cell_length_b                     5.1385(14)
_cell_length_c                     25.282(6)
_cell_angle_alpha                  90
_cell_angle_beta                   102.34(3)
_cell_angle_gamma                  90
_cell_volume                       2661.3(13)
_cell_formula_units_Z              8
_cell_measurement_reflns_used      1548
_cell_measurement_temperature      295(2)
_cell_measurement_theta_max        26.9190
_cell_measurement_theta_min        3.9170
_shelx_estimated_absorpt_T_max     0.992
_shelx_estimated_absorpt_T_min     0.883
_exptl_absorpt_coefficient_mu      0.256
_exptl_absorpt_correction_T_max    1.00000
_exptl_absorpt_correction_T_min    0.66159
_exptl_absorpt_correction_type     multi-scan
_exptl_absorpt_process_details
;
CrysAlisPro, Agilent Technologies,
Version 1.171.37.33 (release 27-03-2014 CrysAlis171 .NET)
(compiled Mar 27 2014,17:12:48)
Empirical absorption correction using spherical harmonics,
 implemented in SCALE3 ABSPACK scaling algorithm.
;
_exptl_absorpt_special_details     ?
_exptl_crystal_colour              'clear red'
_exptl_crystal_colour_lustre       clear
_exptl_crystal_colour_modifier     .
_exptl_crystal_colour_primary      red
_exptl_crystal_density_diffrn      1.534
_exptl_crystal_density_meas        ?
_exptl_crystal_density_method      'not measured'
_exptl_crystal_description         plate
_exptl_crystal_F_000               1264
_exptl_crystal_size_max            0.5
_exptl_crystal_size_mid            0.14
_exptl_crystal_size_min            0.03
_exptl_special_details
;
 ? 
;
_exptl_transmission_factor_max     ?
_exptl_transmission_factor_min     ?
_diffrn_reflns_av_R_equivalents    0.0389
_diffrn_reflns_av_unetI/netI       0.0554
_diffrn_reflns_Laue_measured_fraction_full  0.999
_diffrn_reflns_Laue_measured_fraction_max  0.870
_diffrn_reflns_limit_h_max         28
_diffrn_reflns_limit_h_min         -19
_diffrn_reflns_limit_k_max         6
_diffrn_reflns_limit_k_min         -7
_diffrn_reflns_limit_l_max         34
_diffrn_reflns_limit_l_min         -33
_diffrn_reflns_number              7468
_diffrn_reflns_point_group_measured_fraction_full  0.999
_diffrn_reflns_point_group_measured_fraction_max  0.870
_diffrn_reflns_theta_full          26.000
_diffrn_reflns_theta_max           29.273
_diffrn_reflns_theta_min           2.842
_diffrn_ambient_temperature        295.15
_diffrn_detector                   'CCD plate'
_diffrn_detector_area_resol_mean   10.4752
_diffrn_detector_type              Ruby
_diffrn_measured_fraction_theta_full  0.999
_diffrn_measured_fraction_theta_max  0.870
_diffrn_measurement_details
;
#__ type_ start__ end____ width___ exp.time_
  1 omega  -16.00   10.00   1.0000   90.0000
omega____ theta____ kappa____ phi______ frames
    -       13.8509   77.0000 -150.0000 26

#__ type_ start__ end____ width___ exp.time_
  2 omega  -50.00   53.00   1.0000   90.0000
omega____ theta____ kappa____ phi______ frames
    -      -14.3197   77.0000  -90.0000 103

#__ type_ start__ end____ width___ exp.time_
  3 omega  -50.00   57.00   1.0000   90.0000
omega____ theta____ kappa____ phi______ frames
    -      -14.3197   77.0000    0.0000 107
;
_diffrn_measurement_device         'four-circle diffractometer'
_diffrn_measurement_device_type    'New Xcalibur, Ruby'
_diffrn_measurement_method         '\w scans'
_diffrn_orient_matrix_UB_11        0.0336653000
_diffrn_orient_matrix_UB_12        -0.0003886000
_diffrn_orient_matrix_UB_13        -0.0005805000
_diffrn_orient_matrix_UB_21        -0.0080633000
_diffrn_orient_matrix_UB_22        0.0105403000
_diffrn_orient_matrix_UB_23        -0.0286397000
_diffrn_orient_matrix_UB_31        0.0006029000
_diffrn_orient_matrix_UB_32        0.1376417000
_diffrn_orient_matrix_UB_33        0.0020620000
_diffrn_radiation_monochromator    graphite
_diffrn_radiation_probe            x-ray
_diffrn_radiation_type             'Mo K\a'
_diffrn_radiation_wavelength       0.71073
_diffrn_source                     'Enhance (Mo) X-ray Source'
_reflns_Friedel_coverage           0.000
_reflns_Friedel_fraction_full      .
_reflns_Friedel_fraction_max       .
_reflns_number_gt                  2241
_reflns_number_total               3158
_reflns_odcompleteness_completeness  99.74
_reflns_odcompleteness_iscentric   1
_reflns_odcompleteness_theta       26.32
_reflns_special_details
;
 Reflections were merged by SHELXL according to the crystal
 class for the calculation of statistics and refinement.
 
 _reflns_Friedel_fraction is defined as the number of unique
 Friedel pairs measured divided by the number that would be
 possible theoretically, ignoring centric projections and
 systematic absences.
;
_reflns_threshold_expression       'I > 2\s(I)'
_computing_cell_refinement
;
CrysAlisPro, Agilent Technologies,
Version 1.171.37.33 (release 27-03-2014 CrysAlis171 .NET)
(compiled Mar 27 2014,17:12:48)
;
_computing_data_collection
;
CrysAlisPro, Agilent Technologies,
Version 1.171.37.33 (release 27-03-2014 CrysAlis171 .NET)
(compiled Mar 27 2014,17:12:48)
;
_computing_data_reduction
;
CrysAlisPro, Agilent Technologies,
Version 1.171.37.33 (release 27-03-2014 CrysAlis171 .NET)
(compiled Mar 27 2014,17:12:48)
;
_computing_molecular_graphics      'Olex2 1.3 (Dolomanov et al., 2009)'
_computing_publication_material    'Olex2 1.3 (Dolomanov et al., 2009)'
_computing_structure_refinement    'SHELXL 2018/3 (Sheldrick, 2015)'
_computing_structure_solution
;
Superflip  (Palatinus & Chapuis, 2007;Palatinus & van der Lee, 2008;
Palatinus et al., 2012)
;
_refine_diff_density_max           0.240
_refine_diff_density_min           -0.430
_refine_diff_density_rms           0.062
_refine_ls_extinction_coef         .
_refine_ls_extinction_method       none
_refine_ls_goodness_of_fit_ref     1.037
_refine_ls_hydrogen_treatment      constr
_refine_ls_matrix_type             full
_refine_ls_number_parameters       199
_refine_ls_number_reflns           3158
_refine_ls_number_restraints       0
_refine_ls_R_factor_all            0.0819
_refine_ls_R_factor_gt             0.0538
_refine_ls_restrained_S_all        1.037
_refine_ls_shift/su_max            0.001
_refine_ls_shift/su_mean           0.000
_refine_ls_structure_factor_coef   Fsqd
_refine_ls_weighting_details      
 'w=1/[\s^2^(Fo^2^)+(0.0588P)^2^+1.2917P] where P=(Fo^2^+2Fc^2^)/3'
_refine_ls_weighting_scheme        calc
_refine_ls_wR_factor_gt            0.1158
_refine_ls_wR_factor_ref           0.1388
_refine_special_details            ?
_olex2_refinement_description
;
1. Fixed Uiso
 At 1.2 times of:
  All C(H) groups
2.a Aromatic/amide H refined with riding coordinates:
 C7(H7), C8(H8), C9(H9), C10(H10), C13(H13), C14(H14), C15(H15), C16(H16),
 C17(H17)
;
_atom_sites_solution_hydrogens     geom
_atom_sites_solution_primary       iterative
_atom_sites_solution_secondary     ?
loop_
  _atom_site_label
  _atom_site_type_symbol
  _atom_site_fract_x
  _atom_site_fract_y
  _atom_site_fract_z
  _atom_site_U_iso_or_equiv
  _atom_site_adp_type
  _atom_site_occupancy
  _atom_site_site_symmetry_order
  _atom_site_calc_flag
  _atom_site_refinement_flags_posn
  _atom_site_refinement_flags_adp
  _atom_site_refinement_flags_occupancy
  _atom_site_disorder_assembly
  _atom_site_disorder_group
 C1 C 0.68264(11) 0.7593(5) 0.29230(9) 0.0395(6) Uani 1 1 d . . . . .
 N1 N 0.72327(9) 0.8036(4) 0.34302(7) 0.0355(4) Uani 1 1 d . . . . .
 O1 O 0.68310(9) 0.8751(4) 0.25134(7) 0.0568(5) Uani 1 1 d . . . . .
 S1 S 0.75389(3) 0.67911(12) 0.44324(2) 0.0381(2) Uani 1 1 d . . . . .
 C2 C 0.63795(11) 0.5282(5) 0.30158(9) 0.0373(5) Uani 1 1 d . . . . .
 O2 O 0.59924(9) 0.4392(4) 0.26295(7) 0.0567(5) Uani 1 1 d . . . . .
 C3 C 0.65559(10) 0.4671(4) 0.35880(8) 0.0314(5) Uani 1 1 d . . . . .
 O3 O 0.66649(8) 0.2999(3) 0.44423(6) 0.0460(4) Uani 1 1 d . . . . .
 C4 C 0.70697(10) 0.6353(4) 0.38035(8) 0.0322(5) Uani 1 1 d . . . . .
 C5 C 0.79853(11) 0.9252(4) 0.41842(9) 0.0354(5) Uani 1 1 d . . . . .
 C6 C 0.77550(10) 0.9716(4) 0.36341(9) 0.0349(5) Uani 1 1 d . . . . .
 C7 C 0.80256(12) 1.1574(5) 0.33540(10) 0.0429(6) Uani 1 1 d . . . . .
 H7 H 0.786370 1.186557 0.298680 0.051 Uiso 1 1 calc R U . . .
 C8 C 0.85478(12) 1.2984(5) 0.36427(11) 0.0471(6) Uani 1 1 d . . . . .
 H8 H 0.873968 1.426220 0.346786 0.057 Uiso 1 1 calc R U . . .
 C9 C 0.87888(12) 1.2518(5) 0.41885(11) 0.0490(6) Uani 1 1 d . . . . .
 H9 H 0.914436 1.347565 0.437160 0.059 Uiso 1 1 calc R U . . .
 C10 C 0.85145(11) 1.0667(5) 0.44674(10) 0.0432(6) Uani 1 1 d . . . . .
 H10 H 0.867904 1.037450 0.483417 0.052 Uiso 1 1 calc R U . . .
 C11 C 0.63528(11) 0.2884(4) 0.39657(9) 0.0338(5) Uani 1 1 d . . . . .
 C12 C 0.58129(10) 0.0945(4) 0.38306(9) 0.0346(5) Uani 1 1 d . . . . .
 C13 C 0.54218(12) 0.0630(5) 0.33201(10) 0.0478(6) Uani 1 1 d . . . . .
 H13 H 0.548355 0.168318 0.303606 0.057 Uiso 1 1 calc R U . . .
 C14 C 0.49394(13) -0.1248(6) 0.32319(11) 0.0568(7) Uani 1 1 d . . . . .
 H14 H 0.467982 -0.145495 0.288703 0.068 Uiso 1 1 calc R U . . .
 C15 C 0.48384(13) -0.2808(5) 0.36444(12) 0.0537(7) Uani 1 1 d . . . . .
 H15 H 0.451405 -0.407371 0.358017 0.064 Uiso 1 1 calc R U . . .
 C16 C 0.52176(13) -0.2493(5) 0.41524(13) 0.0594(8) Uani 1 1 d . . . . .
 H16 H 0.514750 -0.353794 0.443482 0.071 Uiso 1 1 calc R U . . .
 C17 C 0.57026(12) -0.0638(5) 0.42479(11) 0.0488(6) Uani 1 1 d . . . . .
 H17 H 0.595849 -0.044216 0.459454 0.059 Uiso 1 1 calc R U . . .

loop_
  _atom_site_aniso_label
  _atom_site_aniso_U_11
  _atom_site_aniso_U_22
  _atom_site_aniso_U_33
  _atom_site_aniso_U_23
  _atom_site_aniso_U_13
  _atom_site_aniso_U_12
 C1 0.0389(12) 0.0464(14) 0.0327(12) 0.0059(11) 0.0067(10) 0.0039(11)
 N1 0.0378(10) 0.0389(11) 0.0293(10) 0.0051(8) 0.0057(8) 0.0000(9)
 O1 0.0616(12) 0.0698(13) 0.0364(10) 0.0193(9) 0.0049(8) -0.0072(10)
 S1 0.0435(3) 0.0418(4) 0.0278(3) 0.0018(2) 0.0051(2) -0.0056(3)
 C2 0.0392(12) 0.0399(13) 0.0313(11) 0.0020(10) 0.0045(10) 0.0062(10)
 O2 0.0613(11) 0.0702(13) 0.0329(9) 0.0037(9) -0.0028(8) -0.0136(10)
 C3 0.0336(11) 0.0313(11) 0.0289(11) -0.0001(9) 0.0058(9) 0.0026(9)
 O3 0.0540(10) 0.0510(10) 0.0292(9) 0.0068(8) 0.0006(7) -0.0087(8)
 C4 0.0354(11) 0.0321(11) 0.0301(11) 0.0033(9) 0.0095(9) 0.0063(9)
 C5 0.0382(12) 0.0343(12) 0.0351(12) -0.0020(10) 0.0112(9) 0.0011(10)
 C6 0.0351(11) 0.0349(12) 0.0364(12) 0.0001(10) 0.0119(9) 0.0029(10)
 C7 0.0454(13) 0.0451(14) 0.0399(13) 0.0048(11) 0.0128(11) 0.0025(11)
 C8 0.0493(14) 0.0437(14) 0.0533(16) 0.0006(12) 0.0222(12) -0.0050(12)
 C9 0.0458(14) 0.0492(15) 0.0536(16) -0.0072(13) 0.0140(12) -0.0112(12)
 C10 0.0453(13) 0.0479(15) 0.0370(13) -0.0040(11) 0.0100(11) -0.0051(11)
 C11 0.0354(11) 0.0347(12) 0.0301(11) 0.0010(10) 0.0046(9) 0.0049(10)
 C12 0.0332(11) 0.0312(11) 0.0402(13) -0.0004(10) 0.0096(10) 0.0041(9)
 C13 0.0477(14) 0.0528(16) 0.0422(14) -0.0015(12) 0.0078(11) -0.0113(12)
 C14 0.0505(15) 0.0683(19) 0.0491(16) -0.0090(15) 0.0046(13) -0.0143(14)
 C15 0.0412(14) 0.0453(15) 0.075(2) -0.0030(14) 0.0136(14) -0.0080(12)
 C16 0.0522(16) 0.0544(17) 0.072(2) 0.0198(15) 0.0136(15) -0.0070(14)
 C17 0.0474(14) 0.0490(15) 0.0474(15) 0.0115(12) 0.0039(12) -0.0036(12)

_geom_special_details
;
 All esds (except the esd in the dihedral angle between two l.s. planes)
 are estimated using the full covariance matrix.  The cell esds are taken
 into account individually in the estimation of esds in distances, angles
 and torsion angles; correlations between esds in cell parameters are only
 used when they are defined by crystal symmetry.  An approximate (isotropic)
 treatment of cell esds is used for estimating esds involving l.s. planes.
;
loop_
  _geom_bond_atom_site_label_1
  _geom_bond_atom_site_label_2
  _geom_bond_distance
  _geom_bond_site_symmetry_2
  _geom_bond_publ_flag
 C1 N1 1.398(3) . ?
 C1 O1 1.196(3) . ?
 C1 C2 1.561(3) . ?
 N1 C4 1.376(3) . ?
 N1 C6 1.403(3) . ?
 S1 C4 1.697(2) . ?
 S1 C5 1.767(2) . ?
 C2 O2 1.218(3) . ?
 C2 C3 1.449(3) . ?
 C3 C4 1.398(3) . ?
 C3 C11 1.453(3) . ?
 O3 C11 1.244(2) . ?
 C5 C6 1.392(3) . ?
 C5 C10 1.390(3) . ?
 C6 C7 1.381(3) . ?
 C7 H7 0.9300 . ?
 C7 C8 1.384(3) . ?
 C8 H8 0.9300 . ?
 C8 C9 1.385(4) . ?
 C9 H9 0.9300 . ?
 C9 C10 1.381(3) . ?
 C10 H10 0.9300 . ?
 C11 C12 1.492(3) . ?
 C12 C13 1.383(3) . ?
 C12 C17 1.390(3) . ?
 C13 H13 0.9300 . ?
 C13 C14 1.381(4) . ?
 C14 H14 0.9300 . ?
 C14 C15 1.367(4) . ?
 C15 H15 0.9300 . ?
 C15 C16 1.368(4) . ?
 C16 H16 0.9300 . ?
 C16 C17 1.377(4) . ?
 C17 H17 0.9300 . ?

loop_
  _geom_angle_atom_site_label_1
  _geom_angle_atom_site_label_2
  _geom_angle_atom_site_label_3
  _geom_angle
  _geom_angle_site_symmetry_1
  _geom_angle_site_symmetry_3
  _geom_angle_publ_flag
 N1 C1 C2 104.70(18) . . ?
 O1 C1 N1 126.6(2) . . ?
 O1 C1 C2 128.7(2) . . ?
 C1 N1 C6 135.40(19) . . ?
 C4 N1 C1 109.54(18) . . ?
 C4 N1 C6 115.05(18) . . ?
 C4 S1 C5 90.41(11) . . ?
 O2 C2 C1 118.9(2) . . ?
 O2 C2 C3 134.7(2) . . ?
 C3 C2 C1 106.35(19) . . ?
 C2 C3 C11 138.2(2) . . ?
 C4 C3 C2 105.44(19) . . ?
 C4 C3 C11 116.40(18) . . ?
 N1 C4 S1 112.34(16) . . ?
 N1 C4 C3 113.90(19) . . ?
 C3 C4 S1 133.76(17) . . ?
 C6 C5 S1 112.35(17) . . ?
 C10 C5 S1 128.07(18) . . ?
 C10 C5 C6 119.6(2) . . ?
 C5 C6 N1 109.81(19) . . ?
 C7 C6 N1 127.6(2) . . ?
 C7 C6 C5 122.5(2) . . ?
 C6 C7 H7 121.4 . . ?
 C6 C7 C8 117.2(2) . . ?
 C8 C7 H7 121.4 . . ?
 C7 C8 H8 119.5 . . ?
 C7 C8 C9 120.9(2) . . ?
 C9 C8 H8 119.5 . . ?
 C8 C9 H9 119.2 . . ?
 C10 C9 C8 121.6(2) . . ?
 C10 C9 H9 119.2 . . ?
 C5 C10 H10 120.9 . . ?
 C9 C10 C5 118.1(2) . . ?
 C9 C10 H10 120.9 . . ?
 C3 C11 C12 125.91(19) . . ?
 O3 C11 C3 116.05(19) . . ?
 O3 C11 C12 118.04(19) . . ?
 C13 C12 C11 124.2(2) . . ?
 C13 C12 C17 118.6(2) . . ?
 C17 C12 C11 117.3(2) . . ?
 C12 C13 H13 120.0 . . ?
 C14 C13 C12 120.0(2) . . ?
 C14 C13 H13 120.0 . . ?
 C13 C14 H14 119.5 . . ?
 C15 C14 C13 120.9(3) . . ?
 C15 C14 H14 119.5 . . ?
 C14 C15 H15 120.2 . . ?
 C14 C15 C16 119.5(2) . . ?
 C16 C15 H15 120.2 . . ?
 C15 C16 H16 119.8 . . ?
 C15 C16 C17 120.4(3) . . ?
 C17 C16 H16 119.8 . . ?
 C12 C17 H17 119.7 . . ?
 C16 C17 C12 120.5(2) . . ?
 C16 C17 H17 119.7 . . ?

loop_
  _geom_torsion_atom_site_label_1
  _geom_torsion_atom_site_label_2
  _geom_torsion_atom_site_label_3
  _geom_torsion_atom_site_label_4
  _geom_torsion
  _geom_torsion_site_symmetry_1
  _geom_torsion_site_symmetry_2
  _geom_torsion_site_symmetry_3
  _geom_torsion_site_symmetry_4
  _geom_torsion_publ_flag
 C1 N1 C4 S1 -179.52(15) . . . . ?
 C1 N1 C4 C3 0.2(3) . . . . ?
 C1 N1 C6 C5 -179.0(2) . . . . ?
 C1 N1 C6 C7 0.6(4) . . . . ?
 C1 C2 C3 C4 -2.4(2) . . . . ?
 C1 C2 C3 C11 178.0(2) . . . . ?
 N1 C1 C2 O2 -176.5(2) . . . . ?
 N1 C1 C2 C3 2.5(2) . . . . ?
 N1 C6 C7 C8 -179.2(2) . . . . ?
 O1 C1 N1 C4 178.6(2) . . . . ?
 O1 C1 N1 C6 -2.6(4) . . . . ?
 O1 C1 C2 O2 3.3(4) . . . . ?
 O1 C1 C2 C3 -177.7(2) . . . . ?
 S1 C5 C6 N1 -1.0(2) . . . . ?
 S1 C5 C6 C7 179.40(18) . . . . ?
 S1 C5 C10 C9 -179.84(19) . . . . ?
 C2 C1 N1 C4 -1.6(2) . . . . ?
 C2 C1 N1 C6 177.2(2) . . . . ?
 C2 C3 C4 N1 1.5(2) . . . . ?
 C2 C3 C4 S1 -178.89(18) . . . . ?
 C2 C3 C11 O3 178.4(2) . . . . ?
 C2 C3 C11 C12 -1.3(4) . . . . ?
 O2 C2 C3 C4 176.4(3) . . . . ?
 O2 C2 C3 C11 -3.2(5) . . . . ?
 C3 C11 C12 C13 -1.2(3) . . . . ?
 C3 C11 C12 C17 178.6(2) . . . . ?
 O3 C11 C12 C13 179.2(2) . . . . ?
 O3 C11 C12 C17 -1.0(3) . . . . ?
 C4 N1 C6 C5 -0.3(3) . . . . ?
 C4 N1 C6 C7 179.4(2) . . . . ?
 C4 S1 C5 C6 1.49(17) . . . . ?
 C4 S1 C5 C10 -178.0(2) . . . . ?
 C4 C3 C11 O3 -1.2(3) . . . . ?
 C4 C3 C11 C12 179.2(2) . . . . ?
 C5 S1 C4 N1 -1.61(16) . . . . ?
 C5 S1 C4 C3 178.8(2) . . . . ?
 C5 C6 C7 C8 0.4(3) . . . . ?
 C6 N1 C4 S1 1.4(2) . . . . ?
 C6 N1 C4 C3 -178.92(18) . . . . ?
 C6 C5 C10 C9 0.7(3) . . . . ?
 C6 C7 C8 C9 0.6(4) . . . . ?
 C7 C8 C9 C10 -0.9(4) . . . . ?
 C8 C9 C10 C5 0.3(4) . . . . ?
 C10 C5 C6 N1 178.6(2) . . . . ?
 C10 C5 C6 C7 -1.1(3) . . . . ?
 C11 C3 C4 N1 -178.76(18) . . . . ?
 C11 C3 C4 S1 0.8(3) . . . . ?
 C11 C12 C13 C14 179.0(2) . . . . ?
 C11 C12 C17 C16 -179.2(2) . . . . ?
 C12 C13 C14 C15 0.3(4) . . . . ?
 C13 C12 C17 C16 0.6(4) . . . . ?
 C13 C14 C15 C16 0.4(4) . . . . ?
 C14 C15 C16 C17 -0.6(4) . . . . ?
 C15 C16 C17 C12 0.2(4) . . . . ?
 C17 C12 C13 C14 -0.8(4) . . . . ?

_shelx_res_file
;
TITL CF solution in I2/c
    psu-1269(lea-120).res
    created by SHELXL-2018/3 at 14:11:08 on 24-Jul-2021
CELL 0.71073 20.96933 5.13852 25.2821 90 102.3362 90
ZERR 8 0.00603 0.00139 0.0062 0 0.0259 0
LATT 2
SYMM -X,+Y,0.5-Z
SFAC C H N O S
UNIT 136 72 8 24 8

L.S. 20
PLAN  20
SIZE 0.03 0.14 0.5
TEMP 22
CONF
BOND
fmap 2
MORE -1
BOND $H
acta 52
REM <olex2.extras>
REM <HklSrc "%.\\PSU-1269(LEA-120).hkl">
REM </olex2.extras>

WGHT    0.058800    1.291700
FVAR       1.00687
C1    1    0.682638    0.759303    0.292298    11.00000    0.03893    0.04641 =
         0.03270    0.00590    0.00669    0.00386
N1    3    0.723273    0.803646    0.343023    11.00000    0.03775    0.03887 =
         0.02929    0.00515    0.00571   -0.00002
O1    4    0.683103    0.875071    0.251339    11.00000    0.06157    0.06977 =
         0.03645    0.01934    0.00493   -0.00715
S1    5    0.753891    0.679107    0.443243    11.00000    0.04354    0.04184 =
         0.02775    0.00177    0.00509   -0.00556
C2    1    0.637953    0.528209    0.301578    11.00000    0.03919    0.03991 =
         0.03132    0.00202    0.00446    0.00616
O2    4    0.599243    0.439153    0.262946    11.00000    0.06133    0.07016 =
         0.03292    0.00375   -0.00278   -0.01364
C3    1    0.655593    0.467125    0.358804    11.00000    0.03364    0.03131 =
         0.02895   -0.00010    0.00581    0.00258
O3    4    0.666493    0.299886    0.444228    11.00000    0.05402    0.05105 =
         0.02919    0.00684    0.00058   -0.00873
C4    1    0.706968    0.635331    0.380349    11.00000    0.03541    0.03209 =
         0.03012    0.00331    0.00947    0.00625
C5    1    0.798532    0.925246    0.418423    11.00000    0.03825    0.03431 =
         0.03513   -0.00199    0.01124    0.00110
C6    1    0.775498    0.971571    0.363414    11.00000    0.03515    0.03491 =
         0.03641    0.00006    0.01186    0.00288
C7    1    0.802558    1.157386    0.335400    11.00000    0.04542    0.04507 =
         0.03986    0.00477    0.01277    0.00249
AFIX  43
H7    2    0.786370    1.186557    0.298680    11.00000   -1.20000
AFIX   0
C8    1    0.854784    1.298374    0.364275    11.00000    0.04930    0.04370 =
         0.05329    0.00064    0.02217   -0.00498
AFIX  43
H8    2    0.873968    1.426220    0.346786    11.00000   -1.20000
AFIX   0
C9    1    0.878885    1.251776    0.418847    11.00000    0.04576    0.04917 =
         0.05363   -0.00724    0.01398   -0.01116
AFIX  43
H9    2    0.914436    1.347565    0.437160    11.00000   -1.20000
AFIX   0
C10   1    0.851451    1.066682    0.446735    11.00000    0.04528    0.04785 =
         0.03704   -0.00397    0.00997   -0.00512
AFIX  43
H10   2    0.867904    1.037450    0.483417    11.00000   -1.20000
AFIX   0
C11   1    0.635280    0.288365    0.396568    11.00000    0.03541    0.03468 =
         0.03011    0.00102    0.00459    0.00492
C12   1    0.581291    0.094524    0.383063    11.00000    0.03319    0.03122 =
         0.04017   -0.00036    0.00960    0.00407
C13   1    0.542178    0.063012    0.332007    11.00000    0.04773    0.05280 =
         0.04219   -0.00151    0.00779   -0.01133
AFIX  43
H13   2    0.548355    0.168318    0.303606    11.00000   -1.20000
AFIX   0
C14   1    0.493945   -0.124816    0.323185    11.00000    0.05046    0.06826 =
         0.04907   -0.00903    0.00457   -0.01428
AFIX  43
H14   2    0.467982   -0.145495    0.288703    11.00000   -1.20000
AFIX   0
C15   1    0.483837   -0.280771    0.364442    11.00000    0.04124    0.04526 =
         0.07527   -0.00304    0.01362   -0.00801
AFIX  43
H15   2    0.451405   -0.407371    0.358017    11.00000   -1.20000
AFIX   0
C16   1    0.521763   -0.249283    0.415235    11.00000    0.05216    0.05435 =
         0.07175    0.01976    0.01357   -0.00705
AFIX  43
H16   2    0.514750   -0.353794    0.443482    11.00000   -1.20000
AFIX   0
C17   1    0.570263   -0.063766    0.424794    11.00000    0.04742    0.04898 =
         0.04735    0.01151    0.00393   -0.00359
AFIX  43
H17   2    0.595849   -0.044216    0.459454    11.00000   -1.20000
AFIX   0
HKLF 4


REM  CF solution in I2/c
REM wR2 = 0.1388, GooF = S = 1.037, Restrained GooF = 1.037 for all data
REM R1 = 0.0538 for 2241 Fo > 4sig(Fo) and 0.0819 for all 3158 data
REM 199 parameters refined using 0 restraints

END

WGHT      0.0588      1.2918

REM Highest difference peak  0.240,  deepest hole -0.430,  1-sigma level  0.062
Q1    1   0.8119  0.8015  0.3872  11.00000  0.05    0.24
Q2    1   0.8387  1.1339  0.4817  11.00000  0.05    0.23
Q3    1   0.7030  0.7538  0.4127  11.00000  0.05    0.23
Q4    1   0.8287  0.8955  0.4323  11.00000  0.05    0.23
Q5    1   0.6790  0.0388  0.4500  11.00000  0.05    0.22
Q6    1   0.8071  1.0470  0.4336  11.00000  0.05    0.22
Q7    1   0.7783  0.9933  0.4934  11.00000  0.05    0.22
Q8    1   0.7505  0.7750  0.4827  11.00000  0.05    0.21
Q9    1   0.7540  0.5821  0.4785  11.00000  0.05    0.21
Q10   1   0.6429  0.1862  0.4577  11.00000  0.05    0.20
Q11   1   0.5909  0.0189  0.3580  11.00000  0.05    0.20
Q12   1   0.7160  0.2603  0.4839  11.00000  0.05    0.19
Q13   1   0.6762  0.6211  0.3760  11.00000  0.05    0.19
Q14   1   0.8299  1.2176  0.5257  11.00000  0.05    0.19
Q15   1   0.7114  0.3838  0.4766  11.00000  0.05    0.19
Q16   1   0.7169  0.2075  0.3957  11.00000  0.05    0.19
Q17   1   0.4998 -0.2245  0.2847  11.00000  0.05    0.18
Q18   1   0.8183  1.2537  0.5197  11.00000  0.05    0.18
Q19   1   0.7034  0.2010  0.3434  11.00000  0.05    0.18
Q20   1   0.5471 -0.2267  0.2817  11.00000  0.05    0.18
;
_shelx_res_checksum                49107
_shelx_hkl_file
;
   0   0   4 57712.8 1112.06   2
   0   0  -6 21506.4 462.574   2
   0   0   6 21848.5 464.817   2
   0   0  -8 8065.58 220.712   2
   0   0   8 7835.16 220.735   2
   0   0  10 40960.0 884.690   2
   0   0 -10 42590.4 881.685   2
   0   0  12 163.356 30.3459   2
   0   0  14 2445.05 132.885   2
   0   0  16 8502.57 296.306   2
   0   0  18 853.645 88.4911   2
   0   0 -18 873.188 78.4440   3
   0   0 -20 2564.44 148.410   3
   0   0  20 2502.15 164.540   2
   0   0  22 324.229 61.0597   2
   0   0  24 0.77913 14.9515   2
   0   0  26 1949.22 169.398   2
   0   0  28 1153.22 138.002   2
   0   0  30 169.740 55.3287   2
   0   0  32 178.519 60.2435   2
   0  -1  -1 6728.58 174.737   2
   0  -1  -1 6585.60 176.636   3
   0  -1   1 6712.42 164.076   3
   0   1   1 6963.73 177.630   2
   0   1  -1 7068.67 167.530   3
   0  -1   1 6662.59 171.089   2
   0   1   1 7352.94 182.848   3
   0  -1  -1 7197.67 174.097   1
   0   1   3 195.390 24.7080   3
   0  -1   3 158.835 14.5619   3
   0  -1  -3 168.801 21.2136   2
   0   1  -3 181.724 16.7811   3
   0   1   3 182.797 24.1895   2
   0  -1  -3 178.222 24.0096   3
   0   1   3 155.064 18.4810   1
   0  -1  -5 2108.67 89.8423   2
   0  -1  -5 2091.23 94.2178   3
   0  -1   5 2177.99 61.6388   3
   0   1  -5 2179.23 64.0196   3
   0   1   5 2107.79 92.6963   2
   0   1   7 595.451 50.6867   2
   0   1  -7 590.048 31.0518   3
   0  -1  -7 560.920 47.5736   2
   0  -1  -7 613.193 50.7099   3
   0  -1  -9 24.3135 11.1684   3
   0   1   9 26.8000 12.3849   2
   0  -1  -9 42.1140 15.3411   2
   0   1  11 1552.09 98.8769   2
   0  -1 -11 1621.72 96.7354   2
   0  -1 -11 1458.82 93.3032   3
   0   1  13 1149.06 91.8195   2
   0  -1  13 1436.92 93.3023   2
   0  -1 -13 1327.00 93.2939   2
   0  -1 -13 1318.11 94.0479   3
   0  -1  15 28.4410 17.0009   2
   0  -1 -15 24.7949 11.7693   3
   0   1  15 30.9001 20.4255   2
   0   1  17 497.345 67.8539   2
   0  -1  17 527.747 63.7759   2
   0  -1  19 27.3959 22.3950   2
   0   1  19 24.7716 22.2252   2
   0   1 -21 537.525 63.3628   3
   0   1  21 751.625 96.0251   2
   0  -1  21 722.425 86.3801   2
   0   1 -23 28.1128 15.7771   3
   0  -1  23 124.709 40.1418   2
   0   1  23 45.0472 19.3968   2
   0  -1  25 442.274 74.8545   2
   0   1  25 400.632 78.0368   2
   0   1  27 48.8064 33.7335   2
   0  -1  27-21.6101 25.8472   2
   0   1  29 13.1905 27.4770   2
   0  -1  29 39.3917 26.3569   2
   0   1  31 705.425 118.430   2
   0  -1  31 1166.38 140.434   2
   0  -2   0 7030.73 209.992   2
   0   2   0 6713.51 213.800   3
   0   2   0 7350.19 217.496   2
   0  -2   0 6728.05 205.857   3
   0   2   2 5702.25 191.824   3
   0  -2   2 5200.84 173.511   2
   0  -2  -2 5302.62 182.390   3
   0  -2  -2 5363.46 176.759   1
   0   2   2 5262.74 185.486   2
   0   2  -2 5691.06 174.267   3
   0  -2   2 5265.81 162.769   3
   0  -2  -2 5232.50 177.327   2
   0   2   4 2034.89 111.464   3
   0  -2   4 2039.31 96.7616   2
   0  -2   4 1996.65 82.7917   3
   0  -2  -4 1978.37 94.0051   1
   0   2   4 2127.05 112.710   2
   0  -2  -4 2101.10 110.241   3
   0   2  -4 2049.32 89.3300   3
   0  -2  -4 2295.91 108.051   2
   0  -2   6 1939.21 73.3950   3
   0  -2  -6 1800.34 100.979   2
   0   2   6 1889.41 93.3410   1
   0  -2  -6 1948.17 113.053   3
   0   2   6 1863.70 111.380   2
   0   2  -6 1917.13 82.1976   3
   0  -2  -8 4163.95 178.942   3
   0   2  -8 4183.66 128.791   3
   0  -2   8 3944.21 114.965   3
   0   2   8 3943.08 174.317   2
   0   2   8 3761.62 144.196   1
   0  -2  -8 4163.93 169.265   2
   0  -2 -10 120.133 31.4593   3
   0   2  10 140.092 32.3237   2
   0  -2 -10 180.039 34.7387   2
   0   2 -10 138.142 19.7480   3
   0   2  12 138.734 34.5840   2
   0   2 -12 161.891 20.7684   3
   0   2 -14 254.710 26.7053   3
   0   2  14 232.077 46.5227   2
   0   2 -16 6.48678 6.51797   3
   0   2  16 17.0520 17.0812   2
   0  -2  18 2074.75 135.562   2
   0   2  18 2054.49 158.764   2
   0   2 -18 2364.60 97.9138   3
   0   2 -20 931.476 61.3326   3
   0   2  20 985.976 113.281   2
   0  -2  20 992.104 95.3164   2
   0  -2  22 119.406 35.4005   2
   0   2  22 167.639 48.4919   2
   0   2 -22 176.897 28.4092   3
   0   2  24 69.3866 38.1627   2
   0  -2  24 32.6164 22.0559   2
   0  -2  26 612.287 86.7978   2
   0   2  26 812.575 119.677   2
   0  -2  28 219.594 55.5880   2
   0   2  28 231.407 67.3833   2
   0  -2  30 198.663 57.4681   2
   0  -2  32 343.927 74.5668   2
   0  -3  -1 273.618 40.4943   1
   0   3  -1 195.641 36.5010   3
   0   3   1 196.732 35.8503   2
   0  -3   1 254.292 37.5721   3
   0  -3  -1 205.731 36.6008   3
   0  -3  -1 313.356 44.2185   2
   0  -3   1 279.959 41.7125   2
   0   3   1 202.296 39.7041   3
   0  -3  -3 980.639 82.6031   3
   0  -3   3 955.903 69.4436   3
   0  -3  -3 1050.33 85.2213   2
   0  -3   3 1002.92 79.8921   2
   0  -3  -3 853.889 75.6269   1
   0   3   3 794.375 82.3763   2
   0   3   3 752.921 78.6398   3
   0   3  -3 919.701 75.9476   3
   0  -3  -5 514.364 55.4939   1
   0   3   5 453.575 63.2175   2
   0   3  -5 503.150 55.0790   3
   0   3   5 411.383 59.5094   3
   0  -3   5 543.498 49.2351   3
   0  -3  -5 471.280 58.1218   3
   0  -3  -5 559.146 62.8656   2
   0  -3   5 507.015 54.4198   2
   0   3  -7 992.878 73.6475   3
   0  -3   7 1051.69 81.6409   2
   0  -3   7 887.480 60.6342   3
   0   3   7 806.757 85.5084   2
   0   3   9 1424.74 119.736   2
   0  -3   9 1408.38 71.8364   3
   0   3  -9 1555.21 87.9461   3
   0   3   9 1545.75 104.491   1
   0   3 -11-3.34480 6.36989   3
   0   3  11-11.4018 9.58814   1
   0   3  11-9.38648 19.0070   2
   0  -3  11 12.2655 10.0029   3
   0   3 -13 405.077 40.5206   3
   0   3  13 350.686 62.5017   2
   0   3  13 302.770 46.1039   1
   0   3 -15 25.0931 10.6402   3
   0   3  15 50.8978 25.8196   2
   0   3 -17 1550.57 76.8153   3
   0   3  17 1299.26 134.179   2
   0   3  19 181.405 53.3166   2
   0   3 -19 201.629 25.7336   3
   0  -3  21 200.145 47.7792   2
   0   3  21 214.626 58.2564   2
   0   3  23 25.7597 31.9719   2
   0  -3  23 44.4492 24.9593   2
   0   3  25 178.270 66.8256   2
   0  -3  25 48.6949 28.8201   2
   0   3  27 38.8239 42.1841   2
   0  -3  27-15.2582 17.6380   2
   0  -3  29 131.161 45.1269   2
   0  -4   0 267.823 49.4595   1
   0   4   0 207.067 43.8826   3
   0   4   2-8.85393 14.3405   2
   0  -4  -2 17.2914 17.0456   1
   0  -4   2 3.92778 8.70293   3
   0   4  -2 8.30773 18.2217   3
   0   4   2 9.50751 12.8816   3
   0   4  -4 242.043 48.3746   3
   0   4   4 172.925 41.7967   2
   0  -4  -4 338.000 52.0020   1
   0  -4   4 272.412 42.7056   3
   0   4   6 12.9785 16.5873   2
   0  -4   6 9.03799 11.0878   3
   0   4  -6-6.95313 19.2504   3
   0  -4  -6 20.3099 16.5648   1
   0  -4   8 60.8042 19.4073   3
   0   4   8 5.39652 19.4378   2
   0   4  -8 70.5490 25.4545   3
   0   4  10 219.713 52.1241   2
   0   4 -10 260.534 43.8947   3
   0  -4  10 175.341 27.2053   3
   0   4  12 99.3707 37.2000   2
   0  -4  12 71.0525 17.2343   3
   0   4 -12 231.404 39.7748   3
   0   4  14 1598.47 156.310   2
   0   4 -14 2001.99 108.451   3
   0   4  16 591.594 99.2717   2
   0   4  18 676.051 110.022   2
   0   4  20 141.818 55.6741   2
   0   4  22 145.186 59.2194   2
   0  -4  22 145.842 44.3482   2
   0  -4  24 57.9054 29.5467   2
   0   4  24-15.4424 28.4475   2
   0  -5  -1 79.6668 29.9240   1
   0  -5   1 83.7850 38.8590   1
   0   5   3 210.582 55.1110   2
   0   5  -3 226.982 52.3903   3
   0  -5  -3 147.794 40.0500   1
   0  -5  -5 299.080 58.8384   1
   0   5   5 246.976 61.9911   2
   0   5  -5 491.690 74.7149   3
   0   5  -7 59.3308 35.4341   3
   0   5   7 19.6677 24.6813   2
   0   5   9 442.695 85.9311   2
   0   5  -9 617.744 77.9574   3
   0   5  11 396.784 80.7288   2
   0   5  13-17.8530 25.7883   2
   0   5  15 1047.99 143.339   2
   0   5  17 6.29891 35.3171   2
   0   5  19 67.3585 40.7378   2
   0  -6   0 10.3440 21.4139   1
   0  -6  -2-9.66103 27.8295   1
   0  -6   2 32.9484 32.9533   1
   0  -6  -4-16.3646 23.8599   1
   0  -6   4 26.7668 24.1861   1
   0  -6   6 116.856 40.7778   1
   0   6   6 323.060 78.3274   2
   0   6   8 152.617 63.7982   2
   0   6  10 834.078 134.997   2
   0   6  12 237.213 68.4881   2
   0   6  14 39.4144 35.2305   2
   0  -7  -1-32.4108 25.6837   1
   0  -7   1-24.3900 22.3603   1
   0  -7  -3-7.19089 12.6617   1
  -1   0  31 3.77832 22.8369   2
  -1   0  29 38.7088 28.7278   2
  -1   0  27 33.4186 27.3585   2
  -1   0  25 10.2316 27.7274   2
  -1   0  23-35.2406 22.5784   2
  -1   0  21-14.6934 10.9750   2
  -1   0  19-13.8883 13.8680   2
  -1   0  17 19.8375 17.2479   2
  -1   0  15 3.68438 9.32526   2
  -1   0  13 1.93510 8.35261   2
   1   0 -13 3.76407 9.67649   2
  -1   0  11 12.9482 9.84560   2
   1   0 -11 1.43529 9.55883   2
  -1   0   9 2.52496 11.5746   2
   1   0  -9-0.94811 5.91181   2
  -1   0   7-10.9304 8.34254   2
   1   0  -7 6.48409 5.29875   2
   1   0  -5 3.71116 5.99308   2
  -1   0   5 6.34693 6.45663   2
   1   0   3 3.59902 2.90707   3
   1   0   5 7.95467 7.12066   2
  -1   0  -5 10.3845 5.39593   3
   1   0   7 3.25897 7.98051   2
  -1   0  -7 4.27600 6.10522   3
   1   0   9 1.46238 8.76162   2
  -1   0  -9 9.93797 9.71816   3
  -1   0 -11-6.14102 6.23354   3
   1   0  11-7.95133 9.67350   2
  -1   0 -13-10.3947 11.3855   3
   1   0  13 12.6108 18.4229   2
  -1   0 -15-9.42661 11.2417   3
   1   0  15 18.4162 14.7297   2
   1   0  17 4.81792 17.4944   2
  -1   0 -17 20.0765 18.1846   3
  -1   0 -19-8.81996 8.63512   3
   1   0  19-7.28183 14.4178   2
   1   0  21 21.4222 17.9415   2
   1   0  23-8.59382 15.6843   2
   1   0  25-8.39092 25.3699   2
   1   0  27 25.1545 24.7783   2
   1   0  29 7.68353 18.2436   2
   1   0  31 1.57769 16.4880   2
  -1  -1  32 17.6380 21.8853   2
  -1  -1  30 283.125 67.8691   2
  -1   1  30 190.557 64.7300   2
  -1   1  28-13.4923 21.8344   2
  -1  -1  28 31.9388 24.4158   2
  -1  -1  26 18.5459 18.0570   2
  -1   1  26-5.03300 21.8197   2
  -1   1  24 545.346 86.7929   2
  -1  -1  24 441.762 71.6144   2
  -1   1  22 415.271 73.1428   2
  -1  -1  22 536.037 74.2622   2
  -1  -1  20 510.169 70.2996   2
  -1   1  20 476.173 74.3882   2
  -1  -1  18 409.777 57.9832   2
  -1   1  18 411.258 64.2280   2
  -1  -1  16 260.083 44.1930   2
   1  -1 -16 273.682 44.3835   3
  -1   1  16 320.339 51.8672   2
  -1   1  14 5546.88 228.848   2
  -1  -1  14 6046.63 218.520   2
   1  -1 -14 6056.40 225.422   3
   1  -1 -14 6259.93 228.834   2
   1  -1 -12 693.319 63.6809   2
  -1   1  12 704.640 68.3268   2
  -1  -1  12 702.497 60.2079   2
   1  -1 -12 689.844 62.9804   3
  -1   1  10 3363.18 147.318   2
   1  -1 -10 3419.94 141.913   2
   1  -1  -8 2605.08 113.884   2
  -1   1   8 2708.12 119.566   2
   1   1  -8 2789.12 89.8765   3
   1  -1  -6 4500.22 151.832   2
  -1   1   6 4475.82 155.801   2
   1   1  -6 4823.93 124.523   3
   1  -1  -4 2807.52 104.525   2
  -1   1   4 2753.03 95.7373   1
  -1  -1   4 2838.41 82.1096   3
  -1   1   4 2962.16 109.738   2
   1  -1  -4 2830.84 104.986   3
   1   1  -4 2981.00 87.5122   3
   1  -1  -2 200.496 21.8851   1
   1  -1  -2 216.552 23.6398   2
  -1  -1   2 205.928 19.5991   3
  -1   1   2 191.364 22.4373   1
  -1   1   2 235.777 27.0288   2
   1   1  -2 206.636 20.6894   3
  -1  -1   2 201.144 18.4876   2
   1  -1  -2 213.632 23.5602   3
  -1  -1   0 25.7828 8.85596   2
   1  -1   0 27.2338 10.1051   2
  -1   1   0 39.6972 8.98246   3
  -1   1   0 32.8518 9.67285   2
  -1  -1   0 42.3032 10.4182   3
   1  -1   0 37.1829 9.41537   3
   1   1   0 55.6291 10.6234   2
   1   1   0 40.8582 10.5022   3
  -1  -1  -2 517.201 29.8845   1
  -1   1  -2 528.199 27.4348   3
  -1  -1  -2 527.401 34.8232   2
   1  -1   2 526.427 26.0543   3
  -1  -1  -2 501.038 37.3909   3
   1   1   2 519.481 39.3364   3
   1   1   2 522.450 36.8044   2
   1   1   4 1315.99 66.0508   2
   1   1   4 1331.28 72.1435   3
  -1  -1  -4 1150.41 66.2151   3
  -1  -1  -4 1340.05 64.1927   2
  -1   1  -6 21.5377 4.63275   3
  -1  -1  -6 14.7286 10.4322   2
   1   1   6 21.9314 11.9260   3
   1   1   6 25.0043 9.61273   2
  -1  -1  -6 28.6706 12.9599   3
  -1  -1  -8 130.337 24.7716   2
  -1  -1  -8 132.112 25.2482   3
   1   1   8 121.607 22.9604   2
  -1   1  -8 128.106 12.8860   3
   1   1  10 396.601 48.2045   2
  -1  -1 -10 440.259 48.8357   3
  -1  -1 -10 445.708 46.8902   2
  -1  -1 -12 2465.87 130.501   3
   1   1  12 2523.80 135.328   2
  -1  -1 -12 2721.15 134.329   2
  -1  -1 -14 722.239 71.3540   3
   1  -1  14 679.875 67.7446   2
   1   1  14 641.643 70.4689   2
   1   1  16 321.426 53.5423   2
  -1  -1 -16 277.942 47.1141   3
   1  -1  16 267.358 45.2858   2
   1   1  18 50.6079 25.0247   2
  -1   1 -18 60.9782 18.9386   3
   1  -1  18 98.9797 32.0392   2
  -1   1 -20 756.981 72.8845   3
   1  -1  20 856.086 91.7087   2
   1   1  20 933.124 104.209   2
  -1   1 -22 1537.31 115.242   3
   1   1  22 2612.25 185.118   2
   1  -1  22 2538.81 168.201   2
   1  -1  24 99.9760 33.6248   2
   1   1  24 63.6009 32.8814   2
   1  -1  26 23.9850 26.6996   2
   1   1  26 4.55011 20.5981   2
   1   1  28 615.317 106.783   2
   1  -1  28 590.665 96.3736   2
   1   1  30 18.2179 31.0150   2
   1  -1  30 26.4007 28.0113   2
   1  -1  32 216.659 60.7479   2
  -1  -2  31 43.5006 28.4641   2
  -1  -2  29 472.812 82.5709   2
  -1   2  29 417.704 95.9861   2
  -1   2  27 140.983 53.8648   2
  -1  -2  27 143.602 42.5154   2
  -1  -2  25 143.631 42.0389   2
  -1   2  25 178.406 49.8598   2
  -1   2  23 249.761 58.0341   2
   1   2 -23 225.986 32.0219   3
  -1  -2  23 243.919 54.2081   2
   1   2 -21 708.555 58.3763   3
  -1   2  21 729.441 99.8389   2
  -1  -2  21 611.460 74.8559   2
  -1   2  19 2375.18 174.326   2
   1   2 -19 2396.58 107.539   3
  -1  -2  19 2170.65 137.862   2
   1   2 -17 3538.57 130.052   3
  -1   2  17 3242.53 196.005   2
  -1  -2  17 3242.32 165.151   2
   1   2 -15 757.373 52.5564   3
  -1   2  15 758.738 88.0533   2
   1   2 -13 5580.24 167.484   3
  -1   2  13 5632.54 241.092   2
   1  -2 -11 1773.70 117.562   3
   1  -2 -11 1729.79 110.407   2
   1   2 -11 1632.68 76.4032   3
  -1   2  11 1668.47 115.287   2
   1   2  -9 908.057 55.6534   3
  -1  -2   9 982.580 51.8636   3
   1  -2  -9 991.834 82.7979   3
  -1   2   9 931.809 68.8503   1
  -1   2   9 1038.01 86.6192   2
   1  -2  -9 1060.23 80.9519   2
  -1   2   7 1521.10 86.2028   1
   1   2  -7 1582.83 76.7792   3
   1  -2  -7 1676.79 103.878   3
  -1   2   7 1540.07 102.986   2
  -1  -2   7 1523.37 67.1141   3
   1  -2  -7 1614.68 96.8849   2
   1  -2  -5 4525.81 169.442   2
  -1   2   5 4542.40 180.653   2
   1  -2  -5 4782.99 178.635   3
   1   2  -5 4558.84 150.567   3
  -1  -2   5 4424.23 138.457   3
  -1   2   5 4332.65 161.487   1
   1   2  -3 3768.29 137.295   3
   1  -2  -3 3666.76 147.407   2
   1  -2  -3 3764.72 151.209   3
  -1  -2   3 3664.96 132.728   2
  -1  -2   3 3682.28 129.542   3
  -1   2   3 3605.28 152.304   2
   1  -2  -3 3709.19 142.598   1
   1   2  -1 0.91296 9.19154   2
   1  -2  -1 6.84908 12.0925   1
   1  -2  -1 0.42812 10.8052   3
  -1   2   1 4.24527 8.63362   3
  -1  -2   1 0.17066 7.16698   3
  -1  -2   1 2.47623 8.84482   2
   1  -2  -1 5.13372 8.14093   2
   1   2  -1-14.5323 13.0425   3
   1  -2   1 3403.46 123.195   3
  -1  -2  -1 3435.47 130.602   2
   1   2   1 3397.15 137.635   2
   1   2   1 3585.67 144.886   3
  -1  -2  -1 3312.42 135.739   3
   1  -2   1 3378.43 136.840   2
  -1   2  -1 3674.76 132.495   3
  -1   2  -3 155.042 22.7099   3
   1   2   3 154.187 27.4206   2
  -1  -2  -3 134.148 26.7308   3
   1  -2   3 134.324 24.8234   2
  -1  -2  -3 166.880 25.0672   1
   1   2   3 142.149 29.0680   3
  -1  -2  -3 140.970 26.2877   2
   1  -2   3 132.686 19.3247   3
   1  -2   5 7479.98 186.413   3
   1   2   5 7730.53 253.622   3
   1   2   5 6988.87 212.088   1
  -1   2  -5 7559.85 196.474   3
  -1  -2  -5 7427.71 244.779   3
   1   2   5 7560.21 243.598   2
  -1  -2  -5 7592.17 231.438   2
   1   2   7 105.838 26.3456   2
  -1   2  -7 93.9496 14.5803   3
   1  -2   7 86.0007 11.9490   3
   1   2   7 92.8590 27.6397   3
  -1  -2  -7 100.236 24.1072   2
  -1  -2  -7 101.558 25.5228   3
   1   2   7 75.3472 18.1568   1
   1   2   9 1391.60 80.2609   1
  -1   2  -9 1577.51 62.8358   3
  -1  -2  -9 1538.43 106.741   3
  -1  -2  -9 1557.01 99.8529   2
   1   2   9 1425.91 101.022   2
   1   2  11 4069.47 190.863   2
  -1  -2 -11 4348.03 195.116   3
  -1   2 -11 4066.96 117.184   3
  -1  -2 -11 4244.90 183.611   2
   1   2  13 1148.19 101.577   2
  -1   2 -13 1134.50 51.9855   3
   1   2  15 72.6324 29.8677   2
  -1   2 -15 102.781 15.4944   3
   1   2  17 3013.39 190.491   2
  -1   2 -17 3259.40 109.223   3
  -1   2 -19 1329.88 66.6795   3
   1  -2  19 1139.05 103.178   2
   1   2  19 1141.70 120.309   2
   1  -2  21 100.963 34.0554   2
   1   2  21 93.8635 39.2227   2
  -1   2 -21 89.6264 17.9784   3
   1   2  23 63.8632 34.3630   2
   1  -2  23 60.5148 28.9308   2
   1   2  25 123.479 46.2440   2
   1  -2  25 114.612 36.1042   2
   1  -2  27 717.772 96.3772   2
   1   2  27 737.189 116.087   2
   1  -2  29 282.369 68.0377   2
   1   2  29 193.524 68.5015   2
   1  -2  31 7.29705 17.4521   2
  -1  -3  28 133.910 45.1161   2
  -1   3  26-47.7291 36.6372   2
  -1  -3  26 27.4406 21.2300   2
  -1   3  24 1381.14 160.637   2
  -1  -3  24 1404.82 123.717   2
  -1  -3  22 815.955 89.7997   2
  -1   3  22 879.767 122.522   2
  -1  -3  20 389.591 59.7010   2
   1   3 -20 440.032 44.2385   3
  -1   3  20 379.289 75.6355   2
  -1   3  18-7.10721 17.2185   2
   1   3 -18 22.4015 8.32166   3
  -1   3  16 457.039 77.3906   2
   1   3 -16 480.800 47.0152   3
  -1   3  14 4216.07 237.083   2
   1   3 -14 4947.86 172.932   3
   1   3 -12 1765.61 97.0822   3
  -1   3  12 1644.13 136.080   2
  -1   3  12 1522.69 107.646   1
   1   3 -10 3.88936 6.62463   3
  -1  -3  10 6.13911 4.77901   3
  -1   3  10-0.88806 13.7015   1
  -1   3  10 1.22794 14.9472   2
  -1   3   8-6.09396 13.3508   2
   1   3  -8 9.17211 10.7146   3
  -1  -3   8 11.2422 9.59184   3
  -1  -3   8 27.6065 18.8488   2
   1  -3  -6 1452.06 107.359   3
  -1   3   6 1392.27 112.849   2
   1  -3  -6 1404.27 102.741   2
   1   3  -6 1427.95 92.7462   3
  -1  -3   6 1385.99 90.4073   2
  -1  -3   6 1297.11 80.0883   3
  -1  -3   4 19150.8 474.052   2
   1  -3  -4 18070.5 485.171   1
   1  -3  -4 19597.0 500.137   2
  -1  -3   4 18859.8 455.650   3
  -1   3   4 17857.8 509.121   2
   1  -3  -4 19287.5 497.581   3
   1   3  -4 17073.7 475.673   3
   1   3  -2 185.207 36.7588   3
   1  -3  -2 202.042 37.5842   1
  -1   3   2 146.766 34.9337   3
   1  -3  -2 193.243 36.1353   3
  -1   3   2 134.378 29.0495   2
  -1  -3   2 254.703 38.9309   2
  -1  -3   2 181.983 32.6983   3
   1  -3  -2 191.790 35.1429   2
   1  -3   0 377.094 47.1796   3
  -1  -3   0 355.199 47.7892   3
  -1   3   0 358.442 48.2700   3
   1  -3   0 427.270 52.2881   2
  -1  -3   0 384.255 49.4990   2
   1   3   0 371.979 49.6345   2
   1   3   0 395.068 54.4592   3
  -1  -3  -2 6839.71 238.853   1
   1  -3   2 7394.75 229.656   3
  -1  -3  -2 7298.97 247.357   2
   1   3   2 6889.15 254.771   2
   1  -3   2 7538.11 253.443   2
  -1   3  -2 6698.14 236.309   3
   1   3   2 6321.67 255.817   3
  -1  -3  -2 7232.72 254.921   3
   1  -3   4 10584.1 292.901   3
  -1  -3  -4 11102.1 347.765   3
   1   3   4 10096.4 349.975   3
   1   3   4 10614.8 350.324   2
  -1   3  -4 10804.2 312.015   3
  -1  -3  -4 10617.7 317.799   1
  -1  -3  -4 11058.3 332.428   2
   1  -3   4 11836.6 337.245   2
   1   3   6 354.877 56.2945   2
  -1  -3  -6 485.953 58.2034   2
   1   3   6 350.444 56.1657   3
   1  -3   6 430.671 41.0519   3
  -1   3  -6 457.284 48.1765   3
   1  -3   6 459.654 54.7598   2
  -1   3  -8 104.072 23.7659   3
   1  -3   8 126.300 20.4166   3
   1   3   8 134.481 37.1284   2
   1  -3  10 27.4151 8.82115   3
   1   3  10 42.1695 23.3802   2
   1   3  10 28.5847 16.7893   1
  -1   3 -10 42.5257 13.1646   3
  -1   3 -12 1711.64 79.5893   3
   1   3  12 1439.00 126.886   2
   1   3  12 1458.94 100.194   1
   1   3  14 4965.16 258.158   2
  -1   3 -14 5294.62 154.014   3
   1   3  14 5221.57 207.080   1
  -1   3 -16 1113.69 53.7551   3
   1   3  16 1178.95 123.136   2
   1   3  18 1720.06 156.692   2
   1   3  20 146.819 49.2814   2
   1   3  22 423.162 85.1586   2
   1  -3  22 415.698 67.9504   2
   1   3  24 1330.16 156.861   2
   1  -3  24 1100.22 114.613   2
   1   3  26-97.5986 47.6254   2
   1  -3  26-1.99309 18.3526   2
   1  -3  28 153.943 50.1226   2
   1  -3  30 180.576 52.8723   2
  -1  -4  23 79.5775 29.2746   2
  -1   4  23 80.1928 64.5431   2
  -1   4  21 27.9310 37.3258   2
  -1   4  19 287.076 74.5661   2
  -1   4  17 1285.46 147.589   2
   1   4 -15 620.537 62.5304   3
  -1   4  15 416.353 79.1036   2
  -1   4  13 33.7585 23.2786   2
   1   4 -13 59.5997 20.9994   3
  -1   4  11 817.905 104.742   2
  -1  -4  11 485.622 50.0938   3
   1   4 -11 1007.78 86.2824   3
   1   4  -9-23.0345 15.8930   3
  -1   4   9-0.19747 17.5130   2
  -1  -4   9-19.7777 11.4363   3
  -1  -4   7 1425.40 95.7970   3
   1   4  -7 1812.97 128.786   3
  -1   4   7 1459.91 136.488   2
  -1   4   5 7.42852 16.2733   2
   1   4  -5-4.20410 18.0998   3
  -1  -4   5-2.75368 8.53845   3
   1  -4  -5 17.0224 20.0388   1
  -1  -4   5 9.85043 11.9760   2
  -1  -4   3 128.343 30.7262   3
   1   4  -3 95.6475 27.6121   3
  -1   4   3 122.181 38.0190   2
   1  -4  -3 125.471 35.7703   1
   1   4  -1 367.047 61.6864   3
   1  -4  -1 521.329 67.3091   1
   1   4   1 511.132 73.9312   2
   1  -4   1 494.457 68.4339   1
   1  -4   1 540.970 62.5782   3
   1   4   1 426.571 67.7739   3
  -1  -4  -1 560.503 67.9629   1
  -1   4  -1 596.317 73.5019   3
   1   4   3 330.065 58.3913   3
  -1  -4  -3 462.601 59.8996   1
   1  -4   3 516.148 57.8563   3
  -1   4  -3 443.206 62.9741   3
   1   4   3 392.906 62.3330   2
   1   4   5 542.365 80.4755   3
  -1  -4  -5 614.019 70.2536   1
  -1   4  -5 638.467 72.1504   3
   1  -4   5 687.855 64.4603   3
   1   4   5 521.521 76.6544   2
   1   4   7 145.855 43.4639   2
   1  -4   7 189.308 31.3593   3
  -1   4  -7 168.839 37.3379   3
  -1   4  -9 1777.47 110.383   3
   1  -4   9 1178.22 76.8332   3
   1   4   9 1494.02 137.289   2
   1   4  11 135.587 44.4790   2
  -1   4 -11 162.953 30.6419   3
   1  -4  11 54.2547 14.0616   3
   1   4  13 1021.91 121.829   2
  -1   4 -13 1427.66 83.9269   3
   1   4  15 39.3251 23.3554   2
   1   4  17-14.4616 22.6829   2
   1   4  19 24.0445 30.8847   2
   1   4  21 354.172 86.9328   2
   1   4  23 51.3866 49.7208   2
   1  -4  23 49.9166 25.8443   2
   1  -4  25 21.8626 20.5368   2
  -1   5  20 95.7050 56.3567   2
  -1   5  18-14.3406 26.9897   2
  -1   5  16 195.713 64.0411   2
  -1   5  14 288.792 75.9225   2
  -1   5  12 148.637 47.6540   2
   1   5 -10 357.248 60.2486   3
  -1   5  10 182.929 57.2944   2
  -1   5   8 123.278 46.4510   2
   1   5  -8 143.569 44.3456   3
   1   5  -6 740.732 96.1724   3
  -1   5   6 522.478 94.2175   2
   1  -5  -4 3044.05 192.553   1
  -1   5   4 3233.70 222.980   2
   1   5  -4 3756.89 223.109   3
  -1  -5   2 712.963 86.1712   1
   1  -5  -2 753.894 93.6561   1
   1   5  -2 881.012 108.903   3
  -1  -5   0 446.323 69.8874   1
   1   5   0 605.310 92.0592   3
   1  -5   0 502.270 75.9511   1
  -1  -5  -2 610.352 77.6679   1
   1  -5   2 529.751 80.8820   1
   1   5   4 895.164 114.336   2
  -1  -5  -4 929.781 97.7436   1
   1   5   6 520.587 88.1386   2
   1   5   8 8.23542 18.4991   2
   1   5  10-20.6853 26.5325   2
   1   5  12 421.052 88.2175   2
   1   5  14 1178.46 150.623   2
   1   5  16 19.1609 26.1781   2
   1   5  18 61.1500 38.9505   2
   1   5  20 8.67388 24.4436   2
  -1   6  13-16.3587 27.1110   2
  -1   6  11 61.3315 41.2666   2
  -1   6   9 225.367 76.7964   2
  -1   6   7 205.754 70.0964   2
  -1  -6   5 2.13525 19.5254   1
  -1  -6   3 121.666 38.2972   1
   1  -6  -3 146.452 47.5870   1
   1  -6  -1 150.000 45.7268   1
  -1  -6   1 131.851 42.4072   1
   1  -6   1 142.210 42.3017   1
  -1  -6  -1 139.738 40.6118   1
  -1  -6  -3 955.757 107.288   1
   1  -6   3 811.849 107.187   1
   1  -6   5 416.784 83.6719   1
   1   6   7 780.794 123.201   2
   1   6   9 125.603 60.1752   2
   1   6  11 50.2435 32.8391   2
   1   6  13 23.2506 29.7825   2
  -1  -7   2-43.9790 27.6172   1
   1  -7  -2 56.5704 31.2612   1
  -1  -7   0 22.7039 21.2042   1
  -1  -7  -2 41.0501 25.1510   1
  -2   0  32 117.977 54.7990   2
  -2   0  30 87.7125 38.7405   2
  -2   0  28 2178.27 187.026   2
  -2   0  26 1247.10 134.295   2
  -2   0  24 2126.98 167.247   2
  -2   0  22 105.707 35.1936   2
  -2   0  20 8256.53 317.828   2
  -2   0  18 1887.50 129.511   2
  -2   0  16 53.3447 21.8842   2
   2   0 -16 43.1607 18.5580   2
  -2   0  14 717.741 67.3110   2
   2   0 -14 804.515 67.7204   2
   2   0 -12 2043.65 103.802   2
  -2   0  12 1995.28 104.303   2
  -2   0  10 5775.43 184.917   2
   2   0 -10 6036.88 184.702   2
   2   0  -8 14302.9 333.914   2
  -2   0   8 14443.8 336.061   2
  -2   0   6 86.6753 14.1576   2
   2   0  -6 63.6298 11.7616   2
  -2   0   4 2966.06 83.3331   2
   2   0   2 2643.24 71.6430   3
   2   0   4 4788.76 122.041   3
  -2   0  -4 4468.00 118.403   3
  -2   0  -6 7169.78 186.218   3
   2   0   6 7568.65 206.951   2
   2   0   8 2054.64 100.343   2
  -2   0  -8 2010.47 85.0156   3
  -2   0 -10 38993.1 814.653   3
   2   0  10 39217.9 848.128   2
   2   0  12 4489.81 183.322   2
  -2   0 -12 4248.91 159.506   3
   2   0  14 3528.68 171.571   2
  -2   0 -14 3599.35 152.462   3
  -2   0 -16 7475.85 253.161   3
   2   0  16 7105.92 275.483   2
  -2   0 -18 1738.82 114.982   3
   2   0  18 1630.49 126.173   2
  -2   0 -20 3290.27 175.531   3
   2   0  20 3040.37 188.169   2
   2   0  22 2679.58 185.138   2
   2   0  24 330.948 67.1957   2
   2   0  26 1680.83 158.192   2
   2   0  28 344.094 71.9321   2
   2   0  30 522.154 98.8116   2
  -2  -1  33 207.045 61.2827   2
  -2  -1  31 729.246 111.684   2
  -2   1  31 647.711 112.499   2
  -2   1  29 97.5372 47.6423   2
  -2  -1  29 35.3129 25.1954   2
  -2   1  27 45.6891 25.8375   2
  -2  -1  27 48.9231 30.7189   2
  -2   1  25 86.9762 36.1250   2
  -2  -1  25 78.6257 37.1774   2
  -2  -1  23 301.445 55.1950   2
  -2   1  23 276.467 60.9169   2
  -2   1  21 6073.18 285.202   2
  -2  -1  21 6125.53 262.957   2
  -2  -1  19 1053.70 93.8333   2
  -2   1  19 895.585 96.1855   2
  -2  -1  17 951.485 82.8781   2
  -2   1  17 1013.81 96.3807   2
  -2   1  15 4698.77 210.340   2
   2  -1 -15 5163.32 208.601   2
  -2  -1  15 5058.27 196.102   2
  -2   1  13 4729.24 196.457   2
   2  -1 -13 5085.96 195.527   2
  -2  -1  13 4776.71 178.579   2
   2  -1 -11 2141.57 110.102   2
  -2  -1  11 1979.95 97.0205   2
  -2   1  11 2006.03 111.572   2
   2   1  -9 1908.75 78.4154   3
  -2   1   9 1722.20 97.7892   2
   2  -1  -9 1776.75 94.9912   2
  -2  -1   9 1835.48 83.6419   2
  -2   1   7 7.99637 12.4555   2
   2   1  -7 2.60994 6.21722   3
   2  -1  -7 25.3334 14.1892   2
   2  -1  -5 2841.80 111.032   2
   2   1  -5 3014.01 96.0626   3
  -2   1   5 2918.22 117.380   2
  -2  -1   5 3096.59 93.0181   3
  -2  -1   3 2032.45 71.0713   3
  -2   1   3 1835.30 77.4737   1
   2   1  -3 1985.97 74.4069   3
   2  -1  -3 1944.64 83.5540   2
  -2   1   3 2035.92 86.8855   2
  -2  -1   1 767.052 34.9407   2
   2  -1  -1 788.298 47.4984   1
  -2  -1   1 756.989 43.6425   3
   2  -1  -1 706.013 46.1379   2
   2   1  -1 845.904 37.0910   2
  -2   1   1 789.597 50.3868   2
   2   1  -1 800.537 46.3646   3
   2  -1   1 3902.95 103.154   3
   2   1   1 4160.44 117.165   2
   2   1   1 4040.19 128.381   3
  -2  -1  -1 3959.83 111.093   2
  -2  -1  -1 3903.46 124.533   3
  -2  -1  -3 2974.55 112.194   3
   2   1   3 3115.89 105.717   2
   2   1   3 2889.33 83.7744   1
  -2  -1  -3 3088.84 101.164   2
   2   1   3 3306.64 117.521   3
   2   1   5 10338.0 277.676   3
   2   1   5 10136.7 264.754   2
  -2  -1  -5 9988.46 269.796   3
  -2  -1  -5 10521.1 260.384   2
   2   1   7 74.3972 20.5419   3
  -2  -1  -7 73.7412 17.4966   2
   2   1   7 73.7804 18.4934   2
  -2  -1  -7 72.9575 19.5035   3
  -2  -1  -9 135.949 26.5079   3
  -2  -1  -9 130.929 26.0682   2
   2   1   9 160.156 31.0917   2
  -2  -1 -11 102.272 24.4566   3
   2   1  11 141.049 28.9156   2
  -2   1 -11 122.783 16.8753   3
  -2  -1 -11 157.894 30.2332   2
  -2  -1 -13 104.430 27.4231   2
   2   1  13 125.610 31.1462   2
  -2  -1 -13 142.280 32.6748   3
  -2   1 -13 140.402 20.7113   3
   2   1  15 210.944 42.1687   2
  -2  -1 -15 249.076 42.4042   3
   2  -1  15 243.445 41.3706   2
  -2   1 -15 202.906 28.6281   3
  -2   1 -17 2783.80 126.767   3
   2   1  17 2748.61 168.561   2
   2  -1  17 2716.93 158.528   2
   2   1  19 2.73785 17.0298   2
  -2   1 -19 10.5010 7.11155   3
   2  -1  19 0.43678 19.8425   2
   2  -1  21 963.310 101.848   2
  -2   1 -21 694.837 69.1398   3
   2   1  21 925.703 108.442   2
   2   1  23 263.111 62.8434   2
   2  -1  23 221.466 51.6691   2
   2  -1  25 776.186 100.781   2
   2   1  25 819.399 112.421   2
   2  -1  27 31.4110 25.6781   2
   2   1  27 19.8849 31.2567   2
   2  -1  29 236.056 60.7157   2
   2   1  29 256.503 73.0817   2
   2  -1  31 411.665 83.9185   2
  -2  -2  32-2.37654 14.3469   2
  -2   2  30 172.653 68.6557   2
  -2  -2  30 215.452 54.6836   2
  -2   2  28 313.916 79.9050   2
  -2  -2  28 350.132 66.5333   2
  -2   2  26 344.237 75.2749   2
  -2  -2  26 235.732 50.8423   2
  -2   2  24 138.653 45.5976   2
  -2  -2  24 109.948 33.8611   2
   2   2 -24 111.772 24.0559   3
   2   2 -22 529.799 53.8201   3
  -2  -2  22 497.040 68.3425   2
  -2   2  22 529.392 85.9170   2
  -2  -2  20 3297.47 176.686   2
   2   2 -20 3571.70 146.303   3
  -2   2  20 3689.27 222.547   2
   2   2 -18 1629.73 89.7770   3
  -2  -2  18 1479.11 107.345   2
  -2   2  18 1486.07 134.209   2
  -2   2  16 87.4508 30.4287   2
   2   2 -16 108.648 22.3253   3
  -2  -2  16 105.269 27.3015   2
   2   2 -14 1069.02 66.2988   3
  -2   2  14 994.285 96.7671   2
  -2   2  12 349.457 52.2860   2
   2   2 -12 388.811 37.6079   3
   2  -2 -10 4023.33 180.002   3
   2   2 -10 3707.19 134.640   3
  -2   2  10 3589.59 177.217   2
   2  -2 -10 4091.45 175.732   2
   2   2  -8 5616.49 175.115   3
  -2   2   8 5663.21 193.287   1
   2  -2  -8 5970.19 212.866   2
  -2  -2   8 5616.07 163.243   3
   2  -2  -8 5706.49 215.058   3
  -2   2   8 5510.11 219.478   2
   2   2  -6 1028.21 64.7150   3
  -2  -2   6 982.557 56.5311   3
   2  -2  -6 939.037 73.4767   2
  -2   2   6 984.363 79.6581   2
   2  -2  -6 998.465 77.1279   3
  -2   2   6 983.581 68.8351   1
   2  -2  -4 10872.3 307.292   2
  -2  -2   4 10669.5 271.905   2
   2  -2  -4 10868.0 303.021   3
   2   2  -4 10809.9 288.600   3
  -2   2   4 10817.3 315.697   2
   2  -2  -4 10864.7 296.414   1
  -2  -2   4 10490.3 273.623   3
  -2   2   4 11181.1 300.426   1
  -2  -2   2 696.328 53.7854   3
  -2   2   2 758.125 64.3906   2
   2   2  -2 611.744 50.6215   2
   2  -2  -2 736.544 57.2950   3
  -2  -2   2 720.715 49.6018   2
   2   2  -2 733.208 57.6961   3
   2  -2  -2 715.331 59.6969   2
   2  -2  -2 725.628 61.3342   1
  -2  -2   0 3952.61 151.480   3
  -2  -2   0 4013.16 141.795   2
   2  -2   0 4277.71 145.808   3
   2   2   0 4341.88 149.379   2
   2   2   0 4258.14 159.483   3
   2  -2   0 4230.67 158.685   2
   2  -2   2 855.846 62.9984   2
  -2  -2  -2 740.210 55.4866   2
   2   2   2 850.353 69.1401   3
  -2  -2  -2 837.269 55.3886   1
   2   2   2 832.267 61.2835   2
  -2  -2  -2 867.588 66.5358   3
  -2   2  -2 824.962 52.4347   3
   2  -2   2 749.825 48.6217   3
   2   2   4 172.237 32.3711   3
  -2  -2  -4 180.821 24.8331   1
  -2   2  -4 157.749 20.4867   3
  -2  -2  -4 146.721 27.1052   2
  -2  -2  -4 172.689 31.3123   3
   2  -2   4 164.256 19.6023   3
   2   2   4 159.078 30.8844   2
   2  -2   6 600.849 30.9848   3
   2   2   6 628.291 60.5367   2
  -2  -2  -6 661.331 64.6067   3
  -2  -2  -6 678.342 57.6210   2
  -2   2  -6 595.552 35.5523   3
   2   2   6 582.624 46.0328   1
   2   2   6 628.419 64.8329   3
   2   2   8 5179.11 209.378   3
  -2  -2  -8 5138.04 187.360   2
  -2  -2  -8 4958.27 198.559   3
  -2   2  -8 4121.25 113.605   3
   2   2   8 4760.86 153.271   1
   2   2   8 4803.05 193.203   2
  -2   2 -10 633.274 30.2836   3
   2   2  10 1046.19 64.9345   1
  -2  -2 -10 1173.49 86.6871   2
   2   2  10 1019.57 86.0867   2
  -2  -2 -10 1235.90 94.4723   3
   2   2  12 428.768 59.3825   2
  -2   2 -12 358.891 21.5642   3
  -2   2 -14 40.5025 7.95589   3
   2   2  14 37.4521 19.3904   2
  -2   2 -16 685.857 44.5536   3
  -2   2 -16 1451.47 53.0992   3
   2   2  16 1259.55 116.344   2
  -2   2 -18 9421.08 167.544   3
   2  -2  18 8798.20 292.855   2
   2   2  18 9107.35 336.193   2
  -2   2 -20 102.353 15.7663   3
   2  -2  20 108.477 31.6974   2
   2   2  20 73.0447 34.0117   2
   2  -2  22 1059.79 109.558   2
   2   2  22 1194.65 132.672   2
   2  -2  24 592.636 86.0683   2
   2   2  24 692.835 108.746   2
   2  -2  26 56.3975 30.1939   2
   2   2  26 8.87910 21.7544   2
   2  -2  28 347.830 73.7998   2
   2   2  28 280.744 82.0709   2
   2  -2  30 3.78618 17.3568   2
  -2  -3  27 17.0197 15.9864   2
  -2   3  27 6.15753 30.0411   2
  -2   3  25 172.952 58.8090   2
  -2  -3  25 194.372 46.9262   2
  -2   3  23-4.94216 18.4292   2
  -2  -3  23 22.8487 20.6556   2
  -2  -3  21 465.498 64.3744   2
  -2   3  21 564.121 97.2176   2
   2   3 -19 1102.88 76.3814   3
  -2  -3  19 853.988 84.3943   2
  -2   3  19 919.948 116.708   2
  -2   3  17-17.9364 17.0180   2
   2   3 -17 8.93303 9.68092   3
  -2   3  15 22.8131 25.3138   2
   2   3 -15 24.3127 12.2946   3
   2   3 -13 1942.43 108.159   3
  -2   3  13 1838.99 147.806   2
  -2  -3  11 1.13874 5.74005   3
  -2   3  11-16.3583 19.6002   2
  -2   3  11 0.82691 11.1665   1
   2   3 -11 10.5936 15.3045   3
   2   3  -9 2240.89 118.764   3
  -2   3   9 2326.51 135.645   1
  -2   3   9 2155.62 149.218   2
  -2  -3   9 2285.30 117.638   2
  -2  -3   9 2041.79 100.527   3
   2   3  -7 1584.56 101.244   3
  -2   3   7 1764.82 128.965   2
  -2  -3   7 1546.26 89.2860   3
  -2  -3   7 1702.88 99.0037   2
  -2  -3   5 99.3372 23.9172   2
   2   3  -5 100.732 26.9850   3
  -2   3   5 106.454 33.5724   2
  -2  -3   5 111.072 24.0002   3
   2  -3  -5 84.5244 25.3410   3
   2  -3  -5 54.6839 26.2197   1
   2  -3  -5 80.1553 24.4227   2
   2  -3  -3 553.820 60.4431   3
  -2  -3   3 442.001 48.7606   2
   2  -3  -3 538.160 61.7825   2
   2   3  -3 365.401 49.7631   3
   2  -3  -3 450.342 55.1241   1
  -2   3   3 381.365 55.5523   2
  -2  -3   3 432.802 49.8753   3
   2  -3  -1 1157.99 91.2407   2
   2   3  -1 980.626 81.0279   2
  -2  -3   1 1148.16 82.8051   2
  -2   3   1 978.482 87.7030   2
   2  -3  -1 1138.79 92.2883   1
   2  -3  -1 1071.07 81.6991   3
  -2  -3   1 1096.78 82.3705   3
   2   3  -1 969.456 86.6645   3
  -2  -3  -1 676.490 65.6451   3
   2  -3   1 685.016 68.4799   2
  -2  -3  -1 625.645 61.2470   2
   2   3   1 610.552 70.4809   3
   2   3   1 563.209 62.5296   2
   2  -3   1 722.325 61.2021   3
  -2   3  -3 4289.00 173.087   3
   2  -3   3 5072.59 203.011   2
  -2  -3  -3 5241.39 211.039   3
   2  -3   3 4721.43 167.059   3
   2   3   3 4306.01 207.757   3
   2   3   3 4520.42 198.980   2
  -2  -3  -3 4583.45 179.907   1
  -2  -3  -3 5024.41 192.410   2
  -2   3  -5 27.9614 13.5114   3
  -2  -3  -5 47.0902 15.9752   1
   2   3   5 48.5074 19.9262   2
   2  -3   5 45.5069 17.5566   2
   2   3   5 20.4892 19.0700   3
   2  -3   5 31.6403 10.5949   3
  -2  -3  -5 32.3202 15.5477   2
   2  -3   7 5518.79 162.131   3
   2   3   7 4986.10 230.155   2
  -2  -3  -7 5084.36 212.370   2
  -2   3  -7 5864.40 181.096   3
   2   3   7 4883.76 235.161   3
  -2   3  -9 51.0082 13.3164   3
   2  -3   9 47.7942 10.5553   3
   2   3   9 26.9721 15.3884   2
   2   3   9 29.3580 14.9293   3
   2   3  11 39.4027 21.1697   1
  -2   3 -11 25.0663 7.37966   3
   2   3  11 16.2440 21.1565   2
   2   3  13 116.647 39.5901   2
   2   3  13 177.984 33.1611   1
   2   3  15 3.37978 12.4587   1
   2   3  15 15.1396 17.5830   2
   2   3  17 1216.12 130.433   2
   2   3  19 372.598 75.1450   2
   2   3  21 53.0318 33.1118   2
   2  -3  21 105.220 35.8454   2
   2  -3  23 392.776 69.9118   2
   2   3  23 564.567 102.974   2
   2  -3  25 135.790 42.4421   2
   2   3  25 117.759 65.1184   2
   2  -3  27 53.7720 29.5005   2
   2  -3  29 22.9326 22.4405   2
  -2   4  24-85.0398 44.9237   2
  -2  -4  22 227.032 48.9608   2
  -2   4  22 381.902 90.0014   2
  -2   4  20 56.0920 24.9872   2
  -2   4  18 289.080 71.4085   2
  -2   4  16 9.08589 16.0111   2
   2   4 -16 17.0826 11.7901   3
   2   4 -14 30.0585 18.0330   3
  -2   4  14-1.59418 20.0038   2
  -2  -4  12 59.2162 18.6088   3
  -2   4  12 197.356 54.2352   2
   2   4 -12 303.924 46.9004   3
   2   4 -10 14.7387 14.9396   3
  -2   4  10-1.43846 22.0487   2
  -2  -4  10-13.9974 10.6116   3
  -2  -4  10 7.55073 17.0084   2
   2   4  -8 10.1409 12.6496   3
  -2  -4   8 29.7970 16.2309   2
  -2   4   8 12.3102 19.9590   2
  -2  -4   8 2.43151 7.57049   3
   2  -4  -6 2805.95 169.329   1
  -2   4   6 2455.04 178.028   2
  -2  -4   6 2864.55 151.598   2
   2   4  -6 3001.49 173.148   3
  -2  -4   6 2275.14 130.515   3
   2  -4  -4 285.966 53.3540   1
  -2  -4   4 318.636 49.1375   2
   2   4  -4 289.158 54.5934   3
  -2   4   4 304.014 60.9139   2
   2   4  -2 26.1310 12.8330   3
   2  -4  -2 46.8806 21.0951   1
  -2  -4   2 22.8029 18.6094   2
   2   4   0 122.559 32.5438   2
   2   4   0 92.0667 31.3661   3
   2  -4   0 108.783 28.7090   3
  -2  -4   0 85.7972 25.8389   1
   2  -4   0 91.0606 32.1463   1
   2  -4   2 313.461 46.9291   3
  -2  -4  -2 277.629 46.7158   1
   2   4   2 251.322 54.5956   3
   2   4   2 304.590 55.6785   2
   2   4   4 192.423 44.7194   3
   2  -4   4 227.264 37.4449   3
   2   4   4 224.446 49.7733   2
  -2  -4  -4 261.246 44.1588   1
   2  -4   6 3.48723 8.25325   3
   2   4   6-6.21300 15.0349   2
   2   4   6-4.58590 31.4505   3
   2   4   8 7.54244 15.5157   2
   2  -4   8 24.1129 6.96350   3
   2   4  10 346.428 66.9563   2
   2  -4  10 184.945 25.1803   3
   2   4  12 64.6563 33.3658   2
   2   4  14 43.9692 41.9260   2
   2   4  16 61.8193 36.2892   2
   2   4  18 358.776 77.4046   2
   2   4  20-40.9546 34.9668   2
   2   4  22 112.156 58.6083   2
   2  -4  24 38.9450 25.5811   2
   2  -4  26 14.8303 19.4284   2
  -2   5  19 27.3473 30.9869   2
  -2   5  17 67.0923 40.5697   2
  -2   5  15-1.78419 20.3149   2
  -2   5  13 407.143 85.4739   2
  -2   5  11-40.9109 28.7701   2
   2   5 -11 9.43983 13.9175   3
   2   5  -9 18.0203 21.2142   3
  -2   5   9-14.3665 25.1206   2
   2   5  -7 1547.48 137.073   3
  -2   5   7 1101.47 134.984   2
  -2   5   5 1004.28 125.872   2
   2  -5  -5 989.549 110.296   1
   2   5  -5 1129.08 124.360   3
   2   5  -3 2272.05 177.013   3
   2  -5  -3 1790.32 147.504   1
   2   5  -1 9.58117 28.6427   3
  -2  -5   1-14.0796 23.4346   1
   2  -5  -1-7.00068 18.9369   1
  -2  -5  -1-10.2473 18.6548   1
   2  -5   1 7.96568 22.3761   1
   2   5   1 29.3571 26.8225   3
   2   5   3 111.801 44.2136   3
  -2  -5  -3 158.955 39.7588   1
   2   5   3 189.765 54.4432   2
   2  -5   3 44.0852 25.5305   1
  -2  -5  -5 323.167 56.8522   1
   2   5   5 259.140 60.4797   2
   2   5   7 477.427 84.0607   2
   2   5   9 74.6861 37.3170   2
   2   5  11 193.228 55.8397   2
   2   5  13 211.110 62.8594   2
   2   5  15 703.438 118.834   2
   2   5  17 80.6465 42.2784   2
   2   5  19-98.6168 20.0612   2
  -2   6  14 30.2672 27.9480   2
  -2   6  12 228.025 74.0728   2
  -2   6  10 825.209 138.256   2
  -2   6   8 156.861 67.2161   2
   2   6  -6 19.9068 21.6499   3
   2  -6  -4 36.9262 25.7665   1
  -2  -6   4 18.0132 27.2454   1
   2   6  -4-94.1463 41.2291   3
  -2  -6   2 18.2579 22.9187   1
   2  -6  -2 72.3611 29.7519   1
   2  -6   0 699.977 100.092   1
  -2  -6   0 722.263 93.6888   1
   2  -6   2 87.3795 37.4614   1
  -2  -6  -2 83.6156 32.8337   1
   2  -6   4 258.795 61.6602   1
  -2  -6  -4 269.811 55.3256   1
   2   6   6 151.105 61.5611   2
   2  -6   6 46.0791 35.8269   1
   2   6   8 166.330 62.1933   2
   2   6  10 115.396 52.1107   2
   2   6  12-60.0868 40.2323   2
   2   6  14 1.92847 23.9785   2
  -2  -7   3 47.5321 26.8199   1
  -2  -7   1 42.5822 24.9064   1
  -3   0  33 56.6118 27.2124   2
  -3   0  31 8.76516 17.9168   2
  -3   0  29 0.37201 20.7756   2
  -3   0  27 0.33576 14.5899   2
  -3   0  25 11.5744 20.8945   2
  -3   0  23 7.76772 14.4698   2
  -3   0  21 7.42250 22.7248   2
  -3   0  19-6.51758 15.1465   2
  -3   0  17-25.1180 15.6592   2
   3   0 -17 12.1909 8.72295   2
  -3   0  15-11.5990 14.5664   2
   3   0 -15 6.05389 6.96975   2
   3   0 -13 9.69082 12.5525   2
  -3   0  13-6.04540 12.9849   2
   3   0 -11-4.59326 9.62806   2
  -3   0  11 11.2184 6.29789   2
   3   0  -9-2.19220 5.34279   2
  -3   0   9-1.75138 8.56490   2
  -3   0   7 7.50196 6.58918   2
   3   0  -7 4.02054 6.99058   2
   3   0  -5 3.13214 4.64229   2
  -3   0   5 5.19442 8.24519   2
  -3   0   3-0.57693 3.40125   2
   3   0   1 1.65127 3.29069   3
   3   0   3 3.96888 4.77882   3
  -3   0  -3 6.13929 5.58831   3
  -3   0  -5 0.24950 6.36198   3
   3   0   5-1.74851 5.78303   3
   3   0   7-1.28118 8.29241   2
  -3   0  -7-9.99430 7.17398   3
   3   0   7-3.01999 7.18779   3
   3   0   9 13.4541 15.6365   2
  -3   0  -9-1.58330 9.19002   3
  -3   0 -11-5.95846 7.86705   3
   3   0  11 2.07971 11.7860   2
  -3   0 -13 6.09499 7.15061   3
   3   0  13-5.03477 13.5989   2
  -3   0 -15 9.87380 13.6112   3
   3   0  15 5.26718 11.0618   2
  -3   0 -17 3.28558 11.4209   3
   3   0  17 0.48935 12.9134   2
   3   0  19-6.53952 17.4264   2
  -3   0 -19 4.32524 12.0162   3
   3   0  21-8.54816 14.4660   2
  -3   0 -21-6.15033 11.6050   3
   3   0  23-7.98967 25.3647   2
   3   0  25 27.9102 21.5843   2
   3   0  27 13.2137 27.0071   2
   3   0  29-19.9417 23.5837   2
  -3  -1  34 49.7409 33.3236   2
  -3  -1  32 36.6861 28.7183   2
  -3   1  32 36.4677 31.5799   2
  -3   1  30 417.820 93.7667   2
  -3  -1  30 503.153 90.0367   2
  -3   1  28 253.488 69.6940   2
  -3  -1  28 248.297 58.9521   2
  -3   1  26-8.36941 26.2029   2
  -3  -1  26 75.9329 31.2169   2
  -3   1  24 100.761 35.9521   2
  -3  -1  24 134.183 39.0797   2
  -3  -1  22 499.191 69.8838   2
  -3   1  22 454.833 74.3079   2
  -3  -1  20 3689.08 186.681   2
  -3   1  20 3450.27 200.283   2
  -3  -1  18-2.62281 12.5826   2
  -3   1  18 24.0574 19.0248   2
  -3   1  16 1040.03 94.3833   2
  -3  -1  16 1156.32 86.7934   2
  -3   1  14 5502.02 220.797   2
   3  -1 -14 5749.85 216.414   2
  -3  -1  14 5545.19 198.988   2
   3   1 -12 981.404 62.9909   3
  -3   1  12 980.101 79.1101   2
   3  -1 -12 1046.60 77.9249   2
  -3  -1  12 1005.96 67.6731   2
  -3  -1  10 1554.44 76.9658   2
   3  -1 -10 1650.43 94.1092   2
   3   1 -10 1537.52 76.9351   3
  -3   1  10 1575.64 95.4200   2
   3  -1  -8 8927.76 256.505   2
  -3   1   8 8896.02 263.241   2
  -3  -1   8 9170.29 224.268   2
   3   1  -8 9345.43 234.828   3
  -3  -1   6 762.208 44.6929   3
   3   1  -6 767.146 46.8181   3
  -3   1   6 795.395 59.2327   2
   3  -1  -6 749.173 55.4348   2
   3   1  -4 38574.1 742.550   3
   3  -1  -4 36396.5 757.888   2
  -3   1   4 36175.3 750.195   1
  -3  -1   4 36975.8 731.709   3
  -3   1   4 36567.4 763.323   2
  -3   1   2 80.9362 16.3917   1
   3  -1  -2 102.991 18.7576   1
   3   1  -2 80.7945 9.38756   2
   3  -1  -2 105.214 18.3765   2
   3   1  -2 75.1572 14.7113   3
  -3  -1   2 91.7586 9.03628   2
  -3  -1   2 67.8749 14.7891   3
  -3   1   2 78.2597 24.2771   2
  -3  -1   0 38460.8 781.703   3
  -3  -1   0 38591.0 749.177   2
   3  -1   0 38089.6 787.712   2
   3   1   0 40879.9 755.115   2
   3   1   0 39492.6 789.577   3
   3  -1   0 38675.9 793.235   1
  -3  -1  -2 1016.90 59.3701   3
   3   1   2 1111.72 53.8569   2
  -3  -1  -2 1063.77 50.5887   2
  -3  -1  -2 1022.56 35.1178   1
   3   1   2 1126.32 63.7341   3
  -3  -1  -4 1039.66 63.4722   3
   3   1   4 959.776 37.7342   1
   3   1   4 1113.03 60.7131   2
   3   1   4 1040.48 65.5778   3
  -3  -1  -4 1106.54 59.4037   2
   3   1   6 2552.80 111.202   2
  -3  -1  -6 2691.60 116.776   3
  -3  -1  -6 2754.66 111.459   2
   3   1   6 2696.57 120.016   3
  -3  -1  -8 2700.98 123.640   3
   3   1   8 2648.37 123.753   2
   3   1   8 2878.36 131.503   3
  -3  -1  -8 2752.24 121.863   2
  -3  -1 -10 855.654 69.7847   2
   3   1  10 909.858 73.3249   3
   3   1  10 824.442 71.1694   2
  -3   1 -10 862.545 41.0612   3
  -3  -1 -10 832.129 70.1207   3
  -3  -1 -12 19.3177 15.1562   3
  -3  -1 -12 2.52689 6.94379   2
   3   1  12 10.2989 16.4958   2
  -3   1 -12-2.70794 4.07884   3
   3  -1  14 1146.62 94.1942   2
  -3  -1 -14 1130.61 92.5597   3
  -3   1 -14 1212.20 68.2284   3
   3   1  14 1093.92 94.9785   2
   3   1  16 285.725 52.2686   2
  -3  -1 -16 324.741 52.7088   3
   3  -1  16 275.951 50.1408   2
  -3   1 -16 291.501 36.1225   3
   3  -1  18 316.521 55.8707   2
  -3   1 -18 242.835 35.6736   3
   3   1  18 298.733 57.5475   2
   3  -1  20 1471.59 125.604   2
   3   1  20 1622.49 139.169   2
  -3   1 -20 1122.92 86.3119   3
   3  -1  22 29.0034 25.5922   2
   3   1  22-13.4116 31.1968   2
   3   1  24 81.9152 38.0272   2
   3  -1  24 61.6326 29.4847   2
   3   1  26 15.3733 20.4415   2
   3  -1  26 37.8244 25.7945   2
   3  -1  28 38.2416 31.4647   2
   3   1  28-11.8485 17.8126   2
   3  -1  30 37.0976 18.3014   2
  -3  -2  31 97.8179 31.3144   2
  -3  -2  29 16.3498 19.5960   2
  -3   2  29 36.9362 31.0019   2
  -3  -2  27 133.660 44.7438   2
  -3   2  27 146.133 58.8105   2
   3   2 -25 1128.97 88.0937   3
  -3   2  25 1253.05 143.788   2
  -3  -2  25 1117.99 110.782   2
  -3   2  23 430.820 81.3358   2
   3   2 -23 397.153 49.9616   3
  -3  -2  23 348.053 58.6542   2
  -3  -2  21 603.096 70.3442   2
   3   2 -21 675.259 62.2076   3
  -3   2  21 642.386 92.8488   2
   3   2 -19 480.416 50.3748   3
  -3   2  19 552.923 82.1912   2
  -3  -2  19 545.813 63.8447   2
   3   2 -17 4459.46 167.476   3
  -3  -2  17 4408.91 185.919   2
  -3   2  17 4537.47 231.939   2
  -3   2  15 1766.62 133.780   2
  -3  -2  15 1791.86 104.875   2
   3   2 -15 1924.98 98.0685   3
  -3   2  13 13.9898 18.3621   2
   3   2 -13 9.09742 6.88038   3
   3   2 -11 386.187 40.4378   3
   3  -2 -11 400.888 53.3747   2
  -3   2  11 386.849 55.6903   2
   3  -2 -11 459.565 60.0017   3
   3  -2  -9 8508.32 274.076   2
  -3  -2   9 8109.14 223.721   3
  -3   2   9 8779.90 261.609   1
  -3   2   9 8271.13 288.786   2
   3  -2  -9 8349.65 279.521   3
   3   2  -9 8072.94 237.985   3
   3  -2  -7 5459.77 201.036   3
  -3   2   7 5162.11 206.183   2
   3   2  -7 5193.93 174.198   3
   3  -2  -7 5488.85 201.589   2
  -3  -2   7 5131.99 161.327   3
  -3   2   7 5093.87 187.972   1
  -3  -2   5 5489.12 170.261   3
  -3   2   5 5670.73 210.430   2
  -3  -2   5 5542.17 160.224   2
   3   2  -5 5739.82 186.401   3
  -3   2   5 5392.04 194.381   1
   3  -2  -5 5260.61 193.694   3
   3  -2  -5 5588.03 202.501   2
  -3  -2   3 3450.27 117.664   2
  -3  -2   3 3632.54 134.806   3
   3  -2  -3 3573.10 142.208   3
   3  -2  -3 3693.14 150.944   2
   3  -2  -3 3595.35 147.640   1
  -3   2   3 3450.06 152.745   2
   3   2  -3 3705.37 145.411   3
   3  -2  -1 16.8549 13.0704   1
  -3   2   1 13.5895 11.3370   2
  -3  -2   1 4.81521 7.69978   3
  -3  -2   1 27.7340 9.92431   2
   3   2  -1 0.49029 8.97842   3
   3  -2  -1 17.1503 10.9540   2
   3  -2  -1 7.01454 6.25134   3
   3   2  -1 4.32840 7.75573   2
   3  -2   1 11171.8 301.493   2
  -3  -2  -1 10275.5 294.117   3
   3   2   1 10276.4 302.704   3
   3   2   1 10771.3 282.739   2
   3  -2   1 10325.4 265.033   3
  -3  -2  -1 10155.4 270.037   2
   3   2   3 656.901 64.3806   3
  -3  -2  -3 639.226 44.0039   1
  -3  -2  -3 678.620 52.8773   2
   3  -2   3 620.270 39.3882   3
  -3  -2  -3 633.337 58.5010   3
   3   2   3 647.825 56.1999   2
  -3  -2  -5 1260.11 78.9564   2
  -3  -2  -5 1239.15 88.7617   3
   3  -2   5 1232.40 49.2195   3
   3   2   5 1205.41 82.6002   2
   3   2   5 1202.49 91.1385   3
   3   2   7 2052.11 89.1731   1
  -3  -2  -7 2180.19 112.359   2
   3   2   7 2064.78 117.342   2
   3   2   7 2163.41 130.237   3
  -3  -2  -7 2289.40 128.215   3
   3   2   9 514.381 60.4529   2
   3   2   9 461.165 40.2957   1
  -3  -2  -9 540.232 63.4708   3
   3   2   9 475.615 61.4577   3
  -3  -2  -9 516.689 55.7264   2
   3   2  11 9384.80 323.484   2
   3   2  11 10007.4 338.328   3
   3   2  13 208.022 43.2835   2
   3   2  15 32.7251 24.2400   2
   3   2  17 386.163 68.5401   2
  -3   2 -19 2.26655 5.11337   3
  -3   2 -19 0.37768 2.00672   3
   3  -2  19-21.2964 17.0592   2
   3   2  19 13.1649 23.3250   2
   3   2  21 2615.93 195.513   2
   3  -2  21 2238.39 162.325   2
   3  -2  23 16.8898 18.5356   2
   3   2  23 7.94889 22.6056   2
   3  -2  25 26.3863 26.0792   2
   3   2  25 27.3111 28.7587   2
   3   2  27 691.450 118.429   2
   3  -2  27 816.979 110.525   2
   3  -2  29 81.1504 39.2085   2
  -3   3  28 20.7863 22.7642   2
  -3   3  26 51.3889 26.1362   2
  -3  -3  26 14.3889 12.0053   2
  -3   3  24 414.322 87.5713   2
  -3  -3  24 340.384 56.7939   2
  -3   3  22 1200.03 141.313   2
  -3  -3  22 1099.16 100.497   2
  -3   3  20 461.827 84.2373   2
   3   3 -20 522.929 55.5759   3
  -3  -3  20 467.801 61.3562   2
  -3   3  18 586.830 92.4563   2
   3   3 -18 612.285 59.6833   3
  -3  -3  18 438.762 56.9610   2
  -3   3  16 43.3319 22.3070   2
   3   3 -16 21.8346 16.5444   3
  -3   3  14 1220.49 122.406   2
   3   3 -14 1279.38 89.0787   3
   3   3 -12 1965.97 113.309   3
  -3  -3  12 1723.55 92.2972   3
  -3   3  12 1787.41 142.074   2
  -3  -3  10 64.0899 19.6504   3
  -3  -3  10 95.0002 23.5487   2
  -3   3  10 35.1485 25.0765   2
   3   3 -10 55.3102 17.3407   3
   3   3  -8 607.219 63.8241   3
  -3   3   8 618.301 77.6177   2
  -3  -3   8 593.872 55.0251   3
  -3   3   8 564.021 68.8548   1
  -3  -3   8 645.355 56.9246   2
   3  -3  -6 1569.02 111.310   3
  -3  -3   6 1584.30 91.2318   2
  -3  -3   6 1394.71 88.9334   3
  -3   3   6 1340.71 114.341   2
   3   3  -6 1445.21 100.405   3
  -3  -3   4 2580.31 120.358   2
   3  -3  -4 2616.27 146.900   2
   3  -3  -4 2564.26 142.537   1
  -3  -3   4 2574.35 125.932   3
   3   3  -4 2291.54 133.650   3
   3  -3  -4 2330.89 135.264   3
  -3   3   4 2351.56 147.416   2
   3   3  -2 0.97331 8.71016   2
   3   3  -2 33.9040 19.3264   3
  -3   3   2-2.10465 14.0218   2
   3  -3  -2 3.92058 8.84852   3
  -3  -3   2-0.26879 13.9280   3
   3  -3  -2 8.90575 15.1367   1
  -3  -3   2-6.59330 9.44840   2
   3  -3  -2-1.21648 11.8492   2
  -3  -3   0 1031.91 82.1779   3
   3   3   0 795.596 80.1150   3
   3  -3   0 1036.80 87.4685   2
   3  -3   0 821.921 68.2961   3
   3   3   0 870.163 74.9156   2
  -3  -3   0 944.520 73.0007   2
   3  -3   0 850.380 81.2659   1
  -3  -3  -2 3288.54 144.446   1
   3  -3   2 3633.00 171.572   2
   3   3   2 3241.04 175.375   3
   3   3   2 3171.11 159.479   2
  -3  -3  -2 3554.63 169.338   3
  -3  -3  -2 3780.87 158.581   2
   3  -3   2 3432.89 139.645   3
   3  -3   4 2731.11 146.873   2
  -3  -3  -4 2878.74 139.417   2
   3  -3   4 2775.25 114.195   3
   3   3   4 2530.58 143.374   2
  -3  -3  -4 2610.09 123.276   1
   3   3   4 2497.75 155.342   3
  -3  -3  -6 599.307 64.0031   2
   3   3   6 584.321 70.8321   2
   3  -3   6 642.068 45.1718   3
   3   3   6 506.380 70.0076   3
   3  -3   6 591.378 66.5726   2
   3   3   8 1438.92 116.155   2
   3   3   8 1480.44 123.017   3
   3  -3   8 1597.71 64.1159   3
   3   3  10 1367.72 118.077   2
   3   3  10 1346.80 120.562   3
   3   3  12 920.721 74.2795   1
   3   3  12 866.476 96.5606   2
   3   3  14 7080.18 316.333   2
   3   3  14 7320.66 244.213   1
   3   3  16 213.426 35.3354   1
   3   3  16 245.241 57.4549   2
   3   3  18 3992.59 249.223   2
   3   3  20 101.867 43.0182   2
   3   3  22 457.056 90.2711   2
   3  -3  22 428.918 71.9638   2
   3   3  24 307.207 80.0651   2
   3  -3  24 285.245 62.5167   2
   3   3  26 170.867 64.7544   2
   3  -3  26 106.330 39.7917   2
   3  -3  28 124.758 46.1196   2
  -3   4  23 70.7055 43.7665   2
  -3   4  21 69.5937 47.6100   2
  -3  -4  21 26.8789 17.3784   2
  -3   4  19 776.378 116.400   2
   3   4 -17 1399.73 102.159   3
  -3   4  17 1127.76 136.160   2
   3   4 -15 450.268 59.7851   3
  -3   4  15 412.329 80.7380   2
   3   4 -13 858.839 83.4124   3
  -3   4  13 757.593 104.997   2
  -3  -4  11 142.550 30.5967   3
   3   4 -11 355.630 54.6466   3
  -3  -4  11 331.816 47.1504   2
  -3   4  11 282.887 61.2398   2
  -3  -4   9 20.4874 12.9767   3
  -3  -4   9 0.68823 11.3633   2
   3   4  -9-0.80811 12.8624   3
  -3   4   9 4.30810 30.3033   2
  -3  -4   7 451.118 55.3092   2
  -3  -4   7 308.078 46.2723   3
   3   4  -7 480.004 65.8878   3
  -3   4   7 466.250 77.1671   2
  -3  -4   5 979.340 83.7511   2
   3   4  -5 1004.24 100.655   3
   3  -4  -5 840.623 91.6443   1
  -3   4   5 790.153 100.911   2
   3  -4  -3 128.481 35.3479   1
  -3   4   3 140.874 43.6390   2
   3   4  -3 147.169 38.4237   3
  -3  -4   3 163.870 33.8363   2
   3   4  -1 1349.50 124.213   3
   3  -4  -1 1473.85 122.270   1
  -3  -4   1 1629.01 112.039   2
   3   4   1 4241.96 211.744   2
   3   4   1 4039.33 227.267   3
  -3  -4  -1 4147.32 191.976   1
   3  -4   1 4657.54 196.154   3
   3  -4   1 4264.79 215.306   1
  -3  -4  -3 423.472 56.2937   1
   3   4   3 427.143 68.8039   3
   3  -4   3 448.104 53.6713   3
   3   4   3 380.150 63.4790   2
   3   4   5 176.883 44.6804   2
   3   4   5 115.882 34.7586   3
  -3  -4  -5 156.618 33.8735   1
   3  -4   5 144.446 28.9478   3
   3   4   7 179.072 51.9000   3
   3  -4   7 182.457 28.8312   3
   3   4   7 147.730 44.3494   2
   3   4   9 2200.06 164.027   2
   3   4   9 1794.69 157.781   3
   3  -4   9 1544.57 79.4325   3
   3   4  11 336.157 68.1660   2
   3   4  13 413.040 77.0643   2
   3   4  15 603.131 97.5654   2
   3   4  17 666.695 107.260   2
   3   4  19 374.535 84.8984   2
   3   4  21 372.455 92.2188   2
   3   4  23 43.7991 53.3840   2
   3  -4  25 405.336 80.1972   2
  -3   5  20 77.4375 51.1633   2
  -3   5  18 11.8339 29.1483   2
  -3   5  16 110.387 53.0054   2
  -3   5  14 42.8308 34.5515   2
  -3   5  12 270.290 70.8939   2
   3   5 -12 304.122 58.0298   3
   3   5 -10 294.138 62.5480   3
  -3   5  10 224.006 64.0057   2
  -3   5   8 85.0336 46.4456   2
   3   5  -8 10.5769 14.2529   3
  -3   5   6 2145.93 187.515   2
   3   5  -6 2161.78 173.722   3
   3  -5  -4 255.782 57.3491   1
   3   5  -4 266.083 59.5771   3
  -3  -5   2 197.247 44.3622   1
   3   5  -2 212.547 54.2215   3
   3  -5  -2 189.477 48.1231   1
   3  -5   0 30.0194 27.3365   1
   3   5   0 19.1193 16.8363   3
  -3  -5   0 8.93881 10.7332   1
   3  -5   2 134.500 42.9934   1
  -3  -5  -2 142.077 35.9928   1
   3   5   2 282.054 58.3051   2
   3   5   2 55.7302 30.0300   3
   3   5   4 1245.16 141.745   3
   3  -5   4 1408.69 135.024   1
  -3  -5  -4 1459.46 116.884   1
   3   5   4 1523.56 145.110   2
   3   5   6 694.365 97.9249   2
   3   5   6 594.052 98.4394   3
   3   5   8-9.24734 16.9735   2
   3   5  10 175.775 58.2261   2
   3   5  12 471.975 89.8747   2
   3   5  14 294.897 75.3060   2
   3   5  16-0.75958 17.1144   2
   3   5  18 18.3610 25.7666   2
  -3   6  13 60.5071 49.3632   2
  -3   6  11 126.422 59.9618   2
  -3   6   9 38.2451 24.7243   2
   3   6  -7 169.357 55.9439   3
  -3  -6   5 0.20083 20.5077   1
   3   6  -5-29.2730 27.7938   3
   3   6  -3-94.0089 43.1500   3
  -3  -6   3-18.1696 25.8898   1
   3  -6  -3-28.3280 26.1311   1
  -3  -6   1 38.7279 26.2080   1
   3  -6  -1-24.8183 24.7659   1
   3   6  -1 39.8553 34.2280   3
   3  -6   1 169.467 51.0869   1
  -3  -6  -1 146.192 38.9292   1
  -3  -6  -3 482.093 77.3248   1
   3  -6   3 525.610 89.1522   1
   3   6   5 357.177 84.2227   2
   3  -6   5 150.309 53.3887   1
   3   6   7 156.315 61.8737   2
   3  -6   7 111.870 48.9018   1
   3   6   9-30.6635 28.6747   2
   3   6  11-47.8017 34.9755   2
   3   6  13-5.38543 37.7724   2
  -3  -7   4 65.6370 31.4813   1
  -3  -7   2-21.2248 17.5159   1
  -4   0  34 606.083 113.315   2
  -4   0  32 237.192 68.5781   2
  -4   0  30 414.624 83.6456   2
  -4   0  28 518.320 90.5246   2
  -4   0  26 1725.72 154.306   2
  -4   0  24-14.5645 20.6597   2
  -4   0  22 833.936 94.8805   2
  -4   0  20 69.6828 23.4373   2
   4   0 -18 220.669 39.0231   2
  -4   0  18 204.861 40.0981   2
  -4   0  16 748.294 73.0601   2
   4   0 -16 838.227 73.2274   2
  -4   0  14 2145.20 116.364   2
   4   0 -14 2362.01 116.675   2
   4   0 -12 703.775 55.6811   2
  -4   0  12 737.470 59.2048   2
   4   0 -10 13.8225 6.47267   2
  -4   0  10 34.3182 12.9127   2
  -4   0   8 5561.08 160.276   2
   4   0  -8 5353.34 154.910   2
   4   0  -6 12313.6 274.384   2
  -4   0   6 11939.4 275.211   2
   4   0  -4 17798.5 373.773   2
  -4   0   4 17958.8 372.180   2
   4   0  -2 628.034 35.9857   3
  -4   0   0 586.300 33.4215   3
  -4   0   0 589.886 30.2506   1
   4   0   0 611.722 33.2604   3
   4   0   2 9465.32 213.369   3
  -4   0  -2 8905.57 208.986   3
   4   0   4 413.846 30.4110   3
  -4   0  -4 446.555 31.3253   3
  -4   0  -6 5991.26 166.006   3
   4   0   6 6131.49 169.289   3
  -4   0  -8 10603.0 266.606   3
   4   0   8 10546.1 268.664   3
   4   0   8 10608.9 303.285   2
   4   0  10 15123.9 411.488   2
  -4   0 -10 15290.3 369.262   3
   4   0  12 166.914 34.0984   2
  -4   0 -12 226.217 33.0327   3
  -4   0 -14 5762.65 205.111   3
   4   0  14 5605.53 233.983   2
   4   0  16 28.3407 19.1140   2
  -4   0 -16 4.37636 9.15725   3
  -4   0 -18 7122.86 258.433   3
   4   0  18 6504.34 285.902   2
   4   0  20 641.830 85.6656   2
  -4   0 -20 548.162 68.5632   3
   4   0  22 333.897 65.7484   2
   4   0  24 38.3142 25.7632   2
   4   0  26 401.752 77.8521   2
   4   0  28 230.303 61.9511   2
   4   0  30-3.86851 17.9425   2
  -4  -1  33 628.611 101.102   2
  -4  -1  31 590.676 93.0457   2
  -4   1  31 573.620 110.341   2
  -4  -1  29 414.306 76.1002   2
  -4   1  29 369.344 77.2691   2
  -4  -1  27 10.4686 19.3032   2
  -4   1  27-19.7136 22.7357   2
  -4   1  25 67.8031 34.3625   2
  -4  -1  25 11.6500 14.3896   2
  -4  -1  23 2129.99 151.623   2
  -4   1  23 2334.39 176.246   2
  -4   1  21 2898.26 187.893   2
  -4  -1  21 2947.70 169.711   2
  -4  -1  19 22.8571 16.7845   2
  -4   1  19 29.2119 18.2099   2
  -4  -1  17-11.1028 11.0730   2
  -4   1  17 11.1414 21.9985   2
  -4   1  15 259.676 45.0449   2
  -4  -1  15 289.304 40.1635   2
   4  -1 -15 300.665 45.0058   2
   4  -1 -13 2697.42 133.766   2
  -4  -1  13 2547.43 116.582   2
  -4   1  13 2513.92 137.718   2
   4   1 -13 2715.44 119.559   3
   4   1 -11 3154.85 126.689   3
  -4  -1  11 3390.25 123.152   2
   4  -1 -11 3371.68 146.513   2
  -4   1  11 3285.87 148.955   2
   4  -1  -9 948.294 69.2889   2
   4   1  -9 982.789 60.9511   3
  -4   1   9 923.957 70.5110   2
  -4  -1   9 972.693 51.4739   2
   4   1  -7 10434.2 258.228   3
  -4   1   7 9830.98 281.127   2
  -4  -1   7 10175.2 223.723   2
   4  -1  -7 9681.40 272.855   2
  -4  -1   5 871.919 50.8419   3
  -4   1   5 911.111 62.1703   2
   4  -1  -5 829.043 58.4375   2
   4   1  -5 927.711 54.5404   3
   4   1  -3 168981. 3100.46   3
  -4   1   3 160714. 3102.76   1
   4  -1  -3 153755. 3107.23   2
  -4  -1   3 165925. 3088.45   3
  -4   1   3 165497. 3115.84   2
   4   1  -1 40118.0 757.844   2
   4  -1  -1 38625.5 809.426   2
   4   1  -1 38980.8 807.206   3
  -4  -1   1 38482.8 754.709   2
   4  -1  -1 39711.4 809.864   1
  -4  -1   1 39463.0 797.324   3
  -4   1   1 39362.6 806.452   1
   4   1   1 38268.7 749.073   2
  -4  -1  -1 37511.3 778.930   3
   4   1   1 37835.3 786.425   3
  -4  -1  -1 37870.4 747.161   2
   4   1   3 6701.21 183.419   2
   4   1   3 6680.89 201.736   3
  -4  -1  -3 6422.58 194.445   3
   4  -1   3 6614.70 142.420   3
  -4  -1  -3 6748.64 182.349   2
   4   1   5 14949.4 367.505   2
  -4  -1  -5 15201.6 376.599   3
  -4  -1  -5 15564.9 366.598   2
   4   1   5 15507.3 383.003   3
   4   1   7 6925.14 220.350   2
  -4  -1  -7 6873.03 220.829   3
   4   1   7 7080.13 229.012   3
  -4  -1  -7 7160.53 219.074   2
   4   1   9 2515.73 127.067   2
  -4  -1  -9 2620.66 127.642   3
   4   1   9 2768.20 133.840   3
  -4  -1  -9 2716.40 127.702   2
  -4   1  -9 2342.29 67.8918   3
   4   1  11 7681.03 268.684   2
  -4  -1 -11 8148.23 267.791   3
  -4  -1 -11 8272.70 269.082   2
  -4   1 -11 7924.55 192.037   3
   4   1  11 8387.56 274.040   3
  -4   1 -13 4893.32 146.120   3
   4   1  13 4838.57 212.961   2
  -4  -1 -13 5301.14 211.191   3
  -4   1 -15 2244.07 96.6435   3
   4   1  15 2148.24 141.372   2
  -4  -1 -15 2437.30 141.927   3
   4  -1  15 2014.58 134.205   2
   4  -1  17 131.115 36.5617   2
   4   1  17 134.450 38.3253   2
  -4   1 -17 165.502 26.4517   3
  -4   1 -19 419.781 47.8705   3
   4   1  19 604.437 83.3647   2
   4  -1  19 635.815 82.2714   2
   4  -1  21 54.0333 23.6242   2
   4   1  21 48.6848 28.4396   2
   4  -1  23 1478.07 140.590   2
   4   1  23 1389.28 142.172   2
   4   1  25 1244.30 142.059   2
   4  -1  25 1120.97 127.568   2
   4  -1  27 140.924 47.0577   2
   4   1  27 75.5523 45.0225   2
   4   1  29 67.2355 43.1493   2
   4  -1  29 77.8967 41.5066   2
  -4   2  30 6.88631 24.6106   2
  -4  -2  30-17.3483 19.4064   2
  -4   2  28 794.936 125.255   2
  -4  -2  28 850.356 102.619   2
   4   2 -26 50.0802 19.7422   3
  -4   2  26 33.8168 23.2124   2
  -4  -2  26-2.99650 12.9673   2
   4   2 -24 172.189 34.6407   3
  -4  -2  24 158.577 40.0378   2
  -4   2  24 329.061 72.7210   2
  -4  -2  22 154.890 38.1478   2
   4   2 -22 181.693 34.7837   3
  -4   2  22 162.505 44.8925   2
   4   2 -20 2311.79 124.281   3
  -4   2  20 2264.44 171.932   2
  -4  -2  20 2479.12 143.172   2
   4   2 -18 420.248 48.9356   3
  -4   2  18 377.504 66.2296   2
  -4  -2  18 426.099 54.5434   2
   4   2 -16 180.148 30.7131   3
  -4   2  16 111.534 34.8613   2
  -4  -2  16 119.361 26.0805   2
  -4   2  14 45.3432 19.2638   2
  -4  -2  14 52.3996 19.1091   2
   4   2 -14 49.7001 17.9190   3
   4   2 -12 1805.86 96.5775   3
  -4   2  12 1710.62 124.273   2
   4   2 -10 4293.99 160.618   3
   4  -2 -10 4602.07 190.267   2
  -4   2  10 4672.63 184.604   1
  -4  -2  10 4261.14 149.838   3
  -4   2  10 4198.37 195.863   2
  -4  -2   8 2636.29 110.104   3
   4  -2  -8 2689.49 137.638   2
  -4   2   8 2795.88 134.412   1
  -4   2   8 2686.79 145.585   2
   4   2  -8 2693.68 120.427   3
   4  -2  -6 1895.86 110.597   2
   4   2  -6 1838.25 99.1618   3
  -4   2   6 1872.74 105.116   1
  -4  -2   6 1826.52 74.0397   2
  -4   2   6 1747.87 111.871   2
  -4  -2   6 1807.56 88.9884   3
  -4  -2   4 4354.01 131.710   2
   4   2  -4 4755.98 171.376   3
   4  -2  -4 4633.76 179.157   2
  -4   2   4 4290.98 179.829   2
  -4  -2   4 4467.02 156.229   3
  -4   2   4 4593.74 175.788   1
   4  -2  -4 4588.04 175.464   1
  -4  -2   2 4007.65 150.708   3
  -4  -2   2 3881.13 123.669   2
   4  -2  -2 3852.46 143.902   3
   4  -2  -2 3843.30 161.128   2
   4   2  -2 3912.30 159.061   3
   4  -2  -2 3872.95 161.225   1
   4   2  -2 4188.47 131.636   2
  -4   2   2 4171.40 171.026   2
  -4  -2   0 7847.37 209.391   2
  -4  -2   0 7697.96 239.025   3
   4   2   0 7570.50 247.758   3
   4   2   0 7862.91 218.068   2
   4  -2   0 7579.81 214.342   3
   4  -2   0 7587.12 248.717   1
   4  -2   0 8131.81 250.809   2
   4   2   2 6921.76 212.183   2
   4   2   2 6689.38 235.101   3
   4  -2   2 7368.86 234.288   2
  -4  -2  -2 6724.10 227.762   3
  -4  -2  -2 7097.64 187.692   1
  -4  -2  -2 7024.15 202.661   2
   4  -2   2 6800.16 186.922   3
  -4  -2  -4 25.8035 12.4944   2
   4  -2   4 22.5928 6.97104   3
   4   2   4 22.2697 9.22213   3
  -4  -2  -4 28.7139 15.0707   3
   4   2   4 23.2522 11.7272   2
  -4  -2  -6 795.435 63.1271   2
   4   2   6 696.346 63.8571   2
   4   2   6 673.365 70.0898   3
  -4  -2  -6 743.257 69.6723   3
   4   2   8 522.106 58.6414   2
  -4  -2  -8 567.918 64.9675   3
   4   2   8 491.033 38.7167   1
   4   2   8 429.817 59.7903   3
  -4  -2  -8 553.706 57.0502   2
   4   2  10 1845.88 121.928   2
  -4  -2 -10 2024.19 129.991   3
  -4  -2 -10 1982.48 118.081   2
   4   2  10 2119.56 137.018   3
   4   2  10 1890.81 85.0738   1
   4   2  12 52.8474 23.9783   2
   4   2  12 16.0170 10.9497   3
   4   2  14 301.362 54.5354   2
   4   2  16 889.393 99.8784   2
   4   2  18 236.250 53.6558   2
   4  -2  20 58.1408 32.6904   2
   4   2  20 69.2643 34.5679   2
   4  -2  22 21.4826 13.6205   2
   4   2  22 10.7085 18.2671   2
   4  -2  24 46.5800 25.1026   2
   4   2  24 68.9073 36.0939   2
   4  -2  26 66.8674 30.0661   2
   4   2  26 123.503 48.5632   2
   4  -2  28 397.014 80.7783   2
   4   2  28 329.949 79.8887   2
  -4   3  27 139.996 59.0515   2
  -4   3  25 91.4394 40.3609   2
  -4  -3  25 72.8055 28.9803   2
  -4  -3  23 111.961 31.2773   2
  -4   3  23 103.353 43.0108   2
  -4  -3  21 116.602 31.2134   2
  -4   3  21 175.599 52.0977   2
   4   3 -21 169.671 34.7221   3
  -4  -3  19 34.7779 15.2789   2
   4   3 -19 2.95749 9.95481   3
  -4   3  19-4.56956 16.7079   2
  -4   3  17 1890.99 162.459   2
   4   3 -17 2346.48 127.480   3
  -4  -3  17 1967.70 116.063   2
   4   3 -15 257.259 40.7309   3
  -4   3  15 172.855 46.0235   2
  -4   3  13 386.024 66.0363   2
   4   3 -13 574.010 62.4077   3
  -4  -3  11 335.922 40.1830   3
  -4  -3  11 394.511 43.9936   2
   4   3 -11 357.433 48.6368   3
  -4   3  11 351.711 59.2785   2
   4   3  -9 755.726 72.5447   3
  -4  -3   9 724.006 62.0072   3
  -4   3   9 698.550 85.1265   2
  -4  -3   9 746.569 59.0891   2
  -4   3   7 2.65213 16.7704   2
  -4  -3   7 20.5701 8.92616   2
   4   3  -7 22.1240 14.9965   3
  -4  -3   7 30.7944 15.7378   3
  -4  -3   5-4.49465 12.5062   3
   4   3  -5-3.26671 13.7192   3
  -4  -3   5 8.18322 11.9764   2
   4  -3  -5 13.2468 17.0764   1
   4  -3  -5-1.78085 12.9973   3
  -4   3   5-15.7938 17.1983   2
   4  -3  -3 2909.92 144.379   3
   4   3  -3 2416.29 142.218   3
  -4  -3   3 2829.74 123.880   2
   4  -3  -3 2520.31 145.995   1
   4  -3  -3 2706.20 151.613   2
  -4   3   3 2516.21 153.596   2
  -4  -3   3 2434.65 130.650   3
  -4  -3   1 477.680 48.5859   2
  -4  -3   1 512.842 58.0820   3
   4  -3  -1 479.615 62.2875   1
   4   3  -1 385.776 55.6337   3
   4  -3  -1 541.436 64.3481   2
   4  -3  -1 511.991 55.7530   3
   4   3  -1 438.490 50.0555   2
   4  -3   1-2.22766 13.4365   3
  -4  -3  -1 24.7985 12.1553   3
   4   3   1 18.6513 10.9079   2
   4   3   1-4.62326 18.2860   3
   4  -3   1 31.2295 16.9619   2
  -4  -3  -1 15.1128 9.35741   2
   4  -3   1 35.8920 17.6094   1
   4  -3   3 1741.13 117.006   2
  -4  -3  -3 1767.12 96.2644   1
   4   3   3 1711.11 126.215   3
  -4  -3  -3 1895.90 108.827   2
   4   3   3 1604.67 110.844   2
   4  -3   3 1730.10 89.4121   3
   4  -3   5 9.94830 5.93250   3
  -4  -3  -5-7.90578 8.91048   2
   4   3   5 4.73063 12.2720   2
   4   3   5 5.55536 16.0215   3
   4   3   7 22.0918 15.5016   3
   4  -3   7 2.55028 3.95657   3
   4   3   7 33.5806 17.2438   2
  -4  -3  -7 5.42107 9.57444   2
   4   3   9 817.880 87.7041   2
   4   3   9 756.744 89.1693   3
   4   3  11 27.3282 24.8594   2
   4   3  11 17.0865 17.5247   3
   4   3  13 441.191 73.3736   2
   4   3  13 551.526 54.1192   1
   4   3  15 1343.73 133.245   2
   4   3  15 1245.35 85.7567   1
   4   3  17 2831.17 203.194   2
   4   3  19 175.069 52.2158   2
   4   3  21 100.288 45.6830   2
   4  -3  23 56.7352 30.4333   2
   4   3  23 78.1201 35.6964   2
   4  -3  25-7.62831 19.6733   2
   4   3  25 32.8924 34.6373   2
   4  -3  27 57.9805 29.4108   2
  -4   4  24 13.3308 28.2702   2
  -4   4  22 20.1155 24.4042   2
  -4  -4  20 58.3685 23.8533   2
  -4   4  20 28.0952 23.3973   2
  -4   4  18 274.030 70.0062   2
   4   4 -18 343.126 52.2003   3
  -4   4  16-31.6369 25.9062   2
   4   4 -16 6.00822 10.3461   3
   4   4 -14-0.32428 9.58712   3
  -4   4  14-0.23336 19.1962   2
  -4  -4  12 17.1953 11.3830   3
   4   4 -12 14.9222 15.6498   3
  -4   4  12-12.7089 23.1844   2
  -4  -4  12 7.73908 11.4028   2
  -4   4  10 200.980 55.5528   2
   4   4 -10 203.092 42.9585   3
  -4  -4  10 206.561 37.5352   2
  -4  -4   8 528.773 57.5734   2
   4   4  -8 505.682 70.2144   3
  -4   4   8 451.781 77.8331   2
  -4  -4   6 320.770 44.5814   2
   4  -4  -6 270.003 53.8254   1
  -4   4   6 337.836 68.4776   2
   4   4  -6 227.013 46.7798   3
   4  -4  -4 51.4663 23.5332   1
  -4  -4   4 95.2753 26.1174   2
   4   4  -4 41.3548 29.8248   3
  -4   4   4 24.7797 20.7089   2
  -4  -4   2 203.581 37.9442   2
   4   4  -2 145.549 42.6794   3
   4  -4  -2 137.599 38.7451   1
   4  -4   0 912.591 81.5659   3
   4   4   0 940.065 90.2006   2
   4  -4   0 890.400 94.4976   1
   4   4   0 735.856 91.9720   3
  -4  -4   0 738.145 74.0381   2
   4   4   2 212.194 44.2715   2
  -4  -4  -2 240.260 41.2820   1
   4   4   2 161.334 43.6919   3
   4  -4   2 244.693 37.1722   3
   4  -4   2 217.712 48.7427   1
   4  -4   4 70.9004 18.7893   3
   4   4   4 65.2531 28.6810   3
   4   4   4 37.5787 20.9781   2
  -4  -4  -4 91.2948 20.3100   1
   4  -4   6 113.335 22.2670   3
   4   4   6 93.3815 30.0711   2
   4   4   6 64.9075 28.8202   3
   4  -4   8 355.699 36.1370   3
   4   4   8 509.977 78.2909   2
   4   4   8 361.990 72.5561   3
   4   4  10-2.46342 16.2256   2
   4   4  10-10.7207 16.9977   3
   4   4  12 11.3961 17.2346   2
   4   4  14 28.1158 25.2892   2
   4   4  16 148.423 54.1152   2
   4   4  18 10.3246 21.9460   2
   4   4  20 270.489 74.9187   2
   4   4  22 14.5999 23.4238   2
   4  -4  24 45.7615 29.4456   2
   4  -4  26 43.4847 29.5047   2
  -4   5  19 413.218 99.2471   2
  -4   5  17 22.9178 36.1021   2
  -4   5  15 691.389 119.517   2
  -4   5  13 554.459 102.112   2
   4   5 -13 521.018 77.4765   3
   4   5 -11 15.3705 18.7189   3
  -4   5  11 47.1310 24.1524   2
  -4   5   9 98.9514 50.1481   2
   4   5  -9 60.5947 30.0905   3
  -4   5   7 264.296 70.8094   2
   4   5  -7 208.556 55.4241   3
   4  -5  -5 1209.38 124.708   1
   4   5  -5 1341.49 139.322   3
   4  -5  -3 15.9503 20.7556   1
   4   5  -3 8.98329 18.9062   3
   4  -5  -1 337.457 67.0608   1
   4   5  -1 309.596 68.1176   3
  -4  -5   1 278.593 50.6454   1
  -4  -5  -1 61.6310 23.7115   1
   4   5   1 112.529 44.4236   2
   4  -5   1 132.702 41.5854   1
   4   5   1 60.0981 31.8238   3
   4   5   3 65.9158 24.1689   3
   4   5   3 132.879 46.1947   2
   4  -5   3 146.989 44.4297   1
  -4  -5  -3 96.5610 28.6687   1
   4   5   5 142.184 52.5070   3
   4   5   5 135.069 45.3001   2
  -4  -5  -5 178.504 41.9902   1
   4   5   7 1094.44 127.828   2
   4   5   7 996.334 129.392   3
   4   5   9 135.953 52.5159   2
   4   5  11 97.2470 40.3370   2
   4   5  13-21.8009 31.3951   2
   4   5  15 181.468 62.5327   2
   4   5  17 74.0501 50.1863   2
   4   5  19 40.1879 27.1244   2
  -4   6  12 111.714 58.8299   2
  -4   6  10 641.848 123.030   2
   4   6  -8 199.745 65.0284   3
   4   6  -6 318.327 77.1935   3
  -4  -6   4 81.3120 34.1445   1
   4   6  -4 169.935 57.9932   3
   4  -6  -4 130.403 50.6753   1
   4  -6  -2 408.845 77.7119   1
  -4  -6   2 431.538 70.6418   1
   4   6  -2 693.964 116.137   3
   4  -6   0 348.949 75.7232   1
  -4  -6   0 352.550 66.4292   1
   4   6   0 571.091 106.380   3
   4  -6   2 48.8233 35.9912   1
  -4  -6  -2 27.3494 18.8106   1
   4   6   2 59.9578 47.4779   3
  -4  -6  -4 130.634 37.0816   1
   4  -6   4 129.914 45.7559   1
   4   6   4 260.953 67.4302   2
   4   6   6 92.5009 50.7882   2
   4  -6   6 41.6602 40.3555   1
   4  -6   8 48.8301 20.9385   1
   4   6   8 61.4618 37.4269   2
   4   6  10 75.1930 41.8967   2
   4   6  12 3.22275 21.2468   2
   4   6  14-149.667 60.1741   2
  -5   0  33 31.8712 29.7548   2
  -5   0  31 4.04096 17.6986   2
  -5   0  29 27.4304 23.6916   2
  -5   0  27-33.6899 25.3662   2
  -5   0  25-9.62286 14.1564   2
  -5   0  23-51.8453 26.0162   2
  -5   0  21-1.71740 13.1873   2
  -5   0  19 12.6857 13.2523   2
   5   0 -17-1.97757 11.6987   2
  -5   0  17 15.1834 8.82840   2
   5   0 -15 5.04859 11.1315   2
  -5   0  15-11.6017 13.3505   2
   5   0 -13-5.26167 9.23456   2
  -5   0  13 5.48425 8.58559   2
  -5   0  11-3.65848 8.39721   2
   5   0 -11-3.49854 5.70086   2
   5   0  -9 8.61968 8.32683   2
  -5   0   9 5.14106 6.02617   2
  -5   0   7 2.09544 8.18728   2
   5   0  -7 16.8339 7.85247   2
   5   0  -5-5.27126 4.97567   2
  -5   0   5-2.98070 6.00393   2
   5   0  -3-3.40978 5.06942   3
   5   0  -3-8.73665 6.99543   2
  -5   0   1 3.45334 5.69371   3
   5   0  -1-1.80596 5.12534   3
   5   0   1 5.40276 6.93762   1
   5   0   1 2.18226 5.80466   3
  -5   0  -1 6.86443 7.71913   3
  -5   0  -3 1.94292 5.54204   3
   5   0   3 0.27493 4.98092   3
   5   0   5 11.6147 7.13399   3
  -5   0  -5 3.76339 5.42556   3
   5   0   7-13.3730 10.7028   3
  -5   0  -7-1.56973 9.49907   3
   5   0   9 4.55787 12.9729   2
   5   0   9 13.4104 7.88092   3
  -5   0  -9-7.47864 11.6361   3
   5   0  11-4.15432 9.10096   2
  -5   0 -11 3.44978 6.64888   3
  -5   0 -13-5.60414 7.39943   3
   5   0  13-18.8473 13.4795   2
   5   0  15-14.2215 15.3456   2
  -5   0 -15-5.88610 7.18428   3
   5   0  17 10.3620 14.5514   2
  -5   0 -17 2.18906 12.2350   3
   5   0  19 16.6072 18.7297   2
  -5   0 -19 1.27935 12.8518   3
   5   0  21-23.8472 26.1562   2
  -5   0 -21-0.48013 6.62872   3
   5   0  23-14.0544 24.2287   2
   5   0  25 43.9521 32.5096   2
   5   0  27-25.1189 24.0860   2
   5   0  29 101.325 44.7977   2
  -5   1  32 112.679 52.5577   2
  -5  -1  32 154.577 50.6961   2
  -5   1  30 166.024 60.0818   2
   5   1 -30 115.906 33.4154   3
  -5  -1  30 137.825 47.3365   2
  -5  -1  28 40.3261 17.0322   2
  -5   1  28 55.2852 35.0080   2
   5   1 -28 7.40131 9.56717   3
  -5  -1  26 38.4866 25.9278   2
  -5   1  26 19.9179 16.8504   2
  -5  -1  24 5.60588 20.0579   2
  -5   1  24 16.1355 17.2133   2
  -5  -1  22 187.940 42.8125   2
  -5   1  22 197.932 50.3686   2
  -5   1  20 2658.87 172.942   2
  -5  -1  20 2601.87 150.951   2
  -5  -1  18 46.2980 19.2964   2
  -5   1  18 48.9299 24.1219   2
   5   1 -16 2036.92 115.725   3
  -5  -1  16 2193.00 118.174   2
  -5   1  16 2052.65 133.554   2
  -5  -1  14 4065.28 155.997   2
   5  -1 -14 4311.16 180.929   2
   5   1 -14 4163.51 166.080   3
  -5   1  14 4071.05 186.409   2
  -5  -1  12 1505.93 77.9237   2
   5  -1 -12 1630.44 99.5583   2
  -5   1  12 1585.32 102.482   2
   5   1 -12 1420.77 85.6822   3
   5  -1 -10 1535.67 91.9895   2
  -5   1  10 1423.78 93.6643   2
  -5  -1  10 1536.21 68.3693   2
   5   1 -10 1415.35 80.1494   3
   5  -1  -8 138.588 26.2096   2
   5   1  -8 115.705 22.4533   3
  -5  -1   8 97.4882 12.8982   2
  -5   1   8 82.0583 23.3046   2
  -5  -1   6 7138.29 197.621   3
   5  -1  -6 6478.46 209.613   2
   5   1  -6 7251.89 204.331   3
  -5   1   6 7006.25 217.670   2
  -5   1   4 61788.9 1241.53   1
  -5  -1   4 63649.5 1227.41   3
   5   1  -4 65419.6 1241.29   3
   5  -1  -4 61049.3 1248.68   2
  -5   1   4 63121.3 1253.00   2
   5  -1  -2 50699.5 1050.61   2
  -5  -1   2 50937.6 1032.76   3
   5   1  -2 51731.7 979.044   2
   5   1  -2 52965.1 1047.38   3
   5  -1  -2 52458.4 1047.56   1
  -5   1   2 51670.9 1045.99   1
   5   1   0 741.156 37.5859   2
   5   1   0 648.800 51.1806   3
  -5  -1   0 645.536 48.3325   3
   5  -1   0 583.305 49.6597   1
  -5  -1   0 703.926 38.1081   2
  -5  -1  -2 20.2835 10.3959   2
   5   1   2 8.94119 7.60458   2
   5  -1   2 8.74470 4.94109   3
   5   1   2 5.29795 10.5594   3
  -5  -1  -2 13.0864 12.3995   3
   5   1   4 2119.55 95.1977   2
   5  -1   4 2036.93 59.7702   3
   5   1   4 2307.58 108.621   3
  -5  -1  -4 2357.19 99.2192   2
  -5  -1  -4 2124.27 102.203   3
   5   1   6 6790.24 216.104   2
   5   1   6 6751.67 221.694   3
  -5  -1  -6 6770.35 217.777   3
  -5  -1  -6 7006.04 214.999   2
  -5   1  -8 215.506 13.9161   3
   5   1   8 276.563 40.0922   3
  -5  -1  -8 228.039 35.5036   3
   5   1   8 264.751 38.0209   2
  -5  -1  -8 283.595 39.9186   2
  -5   1 -10 217.721 17.8777   3
  -5  -1 -10 240.727 37.3314   3
   5   1  10 251.612 40.7307   2
   5   1  10 253.560 40.0997   3
   5   1  12 1987.18 127.079   2
  -5   1 -12 2061.45 76.0483   3
  -5  -1 -12 2083.53 123.535   3
   5   1  12 2080.90 126.127   3
   5   1  14 508.050 66.3558   2
  -5   1 -14 478.533 38.4669   3
  -5  -1 -14 557.233 65.2511   3
   5   1  16 2272.74 153.680   2
   5  -1  16 2205.63 147.786   2
  -5   1 -16 2054.68 94.6258   3
   5  -1  18 17.9319 17.5130   2
   5   1  18 19.7589 20.0132   2
  -5   1 -18-20.5084 11.0273   3
   5   1  20 41.0018 25.6636   2
  -5   1 -20-9.72384 9.27070   3
   5  -1  20-2.95982 11.2140   2
   5  -1  22 214.932 50.8048   2
   5   1  22 213.911 58.3231   2
   5  -1  24 534.687 87.6868   2
   5   1  24 544.267 94.1141   2
   5  -1  26 184.034 54.1141   2
   5   1  26 144.245 53.0255   2
   5   1  28-39.6592 31.1279   2
   5  -1  28 24.0234 18.1494   2
  -5   2  31-0.17297 24.5813   2
  -5   2  29 6.11017 32.2428   2
  -5  -2  29 42.8467 25.2506   2
  -5   2  27 194.086 63.7655   2
   5   2 -27 139.690 35.8346   3
  -5  -2  27 143.660 40.3259   2
  -5   2  25 1451.60 154.985   2
   5   2 -25 1405.39 105.648   3
  -5  -2  25 1440.03 121.400   2
  -5  -2  23 43.1029 22.0505   2
  -5   2  23 9.97744 26.4327   2
   5   2 -23 13.8555 13.0378   3
  -5   2  21 382.099 73.2358   2
   5   2 -21 407.739 53.0473   3
  -5  -2  21 407.497 57.4103   2
  -5  -2  19 900.816 79.4492   2
   5   2 -19 771.389 70.3142   3
  -5   2  19 771.556 96.9514   2
   5   2 -17 4337.37 177.564   3
  -5   2  17 4359.15 229.242   2
  -5  -2  17 4418.81 177.040   2
  -5  -2  15 1381.54 84.6063   2
   5   2 -15 1291.77 87.4048   3
  -5   2  15 1328.34 116.343   2
  -5   2  13 1669.54 124.014   2
   5   2 -13 1561.05 94.9086   3
  -5  -2  13 1613.78 83.8424   2
  -5   2  11 6.05282 17.5805   2
   5   2 -11 9.08507 9.77543   3
   5  -2 -11 25.1079 15.9398   2
  -5  -2  11 0.46166 6.63001   2
   5   2  -9 1694.69 97.3738   3
  -5  -2   9 1713.59 89.6318   3
  -5   2   9 1818.05 108.011   1
  -5   2   9 1558.29 111.333   2
   5  -2  -9 1585.90 105.536   2
  -5  -2   7 6497.81 201.322   3
  -5   2   7 7073.20 230.628   1
   5   2  -7 6733.53 219.812   3
   5  -2  -7 6791.93 236.412   2
  -5   2   7 6636.72 243.759   2
  -5  -2   7 6031.42 162.218   2
  -5  -2   5 21.5026 11.6728   3
  -5  -2   5 3.31130 3.40959   2
   5  -2  -5 7.50425 11.3565   2
   5   2  -5 4.05702 8.39160   3
  -5   2   5 17.0160 15.6167   1
  -5   2   5 14.9865 10.3674   2
   5  -2  -3 1089.35 80.4202   1
  -5  -2   3 1044.93 70.9144   3
  -5   2   3 1091.52 84.1832   2
   5   2  -3 1135.60 56.6310   2
  -5  -2   3 1055.84 50.9629   2
   5   2  -3 1035.22 77.7425   3
   5  -2  -3 1191.05 84.8399   2
  -5  -2   1 1166.45 58.2270   2
  -5  -2   1 1103.85 76.2710   3
   5   2  -1 1090.62 81.2320   3
   5   2  -1 1052.00 60.7166   2
   5  -2  -1 1090.38 82.0403   1
   5  -2  -1 1131.42 82.4594   2
   5   2   1 10970.7 288.463   2
   5  -2   1 11710.6 325.778   2
   5   2   1 10915.1 326.326   3
  -5  -2  -1 11164.1 275.091   2
  -5  -2  -1 10875.4 314.085   3
   5  -2   1 10571.7 320.148   1
   5  -2   1 10452.1 268.311   3
  -5  -2  -3 1416.31 78.6459   2
   5   2   3 1496.92 84.7047   2
  -5  -2  -3 1456.47 94.4285   3
   5  -2   3 1339.28 60.9341   3
   5   2   3 1408.94 97.7369   3
  -5  -2  -3 1393.70 58.7645   1
  -5  -2  -5 1875.82 112.734   3
   5   2   5 1705.70 99.2285   2
   5   2   5 1723.84 114.979   3
   5  -2   5 1581.94 53.9019   3
  -5  -2  -5 1705.06 94.1432   2
   5   2   7 835.662 73.3001   2
  -5  -2  -7 852.551 78.3351   3
   5   2   7 757.684 77.6691   3
  -5  -2  -7 936.561 73.0976   2
   5   2   9 231.156 25.5553   1
  -5  -2  -9 213.605 39.2912   3
   5   2   9 221.488 39.9941   2
   5   2   9 215.716 43.9707   3
  -5  -2  -9 243.638 41.6830   2
   5   2  11 3482.98 179.906   2
   5   2  11 3455.42 120.772   1
   5   2  11 3456.80 187.134   3
   5   2  13 9.82765 11.9432   2
   5   2  13-12.8460 22.8284   3
   5   2  15 177.089 43.7660   2
   5   2  17 928.798 105.867   2
   5   2  19 643.219 93.7464   2
   5  -2  21 942.545 108.356   2
   5   2  21 1187.33 132.393   2
   5  -2  23 32.6795 11.3768   2
   5   2  23 39.3697 38.6181   2
   5  -2  25 217.854 57.0995   2
   5   2  25 314.450 78.0128   2
   5  -2  27 838.137 114.867   2
   5   2  27 417.052 95.8526   2
   5  -2  29 60.2899 43.4466   2
  -5   3  28 29.4833 36.5000   2
  -5   3  26 83.3905 50.5284   2
  -5  -3  24 75.5138 29.4075   2
  -5   3  24 27.3826 36.3894   2
  -5  -3  22 405.955 56.4202   2
  -5   3  22 392.164 80.1549   2
   5   3 -22 418.002 56.8293   3
  -5   3  20 655.084 98.8078   2
   5   3 -20 609.229 67.9831   3
  -5  -3  20 671.845 68.4293   2
  -5   3  18 20.2609 15.3192   2
   5   3 -18 46.2624 19.5623   3
  -5  -3  18 52.9519 19.2170   2
   5   3 -16 1.18388 10.4542   3
  -5  -3  16 16.3512 12.9406   2
  -5   3  16-2.15071 24.7641   2
   5   3 -14 1141.73 91.0021   3
  -5   3  14 1019.78 110.929   2
  -5  -3  12 44.8703 15.3119   2
  -5  -3  12 68.9581 19.1609   3
  -5   3  12 59.1538 22.3454   2
   5   3 -12 74.5662 23.9644   3
   5   3 -10 1152.93 92.2082   3
  -5  -3  10 1015.69 76.6280   3
  -5   3  10 1107.26 108.868   2
  -5  -3  10 1131.78 71.0723   2
   5   3  -8 50.1743 23.6775   3
  -5   3   8 27.2021 20.0016   2
  -5  -3   8 35.3198 18.7640   3
  -5  -3   8 43.7441 15.3718   2
   5   3  -6 1196.81 97.2600   3
  -5  -3   6 1330.81 75.9697   2
  -5  -3   6 1176.24 84.9445   3
   5  -3  -6 1219.09 97.3991   3
  -5   3   6 1133.77 104.179   2
  -5   3   4 617.323 76.0526   2
  -5  -3   4 513.490 57.6142   3
   5  -3  -4 551.259 68.0158   1
   5  -3  -4 713.050 69.6437   3
   5   3  -4 537.066 66.1084   3
  -5  -3   4 631.718 52.3732   2
   5  -3  -2 510.039 64.3356   1
  -5  -3   2 455.104 45.7136   2
  -5  -3   2 478.368 54.7495   3
   5   3  -2 496.824 51.5340   2
   5   3  -2 395.988 57.1132   3
   5  -3  -2 490.960 53.7549   3
   5  -3   0 1.63348 7.71497   3
   5  -3   0 3.43951 17.1373   1
   5   3   0 5.16228 12.2688   3
   5   3   0-0.44027 8.82430   2
  -5  -3   0 4.44141 6.00187   2
  -5  -3   0 2.89681 14.1262   3
   5  -3   2 959.765 67.3902   3
  -5  -3  -2 968.828 73.7557   2
   5   3   2 843.760 86.1153   3
   5   3   2 877.833 77.0013   2
  -5  -3  -2 899.278 65.9085   1
   5   3   4 125.708 30.7568   2
  -5  -3  -4 137.782 29.7062   2
   5  -3   4 146.896 23.2822   3
   5   3   4 102.861 34.2698   3
  -5  -3  -4 135.542 24.2335   1
   5   3   6 1439.68 111.083   2
  -5  -3  -6 1462.81 101.162   2
   5  -3   6 1473.33 66.0412   3
   5   3   6 1258.95 115.337   3
   5   3   8 191.556 43.7644   2
   5   3   8 149.249 38.1300   3
   5   3  10 2.71731 18.3571   3
   5   3  10 46.3852 24.9295   2
   5   3  12 2205.95 159.764   2
   5   3  12 2222.27 166.486   3
   5   3  14 1655.36 144.327   2
   5   3  14 1538.66 92.0076   1
   5   3  16 30.8762 29.1485   2
   5   3  18 463.936 83.5581   2
   5   3  20 27.5667 24.1551   2
   5   3  22 240.526 69.7309   2
   5  -3  22 197.707 51.1249   2
   5  -3  24 159.682 44.2169   2
   5   3  24 305.303 80.1786   2
   5  -3  26 90.6469 39.1943   2
  -5   4  23 4.51541 32.9255   2
  -5   4  21 349.733 83.5116   2
   5   4 -19 588.967 75.0315   3
  -5   4  19 599.577 101.739   2
   5   4 -17 983.257 92.8910   3
  -5   4  17 927.132 124.368   2
  -5   4  15 518.309 92.0245   2
   5   4 -15 560.284 70.4374   3
   5   4 -13 458.562 65.3103   3
  -5   4  13 372.661 73.0039   2
  -5   4  11 86.5078 31.5820   2
  -5  -4  11 127.900 26.5358   2
   5   4 -11 124.577 35.6934   3
  -5  -4   9 767.883 67.4192   2
  -5   4   9 763.649 101.540   2
   5   4  -9 857.615 91.8593   3
   5   4  -7 5772.66 262.830   3
  -5  -4   7 6258.13 221.471   2
  -5   4   7 5543.85 287.502   2
  -5   4   5 1556.53 141.881   2
   5   4  -5 1563.58 130.655   3
  -5  -4   5 1746.32 106.884   2
   5  -4  -5 1815.43 140.007   1
   5   4  -3 806.303 93.7750   3
   5  -4  -3 895.097 97.9553   1
  -5  -4   3 929.061 79.1086   2
  -5  -4   1 986.410 83.6335   2
   5   4  -1 1012.45 93.8040   2
   5  -4  -1 932.751 84.0737   3
   5   4  -1 954.421 108.161   3
   5  -4  -1 922.867 104.587   1
  -5  -4  -1 6168.31 248.510   2
   5   4   1 6944.08 318.102   3
   5  -4   1 7198.84 254.592   3
   5  -4   1 7307.53 307.003   1
  -5  -4  -1 7010.96 249.500   1
   5   4   1 7489.67 281.152   2
   5  -4   3 1515.02 97.0246   3
   5   4   3 1437.88 137.522   3
  -5  -4  -3 1492.82 100.577   1
   5   4   3 1413.80 116.167   2
   5  -4   3 1437.00 126.981   1
   5   4   5 8.01311 21.8109   3
  -5  -4  -5 22.5861 14.2688   1
   5  -4   5 9.64876 8.51247   3
   5   4   5 11.8165 16.9370   2
   5   4   7 1751.10 143.941   2
   5  -4   7 1775.25 87.2945   3
   5   4   7 1537.48 148.391   3
   5   4   9 911.820 105.370   2
   5   4   9 894.859 112.077   3
   5   4  11 4338.34 250.382   2
   5   4  11 3940.26 252.658   3
   5   4  13 213.243 58.5252   2
   5   4  15 2208.23 190.382   2
   5   4  17 597.647 101.832   2
   5   4  19 598.318 107.713   2
   5   4  21 323.816 88.5202   2
   5  -4  25 73.9931 38.6138   2
  -5   5  20 45.9823 35.5750   2
  -5   5  18 74.5444 44.0219   2
  -5   5  16 475.228 101.036   2
   5   5 -14 103.888 37.6828   3
  -5   5  14 38.9797 27.2754   2
   5   5 -12 11.8542 15.8389   3
  -5   5  12 5.31602 24.4646   2
  -5   5  10 64.2922 43.4411   2
   5   5 -10 44.7033 19.1196   3
  -5   5   8 71.7033 37.7068   2
   5   5  -8 56.7911 27.2702   3
   5   5  -6 112.991 41.6285   3
   5  -5  -4 151.540 49.0636   1
   5   5  -4 97.8712 38.1682   3
   5  -5  -2 5.27108 19.3567   1
   5   5  -2 18.1197 21.5983   3
   5  -5   0 70.1464 37.9152   1
   5   5   0 86.1335 43.1736   3
  -5  -5   0 30.6160 15.3468   1
   5   5   2 459.354 74.5512   2
   5  -5   2 381.264 72.7006   1
  -5  -5  -2 357.982 56.3212   1
   5   5   2 345.433 76.6107   3
   5   5   4 915.899 125.892   3
   5  -5   4 826.946 109.039   1
   5   5   4 917.748 111.245   2
  -5  -5  -4 930.813 88.2449   1
   5   5   6 707.814 98.8138   2
   5   5   6 669.592 107.591   3
   5   5   8-19.5712 23.4011   2
   5   5   8-8.51409 44.0096   3
   5   5  10 682.581 104.962   2
   5   5  12 25.7680 25.0721   2
   5   5  14 116.091 52.2856   2
   5   5  16 15.2539 23.3143   2
   5   5  18 33.6207 32.0102   2
  -5   6  11 163.453 62.2180   2
   5   6  -9 24.9726 25.6566   3
   5   6  -7 55.3789 44.9928   3
   5   6  -5 29.9946 29.9471   3
  -5  -6   3-7.71402 16.6411   1
   5  -6  -3-14.8148 28.6771   1
   5   6  -3-70.9365 40.1442   3
  -5  -6   1 234.310 53.3727   1
   5   6  -1 271.910 82.2589   3
   5  -6  -1 273.172 64.3621   1
  -5  -6  -1-15.7762 16.4180   1
   5  -6   1-7.58896 16.6898   1
   5  -6   3 23.1885 37.6416   1
   5   6   3-0.64470 30.6142   3
   5   6   5 209.639 65.9829   2
   5   6   5 89.5694 41.2941   3
   5  -6   5 99.1912 45.4137   1
   5   6   7 14.2880 22.6365   2
   5  -6   7 26.5260 28.7544   1
   5   6   9 41.6284 25.8264   2
   5  -6   9 40.8321 30.6335   1
   5   6  11-16.0089 24.4811   2
   5   6  13 34.9912 32.1026   2
  -6   0  34 589.727 113.622   2
  -6   0  32-0.14040 14.5121   2
  -6   0  30 194.206 52.8078   2
  -6   0  28 103.932 40.8249   2
  -6   0  26 967.553 115.771   2
  -6   0  24 1444.59 133.002   2
  -6   0  22 2561.95 168.600   2
  -6   0  20 218.325 46.4380   2
  -6   0  18 3908.23 188.629   2
   6   0 -18 4155.59 180.460   2
   6   0 -16 227.020 35.4781   2
  -6   0  16 210.114 37.5535   2
  -6   0  14 334.521 42.8825   2
   6   0 -14 320.799 39.8539   2
  -6   0  12 65.3351 18.6604   2
   6   0 -12 34.5228 15.7235   2
  -6   0  10 3339.59 128.209   2
   6   0 -10 3460.28 124.230   2
  -6   0   8 92.1607 17.3356   2
   6   0  -8 99.1416 17.6328   2
   6   0  -6 4241.59 128.106   2
  -6   0   6 4142.51 127.429   2
   6   0  -4 4164.36 133.358   3
   6   0  -4 3734.74 118.133   2
   6   0  -2 11255.5 270.711   3
  -6   0   2 11062.1 268.218   3
  -6   0   0 5703.37 158.137   3
  -6   0   0 5511.62 149.085   1
   6   0   0 5906.82 161.835   3
   6   0   2 3066.67 105.742   3
   6   0   2 2955.74 95.3910   1
  -6   0  -2 2985.63 100.909   3
  -6   0  -4 292.409 28.9406   3
   6   0   4 381.728 34.2140   3
   6   0   6 2515.99 102.230   3
  -6   0  -6 2578.17 100.206   3
  -6   0  -8 889.746 58.2357   3
   6   0   8 767.938 56.5244   3
   6   0  10 33.1806 15.9994   2
  -6   0 -10 35.5401 13.6702   3
   6   0  10 42.7332 15.7702   3
   6   0  12-5.33297 11.5583   2
  -6   0 -12-4.15401 7.94686   3
   6   0  14 1.13662 12.6668   2
  -6   0 -14 14.0606 12.6891   3
   6   0  16 145.515 38.2304   2
  -6   0 -16 106.575 27.1904   3
  -6   0 -18 2253.54 135.111   3
   6   0  18 2253.10 162.120   2
   6   0  20 1043.72 116.984   2
  -6   0 -20 921.037 88.0944   3
   6   0  22 381.688 70.3562   2
   6   0  24 206.601 56.9658   2
   6   0  26 43.8028 36.7357   2
   6   0  28 1276.57 153.417   2
  -6   1  33 218.520 67.3274   2
  -6  -1  33 178.292 52.7016   2
  -6   1  31 635.667 111.653   2
  -6  -1  31 580.089 97.3869   2
  -6  -1  29 1014.07 117.253   2
  -6   1  29 1102.56 141.900   2
   6   1 -29 938.363 95.6989   3
  -6  -1  27 0.09503 11.2159   2
   6   1 -27 22.1937 16.2578   3
  -6   1  27 32.8614 25.3239   2
  -6   1  25 106.653 46.4529   2
   6   1 -25 20.4221 9.68924   3
  -6  -1  25 65.0795 29.0396   2
  -6   1  23 6158.87 300.738   2
  -6  -1  23 6113.85 266.795   2
  -6   1  21 3863.72 219.630   2
  -6  -1  21 4175.06 199.391   2
  -6   1  19 60.1051 29.2365   2
  -6  -1  19 28.5419 14.9307   2
   6   1 -19 45.9132 19.2380   3
  -6  -1  17 1764.72 108.692   2
   6   1 -17 1834.95 114.427   3
  -6   1  17 1956.29 133.816   2
   6  -1 -15 181.411 35.6386   2
  -6  -1  15 183.095 31.2215   2
  -6   1  15 203.482 41.9663   2
   6   1 -15 198.735 36.8059   3
   6   1 -13 7559.19 242.207   3
   6  -1 -13 7937.51 259.091   2
  -6  -1  13 7084.99 215.011   2
  -6   1  13 7437.96 263.201   2
   6  -1 -11 9781.69 289.501   2
  -6  -1  11 9202.53 235.566   2
  -6   1  11 9716.03 299.752   2
   6   1 -11 9324.09 273.822   3
   6  -1  -9 316.899 41.7004   2
  -6  -1   9 265.646 22.2580   2
  -6   1   9 280.535 40.9335   2
   6   1  -9 248.954 34.0229   3
  -6  -1   7 8975.26 243.285   3
   6   1  -7 8720.77 249.097   3
   6  -1  -7 8612.39 256.403   2
  -6   1   7 8868.69 262.574   2
  -6  -1   5 2288.72 97.3142   3
   6   1  -5 2283.25 103.614   3
   6  -1  -5 2123.09 104.105   2
  -6   1   5 2131.32 102.704   1
  -6   1   5 2219.03 107.243   2
  -6  -1   3 35768.1 742.361   3
  -6   1   3 35435.3 754.246   1
   6  -1  -3 35368.5 762.012   2
   6   1  -3 35496.8 756.425   3
   6   1  -1 717.893 55.7640   3
   6  -1  -1 690.708 55.7866   1
  -6  -1   1 723.890 51.9633   3
  -6   1   1 691.605 54.4434   1
   6   1  -1 792.951 37.7325   2
  -6  -1  -1 618.045 49.5037   3
   6   1   1 529.287 49.1992   3
   6  -1   1 500.729 48.2056   1
   6   1   1 518.674 36.9936   2
  -6  -1  -3 9905.71 268.495   3
   6   1   3 9866.35 277.739   3
   6  -1   3 9204.27 212.042   3
   6   1   3 9675.75 252.469   2
   6  -1   5 3555.12 98.4914   3
  -6  -1  -5 3786.58 148.284   3
   6   1   5 3673.94 151.538   3
   6   1   5 3501.58 139.776   2
   6  -1   7 9763.04 218.787   3
  -6  -1  -7 10182.3 295.609   3
  -6   1  -7 10094.9 212.922   3
   6   1   7 10259.4 303.355   3
   6   1   7 10195.2 296.464   2
   6   1   9 1335.27 93.4415   2
  -6  -1  -9 1351.45 91.7887   3
  -6   1  -9 1248.40 45.7473   3
   6   1   9 1384.31 96.5991   3
   6   1  11 2653.13 148.803   2
  -6  -1 -11 2874.47 145.274   3
  -6   1 -11 2685.19 84.2918   3
   6   1  11 3005.28 152.883   3
   6   1  13 6206.49 252.578   2
  -6  -1 -13 6552.55 245.633   3
   6   1  13 6376.04 245.072   3
  -6   1 -13 5808.93 161.973   3
   6   1  15 4497.98 222.804   2
  -6  -1 -15 5209.00 222.286   3
  -6   1 -15 4359.95 143.460   3
   6   1  17 1039.73 105.482   2
  -6   1 -17 712.879 54.2921   3
   6  -1  17 1083.86 105.753   2
  -6   1 -19 1127.05 76.2076   3
   6   1  19 2432.49 173.114   2
   6  -1  19 2090.24 155.766   2
   6   1  21 955.751 113.851   2
   6  -1  21 936.765 108.627   2
   6   1  23 1249.90 137.967   2
   6  -1  23 995.646 118.794   2
   6  -1  25 467.806 85.1833   2
   6   1  25 422.155 86.3751   2
   6  -1  27 10.6743 18.2415   2
   6   1  27 39.4667 29.4645   2
  -6   2  30 64.8230 50.4619   2
  -6  -2  28 84.7595 33.6703   2
  -6   2  28 62.5693 39.5681   2
  -6   2  26-0.13425 15.2176   2
   6   2 -26 69.4476 27.6459   3
  -6  -2  26 27.4571 12.0581   2
   6   2 -24 607.315 69.6783   3
  -6  -2  24 698.924 81.7563   2
  -6   2  24 751.935 110.516   2
  -6  -2  22 107.160 29.0712   2
   6   2 -22 114.321 29.5808   3
  -6   2  22 94.2207 36.6917   2
  -6  -2  20 64.3269 22.6791   2
  -6   2  20 58.5879 15.7719   2
   6   2 -20 40.4013 18.7525   3
   6   2 -18 352.959 48.7724   3
  -6   2  18 352.187 61.9366   2
  -6  -2  18 339.721 44.5931   2
  -6  -2  16 4804.62 173.050   2
   6   2 -16 4215.44 181.174   3
  -6   2  16 4392.33 228.481   2
  -6  -2  14 22.0774 10.8290   2
   6   2 -14 10.3450 9.18702   3
  -6   2  14 5.76143 11.1576   2
  -6   2  12 455.392 63.7827   2
   6   2 -12 440.149 51.3046   3
  -6  -2  12 478.809 38.4640   2
  -6  -2  10 608.312 53.9331   3
   6   2 -10 557.261 56.7345   3
  -6   2  10 704.520 68.4639   1
  -6   2  10 576.051 67.6677   2
   6  -2 -10 586.470 65.8168   2
  -6  -2  10 598.879 37.3139   2
   6   2  -8 6067.69 213.603   3
  -6  -2   8 5780.96 146.106   2
   6  -2  -8 6236.37 232.475   2
  -6   2   8 6451.99 227.763   1
  -6  -2   8 6155.46 198.780   3
  -6   2   8 6014.50 236.882   2
  -6  -2   6 818.706 62.2957   3
   6  -2  -6 876.539 77.4719   2
  -6  -2   6 777.532 34.9102   2
   6   2  -6 817.107 70.1162   3
  -6   2   6 803.145 75.4966   2
  -6   2   6 813.494 71.4056   1
  -6   2   4-4.40746 10.5636   2
  -6  -2   4-0.95520 8.73105   3
   6  -2  -4 1.28167 10.2017   1
   6   2  -4-4.74138 10.0829   3
   6  -2  -4-0.09675 15.3464   2
  -6  -2   4 9.51672 5.17410   2
  -6   2   4 3.32702 12.2426   1
  -6  -2   2 7004.50 179.589   2
  -6  -2   2 7587.05 233.063   3
   6   2  -2 7196.93 244.361   3
   6   2  -2 7078.73 188.171   2
   6  -2  -2 7024.82 244.301   1
   6  -2  -2 7367.00 248.610   2
  -6  -2   0 2337.90 91.4390   2
   6  -2   0 2384.28 126.924   2
   6   2   0 2221.27 97.0473   2
   6  -2   0 2349.76 127.510   1
  -6  -2   0 2308.31 118.443   3
   6   2   0 2224.84 125.453   3
  -6  -2  -2 448.100 52.5542   3
   6   2   2 406.887 42.7588   2
   6   2   2 436.347 54.6267   3
  -6  -2  -2 455.621 31.4863   1
  -6  -2  -2 518.843 44.1677   2
   6   2   4 1154.95 77.2839   2
   6   2   4 1060.48 88.0290   3
  -6  -2  -4 1085.61 84.6071   3
   6  -2   4 1111.74 50.6965   3
  -6  -2  -4 1138.18 74.0304   2
  -6  -2  -6 673.742 69.5539   3
   6   2   6 688.055 64.7626   2
   6   2   6 659.478 72.3382   3
  -6  -2  -6 724.758 62.4977   2
  -6  -2  -8 316.092 47.8440   3
   6   2   8 309.006 46.4761   2
   6   2   8 357.292 55.4651   3
  -6  -2  -8 351.830 46.9863   2
   6   2  10 727.675 75.8253   2
   6   2  10 702.174 81.0435   3
   6   2  10 766.230 44.3570   1
   6   2  12 206.790 41.9653   2
   6   2  12 200.743 42.9114   3
   6   2  14 27.3323 23.8692   2
   6   2  14 12.2941 15.3953   3
   6   2  16 1278.62 123.858   2
   6   2  18 386.551 75.1395   2
   6   2  20 1863.01 164.440   2
   6  -2  20 1755.03 147.543   2
   6   2  22 94.4078 47.7475   2
   6  -2  22 48.8487 27.3376   2
   6  -2  24-9.63671 16.8908   2
   6   2  24 54.4106 26.2848   2
   6  -2  26 187.259 53.8890   2
   6   2  26 250.861 76.2999   2
   6  -2  28 237.473 63.5944   2
  -6   3  27 31.0892 36.6227   2
  -6   3  25-11.7631 21.9175   2
  -6   3  23 8.01878 17.6394   2
  -6  -3  23 6.25976 14.4540   2
   6   3 -23 10.5894 16.6989   3
  -6  -3  21 414.817 53.4988   2
   6   3 -21 366.285 55.0360   3
  -6   3  21 378.797 76.9595   2
  -6  -3  19 115.002 28.1693   2
  -6   3  19 125.365 43.7671   2
   6   3 -19 151.899 34.1981   3
   6   3 -17 84.0386 26.4518   3
  -6  -3  17 75.6131 22.5852   2
  -6   3  17 24.3988 25.6576   2
   6   3 -15 1333.40 103.965   3
  -6   3  15 1183.51 122.994   2
  -6  -3  15 1336.49 79.8805   2
  -6  -3  13 427.007 50.4133   3
  -6  -3  13 733.966 56.1117   2
   6   3 -13 566.276 67.0562   3
  -6   3  13 597.512 84.2112   2
   6   3 -11 1418.16 106.423   3
  -6  -3  11 1269.71 89.7199   3
  -6   3  11 1463.30 128.234   2
  -6  -3  11 1455.90 77.5519   2
  -6   3   9 1368.32 122.310   2
   6   3  -9 1274.15 101.790   3
  -6  -3   9 1165.81 86.0910   3
  -6  -3   9 1406.11 73.1657   2
  -6  -3   7 7.22111 12.0992   3
  -6  -3   7 7.40183 5.22911   2
   6   3  -7 20.1975 19.4776   3
  -6   3   7 0.22871 16.0744   2
   6  -3  -5 55.4024 20.3048   3
  -6  -3   5 74.3327 22.8457   3
   6   3  -5 58.9006 26.1592   3
  -6   3   5 52.0460 21.7339   2
   6  -3  -5 57.1015 24.8366   1
  -6  -3   5 69.7279 15.4562   2
  -6  -3   3 31.3601 17.4176   3
   6   3  -3 17.9073 10.9917   2
   6  -3  -3 9.24554 17.7253   1
   6  -3  -3 18.6859 10.8482   3
   6   3  -3-49.7557 22.4318   3
  -6  -3   3 18.7543 11.8159   2
   6  -3  -1-1.42310 21.7775   1
  -6  -3   1 2.76808 8.77284   2
   6   3  -1 3.33367 10.8682   2
   6   3  -1-8.96819 15.3375   3
   6  -3  -1 10.1403 12.8295   3
   6   3   1 1894.18 134.548   3
   6  -3   1 2155.78 110.186   3
   6   3   1 2093.02 117.310   2
  -6  -3  -1 2263.15 112.016   2
   6  -3   1 2104.34 138.713   1
  -6  -3  -3 879.444 70.7726   2
  -6  -3  -3 844.222 58.8530   1
   6  -3   3 820.351 59.0621   3
   6   3   3 846.310 91.4033   3
   6   3   3 882.115 78.3531   2
  -6  -3  -5 853.433 74.1099   2
   6   3   5 868.069 81.7801   2
   6  -3   5 932.674 53.5097   3
   6   3   5 799.532 92.3287   3
   6  -3   7 537.969 29.2064   3
   6   3   7 508.202 65.6833   2
   6   3   7 485.526 72.9398   3
   6   3   9 9.11590 18.7269   2
   6   3   9 6.63041 17.8057   3
   6   3  11 150.881 42.3069   3
   6   3  11 162.196 43.6768   2
   6   3  13 46.5238 16.2695   3
   6   3  13 107.546 40.0509   2
   6   3  15 2497.02 183.936   2
   6   3  17 305.324 67.0709   2
   6   3  19 1165.59 138.047   2
   6   3  21 168.756 56.3822   2
   6  -3  23-11.1909 23.7420   2
   6   3  23 49.1857 37.1513   2
   6  -3  25-11.4563 20.8218   2
   6   3  25 91.2051 46.4644   2
  -6   4  24 141.529 60.7933   2
  -6   4  22 29.6102 32.7638   2
  -6   4  20 1.70281 22.1905   2
   6   4 -18 61.4635 33.9338   3
  -6   4  18 33.5716 40.5139   2
   6   4 -16 17.0680 17.9444   3
  -6   4  16 31.0782 34.5454   2
  -6   4  14-6.70983 20.8026   2
   6   4 -14-11.7106 16.3320   3
   6   4 -12 358.428 61.3691   3
  -6   4  12 259.397 61.9825   2
   6   4 -10 1834.53 138.921   3
  -6  -4  10 1728.54 98.9890   2
  -6   4  10 1667.00 155.192   2
   6   4  -8-22.5326 23.3299   3
  -6  -4   8-4.34736 9.06426   2
  -6   4   8 47.0717 34.5168   2
   6   4  -6 1006.12 104.678   3
  -6  -4   6 1189.01 82.3070   2
  -6   4   6 916.021 111.763   2
   6  -4  -4 816.582 96.1784   1
  -6  -4   4 810.821 71.9526   2
   6   4  -4 793.068 94.9660   3
   6  -4  -2 279.711 50.8971   1
   6   4  -2 223.532 50.5717   3
  -6  -4   2 263.924 41.5643   2
   6  -4   0 474.341 74.6297   1
  -6  -4   0 341.244 47.9259   2
   6  -4   0 392.460 52.8823   3
   6   4   0 422.328 71.1936   3
   6   4   0 443.547 57.7932   2
  -6  -4  -2 96.7721 25.0635   1
  -6  -4  -2 138.986 33.4274   2
   6  -4   2 128.672 30.3096   3
   6  -4   2 175.735 47.4330   1
   6   4   2 89.3334 28.6711   2
   6   4   2 113.724 38.7053   3
  -6  -4  -4 32.0863 12.8557   1
   6   4   4 26.9943 12.1110   2
   6  -4   4 25.6931 12.8124   3
   6   4   4 23.3776 22.1088   3
   6   4   6 199.571 50.9886   2
   6  -4   6 169.683 25.3813   3
   6   4   6 145.486 44.3868   3
   6   4   8 47.5962 22.4372   2
   6   4   8 45.6216 23.5848   3
   6   4  10 395.726 74.3800   2
   6   4  10 458.817 83.2688   3
   6   4  12 972.099 117.584   2
   6   4  12 880.484 117.798   3
   6   4  14 1609.97 160.285   2
   6   4  16 42.7192 30.1676   2
   6   4  18 17.2178 23.8068   2
   6   4  20 81.3759 45.2911   2
   6   4  22 154.717 58.9366   2
  -6   5  19 50.6189 44.0663   2
  -6   5  17 74.0395 45.1518   2
   6   5 -15 38.4031 23.5807   3
  -6   5  15 15.1008 21.8848   2
   6   5 -13 57.1036 28.5445   3
  -6   5  13 35.3181 22.9516   2
  -6   5  11 19.9479 17.3036   2
   6   5 -11-3.25352 12.9645   3
  -6   5   9 93.2112 51.5475   2
   6   5  -9 18.8692 24.4295   3
   6   5  -7 42.5396 29.7419   3
   6   5  -5 476.383 82.8110   3
   6  -5  -5 518.964 87.7407   1
   6  -5  -3 389.735 71.8475   1
   6   5  -3 394.051 79.3443   3
   6  -5  -1 26.4161 21.9109   1
   6   5  -1 74.6693 34.7816   3
  -6  -5   1 46.7735 27.6613   1
   6  -5   1 582.783 88.7237   1
   6   5   1 732.885 89.5122   2
  -6  -5  -1 528.573 66.9683   1
   6   5   1 572.884 94.5992   3
   6  -5   3 153.388 47.2203   1
  -6  -5  -3 140.559 37.6941   1
   6   5   3 231.462 62.7661   3
   6   5   3 98.4333 40.4743   2
   6   5   5 131.206 50.7815   3
   6  -5   5 224.173 55.9921   1
   6   5   5 165.604 51.8854   2
   6   5   7 219.287 57.3214   2
   6   5   7 207.854 60.8840   3
   6   5   9 272.433 62.9778   2
   6   5   9 282.930 72.5223   3
   6   5  11 33.9268 29.7712   2
   6   5  11 34.9157 28.6799   3
   6   5  13 77.9307 51.5819   2
   6   5  15 51.7133 40.5667   2
   6   5  17 10.5977 22.2251   2
  -6   6  12 171.488 65.3115   2
   6   6  -8 378.966 94.1089   3
   6   6  -6 371.881 84.8630   3
   6  -6  -4 31.9591 33.1719   1
  -6  -6   4 45.7151 29.4285   1
   6   6  -4 107.558 55.5382   3
  -6  -6   2 78.5689 30.6640   1
   6  -6  -2 69.0504 40.0047   1
   6   6  -2-40.2668 33.6267   3
   6  -6   0 115.732 46.0942   1
  -6  -6   0 110.362 35.5252   1
   6   6   0 228.510 76.8791   3
   6   6   2 422.746 94.3861   3
   6  -6   2 277.820 70.5701   1
   6   6   4 81.1481 48.4163   2
   6  -6   4 43.0619 37.3882   1
   6   6   4 42.0980 26.0443   3
   6   6   6 120.666 50.2757   2
   6  -6   6 83.2753 33.8924   1
   6   6   6-32.2009 31.4544   3
   6  -6   8 156.602 58.9193   1
   6   6   8 214.891 65.2084   2
   6   6  10 190.619 74.8267   2
   6   6  12 1.25489 18.2942   2
   6   6  14-133.210 56.4547   2
  -7   0  33 59.2630 36.1884   2
  -7   0  31-10.5726 37.9307   2
  -7   0  29 6.63539 21.3838   2
  -7   0  27 11.8568 13.6974   2
  -7   0  25 8.14294 14.4497   2
  -7   0  23-11.9356 14.4761   2
  -7   0  21-4.02759 13.4374   2
   7   0 -19 12.1334 7.57666   2
  -7   0  19-10.3893 12.1681   2
   7   0 -17-2.67528 8.69318   2
  -7   0  17 18.6792 15.9927   2
  -7   0  15-1.76021 11.7635   2
   7   0 -15 16.5621 12.1899   2
  -7   0  13-3.71853 12.8313   2
   7   0 -13 13.0946 12.4862   2
  -7   0  11 4.67187 9.79973   2
   7   0 -11-1.41768 8.14580   2
  -7   0   9-6.34659 6.39691   2
   7   0  -9-0.57423 6.37543   2
   7   0  -7 5.13469 7.18352   2
  -7   0   7 7.11232 8.06428   2
   7   0  -5 6.39588 9.07746   3
   7   0  -5 0.10370 6.77206   2
   7   0  -3 6.81386 6.73632   3
  -7   0   1 6.33989 5.38688   1
  -7   0   1 5.26916 8.82892   3
   7   0  -1 9.26743 6.55057   3
  -7   0  -1-9.67317 6.65077   3
   7   0   1 4.14567 6.62663   3
  -7   0  -3 2.41539 5.32680   3
   7   0   3-6.41845 5.37511   3
   7   0   3-2.34803 8.35677   1
  -7   0  -5 1.83102 6.83124   3
   7   0   5 1.89118 7.78911   3
  -7   0  -7 6.08784 6.62282   3
   7   0   7-9.73350 10.0803   3
  -7   0  -9-9.26605 10.6746   3
   7   0   9-2.92354 7.13126   3
   7   0  11-8.64936 10.9875   2
  -7   0 -11-8.66142 17.2693   3
   7   0  11-6.42869 14.6911   3
   7   0  13 6.54916 10.4774   2
  -7   0 -13 13.3997 11.4943   3
   7   0  15-7.47458 17.0897   2
  -7   0 -15 9.69641 14.8130   3
   7   0  17 1.42198 17.0321   2
  -7   0 -17-9.03053 12.1992   3
   7   0  19-6.14383 12.6566   2
  -7   0 -19-35.2464 17.8534   3
   7   0  21 14.3129 22.3285   2
   7   0  23-5.53690 24.0046   2
   7   0  25-69.5512 35.7337   2
   7   0  27-15.7103 26.0726   2
  -7   1  32 89.2432 28.1680   2
  -7  -1  32 101.817 47.2497   2
   7   1 -30 48.9083 17.4302   3
  -7  -1  30 108.636 51.7796   2
  -7   1  30 98.7345 45.8733   2
  -7   1  28 435.083 87.1673   2
   7   1 -28 421.404 65.2685   3
  -7  -1  28 496.445 78.3985   2
   7   1 -26 416.240 63.8071   3
  -7   1  26 435.185 81.7828   2
  -7  -1  26 425.911 70.2421   2
  -7  -1  24 352.409 60.5301   2
  -7   1  24 353.064 71.5944   2
   7   1 -24 286.601 51.5315   3
  -7   1  22 44.6980 25.8011   2
  -7  -1  22 9.04601 14.3619   2
   7   1 -22 20.6785 23.3356   3
   7   1 -20 1812.84 125.712   3
  -7   1  20 1912.06 146.308   2
  -7  -1  20 1951.37 126.672   2
  -7  -1  18 779.339 71.5667   2
  -7   1  18 785.854 86.2281   2
   7   1 -18 742.300 76.7468   3
  -7   1  16 523.426 67.0543   2
  -7  -1  16 496.748 51.9542   2
   7   1 -16 516.084 60.7172   3
   7   1 -14 1520.33 99.5046   3
  -7  -1  14 1339.54 78.3902   2
  -7   1  14 1362.97 105.026   2
   7  -1 -14 1577.24 104.710   2
   7   1 -12 3849.72 162.302   3
   7  -1 -12 3922.57 167.156   2
  -7  -1  12 3802.80 128.812   2
  -7   1  12 3809.19 174.181   2
  -7  -1  10 2602.25 88.3977   2
   7  -1 -10 2845.95 132.963   2
   7   1 -10 2605.60 124.800   3
  -7   1  10 2667.04 134.171   2
   7   1  -8 3981.66 153.681   3
  -7  -1   8 3835.65 96.8968   2
  -7   1   8 4067.21 163.216   2
   7  -1  -8 3965.37 157.876   2
  -7  -1   6 2877.06 118.741   3
   7   1  -6 2764.33 122.371   3
   7  -1  -6 2771.01 125.223   2
  -7   1   6 2885.78 129.359   2
  -7  -1   4 399.130 39.3712   3
   7   1  -4 349.505 39.7294   3
  -7   1   4 367.375 41.3923   1
   7  -1  -4 327.027 40.4218   2
   7  -1  -2 3999.27 153.778   2
   7   1  -2 3895.53 151.214   3
   7  -1  -2 4049.02 152.194   1
  -7  -1   2 4100.06 143.292   3
  -7   1   2 3988.45 149.704   1
   7   1  -2 3988.82 105.936   2
   7   1   0 3175.72 135.538   3
  -7  -1   0 3232.44 126.939   3
   7  -1   0 3025.89 131.050   1
   7   1   0 3210.60 104.686   2
   7  -1   2 102.201 24.2662   1
   7  -1   2 103.781 15.6634   3
   7   1   2 112.510 19.9705   2
  -7  -1  -2 96.4593 21.5755   3
   7   1   2 109.825 25.3319   3
   7   1   4 59.5975 15.7863   2
   7  -1   4 35.0111 8.68866   3
  -7  -1  -4 38.2017 13.0699   3
   7   1   4 37.1300 16.7512   3
  -7  -1  -6 5933.54 206.565   3
   7   1   6 5781.97 210.297   3
   7  -1   6 5764.85 150.200   3
   7   1   6 5584.51 199.631   2
  -7  -1  -8 574.566 58.9596   3
  -7   1  -8 538.597 30.4678   3
   7   1   8 507.692 57.7870   3
   7  -1   8 552.685 34.3226   3
   7   1   8 502.734 56.4369   2
  -7  -1 -10 496.913 56.9139   3
  -7   1 -10 386.621 26.1964   3
   7   1  10 488.504 59.6890   3
   7   1  10 454.581 58.9937   2
  -7   1 -12 21.7844 5.34047   3
   7   1  12 23.9615 16.2475   2
  -7  -1 -12 33.4828 16.3508   3
   7   1  12-0.70601 15.6178   3
   7   1  14 59.8882 21.7192   3
   7   1  14 62.6693 25.4818   2
  -7   1 -14 74.6847 13.5497   3
  -7  -1 -14 87.8501 26.2409   3
   7   1  16 1506.91 127.442   2
  -7   1 -16 1197.70 65.9060   3
   7  -1  16 1509.35 126.706   2
   7  -1  18 56.4415 28.6846   2
   7   1  18 1.18538 17.2218   2
  -7   1 -18 3.14649 6.29378   3
   7   1  20 470.587 81.2052   2
   7  -1  20 543.083 82.6309   2
   7  -1  22 713.009 96.2841   2
   7   1  22 780.900 107.378   2
   7  -1  24 32.9311 25.3413   2
   7   1  24 58.6389 40.0850   2
   7  -1  26 319.728 73.3720   2
   7   1  26 261.258 73.5775   2
   7  -1  28 219.438 62.0728   2
  -7   2  31 106.887 58.4617   2
  -7   2  29-10.1240 21.0214   2
   7   2 -27 79.7046 29.2300   3
  -7   2  27 83.4047 43.6199   2
  -7  -2  27 95.3794 32.2006   2
  -7   2  25 499.848 91.0906   2
  -7  -2  25 566.629 74.9201   2
   7   2 -25 574.000 70.7513   3
   7   2 -23 11.2719 12.7111   3
  -7   2  23-2.65687 13.2389   2
  -7  -2  23 21.8582 15.4433   2
  -7   2  21 11.8496 13.8824   2
   7   2 -21-3.56396 17.1482   3
  -7  -2  21 7.89900 14.9954   2
   7   2 -19 1701.94 114.926   3
  -7  -2  19 1771.49 106.118   2
  -7   2  19 1778.46 150.324   2
  -7  -2  17 318.788 39.9591   2
   7   2 -17 238.377 41.4630   3
  -7   2  17 260.089 52.9452   2
  -7  -2  15 373.796 38.6679   2
   7   2 -15 361.176 49.6325   3
  -7   2  15 338.805 58.9387   2
  -7  -2  13 362.282 33.0834   2
   7   2 -13 303.266 43.9135   3
  -7   2  13 324.139 55.7126   2
   7   2 -11 23.4430 15.0449   3
  -7  -2  11 27.8708 7.36383   2
  -7  -2  11 35.6625 16.5830   3
  -7   2  11 23.8311 10.2916   2
  -7  -2   9 1657.51 95.6972   3
   7   2  -9 1545.21 100.675   3
   7  -2  -9 1712.35 114.910   2
  -7   2   9 1912.06 117.494   1
  -7   2   9 1701.29 118.748   2
  -7   2   7 5269.26 224.245   2
  -7  -2   7 5914.54 199.944   3
   7  -2  -7 5904.94 228.981   2
  -7   2   7 6496.33 229.368   1
   7   2  -7 5673.15 215.055   3
  -7  -2   5 2277.13 111.813   3
   7   2  -5 2014.96 118.193   3
   7  -2  -5 2091.65 124.777   2
  -7   2   5 2209.68 125.993   1
  -7   2   5 2023.26 124.935   2
   7   2  -3 13075.6 376.589   3
  -7  -2   3 13219.7 353.720   3
   7  -2  -3 13394.9 378.692   1
   7   2  -3 13089.5 292.166   2
   7  -2  -3 13326.7 382.547   2
  -7  -2   3 13104.9 285.773   2
   7  -2  -1 2938.27 147.433   2
   7   2  -1 2859.99 147.538   3
   7   2  -1 2905.96 107.273   2
   7  -2  -1 2896.44 146.683   1
  -7  -2   1 3097.83 140.029   3
  -7  -2   1 2970.76 102.473   2
   7   2   1 1243.22 71.3479   2
   7   2   1 1315.29 98.1902   3
  -7  -2  -1 1308.39 90.1143   3
   7  -2   1 1213.52 93.2857   1
  -7  -2  -1 1221.42 69.0396   2
  -7  -2  -3 40.6189 14.7466   3
  -7  -2  -3 44.2484 15.5862   2
   7   2   3 30.5035 18.6373   3
   7   2   3 28.6280 13.8961   2
   7  -2   5 978.913 40.2185   3
   7   2   5 1102.84 80.3548   2
   7   2   5 1190.70 97.2004   3
  -7  -2  -5 1161.03 91.8182   3
   7  -2   5 1013.63 44.1768   3
  -7  -2  -5 1224.18 81.8901   2
   7   2   7 688.413 76.9876   3
   7   2   7 706.251 69.9483   2
  -7  -2  -7 788.979 69.1765   2
   7   2   9 588.221 68.0620   2
   7   2   9 659.836 77.6371   3
  -7  -2  -9 524.598 60.9632   2
   7   2  11 3746.23 192.562   2
   7   2  11 3817.01 206.431   3
   7   2  11 3841.82 115.215   1
   7   2  13 145.486 37.3354   3
   7   2  13 102.178 33.1987   2
   7   2  15 5264.43 260.487   2
   7   2  15 5670.50 270.154   3
   7   2  17 330.448 66.0493   2
   7   2  19 35.3128 30.4111   2
   7  -2  21 369.445 70.5606   2
   7   2  21 442.687 83.4278   2
   7  -2  23 139.663 46.7065   2
   7   2  23 104.335 48.1567   2
   7  -2  25 513.039 87.8232   2
   7   2  25 352.497 82.1846   2
   7  -2  27 130.439 52.8288   2
  -7   3  28 189.315 67.6675   2
  -7   3  26 86.0345 42.8586   2
  -7   3  24 249.436 69.4012   2
   7   3 -24 104.179 31.9145   3
  -7  -3  22 445.972 57.2942   2
  -7   3  22 445.770 85.6361   2
   7   3 -22 580.379 71.6985   3
  -7  -3  20 1078.53 80.7285   2
   7   3 -20 1075.81 97.8246   3
  -7   3  20 1026.50 126.090   2
   7   3 -18 89.2924 29.0214   3
  -7  -3  18 100.798 23.6397   2
  -7   3  18 71.6451 30.1211   2
  -7  -3  16 54.1680 16.8166   2
   7   3 -16 69.1661 23.1726   3
  -7   3  16 57.0300 26.6977   2
  -7  -3  14 1002.76 62.2947   2
   7   3 -14 831.206 84.1847   3
  -7   3  14 908.833 107.064   2
  -7  -3  14 959.007 59.1736   2
   7   3 -12 574.417 69.8025   3
  -7   3  12 557.292 80.4942   2
  -7  -3  12 632.509 45.4393   2
  -7   3  10 1225.48 116.811   2
   7   3 -10 1069.19 97.0030   3
  -7  -3  10 1210.11 61.8722   2
   7   3  -8 758.143 80.9365   3
  -7  -3   8 925.611 52.3360   2
  -7   3   8 682.723 86.0604   2
  -7   3   6 142.443 41.4510   2
   7   3  -6 83.6366 28.7803   3
  -7  -3   6 100.846 17.5299   2
   7  -3  -6 82.8018 27.9578   3
  -7  -3   4 1709.76 80.8294   2
   7   3  -4 1444.64 115.566   3
   7  -3  -4 1568.94 120.397   1
   7  -3  -4 1732.60 112.414   3
   7   3  -2 1818.45 131.682   3
  -7  -3   2 2013.33 94.5728   2
   7  -3  -2 2111.72 117.696   3
   7  -3  -2 1846.58 131.671   1
   7   3  -2 1973.48 101.109   2
  -7  -3   0 17.4068 8.49076   2
   7  -3   0-18.0156 21.4318   1
   7   3   0-2.70840 8.71969   2
   7   3   0 13.6506 12.3542   3
   7  -3   0 13.9064 13.0256   3
   7   3   2 104.571 27.1409   2
   7  -3   2 151.492 36.9051   1
  -7  -3  -2 150.256 27.5448   2
   7   3   2 112.841 34.9639   3
   7  -3   2 133.437 25.1683   3
  -7  -3  -2 130.274 22.4451   1
  -7  -3  -4 601.887 60.3947   2
   7  -3   4 623.383 46.2806   3
   7   3   4 524.967 61.4360   2
   7   3   4 589.760 77.8143   3
   7   3   6 1451.31 128.515   3
   7   3   6 1596.06 117.034   2
   7  -3   6 1685.97 65.2219   3
  -7  -3  -6 1496.92 105.074   2
   7   3   8 95.1255 34.2085   3
   7   3   8 118.000 34.7419   2
   7   3  10 31.9784 19.3617   3
   7   3  10 35.5936 18.7111   2
   7   3  12 872.039 100.097   2
   7   3  12 746.390 97.2926   3
   7   3  14 822.181 102.954   2
   7   3  14 840.486 107.244   3
   7   3  16 2.78049 12.9731   2
   7   3  18 80.4930 33.6818   2
   7   3  20-2.72832 21.0949   2
   7   3  22 310.336 77.3553   2
   7  -3  24 706.369 105.504   2
   7   3  24 797.015 128.768   2
   7  -3  26 59.1576 36.9237   2
  -7   4  23 69.6739 44.9182   2
  -7   4  21 324.719 82.1902   2
   7   4 -19 687.654 83.7258   3
  -7   4  19 621.023 106.415   2
   7   4 -17 1618.26 131.623   3
  -7   4  17 1352.75 152.127   2
   7   4 -15 172.205 43.0057   3
  -7   4  15 160.829 53.5363   2
   7   4 -13 76.6401 31.3548   3
  -7   4  13 119.178 42.8612   2
   7   4 -11 426.512 68.7866   3
  -7   4  11 418.044 77.7945   2
  -7   4   9 5484.20 296.115   2
   7   4  -9 5606.39 270.200   3
  -7  -4   9 5909.67 195.127   2
  -7   4   7 1706.54 155.375   2
  -7  -4   7 1850.04 99.2544   2
   7   4  -7 1849.16 145.798   3
   7   4  -5 1314.42 125.376   3
   7  -4  -5 1363.63 131.165   1
  -7  -4   5 1380.62 89.2011   2
  -7  -4   3 4.17793 9.24985   2
   7   4  -3-1.18278 15.3133   3
   7  -4  -3-7.91147 15.5692   1
   7   4  -1 136.878 34.4149   2
   7   4  -1 109.203 37.6142   3
   7  -4  -1 116.255 32.2440   3
  -7  -4   1 99.5910 26.5279   2
   7  -4  -1 115.863 38.2249   1
   7  -4   1 3693.54 166.653   3
  -7  -4  -1 2690.22 150.447   2
   7   4   1 3534.67 220.238   3
   7  -4   1 3603.52 211.333   1
  -7  -4  -1 3501.06 154.754   1
   7   4   1 3937.16 190.115   2
   7   4   3 1523.52 144.998   3
   7  -4   3 1666.69 100.094   3
  -7  -4  -3 1658.72 98.3954   1
   7   4   3 1584.01 124.340   2
   7  -4   3 1510.89 135.154   1
   7  -4   5 740.331 57.1909   3
   7   4   5 585.257 79.5637   2
   7   4   5 810.535 105.652   3
   7   4   7 538.027 77.8254   2
   7   4   7 450.111 81.9819   3
   7   4   9 110.243 38.8027   2
   7   4   9 102.585 44.2568   3
   7   4  11 2510.51 188.809   2
   7   4  11 2557.81 205.352   3
   7   4  13 415.754 79.6204   2
   7   4  13 434.325 86.6302   3
   7   4  15 721.811 109.512   2
   7   4  17 1351.03 157.188   2
   7   4  19 205.652 70.1339   2
   7   4  21 87.4080 44.2310   2
  -7   5  18 0.16639 23.8951   2
  -7   5  16 322.413 84.0101   2
  -7   5  14 567.777 108.014   2
   7   5 -14 698.232 96.5153   3
  -7   5  12 87.8402 53.2701   2
   7   5 -12-29.4398 23.2744   3
  -7   5  10 55.6137 40.0960   2
   7   5 -10-14.0925 18.6238   3
   7   5  -8 217.536 60.7592   3
   7   5  -6 184.865 55.0244   3
   7   5  -4 85.6913 36.7124   3
   7  -5  -4 98.9888 36.7158   1
   7  -5  -2 59.6312 38.6414   1
   7   5  -2 31.3922 24.5900   3
   7   5   0 294.942 56.6404   2
  -7  -5   0 218.927 41.3821   1
   7   5   0 132.579 43.7855   3
   7  -5   0 240.607 59.2000   1
   7   5   2 111.444 42.6326   2
   7  -5   2 106.473 43.6877   1
  -7  -5  -2 90.6135 28.5771   1
   7   5   2 93.3385 44.4809   3
   7  -5   4 216.699 60.9524   1
  -7  -5  -4 194.164 39.8930   1
   7   5   4 301.072 64.1914   2
   7   5   4 244.451 65.8216   3
   7   5   6 17.7945 15.6152   2
   7  -5   6 41.4948 28.8229   1
   7   5   6-15.0000 31.2457   3
   7   5   8 26.3254 21.0195   2
   7   5   8 57.9762 28.8753   3
   7   5  10 5.49516 14.9501   2
   7   5  10 40.1831 21.6554   3
   7   5  12 27.7360 32.5657   2
   7   5  12 49.0520 43.5877   3
   7   5  14 265.212 73.1232   2
   7   5  16-50.8457 34.9085   2
   7   5  18-42.2643 35.1729   2
   7   6  -9 28.9853 17.1794   3
   7   6  -7 85.8838 49.6205   3
   7   6  -5 51.6994 33.2337   3
   7  -6  -3 54.4203 27.9230   1
  -7  -6   3 55.5940 26.2437   1
   7   6  -3 16.1389 21.0647   3
   7  -6  -1 16.9851 21.3390   1
   7   6  -1-7.08002 24.3843   3
   7  -6   1 301.364 76.8580   1
   7   6   1 305.874 87.8425   3
   7   6   3 32.1482 35.0964   3
   7  -6   3 59.2525 41.4018   1
   7   6   5 118.736 45.3988   2
   7  -6   5 11.6533 27.0545   1
   7   6   5 14.9734 38.8427   3
   7   6   7 123.012 54.4661   3
   7   6   7 17.7702 28.9515   2
   7   6   9 1.52952 18.3499   2
   7   6  11-122.126 50.4151   2
   7   6  13 5.93215 22.4265   2
  -8   0  34 991.520 137.464   2
  -8   0  32 34.1540 29.7416   2
  -8   0  30-76.8160 37.8424   2
  -8   0  28 20.6342 21.2638   2
  -8   0  26 526.492 84.5043   2
  -8   0  24 8402.14 348.202   2
  -8   0  22 1454.03 124.012   2
  -8   0  20 1398.04 115.497   2
  -8   0  18 2883.25 158.938   2
   8   0 -18 3008.58 147.148   2
   8   0 -16 318.931 41.5157   2
  -8   0  16 362.906 50.1603   2
   8   0 -14 1000.87 70.6667   2
  -8   0  14 1036.84 79.1154   2
  -8   0  12 2299.62 113.683   2
   8   0 -12 2336.81 106.096   2
   8   0 -10 3985.09 139.630   2
  -8   0  10 3843.59 143.329   2
   8   0  -8 2578.85 102.346   2
  -8   0   8 2500.70 103.768   2
   8   0  -6 2623.37 116.423   3
   8   0  -6 2622.51 100.710   2
   8   0  -4 6767.98 191.377   2
   8   0  -4 6579.17 201.369   3
  -8   0   2 3217.75 121.392   3
   8   0  -2 3128.45 121.155   3
   8   0   0 3571.07 128.183   3
  -8   0   0 3607.29 126.961   3
  -8   0   0 3360.42 114.782   1
  -8   0  -2 11608.4 291.114   3
   8   0   2 11754.3 279.137   1
   8   0   2 12009.2 299.477   3
   8   0   4 11.7530 6.97501   1
  -8   0  -4-5.81024 7.90449   3
   8   0   4 4.63006 8.50364   3
   8   0   6 2761.19 120.128   3
  -8   0  -6 2727.32 110.651   3
   8   0   8 3914.50 152.121   3
  -8   0  -8 3971.66 146.325   3
   8   0  10 8207.87 258.392   3
  -8   0 -10 8915.14 255.318   3
   8   0  10 8455.54 299.330   2
  -8   0 -12 1051.61 76.9362   3
   8   0  12 1019.33 76.9207   3
   8   0  12 987.211 96.0063   2
   8   0  14 22.9482 15.7193   2
  -8   0 -14-83.4674 23.3830   3
  -8   0 -16 2629.34 141.731   3
   8   0  16 2584.97 171.821   2
  -8   0 -18 43.1497 16.6831   3
   8   0  18 28.6849 24.3649   2
   8   0  20 777.148 102.297   2
   8   0  22 1235.49 137.741   2
   8   0  24 365.548 78.8773   2
   8   0  26 645.977 106.660   2
  -8   1  33 72.7003 42.5878   2
  -8   1  31 945.177 137.021   2
   8   1 -31 776.407 93.9793   3
  -8  -1  31 618.419 100.641   2
   8   1 -29 763.328 90.0304   3
  -8  -1  29 673.694 93.5280   2
  -8   1  29 734.879 117.174   2
  -8   1  27-25.2298 25.3690   2
   8   1 -27 4.51084 15.1448   3
  -8  -1  27 27.1512 24.9322   2
   8   1 -25 52.8075 26.7698   3
  -8   1  25 58.9384 30.9352   2
  -8  -1  25 108.827 34.1482   2
   8   1 -23 2533.81 163.266   3
  -8  -1  23 3042.15 174.964   2
  -8   1  23 2765.48 195.266   2
  -8  -1  21 1591.33 116.248   2
  -8   1  21 1601.83 138.412   2
   8   1 -21 1478.34 118.203   3
  -8   1  19 133.182 39.0741   2
   8   1 -19 200.313 43.0693   3
  -8  -1  19 183.025 35.3243   2
   8   1 -17 1612.67 115.645   3
  -8  -1  17 1620.03 100.177   2
  -8   1  17 1573.74 122.604   2
   8   1 -15 861.494 79.7272   3
   8  -1 -15 944.870 83.5039   2
  -8   1  15 955.097 88.9327   2
  -8  -1  15 1009.50 69.1848   2
   8   1 -13 3718.28 165.642   3
  -8  -1  13 3745.37 132.194   2
   8  -1 -13 3697.84 167.755   2
  -8   1  13 3560.54 173.563   2
   8   1 -11 3437.61 153.925   3
  -8  -1  11 3422.06 111.503   2
   8  -1 -11 3593.20 157.237   2
  -8   1  11 3393.70 161.681   2
   8   1  -9 3023.29 136.940   3
   8  -1  -9 2988.86 138.359   2
  -8   1   9 3020.89 144.291   2
  -8  -1   9 2913.02 83.8485   2
   8   1  -9 2972.10 82.0421   2
  -8   1   7 7530.73 242.926   2
  -8  -1   7 7839.26 231.157   3
   8   1  -7 7176.79 233.419   3
   8  -1  -7 7025.82 236.499   2
  -8   1   5 255.154 38.9024   1
  -8  -1   5 276.893 35.5297   3
   8  -1  -5 274.970 38.9286   2
   8   1  -5 289.233 38.6189   3
   8  -1  -3 12930.5 347.098   2
   8   1  -3 13047.3 344.656   3
  -8  -1   3 13348.4 333.246   3
  -8   1   3 12530.7 337.699   1
   8   1  -3 12616.0 272.420   2
   8   1  -1 1142.87 78.4936   3
  -8  -1   1 1185.31 74.0596   3
   8  -1  -1 1173.53 79.2803   1
  -8   1   1 1168.63 75.6478   1
   8   1  -1 1172.27 56.5066   2
   8  -1   1 612.709 42.4008   3
  -8  -1  -1 620.572 53.7910   3
   8   1   1 569.233 55.2528   3
  -8  -1  -1 500.462 25.5746   1
   8  -1   1 641.775 56.1853   1
   8   1   1 620.465 45.6453   2
  -8  -1  -3 360.374 42.6100   3
   8  -1   3 325.749 28.5622   3
   8   1   3 325.448 43.2903   3
   8  -1   3 319.468 40.8772   1
   8   1   3 324.972 37.7809   2
   8   1   5 90.3230 21.5682   2
   8  -1   5 100.005 16.8551   3
   8   1   5 102.127 23.5763   3
  -8  -1  -5 111.041 24.8620   3
  -8   1  -7 20437.9 425.159   3
  -8  -1  -7 21302.7 514.715   3
   8   1   7 20813.2 524.302   3
   8  -1   7 19886.8 436.221   3
   8   1   7 20025.0 513.450   2
  -8   1  -9 735.905 39.8044   3
  -8  -1  -9 878.031 77.1263   3
   8  -1   9 686.243 43.1961   3
   8   1   9 749.186 74.7696   3
   8   1   9 790.968 77.0863   2
  -8  -1 -11 2447.96 139.517   3
  -8   1 -11 2220.74 78.5637   3
   8   1  11 2282.96 138.836   3
   8   1  11 2346.85 143.463   2
   8   1  13 2272.30 148.277   2
  -8   1 -13 1892.52 76.0159   3
  -8  -1 -13 2340.24 140.334   3
   8   1  13 2216.56 140.436   3
   8   1  15 2846.87 177.655   2
  -8   1 -15 2178.17 88.4361   3
   8   1  15 2861.25 164.366   3
   8  -1  17 334.797 60.9082   2
  -8   1 -17 170.150 23.3157   3
   8   1  17 330.591 62.3898   2
   8   1  19 2532.44 187.594   2
   8  -1  19 2560.76 183.867   2
   8   1  21 114.827 39.2897   2
   8  -1  21 106.927 38.5060   2
   8   1  23 1172.05 140.396   2
   8  -1  23 1082.99 126.570   2
   8   1  25 91.8611 39.9315   2
   8  -1  25 76.9104 40.7164   2
   8  -1  27 8.78116 18.7485   2
   8   1  27 79.6584 41.0438   2
  -8   2  30-45.8950 48.0309   2
  -8   2  28 82.6922 46.2399   2
   8   2 -28 35.6828 22.2599   3
   8   2 -26 152.871 39.3108   3
  -8   2  26 169.908 61.5927   2
  -8  -2  26 130.717 34.7965   2
   8   2 -24 94.6264 31.7975   3
  -8   2  24 89.1782 42.6223   2
  -8  -2  24 151.874 38.4122   2
   8   2 -22 0.20075 9.22239   3
  -8   2  22-34.1208 32.6722   2
  -8  -2  22 17.4003 18.4130   2
  -8  -2  20 886.142 74.9214   2
   8   2 -20 807.251 81.7453   3
  -8   2  20 667.372 94.3761   2
  -8   2  18 14.3755 21.7425   2
  -8  -2  18 34.2067 15.7815   2
   8   2 -18 28.2465 19.9785   3
  -8  -2  16 3445.00 128.861   2
   8   2 -16 2867.38 157.113   3
  -8   2  16 3197.02 192.196   2
   8   2 -14 97.1418 27.5099   3
  -8   2  14 134.362 37.1725   2
  -8  -2  14 116.856 19.5894   2
  -8  -2  12 426.207 27.6424   2
   8   2 -12 350.852 50.4413   3
  -8   2  12 343.119 57.7877   2
  -8  -2  10-5.84695 6.98047   3
   8   2 -10 6.11138 11.2990   3
  -8   2  10-1.77882 14.8404   2
  -8  -2   8 2650.91 126.932   3
   8   2  -8 2511.10 136.477   3
   8  -2  -8 2627.39 147.971   2
  -8   2   8 2684.66 145.629   1
  -8   2   8 2516.73 148.681   2
  -8  -2   6 19542.7 483.351   3
   8   2  -6 18713.9 508.711   3
  -8   2   6 18714.4 522.968   2
   8  -2  -6 20564.5 527.816   2
  -8   2   6 20992.2 521.033   1
  -8  -2   4 22832.8 495.476   3
   8   2  -4 22676.1 527.114   3
   8  -2  -4 23784.7 536.420   2
  -8   2   4 23753.4 531.512   1
  -8  -2   2 9795.08 291.179   3
   8   2  -2 9241.43 309.869   3
   8   2  -2 9407.14 233.991   2
   8  -2  -2 9682.96 311.576   1
   8  -2  -2 10055.3 315.650   2
   8  -2   0 4335.80 187.965   2
   8   2   0 3876.20 183.626   3
   8  -2   0 4227.63 185.832   1
   8   2   0 4055.55 138.899   2
  -8  -2   0 4077.84 171.874   3
  -8  -2   0 4165.55 138.748   2
  -8  -2  -2 1230.91 91.5271   3
   8   2   2 1256.38 98.9436   3
   8   2   2 1232.49 75.3714   2
  -8  -2  -2 1126.59 42.9581   1
   8  -2   2 1226.42 95.3471   1
  -8  -2  -2 1302.09 77.9064   2
   8  -2   4 445.329 30.5335   3
   8   2   4 414.615 47.9444   2
  -8  -2  -4 460.637 56.4413   3
   8   2   4 469.426 60.4140   3
  -8  -2  -4 404.580 45.6692   2
   8  -2   6 367.441 22.5471   3
   8   2   6 414.117 51.2652   2
   8  -2   6 392.247 23.1691   3
   8   2   6 399.191 58.2728   3
  -8  -2  -6 391.299 49.4907   2
   8   2   8 3886.48 202.524   3
   8   2   8 3723.93 177.928   2
  -8  -2  -8 3594.08 170.069   2
   8   2  10 1578.12 127.687   3
   8   2  10 1396.37 110.954   2
   8   2  12 939.072 96.4391   2
   8   2  12 1011.28 104.677   3
   8   2  12 1073.07 49.1969   1
   8   2  14-5.73593 13.6905   2
   8   2  14-0.61137 22.4440   3
   8   2  16 860.366 102.586   2
   8   2  16 938.539 106.494   3
   8   2  18 418.671 76.1059   2
   8   2  20 98.0534 45.9223   2
   8  -2  20 19.7051 17.3672   2
   8  -2  22 196.620 51.9609   2
   8   2  22 277.374 70.4607   2
   8  -2  24 87.1050 46.0890   2
   8   2  24 113.608 47.6317   2
   8  -2  26 37.5147 37.1082   2
  -8   3  27 239.780 74.3342   2
  -8   3  25 44.8808 33.9462   2
   8   3 -25-4.00377 14.2205   3
   8   3 -23 397.114 62.2448   3
  -8   3  23 357.932 79.3328   2
   8   3 -21 80.3223 26.0679   3
  -8   3  21 117.129 45.9819   2
   8   3 -19 69.6546 28.2463   3
  -8   3  19 61.9299 29.9275   2
  -8  -3  19 46.6315 17.0774   2
  -8  -3  17 4.64556 9.10899   2
   8   3 -17 74.0665 26.9021   3
  -8   3  17 25.9281 27.3947   2
  -8  -3  15 31.3278 10.8556   2
  -8  -3  15 47.1023 13.2600   2
   8   3 -15 45.8680 22.1500   3
  -8   3  15 25.7924 17.1729   2
  -8  -3  13 55.6502 11.4605   2
   8   3 -13 67.5177 25.3263   3
  -8  -3  13 70.1823 14.1687   2
  -8   3  13 23.3157 20.0754   2
  -8  -3  11 577.949 34.9523   2
   8   3 -11 456.955 65.8129   3
  -8   3  11 479.715 74.7177   2
  -8  -3  11 411.682 28.1761   2
  -8   3   9 216.923 50.1334   2
   8   3  -9 240.806 45.3852   3
  -8  -3   9 303.794 23.2854   2
   8   3  -7 81.6023 30.2784   3
  -8  -3   7 51.0137 9.95362   2
  -8   3   7 44.6793 26.2076   2
   8   3  -5 2780.51 168.740   3
  -8  -3   5 3213.00 106.237   2
   8  -3  -3 167.900 38.6753   1
   8   3  -3 137.583 39.7719   3
   8  -3  -3 155.788 33.7751   3
  -8  -3   3 145.472 23.1539   2
   8   3  -3 135.589 24.0469   2
  -8  -3   1 617.320 50.7207   2
   8  -3  -1 661.341 61.2520   3
   8  -3  -1 638.099 76.3480   1
   8   3  -1 511.381 71.2839   3
   8   3  -1 512.485 51.9154   2
   8  -3   1 331.549 40.4158   3
   8   3   1 316.167 55.6216   3
   8  -3   1 234.862 47.0644   1
   8   3   1 295.443 42.3713   2
  -8  -3  -1 368.490 42.9117   2
   8   3   3 555.784 61.0923   2
   8  -3   3 578.223 49.6001   3
  -8  -3  -3 539.188 39.6142   1
   8   3   3 444.397 67.6467   3
   8  -3   3 450.088 66.3359   1
  -8  -3  -3 471.265 52.3518   2
   8   3   5 1084.73 94.4832   2
   8  -3   5 1280.10 62.3705   3
   8   3   5 1199.93 116.518   3
  -8  -3  -5 1097.14 87.2284   2
   8   3   7 509.924 78.8879   3
   8   3   7 456.241 63.6890   2
   8   3   9 592.311 84.5594   3
   8   3   9 546.354 74.4659   2
   8   3  11 3279.52 196.841   2
   8   3  11 3392.98 218.073   3
   8   3  13 117.330 45.8335   3
   8   3  13 124.673 41.2931   2
   8   3  15 106.207 35.1596   2
   8   3  15 58.1668 31.3356   3
   8   3  17 530.833 88.8590   2
   8   3  19 55.6330 32.3968   2
   8   3  21 155.921 59.7967   2
   8   3  23 34.4131 29.9666   2
   8  -3  23 77.5255 39.4290   2
   8  -3  25 39.7597 29.7255   2
  -8   4  24 46.7678 35.5261   2
  -8   4  22 44.0490 37.7807   2
   8   4 -20 18.6590 18.9602   3
  -8   4  20 85.8980 41.9028   2
   8   4 -18 452.084 71.7104   3
  -8   4  18 322.002 74.1225   2
   8   4 -16 93.4321 33.8533   3
  -8   4  16 27.4555 22.4158   2
   8   4 -14 25.3110 32.2187   3
  -8   4  14-38.0044 32.5255   2
   8   4 -12 22.2543 20.5705   3
  -8   4  12 9.07654 21.6889   2
  -8   4  10 58.6720 34.5437   2
   8   4 -10 12.1049 12.2994   3
  -8  -4   8 1630.40 85.3469   2
  -8   4   8 1750.69 160.217   2
   8   4  -8 1549.46 137.138   3
  -8  -4   6 12.0660 6.73578   2
   8   4  -6-7.43876 18.0064   3
  -8  -4   4 583.043 54.6528   2
   8  -4  -4 577.167 83.6609   1
   8   4  -4 617.726 86.1772   3
  -8  -4   2 695.554 64.1014   2
   8   4  -2 947.989 80.9008   2
   8   4  -2 755.562 99.3144   3
   8  -4  -2 874.330 102.661   1
  -8  -4   0 466.603 56.2077   2
   8  -4   0 773.777 74.5571   3
   8  -4   0 750.926 96.4998   1
   8   4   0 719.638 95.4450   3
   8   4   0 775.638 75.7109   2
   8  -4   2 479.697 53.2386   3
   8   4   2 418.921 59.2030   2
  -8  -4  -2 204.924 38.6218   2
  -8  -4  -2 479.047 49.0252   1
   8   4   2 471.597 82.3821   3
   8  -4   2 527.640 81.2259   1
   8  -4   4 255.392 55.7021   1
   8   4   4 337.847 58.8812   2
   8  -4   4 277.567 35.7544   3
   8   4   4 196.781 54.0833   3
   8   4   6 697.516 86.4278   2
   8   4   6 610.402 95.2551   3
   8   4   8 138.965 43.8168   2
   8   4   8 116.130 40.9555   3
   8   4  10 273.290 60.5271   2
   8   4  10 281.564 65.4495   3
   8   4  12 290.964 67.0840   2
   8   4  12 252.927 69.9851   3
   8   4  14 279.612 71.9366   3
   8   4  14 410.218 82.9899   2
   8   4  16 65.2575 43.4472   2
   8   4  18 179.956 63.8154   2
   8   4  20-31.1086 29.5524   2
  -8   5  19 88.4585 37.2716   2
  -8   5  17 66.3468 40.6839   2
  -8   5  15 27.2589 29.9295   2
   8   5 -15 25.4595 32.3842   3
  -8   5  13 109.486 54.6241   2
   8   5 -13 66.0919 36.5587   3
  -8   5  11 351.439 87.9035   2
   8   5 -11 277.971 63.2521   3
   8   5  -9 783.292 108.162   3
   8   5  -7 558.317 92.0111   3
   8  -5  -5 425.759 83.0498   1
   8   5  -5 511.385 92.0254   3
   8  -5  -3 755.750 105.497   1
   8   5  -3 676.394 105.424   3
   8  -5  -1 12.8448 22.3987   1
  -8  -5   1 23.3368 15.5504   1
   8   5  -1-27.8734 26.4082   3
   8   5   1 288.511 62.5288   2
   8   5   1 310.283 74.7246   3
  -8  -5  -1 244.459 42.6542   1
   8  -5   1 230.771 58.4067   1
  -8  -5  -3 269.613 42.7986   1
   8  -5   3 297.910 69.8710   1
   8   5   3 216.034 66.3498   3
   8   5   3 234.107 54.2086   2
   8   5   5 410.073 70.9903   2
   8  -5   5 295.076 67.7203   1
   8   5   5 333.367 84.3803   3
   8  -5   7 46.5422 28.1309   1
   8   5   7 24.9568 23.4350   2
   8   5   7 56.0325 39.0163   3
   8   5   9 11.4793 15.0057   2
   8   5   9 50.3526 47.0105   3
   8   5  11 253.270 69.4480   2
   8   5  11 166.381 58.6391   3
   8   5  13 30.2916 27.2282   2
   8   5  13 123.643 67.1092   3
   8   5  15-9.39912 24.6154   2
   8   5  17 48.3627 33.3145   2
   8   6 -10 60.6666 45.2903   3
   8   6  -8 316.324 90.3820   3
   8   6  -6 79.0592 39.8438   3
   8  -6  -4 13.4367 19.2810   1
  -8  -6   4 35.3601 21.8174   1
   8   6  -4 37.9105 31.5332   3
   8  -6  -2 42.0062 30.4631   1
   8   6  -2-73.6485 43.1937   3
   8  -6   0 277.472 76.4474   1
   8   6   0 329.900 88.5722   3
   8  -6   2 148.482 55.6964   1
   8   6   2 126.917 61.5322   3
   8  -6   4 49.7007 44.1618   1
   8   6   4 67.4641 46.0006   3
   8   6   6 68.0906 42.1023   3
   8   6   8 63.1241 36.0333   2
   8   6  10-90.3645 43.3405   2
   8   6  12 55.7336 37.7197   2
  -9   0  33 24.8959 22.0613   2
  -9   0  31 7.09387 19.0111   2
  -9   0  29 60.2267 38.6050   2
  -9   0  27 77.1397 25.5973   2
  -9   0  25 48.1477 33.3935   2
  -9   0  23-9.19221 13.4636   2
  -9   0  21 21.1213 16.8113   2
  -9   0  19-10.3968 12.8778   2
   9   0 -19 0.10395 7.71074   2
   9   0 -17-7.68811 12.7513   2
  -9   0  17-5.31975 10.4045   2
  -9   0  15 4.84385 12.8157   2
   9   0 -15-4.32579 10.6793   2
   9   0 -13-2.93906 7.02645   2
  -9   0  13-0.04100 7.96595   2
  -9   0  11 3.35991 8.37924   2
   9   0 -11-9.72873 9.04876   2
   9   0  -9-0.42194 12.8282   3
   9   0  -9-0.73412 6.41871   2
  -9   0   9-2.01122 10.0184   2
   9   0  -7-8.11008 7.76675   3
   9   0  -7-4.86314 9.95091   2
   9   0  -5-6.09069 7.91273   3
   9   0  -5-2.71513 7.35713   2
   9   0  -3 3.00228 8.57294   3
  -9   0   1-2.91733 7.61171   3
   9   0  -1-3.51076 8.71890   3
  -9   0   1-5.26835 8.30033   1
  -9   0  -1-0.22837 9.86841   3
   9   0   1 5.78342 7.66020   3
  -9   0  -3 26.4311 10.8620   3
   9   0   3 2.14532 7.88276   1
   9   0   3 0.19161 9.29189   3
  -9   0  -5 5.45599 5.68511   3
   9   0   5 3.02180 9.09944   1
   9   0   5 18.4127 13.1689   3
  -9   0  -7-9.49331 7.63105   3
   9   0   7-8.13324 7.47108   3
  -9   0  -9 8.60136 6.93434   3
   9   0   9 11.3860 8.05319   3
   9   0  11 3.56222 12.9969   2
  -9   0 -11-6.58652 11.2696   3
   9   0  11 0.57490 11.5138   3
   9   0  13-4.13893 19.0243   2
  -9   0 -13-6.22503 8.07882   3
   9   0  13-1.32289 12.4792   3
  -9   0 -15-12.8286 14.6430   3
   9   0  15 16.7775 15.0457   2
   9   0  17-3.85586 14.1586   2
  -9   0 -17 2.42847 11.2003   3
   9   0  19-11.0689 21.9205   2
   9   0  21 2.68539 19.9689   2
   9   0  23 6.48203 15.8574   2
   9   0  25 24.1822 20.1254   2
   9   1 -32 46.3013 26.3004   3
  -9   1  32 12.9409 24.1811   2
  -9   1  30 91.9547 49.8203   2
   9   1 -30 124.940 40.3313   3
   9   1 -28 38.4765 22.7938   3
  -9   1  28 84.2731 37.6125   2
  -9  -1  28 58.3601 28.9732   2
   9   1 -26 33.0976 22.8139   3
  -9   1  26 58.5200 34.2757   2
  -9  -1  26 49.4984 24.0511   2
   9   1 -24 408.735 64.3740   3
  -9   1  24 463.867 81.7981   2
  -9  -1  24 475.739 68.2076   2
   9   1 -22 248.905 51.4065   3
  -9   1  22 249.791 54.5861   2
  -9  -1  22 250.874 47.7763   2
  -9  -1  20 786.220 77.8635   2
  -9   1  20 646.633 85.6394   2
   9   1 -20 639.159 80.0002   3
   9   1 -18 305.545 53.6469   3
  -9  -1  18 368.688 48.4013   2
  -9   1  18 306.685 54.3594   2
  -9  -1  16 312.691 39.7202   2
   9   1 -16 279.878 48.3224   3
  -9   1  16 271.398 49.4459   2
  -9  -1  14 206.381 29.6803   2
   9   1 -14 225.141 41.2138   3
  -9   1  14 212.238 39.4130   2
   9  -1 -14 233.674 39.7848   2
   9  -1 -12 573.715 61.6646   2
  -9  -1  12 594.223 41.7290   2
   9   1 -12 586.854 63.3615   3
  -9   1  12 616.446 65.8654   2
   9   1 -12 630.049 39.7353   2
   9  -1 -10 1983.48 114.181   2
   9   1 -10 2004.27 112.790   3
  -9   1  10 1866.95 114.569   2
   9   1 -10 1940.56 64.0842   2
  -9  -1  10 1828.71 65.7923   2
  -9   1   8 5738.03 211.159   2
   9  -1  -8 5763.45 210.800   2
   9   1  -8 5616.15 206.750   3
  -9  -1   6 2986.82 131.702   3
   9   1  -6 2954.60 138.254   3
  -9   1   6 3090.63 141.323   1
   9  -1  -6 2924.08 139.841   2
  -9  -1   4 190.211 29.4094   3
   9   1  -4 171.864 30.2626   3
  -9   1   4 171.226 28.7248   1
   9  -1  -4 175.440 31.8705   2
  -9  -1   2 15514.7 386.373   3
   9   1  -2 15144.0 400.720   3
   9  -1  -2 15750.5 404.834   2
   9  -1  -2 14990.5 368.017   3
  -9   1   2 15340.3 394.583   1
   9   1  -2 15051.8 337.652   2
   9  -1   0 1841.97 86.2998   3
  -9  -1   0 1876.01 99.8287   3
   9   1   0 1922.67 108.096   3
   9  -1   0 1884.75 104.085   1
   9   1   0 1810.55 83.5850   2
   9  -1   2 956.385 56.6678   3
  -9  -1  -2 1135.49 76.6782   3
   9   1   2 1048.09 80.8190   3
   9  -1   2 1084.31 77.9850   1
   9   1   2 961.739 65.1278   2
  -9  -1  -4 750.207 64.7051   3
   9   1   4 647.180 63.8608   3
   9  -1   4 667.276 45.8938   3
   9  -1   4 685.236 62.1374   1
   9   1   4 663.770 58.4957   2
  -9  -1  -6 809.605 69.9971   3
   9   1   6 735.783 70.4254   3
   9  -1   6 763.113 50.9985   3
   9   1   6 726.031 67.4877   2
   9  -1   8 828.577 51.1653   3
  -9  -1  -8 839.266 74.8117   3
  -9   1  -8 843.278 46.4386   3
   9   1   8 848.744 79.2902   3
   9   1   8 758.639 74.1098   2
  -9   1 -10 374.963 29.8817   3
   9   1  10 348.551 54.4653   2
  -9  -1 -10 369.742 51.0252   3
   9  -1  10 410.957 36.1482   3
   9   1  10 423.185 57.2735   3
  -9   1 -12 276.699 25.3916   3
   9   1  12 296.118 52.3621   2
  -9  -1 -12 399.248 54.8995   3
   9   1  12 329.093 52.2284   3
  -9   1 -14 544.277 38.7899   3
   9   1  14 770.514 84.0635   3
   9   1  14 644.087 83.1168   2
   9   1  16 706.929 92.7239   2
  -9   1 -16 427.840 35.5163   3
   9   1  16 747.099 85.4611   3
   9  -1  18 462.264 75.8327   2
   9   1  18 418.549 74.7463   2
   9   1  20 84.0851 31.0437   2
   9  -1  20 74.0879 35.9360   2
   9  -1  22 0.22594 22.8780   2
   9   1  22-4.85452 16.4409   2
   9  -1  24 178.256 54.8162   2
   9   1  24 143.896 54.4822   2
   9  -1  26 45.8379 34.4168   2
   9   1  26 33.9825 29.5951   2
  -9   2  31 68.4798 42.8736   2
   9   2 -29-4.47784 11.1101   3
  -9   2  29 1.58989 18.0530   2
   9   2 -27 378.346 63.4208   3
  -9   2  27 486.887 97.3850   2
   9   2 -25 71.1936 29.9829   3
  -9   2  25 112.816 49.2267   2
  -9  -2  25 69.8478 23.8857   2
   9   2 -23 109.939 29.8103   3
  -9   2  23 148.230 48.9339   2
  -9  -2  23 127.145 30.7162   2
  -9  -2  21 455.075 54.4301   2
  -9   2  21 409.723 72.0909   2
   9   2 -21 316.522 53.2157   3
   9   2 -19-12.3635 18.6497   3
  -9   2  19 7.45835 21.1379   2
  -9  -2  19 0.27624 14.1370   2
  -9  -2  17 1984.45 94.6664   2
   9   2 -17 1765.41 122.986   3
  -9   2  17 1771.26 144.016   2
   9   2 -15 165.033 37.9959   3
  -9   2  15 151.137 44.0694   2
  -9  -2  15 161.699 21.6317   2
  -9  -2  13 0.18061 1.81454   2
   9   2 -13 14.4633 20.1703   3
  -9   2  13 4.05612 10.7648   2
   9   2 -11 33.9475 19.1030   3
  -9   2  11 32.0715 18.7907   2
  -9  -2   9 3531.72 155.601   3
   9   2  -9 3314.17 167.381   3
  -9   2   9 3555.13 185.139   2
  -9  -2   7 18776.6 475.959   3
   9   2  -7 18248.6 506.070   3
  -9   2   7 18709.5 521.372   2
   9  -2  -7 19883.8 521.624   2
  -9  -2   5 3110.93 145.711   3
   9   2  -5 3103.09 163.624   3
   9  -2  -5 3473.83 172.157   2
  -9   2   5 3575.87 170.946   1
   9  -2  -3 8058.53 281.575   1
   9   2  -3 7662.56 279.904   3
  -9  -2   3 7972.02 258.988   3
   9   2  -3 7885.86 193.277   2
   9  -2  -3 8489.39 289.191   2
   9  -2  -1 496.302 61.4313   2
  -9  -2   1 588.381 61.0393   3
   9   2  -1 475.070 40.2615   2
   9   2  -1 506.097 65.1393   3
   9  -2  -1 466.957 59.2525   1
  -9  -2  -1 1675.98 108.255   3
   9   2   1 1748.03 88.4796   2
   9   2   1 1521.13 113.430   3
   9  -2   1 1727.52 117.114   1
   9  -2   3 492.387 61.5605   1
   9  -2   3 569.571 40.0481   3
   9   2   3 549.944 56.3047   2
   9   2   3 533.262 65.6335   3
   9  -2   5 15.9259 6.52343   3
   9   2   5 10.7154 10.0161   2
   9   2   5 10.1302 17.5340   3
   9   2   7 2927.66 151.222   2
   9  -2   7 2672.26 74.4143   3
   9   2   7 2873.30 169.126   3
   9   2   9 4552.83 230.059   3
   9   2   9 4297.68 203.809   2
   9   2  11 241.363 49.4110   2
   9   2  11 246.157 52.7290   3
   9   2  13 1350.60 121.236   2
   9   2  13 1560.85 135.588   3
   9   2  13 1372.25 53.7498   1
   9   2  15 310.943 64.0974   2
   9   2  15 375.314 66.0503   3
   9   2  17-9.37235 21.8468   2
   9   2  19 340.497 71.9996   2
   9  -2  21 241.471 60.4847   2
   9   2  21 284.727 69.4293   2
   9  -2  23 1.31988 19.9849   2
   9   2  23 72.7286 38.4170   2
   9   2  25 159.703 59.5427   2
   9  -2  25 200.515 60.1471   2
  -9   3  28 688.665 128.178   2
  -9   3  26 19.1016 25.2789   2
   9   3 -24 345.974 60.3528   3
  -9   3  24 369.710 82.7620   2
   9   3 -22 582.698 77.0032   3
  -9   3  22 608.909 100.205   2
   9   3 -20 1043.06 102.062   3
  -9   3  20 910.380 121.194   2
  -9  -3  18 345.094 35.7850   2
   9   3 -18 394.999 64.6326   3
  -9   3  18 370.954 73.3779   2
  -9  -3  16 1328.65 63.1620   2
   9   3 -16 1592.89 126.348   3
  -9   3  16 1553.74 147.407   2
  -9  -3  14 49.4779 9.12878   2
   9   3 -14 36.8901 22.7838   3
  -9   3  14 9.32261 19.1382   2
   9   3 -12 377.232 60.7246   3
  -9   3  12 459.657 74.5858   2
  -9   3  10 1875.39 151.643   2
   9   3 -10 1653.36 129.545   3
  -9   3   8 351.944 63.2833   2
   9   3  -8 361.438 59.4260   3
   9   3  -6 1245.42 111.855   3
  -9  -3   6 1217.78 50.4329   2
   9   3  -4 1603.72 128.927   3
   9  -3  -4 1572.84 127.943   1
  -9  -3   4 1731.49 74.3290   2
   9   3  -2 2154.73 152.961   3
   9  -3  -2 2525.83 162.036   1
   9   3  -2 2415.89 109.337   2
  -9  -3   2 2442.20 103.160   2
   9   3   0 784.224 93.1948   3
   9   3   0 864.350 70.1118   2
   9  -3   0 799.808 66.4524   3
   9  -3   0 841.894 89.6776   1
  -9  -3   0 873.385 64.7014   2
   9   3   2 513.053 59.9808   2
   9  -3   2 576.739 51.3845   3
  -9  -3  -2 554.813 39.9962   1
   9   3   2 573.047 78.1963   3
   9  -3   2 508.005 68.9694   1
  -9  -3  -2 573.727 56.5247   2
   9   3   4 1441.98 106.086   2
   9   3   4 1352.12 124.908   3
   9  -3   4 1476.10 76.9749   3
   9  -3   4 1284.94 116.342   1
  -9  -3  -4 1304.52 94.7935   2
   9  -3   6 422.805 27.9460   3
   9   3   6 497.715 68.5552   2
   9  -3   6 571.672 34.3744   3
   9   3   6 478.336 75.2468   3
   9   3   8 2229.23 148.363   2
   9   3   8 2270.20 173.775   3
   9   3  10-1.33673 17.0698   3
   9   3  10 5.02534 12.8468   2
   9   3  12 1310.51 126.239   2
   9   3  12 1394.72 142.108   3
   9   3  14 338.521 66.4708   2
   9   3  14 327.943 70.0532   3
   9   3  16 1092.12 128.343   2
   9   3  16 1177.73 136.086   3
   9   3  18 300.075 69.4248   2
   9   3  20 241.591 64.2754   2
   9   3  22 385.322 87.3031   2
   9  -3  24 434.620 87.8171   2
  -9   4  23 58.3063 48.9928   2
   9   4 -21 23.2189 20.4550   3
  -9   4  21-89.7580 43.7762   2
   9   4 -19 1360.51 128.881   3
  -9   4  19 1066.57 141.840   2
   9   4 -17 216.460 54.0222   3
  -9   4  17 249.997 63.4185   2
   9   4 -15 30.2199 22.7408   3
  -9   4  15-13.4552 34.8127   2
  -9   4  13 36.3131 29.7990   2
   9   4 -13 9.79098 14.8058   3
  -9   4  11 185.428 59.1998   2
   9   4 -11 162.619 46.9960   3
  -9   4   9 461.198 83.4731   2
   9   4  -9 352.396 65.8486   3
  -9  -4   7 137.039 21.4315   2
   9   4  -7 135.492 40.7895   3
   9  -4  -5 197.946 52.9997   1
  -9  -4   5 120.257 22.7903   2
   9   4  -5 109.939 42.4402   3
   9  -4  -3 109.485 42.4554   1
  -9  -4   3 72.6842 19.4377   2
   9   4  -3 88.1309 40.4726   3
  -9  -4   1 80.9146 21.9177   2
   9  -4  -1 137.335 44.7309   1
   9   4  -1 100.359 39.0028   3
   9  -4  -1 114.850 29.6458   3
   9   4  -1 119.181 27.0003   2
   9  -4   1 92.1595 36.2216   1
  -9  -4  -1 16.8719 10.5150   2
   9   4   1 55.4381 20.5743   2
  -9  -4  -1 55.4240 19.7844   1
   9   4   1 57.8092 35.5230   3
   9  -4   1 75.1823 23.1125   3
   9  -4   3 1964.17 109.186   3
  -9  -4  -3 1921.29 97.5036   1
   9   4   3 1894.00 167.715   3
   9   4   3 2282.27 144.071   2
   9  -4   3 1895.02 156.507   1
   9   4   5 98.6619 37.7716   2
   9  -4   5 123.311 35.7318   1
   9   4   5 144.669 46.0771   3
   9   4   7-27.4594 20.1073   2
   9   4   7 10.1327 19.9303   3
   9   4   9 175.624 49.0006   2
   9   4   9 229.598 60.9391   3
   9   4  11 1500.81 143.967   2
   9   4  11 1258.77 147.944   3
   9   4  13 469.805 85.4957   2
   9   4  13 424.217 93.1778   3
   9   4  15 1204.47 142.073   2
   9   4  15 930.204 133.745   3
   9   4  17 431.759 89.7954   2
   9   4  19 191.780 68.5281   2
   9   4  21 117.537 46.7884   2
  -9   5  18 77.2462 60.5382   2
  -9   5  16 85.7313 40.7582   2
   9   5 -16 88.0309 43.1612   3
  -9   5  14 569.842 109.150   2
   9   5 -14 278.451 67.5982   3
  -9   5  12 80.7737 45.2494   2
   9   5 -12 8.63357 17.4874   3
   9   5 -10 209.887 54.7649   3
   9   5  -8 1.19078 24.8412   3
   9   5  -6 54.2441 37.3754   3
   9   5  -4 179.361 58.2314   3
   9  -5  -4 177.762 55.6132   1
   9  -5  -2 422.127 82.0457   1
   9   5  -2 471.855 92.3620   3
   9   5   0 174.581 40.6491   2
  -9  -5   0 173.884 35.0722   1
   9  -5   0 115.143 49.9369   1
   9   5   0 119.871 49.3077   3
   9   5   2 200.960 68.9567   3
   9   5   2 315.500 59.5351   2
   9  -5   2 141.047 51.2806   1
   9  -5   4 83.0373 45.0634   1
   9   5   4 47.4870 27.6278   2
   9   5   4 59.2484 37.1805   3
   9  -5   6 419.713 88.4417   1
   9   5   6 376.037 73.8834   2
   9   5   6 467.786 97.2525   3
   9  -5   8 52.5395 36.8847   1
   9   5   8 110.022 33.1279   2
   9   5   8 95.4519 45.1240   3
   9   5  10 66.9727 40.2354   2
   9   5  10 105.549 45.9523   3
   9   5  12 291.185 73.0213   2
   9   5  12 153.660 55.1562   3
   9   5  14 226.722 72.4410   2
   9   5  16-44.6821 34.3795   2
   9   6 -11-11.1868 21.3093   3
   9   6  -9 15.3771 20.2292   3
   9   6  -7 94.4952 45.6982   3
   9   6  -5-20.9760 27.8355   3
   9   6  -3 85.5820 53.6253   3
   9  -6  -3 143.078 53.9253   1
   9  -6  -1 97.3046 41.5570   1
   9   6  -1-37.1477 33.3990   3
   9  -6   1 12.7640 23.1695   1
   9   6   1 12.0668 20.8053   3
   9  -6   3-30.6884 36.3172   1
   9   6   3 13.6329 36.0649   3
   9   6   5 88.8042 60.3818   3
 -10   0  32 273.458 75.3961   2
 -10   0  30 45.4368 38.8222   2
 -10   0  28 29.7731 32.7971   2
 -10   0  26 2243.30 176.640   2
 -10   0  24 6871.04 311.502   2
 -10   0  22 510.912 73.8502   2
 -10   0  20 6236.29 261.666   2
  10   0 -20 5333.29 217.964   2
 -10   0  18 116.982 30.9004   2
  10   0 -18 132.008 28.7790   2
 -10   0  16 30.5175 15.1706   2
  10   0 -16 41.8851 19.4299   2
  10   0 -14 13287.8 350.874   2
 -10   0  14 13277.3 371.948   2
 -10   0  12 166.119 28.3523   2
  10   0 -12 239.730 32.6295   2
  10   0 -10 9402.06 294.157   3
  10   0 -10 9527.91 259.597   2
 -10   0  10 9039.86 262.858   2
  10   0  -8 9129.74 283.290   3
  10   0  -8 9258.42 254.520   2
  10   0  -6 56.9172 18.0916   3
  10   0  -6 54.1915 14.9247   2
  10   0  -4 5170.45 186.251   3
  10   0  -4 5606.47 181.250   2
  10   0  -2 1699.80 93.5797   3
 -10   0   2 1816.41 94.1035   3
 -10   0   2 1660.87 83.9559   1
 -10   0   0 777.140 58.8014   3
  10   0   0 705.794 58.5864   3
 -10   0   0 690.271 50.3851   1
 -10   0  -2 27809.6 607.829   3
  10   0   2 27080.4 617.957   3
 -10   0  -4 1169.80 72.3401   3
  10   0   4 1286.18 82.8493   3
  10   0   4 1152.22 66.0093   1
  10   0   6 837.278 68.1572   3
 -10   0  -6 829.014 60.7486   3
  10   0   6 828.106 59.1004   1
 -10   0  -8 8358.06 248.371   3
  10   0   8 8133.82 262.775   3
 -10   0 -10 1046.29 74.5948   3
  10   0  10 1158.82 85.0217   3
 -10   0 -12 12232.3 342.829   3
  10   0  12 12118.8 356.476   3
  10   0  12 11576.9 403.660   2
  10   0  14 76.1900 31.5952   2
 -10   0 -14 72.2693 21.6977   3
  10   0  14 111.575 30.6115   3
 -10   0 -16 1888.22 120.967   3
  10   0  16 2244.51 168.709   2
  10   0  18 3607.48 227.806   2
  10   0  20 1740.80 161.801   2
  10   0  22 221.556 66.1225   2
  10   0  24 263.417 67.2010   2
  10   0  26 936.065 132.893   2
 -10   1  33 176.455 63.7080   2
  10   1 -31 185.012 51.2872   3
 -10   1  31 169.101 66.8047   2
 -10   1  29 15.8766 22.7329   2
  10   1 -29 14.6424 17.6850   3
 -10  -1  27-28.1354 20.8956   2
  10   1 -27 3.47879 11.0770   3
 -10   1  27 16.7455 20.9682   2
 -10  -1  25 569.698 77.5701   2
  10   1 -25 391.705 69.7155   3
 -10   1  25 587.369 93.7063   2
 -10  -1  23 331.260 56.8805   2
 -10   1  23 296.225 62.0615   2
  10   1 -23 268.206 54.4891   3
  10   1 -21 1129.11 108.088   3
 -10  -1  21 1223.38 100.235   2
 -10   1  21 1345.23 126.830   2
  10   1 -19 861.771 92.1594   3
 -10  -1  19 914.878 79.1556   2
 -10   1  19 829.809 93.8698   2
  10   1 -17 366.980 56.8044   3
 -10  -1  17 416.946 47.8267   2
 -10   1  17 392.850 61.5838   2
  10   1 -15 113.205 29.2408   3
 -10  -1  15 87.8491 20.2678   2
 -10   1  15 96.8459 27.8441   2
  10  -1 -15 104.226 26.2575   2
  10   1 -13 1687.17 116.060   3
  10  -1 -13 1764.78 112.230   2
 -10  -1  13 1666.56 78.2740   2
 -10   1  13 1779.02 121.342   2
  10   1 -13 1777.02 74.1493   2
  10   1 -11 2098.62 126.785   3
 -10  -1  11 2113.85 76.7926   2
  10  -1 -11 2341.44 128.357   2
 -10   1  11 2376.91 134.409   2
  10   1 -11 2257.16 74.6793   2
  10   1  -9 95.0942 10.5200   2
 -10   1   9 102.218 25.7760   2
  10   1  -9 95.8726 26.3278   3
  10  -1  -9 101.777 25.8010   2
 -10  -1   7 1831.05 102.427   3
  10   1  -7 1368.32 48.1667   2
  10   1  -7 1638.65 102.754   3
  10  -1  -7 1730.74 106.362   2
 -10   1   7 2057.92 114.017   1
  10   1  -5 9529.22 296.210   3
 -10  -1   5 9567.90 283.506   3
 -10   1   5 10013.4 295.245   1
  10  -1  -5 9443.66 299.991   2
  10   1  -5 9593.99 223.765   2
  10  -1  -3 158.601 31.3695   2
 -10  -1   3 161.771 29.2156   3
 -10   1   3 115.848 26.4023   1
  10  -1  -3 106.585 22.9524   3
  10   1  -3 138.378 30.2983   3
 -10  -1   1 4994.84 179.108   3
  10   1  -1 4493.53 185.739   3
  10  -1  -1 4703.91 163.886   3
  10  -1   1 20.5067 8.18593   3
 -10  -1  -1 33.7778 15.3629   3
  10  -1   1 31.3546 13.0573   1
 -10  -1  -1 16.6070 5.25817   1
  10   1   1 36.6785 14.8674   2
  10   1   1-2.34161 11.6262   3
  10   1   3 53.5442 19.3998   2
  10  -1   3 21.3627 16.4237   1
  10  -1   3 41.2384 12.8531   3
 -10  -1  -3 40.9549 16.3271   3
  10   1   3 27.5737 14.8885   3
  10  -1   5 680.232 50.6487   3
  10   1   5 693.094 71.6661   3
 -10  -1  -5 728.737 66.7657   3
  10  -1   5 624.988 62.1357   1
  10   1   5 709.129 65.6520   2
 -10   1  -7 1255.65 63.3938   3
 -10  -1  -7 1332.38 95.9692   3
  10  -1   7 1281.29 72.8415   3
  10   1   7 1338.48 102.897   3
  10   1   7 1236.06 94.6378   2
 -10   1  -9 1104.48 56.7131   3
 -10  -1  -9 1158.04 91.5919   3
  10  -1   9 911.957 58.8098   3
  10   1   9 1011.25 90.6484   3
  10   1   9 1040.39 46.1557   1
  10   1   9 879.912 86.0998   2
 -10   1 -11 747.117 46.0909   3
  10   1  11 817.816 85.4664   3
  10  -1  11 747.826 52.5654   3
  10   1  11 626.439 77.6343   2
 -10   1 -13 11.8844 4.42154   3
  10   1  13-3.95249 19.8466   2
  10   1  13 28.3400 17.3849   3
 -10   1 -15 222.563 25.1353   3
  10   1  15 282.981 58.4302   2
  10   1  15 295.002 54.8680   3
  10  -1  17 72.9422 29.7088   2
  10   1  17 113.555 43.3722   2
  10   1  19 203.259 53.0632   2
  10  -1  19 105.667 36.3986   2
  10  -1  21 317.922 70.3637   2
  10   1  21 371.405 77.9642   2
  10  -1  23 153.532 48.8475   2
  10   1  23 264.800 76.2059   2
  10  -1  25 116.393 47.2654   2
  10   1  25 123.072 53.2802   2
 -10   2  30 11.8442 32.5253   2
  10   2 -28-0.08702 10.8615   3
 -10   2  28 33.6282 35.3743   2
  10   2 -26 416.860 68.0496   3
 -10   2  26 493.391 95.8642   2
  10   2 -24 718.575 88.2788   3
 -10   2  24 669.864 102.576   2
  10   2 -22 114.980 33.3544   3
 -10   2  22 54.5709 25.6254   2
 -10  -2  22 90.3547 27.6996   2
 -10   2  20 15.9726 19.3112   2
  10   2 -20-9.85959 16.2494   3
 -10  -2  20 6.58850 12.0437   2
  10   2 -18 542.458 71.8116   3
 -10  -2  18 698.417 55.0574   2
 -10   2  18 621.490 88.0044   2
  10   2 -16 201.284 44.2750   3
 -10  -2  16 230.970 25.9870   2
 -10   2  16 176.699 45.1534   2
  10   2 -14 826.191 83.6964   3
 -10   2  14 1019.87 104.023   2
  10   2 -12-19.4052 15.3009   3
 -10   2  12 5.19022 13.8247   2
 -10   2  10 302.115 52.8322   2
  10   2 -10 314.577 49.3086   3
 -10   2   8 57.2423 29.4143   2
  10   2  -8 54.5478 26.1939   3
  10   2  -6 13527.3 411.456   3
  10   2  -4 571.377 69.6649   3
  10   2  -4 418.989 25.4278   2
  10  -2  -4 620.888 70.2491   2
  10  -2  -2 3394.85 172.182   2
  10   2  -2 3124.15 107.597   2
  10   2  -2 3124.40 169.771   3
  10  -2  -2 3290.51 168.135   1
  10  -2   0 103.471 28.9909   1
  10   2   0 66.8584 27.1171   3
  10   2   0 115.581 23.0208   2
  10  -2   2 291.612 32.1173   3
  10  -2   2 247.983 46.1688   1
  10   2   2 252.083 35.4799   2
  10   2   2 298.813 53.2806   3
  10  -2   4 220.930 24.6916   3
  10  -2   4 246.184 45.0391   1
  10   2   4 234.212 38.8937   2
  10   2   4 262.640 49.1193   3
  10  -2   6 5.06174 3.10152   3
  10   2   6 3.36866 10.7271   2
  10   2   6 16.2114 13.9677   3
  10   2   8 140.689 34.7011   2
  10   2   8 156.492 43.2467   3
  10   2  10 563.504 71.9717   2
  10   2  10 623.378 84.8696   3
  10   2  12 21.1824 14.5279   2
  10   2  12 6.02150 19.3346   3
  10   2  14 1410.06 134.909   3
  10   2  14 1453.19 131.226   2
  10   2  16 640.702 92.0667   2
  10   2  16 693.735 95.9009   3
  10   2  18 218.577 59.1046   2
  10   2  20 297.710 67.7575   2
  10  -2  22-7.24643 28.0491   2
  10   2  22 72.4090 37.4446   2
  10  -2  24 60.8640 38.9757   2
  10   2  24 30.3145 36.9595   2
 -10   3  27 12.1183 24.1277   2
  10   3 -25 42.1222 26.7987   3
 -10   3  25 59.7463 49.1781   2
  10   3 -23-4.61443 11.5575   3
 -10   3  23 5.00275 24.5396   2
  10   3 -21 38.4167 17.3446   3
 -10   3  21 40.8829 27.4688   2
  10   3 -19 671.058 86.1193   3
 -10   3  19 695.962 103.723   2
  10   3 -17 21.8906 22.4280   3
 -10   3  17 18.9121 23.8995   2
  10   3 -15-11.5078 14.1495   3
 -10   3  15 15.2901 15.5590   2
  10   3 -13 1784.87 137.556   3
 -10   3  13 1808.04 155.630   2
 -10   3  11 1464.97 138.274   2
  10   3 -11 1470.43 124.106   3
 -10   3   9 1224.51 121.778   2
  10   3  -9 1017.25 106.710   3
  10   3  -7 1973.03 145.414   3
  10   3  -5 353.958 61.6305   3
  10  -3  -3 296.215 54.9482   1
  10   3  -3 238.471 51.9915   3
  10   3  -3 339.662 34.2790   2
 -10  -3   3 331.625 31.7961   2
  10  -3  -1 453.950 70.2791   1
  10   3  -1 375.398 42.8442   2
  10   3  -1 373.306 62.8136   3
 -10  -3   1 410.953 42.5640   2
  10  -3   1 239.658 50.9221   1
 -10  -3  -1 205.844 32.2643   2
  10   3   1 249.583 37.9134   2
  10   3   1 196.037 48.8457   3
  10   3   3 1321.64 96.7486   2
  10   3   3 1285.41 122.288   3
  10  -3   3 1347.04 77.1227   3
  10  -3   3 1189.16 112.776   1
 -10  -3  -3 963.692 79.5454   2
 -10  -3  -5 10.2129 13.6439   2
  10  -3   5-17.6670 19.9718   1
  10  -3   5 17.8411 7.09755   3
  10   3   5 5.42281 14.2782   3
  10  -3   5 5.34152 4.46539   3
  10   3   5 7.60120 10.4189   2
  10   3   7 34.4503 18.3564   3
  10   3   7 24.9404 21.2532   2
  10   3   9 1539.13 127.838   2
  10   3   9 1740.53 155.565   3
  10   3  11 50.6406 28.6295   3
  10   3  11 51.3992 27.7392   2
  10   3  13 996.801 113.374   2
  10   3  13 1030.87 127.010   3
  10   3  15 134.291 43.6603   2
  10   3  15 175.968 58.5242   3
  10   3  17-21.4870 22.6795   2
  10   3  17 43.2837 37.3875   3
  10   3  19 85.2741 44.6707   2
  10   3  21 110.437 54.3432   2
  10   3  23 117.837 53.8863   2
  10  -3  23 66.7128 41.1403   2
 -10   4  24-0.33710 26.9050   2
  10   4 -22 5.40958 13.7391   3
 -10   4  22 104.157 53.9069   2
  10   4 -20 8.53908 15.8037   3
 -10   4  20 11.0709 23.8891   2
  10   4 -18 36.0720 25.3742   3
 -10   4  18-2.67668 31.7862   2
  10   4 -16 73.3844 35.7664   3
 -10   4  16 136.491 47.7746   2
 -10   4  14 123.740 55.5607   2
  10   4 -14 51.9527 25.7439   3
 -10   4  12 417.881 84.3837   2
  10   4 -12 455.404 75.4370   3
  10   4 -10 82.5355 37.7093   3
 -10   4  10 95.5240 43.8798   2
  10   4  -8 26.0670 21.8304   3
  10   4  -6 167.904 47.4157   3
 -10  -4   4 65.3932 17.2549   2
  10   4  -4 177.840 50.9703   3
  10  -4  -4 183.262 52.6552   1
  10   4  -2 422.477 53.1432   2
  10  -4  -2 366.726 68.9004   1
 -10  -4   2 128.421 26.1235   2
  10   4  -2 301.303 65.4432   3
 -10  -4   0 157.100 32.9304   2
  10  -4   0 537.178 82.4653   1
  10   4   0 459.569 78.8046   3
  10  -4   0 397.457 53.1275   3
  10   4   0 566.306 64.1197   2
 -10  -4   0 553.952 51.5723   1
  10  -4   2 23.7859 21.8153   1
 -10  -4  -2 11.8555 10.7014   2
 -10  -4  -2 44.6739 16.7521   1
  10   4   2 49.7072 21.5704   2
  10   4   2 55.0078 35.0357   3
  10  -4   2 20.7513 16.0925   3
  10  -4   4 388.512 71.0701   1
  10   4   4 461.879 67.7637   2
  10   4   4 361.834 75.4930   3
  10   4   6 39.9776 27.9803   2
  10  -4   6-8.69190 24.0998   1
  10   4   6 20.8008 27.4210   3
  10   4   8 419.971 72.7995   2
  10   4   8 254.743 61.3741   3
  10   4  10 147.377 48.1320   2
  10   4  10 115.116 42.2500   3
  10   4  12 192.618 55.2540   2
  10   4  12 197.372 63.8153   3
  10   4  14 260.761 70.6944   2
  10   4  14 282.890 82.9301   3
  10   4  16 235.734 70.4856   2
  10   4  16 236.651 76.7074   3
  10   4  18-23.6565 26.9760   2
  10   4  20 59.0713 32.7495   2
 -10   5  17 66.0314 57.3969   2
  10   5 -17 45.9897 25.3715   3
  10   5 -15 27.6605 24.6125   3
 -10   5  15 15.9932 47.5866   2
 -10   5  13 179.434 59.5050   2
  10   5 -13 112.897 45.6915   3
  10   5 -11 159.095 50.6390   3
  10   5  -9 123.677 47.2988   3
  10   5  -7 40.2312 25.4469   3
  10   5  -5-0.38516 15.6104   3
  10  -5  -3 968.973 127.601   1
  10   5  -3 996.779 133.859   3
 -10  -5   1 100.974 26.7052   1
  10  -5  -1 111.005 45.0377   1
  10   5  -1 87.2700 45.4126   3
  10  -5   1-1.40755 26.6953   1
  10   5   1-22.6204 26.4341   3
  10   5   1 62.4183 29.7559   2
  10  -5   3 109.316 38.7261   1
  10   5   3 89.9026 27.0888   2
  10   5   3 133.896 53.9129   3
  10  -5   5 78.6306 51.7731   1
  10   5   5 23.9152 16.4821   2
  10   5   5 25.9443 30.3859   3
  10  -5   7 594.825 104.438   1
  10   5   7 744.111 106.076   2
  10   5   7 639.705 114.717   3
  10   5   9 14.4854 19.3956   2
  10  -5   9 70.3211 39.2075   1
  10   5   9 45.2725 38.6809   3
  10   5  11 388.188 83.7870   2
  10   5  11 274.713 91.3150   3
  10   5  13 118.454 49.6015   2
  10   5  13 19.3550 31.0105   3
  10   5  15-39.3754 32.8831   2
  10   5  17 138.005 64.2956   2
  10   6 -12-29.0434 28.6276   3
  10   6 -10 70.7910 40.5236   3
  10   6  -8 254.894 78.3615   3
  10   6  -6 239.757 83.8368   3
  10   6  -4-11.8702 26.8651   3
  10   6  -2 185.908 84.2836   3
  10  -6  -2 260.417 77.0111   1
  10   6   0 236.397 77.6757   3
  10   6   2 92.5755 54.9236   3
 -11   0  31 52.3981 36.9415   2
 -11   0  29 18.1340 21.9729   2
 -11   0  27 24.6431 23.4138   2
 -11   0  25 9.67026 14.8341   2
 -11   0  23-8.86408 12.5266   2
 -11   0  21 6.90812 13.0608   2
  11   0 -19 2.62283 9.02826   2
 -11   0  19-44.0864 21.6151   2
  11   0 -17 4.31010 8.03830   2
 -11   0  17-0.05751 13.2398   2
  11   0 -15 13.6406 9.50180   2
 -11   0  15 5.37974 12.2815   2
  11   0 -13 2.00020 14.3040   3
  11   0 -13-0.03662 11.0706   2
 -11   0  13-9.00900 10.0976   2
 -11   0  11 15.2616 14.8139   2
  11   0 -11 22.7647 18.9953   3
  11   0 -11 5.44368 7.71067   2
  11   0  -9 13.6788 19.8250   3
  11   0  -9-3.34380 8.47829   2
  11   0  -7-5.63462 9.15576   3
  11   0  -7-4.33863 8.74402   2
  11   0  -5 9.16655 11.5706   2
  11   0  -5 14.0780 14.6018   3
 -11   0   3 13.1443 10.3347   1
  11   0  -3 2.41269 11.7808   3
 -11   0   1 7.28782 10.8188   1
 -11   0   1 5.01641 7.50896   3
  11   0  -1 5.08656 11.4067   3
 -11   0  -1 1.34956 9.40404   3
  11   0   1 17.5769 11.8393   3
 -11   0  -3 15.7168 12.8462   3
  11   0   3-0.47940 10.1646   3
 -11   0  -5-8.36764 7.03722   3
  11   0   5 4.15033 10.1393   1
  11   0   5-5.94300 9.07653   3
  11   0   7 2.10683 11.8882   1
 -11   0  -7 5.30529 9.64991   3
  11   0   7-5.87342 7.60819   3
 -11   0  -9 4.36972 8.00292   3
  11   0   9-12.8393 15.9705   3
 -11   0 -11-8.03641 15.9932   3
  11   0  11 5.29638 9.68357   3
  11   0  11 4.15864 11.6742   2
 -11   0 -13 8.51132 8.89750   3
  11   0  13 7.64123 14.3325   2
  11   0  13-7.95412 11.8154   3
  11   0  15-8.38660 14.8329   2
 -11   0 -15 7.06437 14.8676   3
  11   0  15 8.85375 11.5159   3
  11   0  17 13.3235 23.4151   2
  11   0  19 11.9770 27.4575   2
  11   0  21 10.5631 21.7996   2
  11   0  23-12.3349 19.9297   2
  11   0  25 86.9297 49.3135   2
  11   1 -32 17.0495 18.3076   3
 -11   1  32-19.9662 26.1739   2
  11   1 -30 53.0348 30.3136   3
 -11   1  30 24.1654 47.6033   2
  11   1 -28 540.483 82.0272   3
 -11   1  28 490.535 89.6182   2
 -11  -1  26-19.0244 19.6895   2
 -11   1  26 2.05688 16.2713   2
  11   1 -26 48.1239 27.0001   3
  11   1 -24 487.777 75.9949   3
 -11   1  24 464.257 80.0319   2
 -11  -1  24 596.586 76.3346   2
  11   1 -22 158.557 43.2633   3
 -11  -1  22 217.765 43.7321   2
 -11   1  22 191.514 50.3926   2
  11   1 -20 266.605 52.4475   3
 -11  -1  20 280.313 45.3656   2
 -11   1  20 347.697 62.5051   2
  11   1 -18 106.888 34.2702   3
 -11  -1  18 94.6148 26.6723   2
 -11   1  18 76.2581 27.0408   2
  11   1 -16 17.2394 12.2287   3
 -11  -1  16 61.3773 16.9421   2
 -11   1  16 48.8718 22.3193   2
  11   1 -14 4.69247 4.58233   2
  11   1 -14 14.7109 14.0899   3
 -11  -1  14 8.38710 7.15130   2
 -11   1  14 22.3911 17.9767   2
  11  -1 -14 10.7828 13.7387   2
  11  -1 -12 23.2704 13.4437   2
  11   1 -12 15.5230 5.45711   2
  11   1 -12 45.3368 23.0382   3
 -11   1  12 14.5659 8.68576   2
  11   1 -10 1953.55 64.5132   2
 -11   1  10 2120.79 128.492   2
  11   1 -10 2133.51 126.016   3
  11  -1 -10 2265.56 129.307   2
  11   1  -8 257.865 42.6199   3
  11   1  -8 283.686 20.3053   2
  11  -1  -8 323.716 45.9553   2
 -11  -1   6 127.584 27.6595   3
 -11   1   6 157.266 32.0833   1
  11   1  -6 138.840 30.8824   3
  11   1  -6 128.572 16.0362   2
  11  -1  -6 117.327 29.1240   2
  11  -1  -4 256.236 41.5776   2
  11  -1  -4 296.863 38.7220   3
 -11  -1   4 283.841 39.4025   3
  11   1  -4 207.237 37.9089   3
 -11   1   4 308.241 43.0618   1
  11  -1  -2 738.744 59.9166   3
 -11  -1   2 809.352 67.8801   3
  11   1  -2 696.922 68.1478   3
 -11   1   2 779.012 69.1753   1
  11  -1   0 1221.59 75.1144   3
 -11  -1   0 1231.87 84.7722   3
  11   1   0 1081.38 87.6997   3
  11  -1   0 1167.38 84.5499   1
 -11  -1   0 1062.95 52.0618   1
  11   1   0 1154.35 70.6297   2
  11  -1   2 446.334 42.9297   3
 -11  -1  -2 494.571 53.0092   3
  11   1   2 454.466 58.9352   3
  11  -1   2 443.791 52.0383   1
  11   1   2 468.145 49.5675   2
  11   1   4 75.6711 22.6017   2
 -11  -1  -4 60.1797 21.3181   3
  11  -1   4 68.4285 22.4375   1
  11  -1   4 53.1326 15.2326   3
  11   1   4 71.6479 24.5431   3
  11   1   6 19.2809 14.6469   2
 -11  -1  -6 18.5426 14.2443   3
  11  -1   6 6.77165 7.72971   3
  11   1   6 30.9510 19.7344   3
  11  -1   6 1.70706 9.94962   1
 -11  -1  -8 1843.20 117.966   3
  11  -1   8 1811.08 93.4501   3
  11   1   8 1699.61 122.189   3
 -11   1  -8 1638.33 77.4979   3
  11   1   8 1597.72 116.743   2
 -11   1 -10 4.63026 5.41256   3
  11   1  10 3.61690 11.3100   2
  11   1  10 0.98051 3.37226   1
  11   1  10 5.83736 14.7445   3
  11  -1  10-0.48969 7.89572   3
 -11   1 -12 2202.51 90.9130   3
  11   1  12 2812.90 170.920   3
  11  -1  12 2305.93 103.801   3
  11   1  12 2444.24 162.798   2
 -11   1 -14 60.8305 14.0670   3
  11   1  14 85.6476 34.8454   2
  11   1  14 95.3318 35.3982   3
  11   1  16 1063.22 117.864   2
  11   1  16 1136.52 111.285   3
  11   1  18 981.377 119.830   2
  11  -1  18 1132.03 124.628   2
  11  -1  20 130.948 48.1449   2
  11   1  20 98.4893 43.5619   2
  11  -1  22 103.507 43.4512   2
  11   1  22 63.8060 38.2654   2
  11  -1  24 317.302 76.8210   2
  11   1  24 284.542 69.3458   2
 -11   2  31 61.7343 41.6671   2
  11   2 -29 57.7845 30.5139   3
 -11   2  29 56.0380 33.9480   2
  11   2 -27 467.366 75.0577   3
 -11   2  27 555.191 100.719   2
  11   2 -25-26.6261 23.0345   3
 -11   2  25-2.09999 13.4785   2
  11   2 -23 531.173 77.4756   3
 -11   2  23 606.322 96.9911   2
 -11  -2  21 13.1072 7.90114   2
  11   2 -21 22.0973 16.9765   3
 -11   2  21 61.4953 34.6917   2
 -11  -2  19 32.2705 14.3049   2
  11   2 -19 34.4997 19.5975   3
 -11   2  19 6.82186 16.0080   2
  11   2 -17 1399.00 118.092   3
 -11  -2  17 1544.58 64.7764   2
 -11   2  17 1490.24 136.294   2
  11   2 -15 22.9361 19.5336   3
 -11   2  15 30.4338 16.1321   2
  11   2 -13 1030.82 96.1848   3
 -11   2  13 1103.67 108.584   2
 -11   2  11 2087.25 148.378   2
  11   2 -11 1969.22 134.267   3
 -11   2   9 31.8208 24.8791   2
  11   2  -9-1.22611 12.0719   3
  11   2  -7 2011.78 135.149   3
  11   2  -5 96.1723 30.4515   3
  11   2  -3 288.985 26.2211   2
  11   2  -3 307.271 51.5973   3
  11   2  -1 3118.31 173.069   3
  11  -2  -1 2976.01 164.239   1
  11   2  -1 2955.75 114.000   2
  11  -2   1 310.346 36.3695   3
  11   2   1 288.105 36.1669   2
  11   2   1 267.131 50.1693   3
  11  -2   1 246.573 50.6014   1
  11   2   3 7143.88 236.543   2
  11  -2   3 6931.99 199.641   3
  11   2   3 6677.95 279.608   3
  11  -2   3 6997.71 273.251   1
  11  -2   5 63.3834 15.3163   3
  11   2   5 41.9601 18.1231   2
  11   2   5 33.3069 20.5955   3
  11  -2   5 68.3636 24.4463   1
  11   2   7 1272.96 101.819   2
  11  -2   7 1402.89 64.1821   3
  11   2   7 1481.62 125.245   3
  11   2   9 535.799 69.3348   2
  11   2   9 632.936 85.0798   3
  11   2  11 12.0202 16.5177   2
  11   2  11-9.51096 25.2016   3
  11   2  13 404.776 69.1351   2
  11   2  13 404.767 71.0931   3
  11   2  15 320.129 65.0789   2
  11   2  15 273.210 61.1645   3
  11   2  17 73.4221 27.6098   2
  11   2  17 8.62869 23.8304   3
  11   2  19 458.031 85.3966   2
  11  -2  21 423.794 81.3008   2
  11   2  21 556.421 100.616   2
  11  -2  23 12.4379 21.0725   2
  11   2  23 64.7031 37.5142   2
 -11   3  28 580.565 110.860   2
  11   3 -26-3.03777 17.6826   3
 -11   3  26-13.6094 28.7595   2
  11   3 -24 167.991 46.0704   3
 -11   3  24 100.425 44.2580   2
  11   3 -22 1046.39 112.478   3
 -11   3  22 1057.83 139.343   2
  11   3 -20 1414.44 130.373   3
 -11   3  20 1623.30 164.143   2
  11   3 -18-3.84431 18.8170   3
 -11   3  18 20.8184 21.9886   2
  11   3 -16 366.309 64.4038   3
 -11   3  16 366.224 72.3390   2
  11   3 -14 76.6893 26.9452   3
 -11   3  14 54.5911 25.5547   2
 -11   3  12 5183.77 274.649   2
  11   3 -12 4838.33 245.851   3
 -11   3  10 3475.32 216.243   2
  11   3 -10 3333.87 200.503   3
  11   3  -8 19.1205 14.3879   3
  11   3  -6 6043.41 280.295   3
  11   3  -4 362.427 32.1121   2
  11   3  -4 383.849 67.3203   3
  11   3  -2 2089.55 158.897   3
  11  -3  -2 2089.48 154.439   1
  11   3  -2 2341.61 104.001   2
  11   3   0 668.325 88.9518   3
  11   3   0 635.088 60.5770   2
  11  -3   0 684.446 85.6633   1
  11   3   2 204.770 36.0523   2
  11  -3   2 226.370 48.7620   1
 -11  -3  -2 147.255 16.1778   1
  11   3   2 178.629 48.0561   3
  11   3   4 3418.44 171.826   2
  11  -3   4 3607.58 125.637   3
  11   3   4 3248.98 208.677   3
  11  -3   4 3768.71 135.408   3
  11  -3   4 3331.65 202.181   1
  11  -3   6 461.219 32.5911   3
  11   3   6 623.583 74.1665   2
  11  -3   6 524.370 79.8346   1
  11  -3   6 631.217 40.0654   3
  11   3   6 603.631 89.4727   3
  11   3   8 1280.35 115.095   2
  11   3   8 1219.63 131.328   3
  11   3  10 22.5673 17.8152   3
  11   3  10 4.42883 15.7440   2
  11   3  12 254.921 57.1554   2
  11   3  12 352.962 71.4729   3
  11   3  14 2840.31 202.579   2
  11   3  14 2579.89 210.797   3
  11   3  16 453.369 83.6749   2
  11   3  16 449.451 93.1494   3
  11   3  18-18.6278 27.4731   2
  11   3  20 70.9542 47.0317   2
  11   3  22 109.874 58.5120   2
 -11   4  23 103.008 48.1814   2
  11   4 -21 11.1622 18.5420   3
 -11   4  21 53.7923 48.6580   2
  11   4 -19 119.580 45.5254   3
 -11   4  19 156.019 48.7667   2
  11   4 -17 162.963 49.7211   3
 -11   4  17 227.184 65.2223   2
 -11   4  15 233.291 65.1068   2
  11   4 -15 245.896 59.2344   3
 -11   4  13 43.3786 43.0016   2
  11   4 -13-84.2119 35.4284   3
 -11   4  11 55.3647 41.9872   2
  11   4 -11 13.2521 16.1972   3
  11   4  -9 780.382 104.188   3
  11   4  -7 116.550 40.9478   3
  11   4  -5 21.0040 21.7458   3
  11  -4  -3 215.464 54.5063   1
  11   4  -3 183.529 50.8643   3
  11  -4  -1-11.4698 22.2287   1
  11   4  -1-17.1047 28.7329   3
  11   4  -1 33.3103 18.0178   2
  11   4   1 888.763 115.104   3
 -11  -4  -1 858.551 58.4839   1
  11   4   1 1024.02 87.8910   2
  11  -4   1 751.360 98.5985   1
  11  -4   3 2.65146 16.9035   1
  11   4   3 26.0998 17.3303   2
  11   4   3 6.16603 22.3835   3
  11   4   5 0.91663 14.3880   2
  11  -4   5-14.0567 28.9676   1
  11   4   5 36.5458 30.5514   3
  11   4   7 46.6285 30.4643   2
  11  -4   7 4.47574 18.6654   1
  11   4   7 15.0952 20.2496   3
  11  -4   9 354.479 79.3101   1
  11   4   9 552.505 82.5427   2
  11   4   9 503.546 97.7660   3
  11   4  11 365.844 71.0659   2
  11   4  11 313.819 79.9063   3
  11   4  13 174.429 51.3030   2
  11   4  13 35.6954 33.9155   3
  11   4  15 315.486 74.7240   2
  11   4  15 309.102 85.3173   3
  11   4  17 60.6039 43.0569   2
  11   4  19 48.2263 35.6112   2
  11   5 -18 100.576 51.9006   3
 -11   5  16 78.8627 55.7845   2
  11   5 -16-19.0076 23.0090   3
 -11   5  14 568.108 114.033   2
  11   5 -14 700.955 109.503   3
  11   5 -12 621.856 105.271   3
  11   5 -10 207.583 66.8355   3
  11   5  -8 227.635 65.6460   3
  11   5  -6 2.26755 17.6020   3
  11   5  -4 131.464 47.8900   3
  11   5  -2 1406.30 162.228   3
  11  -5  -2 1185.69 143.634   1
  11  -5   0 92.7641 47.8636   1
  11   5   0 93.0062 48.0921   3
  11  -5   2 700.540 108.702   1
  11   5   2 881.000 133.817   3
  11  -5   4 397.392 79.9007   1
  11   5   4 389.031 65.9088   2
  11   5   4 240.527 74.4904   3
  11   5   6 29.1287 24.7343   2
  11  -5   6 31.8126 32.1074   1
  11   5   6 21.1017 27.4970   3
  11  -5   8 214.379 66.7454   1
  11   5   8 32.8073 35.3370   2
  11   5   8 65.7147 53.7952   3
  11  -5  10 338.130 84.0872   1
  11   5  10 275.688 72.0459   2
  11   5  10 211.628 78.7730   3
  11   5  12 418.606 88.0968   2
  11  -5  12 434.937 95.4043   1
  11   5  14 184.896 75.9353   2
  11   5  16 171.386 61.3431   2
  11   6 -11-45.7056 33.2005   3
  11   6  -9 25.7683 28.2659   3
  11   6  -7 44.2327 35.3141   3
  11   6  -5 17.8752 31.6428   3
  11   6  -3-85.3573 48.0020   3
  11   6  -1 52.9018 46.7551   3
  11   6   1 134.515 59.1074   3
  12   0 -32 495.638 83.9994   3
 -12   0  30 153.117 48.5816   2
 -12   0  28 113.015 45.2649   2
 -12   0  26 3106.30 212.897   2
 -12   0  24 5116.89 261.995   2
 -12   0  22-9.58238 14.2729   2
 -12   0  20 2585.25 159.404   2
  12   0 -20 1983.41 122.332   2
  12   0 -18 761.008 68.9439   2
 -12   0  18 814.066 83.1331   2
  12   0 -16 7782.08 251.033   2
  12   0 -16 7811.06 306.303   3
 -12   0  16 8072.62 278.703   2
  12   0 -14 2494.79 151.264   3
  12   0 -14 2548.57 121.046   2
 -12   0  14 2494.15 131.734   2
  12   0 -12 364.831 41.0676   2
 -12   0  12 398.762 48.7795   2
  12   0 -12 319.189 51.4261   3
  12   0 -10 20082.8 473.998   2
  12   0 -10 19272.7 517.731   3
  12   0  -8 592.181 63.8358   3
  12   0  -8 562.370 52.5129   2
  12   0  -6 9165.73 296.443   3
  12   0  -6 10155.9 288.737   2
  12   0  -4 229.583 37.7712   3
 -12   0   4 286.029 38.3210   1
 -12   0   2 5827.85 202.198   3
  12   0  -2 5179.32 198.678   3
 -12   0   2 5297.83 180.871   1
 -12   0   0 1721.85 98.0986   3
  12   0   0 1595.04 98.5766   3
 -12   0   0 1600.39 86.6715   1
 -12   0  -2 503.842 51.2783   3
  12   0   2 451.603 51.6271   3
 -12   0  -4 7368.83 228.961   3
  12   0   4 7200.74 245.709   3
  12   0   4 6626.30 207.923   1
 -12   0  -6 27.2209 10.3836   3
  12   0   6 34.5004 13.0305   1
  12   0   6 41.0688 20.7595   3
 -12   0  -8 3375.37 144.376   3
  12   0   8 3369.91 163.977   3
  12   0   8 3223.13 138.145   1
 -12   0 -10 1347.75 89.3815   3
  12   0  10 1367.39 101.756   3
 -12   0 -12 5168.76 197.737   3
  12   0  12 5288.09 221.301   3
  12   0  12 5050.36 255.783   2
  12   0  14 125.334 40.4431   2
 -12   0 -14 115.279 26.6842   3
  12   0  14 187.947 40.3951   3
  12   0  16 1561.03 112.145   3
  12   0  16 1377.22 135.892   2
  12   0  18 2383.37 187.380   2
  12   0  20 515.809 93.2171   2
  12   0  22 317.617 77.3057   2
  12   0  24 136.474 52.2843   2
  12   1 -33-5.82629 13.2858   3
 -12   1  33-5.63236 33.5788   2
  12   1 -31 28.5001 21.7411   3
 -12   1  31 0.15271 26.7070   2
  12   1 -29 120.140 43.4411   3
 -12   1  29 66.3971 35.9885   2
  12   1 -27 615.584 91.8236   3
 -12   1  27 783.235 116.380   2
  12   1 -25 149.073 42.3617   3
 -12  -1  25 202.964 45.0637   2
 -12   1  25 151.054 48.4531   2
  12   1 -23 352.361 65.9445   3
 -12  -1  23 447.668 64.5603   2
 -12   1  23 373.755 72.6241   2
  12   1 -21 44.0127 22.8870   3
 -12  -1  21 32.3301 20.7510   2
 -12   1  21 64.0959 29.2285   2
  12   1 -19 890.139 97.4276   3
 -12  -1  19 809.786 70.6705   2
 -12   1  19 888.481 100.178   2
  12   1 -17 49.1606 23.9113   3
 -12  -1  17 73.4627 19.8469   2
 -12   1  17 61.5619 27.3334   2
  12   1 -15 180.544 42.5044   3
  12   1 -15 192.632 24.1749   2
 -12   1  15 159.700 40.5849   2
 -12  -1  15 184.289 25.7767   2
  12  -1 -13 135.337 30.7127   2
  12   1 -13 153.457 36.7403   3
  12   1 -13 188.046 21.0144   2
 -12   1  13 182.541 41.2225   2
 -12   1  11 39.6752 18.0997   2
  12   1 -11 29.5858 16.5361   3
  12   1 -11 46.7966 8.81188   2
  12  -1 -11 36.4646 19.8122   2
  12   1  -9 291.435 22.2508   2
  12   1  -9 320.796 48.7794   3
  12  -1  -9 319.539 47.7038   2
 -12   1   7 378.877 53.0985   1
  12   1  -7 320.539 47.5074   3
  12   1  -7 332.898 27.0824   2
  12  -1  -7 485.343 58.7056   2
  12  -1  -5 467.314 52.7154   3
  12   1  -5 503.355 41.2455   2
  12   1  -5 475.987 58.9688   3
 -12   1   5 516.915 59.9982   1
  12  -1  -5 478.281 58.4428   2
  12  -1  -3 1419.46 90.5111   3
 -12  -1   3 1446.19 95.8922   3
  12  -1  -3 1659.23 111.480   2
  12   1  -3 1474.17 104.532   3
 -12   1   3 1480.88 100.816   1
  12  -1  -1 1375.56 85.7408   3
 -12  -1   1 1399.30 93.1771   3
  12   1  -1 1412.42 103.118   3
 -12  -1   1 1279.99 64.5853   1
 -12  -1  -1 372.969 47.8965   3
  12  -1   1 407.172 43.8268   3
  12   1   1 479.659 59.4366   3
  12   1   1 403.453 46.7898   2
  12  -1   1 411.926 52.9726   1
  12   1   3 17.7950 12.2625   2
 -12  -1  -3 17.2442 11.4005   3
  12  -1   3 12.8245 11.7511   3
  12  -1   3 1.10377 10.2494   1
  12   1   3 16.7763 17.9555   3
 -12  -1  -5 1337.91 96.8771   3
  12  -1   5 1313.61 81.1466   3
  12   1   5 1250.84 102.720   3
  12  -1   5 1094.76 89.3692   1
  12   1   5 1124.69 91.2363   2
  12  -1   7 4308.17 164.181   3
  12   1   7 4254.44 206.156   3
  12  -1   7 3627.53 177.063   1
  12   1   7 4022.08 193.396   2
 -12   1  -9 889.311 58.0814   3
  12  -1   9 912.856 66.7036   3
  12   1   9 995.011 96.4851   3
  12   1   9 861.878 88.3589   2
 -12   1 -11 1697.68 81.5839   3
  12   1  11 1847.40 139.808   3
  12  -1  11 1638.77 92.0839   3
  12   1  11 1941.20 71.3994   1
  12   1  11 1794.96 140.279   2
 -12   1 -13 71.1893 16.3428   3
  12   1  13 33.7135 20.0905   2
  12   1  13 55.7791 20.4925   3
  12  -1  13 89.3830 20.4262   3
  12   1  15 81.0925 35.8707   2
  12   1  15 101.921 33.4680   3
  12   1  17 19.4962 17.4879   2
  12   1  17 64.2448 25.9332   3
  12  -1  17 69.3128 30.3767   2
  12  -1  19 90.8158 36.6686   2
  12   1  19 148.003 50.7799   2
  12  -1  21 321.376 73.7402   2
  12   1  21 319.236 76.7968   2
  12   1  23 111.514 48.9583   2
  12  -1  23 77.5091 47.3248   2
  12   2 -30-12.0471 17.4799   3
 -12   2  30-68.9860 41.7439   2
  12   2 -28 269.498 61.9468   3
 -12   2  28 337.184 83.2174   2
  12   2 -26 577.656 87.1224   3
 -12   2  26 728.730 114.782   2
  12   2 -24 2.12572 14.3675   3
 -12   2  24 24.1145 23.4842   2
  12   2 -22 80.9355 34.1362   3
 -12   2  22 177.163 54.8915   2
  12   2 -20 200.016 47.0889   3
 -12   2  20 304.175 67.1912   2
  12   2 -18 691.405 86.0399   3
 -12   2  18 696.032 95.9450   2
 -12  -2  18 537.477 31.9433   2
  12   2 -16 30.4133 17.0322   3
 -12   2  16 7.09569 22.1951   2
  12   2 -14 959.647 98.8735   3
 -12   2  14 1156.06 114.935   2
 -12   2  12 1470.26 125.872   2
  12   2 -12 1220.42 108.764   3
 -12   2  10 100.853 29.9153   2
  12   2 -10 75.3320 29.0586   3
  12   2  -8 537.987 70.3937   3
  12   2  -6 528.555 71.4006   3
  12   2  -4 385.568 61.3128   3
  12   2  -4 288.058 23.0491   2
  12   2  -2 372.238 34.2998   2
  12  -2  -2 314.861 53.6573   1
  12   2  -2 366.602 58.8760   3
  12  -2   0 460.635 46.4821   3
  12   2   0 454.313 44.9787   2
  12  -2   0 361.033 56.2243   1
  12   2   0 441.065 64.7296   3
  12   2   2 544.135 54.7439   2
  12  -2   2 514.941 47.6403   3
  12   2   2 550.404 74.4626   3
  12  -2   2 500.280 67.1053   1
  12  -2   4 623.201 47.8179   3
  12   2   4 694.368 83.5865   3
  12   2   4 665.456 65.2036   2
  12  -2   4 498.861 68.6588   1
  12   2   6 600.560 68.2555   2
  12  -2   6 601.811 45.9165   3
  12   2   6 593.112 79.4003   3
  12  -2   6 563.003 72.9753   1
  12   2   8 4481.31 210.524   2
  12  -2   8 4294.69 130.712   3
  12   2   8 4567.48 239.302   3
  12   2  10 1524.59 125.813   2
  12   2  10 1653.80 144.410   3
  12   2  12 156.725 42.2033   2
  12   2  12 123.324 38.1919   3
  12   2  14 50.5541 22.5965   2
  12   2  14 23.0124 21.3410   3
  12   2  16 2331.63 184.031   2
  12   2  16 2444.61 193.437   3
  12   2  18 270.549 64.2202   2
  12   2  18 418.890 81.2429   3
  12   2  20 213.659 67.3902   2
  12  -2  22 7.09788 19.0425   2
  12   2  22 80.8810 41.1740   2
  12   3 -27 42.9687 26.1529   3
 -12   3  27 92.2140 49.2645   2
  12   3 -25 84.1700 33.3635   3
 -12   3  25 56.5179 35.3403   2
  12   3 -23-1.06892 17.1958   3
 -12   3  23 14.8426 27.1964   2
  12   3 -21 15.1128 18.0471   3
 -12   3  21 3.91484 17.2344   2
  12   3 -19 6.51691 19.6030   3
 -12   3  19-24.0552 33.2087   2
  12   3 -17 17.5863 19.9301   3
 -12   3  17-20.2243 29.4939   2
 -12   3  15 54.0979 28.4823   2
  12   3 -15 58.2433 27.1914   3
 -12   3  13 157.819 45.9164   2
  12   3 -13 137.919 41.0940   3
  12   3 -11 2886.44 190.475   3
 -12   3  11 2974.33 201.537   2
  12   3  -9-6.91815 23.3594   3
  12   3  -7 9966.14 385.282   3
  12   3  -5 92.9541 38.1934   3
  12   3  -3 2250.01 170.390   3
  12  -3  -3 2326.55 166.210   1
  12   3  -3 2528.45 100.305   2
  12   3  -1 864.209 105.060   3
  12  -3  -1 844.979 98.7668   1
  12   3  -1 953.854 69.3793   2
  12   3   1 24.6828 13.3530   2
 -12  -3  -1 22.1934 7.41621   1
  12  -3   1-7.94029 24.2388   1
  12   3   1 23.0453 16.1527   3
  12  -3   3 233.314 57.7611   1
  12  -3   3 229.611 31.3357   3
  12   3   3 221.765 55.9181   3
  12   3   3 225.854 42.0418   2
  12  -3   5 13.1864 15.2433   1
  12  -3   5-0.22208 3.65427   3
  12   3   5 13.6039 19.5588   3
  12  -3   5 3.66590 8.37053   3
  12   3   5 6.69460 10.5781   2
  12   3   7 662.144 79.0526   2
  12  -3   7 430.567 72.5182   1
  12   3   7 548.114 87.5892   3
  12   3   9 14.1342 17.0051   3
  12   3   9 65.3564 29.0473   2
  12   3  11 4.16967 20.1596   2
  12   3  11-5.71393 18.4012   3
  12   3  13 313.916 65.2312   2
  12   3  13 170.409 51.4365   3
  12   3  15 46.7930 29.6187   2
  12   3  15 41.1199 36.2182   3
  12   3  17 72.2610 48.3340   2
  12   3  17 60.4224 33.6906   3
  12   3  19-35.5253 22.3517   2
  12   3  21 15.6030 23.5656   2
  12   4 -22 151.889 51.8280   3
 -12   4  22 33.1425 33.9491   2
  12   4 -20 15.8497 18.2699   3
 -12   4  20-40.6685 32.1421   2
 -12   4  18 37.4091 26.7298   2
  12   4 -18 3.68445 15.6154   3
 -12   4  16 71.6750 36.4536   2
  12   4 -16 67.8998 37.5410   3
 -12   4  14 40.5859 39.5858   2
  12   4 -14-1.32809 19.0659   3
  12   4 -12 58.3509 34.5033   3
  12   4 -10 20.1848 14.8686   3
  12   4  -8 168.479 58.2604   3
  12   4  -6 44.5715 29.3444   3
  12   4  -4 37.9816 24.9382   3
  12  -4  -2 15.6865 24.1357   1
  12   4  -2-9.93993 14.6999   3
  12   4  -2 22.9526 12.0926   2
  12  -4   0 143.328 46.3144   1
  12   4   0 147.505 31.1517   2
  12   4   0 111.806 38.1940   3
 -12  -4   0 131.136 23.4679   1
  12   4   2 11.7101 12.2241   2
  12   4   2 24.1571 32.7977   3
  12  -4   2 15.3466 20.3123   1
  12  -4   4 1.06850 21.3575   1
  12   4   4 29.1991 18.1783   2
  12   4   4-1.23619 13.7160   3
  12   4   6 155.765 41.5768   2
  12   4   6 64.2813 39.9820   3
  12  -4   6 76.3740 35.7609   1
  12   4   8-2.27739 21.2372   2
  12   4   8 6.63667 21.0145   3
  12  -4   8-32.8116 30.3551   1
  12   4  10 54.3812 29.0176   2
  12  -4  10-20.6568 25.4468   1
  12   4  10 3.28446 27.2282   3
  12   4  12-24.0773 23.4271   2
  12   4  12 12.7609 33.2838   3
  12   4  14 144.645 53.9370   2
  12   4  14 158.892 60.0139   3
  12   4  16 99.7426 42.4780   2
  12   4  16 9.36868 42.4911   3
  12   4  18 12.9177 23.4321   2
  12   5 -17 235.753 63.6600   3
 -12   5  15 91.4200 50.7922   2
  12   5 -15-33.7379 27.3741   3
  12   5 -13 92.3735 47.3483   3
  12   5 -11 314.385 79.5034   3
  12   5  -9 125.482 48.7647   3
  12   5  -7 41.0232 30.5231   3
  12   5  -5 80.0193 39.3343   3
  12  -5  -3 146.943 51.1149   1
  12   5  -3 146.624 58.7793   3
  12  -5  -1 155.937 56.4882   1
  12   5  -1 145.228 56.3378   3
  12  -5   1 33.3705 29.7357   1
  12   5   1-46.3391 35.0923   3
  12  -5   3 2.29650 25.0478   1
  12   5   3 66.0664 43.2843   3
  12  -5   5-7.90645 28.6785   1
  12   5   5 79.0149 50.4212   3
  12   5   7 262.772 63.5924   2
  12  -5   7 533.819 102.013   1
  12   5   7 361.402 96.9138   3
  12  -5   9 176.540 57.5945   1
  12   5   9 164.426 53.5502   2
  12   5   9 107.857 55.8202   3
  12   5  11 55.3321 33.4633   2
  12  -5  11 134.534 56.2234   1
  12   5  13 28.6441 27.9690   2
  12   5  15-53.0935 34.8390   2
  12   6 -12-18.3139 24.3623   3
  12   6 -10 139.589 55.1133   3
  12   6  -8 131.884 61.5335   3
  12   6  -6 28.8731 30.3384   3
  12   6  -4 38.4044 47.6623   3
  12   6  -2 144.883 60.9639   3
  13   0 -31-2.02295 14.6312   3
 -13   0  29 15.5301 34.9009   2
  13   0 -29-49.7907 29.5011   3
 -13   0  27 39.1559 30.4688   2
 -13   0  25 0.48089 28.4901   2
 -13   0  23 4.13054 20.6086   2
 -13   0  21 4.98707 14.1728   2
  13   0 -19 18.6172 26.9552   3
  13   0 -19-1.77346 9.68871   2
 -13   0  19-2.21819 12.3263   2
  13   0 -17-0.07738 12.9472   3
  13   0 -17-11.2367 9.88552   2
 -13   0  17 7.74876 10.1578   2
  13   0 -15 4.97948 17.0345   3
  13   0 -15-19.8905 12.5274   2
 -13   0  15 9.05293 8.23903   2
  13   0 -13-2.81630 16.9839   3
 -13   0  13 0.99345 9.48108   2
  13   0 -13 3.73928 8.44072   2
  13   0 -11 8.32788 6.87006   2
  13   0 -11 16.3061 17.2328   3
  13   0  -9 11.1863 14.6274   3
  13   0  -9 0.19955 11.6905   2
  13   0  -7 4.47957 13.4255   3
  13   0  -7 5.64071 8.96709   2
  13   0  -5 10.0226 15.5270   2
  13   0  -5 10.8202 13.8549   3
  13   0  -3 32.2288 18.2839   3
 -13   0   3-6.36014 10.5786   1
 -13   0   1 8.18066 9.61423   1
 -13   0   1-1.88614 5.77818   3
  13   0  -1 20.2686 16.2763   3
 -13   0  -1 1.27965 11.8737   3
  13   0   1-2.90504 12.8402   3
 -13   0  -3-4.44978 7.14123   3
  13   0   3 7.44998 12.5842   3
  13   0   5-5.20411 12.0622   1
 -13   0  -5 1.00426 9.71554   3
  13   0   5 7.43594 11.5508   3
 -13   0  -7-2.00707 9.84414   3
  13   0   7 3.55365 14.2699   1
  13   0   7-11.3084 8.11973   3
 -13   0  -9 9.45096 7.82066   3
  13   0   9-15.3686 14.7967   1
  13   0   9 10.4652 16.4392   3
 -13   0 -11 8.52260 12.4062   3
  13   0  11-2.71338 13.0401   3
  13   0  11 18.0835 17.2834   2
  13   0  13 20.1308 23.3972   2
 -13   0 -13 1.28035 10.7648   3
  13   0  13 12.6190 18.0750   3
  13   0  15-7.82944 18.4043   2
  13   0  15 17.2920 16.7909   3
  13   0  17-52.6170 29.6558   2
  13   0  19 67.5821 41.3481   2
  13   0  21 3.42283 29.0547   2
  13   0  23-9.59445 23.5749   2
  13   1 -32 25.4963 22.8699   3
 -13   1  32-8.55613 23.7521   2
  13   1 -30 83.3223 36.8285   3
 -13   1  30 86.2241 41.8441   2
  13   1 -28 231.031 59.7987   3
 -13   1  28 243.059 63.2930   2
  13   1 -26 436.664 78.2393   3
 -13   1  26 508.293 92.4195   2
  13   1 -24 511.935 84.2238   3
 -13   1  24 673.382 101.056   2
 -13  -1  24 582.143 72.6063   2
  13   1 -22 24.5525 19.0231   3
 -13  -1  22 16.0387 11.9558   2
 -13   1  22-0.71665 15.7918   2
  13   1 -20 541.148 80.4191   3
 -13  -1  20 583.573 62.0551   2
 -13   1  20 733.492 93.5812   2
  13   1 -18 696.678 88.9035   3
 -13  -1  18 693.340 59.7385   2
 -13   1  18 772.910 91.9822   2
 -13  -1  16 293.365 33.2193   2
  13   1 -16 312.907 56.2412   3
 -13   1  16 319.324 55.1365   2
  13   1 -16 258.862 28.9469   2
 -13   1  14 41.5239 26.6164   2
  13   1 -14 46.3867 11.0739   2
  13   1 -14 49.3763 19.5435   3
  13  -1 -14 58.4414 20.4142   2
  13   1 -12 873.632 44.3762   2
  13   1 -12 920.910 89.9289   3
 -13   1  12 1040.47 95.0634   2
  13  -1 -12 973.860 88.9769   2
  13   1 -10-14.1428 14.2409   3
  13  -1 -10 12.0378 9.73551   2
  13   1 -10-0.79671 4.43281   2
  13  -1  -8 1.76372 10.1520   3
  13   1  -8 3.54045 3.64194   2
  13   1  -8 11.1148 12.5270   3
  13  -1  -8 7.46795 12.5048   2
  13  -1  -6 118.490 27.4227   3
  13   1  -6 99.2023 25.7602   3
 -13   1   6 115.168 27.8016   1
  13  -1  -6 105.721 28.3303   2
  13   1  -6 101.490 18.6022   2
  13  -1  -4 465.723 60.9116   2
  13  -1  -4 392.932 49.9243   3
 -13   1   4 410.522 54.3512   1
  13   1  -4 378.712 55.0736   3
  13  -1  -2 2200.03 118.509   3
  13   1  -2 2204.29 136.118   3
 -13   1   2 2216.75 127.447   1
 -13  -1   0 1.82598 5.20273   1
  13  -1   0-4.21258 7.42651   3
  13   1   0-10.3372 14.6247   3
  13  -1   2 83.7799 24.7461   1
  13   1   2 70.1405 22.7770   2
  13  -1   2 86.1657 21.5635   3
  13   1   2 99.0965 28.6360   3
  13  -1   4 1431.58 89.2639   3
  13   1   4 1565.27 117.807   3
  13  -1   4 1391.38 102.358   1
  13   1   4 1375.32 101.260   2
  13  -1   6 2459.79 123.850   3
  13   1   6 2626.55 160.477   3
  13  -1   6 2055.84 131.189   1
  13   1   6 2344.91 140.924   2
  13  -1   8 759.500 66.4619   3
  13   1   8 771.351 87.5794   3
  13  -1   8 671.999 71.7623   1
  13   1   8 592.874 73.8939   2
 -13   1 -10 1641.77 84.8722   3
  13  -1  10 1806.80 101.208   3
  13   1  10 2036.33 146.548   3
  13   1  10 1680.54 136.425   2
 -13   1 -12 2153.39 101.676   3
  13   1  12 3207.75 194.292   3
  13  -1  12 2479.13 120.388   3
  13   1  12 3025.15 93.4590   1
  13   1  12 2664.76 179.393   2
  13   1  14 186.759 24.6785   1
  13   1  14 158.389 45.7911   2
  13   1  14 192.251 47.5280   3
  13  -1  14 155.597 28.0572   3
  13   1  16 146.086 43.1134   2
  13   1  16 155.014 41.1303   3
  13  -1  18 0.23004 20.4018   2
  13   1  18 1.53516 17.8578   2
  13   1  18 43.4297 24.3582   3
  13  -1  20 210.193 62.4795   2
  13   1  20 219.165 64.3455   2
  13   1  22 353.647 80.8358   2
  13  -1  22 301.728 77.2035   2
  13   2 -31-17.2363 19.9443   3
 -13   2  31 106.871 52.8244   2
  13   2 -29 43.5372 30.6502   3
 -13   2  29-75.3661 43.2332   2
  13   2 -27 24.1963 21.9004   3
 -13   2  27 91.9631 50.9634   2
  13   2 -25 434.129 80.9731   3
 -13   2  25 565.720 102.109   2
  13   2 -23 214.997 52.2805   3
 -13   2  23 238.413 62.8502   2
 -13   2  21 10.7364 14.1802   2
  13   2 -21-13.8687 12.2750   3
  13   2 -19 12.4949 14.5129   3
 -13   2  19-10.6506 15.6676   2
  13   2 -17 167.114 43.0484   3
 -13   2  17 173.884 45.2171   2
 -13   2  15 50.3480 27.8467   2
  13   2 -15 99.6386 36.1421   3
 -13   2  13 535.848 80.0407   2
  13   2 -13 351.952 61.8540   3
  13   2 -11 750.829 87.3654   3
  13   2  -9 36.2542 28.9377   3
  13   2  -7 3402.88 191.873   3
  13   2  -5 1278.88 111.928   3
  13   2  -5 509.173 26.0785   2
  13   2  -3 790.561 48.2323   2
  13   2  -3 797.979 91.2570   3
  13  -2  -1 705.884 63.3142   3
  13   2  -1 650.355 53.0445   2
  13   2  -1 708.944 85.5526   3
  13  -2  -1 564.458 73.5364   1
  13  -2   1 1102.85 76.5218   3
  13   2   1 857.102 95.4768   3
  13   2   1 1012.01 73.8763   2
  13  -2   1 1042.13 98.4600   1
  13   2   3 2622.62 134.026   2
  13  -2   3 2509.39 112.397   3
  13   2   3 2383.49 164.372   3
  13  -2   3 2419.36 154.712   1
  13  -2   5 87.0388 18.8308   3
  13  -2   5 67.7825 28.4387   1
  13   2   5 67.3521 23.7264   2
  13   2   5 66.1750 30.2378   3
  13   2   7 209.183 42.0688   2
  13  -2   7 241.390 30.8783   3
  13  -2   7 210.283 46.5138   1
  13   2   7 324.652 62.5409   3
  13   2   9 2341.24 154.200   2
  13  -2   9 1834.01 74.7614   3
  13   2   9 2147.37 166.828   3
  13  -2   9 1899.51 143.523   1
  13   2  11 257.415 54.7727   2
  13   2  11 333.031 63.4510   3
  13   2  13 2.17022 16.3548   2
  13   2  13-8.91310 29.0135   3
  13   2  15 104.107 35.6174   2
  13   2  15 144.557 48.2364   3
  13   2  17-11.6136 21.7380   2
  13   2  17 41.5973 26.8459   3
  13   2  19 455.283 88.1940   2
  13  -2  21-22.5271 23.2016   2
  13   2  21-46.5188 33.2751   2
 -13   3  28 88.1893 38.0645   2
  13   3 -26-16.4259 30.6155   3
 -13   3  26-63.3376 40.5551   2
  13   3 -24 15.9760 23.3041   3
 -13   3  24 11.2783 25.3357   2
  13   3 -22 1171.61 125.107   3
 -13   3  22 1061.85 145.750   2
  13   3 -20 630.302 90.1573   3
 -13   3  20 768.215 117.319   2
  13   3 -18 14.8234 19.9754   3
 -13   3  18 34.8156 31.4908   2
 -13   3  16 283.253 67.1050   2
  13   3 -16 310.437 65.1595   3
 -13   3  14 247.012 61.9534   2
  13   3 -14 180.565 51.4474   3
  13   3 -12 832.373 101.766   3
 -13   3  12 827.280 108.421   2
  13   3 -10 3515.20 216.178   3
  13   3  -8 389.564 70.4633   3
  13   3  -6 7505.90 336.489   3
  13   3  -4 219.275 56.9247   3
  13   3  -4 134.983 17.2055   2
  13   3  -2-2.84993 6.67776   2
  13   3  -2 25.7946 25.0281   3
  13  -3  -2 13.3302 19.3022   1
  13   3   0 1702.12 149.436   3
  13   3   0 1785.14 101.263   2
  13  -3   0 1587.04 137.357   1
  13  -3   2 80.3134 22.4422   3
  13  -3   2 72.9301 36.1200   1
  13   3   2 89.2989 38.0960   3
  13   3   2 89.4430 23.4098   2
  13  -3   4 2444.54 103.616   3
  13   3   4 2555.06 147.699   2
  13   3   4 2207.96 176.447   3
  13  -3   4 2076.97 162.138   1
  13  -3   6 529.934 40.9333   3
  13   3   6 700.569 79.5789   2
  13   3   6 652.112 95.0350   3
  13  -3   6 599.284 87.2261   1
  13  -3   8 244.358 52.4991   1
  13   3   8 334.977 70.2709   3
  13   3   8 328.545 58.4721   2
  13   3  10 58.3501 26.7020   2
  13   3  10 91.1107 40.8303   3
  13   3  12 308.309 64.5334   2
  13   3  12 289.665 70.0633   3
  13   3  14 1041.82 124.766   2
  13   3  14 940.230 130.284   3
  13   3  16 91.3416 39.1635   2
  13   3  16 65.6658 38.9493   3
  13   3  18 199.251 60.5810   2
  13   3  18 209.407 61.7699   3
  13   3  20 107.439 56.1652   2
  13   4 -23 375.639 80.4013   3
 -13   4  23 224.964 74.4380   2
  13   4 -21 43.0355 28.4363   3
 -13   4  21-3.08347 18.9673   2
 -13   4  19 248.296 73.3189   2
  13   4 -19 218.330 65.3587   3
 -13   4  17 724.477 121.708   2
  13   4 -17 646.757 98.5647   3
 -13   4  15 132.125 54.1231   2
  13   4 -15 109.475 43.2363   3
  13   4 -13 69.5207 37.4293   3
  13   4 -11 653.145 100.104   3
  13   4  -9 383.905 79.0346   3
  13   4  -7 222.278 61.3439   3
  13   4  -5 14.5739 18.3526   3
  13  -4  -3 27.2827 29.7823   1
  13   4  -3 61.6289 39.9494   3
  13  -4  -1 612.831 94.3660   1
  13   4  -1 666.074 102.864   3
  13   4  -1 652.462 62.8899   2
  13  -4   1 174.598 51.6471   1
  13   4   1 175.891 36.9870   2
  13   4   1 215.763 55.9436   3
  13   4   3 17.3663 17.6249   2
  13   4   3 62.5144 28.5340   3
  13  -4   3-18.7599 27.8110   1
  13  -4   5 56.7080 36.2086   1
  13   4   5 70.2046 27.7867   2
  13   4   5 47.9229 31.5118   3
  13   4   7 376.342 66.5899   2
  13   4   7 285.987 75.4911   3
  13  -4   7 302.321 75.3103   1
  13   4   9 127.507 41.4636   2
  13  -4   9 55.7244 35.8173   1
  13   4   9 69.6435 31.6489   3
  13   4  11 56.5864 38.6503   2
  13  -4  11 33.1512 30.3574   1
  13   4  11 59.7666 40.5521   3
  13   4  13 25.6205 24.0719   2
  13   4  13 38.6412 26.2222   3
  13   4  15 173.265 56.3797   2
  13   4  15 209.375 72.4558   3
  13   4  17 116.790 49.4084   2
  13   5 -18 93.4063 54.0421   3
  13   5 -16 308.717 80.9978   3
  13   5 -14 230.234 72.7136   3
  13   5 -12 36.0357 32.5219   3
  13   5 -10 175.258 68.4770   3
  13   5  -8 42.6514 34.3015   3
  13   5  -6 461.151 98.0933   3
  13   5  -4 510.337 103.773   3
  13   5  -2 22.5469 20.4002   3
  13  -5  -2 5.02900 25.4503   1
  13  -5   0 24.6011 26.4394   1
  13   5   0 29.0226 30.3884   3
  13  -5   2 14.7944 30.2102   1
  13   5   2 36.9446 37.3086   3
  13  -5   4 48.0501 37.8549   1
  13   5   4 56.9591 44.9470   3
  13  -5   6 47.9693 34.9040   1
  13   5   6 109.498 51.4362   3
  13  -5   8 370.079 88.3008   1
  13   5   8 227.263 83.4760   3
  13   5  12 308.238 77.4291   2
  13   5  14 6.84103 17.9427   2
  13   6 -11 34.0921 36.2273   3
  13   6  -9 47.6990 35.7733   3
  13   6  -7 15.6369 44.6198   3
  14   0 -30-6.32373 28.3517   3
  14   0 -28 36.2776 34.7595   3
  14   0 -26 503.012 80.6167   3
 -14   0  26 480.638 70.7540   2
  14   0 -24 564.739 86.4854   3
 -14   0  24 716.058 91.4944   2
  14   0 -22 629.691 89.0471   3
 -14   0  22 727.139 87.0143   2
  14   0 -20 361.487 64.8188   3
  14   0 -20 20.6744 12.2971   2
 -14   0  20 352.677 56.6189   2
  14   0 -18 801.602 70.6655   2
  14   0 -18 812.629 97.0611   3
 -14   0  18 926.532 87.0777   2
 -14   0  16 778.327 74.4082   2
  14   0 -16 747.797 87.1367   3
  14   0 -16 677.209 63.8419   2
  14   0 -14 2733.46 168.164   3
  14   0 -14 2623.41 129.232   2
  14   0 -12 7.25913 9.02212   2
  14   0 -12 12.6860 10.8423   3
  14   0 -10 7175.17 271.659   3
  14   0 -10 7115.15 239.312   2
  14   0  -8 2930.47 160.561   3
  14   0  -8 3436.19 151.620   2
  14   0  -6 3346.66 167.592   3
  14   0  -6 3791.43 166.666   2
  14   0  -4 15946.4 443.192   3
 -14   0   4 16194.5 425.824   1
 -14   0   2 290.444 40.1821   1
  14   0  -2 308.250 46.1778   3
 -14   0   0 120.365 26.6674   3
  14   0   0 88.6845 25.3302   3
 -14   0  -2 143.359 28.8299   3
  14   0   2 107.873 25.8034   3
 -14   0  -4 5101.04 195.847   3
  14   0   4 5118.11 214.420   3
 -14   0  -6 2199.64 120.715   3
  14   0   6 2164.42 137.166   3
  14   0   6 2265.64 110.043   1
 -14   0  -8 879.085 73.1485   3
  14   0   8 976.283 92.0792   3
  14   0   8 927.501 69.6310   1
 -14   0 -10 571.633 59.0363   3
  14   0  10 674.154 76.3727   3
  14   0  10 665.239 61.2351   1
  14   0  12 405.626 73.2477   2
 -14   0 -12 303.524 44.8694   3
  14   0  12 519.310 69.9230   3
  14   0  12 514.227 55.8573   1
  14   0  14 1872.20 132.821   3
  14   0  14 1657.66 152.268   2
  14   0  16 138.237 49.5410   2
  14   0  16 174.733 46.4540   3
  14   0  18 680.471 105.597   2
  14   0  20 681.817 109.711   2
  14   0  22 15.3178 18.3062   2
  14   1 -31 105.901 44.4934   3
 -14   1  31 143.099 61.1012   2
  14   1 -29 51.6857 32.0663   3
 -14   1  29 91.4534 43.5138   2
  14   1 -27 1460.87 145.573   3
 -14   1  27 1556.15 161.989   2
  14   1 -25 227.815 53.0734   3
 -14   1  25 260.931 68.1660   2
  14   1 -23 719.384 99.8855   3
 -14   1  23 910.443 115.150   2
  14   1 -21 844.698 105.027   3
 -14  -1  21 725.431 68.5117   2
 -14   1  21 794.548 105.517   2
  14   1 -19 13.3329 16.6324   3
 -14   1  19 21.0891 19.4147   2
 -14  -1  19 25.9945 11.9207   2
 -14  -1  17 503.359 45.6530   2
  14   1 -17 517.382 77.0034   3
  14   1 -17 485.007 40.4587   2
 -14   1  17 616.900 82.1361   2
 -14   1  15 30.9155 18.5638   2
  14   1 -15 10.4504 5.42108   2
  14   1 -15 2.15575 10.8116   3
  14   1 -13 2897.83 168.870   3
 -14   1  13 2863.55 165.812   2
  14  -1 -13 2992.98 159.766   2
  14   1 -13 2317.50 83.7652   2
  14   1 -11 611.423 37.0647   2
  14   1 -11 827.950 86.5748   3
  14  -1 -11 962.416 88.6021   2
  14   1  -9 60.3984 13.0052   2
  14  -1  -9 105.270 29.9062   3
  14   1  -9 89.3073 27.2415   3
  14  -1  -9 130.715 33.2854   2
  14  -1  -7 55.6339 21.5392   3
  14   1  -7 67.3956 22.6645   3
  14   1  -7 79.5454 15.6402   2
  14  -1  -7 65.1150 23.0646   2
  14  -1  -5 2402.94 134.059   3
  14   1  -5 2605.82 153.579   3
  14  -1  -5 2746.68 156.042   2
  14  -1  -3 147.428 32.2065   3
  14  -1  -3 206.706 44.3233   2
  14   1  -3 118.444 30.3385   3
 -14   1   3 166.383 39.0963   1
  14  -1  -1 2207.86 121.219   3
  14   1  -1 2300.58 143.338   3
 -14  -1   1 2177.46 94.1324   1
  14  -1   1 199.207 33.9872   3
  14   1   1 124.556 35.1347   3
  14   1   1 218.428 35.2596   2
  14  -1   3 783.240 68.0259   3
  14   1   3 711.570 79.3384   3
  14  -1   3 723.708 73.8348   1
  14   1   3 662.651 68.8074   2
  14  -1   5 1834.61 108.764   3
  14   1   5 1909.41 136.865   3
  14  -1   5 1778.38 118.492   1
  14   1   5 1805.04 124.831   2
  14  -1   7 0.48169 18.0633   1
  14   1   7 17.6002 14.4203   2
  14  -1   7 42.9700 20.0839   3
  14   1   7 30.5398 20.5384   3
  14   1   9 221.027 47.9664   2
  14  -1   9 190.601 38.7257   1
  14  -1   9 247.845 39.2371   3
  14   1   9 277.006 57.0380   3
 -14   1 -11 492.119 46.8129   3
  14   1  11 561.579 82.2429   2
  14   1  11 822.474 98.2551   3
  14  -1  11 630.003 61.7126   3
  14  -1  11 656.222 76.3349   1
  14   1  13 474.226 80.7863   2
  14  -1  13 465.582 50.9677   3
  14   1  13 610.349 88.7334   3
  14   1  15 1607.18 143.444   3
  14   1  15 1616.70 152.172   2
  14  -1  17 707.249 104.373   2
  14   1  17 829.414 112.692   2
  14   1  17 716.091 95.5298   3
  14  -1  19 59.4177 33.8352   2
  14   1  19 29.7692 40.1701   2
  14  -1  21 488.229 93.0310   2
  14   1  21 679.807 115.448   2
  14   2 -30 293.086 68.8919   3
 -14   2  30 339.382 92.5586   2
  14   2 -28 86.6137 38.0614   3
 -14   2  28 93.4036 51.4577   2
  14   2 -26 17.4323 23.5726   3
 -14   2  26 4.69783 34.5794   2
  14   2 -24 1.25849 16.4365   3
 -14   2  24 49.0297 39.1499   2
  14   2 -22 155.799 48.9847   3
 -14   2  22 191.099 58.6035   2
  14   2 -20 409.401 74.2075   3
 -14   2  20 456.355 84.1491   2
  14   2 -18 9.45588 13.4806   3
 -14   2  18-23.5039 21.2812   2
 -14   2  16 820.857 104.752   2
  14   2 -16 720.365 90.0270   3
 -14   2  14 1822.81 152.618   2
  14   2 -14 1681.79 137.999   3
  14   2 -12 812.690 92.5108   3
  14   2 -10 1884.98 141.421   3
  14   2  -8 2241.38 156.616   3
  14   2  -6 222.910 51.0391   3
  14  -2  -4 268.448 41.5374   3
  14   2  -4 243.012 24.9229   2
  14   2  -4 232.960 51.8535   3
  14   2  -2 1382.69 74.4491   2
  14  -2  -2 1341.63 92.3859   3
  14   2  -2 1179.91 114.555   3
  14   2   0 2063.85 101.542   2
  14  -2   0 2051.77 108.629   3
  14   2   0 1858.92 142.030   3
  14  -2   0 1919.68 139.416   1
 -14  -2   0 946.463 47.5041   1
  14   2   2 508.490 55.6003   2
  14  -2   2 484.663 50.9154   3
  14  -2   2 533.547 74.9235   1
  14   2   2 481.792 74.3231   3
  14  -2   4 49.9119 14.0987   3
  14   2   4 70.4710 24.1048   2
  14   2   4 55.2518 23.5642   3
  14  -2   4 25.0858 18.2924   1
  14   2   6 1279.02 105.377   2
  14  -2   6 1450.74 85.3529   3
  14   2   6 1329.47 127.148   3
  14  -2   6 1226.04 114.987   1
  14   2   8 2833.37 171.764   2
  14  -2   8 2807.03 117.053   3
  14   2   8 3024.46 200.729   3
  14  -2   8 2754.69 178.549   1
  14  -2  10 319.398 59.4524   1
  14   2  10 310.930 55.5039   2
  14   2  10 301.298 65.5083   3
  14   2  12 847.807 102.496   2
  14   2  12 745.843 107.521   3
  14   2  14 422.173 76.4840   2
  14   2  14 464.446 87.3735   3
  14   2  16 539.311 90.7536   2
  14   2  16 525.031 92.4508   3
  14   2  18 42.1628 34.2474   2
  14   2  18 113.665 44.8980   3
  14   2  20-36.6175 29.9487   2
  14  -2  20 2.14096 18.4479   2
  14   3 -27 0.23076 10.8481   3
 -14   3  27 125.022 54.6270   2
  14   3 -25 17.6746 19.6547   3
 -14   3  25 6.07366 23.9815   2
  14   3 -23 99.7172 41.0599   3
 -14   3  23 51.8463 33.2270   2
  14   3 -21 99.3962 41.0488   3
 -14   3  21 85.3706 44.5769   2
 -14   3  19-13.2943 21.1835   2
  14   3 -19 5.32505 14.0373   3
 -14   3  17 69.8133 49.3543   2
  14   3 -17 0.92170 19.0335   3
 -14   3  15 354.977 72.5287   2
  14   3 -15 399.512 74.7306   3
  14   3 -13 33.6697 25.5881   3
  14   3 -11 41.6890 36.6845   3
  14   3  -9 1330.74 135.675   3
  14   3  -7 403.804 77.9113   3
  14   3  -5 9.05970 19.9244   3
  14   3  -3 484.691 82.5917   3
  14   3  -3 553.503 42.7325   2
  14   3  -1 512.821 49.1047   2
  14   3  -1 473.334 80.7503   3
  14  -3  -1 577.389 83.9501   1
  14  -3   1 448.327 51.5075   3
  14  -3   1 357.125 64.9460   1
  14   3   1 453.230 54.0490   2
  14   3   1 399.692 73.1829   3
  14  -3   3 232.539 32.5438   3
  14  -3   3 183.212 46.9462   1
  14   3   3 159.392 48.1248   3
  14   3   3 199.760 37.4457   2
  14  -3   5 26.2435 23.3658   1
  14  -3   5 15.4779 13.6386   3
  14   3   5-4.26928 19.9649   3
  14   3   5-8.55204 11.3839   2
  14   3   7 304.224 67.5999   3
  14  -3   7 296.811 64.4176   1
  14   3   7 408.632 63.9414   2
  14  -3   9-13.3276 25.0518   1
  14   3   9 11.3747 17.7920   2
  14   3   9 19.2292 35.0521   3
  14  -3  11-19.2886 29.5454   1
  14   3  11 19.0931 25.2843   2
  14   3  11 9.64560 19.4195   3
  14   3  13 39.1225 33.3683   2
  14   3  13 54.3957 35.8568   3
  14   3  15 24.0104 29.3287   2
  14   3  15-10.4396 22.1196   3
  14   3  17 64.7301 41.9248   2
  14   3  17 154.592 58.9307   3
  14   3  19 53.1258 36.1181   2
  14   3  19 65.2068 42.2480   3
  14   4 -24 101.358 42.9598   3
 -14   4  22 50.2141 43.3331   2
  14   4 -22 348.875 86.4736   3
 -14   4  20 322.160 84.8924   2
  14   4 -20 233.813 69.1280   3
 -14   4  18 195.213 63.3088   2
  14   4 -18 126.679 46.0239   3
 -14   4  16 16.2367 39.8529   2
  14   4 -16-5.48663 25.7943   3
  14   4 -14 6.83336 18.2036   3
  14   4 -12 115.613 45.9268   3
  14   4 -10 105.589 45.1382   3
  14   4  -8 15.3337 21.9761   3
  14   4  -6 55.4931 40.0586   3
  14   4  -4 107.643 43.6300   3
  14  -4  -2 43.5587 34.7893   1
  14   4  -2 48.0065 37.3614   3
  14  -4   0 2.67167 23.7795   1
  14   4   0 9.09372 10.3105   2
  14   4   0 3.21631 14.3029   3
  14   4   2 15.8645 18.4545   2
  14  -4   2 18.9190 22.8140   1
  14   4   2-2.99978 28.4963   3
  14   4   4 307.849 56.9443   2
  14   4   4 378.687 82.8289   3
  14  -4   4 383.937 79.1445   1
  14  -4   6 54.9254 37.5718   1
  14   4   6 38.1112 24.8744   2
  14   4   6 94.4815 45.6338   3
  14   4   8 38.9565 30.9795   2
  14  -4   8 19.5569 25.2866   1
  14   4   8-58.1579 36.9513   3
  14   4  10 321.774 71.2247   2
  14  -4  10 453.276 90.9790   1
  14   4  10 354.970 88.1512   3
  14   4  12 43.4387 23.6741   2
  14  -4  12 15.4630 40.4827   1
  14   4  12-8.10195 26.1462   3
  14   4  14 37.6210 29.6983   2
  14  -4  14 17.4315 24.7115   1
  14   4  14-39.8246 35.5263   3
  14   4  16-40.0513 32.0543   2
  14   4  18 21.6674 27.8122   2
  14   5 -19 45.7833 38.0736   3
  14   5 -17 344.278 89.2602   3
  14   5 -15 206.945 63.5613   3
  14   5 -13 113.667 49.4068   3
  14   5 -11 57.2367 36.2216   3
  14   5  -9 429.639 96.3077   3
  14   5  -7 42.9416 32.7604   3
  14   5  -5 150.036 64.9173   3
  14   5  -3 103.867 55.8507   3
  14   5  -1 42.1789 23.5360   3
  14  -5  -1 127.185 48.3294   1
  14  -5   1 9.91802 20.3823   1
  14   5   1-22.6927 28.4171   3
  14  -5   3-14.4668 35.3071   1
  14   5   3 14.8199 26.3075   3
  14  -5   5 272.811 73.7924   1
  14   5   5 267.211 86.4158   3
  14  -5   7 181.839 60.4493   1
  15   0 -31 32.4693 25.5360   3
  15   0 -29-28.8293 24.1871   3
  15   0 -27-3.39498 22.3171   3
  15   0 -25-4.87546 16.1985   3
 -15   0  25-35.9336 23.7407   2
  15   0 -23-16.4913 14.9716   3
 -15   0  23 26.0277 25.9679   2
  15   0 -21 2.52947 13.5626   3
 -15   0  21 7.34563 16.7036   2
  15   0 -19-1.00518 18.0424   3
  15   0 -19 10.0492 9.79344   2
 -15   0  19 10.2529 14.9805   2
 -15   0  17-10.2470 17.0608   2
  15   0 -17-20.3552 22.0796   3
  15   0 -17 3.27404 7.01914   2
  15   0 -15 0.78613 12.9662   3
  15   0 -15 0.13267 8.10144   2
  15   0 -13-0.07281 13.3619   3
  15   0 -13 3.04788 7.56652   2
  15   0 -11 10.0052 10.3655   3
  15   0 -11-8.41996 13.3199   2
  15   0  -9 16.1287 17.2577   3
  15   0  -9-9.65159 11.1727   2
  15   0  -7 2.17171 12.4628   3
  15   0  -7 3.13450 9.59890   2
  15   0  -5 9.12703 15.9458   2
 -15   0   5 5.37455 17.2827   1
  15   0  -5 2.16250 16.3157   3
  15   0  -3 29.6103 20.9031   3
 -15   0   3 17.6035 16.2170   1
  15   0  -1 1.29504 14.5362   3
 -15   0   1 77.9892 27.3527   1
  15   0   1 1.70571 8.84192   3
  15   0   3 0.11811 10.0229   3
 -15   0  -5-2.06452 9.71916   3
  15   0   5 12.0543 14.4961   3
 -15   0  -7 18.6682 14.4453   3
  15   0   7 20.1253 18.8704   3
  15   0   9 0.20745 10.8381   1
  15   0   9-2.92524 10.7944   3
  15   0  11 8.59925 15.1331   3
  15   0  11-16.0745 11.2517   1
  15   0  11 10.2257 22.6141   2
  15   0  13-5.65647 14.4793   2
  15   0  13 11.9841 13.5655   1
  15   0  13 27.1339 22.0515   3
  15   0  15 8.59472 19.2620   2
  15   0  15 16.1480 18.4941   3
  15   0  15-6.25745 18.5852   1
  15   0  17-24.9329 30.2739   2
  15   0  19 28.8567 24.6238   2
  15   0  21-8.70095 17.3670   2
  15   1 -30 111.324 45.8494   3
 -15   1  30 189.392 63.5866   2
  15   1 -28 93.8274 41.4951   3
 -15   1  28 102.973 51.3668   2
  15   1 -26 25.6415 35.5103   3
 -15   1  26 111.463 44.0804   2
  15   1 -24 494.973 87.5116   3
 -15   1  24 520.312 89.0109   2
  15   1 -22 59.4974 35.9505   3
 -15   1  22 33.8149 26.8921   2
 -15  -1  20 308.810 40.6072   2
  15   1 -20 503.112 80.8483   3
 -15   1  20 465.164 77.6763   2
 -15   1  18 232.288 53.2995   2
  15   1 -18 252.281 57.4614   3
 -15   1  16 329.151 59.7086   2
  15   1 -16 134.834 19.8631   2
  15   1 -16 225.909 52.1841   3
  15   1 -14 964.946 100.816   3
  15   1 -14 696.767 41.8112   2
  15  -1 -12 354.413 56.7419   3
  15   1 -12 240.928 22.5709   2
  15   1 -12 302.030 55.6922   3
  15  -1 -10 394.621 56.6191   3
  15   1 -10 222.291 24.7826   2
  15   1 -10 366.335 59.0599   3
  15  -1 -10 486.285 64.7642   2
  15  -1  -8 662.026 72.9053   3
  15   1  -8 601.727 74.8080   3
  15   1  -8 467.368 40.1842   2
  15  -1  -8 780.872 84.8874   2
  15  -1  -6 352.479 51.3129   3
  15   1  -6 300.075 54.0480   3
  15  -1  -6 420.291 61.5960   2
  15   1  -6 363.715 39.4613   2
  15  -1  -4 1518.97 105.779   3
  15   1  -4 1467.54 117.224   3
  15  -1  -2 339.473 47.5373   3
 -15  -1   2 304.824 35.0181   1
  15   1  -2 287.416 50.9116   3
  15  -1   0 31.7019 18.6036   3
  15   1   0 19.6798 13.5699   3
  15   1   2-10.4067 9.91909   2
  15  -1   2-5.11081 8.19063   3
  15   1   2 6.05187 12.6682   3
  15  -1   4 2239.19 125.842   3
  15   1   4 2169.90 151.222   3
  15  -1   4 2130.13 134.003   1
  15   1   4 2148.14 135.302   2
  15   1   6-7.03277 16.8199   2
  15  -1   6-3.64758 12.3009   1
  15  -1   6 1.46726 8.31292   3
  15   1   6-9.92051 11.6782   3
  15   1   8 414.133 64.6754   2
  15  -1   8 388.629 54.4790   3
  15   1   8 487.090 73.1981   3
  15  -1   8 405.944 58.6605   1
  15   1  10 291.592 57.5035   2
  15  -1  10 224.354 44.6288   3
  15   1  10 348.296 65.0804   3
  15  -1  10 176.603 41.1231   1
  15   1  12 162.002 47.4896   2
  15   1  12 198.732 51.8996   3
  15  -1  12 162.987 31.9808   3
  15  -1  12 175.585 40.1059   1
  15   1  14 131.078 46.3724   2
  15   1  14 132.504 42.4988   3
  15   1  16 21.3945 24.5868   2
  15   1  16 21.7600 29.3246   3
  15  -1  18 16.6222 21.1561   2
  15   1  18 79.6587 45.3602   2
  15   1  18 102.418 37.6863   3
  15  -1  20 57.6580 34.0074   2
  15   1  20-13.1708 21.9494   2
  15   2 -31 294.555 72.2205   3
 -15   2  31 412.735 102.481   2
  15   2 -29 20.9754 22.2142   3
 -15   2  29 0.50954 20.8504   2
  15   2 -27 589.763 95.1399   3
 -15   2  27 772.729 128.090   2
  15   2 -25 332.735 69.5750   3
 -15   2  25 432.976 92.2171   2
  15   2 -23 8.41829 17.6398   3
 -15   2  23 2.82181 16.7059   2
  15   2 -21-14.7815 26.9756   3
 -15   2  21 17.7050 22.6181   2
 -15   2  19 185.742 51.9084   2
  15   2 -19 187.018 46.9047   3
 -15   2  17 195.091 54.4639   2
  15   2 -17 128.979 41.0597   3
  15   2 -15 762.073 93.6476   3
 -15   2  15 806.976 102.717   2
  15   2 -13 3092.87 195.712   3
  15   2 -11 293.232 55.1912   3
  15   2  -9 2811.98 182.863   3
  15   2  -7 69.5033 35.5711   3
  15  -2  -5 1008.05 87.1064   3
  15   2  -5 1035.30 47.3208   2
  15   2  -5 997.957 108.372   3
  15  -2  -3 151.899 33.8388   3
  15   2  -3 99.9179 37.8598   3
  15   2  -3 167.372 23.4516   2
 -15  -2   1 102.965 15.9153   1
  15  -2  -1 228.245 39.5570   3
  15   2  -1 196.376 30.9561   2
  15   2  -1 211.521 49.2892   3
  15   2   1 1187.55 84.1993   2
  15  -2   1 1118.50 83.3522   3
  15   2   1 1164.25 116.430   3
  15  -2   1 966.118 101.231   1
  15  -2   3 274.020 55.2204   1
  15  -2   3 294.668 40.4739   3
  15   2   3 361.104 50.6539   2
  15   2   3 338.492 62.9753   3
  15  -2   5 439.851 48.8940   3
  15   2   5 416.655 58.8138   2
  15   2   5 406.502 69.7511   3
  15  -2   5 363.185 62.8623   1
  15  -2   7 219.852 48.5001   1
  15   2   7 247.866 49.6435   2
  15  -2   7 297.456 40.9257   3
  15   2   7 301.646 62.4418   3
  15  -2   9 405.075 40.0507   3
  15   2   9 495.367 71.2437   2
  15   2   9 559.840 87.9133   3
  15  -2   9 566.026 80.0283   1
  15   2  11 328.133 64.4014   2
  15   2  11 317.673 69.7112   3
  15  -2  11 293.122 59.2546   1
  15   2  13 17.9269 19.5644   2
  15  -2  13-8.95573 15.2158   1
  15   2  13 27.3368 18.9395   3
  15   2  15 0.79838 15.0500   2
  15   2  15-62.2996 35.1243   3
  15   2  17 42.1059 24.3416   2
  15   2  17 105.204 40.9700   3
  15   2  19 15.0767 22.5354   2
  15   2  19 77.3959 36.2128   3
  15   2  21 154.038 66.9808   2
  15   3 -28-18.1744 22.2582   3
  15   3 -26-80.8500 37.4473   3
 -15   3  26 7.98807 23.3846   2
  15   3 -24-2.84567 23.9567   3
 -15   3  24-17.9654 26.5943   2
  15   3 -22 198.882 62.5514   3
 -15   3  22 196.692 73.5379   2
 -15   3  20 230.729 68.8673   2
  15   3 -20 189.802 53.5329   3
 -15   3  18 111.534 48.6409   2
  15   3 -18 39.0842 19.6740   3
 -15   3  16 204.438 59.6842   2
  15   3 -16 95.5339 38.3136   3
  15   3 -14 54.7635 30.6627   3
  15   3 -12 604.612 91.8050   3
  15   3 -10 1124.16 125.417   3
  15   3  -8 818.851 106.118   3
  15   3  -6 561.486 89.2545   3
  15   3  -4 42.8516 32.2578   3
  15   3  -4-0.88915 2.90409   2
  15  -3  -2 333.784 50.4589   3
  15   3  -2 349.790 37.9861   2
  15   3  -2 316.715 67.5175   3
  15  -3   0 402.903 70.8313   1
  15  -3   0 566.735 59.4272   3
  15   3   0 423.829 48.9745   2
  15   3   0 459.010 81.1901   3
  15  -3   2 173.204 32.3156   3
  15  -3   2 142.503 45.5341   1
  15   3   2 130.676 41.3384   3
  15   3   2 152.030 32.3724   2
  15   3   4 1087.17 94.6823   2
  15  -3   4 1044.00 70.8479   3
  15   3   4 984.883 121.878   3
  15  -3   4 1013.74 114.179   1
  15  -3   6 547.198 85.2790   1
  15   3   6 581.641 74.4833   2
  15   3   6 503.614 88.3800   3
  15  -3   8 4.35749 25.8134   1
  15   3   8-10.8917 16.3611   3
  15   3   8 13.5698 14.3833   2
  15  -3  10-20.2420 34.7955   1
  15   3  10 29.9111 22.0770   2
  15   3  10 43.3494 38.9692   3
  15  -3  12 516.244 86.7676   1
  15   3  12 587.919 91.0817   2
  15   3  12 729.721 118.715   3
  15  -3  14 162.567 51.6918   1
  15   3  14 72.8034 40.5497   2
  15   3  14 173.336 63.1524   3
  15   3  16 34.8256 28.3801   2
  15   3  16 47.4948 24.2886   3
  15   3  18 82.0924 43.1599   2
  15   3  18 118.247 35.7538   3
  15   4 -23 210.275 64.2843   3
 -15   4  21 13.9133 39.0343   2
  15   4 -21 2.14334 17.4567   3
 -15   4  19 57.2017 30.1003   2
  15   4 -19 129.937 52.3029   3
  15   4 -17 565.953 102.442   3
  15   4 -15 405.334 83.3436   3
  15   4 -13 354.277 77.2566   3
  15   4 -11 140.656 51.2545   3
  15   4  -9 1032.68 133.414   3
  15   4  -7 866.783 126.679   3
  15   4  -5 199.632 57.9398   3
  15   4  -3 69.3345 36.3265   3
  15   4  -1 1105.61 142.326   3
  15  -4  -1 1192.90 138.544   1
  15  -4   1 679.041 102.086   1
  15   4   1 518.631 97.6009   3
  15   4   3 501.573 66.7550   2
  15  -4   3 510.712 88.9619   1
  15   4   3 426.451 88.2736   3
  15   4   5 15.4239 20.2836   2
  15   4   5 38.8821 43.4810   3
  15  -4   5-4.77807 25.1876   1
  15  -4   7 16.1483 26.9260   1
  15   4   7 46.4004 21.4309   2
  15   4   7-40.0998 31.3437   3
  15   4   9 97.0024 41.3981   2
  15  -4   9 194.929 63.5074   1
  15   4   9 105.573 58.2016   3
  15   4  11 718.968 107.064   2
  15  -4  11 746.772 118.160   1
  15   4  11 656.666 123.920   3
  15  -4  13 502.266 103.428   1
  15   4  13 323.037 83.2964   3
  15   4  13 488.061 94.3670   2
  15  -4  15-0.74369 22.1820   1
  15   4  15 24.5893 20.4379   2
  15   4  17 51.6711 35.1289   2
  15   5 -18 77.4492 41.7279   3
  15   5 -16 39.5709 49.7543   3
  15   5 -14 78.4736 43.1511   3
  15   5 -12 234.120 72.8731   3
  15   5 -10 5.07917 32.8169   3
  15   5  -8-1.11916 41.6277   3
  15   5  -6 82.4975 50.3837   3
  15   5  -4 73.7991 43.7048   3
  15   5  -2-10.0142 22.8343   3
  15  -5   0 40.2277 41.2933   1
  15   5   0-50.3299 36.4052   3
  15  -5   2 30.6571 29.7575   1
  15   5   2 106.999 63.4094   3
  15  -5   4-42.0148 41.3387   1
  15   5   4-3.73272 27.9555   3
  16   0 -30 65.3053 37.8508   3
  16   0 -28 140.287 51.2310   3
  16   0 -26 88.0736 40.1985   3
  16   0 -24 345.949 75.5007   3
 -16   0  24 253.010 55.0327   2
  16   0 -22 788.028 103.494   3
 -16   0  22 779.373 87.8900   2
 -16   0  20 31.7091 19.6015   2
  16   0 -20-2.56242 18.2900   3
  16   0 -18 242.555 51.1070   3
  16   0 -18 60.7609 20.1723   2
  16   0 -16 260.025 53.5641   3
  16   0 -16 167.091 31.3466   2
  16   0 -14 368.287 62.1071   3
  16   0 -14 372.635 46.1848   2
  16   0 -12 253.969 39.7545   2
  16   0 -12 329.358 57.1815   3
  16   0 -10 18.5313 15.4515   3
  16   0 -10 8.61835 13.3041   2
  16   0  -8 258.631 48.7480   3
  16   0  -8 244.173 43.0122   2
  16   0  -6 533.074 66.7591   3
 -16   0   6 688.582 70.7393   1
  16   0  -6 664.386 71.9379   2
  16   0  -4 9.23724 16.9729   3
 -16   0   4 23.9147 14.5013   1
  16   0  -2 298.113 48.6959   3
 -16   0   2 270.845 42.8741   1
  16   0   0 234.422 43.5854   3
  16   0   2 383.337 57.8390   3
  16   0   4 4045.42 201.798   3
  16   0   6 2769.65 165.775   3
  16   0   8 8054.42 318.260   3
  16   0  10 573.113 57.9270   1
  16   0  10 545.748 76.3287   3
  16   0  12 574.348 86.5991   2
  16   0  12 902.449 98.0547   3
  16   0  12 687.231 64.8379   1
  16   0  14 706.050 86.9599   3
  16   0  14 832.149 110.162   2
  16   0  16 461.673 86.2132   2
  16   0  18 247.093 69.0886   2
  16   0  20 144.144 58.2651   2
  16   1 -29 141.804 55.2557   3
  16   1 -27 1022.15 130.798   3
 -16   1  27 1374.01 154.281   2
  16   1 -25 235.543 63.4471   3
 -16   1  25 256.501 67.5179   2
  16   1 -23 686.106 102.719   3
 -16   1  23 668.552 97.0580   2
  16   1 -21 888.777 111.468   3
 -16   1  21 836.970 108.912   2
 -16   1  19 247.166 59.3565   2
  16   1 -19 160.822 47.4977   3
  16   1 -17 924.734 109.370   3
 -16   1  17 1069.77 110.195   2
  16  -1 -15 810.266 90.0753   3
  16   1 -15 989.618 107.373   3
  16   1 -15 345.080 31.0311   2
  16   1 -13 861.702 47.4361   2
  16  -1 -13 1675.79 127.744   3
  16   1 -13 1855.38 139.077   3
  16  -1 -11 1362.78 110.810   3
  16   1 -11 1334.14 118.530   3
  16   1 -11 724.127 45.1218   2
  16  -1  -9 623.036 74.2933   3
  16   1  -9 714.552 83.4941   3
  16   1  -9 310.053 33.5669   2
  16  -1  -7 127.292 32.6556   3
  16   1  -7 102.028 32.6394   3
  16   1  -7 74.3621 17.8596   2
  16  -1  -5 2940.00 159.939   3
  16   1  -5 3112.06 180.945   3
  16   1  -5 2986.32 138.649   2
 -16  -1   3 237.584 32.2963   1
  16  -1  -3 207.432 40.2261   3
  16   1  -3 193.328 45.8305   3
  16  -1  -1 1635.22 110.836   3
  16   1  -1 1494.79 123.414   3
 -16  -1   1 1360.98 78.0736   1
  16  -1   1 3.36299 13.5207   3
  16   1   1-10.4429 11.2354   3
  16   1   1 16.6129 13.8577   2
  16   1   3 119.603 32.1213   2
  16  -1   3 81.9775 23.6863   3
  16   1   3 112.868 38.2914   3
  16  -1   5 2280.57 134.967   3
  16   1   5 2208.76 160.492   3
  16  -1   5 2259.10 140.968   1
  16   1   5 2218.21 146.772   2
  16  -1   7 1395.05 106.446   3
  16   1   7 1395.84 128.782   3
  16  -1   7 1399.26 111.366   1
  16   1   7 1086.21 109.845   2
  16  -1   9 1068.39 91.9432   3
  16   1   9 973.659 110.696   3
  16  -1   9 952.282 90.5685   1
  16   1   9 957.907 103.527   2
  16   1  11 24.5874 27.3566   2
  16  -1  11-3.98186 15.3041   1
  16  -1  11 24.1065 12.3910   3
  16   1  11-23.3229 22.9994   3
  16   1  13 1333.97 137.546   3
  16  -1  13 1162.36 107.819   1
  16   1  13 1008.88 121.268   2
  16   1  15 1793.21 161.997   3
  16  -1  15 1535.39 126.252   1
  16   1  15 1723.04 165.865   2
  16  -1  17 173.881 53.9102   2
  16   1  17 160.632 54.3391   2
  16   1  17 301.452 71.8331   3
  16  -1  19-17.3772 21.8243   2
  16   1  19 36.0113 29.3749   2
  16   2 -30-34.2348 27.7248   3
 -16   2  30-14.2171 25.1970   2
  16   2 -28-43.0124 30.1984   3
 -16   2  28 112.188 66.1679   2
  16   2 -26 462.912 85.9483   3
 -16   2  26 654.426 116.051   2
  16   2 -24 66.4255 41.1418   3
 -16   2  24 116.996 48.0326   2
  16   2 -22 62.3560 30.9168   3
 -16   2  22 90.0175 43.1141   2
 -16   2  20 217.388 59.2503   2
  16   2 -20 211.154 55.2445   3
 -16   2  18 146.928 51.7306   2
  16   2 -18 74.2602 29.6734   3
  16   2 -16 1187.68 122.634   3
  16   2 -14 396.379 72.5225   3
  16   2 -12 811.698 100.289   3
  16   2 -10 11.8779 16.9415   3
  16   2  -8 175.933 47.9887   3
  16  -2  -6 537.211 63.3220   3
  16   2  -6 588.375 85.6107   3
  16   2  -6 195.163 16.0310   2
  16   2  -4 812.553 50.8936   2
  16  -2  -4 899.128 83.1246   3
  16   2  -4 898.401 103.938   3
  16  -2  -2 262.107 44.0644   3
 -16  -2   2 67.9748 14.8471   1
  16   2  -2 212.539 30.9029   2
  16   2  -2 214.586 53.3049   3
  16   2   0 1666.15 99.9488   2
  16  -2   0 1695.13 109.993   3
  16   2   0 1707.50 147.274   3
  16  -2   2 41.1923 18.7821   3
  16   2   2 57.5456 23.3082   2
  16   2   2 5.96531 22.4713   3
  16  -2   2 70.7169 33.5299   1
  16   2   4 625.415 72.1219   2
  16  -2   4 722.363 66.1419   3
  16  -2   4 610.530 80.6918   1
  16   2   4 641.208 88.8476   3
  16   2   6 29.0900 15.8636   2
  16  -2   6 81.0492 25.7310   3
  16  -2   6 28.2491 21.6304   1
  16   2   6 113.337 42.1680   3
  16   2   8 216.807 48.3401   2
  16  -2   8 266.175 39.1751   3
  16   2   8 329.891 68.7719   3
  16  -2   8 258.391 57.2610   1
  16   2  10 954.919 106.407   2
  16   2  10 1083.44 129.119   3
  16  -2  10 790.871 98.1553   1
  16  -2  12 38.2096 30.7560   1
  16   2  12 14.9307 21.7115   2
  16   2  12-2.18010 16.1686   3
  16   2  14 592.531 92.0416   2
  16  -2  14 429.170 73.0079   1
  16   2  14 583.665 102.416   3
  16   2  16 73.9930 42.7348   2
  16   2  16 118.880 44.3708   3
  16   2  18 162.600 54.6282   2
  16   2  18 84.1309 40.9420   3
  16   2  20 6.84072 36.2825   2
  16   3 -27-41.1545 29.4767   3
  16   3 -25 1.91489 15.7680   3
 -16   3  25 7.41459 31.6288   2
 -16   3  23 154.911 64.0832   2
  16   3 -23 75.4053 40.3001   3
 -16   3  21 56.4826 38.2248   2
  16   3 -21 7.84504 18.4899   3
 -16   3  19 53.8698 45.5047   2
  16   3 -19 41.9614 31.3716   3
 -16   3  17 53.0653 28.5926   2
  16   3 -17 8.44963 26.1127   3
  16   3 -15-8.78029 14.8619   3
  16   3 -13 536.489 89.5031   3
  16   3 -11 718.968 101.775   3
  16   3  -9-2.94141 27.4245   3
  16   3  -7 86.5530 36.0116   3
  16   3  -5 130.771 46.0351   3
  16  -3  -3 19.0509 20.2116   3
  16   3  -3 0.10082 4.58128   2
  16   3  -3 3.30556 18.1114   3
  16  -3  -1 472.469 61.1337   3
  16   3  -1 497.883 49.6203   2
  16   3  -1 425.527 81.4906   3
  16  -3   1 177.697 47.2840   1
  16  -3   1 236.964 38.3609   3
  16   3   1 183.103 51.3044   3
  16   3   1 224.419 36.4827   2
  16  -3   3 384.870 46.5280   3
  16  -3   3 371.911 72.5171   1
  16   3   3 394.409 80.6326   3
  16   3   3 382.102 54.2922   2
  16  -3   5 74.0500 31.7590   1
  16   3   5 109.584 43.2252   3
  16   3   5 101.959 30.6243   2
  16   3   7 183.836 57.8747   3
  16   3   7 172.199 44.0814   2
  16  -3   7 150.929 47.1599   1
  16  -3   9-6.20323 21.8136   1
  16   3   9-17.8353 21.0139   2
  16   3   9-24.8269 25.4951   3
  16   3  11 112.625 46.8603   2
  16   3  11 135.831 48.6054   3
  16  -3  11 81.1342 41.4924   1
  16  -3  13 265.872 65.8495   1
  16   3  13 326.908 71.2362   2
  16   3  13 330.669 81.0072   3
  16  -3  15-80.6044 40.4953   1
  16   3  15-13.7992 19.4214   2
  16   3  15 88.4175 55.4000   3
  16  -3  17 42.0535 41.1883   1
  16   3  17 24.7871 26.2722   2
  16   3  17 21.7345 29.8950   3
  16   3  19 115.515 57.5885   3
  16   4 -24 88.6137 43.1063   3
  16   4 -22 43.8335 32.2617   3
 -16   4  20 95.3500 50.2321   2
  16   4 -20 93.1779 46.7591   3
  16   4 -18 185.774 56.9952   3
  16   4 -16 166.328 61.8104   3
  16   4 -14 369.574 84.2770   3
  16   4 -12 403.905 87.5497   3
  16   4 -10 1457.59 166.417   3
  16   4  -8 31.0925 33.4611   3
  16   4  -6 204.585 66.7440   3
  16   4  -4 64.2474 39.4401   3
  16   4  -2 80.3951 40.1214   3
  16   4   0 79.9230 45.6261   3
  16  -4   0 58.8711 30.3991   1
  16  -4   2 59.6066 39.9216   1
  16   4   2-5.13756 33.6932   3
  16  -4   4 20.3293 23.6791   1
  16   4   4-10.1173 30.0076   3
  16  -4   6 38.2539 24.7928   1
  16   4   6 19.3568 22.0077   3
  16   4   8 87.5281 38.9254   2
  16   4   8 47.6102 40.7147   3
  16  -4   8 36.7231 39.2713   1
  16   4  10 34.0684 31.2907   2
  16  -4  10 34.4388 32.7414   1
  16   4  10-20.6326 28.7794   3
  16  -4  12 66.4982 38.5095   1
  16   4  12 71.9266 56.4083   3
  16   4  12 75.8527 36.3099   2
  16  -4  14 79.9352 55.6573   1
  16   4  14 105.899 43.4730   2
  16   4  16 22.3566 25.0388   2
  16   5 -19 12.2315 23.1945   3
  16   5 -17 20.5582 26.7865   3
  16   5 -15 68.8557 52.8432   3
  16   5 -13-9.23061 22.4294   3
  16   5 -11 81.9367 42.3359   3
  16   5  -9-50.1963 34.7284   3
  16   5  -7-47.0174 36.1452   3
  16   5  -5-65.8989 40.8599   3
  16   5  -3 45.6972 36.1754   3
  16   5  -1 30.9473 48.3875   3
  16  -5   1 72.3093 42.3191   1
  16   5   1 25.3149 40.2559   3
  17   0 -29 51.5805 31.4045   3
  17   0 -27-7.55087 27.2352   3
  17   0 -25-17.0595 23.1979   3
  17   0 -23 53.3729 35.8275   3
  17   0 -21 9.98520 22.7899   3
 -17   0  21 36.6572 23.1851   2
  17   0 -19-15.3420 18.9149   3
  17   0 -17-13.0906 14.9398   3
  17   0 -15 8.79999 17.7167   3
  17   0 -15-40.7418 16.6366   2
  17   0 -13 48.1979 18.1337   2
  17   0 -13 2.01813 15.1926   3
  17   0 -11-9.62062 21.9675   3
  17   0 -11-10.0915 10.8267   2
  17   0  -9-5.49156 14.9512   3
  17   0  -9 1.23946 9.52104   2
  17   0  -7-12.8655 10.1815   3
  17   0  -7 4.17045 10.7101   2
  17   0  -5-3.11618 16.9934   2
  17   0  -5-9.81144 17.7455   3
 -17   0   5-16.9348 9.25930   1
  17   0  -3-1.61124 13.7542   3
 -17   0   3-2.98333 11.9361   1
  17   0  -1-5.21639 12.9553   3
  17   0   1-1.01946 12.7555   3
  17   0   3 0.42075 11.2871   3
  17   0   5 7.92254 21.0246   3
  17   0   7-6.90828 15.4244   3
  17   0   9-1.92872 18.2563   3
  17   0  11 24.6572 21.8770   2
  17   0  11-7.77710 11.4230   1
  17   0  11-15.9890 16.4849   3
  17   0  13-45.7426 31.8211   2
  17   0  13 21.3241 20.7013   3
  17   0  15 17.9318 18.0169   2
  17   0  17 27.2610 31.0462   2
  17   0  19 19.5630 20.1717   2
  17   1 -28 403.136 84.4480   3
  17   1 -26 10.2355 27.9579   3
 -17   1  26-8.94681 20.2647   2
  17   1 -24 314.411 71.1650   3
 -17   1  24 319.917 70.4851   2
 -17   1  22 49.6823 34.2651   2
  17   1 -22 54.7127 28.3313   3
  17   1 -20 384.369 77.3346   3
 -17   1  20 391.868 74.1344   2
  17  -1 -18 127.598 43.6785   3
  17   1 -18 82.3607 35.8622   3
  17  -1 -16 14.8307 19.3552   3
  17   1 -16-38.5487 24.3803   3
  17  -1 -14 299.788 55.4334   3
  17   1 -14 317.161 63.7697   3
  17  -1 -12 159.303 40.8327   3
  17   1 -12 307.863 60.6855   3
  17   1 -12 68.1043 13.6909   2
  17  -1 -10 645.961 76.7565   3
  17   1 -10 660.936 85.6813   3
  17   1 -10 214.740 26.6820   2
  17  -1  -8 15.8080 17.3667   3
  17   1  -8 11.5307 12.3243   3
  17   1  -8-13.5053 9.42578   2
  17  -1  -6 2.35026 10.7574   3
  17   1  -6 38.8527 26.5414   3
  17   1  -6 18.4417 11.8675   2
 -17  -1   4 48.4780 17.4922   1
  17  -1  -4 42.5044 22.4266   3
  17   1  -4 7.78226 17.4666   3
 -17  -1   2 25.0212 11.9528   1
  17  -1  -2 11.0654 13.3619   3
  17   1  -2 39.5243 24.3098   3
  17  -1   0 1865.77 122.938   3
  17   1   0 1870.34 143.613   3
  17   1   2 96.4178 29.2877   2
  17  -1   2 106.580 29.2497   3
  17   1   2 70.6481 27.6269   3
  17   1   4 175.565 42.0945   2
  17  -1   4 215.065 41.5492   3
  17   1   4 163.620 47.6007   3
  17   1   6 532.524 76.1981   2
  17  -1   6 678.235 75.6662   3
  17  -1   6 712.497 78.2602   1
  17   1   6 596.736 85.7074   3
  17  -1   8 888.687 87.2903   3
  17   1   8 924.970 108.642   3
  17  -1   8 696.305 81.6170   1
  17   1   8 837.656 96.9092   2
  17   1  10 9.54224 19.0695   2
  17  -1  10-13.1118 25.4076   1
  17  -1  10 28.2040 17.1472   3
  17   1  10-2.90177 16.9912   3
  17   1  12 18.5002 25.7683   2
  17   1  12 0.78411 22.2091   3
  17  -1  12 0.51634 15.4541   1
  17   1  14 213.800 62.4379   2
  17  -1  14 174.413 45.0088   1
  17   1  14 296.113 66.5299   3
  17   1  16 175.769 55.2426   2
  17   1  16 137.702 49.7445   3
  17  -1  16 121.717 48.1185   2
  17  -1  18 1.24238 29.3092   2
  17   1  18 2.50626 22.5144   2
  17   2 -29 114.797 46.5407   3
 -17   2  29 186.860 69.9899   2
  17   2 -27 438.576 87.2897   3
 -17   2  27 427.677 103.471   2
  17   2 -25 213.462 67.4477   3
 -17   2  25 232.800 69.3555   2
 -17   2  23-8.31367 24.9969   2
  17   2 -23 19.6106 22.2184   3
 -17   2  21 74.8998 35.5421   2
  17   2 -21 58.4529 30.2276   3
 -17   2  19 229.037 59.7063   2
  17   2 -19 168.817 53.5971   3
  17   2 -17 183.775 50.3956   3
  17   2 -15 593.502 87.8318   3
  17   2 -13-8.55369 19.5516   3
  17   2 -11 668.371 94.1884   3
  17  -2  -9 626.478 74.2661   3
  17   2  -9 680.326 97.1296   3
  17  -2  -7 43.3327 23.3270   3
  17   2  -7 74.4072 33.2526   3
  17  -2  -5 25.0251 19.8152   3
  17   2  -5 22.0543 11.6979   2
  17   2  -5-0.19244 18.4974   3
  17   2  -5 2.50833 5.46638   2
  17   2  -3 476.730 44.0191   2
  17  -2  -3 524.022 64.6262   3
  17   2  -3 380.580 74.2025   3
  17  -2  -1 4.37581 14.8102   3
  17   2  -1 9.04187 15.0671   2
  17   2  -1-7.75700 22.5711   3
  17   2   1 2418.27 131.512   2
  17  -2   1 2297.24 131.639   3
  17   2   1 2230.15 174.235   3
  17  -2   3 189.906 34.0558   3
  17   2   3 219.538 41.6803   2
  17   2   3 216.964 54.4152   3
  17  -2   3 212.804 50.1597   1
  17  -2   5 258.517 57.6427   1
  17   2   5 138.634 35.9905   2
  17  -2   5 156.348 32.8421   3
  17   2   5 186.545 51.6856   3
  17   2   7 129.032 34.2305   2
  17  -2   7 136.964 39.5067   1
  17  -2   7 172.665 31.6567   3
  17   2   7 94.8464 42.1300   3
  17   2   9 653.923 88.4931   2
  17   2   9 641.419 98.5905   3
  17  -2   9 543.639 84.0996   1
  17  -2  11 524.479 83.4486   1
  17   2  11 644.078 91.8829   2
  17   2  11 564.922 97.0586   3
  17   2  13 25.5850 15.8576   2
  17   2  13-5.21555 27.4218   3
  17  -2  13 20.0273 23.3056   1
  17  -2  15 25.6101 18.9266   1
  17   2  15 27.0810 24.6275   2
  17   2  15 89.2262 42.2984   3
  17  -2  17 535.764 86.2922   1
  17   2  17 674.746 112.550   2
  17   2  17 766.598 124.527   3
  17   2  19 200.906 75.2330   2
  17   2  19 299.502 80.8802   3
 -17   3  26 179.878 71.5288   2
  17   3 -26 70.9126 38.8738   3
 -17   3  24 160.498 62.5341   2
  17   3 -24 10.5913 21.9264   3
 -17   3  22 199.575 65.1612   2
  17   3 -22 153.326 51.8392   3
 -17   3  20 165.126 58.4494   2
  17   3 -20 161.554 52.5292   3
  17   3 -18 113.491 37.4060   3
  17   3 -16 90.7423 42.6527   3
  17   3 -14 192.544 58.3498   3
  17   3 -12 220.456 57.0365   3
  17   3 -10 191.771 62.1192   3
  17   3  -8 20.1977 22.2113   3
  17   3  -6 110.637 41.9282   3
  17  -3  -4 600.577 70.8429   3
  17   3  -4 523.767 92.4930   3
  17  -3  -2 213.825 41.1132   3
  17   3  -2 215.022 58.0715   3
  17  -3   0 140.737 31.1161   3
  17   3   0 81.8567 35.9608   3
  17   3   0 118.324 27.0127   2
  17  -3   2 47.9777 28.6183   1
  17  -3   2 75.5581 22.2731   3
  17   3   2 60.4619 34.9314   3
  17   3   2 78.2022 25.6555   2
  17   3   4 819.818 83.9404   2
  17  -3   4 809.771 106.335   1
  17   3   4 799.251 115.884   3
  17  -3   6 213.056 54.4229   1
  17   3   6 125.401 52.5543   3
  17   3   6 150.875 41.1566   2
  17   3   8 19.1966 10.7711   2
  17   3   8 15.1334 20.5275   3
  17  -3   8 90.9158 41.1797   1
  17  -3  10 15.3688 33.0068   1
  17   3  10-11.4932 17.6414   2
  17   3  10 44.5921 38.9102   3
  17  -3  12 295.335 67.9548   1
  17   3  12 290.796 66.3519   2
  17   3  12 361.727 91.8193   3
  17  -3  14 1.62187 29.3533   1
  17   3  14 21.1967 21.7029   2
  17  -3  16 119.811 42.8692   1
  17   3  16 131.518 52.6357   2
  17   3  16 227.704 72.4294   3
  17  -3  18 169.906 59.5177   1
  17   3  18 30.1177 32.4565   2
  17   4 -23 236.182 69.6389   3
  17   4 -21 65.6094 48.1133   3
  17   4 -19 459.911 94.0154   3
  17   4 -17 413.182 92.1888   3
  17   4 -15 50.2880 36.9537   3
  17   4 -13 1370.20 163.673   3
  17   4 -11 15.3145 33.3696   3
  17   4  -9 3682.52 278.555   3
  17   4  -7 928.798 138.078   3
  17   4  -5 14.4149 25.2818   3
  17  -4  -3 78.4961 30.8595   3
  17   4  -3 34.8566 45.2097   3
  17   4  -1 73.7635 40.6089   3
  17   4   1 552.103 108.034   3
  17  -4   1 567.691 102.020   1
  17  -4   3 580.425 104.480   1
  17   4   3 499.099 102.611   3
  17  -4   5 58.6265 36.5128   1
  17   4   5 40.5381 37.2061   3
  17  -4   7 31.6850 33.4972   1
  17   4   7 71.4312 52.2401   3
  17   4   9 393.004 94.3610   3
  17  -4   9 440.415 90.6576   1
  17  -4  11 98.7035 57.5216   1
  17  -4  13-46.4519 42.6028   1
  17   5 -14 89.5220 46.0774   3
  17   5 -12 83.7795 48.6019   3
  17   5 -10 63.1324 41.0253   3
  17   5  -8 44.6962 47.2928   3
  17   5  -6 58.0945 41.1013   3
  17   5  -4 80.3030 60.0229   3
  18   0 -28 71.3729 38.6099   3
  18   0 -26 6.57139 24.0630   3
  18   0 -24 66.5581 32.4499   3
  18   0 -22 390.130 77.9398   3
  18   0 -20 232.119 54.3385   3
  18   0 -18 60.6038 27.0053   3
  18   0 -16 1370.92 130.372   3
  18   0 -14 23.5581 28.9379   3
  18   0 -14 6.79197 11.2198   2
  18   0 -12 8.13281 10.4638   2
  18   0 -12 33.6415 28.2134   3
  18   0 -10 16.4396 11.0143   3
  18   0 -10-1.44818 10.7958   2
  18   0  -8 2271.29 155.911   3
  18   0  -8 2191.43 139.602   2
  18   0  -6 500.918 70.3236   3
  18   0  -6 447.369 65.4955   2
  18   0  -4 52.9732 25.9019   2
  18   0  -4 31.0362 12.2916   3
 -18   0   4 7.63496 11.5606   1
  18   0  -2 57.8524 33.5925   3
  18   0   0 2313.97 154.520   3
  18   0   2 1364.17 117.579   3
  18   0   4 141.408 41.4474   3
  18   0   6 2145.18 156.550   3
  18   0   8 5.04179 15.3415   3
  18   0  10 362.643 65.5825   3
  18   0  10 324.059 65.5754   2
  18   0  12 796.031 106.904   2
  18   0  12 815.772 100.788   3
  18   0  14 79.1898 37.4234   2
  18   0  16 8.72448 22.8495   2
  18   0  18 558.467 103.812   2
  18   1 -27 31.2283 31.9756   3
  18  -1 -25 33.3423 24.8032   3
 -18   1  25 42.2791 29.1815   2
  18   1 -25 19.7030 24.6365   3
  18  -1 -23 134.857 44.8390   3
 -18   1  23 189.503 55.3274   2
  18   1 -23 155.379 54.6712   3
  18  -1 -21 216.128 56.0674   3
  18   1 -21 284.195 67.9432   3
 -18   1  21 367.975 71.2347   2
  18  -1 -19 66.9797 31.9922   3
  18   1 -19 109.765 41.3316   3
  18  -1 -17 1585.16 137.239   3
  18   1 -17 1970.27 165.413   3
  18  -1 -15 31.4762 23.1321   3
  18   1 -15 59.9142 38.3585   3
  18  -1 -13 3084.52 188.726   3
  18   1 -13 3264.35 202.492   3
  18  -1 -11 2136.86 144.761   3
  18   1 -11 2251.46 161.202   3
  18  -1  -9 687.731 81.6665   3
  18   1  -9 756.761 91.4510   3
  18   1  -9 224.463 30.7556   2
  18  -1  -7 1291.23 108.441   3
  18   1  -7 1342.38 122.381   3
  18   1  -7 399.291 47.4654   2
  18  -1  -5 3170.94 174.581   3
  18   1  -5 1816.25 121.101   2
  18   1  -5 3273.07 194.151   3
 -18  -1   5 2936.88 140.591   1
  18  -1  -3 339.830 55.2751   3
  18   1  -3 273.276 55.5156   3
 -18  -1   3 262.153 39.0980   1
  18  -1  -1 101.694 31.0026   3
  18   1  -1 57.1080 25.3116   3
  18  -1   1 162.857 37.2461   3
  18   1   1 159.386 43.7963   3
  18   1   1 214.410 42.2533   2
  18   1   3 362.757 58.3102   2
  18  -1   3 417.643 59.8258   3
  18   1   3 455.922 73.8756   3
  18  -1   5 4826.60 222.587   3
  18   1   5 4635.66 251.888   3
  18   1   5 4626.85 232.765   2
  18   1   7 11.6254 18.9767   2
  18  -1   7 51.2256 27.9032   1
  18  -1   7 69.9888 32.8205   3
  18   1   7 21.8819 19.0036   3
  18  -1   9 19.4414 19.8014   1
  18   1   9 22.5604 21.3241   2
  18  -1   9 34.0929 19.5587   3
  18   1   9 13.9560 22.7513   3
  18   1  11 21.9923 16.2048   2
  18  -1  11-22.0483 19.4875   1
  18   1  11-5.47276 19.9128   3
  18   1  13 136.651 50.3154   2
  18  -1  13 165.595 38.1539   1
  18   1  13 201.577 57.1579   3
  18   1  15 262.950 71.2760   2
  18   1  15 301.044 71.7967   3
  18  -1  17 56.5074 43.4156   2
  18   1  17 57.7464 44.8403   2
 -18   2  28 111.522 52.1644   2
 -18   2  26 695.461 119.817   2
  18   2 -26 649.886 107.276   3
 -18   2  24 71.7910 40.3236   2
  18   2 -24 27.7652 26.6878   3
 -18   2  22 281.256 74.9155   2
  18   2 -22 285.718 68.3685   3
  18   2 -20 40.3146 28.7618   3
  18   2 -18 53.7694 34.6305   3
  18   2 -16 65.4280 33.2890   3
  18   2 -14 247.270 57.7075   3
  18  -2 -12 28.7278 19.2263   3
  18   2 -12 39.4040 27.8835   3
  18  -2 -10 7.27279 12.7050   3
  18   2 -10 17.2496 25.2487   3
  18  -2  -8 226.058 48.8873   3
  18   2  -8 263.174 60.8489   3
  18  -2  -6 187.333 41.5870   3
  18   2  -6 197.825 53.3606   3
  18   2  -6 130.336 16.6341   2
  18   2  -4 1955.89 91.3041   2
  18  -2  -4 1944.50 134.694   3
  18   2  -4 2008.56 168.150   3
  18  -2  -2 86.6758 28.3123   3
  18   2  -2 120.676 26.2003   2
  18   2  -2 109.037 44.4674   3
  18  -2   0 294.169 49.7919   3
  18   2   0 213.540 37.7545   2
  18   2   0 139.627 44.5968   3
  18  -2   2 33.8012 16.6103   3
  18   2   2 29.1642 11.9613   2
  18   2   2 51.0536 33.6794   3
  18  -2   4 293.907 60.3343   1
  18   2   4 226.506 45.6533   2
  18  -2   4 324.822 48.9309   3
  18   2   4 300.736 63.7014   3
  18  -2   6 13.4083 15.6986   1
  18   2   6 2.83694 13.1038   2
  18  -2   6-0.16984 9.28881   3
  18   2   6 2.97655 21.6144   3
  18  -2   8 20.4391 18.0040   1
  18   2   8 18.3442 17.2955   2
  18   2   8 39.0529 28.1464   3
  18   2  10 378.500 72.7851   2
  18  -2  10 430.213 71.2018   1
  18   2  10 524.008 97.0861   3
  18   2  12 88.4063 36.9051   2
  18   2  12 58.0740 43.5458   3
  18  -2  12 23.9812 20.0841   1
  18  -2  14 34.4698 28.7061   1
  18   2  14 78.8657 39.2710   2
  18   2  14 71.2309 40.0303   3
  18   2  16 20.3980 22.7023   2
  18  -2  16-16.9374 22.2847   1
  18   2  16-49.2252 36.0703   3
  18   2  18 89.9892 44.2550   2
  18   2  18 114.924 50.8809   3
 -18   3  25 100.849 50.3070   2
  18   3 -25 7.64359 20.5493   3
 -18   3  23-0.51207 19.9404   2
  18   3 -23 16.4142 26.0045   3
  18   3 -21 38.7534 31.4291   3
  18   3 -19 5.98135 19.7561   3
  18   3 -17-10.8025 19.1043   3
  18   3 -15 277.166 66.0600   3
  18   3 -13-28.9172 25.0766   3
  18   3 -11 15.5264 18.4721   3
  18   3  -9 10.7454 24.3287   3
  18  -3  -7 224.900 47.8311   3
  18   3  -7 179.134 54.2564   3
  18  -3  -5 33.4351 23.2638   3
  18   3  -5 64.2489 35.3816   3
  18  -3  -3 86.0611 29.0111   3
  18   3  -3 110.251 46.9768   3
  18  -3  -1 18.6335 19.2629   3
  18   3  -1-3.30947 16.7295   3
  18  -3   1 28.8953 17.2085   3
  18   3   1 5.76898 35.1162   3
  18  -3   3 275.054 65.8521   1
  18   3   3 264.165 68.7652   3
  18   3   3 258.459 47.3340   2
  18  -3   5 156.768 54.3234   1
  18   3   5 138.904 54.2788   3
  18   3   5 112.182 32.8302   2
  18  -3   7-42.1118 38.2140   1
  18   3   7-21.8372 18.4880   2
  18   3   7-13.6206 25.1796   3
  18  -3   9-8.65177 22.6975   1
  18   3   9 32.8655 21.3737   2
  18   3   9 16.2050 22.8400   3
  18   3  11 36.8558 25.1008   2
  18   3  11 7.19176 20.0358   3
  18  -3  11 41.9986 31.8022   1
  18  -3  13 495.815 91.4381   1
  18   3  13 410.319 87.0520   2
  18   3  13 617.777 123.457   3
  18  -3  15-36.1639 33.3029   1
  18   3  15-23.2174 25.8608   2
  18   3  15 7.57152 38.7547   3
  18   3  17-65.8098 39.5385   2
  18  -3  17 1.23406 24.3691   1
  18   4 -20 275.586 79.6375   3
  18   4 -18 50.7948 28.0164   3
  18   4 -16 131.754 55.7748   3
  18   4 -14 212.726 72.9929   3
  18   4 -12 110.902 59.9853   3
  18   4 -10 145.487 53.5962   3
  18   4  -8 106.930 54.8259   3
  18   4  -6 89.3562 53.6176   3
  18  -4  -4 32.6689 21.4356   3
  18   4  -4 101.165 41.6398   3
  18   4  -2 26.4952 40.4221   3
  18   4   0 47.4475 39.0548   3
  18   4   2 88.7520 52.9380   3
  18  -4   2 18.7742 22.8767   1
  18  -4   4 52.8996 37.1237   1
  18   4   4 68.9254 44.4368   3
  18  -4   6 76.6593 39.8212   1
  18   4   6 84.2278 57.4043   3
  18  -4   8-12.8604 20.2066   1
  18   4   8 34.1418 31.2176   3
  18  -4  10 130.138 42.5294   1
  19   0 -25 24.1586 24.5449   3
  19   0 -23 51.7665 31.6026   3
  19   0 -21-3.56266 16.3574   3
  19   0 -19 29.2097 43.6867   3
  19   0 -17-6.77141 17.9843   3
  19   0 -15 15.8813 25.7535   3
  19   0 -13-2.85033 16.4267   3
  19   0 -11-61.9171 28.3132   3
  19   0 -11-37.0270 17.8545   2
  19   0  -9 0.57819 18.3718   3
  19   0  -9-12.6981 13.8564   2
  19   0  -7 34.1555 24.8252   3
  19   0  -7 15.7956 19.3224   2
  19   0  -5-15.7830 24.0045   3
  19   0  -3 1.65784 15.9020   3
  19   0  -1 7.19535 18.8012   3
  19   0   1 22.6384 25.4773   3
  19   0   3 11.6805 18.9277   3
  19   0   5-1.81548 16.0712   3
  19   0   7 32.3534 21.0159   3
  19   0   9 50.6799 24.5090   3
  19   0  11 32.2839 27.9413   2
  19   0  11 41.5584 25.1595   3
  19   0  13-13.7285 19.7093   2
  19   0  15 8.36219 31.5018   2
  19   0  17 8.01286 22.0836   2
  19   1 -26 5.04898 25.2650   3
  19  -1 -24 20.6936 32.0021   3
  19   1 -24 11.9986 17.8960   3
  19  -1 -22 190.785 54.0493   3
  19   1 -22 207.989 61.3850   3
  19  -1 -20 101.632 36.2474   3
  19   1 -20-10.0826 18.7930   3
  19  -1 -18 66.8737 32.0021   3
  19   1 -18 45.1752 33.3652   3
  19  -1 -16 1164.24 118.429   3
  19   1 -16 1031.65 118.866   3
  19  -1 -14 142.131 44.4665   3
  19   1 -14 213.390 54.9002   3
  19  -1 -12 424.319 68.6770   3
  19   1 -12 511.052 80.4290   3
  19  -1 -10 11.8926 21.4999   3
  19   1 -10 17.0385 12.1144   3
  19  -1  -8 129.973 36.4125   3
  19   1  -8 115.673 39.1831   3
  19  -1  -6 998.704 99.5668   3
  19   1  -6 821.243 98.4545   3
  19   1  -6 269.260 45.6926   2
  19  -1  -4 32.0334 23.4026   3
  19   1  -4-17.4603 16.6400   3
 -19  -1   4-6.35422 7.88067   1
  19  -1  -2 416.593 64.4799   3
  19   1  -2 383.533 69.9074   3
  19  -1   0 992.266 95.8472   3
  19   1   0 1109.73 117.324   3
  19   1   0 1151.60 99.6238   2
  19   1   2 22.4491 17.9061   2
  19  -1   2 15.5783 18.1859   3
  19   1   2-22.3703 14.6109   3
  19   1   4 104.069 34.9042   2
  19  -1   4 43.9322 23.5958   3
  19   1   4 45.6481 23.8810   3
  19   1   6 318.632 61.1934   2
  19  -1   6 370.451 62.3117   3
  19   1   6 369.810 71.7248   3
  19   1   8 286.007 63.4608   2
  19  -1   8 288.243 54.1933   3
  19   1   8 275.285 64.2455   3
  19   1  10 1371.69 144.624   3
  19  -1  10 992.140 99.7625   1
  19   1  10 1043.04 123.657   2
  19   1  12 119.893 48.9191   2
  19   1  12 155.609 49.9352   3
  19   1  14 233.080 66.5255   2
  19   1  14 197.774 65.3115   3
  19  -1  16-12.9497 34.2084   2
  19   1  16-16.2730 27.8641   2
 -19   2  27 157.193 55.0311   2
 -19   2  25 131.000 54.7008   2
  19   2 -25 18.3472 23.0952   3
 -19   2  23-36.4260 36.1918   2
  19   2 -23 78.6488 39.0847   3
  19   2 -21 253.977 65.0917   3
  19   2 -19 703.917 107.200   3
  19   2 -17 319.118 68.3806   3
  19  -2 -15 92.9120 32.7592   3
  19   2 -15 126.851 48.2778   3
  19  -2 -13-8.98667 15.5896   3
  19   2 -13-7.78106 15.4668   3
  19  -2 -11 151.022 39.2558   3
  19   2 -11 132.840 46.5380   3
  19  -2  -9 781.772 90.8024   3
  19   2  -9 917.244 114.557   3
  19  -2  -7 28.0312 20.3594   3
  19   2  -7-6.63870 22.5660   3
  19  -2  -5 312.132 53.6164   3
  19   2  -5 245.050 60.6420   3
  19  -2  -3 117.744 34.2918   3
  19   2  -3 109.204 22.8842   2
  19   2  -3 92.7725 39.3532   3
  19   2  -1 792.249 70.8078   2
  19  -2  -1 901.610 90.6677   3
  19   2  -1 823.042 109.616   3
  19   2   1 1016.59 87.2411   2
  19  -2   1 840.821 84.3067   3
  19   2   1 1055.81 124.301   3
  19   2   3 58.8948 24.9681   2
  19  -2   3 122.245 33.3598   3
  19   2   3 40.3466 23.0803   3
  19  -2   5 96.7894 30.8372   1
  19   2   5 142.497 38.8759   2
  19  -2   5 93.5021 33.1397   3
  19   2   5 129.852 49.5292   3
  19  -2   7 151.845 50.5610   1
  19   2   7 136.679 35.5199   2
  19   2   7 102.678 36.3502   3
  19   2   9 773.587 101.158   2
  19  -2   9 550.867 86.8467   1
  19   2   9 761.922 115.250   3
  19   2  11 326.633 76.0126   2
  19  -2  11 337.007 70.1337   1
  19   2  11 458.803 94.9738   3
  19   2  13-66.8307 34.6807   2
  19  -2  13 26.8490 20.4383   1
  19   2  13-55.5648 37.3991   3
  19   2  15-67.7127 36.6835   2
  19   2  15 59.5269 33.6514   3
  19   2  17 147.953 52.6810   2
  19   2  17 333.210 94.1954   3
  19   3 -24 36.1003 32.8100   3
  19   3 -22 17.0602 24.0708   3
  19   3 -20 242.983 67.9643   3
  19   3 -18 90.9425 44.7311   3
  19   3 -16 115.968 50.3860   3
  19   3 -14 194.926 64.8423   3
  19   3 -12 680.640 107.366   3
  19   3 -10 101.258 41.1372   3
  19  -3  -8 41.0260 23.4743   3
  19   3  -8 58.2567 23.9145   3
  19  -3  -6 29.0555 14.2781   3
  19   3  -6 2.39681 25.4109   3
  19  -3  -4 1018.23 97.8798   3
  19   3  -4 922.806 130.478   3
  19  -3  -2 327.576 52.2474   3
  19   3  -2 329.086 75.0313   3
  19  -3   0 204.287 41.4165   3
  19   3   0 245.558 76.1144   3
  19   3   2 29.0695 23.3955   3
  19   3   4 147.405 57.6500   3
  19  -3   4 123.474 47.3575   1
  19  -3   6 155.673 49.1323   1
  19   3   6 190.491 65.5922   3
  19   3   6 120.163 36.9247   2
  19  -3   8 153.287 51.3067   1
  19   3   8 129.951 41.4007   2
  19   3   8 311.530 79.7807   3
  19  -3  10 21.4875 24.1361   1
  19   3  10 3.26405 16.1792   2
  19   3  10-10.9411 36.6756   3
  19   3  12 66.2727 29.7585   2
  19   3  12 41.4069 38.2898   3
  19  -3  12-57.6663 37.6705   1
  19   3  14 59.9500 40.3442   2
  19   3  14 110.765 58.7561   3
  19  -3  14 80.8520 37.3582   1
  19  -3  16 103.674 52.7533   1
  19   3  16 131.477 51.8570   2
  19   4 -17 129.320 41.5028   3
  19   4 -15 146.460 56.9429   3
  19   4 -13 380.186 89.3634   3
  19   4 -11 352.348 89.3416   3
  19   4  -9 861.554 140.794   3
  19   4  -7 54.7918 44.6306   3
  19  -4  -5 29.4804 19.2778   3
  19   4  -5 23.4484 30.4345   3
  19   4  -3 34.5684 35.3325   3
  19   4  -1 42.1863 50.0396   3
  19   4   1 236.688 79.3454   3
  19  -4   3 129.928 53.6540   1
  19   4   3 37.7772 33.2854   3
  19  -4   5-19.2736 27.9530   1
  19   4   5-27.3050 30.1279   3
  19  -4   7 75.3344 44.9780   1
  19  -4   9 96.8467 45.8269   1
  20   0 -24 404.526 82.8054   3
  20   0 -22 46.4702 38.4254   3
  20   0 -20-29.4098 24.2909   3
  20   0 -18 365.721 73.0414   3
  20   0 -16 680.207 94.1056   3
  20   0 -14 52.4344 27.5690   3
  20   0 -12 625.654 87.9556   3
  20   0 -10 728.513 91.2066   3
  20   0  -8 2285.07 165.475   3
  20   0  -6 22.4194 15.5595   3
  20   0  -4 514.790 75.8879   3
  20   0  -2 136.737 40.4619   3
  20   0   0 422.517 69.5822   3
  20   0   2 68.0442 30.7771   3
  20   0   4 1592.18 140.150   3
  20   0   6 30.1126 26.9699   3
  20   0   8-4.07811 14.0608   3
  20   0  10 718.385 105.500   2
  20   0  10 720.712 101.551   3
  20   0  12 980.829 127.436   2
  20   0  14 147.113 52.2326   2
  20   0  16 125.845 49.6850   2
  20   1 -25-51.0714 34.4777   3
  20  -1 -23-5.22741 16.3282   3
  20   1 -23 34.8320 29.7726   3
  20  -1 -21-9.41510 12.1117   3
  20   1 -21-2.20224 35.1311   3
  20  -1 -19 583.918 89.6134   3
  20   1 -19 616.732 100.395   3
  20  -1 -17 128.396 46.2992   3
  20   1 -17 132.926 49.1641   3
  20  -1 -15 1446.21 132.693   3
  20   1 -15 1556.09 150.268   3
  20  -1 -13 298.217 60.4180   3
  20   1 -13 273.542 62.2583   3
  20  -1 -11 108.312 33.1737   3
  20   1 -11 160.637 47.1392   3
  20  -1  -9 198.599 45.8362   3
  20   1  -9 215.409 55.2880   3
  20  -1  -7-23.5356 22.5580   3
  20   1  -7 15.1270 25.9450   3
  20  -1  -5 106.838 33.4023   3
  20   1  -5 209.745 52.0218   3
  20  -1  -3 1172.72 111.363   3
  20   1  -3 1079.29 121.517   3
  20  -1  -1-24.1262 20.6645   3
  20   1  -1 34.8837 22.1631   3
  20   1  -1 51.3003 21.9140   2
  20   1   1 401.764 60.5868   2
  20  -1   1 391.596 62.9226   3
  20   1   1 351.109 69.2001   3
  20   1   3 362.788 61.1954   2
  20  -1   3 392.870 61.7185   3
  20   1   3 315.276 66.7605   3
  20  -1   5 2557.50 167.307   3
  20   1   5 2147.64 179.129   3
  20   1   5 2417.53 172.012   2
  20   1   7 99.9802 35.7401   2
  20  -1   7 107.208 35.0258   3
  20   1   7 142.451 48.4951   3
  20   1   9 129.064 43.6739   2
  20   1   9 175.327 52.7449   3
  20   1  11 14.4976 19.5215   2
  20   1  11 23.5699 17.5800   3
  20   1  13 74.9532 37.5819   2
  20   1  13 144.385 50.1592   3
  20   1  15 103.007 55.6523   2
  20  -1  15 85.7855 42.2792   2
  20   2 -24 90.1398 44.3248   3
  20   2 -22 30.9009 27.7276   3
  20  -2 -20 69.2716 32.2239   3
  20   2 -20 46.5222 32.6100   3
  20  -2 -18 5.65275 16.1158   3
  20   2 -18-19.2252 23.4590   3
  20  -2 -16 752.582 95.4086   3
  20   2 -16 1005.66 125.693   3
  20  -2 -14 32.1078 16.2908   3
  20   2 -14 47.0006 34.9250   3
  20  -2 -12 129.977 37.1684   3
  20   2 -12 222.215 59.9382   3
  20  -2 -10 1.99904 10.4473   3
  20   2 -10 14.5948 20.1460   3
  20  -2  -8 50.3256 24.8642   3
  20   2  -8 47.4314 34.1013   3
  20  -2  -6 59.1013 25.9312   3
  20   2  -6 84.7330 40.4460   3
  20  -2  -4 5.42523 14.7838   3
  20   2  -4-11.5976 22.0795   3
  20  -2  -2 39.6943 22.8692   3
  20   2  -2 33.3521 14.3528   2
  20   2  -2 50.4156 31.1980   3
  20  -2   0 104.192 33.0347   3
  20   2   0 80.3171 25.3622   2
  20   2   0 97.6743 42.3856   3
  20   2   2 82.8332 24.0086   2
  20  -2   2 95.0067 27.6887   3
  20   2   2 97.8278 39.9124   3
  20   2   4-22.9008 18.4289   2
  20   2   4 41.1841 34.7054   3
  20   2   6 111.917 38.2521   2
  20   2   6 251.546 65.7946   3
  20   2   8 29.2642 23.5360   2
  20   2   8 56.8502 46.7576   3
  20  -2   8 17.6979 18.0962   1
  20  -2  10 125.595 42.1728   1
  20   2  10 153.446 51.0583   2
  20   2  10 235.861 66.7668   3
  20  -2  12 130.894 46.5006   1
  20   2  12 129.092 50.3767   2
  20   2  12 258.733 75.2655   3
  20   2  14-4.13677 30.2023   2
  20   2  14 57.5373 39.3781   3
  20   2  16 23.0683 26.6550   2
  20   2  16 29.2071 31.7725   3
  20   3 -21 228.126 71.7851   3
  20   3 -19 2.10225 16.6253   3
  20   3 -17 51.7455 43.5195   3
  20   3 -15 378.396 83.0338   3
  20   3 -13 17.2045 18.5279   3
  20  -3 -11 43.1123 25.3528   3
  20   3 -11 46.1307 37.1351   3
  20  -3  -9 18.0234 20.7891   3
  20   3  -9 43.6216 28.5211   3
  20  -3  -7-16.1366 18.4339   3
  20   3  -7 29.0497 27.3798   3
  20  -3  -5 396.582 63.1426   3
  20   3  -5 318.138 77.7054   3
  20  -3  -3 10.3555 25.3204   3
  20   3  -3 65.9377 27.7525   3
  20  -3  -1 20.3295 16.4348   3
  20   3  -1-0.84618 20.1695   3
  20   3   1 102.365 49.3421   3
  20   3   3-7.18482 29.2090   3
  20  -3   5 232.892 60.4142   1
  20   3   5 240.988 74.6437   3
  20  -3   7 70.1501 46.5311   1
  20   3   7 63.2840 38.0815   3
  20  -3   9 29.3643 20.6368   1
  20   3   9 76.6482 42.9933   3
  20  -3  11 400.629 83.2749   1
  20   3  11 306.076 88.4738   3
  20  -3  13 5.57597 23.9138   1
  20   3  13 26.4227 25.2004   2
  20   4 -14 66.8988 59.9510   3
  20   4 -12 27.0854 40.5783   3
  20   4 -10-8.76243 23.6405   3
  20  -4  -8 26.6433 19.4551   3
  20   4  -8 20.1191 27.2812   3
  20   4  -6 11.6776 18.7021   3
  20   4  -4 31.0867 33.8337   3
  20   4  -2-0.50953 28.2115   3
  20   4   0 250.772 74.8428   3
  20  -4   4 21.7665 36.2926   1
  20  -4   6-36.3349 33.0994   1
  21   0 -23 30.4363 32.8554   3
  21   0 -21-1.11412 21.9484   3
  21   0 -19-4.65294 14.6651   3
  21   0 -17 6.89928 20.4465   3
  21   0 -15-3.64465 17.8320   3
  21   0 -13-14.5675 17.9213   3
  21   0 -11 30.8326 18.9361   3
  21   0  -9 49.1423 29.4020   3
  21   0  -7 30.3873 22.1903   3
  21   0  -5 14.0937 25.2026   3
  21   0  -3-9.66404 16.0937   3
  21   0  -1-12.8227 17.9054   3
  21   0   1 40.9501 28.8455   3
  21   0   3 5.01144 13.3963   3
  21   0   5 18.4480 36.5790   3
  21   0   7-2.86195 13.1300   3
  21   0   9 29.3962 23.3345   3
  21   0   9 12.6598 25.2431   2
  21   0  11 1.63176 25.1686   2
  21   0  13 10.6302 18.0035   2
  21   0  15 25.5243 34.9019   2
  21   1 -24-38.6510 31.4234   3
  21  -1 -22 89.2969 36.1122   3
  21   1 -22 111.120 44.7574   3
  21  -1 -20 14.8447 19.8322   3
  21   1 -20-0.79030 27.5106   3
  21  -1 -18 184.524 49.8202   3
  21   1 -18 270.065 66.9024   3
  21  -1 -16-12.3960 15.5829   3
  21   1 -16 61.6502 30.6548   3
  21  -1 -14 235.509 53.3811   3
  21   1 -14 214.597 56.6827   3
  21  -1 -12 262.513 55.0789   3
  21   1 -12 331.665 67.6198   3
  21  -1 -10 47.9869 21.3160   3
  21   1 -10 100.799 42.8056   3
  21  -1  -8 300.048 57.3308   3
  21   1  -8 375.813 70.2934   3
  21  -1  -6 46.2901 28.6133   3
  21   1  -6 102.428 39.1759   3
  21  -1  -4 117.655 38.6522   3
  21   1  -4 87.2758 39.9235   3
  21  -1  -2 572.120 80.1250   3
  21   1  -2 561.421 90.2368   3
  21   1  -2 668.938 76.1030   2
  21   1   0 12.3632 19.4118   2
  21  -1   0-6.08435 11.4317   3
  21   1   0 33.4936 26.3669   3
  21   1   2 335.331 57.2496   2
  21  -1   2 313.384 59.8863   3
  21   1   2 305.563 67.8250   3
  21   1   4 16.4920 18.5905   2
  21  -1   4 46.7775 27.4703   3
  21   1   4 8.55369 20.2223   3
  21   1   6 389.748 71.5490   2
  21  -1   6 341.597 62.2012   3
  21   1   6 491.067 86.8932   3
  21   1   8 111.493 43.7009   2
  21   1   8 98.9647 42.5459   3
  21   1  10 277.042 65.6335   2
  21   1  10 375.088 83.2168   3
  21   1  12 94.9101 45.9085   2
  21   1  12 73.3205 39.4748   3
  21   1  14 119.250 50.5194   2
  21  -1  14 52.3601 29.3379   2
  21  -2 -21 72.5665 33.8382   3
  21   2 -21 54.6225 37.0792   3
  21  -2 -19 92.2852 41.8639   3
  21   2 -19 154.360 54.1458   3
  21  -2 -17 349.906 70.0303   3
  21   2 -17 372.314 77.9850   3
  21  -2 -15 253.863 56.5889   3
  21   2 -15 312.002 74.0014   3
  21  -2 -13-15.1650 16.4870   3
  21   2 -13 13.2626 20.3864   3
  21  -2 -11 53.0841 26.0636   3
  21   2 -11 59.2370 35.9396   3
  21  -2  -9 767.180 93.5805   3
  21   2  -9 684.553 108.327   3
  21  -2  -7 26.3815 20.5558   3
  21   2  -7 24.8545 17.0130   3
  21  -2  -5 16.1340 18.1901   3
  21   2  -5 42.2363 31.2381   3
  21  -2  -3 11.1600 11.5988   3
  21   2  -3-2.86650 18.7791   3
  21  -2  -1 25.5676 22.8413   3
  21   2  -1 42.9030 31.4646   3
  21  -2   1 479.097 67.9561   3
  21   2   1 441.182 61.2012   2
  21   2   1 499.292 89.6965   3
  21   2   3 61.3923 28.0109   2
  21   2   3 52.8095 34.0339   3
  21   2   5 55.1031 25.5598   2
  21   2   5 46.7181 34.5024   3
  21   2   7 75.8463 34.0967   2
  21   2   7 94.3956 46.9733   3
  21  -2   9 85.9065 34.0025   1
  21   2   9 73.8413 31.6536   2
  21   2   9 125.459 47.9081   3
  21   2  11 13.9949 21.4985   2
  21   2  11 105.851 49.8337   3
  21   2  13-42.0045 31.3912   2
  21   2  13 125.502 61.1430   3
  21   2  15 40.5689 30.6225   2
  21   2  15 103.457 47.4378   3
  21   3 -18 38.3094 31.0354   3
  21   3 -16 79.1064 40.1304   3
  21  -3 -14 240.474 54.9257   3
  21   3 -14 197.496 58.4801   3
  21  -3 -12 399.459 68.7892   3
  21   3 -12 444.025 94.9684   3
  21  -3 -10 276.400 62.6947   3
  21   3 -10 257.345 69.7408   3
  21  -3  -8 84.2061 34.8767   3
  21   3  -8 95.4461 47.3805   3
  21  -3  -6 71.6202 27.6420   3
  21   3  -6 29.7328 41.0977   3
  21  -3  -4 418.618 65.9593   3
  21   3  -4 338.041 87.4998   3
  21   3  -2 129.474 48.8298   3
  21   3   0 431.144 102.061   3
  21   3   2-4.65770 21.5978   3
  21   3   4-3.65485 36.6131   3
  21  -3   6 768.445 111.080   1
  21   3   6 560.127 107.761   3
  21  -3   8 125.428 55.4404   1
  21   3   8 72.6102 42.0757   3
  21  -3  10-22.2789 29.0648   1
  21  -3  12 31.4247 32.3929   1
  21  -4 -11 38.3340 27.4009   3
  21  -4  -9 5.70584 19.3326   3
  22   0 -22 75.7461 47.6929   3
  22   0 -20 838.348 116.509   3
  22   0 -18 30.8589 28.5617   3
  22   0 -16 1101.64 127.361   3
  22   0 -14 1625.30 152.409   3
  22   0 -12 131.441 41.4268   3
  22   0 -10 179.199 53.3547   3
  22   0  -8 1944.58 162.510   3
  22   0  -6 840.370 106.805   3
  22   0  -4 534.830 83.4643   3
  22   0  -2 94.9989 37.7007   3
  22   0   0 118.497 45.4420   3
  22   0   2 6194.50 305.859   3
  22   0   4 93.0990 38.0931   3
  22   0   6 379.570 76.3701   3
  22   0   8-1.15901 27.3707   3
  22   0   8 82.5425 35.8812   2
  22   0  10 528.793 92.9064   2
  22   0  12 21.0508 27.1773   2
  22   0  14-35.9650 31.4408   2
  22  -1 -21 8.15733 14.0105   3
  22   1 -21 65.1389 41.9112   3
  22  -1 -19 14.1284 17.7014   3
  22   1 -19 70.6722 29.9751   3
  22  -1 -17-61.2345 31.3636   3
  22   1 -17 13.0969 29.8479   3
  22  -1 -15 69.3795 34.8869   3
  22   1 -15 116.859 40.2151   3
  22  -1 -13 4.84402 17.9912   3
  22   1 -13 12.1642 26.5525   3
  22  -1 -11 40.6408 27.3133   3
  22   1 -11 1.13609 25.4172   3
  22  -1  -9 60.9841 24.2926   3
  22   1  -9 82.9508 40.7369   3
  22  -1  -7 325.859 62.6381   3
  22   1  -7 394.856 77.8168   3
  22  -1  -5 76.0136 29.6268   3
  22   1  -5 123.518 47.2181   3
  22  -1  -3 1409.74 130.827   3
  22   1  -3 1303.26 141.691   3
  22   1  -3 1574.01 119.363   2
  22   1  -1 66.4318 27.3607   2
  22  -1  -1 45.1211 22.6325   3
  22   1  -1 22.6946 21.1463   3
  22   1   1 43.7259 19.7240   2
  22  -1   1 35.2880 26.3495   3
  22   1   1 10.8623 18.5163   3
  22  -1   3 1088.62 113.637   3
  22   1   3 1001.18 123.282   3
  22   1   3 908.079 104.201   2
  22   1   5 234.661 53.4841   2
  22  -1   5 193.636 51.3570   3
  22   1   5 268.708 66.2847   3
  22   1   7-12.7614 18.7032   2
  22   1   7 21.2464 25.2819   3
  22   1   9-23.8268 22.6776   2
  22   1   9 3.13476 30.4566   3
  22   1  11-41.0282 30.0049   2
  22   1  11-43.4062 32.6263   3
  22   1  13 59.2616 36.0304   2
  22  -2 -20 2.56083 14.1752   3
  22   2 -20 63.1121 39.3041   3
  22  -2 -18 58.4907 31.2862   3
  22   2 -18 12.2767 21.9976   3
  22  -2 -16 257.021 60.0411   3
  22   2 -16 232.024 64.4709   3
  22  -2 -14 53.4113 33.7416   3
  22   2 -14 53.2933 34.3732   3
  22  -2 -12 93.8824 38.2621   3
  22   2 -12 65.0142 32.8779   3
  22  -2 -10 403.613 71.0203   3
  22   2 -10 449.478 90.4550   3
  22  -2  -8 629.454 88.6048   3
  22   2  -8 707.935 111.018   3
  22  -2  -6-1.34954 12.1914   3
  22   2  -6 15.0520 22.5047   3
  22  -2  -4 79.3479 32.3013   3
  22   2  -4 20.3465 24.3212   3
  22  -2  -2 33.0108 20.3629   3
  22   2  -2-0.79198 17.9619   3
  22  -2   0 159.431 41.6401   3
  22   2   0 193.656 56.8558   3
  22   2   2 383.688 84.1123   3
  22   2   4 9.95647 18.5495   3
  22   2   6 54.7089 28.4602   2
  22   2   6-4.14165 27.3905   3
  22   2   8 0.75968 14.7597   2
  22   2   8 10.3414 31.8080   3
  22   2  10 26.4588 23.9380   2
  22   2  10 20.2043 30.4602   3
  22   2  12 99.3994 43.1060   2
  22   2  12 220.741 73.6963   3
  22   2  14-9.41243 36.5071   2
  22  -3 -17 28.7531 19.1918   3
  22  -3 -15 63.7025 29.6441   3
  22   3 -15 73.0872 43.1513   3
  22  -3 -13 107.155 38.1991   3
  22   3 -13 132.841 64.9997   3
  22  -3 -11 36.9721 26.0429   3
  22   3 -11 8.23601 22.4702   3
  22  -3  -9 143.491 44.0780   3
  22   3  -9 66.6732 44.2064   3
  22  -3  -7-29.3975 21.7659   3
  22   3  -7 36.1425 34.3605   3
  22  -3  -5 68.4174 28.4045   3
  22   3  -5 43.2953 27.4130   3
  22   3  -3-10.7419 22.5000   3
  22   3  -1 76.1255 60.2967   3
  22   3   1-5.82211 17.5266   3
  22   3   3 103.517 48.0522   3
  22   3   5-1.78285 36.3541   3
  22  -3   9 56.0066 34.8378   1
  22  -4 -14 65.6980 31.8801   3
  22  -4 -12 105.913 39.5147   3
  22  -4 -10 90.3920 35.6262   3
  23   0 -19 13.6225 38.9813   3
  23   0 -17-21.0524 23.4670   3
  23   0 -15-1.61410 27.6603   3
  23   0 -13-8.80912 16.7265   3
  23   0 -11 10.0506 25.3361   3
  23   0  -9 23.1908 19.5133   3
  23   0  -7 6.89850 14.4983   3
  23   0  -5-13.9540 20.4783   3
  23   0  -3 14.4492 14.9943   3
  23   0  -1 2.90609 24.3328   3
  23   0   1 21.6509 26.5115   3
  23   0   3-1.10841 19.2868   3
  23   0   5-29.4678 24.5512   3
  23   0   7 54.3465 29.8311   3
  23   0   9-0.12788 14.5438   2
  23   0  11 18.8053 23.4202   2
  23  -1 -20 46.3446 26.4810   3
  23   1 -20 19.5182 25.6606   3
  23  -1 -18-66.6598 33.3039   3
  23   1 -18 17.2676 21.7108   3
  23  -1 -16 27.3825 26.9971   3
  23   1 -16 57.6957 34.4721   3
  23  -1 -14 67.6492 37.7475   3
  23   1 -14 29.4606 25.9894   3
  23  -1 -12 707.145 96.4801   3
  23   1 -12 501.405 93.4247   3
  23  -1 -10 183.005 48.5175   3
  23   1 -10 141.363 50.7527   3
  23  -1  -8 132.269 41.9323   3
  23   1  -8 110.613 46.4500   3
  23  -1  -6 121.954 41.7585   3
  23   1  -6 143.602 52.0274   3
  23  -1  -4 311.142 67.6497   3
  23   1  -4 326.951 71.7070   3
  23   1  -2 109.018 29.4181   2
  23  -1  -2 52.7912 28.7010   3
  23   1  -2 94.0937 38.4580   3
  23   1   0 90.6134 27.1714   2
  23  -1   0 80.1294 29.3704   3
  23   1   0 64.0244 36.0416   3
  23   1   2 19.5861 23.7096   2
  23  -1   2 2.31656 17.8017   3
  23   1   2 4.36609 22.3068   3
  23   1   4 26.0940 25.7025   2
  23  -1   4-51.7956 27.1426   3
  23   1   4 32.4609 28.7105   3
  23   1   6-11.2340 25.1478   2
  23   1   6-34.0208 29.9084   3
  23   1   8 198.024 57.4841   2
  23   1   8 246.317 69.0893   3
  23   1  10 1.28740 16.6155   2
  23   1  10-100.072 45.5349   3
  23   1  12-63.3534 36.8767   2
  23  -2 -17 262.293 62.0637   3
  23   2 -17 210.424 66.0234   3
  23  -2 -15 189.617 52.5962   3
  23   2 -15 191.061 61.1680   3
  23  -2 -13 9.82331 15.2499   3
  23   2 -13 18.7921 31.9599   3
  23  -2 -11 103.587 43.5268   3
  23   2 -11 94.5540 43.8797   3
  23  -2  -9 22.7231 19.5272   3
  23   2  -9-9.94162 24.0365   3
  23  -2  -7-16.1532 17.5241   3
  23   2  -7 3.19601 20.6992   3
  23  -2  -5 378.909 70.5141   3
  23   2  -5 137.187 58.2277   3
  23  -2  -3 343.045 64.3229   3
  23   2  -3 288.950 74.8225   3
  23  -2  -1 107.605 38.7224   3
  23   2  -1 136.239 60.5385   3
  23   2   1 328.985 78.1011   3
  23   2   3 8.80520 35.6778   3
  23   2   5 42.2294 32.7539   3
  23   2   7 86.0215 58.9242   3
  23   2   9 62.9802 29.9653   3
  23   2  11 279.074 81.1431   3
  23  -3 -16 7.18549 15.9285   3
  23  -3 -14 187.739 54.1863   3
  23  -3 -12 270.140 66.5858   3
  23  -3 -10 187.444 50.2522   3
  23   3 -10 139.085 57.5217   3
  23  -3  -8-10.4610 16.4935   3
  23   3  -8 35.6047 30.9079   3
  23  -3  -6 39.2768 22.9084   3
  23   3  -6 70.1297 51.7858   3
  23   3  -4 107.713 56.6970   3
  23   3  -2 270.092 84.9285   3
  23   3   0 43.7384 34.3130   3
  24   0 -18 1179.81 140.527   3
  24   0 -16 530.771 98.1922   3
  24   0 -14 173.008 57.3472   3
  24   0 -12 44.6460 30.1594   3
  24   0 -10 308.949 66.0527   3
  24   0  -8 131.375 46.5879   3
  24   0  -6 1289.14 140.782   3
  24   0  -4 102.557 46.9292   3
  24   0  -2 110.861 46.9357   3
  24   0   0 49.0818 28.6300   3
  24   0   2 1006.55 126.425   3
  24   0   4 148.810 48.8386   3
  24   0   6 185.694 54.3505   3
  24   0   8 521.430 93.3507   2
  24   0  10 84.6465 36.4564   2
  24  -1 -17 25.9625 27.7612   3
  24   1 -17 17.0164 20.9609   3
  24  -1 -15 36.5520 32.2216   3
  24   1 -15 34.0128 33.8270   3
  24  -1 -13 96.8478 37.2657   3
  24   1 -13 154.325 53.7673   3
  24  -1 -11 214.995 56.4904   3
  24   1 -11 219.981 65.9717   3
  24  -1  -9-13.9767 28.5810   3
  24   1  -9 30.2588 18.6087   3
  24  -1  -7-23.6743 21.7364   3
  24   1  -7-48.7826 32.2276   3
  24  -1  -5 250.694 59.6175   3
  24   1  -5 274.556 71.6069   3
  24  -1  -3 123.651 43.8097   3
  24   1  -3 105.750 44.0252   3
  24  -1  -1 90.2482 36.5796   3
  24   1  -1 20.3505 19.2412   3
  24  -1   1 61.4601 30.6546   3
  24   1   1 232.216 61.6663   3
  24   1   3 48.7234 31.8282   2
  24   1   3-21.7662 17.3983   3
  24   1   5-27.9363 23.4452   2
  24   1   5-15.9740 32.3201   3
  24   1   7 46.5326 40.9935   2
  24   1   7 72.4031 41.5808   3
  24   1   9 79.4916 41.4616   2
  24   1   9 65.9727 50.2641   3
  24   1  11 47.1068 32.4571   2
  24  -2 -16 125.435 46.9230   3
  24  -2 -14-37.5733 25.8761   3
  24   2 -14 19.1944 25.1049   3
  24  -2 -12 41.0280 29.5090   3
  24   2 -12-2.52335 17.7487   3
  24  -2 -10 95.0837 36.7198   3
  24   2 -10 110.401 52.4015   3
  24  -2  -8 332.860 69.2361   3
  24   2  -8 276.831 77.0001   3
  24  -2  -6 58.2831 24.4093   3
  24   2  -6 19.9910 16.6472   3
  24  -2  -4-40.8255 25.8290   3
  24   2  -4 22.4374 28.2997   3
  24  -2  -2 12.1355 21.7598   3
  24   2  -2-20.2540 26.8012   3
  24   2   0 16.9244 38.3698   3
  24   2   2 615.244 111.437   3
  24   2   4 125.077 55.7570   3
  24   2   6 176.234 65.6452   3
  24   2   8 70.9619 42.5515   3
  24  -3 -13 27.1083 27.1034   3
  24  -3 -11-19.9210 21.1611   3
  24  -3  -9 34.5155 27.1006   3
  24  -3  -7-0.40816 10.7373   3
  25   0 -15 21.3092 17.8116   3
  25   0 -13 26.4316 16.1791   3
  25   0 -11 13.2361 19.8075   3
  25   0  -9-12.1217 19.1707   3
  25   0  -7-1.73341 19.3050   3
  25   0  -5 73.7666 44.3501   3
  25   0  -3 45.6520 32.5396   3
  25   0  -1 2.25001 15.9650   3
  25   0   1-3.39849 18.0073   3
  25   0   3-2.54007 27.0350   3
  25   0   5-18.7106 22.9854   3
  25   0   7 66.9712 27.8602   2
  25   0   9 38.4886 35.8459   2
  25  -1 -16-6.01269 17.0457   3
  25  -1 -14 180.419 56.8523   3
  25   1 -14 124.555 53.9066   3
  25  -1 -12 223.082 58.1666   3
  25   1 -12 164.672 60.4235   3
  25  -1 -10-12.0264 18.7553   3
  25   1 -10-16.4863 21.8557   3
  25  -1  -8 59.3627 34.2175   3
  25   1  -8-12.3616 23.0104   3
  25  -1  -6 43.3141 34.8053   3
  25   1  -6 107.313 45.6098   3
  25  -1  -4 150.208 46.3346   3
  25   1  -4 54.2968 35.6660   3
  25  -1  -2 126.577 39.9658   3
  25   1  -2 83.0177 41.2347   3
  25  -1   0 28.8931 27.8707   3
  25   1   0 130.565 49.0190   3
  25   1   2 180.180 56.7058   3
  25   1   4 71.3690 39.2226   3
  25   1   6 110.887 39.8782   3
  25   1   8-57.0677 35.8033   3
  25  -2 -15 2.09028 25.8231   3
  25  -2 -13 125.523 44.4000   3
  25  -2 -11-29.0357 24.3888   3
  25  -2  -9 39.7249 30.6836   3
  25   2  -9 41.4900 35.1712   3
  25  -2  -7 183.737 51.8889   3
  25   2  -7 170.398 63.3975   3
  25  -2  -5 264.932 58.7339   3
  25   2  -5-54.9053 38.6381   3
  25  -2  -3 45.6669 26.3773   3
  25   2  -3 145.304 63.0588   3
  25   2  -1 72.2603 42.9303   3
  25   2   1 17.8627 22.8458   3
  25   2   3 46.0210 34.1453   3
  25  -3 -12 12.3547 24.6536   3
  25  -3 -10 63.7227 32.7231   3
  26   0 -14 201.440 61.7590   3
  26   0 -12 59.8077 33.0280   3
  26   0 -10 453.713 88.2781   3
  26   0  -8-1.45555 16.0795   3
  26   0  -6 1574.09 166.162   3
  26   0  -4 37.5249 36.1091   3
  26   0  -2 9.33958 19.7279   3
  26   0   0 15.8709 18.6796   3
  26   0   2 448.133 87.6882   3
  26   0   6-25.3492 25.2210   2
  26   0   8-23.2064 25.7871   2
  26  -1 -13 137.715 52.2155   3
  26  -1 -11 300.506 70.0961   3
  26   1 -11 345.763 80.2747   3
  26  -1  -9 60.3068 18.1358   3
  26   1  -9 47.1083 36.0843   3
  26  -1  -7 25.8605 27.3346   3
  26   1  -7 15.2514 35.5527   3
  26  -1  -5 17.7177 22.1874   3
  26   1  -5 35.6218 31.3481   3
  26  -1  -3 134.212 44.3194   3
  26   1  -3 32.8911 23.5563   3
  26  -1  -1 550.831 91.2912   3
  26   1  -1 552.146 102.706   3
  26   1   1 79.1072 42.3250   3
  26   1   3 227.134 69.6767   3
  26   1   5-65.9761 39.8631   3
  26  -2 -12-20.9449 22.7725   3
  26  -2 -10 104.487 43.1075   3
  26  -2  -8 2.83171 15.0945   3
  26  -2  -6 42.3351 28.4530   3
  27   0  -9 90.7739 46.5768   3
  27   0  -7-12.2402 22.3360   3
  27   0  -5-39.6274 30.6818   3
  27   0  -3-6.72859 18.5402   3
  27   0  -1-77.9577 40.5913   3
  27   0   1 81.1381 29.0050   3
  27  -1 -10 130.754 47.9200   3
  27  -1  -8-10.7790 20.8317   3
  27  -1  -6 3.69501 15.3566   3
  27  -1  -4 65.4768 39.9557   3
  27   1  -4 64.0916 40.1899   3
  27  -1  -2 240.629 64.1520   3
  27   1  -2 156.820 59.0440   3
  27   1   0 76.0111 46.0710   3
  27   1   2 42.1799 32.9406   3
  27  -2  -9 75.4223 36.8091   3
  27  -2  -7 307.832 67.4823   3
  28   0  -4 124.562 51.0038   3
  28   0  -2-90.4134 44.7087   3
  28  -1  -7 10.2885 20.5852   3
  28  -1  -5 98.9146 45.3757   3
   0   0   0    0.00    0.00   0
TITL PSU-1269(LEA-120) in I2/a
REM I2/a (#15 in standard setting)
CELL 0.71073  20.969325   5.138520  25.282095  90.0000 102.3362  90.0000
ZERR   37.00   0.006025   0.001392   0.006204   0.0000   0.0259   0.0000
LATT  2
SYMM -x+1/2, y,-z
SFAC C H N O S
UNIT 37.00 37.00 37.00 37.00 37.00
TREF
HKLF 4
END
;
_shelx_hkl_checksum                17711
_olex2_submission_special_instructions  'No special instructions were received'
