# Supplementary material for: Nucleophile-induced ring contraction in pyrrolo[2,1-c][1,4]benzothiazines: access to pyrrolo[2,1-b][1,3]benzothiazoles
Source: Beilstein J Org Chem. 2023 May 11;19:646–57. doi: 10.3762/bjoc.19.46 (PMC10186265; doi:10.3762/bjoc.19.46)
Supplement: File 2 — Crystallographic information files (CIF) of compounds 3bb (CCDC 2241415), 4 (CCDC 2241420), 6b (CCDC 2241419), 6e (CCDC 2241423), 7a (CCDC 2241418), 10a (CCDC 2241424), 12bd (CCDC 2241422), 14ab (CCDC 2241416), 17a (CCDC 2241417, 2241421). [file Beilstein_J_Org_Chem-19-646-s002.zip › 3bb.cif]

data_psu-849(ta-11)
_audit_creation_date               2019-02-03
_audit_creation_method
;
Olex2 1.2
(compiled 2018.05.29 svn.r3508 for OlexSys, GUI svn.r5506)
;
_shelx_SHELXL_version_number       '2018/1'
_audit_contact_author_address      ?
_audit_contact_author_email        ?
_audit_contact_author_name         ''
_audit_contact_author_phone        ?
_publ_contact_author_id_orcid      ?
_publ_section_references
;
Dolomanov, O.V., Bourhis, L.J., Gildea, R.J, Howard, J.A.K. & Puschmann, H.
 (2009), J. Appl. Cryst. 42, 339-341.

Palatinus, L. & Chapuis, G. (2007). J. Appl. Cryst., 40, 786-790;
Palatinus, L. & van der Lee, A. (2008). J. Appl. Cryst. 41, 975-984;
Palatinus, L., Prathapa, S. J. & van Smaalen, S. (2012). J. Appl. Cryst. 45,
 575-580.

Sheldrick, G.M. (2015). Acta Cryst. C71, 3-8.
;
_chemical_name_common              ?
_chemical_name_systematic
;
 ? 
;
_chemical_formula_moiety           'C22 H19 N O5 S'
_chemical_formula_sum              'C22 H19 N O5 S'
_chemical_formula_weight           409.44
_chemical_melting_point            ?
_chemical_oxdiff_formula           'C H N O S'
loop_
  _atom_type_symbol
  _atom_type_description
  _atom_type_scat_dispersion_real
  _atom_type_scat_dispersion_imag
  _atom_type_scat_source
 'C' 'C' 0.0033 0.0016 'International Tables Vol C Tables 4.2.6.8 and 6.1.1.4'
 'H' 'H' 0.0000 0.0000 'International Tables Vol C Tables 4.2.6.8 and 6.1.1.4'
 'N' 'N' 0.0061 0.0033 'International Tables Vol C Tables 4.2.6.8 and 6.1.1.4'
 'O' 'O' 0.0106 0.0060 'International Tables Vol C Tables 4.2.6.8 and 6.1.1.4'
 'S' 'S' 0.1246 0.1234 'International Tables Vol C Tables 4.2.6.8 and 6.1.1.4'

_shelx_space_group_comment
;
The symmetry employed for this shelxl refinement is uniquely defined
by the following loop, which should always be used as a source of
symmetry information in preference to the above space-group names.
They are only intended as comments.
;
_space_group_crystal_system        'triclinic'
_space_group_IT_number             2
_space_group_name_H-M_alt          'P -1'
_space_group_name_Hall             '-P 1'
loop_
  _space_group_symop_operation_xyz
 'x, y, z'
 '-x, -y, -z'

_cell_length_a                     9.537(2)
_cell_length_b                     10.544(2)
_cell_length_c                     11.320(2)
_cell_angle_alpha                  77.678(18)
_cell_angle_beta                   77.451(18)
_cell_angle_gamma                  64.45(2)
_cell_volume                       993.2(4)
_cell_formula_units_Z              2
_cell_measurement_reflns_used      1849
_cell_measurement_temperature      295(2)
_cell_measurement_theta_max        27.2940
_cell_measurement_theta_min        3.8220
_shelx_estimated_absorpt_T_max     0.981
_shelx_estimated_absorpt_T_min     0.917
_exptl_absorpt_coefficient_mu      0.197
_exptl_absorpt_correction_T_max    1.00000
_exptl_absorpt_correction_T_min    0.71512
_exptl_absorpt_correction_type     multi-scan
_exptl_absorpt_process_details
;
CrysAlisPro, Agilent Technologies,
Version 1.171.37.33 (release 27-03-2014 CrysAlis171 .NET)
(compiled Mar 27 2014,17:12:48)
Empirical absorption correction using spherical harmonics,
 implemented in SCALE3 ABSPACK scaling algorithm.
;
_exptl_absorpt_special_details     ?
_exptl_crystal_colour              'clear yellow'
_exptl_crystal_colour_lustre       clear
_exptl_crystal_colour_modifier     .
_exptl_crystal_colour_primary      yellow
_exptl_crystal_density_diffrn      1.369
_exptl_crystal_density_meas        ?
_exptl_crystal_density_method      'not measured'
_exptl_crystal_description         prism
_exptl_crystal_F_000               428
_exptl_crystal_size_max            0.45
_exptl_crystal_size_mid            0.22
_exptl_crystal_size_min            0.1
_exptl_special_details
;
 ? 
;
_exptl_transmission_factor_max     ?
_exptl_transmission_factor_min     ?
_diffrn_reflns_av_R_equivalents    0.0415
_diffrn_reflns_av_unetI/netI       0.0658
_diffrn_reflns_Laue_measured_fraction_full  0.998
_diffrn_reflns_Laue_measured_fraction_max  0.839
_diffrn_reflns_limit_h_max         12
_diffrn_reflns_limit_h_min         -11
_diffrn_reflns_limit_k_max         14
_diffrn_reflns_limit_k_min         -14
_diffrn_reflns_limit_l_max         12
_diffrn_reflns_limit_l_min         -15
_diffrn_reflns_number              8137
_diffrn_reflns_point_group_measured_fraction_full  0.998
_diffrn_reflns_point_group_measured_fraction_max  0.839
_diffrn_reflns_theta_full          26.000
_diffrn_reflns_theta_max           29.479
_diffrn_reflns_theta_min           3.038
_diffrn_ambient_temperature        295.15
_diffrn_detector                   'CCD plate'
_diffrn_detector_area_resol_mean   10.4752
_diffrn_detector_type              Ruby
_diffrn_measured_fraction_theta_full  0.998
_diffrn_measured_fraction_theta_max  0.839
_diffrn_measurement_details
;
#__ type_ start__ end____ width___ exp.time_
  1 omega   -2.00   86.00   1.0000   20.0000
omega____ theta____ kappa____ phi______ frames
    -       14.0072   38.0000    0.0000 88

#__ type_ start__ end____ width___ exp.time_
  2 omega  -17.00   93.00   1.0000   20.0000
omega____ theta____ kappa____ phi______ frames
    -       14.0072   38.0000  -90.0000 110

#__ type_ start__ end____ width___ exp.time_
  3 omega   47.00  101.00   1.0000   20.0000
omega____ theta____ kappa____ phi______ frames
    -       14.0072  178.0000  150.0000 54

#__ type_ start__ end____ width___ exp.time_
  4 omega  -19.00   29.00   1.0000   20.0000
omega____ theta____ kappa____ phi______ frames
    -      -14.5541  -99.0000   90.0000 48

#__ type_ start__ end____ width___ exp.time_
  5 omega   35.00   68.00   1.0000   20.0000
omega____ theta____ kappa____ phi______ frames
    -       14.0072 -178.0000 -150.0000 33
;
_diffrn_measurement_device         'four-circle diffractometer'
_diffrn_measurement_device_type    'New Xcalibur, Ruby'
_diffrn_measurement_method         '\w scans'
_diffrn_orient_matrix_UB_11        0.0356081000
_diffrn_orient_matrix_UB_12        0.0430332000
_diffrn_orient_matrix_UB_13        0.0096223000
_diffrn_orient_matrix_UB_21        0.0170738000
_diffrn_orient_matrix_UB_22        0.0170019000
_diffrn_orient_matrix_UB_23        -0.0640733000
_diffrn_orient_matrix_UB_31        -0.0733224000
_diffrn_orient_matrix_UB_32        0.0593548000
_diffrn_orient_matrix_UB_33        0.0002100000
_diffrn_radiation_monochromator    graphite
_diffrn_radiation_probe            x-ray
_diffrn_radiation_type             MoK\a
_diffrn_radiation_wavelength       0.71073
_diffrn_source                     'Enhance (Mo) X-ray Source'
_reflns_Friedel_coverage           0.000
_reflns_Friedel_fraction_full      .
_reflns_Friedel_fraction_max       .
_reflns_number_gt                  3096
_reflns_number_total               4635
_reflns_odcompleteness_completeness  99.78
_reflns_odcompleteness_iscentric   1
_reflns_odcompleteness_theta       26.32
_reflns_special_details
;
 Reflections were merged by SHELXL according to the crystal
 class for the calculation of statistics and refinement.
 
 _reflns_Friedel_fraction is defined as the number of unique
 Friedel pairs measured divided by the number that would be
 possible theoretically, ignoring centric projections and
 systematic absences.
;
_reflns_threshold_expression       'I > 2\s(I)'
_computing_cell_refinement
;
CrysAlisPro, Agilent Technologies,
Version 1.171.37.33 (release 27-03-2014 CrysAlis171 .NET)
(compiled Mar 27 2014,17:12:48)
;
_computing_data_collection
;
CrysAlisPro, Agilent Technologies,
Version 1.171.37.33 (release 27-03-2014 CrysAlis171 .NET)
(compiled Mar 27 2014,17:12:48)
;
_computing_data_reduction
;
CrysAlisPro, Agilent Technologies,
Version 1.171.37.33 (release 27-03-2014 CrysAlis171 .NET)
(compiled Mar 27 2014,17:12:48)
;
_computing_molecular_graphics      'Olex2 (Dolomanov et al., 2009)'
_computing_publication_material    'Olex2 (Dolomanov et al., 2009)'
_computing_structure_refinement    'ShelXL (Sheldrick, 2015)'
_computing_structure_solution
;
Superflip (Palatinus & Chapuis, 2007;Palatinus & van der Lee, 2008;
Palatinus et al., 2012)
;
_refine_diff_density_max           0.371
_refine_diff_density_min           -0.432
_refine_diff_density_rms           0.059
_refine_ls_extinction_coef         .
_refine_ls_extinction_method       none
_refine_ls_goodness_of_fit_ref     1.031
_refine_ls_hydrogen_treatment      mixed
_refine_ls_matrix_type             full
_refine_ls_number_parameters       269
_refine_ls_number_reflns           4635
_refine_ls_number_restraints       0
_refine_ls_R_factor_all            0.0871
_refine_ls_R_factor_gt             0.0567
_refine_ls_restrained_S_all        1.031
_refine_ls_shift/su_max            0.000
_refine_ls_shift/su_mean           0.000
_refine_ls_structure_factor_coef   Fsqd
_refine_ls_weighting_details      
 'w=1/[\s^2^(Fo^2^)+(0.0708P)^2^+0.1571P] where P=(Fo^2^+2Fc^2^)/3'
_refine_ls_weighting_scheme        calc
_refine_ls_wR_factor_gt            0.1359
_refine_ls_wR_factor_ref           0.1668
_refine_special_details            ?
_olex2_refinement_description
;
1. Fixed Uiso
 At 1.2 times of:
  All C(H) groups
 At 1.5 times of:
  All C(H,H,H) groups
2.a Ternary CH refined with riding coordinates:
 C12(H12)
2.b Aromatic/amide H refined with riding coordinates:
 C7(H7), C8(H8), C9(H9), C10(H10), C17(H17), C18(H18), C20(H20), C21(H21)
2.c Idealised Me refined as rotating group:
 C13(H13A,H13B,H13C), C14(H14A,H14B,H14C), C22(H22A,H22B,H22C)
;
_atom_sites_solution_hydrogens     mixed
_atom_sites_solution_primary       iterative
_atom_sites_solution_secondary     ?
loop_
  _atom_site_label
  _atom_site_type_symbol
  _atom_site_fract_x
  _atom_site_fract_y
  _atom_site_fract_z
  _atom_site_U_iso_or_equiv
  _atom_site_adp_type
  _atom_site_occupancy
  _atom_site_site_symmetry_order
  _atom_site_calc_flag
  _atom_site_refinement_flags_posn
  _atom_site_refinement_flags_adp
  _atom_site_refinement_flags_occupancy
  _atom_site_disorder_assembly
  _atom_site_disorder_group
 C1 C 0.3803(2) 0.3961(2) 0.9149(2) 0.0328(5) Uani 1 1 d . . . . .
 C2 C 0.2975(2) 0.3806(2) 1.0417(2) 0.0340(5) Uani 1 1 d . . . . .
 C3 C 0.1991(2) 0.3182(2) 1.0463(2) 0.0347(5) Uani 1 1 d . . . . .
 C4 C 0.2257(2) 0.2723(2) 0.9237(2) 0.0334(5) Uani 1 1 d . . . . .
 C5 C 0.1898(3) 0.3557(2) 0.7005(2) 0.0462(6) Uani 1 1 d . . . . .
 C6 C 0.3325(3) 0.3474(2) 0.7222(2) 0.0419(6) Uani 1 1 d . . . . .
 C7 C 0.4477(4) 0.3570(3) 0.6288(2) 0.0547(7) Uani 1 1 d . . . . .
 H7 H 0.542322 0.350448 0.644867 0.066 Uiso 1 1 calc R . . . .
 C8 C 0.4190(5) 0.3767(3) 0.5089(3) 0.0716(9) Uani 1 1 d . . . . .
 H8 H 0.495332 0.383512 0.443984 0.086 Uiso 1 1 calc R . . . .
 C9 C 0.2783(5) 0.3863(3) 0.4863(3) 0.0734(10) Uani 1 1 d . . . . .
 H9 H 0.260402 0.400413 0.405961 0.088 Uiso 1 1 calc R . . . .
 C10 C 0.1630(4) 0.3751(3) 0.5810(3) 0.0622(8) Uani 1 1 d . . . . .
 H10 H 0.068895 0.380501 0.564779 0.075 Uiso 1 1 calc R . . . .
 C11 C 0.2986(2) 0.1091(2) 0.9327(2) 0.0351(5) Uani 1 1 d . . . . .
 C12 C 0.2719(3) -0.1014(2) 1.0428(2) 0.0406(6) Uani 1 1 d . . . . .
 H12 H 0.385831 -0.140074 1.041517 0.049 Uiso 1 1 calc R . . . .
 C13 C 0.2360(4) -0.1604(3) 0.9503(3) 0.0624(8) Uani 1 1 d . . . . .
 H13A H 0.125138 -0.116879 0.947016 0.094 Uiso 1 1 calc GR . . . .
 H13B H 0.268681 -0.261045 0.972510 0.094 Uiso 1 1 calc GR . . . .
 H13C H 0.291179 -0.141269 0.871584 0.094 Uiso 1 1 calc GR . . . .
 C14 C 0.1948(4) -0.1311(3) 1.1698(3) 0.0691(9) Uani 1 1 d . . . . .
 H14A H 0.220955 -0.089859 1.225207 0.104 Uiso 1 1 calc GR . . . .
 H14B H 0.231220 -0.231768 1.193991 0.104 Uiso 1 1 calc GR . . . .
 H14C H 0.083014 -0.090615 1.171563 0.104 Uiso 1 1 calc GR . . . .
 C15 C 0.0746(3) 0.2994(2) 1.1454(2) 0.0366(5) Uani 1 1 d . . . . .
 C16 C 0.1145(3) 0.2304(2) 1.2678(2) 0.0388(5) Uani 1 1 d . . . . .
 C17 C 0.2700(3) 0.1457(2) 1.2858(2) 0.0461(6) Uani 1 1 d . . . . .
 H17 H 0.351133 0.142162 1.222095 0.055 Uiso 1 1 calc R . . . .
 C18 C 0.3033(3) 0.0670(3) 1.3983(3) 0.0534(7) Uani 1 1 d . . . . .
 H18 H 0.406981 0.008317 1.408355 0.064 Uiso 1 1 calc R . . . .
 C19 C 0.1860(4) 0.0735(3) 1.4963(3) 0.0566(7) Uani 1 1 d . . . . .
 C20 C 0.0321(4) 0.1603(3) 1.4782(3) 0.0600(7) Uani 1 1 d . . . . .
 H20 H -0.048124 0.166280 1.543233 0.072 Uiso 1 1 calc R . . . .
 C21 C -0.0047(3) 0.2376(3) 1.3666(3) 0.0509(7) Uani 1 1 d . . . . .
 H21 H -0.108883 0.294597 1.356718 0.061 Uiso 1 1 calc R . . . .
 C22 C 0.2244(5) -0.0079(4) 1.6198(3) 0.0772(9) Uani 1 1 d . . . . .
 H22A H 0.224410 0.054241 1.670615 0.116 Uiso 1 1 calc GR . . . .
 H22B H 0.326176 -0.084522 1.610577 0.116 Uiso 1 1 calc GR . . . .
 H22C H 0.147063 -0.045313 1.656857 0.116 Uiso 1 1 calc GR . . . .
 N1 N 0.3381(2) 0.32683(17) 0.84925(17) 0.0346(4) Uani 1 1 d . . . . .
 O1 O 0.46755(18) 0.45754(16) 0.87700(15) 0.0427(4) Uani 1 1 d . . . . .
 O2 O 0.3191(2) 0.43144(18) 1.13213(16) 0.0449(4) Uani 1 1 d . . . . .
 H2 H 0.385(3) 0.467(3) 1.106(2) 0.048(8) Uiso 1 1 d . . . . .
 O3 O 0.20954(17) 0.05549(14) 1.01513(15) 0.0416(4) Uani 1 1 d . . . . .
 O4 O 0.4193(2) 0.04382(17) 0.87418(18) 0.0586(5) Uani 1 1 d . . . . .
 O5 O -0.05706(18) 0.33810(17) 1.11882(17) 0.0515(5) Uani 1 1 d . . . . .
 S1 S 0.05921(7) 0.34217(6) 0.83491(6) 0.0464(2) Uani 1 1 d . . . . .

loop_
  _atom_site_aniso_label
  _atom_site_aniso_U_11
  _atom_site_aniso_U_22
  _atom_site_aniso_U_33
  _atom_site_aniso_U_23
  _atom_site_aniso_U_13
  _atom_site_aniso_U_12
 C1 0.0300(11) 0.0279(10) 0.0445(13) -0.0041(9) -0.0108(9) -0.0132(8)
 C2 0.0310(11) 0.0321(10) 0.0429(13) -0.0113(9) -0.0065(9) -0.0130(9)
 C3 0.0294(11) 0.0305(10) 0.0475(14) -0.0095(9) -0.0059(10) -0.0129(8)
 C4 0.0294(11) 0.0305(10) 0.0467(14) -0.0062(9) -0.0083(9) -0.0164(9)
 C5 0.0628(16) 0.0307(11) 0.0546(16) -0.0010(10) -0.0238(13) -0.0227(11)
 C6 0.0596(15) 0.0337(11) 0.0433(14) -0.0029(10) -0.0145(12) -0.0266(11)
 C7 0.0758(19) 0.0551(15) 0.0472(16) -0.0032(12) -0.0060(14) -0.0422(14)
 C8 0.123(3) 0.0673(18) 0.0426(17) -0.0022(14) -0.0061(17) -0.0606(19)
 C9 0.133(3) 0.0648(18) 0.0473(19) -0.0002(14) -0.030(2) -0.058(2)
 C10 0.088(2) 0.0478(15) 0.068(2) 0.0012(14) -0.0411(18) -0.0339(15)
 C11 0.0282(11) 0.0328(11) 0.0475(14) -0.0078(10) -0.0062(10) -0.0140(9)
 C12 0.0382(12) 0.0253(10) 0.0573(16) -0.0019(10) -0.0103(11) -0.0120(9)
 C13 0.087(2) 0.0391(13) 0.072(2) -0.0032(13) -0.0284(17) -0.0294(14)
 C14 0.094(2) 0.0526(16) 0.063(2) 0.0019(14) -0.0034(17) -0.0400(16)
 C15 0.0336(12) 0.0300(10) 0.0521(15) -0.0170(10) 0.0010(10) -0.0163(9)
 C16 0.0392(12) 0.0383(11) 0.0441(14) -0.0145(10) 0.0019(10) -0.0201(10)
 C17 0.0454(14) 0.0471(13) 0.0473(15) -0.0113(11) 0.0005(11) -0.0212(11)
 C18 0.0506(15) 0.0590(15) 0.0527(17) -0.0105(13) -0.0069(13) -0.0230(13)
 C19 0.075(2) 0.0607(16) 0.0475(17) -0.0096(13) -0.0046(14) -0.0409(15)
 C20 0.0631(18) 0.0710(18) 0.0512(18) -0.0152(14) 0.0130(14) -0.0387(15)
 C21 0.0395(13) 0.0552(15) 0.0612(18) -0.0177(13) 0.0067(12) -0.0240(12)
 C22 0.098(3) 0.091(2) 0.0519(19) -0.0017(16) -0.0094(17) -0.051(2)
 N1 0.0394(10) 0.0344(9) 0.0383(11) -0.0051(8) -0.0069(8) -0.0219(8)
 O1 0.0451(9) 0.0473(9) 0.0503(11) -0.0062(7) -0.0068(8) -0.0324(8)
 O2 0.0448(10) 0.0566(10) 0.0493(11) -0.0163(8) -0.0022(8) -0.0330(9)
 O3 0.0361(9) 0.0270(8) 0.0605(11) -0.0074(7) 0.0020(8) -0.0151(7)
 O4 0.0469(10) 0.0370(9) 0.0754(14) -0.0116(9) 0.0172(9) -0.0120(8)
 O5 0.0345(9) 0.0516(10) 0.0725(13) -0.0120(9) -0.0055(8) -0.0205(8)
 S1 0.0408(4) 0.0374(3) 0.0685(5) -0.0080(3) -0.0215(3) -0.0159(3)

_geom_special_details
;
 All esds (except the esd in the dihedral angle between two l.s. planes)
 are estimated using the full covariance matrix.  The cell esds are taken
 into account individually in the estimation of esds in distances, angles
 and torsion angles; correlations between esds in cell parameters are only
 used when they are defined by crystal symmetry.  An approximate (isotropic)
 treatment of cell esds is used for estimating esds involving l.s. planes.
;
loop_
  _geom_bond_atom_site_label_1
  _geom_bond_atom_site_label_2
  _geom_bond_distance
  _geom_bond_site_symmetry_2
  _geom_bond_publ_flag
 C1 C2 1.493(3) . ?
 C1 N1 1.365(3) . ?
 C1 O1 1.219(2) . ?
 C2 C3 1.346(3) . ?
 C2 O2 1.341(3) . ?
 C3 C4 1.501(3) . ?
 C3 C15 1.496(3) . ?
 C4 C11 1.542(3) . ?
 C4 N1 1.456(3) . ?
 C4 S1 1.855(2) . ?
 C5 C6 1.397(3) . ?
 C5 C10 1.387(4) . ?
 C5 S1 1.768(3) . ?
 C6 C7 1.371(4) . ?
 C6 N1 1.417(3) . ?
 C7 C8 1.398(4) . ?
 C8 C9 1.378(5) . ?
 C9 C10 1.385(4) . ?
 C11 O3 1.325(3) . ?
 C11 O4 1.190(3) . ?
 C12 C13 1.489(3) . ?
 C12 C14 1.501(4) . ?
 C12 O3 1.484(2) . ?
 C15 C16 1.468(3) . ?
 C15 O5 1.226(3) . ?
 C16 C17 1.396(3) . ?
 C16 C21 1.400(3) . ?
 C17 C18 1.381(4) . ?
 C18 C19 1.383(4) . ?
 C19 C20 1.387(4) . ?
 C19 C22 1.504(4) . ?
 C20 C21 1.375(4) . ?

loop_
  _geom_angle_atom_site_label_1
  _geom_angle_atom_site_label_2
  _geom_angle_atom_site_label_3
  _geom_angle
  _geom_angle_site_symmetry_1
  _geom_angle_site_symmetry_3
  _geom_angle_publ_flag
 N1 C1 C2 105.60(18) . . ?
 O1 C1 C2 127.6(2) . . ?
 O1 C1 N1 126.7(2) . . ?
 C3 C2 C1 110.64(19) . . ?
 O2 C2 C1 121.23(19) . . ?
 O2 C2 C3 128.0(2) . . ?
 C2 C3 C4 107.5(2) . . ?
 C2 C3 C15 130.9(2) . . ?
 C15 C3 C4 121.52(18) . . ?
 C3 C4 C11 110.95(18) . . ?
 C3 C4 S1 119.14(15) . . ?
 C11 C4 S1 107.86(13) . . ?
 N1 C4 C3 104.57(17) . . ?
 N1 C4 C11 109.10(17) . . ?
 N1 C4 S1 104.69(14) . . ?
 C6 C5 S1 113.81(19) . . ?
 C10 C5 C6 119.3(3) . . ?
 C10 C5 S1 126.9(2) . . ?
 C5 C6 N1 110.9(2) . . ?
 C7 C6 C5 122.0(2) . . ?
 C7 C6 N1 127.1(2) . . ?
 C6 C7 C8 118.2(3) . . ?
 C9 C8 C7 120.4(3) . . ?
 C8 C9 C10 121.1(3) . . ?
 C9 C10 C5 119.0(3) . . ?
 O3 C11 C4 110.21(18) . . ?
 O4 C11 C4 123.4(2) . . ?
 O4 C11 O3 126.4(2) . . ?
 C13 C12 C14 113.1(2) . . ?
 O3 C12 C13 109.88(19) . . ?
 O3 C12 C14 105.14(19) . . ?
 C16 C15 C3 119.73(19) . . ?
 O5 C15 C3 117.7(2) . . ?
 O5 C15 C16 122.5(2) . . ?
 C17 C16 C15 120.9(2) . . ?
 C17 C16 C21 118.7(2) . . ?
 C21 C16 C15 120.1(2) . . ?
 C18 C17 C16 120.0(2) . . ?
 C17 C18 C19 121.5(3) . . ?
 C18 C19 C20 118.0(3) . . ?
 C18 C19 C22 121.0(3) . . ?
 C20 C19 C22 120.9(3) . . ?
 C21 C20 C19 121.7(3) . . ?
 C20 C21 C16 120.0(2) . . ?
 C1 N1 C4 111.28(18) . . ?
 C1 N1 C6 129.70(18) . . ?
 C6 N1 C4 113.55(17) . . ?
 C11 O3 C12 116.56(17) . . ?
 C5 S1 C4 88.90(11) . . ?

_shelx_res_file
;
TITL CF solution in P-1
    psu-849(ta-11).res
    created by SHELXL-2018/1 at 15:59:26 on 03-Feb-2019
CELL 0.71073 9.53656 10.5438 11.32032 77.6778 77.4507 64.4548
ZERR 2 0.00204 0.00235 0.00235 0.0182 0.0179 0.0214
LATT 1
SFAC C H N O S
UNIT 44 38 2 10 2

L.S. 4
PLAN  25
SIZE 0.1 0.22 0.45
TEMP 22
BOND
fmap 2
acta 52
REM <olex2.extras>
REM <HklSrc "%.\\PSU-849(TA-11).hkl">
REM </olex2.extras>

WGHT    0.070800    0.157100
FVAR       7.87152
C1    1    0.380299    0.396131    0.914910    11.00000    0.03003    0.02795 =
         0.04454   -0.00413   -0.01078   -0.01319
C2    1    0.297468    0.380607    1.041706    11.00000    0.03100    0.03211 =
         0.04291   -0.01132   -0.00649   -0.01300
C3    1    0.199097    0.318198    1.046289    11.00000    0.02941    0.03047 =
         0.04746   -0.00954   -0.00589   -0.01290
C4    1    0.225740    0.272328    0.923651    11.00000    0.02944    0.03054 =
         0.04671   -0.00621   -0.00826   -0.01636
C5    1    0.189842    0.355717    0.700478    11.00000    0.06279    0.03068 =
         0.05461   -0.00096   -0.02383   -0.02267
C6    1    0.332511    0.347400    0.722216    11.00000    0.05957    0.03374 =
         0.04328   -0.00286   -0.01454   -0.02658
C7    1    0.447671    0.356953    0.628834    11.00000    0.07579    0.05506 =
         0.04719   -0.00321   -0.00600   -0.04222
AFIX  43
H7    2    0.542322    0.350448    0.644867    11.00000   -1.20000
AFIX   0
C8    1    0.419004    0.376733    0.508893    11.00000    0.12336    0.06733 =
         0.04258   -0.00220   -0.00608   -0.06058
AFIX  43
H8    2    0.495332    0.383512    0.443984    11.00000   -1.20000
AFIX   0
C9    1    0.278270    0.386251    0.486252    11.00000    0.13264    0.06478 =
         0.04735   -0.00024   -0.02994   -0.05809
AFIX  43
H9    2    0.260402    0.400413    0.405961    11.00000   -1.20000
AFIX   0
C10   1    0.162966    0.375086    0.581021    11.00000    0.08833    0.04779 =
         0.06796    0.00120   -0.04105   -0.03393
AFIX  43
H10   2    0.068895    0.380501    0.564779    11.00000   -1.20000
AFIX   0
C11   1    0.298631    0.109129    0.932735    11.00000    0.02823    0.03285 =
         0.04754   -0.00779   -0.00625   -0.01402
C12   1    0.271914   -0.101449    1.042792    11.00000    0.03818    0.02535 =
         0.05728   -0.00193   -0.01029   -0.01203
AFIX  13
H12   2    0.385831   -0.140074    1.041517    11.00000   -1.20000
AFIX   0
C13   1    0.236041   -0.160398    0.950254    11.00000    0.08684    0.03914 =
         0.07190   -0.00317   -0.02836   -0.02944
AFIX 137
H13A  2    0.125138   -0.116879    0.947016    11.00000   -1.50000
H13B  2    0.268681   -0.261045    0.972510    11.00000   -1.50000
H13C  2    0.291179   -0.141269    0.871584    11.00000   -1.50000
AFIX   0
C14   1    0.194829   -0.131094    1.169837    11.00000    0.09444    0.05257 =
         0.06265    0.00186   -0.00339   -0.04000
AFIX 137
H14A  2    0.220955   -0.089859    1.225207    11.00000   -1.50000
H14B  2    0.231220   -0.231768    1.193991    11.00000   -1.50000
H14C  2    0.083014   -0.090615    1.171563    11.00000   -1.50000
AFIX   0
C15   1    0.074590    0.299366    1.145364    11.00000    0.03360    0.02996 =
         0.05212   -0.01699    0.00097   -0.01626
C16   1    0.114539    0.230381    1.267772    11.00000    0.03918    0.03826 =
         0.04414   -0.01450    0.00187   -0.02010
C17   1    0.269984    0.145651    1.285826    11.00000    0.04537    0.04710 =
         0.04727   -0.01128    0.00047   -0.02115
AFIX  43
H17   2    0.351133    0.142162    1.222095    11.00000   -1.20000
AFIX   0
C18   1    0.303295    0.067021    1.398279    11.00000    0.05060    0.05900 =
         0.05269   -0.01051   -0.00685   -0.02305
AFIX  43
H18   2    0.406981    0.008317    1.408355    11.00000   -1.20000
AFIX   0
C19   1    0.186008    0.073544    1.496297    11.00000    0.07512    0.06069 =
         0.04748   -0.00959   -0.00464   -0.04087
C20   1    0.032134    0.160266    1.478209    11.00000    0.06311    0.07104 =
         0.05124   -0.01521    0.01302   -0.03867
AFIX  43
H20   2   -0.048124    0.166280    1.543233    11.00000   -1.20000
AFIX   0
C21   1   -0.004737    0.237567    1.366570    11.00000    0.03948    0.05520 =
         0.06115   -0.01771    0.00666   -0.02402
AFIX  43
H21   2   -0.108883    0.294597    1.356718    11.00000   -1.20000
AFIX   0
C22   1    0.224387   -0.007879    1.619757    11.00000    0.09790    0.09094 =
         0.05187   -0.00172   -0.00937   -0.05066
AFIX 137
H22A  2    0.224410    0.054241    1.670615    11.00000   -1.50000
H22B  2    0.326176   -0.084522    1.610577    11.00000   -1.50000
H22C  2    0.147063   -0.045313    1.656857    11.00000   -1.50000
AFIX   0
N1    3    0.338144    0.326835    0.849249    11.00000    0.03943    0.03444 =
         0.03829   -0.00507   -0.00694   -0.02186
O1    4    0.467553    0.457540    0.876997    11.00000    0.04509    0.04727 =
         0.05027   -0.00621   -0.00679   -0.03238
O2    4    0.319111    0.431436    1.132133    11.00000    0.04479    0.05655 =
         0.04932   -0.01633   -0.00224   -0.03301
H2    2    0.385497    0.466587    1.105730    11.00000    0.04811
O3    4    0.209536    0.055494    1.015127    11.00000    0.03613    0.02695 =
         0.06052   -0.00735    0.00198   -0.01507
O4    4    0.419260    0.043822    0.874182    11.00000    0.04695    0.03698 =
         0.07541   -0.01156    0.01722   -0.01200
O5    4   -0.057063    0.338099    1.118825    11.00000    0.03448    0.05164 =
         0.07248   -0.01204   -0.00553   -0.02046
S1    5    0.059213    0.342169    0.834914    11.00000    0.04075    0.03737 =
         0.06849   -0.00796   -0.02150   -0.01592
HKLF 4


REM  CF solution in P-1
REM R1 =  0.0567 for    3096 Fo > 4sig(Fo)  and  0.0871 for all    4635 data
REM    269 parameters refined using      0 restraints

END

WGHT      0.0708      0.1571

REM Highest difference peak  0.371,  deepest hole -0.432,  1-sigma level  0.059
Q1    1   0.1574  0.3117  0.8800  11.00000  0.05    0.28
Q2    1   0.2812  0.3034  0.8847  11.00000  0.05    0.26
Q3    1   0.2021  0.3067  0.9784  11.00000  0.05    0.24
Q4    1   0.2571  0.3192  1.0643  11.00000  0.05    0.24
Q5    1   0.2018  0.3801  1.0391  11.00000  0.05    0.22
Q6    1   0.2982  0.5740  0.3690  11.00000  0.05    0.20
Q7    1   0.5744 -0.1281  0.9519  11.00000  0.05    0.19
Q8    1  -0.1850  0.3740  1.4475  11.00000  0.05    0.19
Q9    1   0.4219  0.2595  0.8872  11.00000  0.05    0.19
Q10   1   0.4182 -0.1227  1.6663  11.00000  0.05    0.18
Q11   1   0.1237  0.4602  1.1474  11.00000  0.05    0.18
Q12   1   0.2672  0.1455  0.8109  11.00000  0.05    0.18
Q13   1   0.2614  0.3124  0.6917  11.00000  0.05    0.18
Q14   1  -0.0836  0.4596  1.2291  11.00000  0.05    0.18
Q15   1   0.0278  0.4599  0.7607  11.00000  0.05    0.18
Q16   1  -0.1510  0.3223  1.3581  11.00000  0.05    0.18
Q17   1   0.2282  0.1900  0.9218  11.00000  0.05    0.17
Q18   1   0.0073  0.4088  0.5806  11.00000  0.05    0.17
Q19   1   0.1042  0.2028  1.7313  11.00000  0.05    0.17
Q20   1   0.1799  0.5649  1.1442  11.00000  0.05    0.17
Q21   1   0.0580  0.2370  0.8383  11.00000  0.05    0.17
Q22   1   0.0765 -0.1246  1.0451  11.00000  0.05    0.17
Q23   1   0.4548 -0.1411  0.8311  11.00000  0.05    0.17
Q24   1   0.0783  0.3853  1.3409  11.00000  0.05    0.17
Q25   1  -0.1498  0.1106  1.5616  11.00000  0.05    0.17
;
_shelx_res_checksum                98698
_shelx_hkl_file
;
   0   0   2 152726. 3293.33   2
   0   0  -2 165426. 3332.73   2
   0   0  -3 90668.0 2261.71   2
   0   0   3 85967.2 2209.23   2
   0   0   4 112133. 2859.93   2
   0   0  -4 112169. 2915.14   2
   0   0   5 53219.3 1839.52   2
   0   0  -5 49415.9 1835.14   2
   0   0   6 26976.0 1326.77   2
   0   0  -6 24386.1 1327.41   2
   0   0  -7 12244.5 994.149   2
   0   0  -8 20245.0 1168.79   4
   0   0  -8 18331.6 1363.00   1
   0   0  -8 18545.3 1336.20   2
   0   0  -9 46810.0 2347.60   2
   0   0  -9 43805.3 2350.23   1
   0   0 -10 659.230 314.701   1
   0   0 -11 1348.04 492.517   1
   0   0 -12 315.598 283.109   1
   0   0 -13-251.308 221.192   1
   0   0 -14 730.601 397.519   1
   0   1 -14 2817.89 734.681   5
   0   1 -14 1307.46 543.126   1
   0   1 -13 349.303 265.269   1
   0   1 -12 24.5945 143.373   1
   0   1 -11 4652.88 828.385   1
   0   1 -10 6021.86 868.152   1
   0   1  -9 5434.97 751.920   2
   0   1  -8 1059.37 293.277   2
   0   1  -7 15829.8 1147.25   2
   0   1  -7 17380.4 1077.96   4
   0  -1   6 112.929 88.3114   2
   0   1  -6 106.982 82.7319   4
   0   1  -6 83.6786 53.3896   2
   0  -1   5 115391. 3123.55   2
   0   1  -5 118424. 3030.33   4
   0   1  -5 108205. 3133.57   2
   0   1  -4 130322. 3296.89   2
   0  -1   4 131636. 3259.61   2
   0  -1   3 116785. 2810.65   2
   0   1  -3 119870. 2843.23   2
   0   1  -2 1749.66 196.874   5
   0   1  -2 1344.21 171.655   2
   0  -1   2 1494.26 176.519   2
   0  -1   1 59532.5 1325.79   2
   0  -1  -2 129907. 2699.77   2
   0  -1  -2 129483. 2887.51   1
   0  -1  -3 100907. 2589.72   1
   0  -1  -3 101796. 2423.19   2
   0  -1  -4 5803.01 486.998   2
   0  -1  -4 5340.65 538.985   1
   0   1   4 5798.62 477.407   2
   0  -1  -5 1401.03 266.260   2
   0  -1  -5 1281.21 301.257   1
   0   1   5 1558.58 278.636   2
   0  -1  -6 1457.72 297.968   2
   0   1   6 1740.81 308.677   2
   0  -1  -6 1385.31 340.741   1
   0  -1  -7 1070.30 258.744   2
   0  -1  -7 921.822 277.929   1
   0  -1  -8-96.6936 174.342   2
   0  -1  -8-149.695 211.742   1
   0  -1  -9 12255.8 1240.11   1
   0  -1  -9 14569.0 974.104   4
   0  -1 -10 420.121 234.260   1
   0  -1 -11 2861.08 695.002   1
   0  -1 -12 238.488 247.059   1
   0  -1 -13 153.709 168.163   1
   0  -1 -14 361.162 393.095   1
   0   2 -14 282.231 130.190   1
   0   2 -14 107.537 326.585   5
   0   2 -13 517.364 306.138   5
   0   2 -13 143.100 262.887   1
   0   2 -12-7.55819 155.591   1
   0   2 -12 131.662 255.005   5
   0   2 -11 598.668 332.868   1
   0   2 -11 1763.01 493.349   5
   0   2 -10 772.813 330.868   5
   0   2  -9 1560.03 411.262   2
   0   2  -9 1715.13 458.775   5
   0   2  -8 23537.6 1540.64   2
   0   2  -8 23355.9 1398.46   5
   0   2  -7 550.022 284.902   5
   0   2  -7-79.1177 142.991   2
   0   2  -6 6164.46 606.774   5
   0  -2   6 6263.28 615.351   2
   0   2  -6 5763.16 619.291   4
   0   2  -6 5482.29 621.187   2
   0   2  -5 430.841 163.701   2
   0  -2   5 524.226 141.692   2
   0   2  -5 694.937 207.545   5
   0   2  -5 581.993 187.635   4
   0   2  -4 23559.2 1106.35   2
   0  -2   4 24288.8 1088.58   2
   0   2  -4 23697.1 1067.40   5
   0   2  -4 26577.8 1179.74   4
   0   2  -3 10488.7 658.683   4
   0   2  -3 9792.94 586.032   2
   0  -2   3 8825.35 552.853   2
   0   2  -3 9819.81 578.539   5
   0  -2   2 11207.9 533.063   2
   0   2  -2 12890.3 671.844   4
   0   2  -2 12158.2 609.573   5
   0   2  -2 13036.2 585.012   2
   0  -2   2 11931.7 578.070   5
   0   2  -1 99962.7 2329.08   4
   0   2  -1 90064.3 2055.46   1
   0  -2   1 91414.5 2172.73   5
   0   2  -1 98030.8 2304.65   3
   0  -2   1 96125.3 2258.76   4
   0  -2   1 94727.5 1998.45   2
   0   2  -1 98582.5 2016.51   2
   0   2   0 5504.58 310.273   1
   0   2   0 5824.49 348.455   4
   0  -2   0 5714.51 306.920   1
   0   2   0 5752.13 377.411   3
   0  -2   0 5771.84 341.452   4
   0  -2   0 5340.63 352.468   3
   0   2   1 120444. 2818.50   1
   0   2   1 131825. 2668.01   4
   0   2   1 132084. 2873.56   3
   0  -2  -1 126321. 2882.35   3
   0   2   1 127087. 2501.21   2
   0  -2  -1 138759. 2867.12   1
   0  -2  -1 133454. 2660.68   4
   0  -2  -2 333195. 6585.88   3
   0   2   2 327508. 6331.50   2
   0   2   2 320979. 6693.77   1
   0   2   3 9735.35 540.527   2
   0   2   3 8734.09 618.939   1
   0  -2  -3 10428.6 569.888   2
   0  -2  -3 9818.65 668.411   1
   0  -2  -4 1.90034 103.136   2
   0  -2  -4 121.227 72.0722   1
   0   2   4 110.840 51.7592   2
   0   2   5 5454.16 502.929   2
   0  -2  -5 5026.90 602.533   1
   0  -2  -5 5254.47 511.827   2
   0  -2  -6 2615.19 503.340   1
   0  -2  -6 2610.55 410.958   2
   0   2   6 3122.26 416.997   2
   0  -2  -7 264.280 125.459   1
   0  -2  -7 113.779 69.3374   2
   0  -2  -8 523.100 284.697   1
   0  -2  -9 17288.4 982.525   4
   0  -2  -9 15985.6 1442.13   1
   0  -2 -10 26302.5 1972.20   1
   0  -2 -10 23144.2 1263.17   4
   0  -2 -11 2045.88 571.973   1
   0  -2 -12 267.215 178.014   1
   0  -2 -13 819.113 465.235   1
   0  -2 -14 1603.28 667.287   1
   0   3 -14 46.6121 90.0966   5
   0   3 -13 148.394 213.994   1
   0   3 -13 490.169 325.795   5
   0   3 -12-521.024 282.931   1
   0   3 -12-3.21015 117.011   5
   0   3 -11 310.404 236.267   5
   0   3 -11 88.7552 181.749   1
   0   3 -10 165.188 170.182   5
   0   3  -9 3582.95 585.489   5
   0   3  -9 4292.57 677.928   2
   0   3  -8 1090.05 299.844   5
   0   3  -8 825.533 249.546   2
   0   3  -7 8092.82 820.477   2
   0   3  -7 8538.50 807.408   5
   0  -3   6 19981.7 1142.20   2
   0   3  -6 17545.8 1144.64   2
   0   3  -6 18190.0 1121.16   5
   0   3  -5 8177.21 746.676   4
   0   3  -5 6580.83 608.656   5
   0   3  -5 7339.75 654.948   2
   0  -3   5 7659.24 636.109   2
   0   3  -4 58523.3 2059.94   4
   0   3  -4 51323.7 1789.79   2
   0   3  -4 51779.8 1835.25   5
   0  -3   4 52536.1 1753.92   2
   0  -3   3 13237.7 724.777   5
   0   3  -3 14473.1 875.163   4
   0   3  -3 13272.7 784.150   5
   0   3  -3 12774.7 699.265   2
   0  -3   3 13011.8 683.387   2
   0   3  -2 5496.67 378.757   1
   0   3  -2 5511.83 486.253   3
   0  -3   2 5925.10 382.956   2
   0   3  -2 5873.06 397.371   2
   0   3  -2 6883.77 556.823   4
   0  -3   2 5946.28 440.504   5
   0   3  -1 24563.7 1059.71   3
   0  -3   1 24890.7 713.598   2
   0  -3   1 26070.1 1014.43   4
   0   3  -1 25248.9 740.130   2
   0   3  -1 23005.6 836.876   1
   0   3  -1 27725.5 1095.29   4
   0  -3   0 384939. 7403.32   4
   0  -3   0 380557. 7268.24   1
   0   3   0 383561. 7639.52   3
   0   3   0 359656. 7305.09   1
   0  -3   0 367139. 7503.87   3
   0   3   0 380276. 7436.71   4
   0   3   1 89132.4 2352.99   3
   0  -3  -1 87840.3 2233.01   1
   0   3   1 79844.6 2196.90   1
   0  -3  -1 85182.2 2278.29   3
   0   3   1 85934.8 2085.21   4
   0  -3  -1 92396.0 2120.53   4
   0   3   2 7720.86 542.211   3
   0  -3  -2 7152.69 391.461   4
   0   3   2 7489.18 551.281   1
   0  -3  -2 7441.53 533.680   3
   0  -3  -2 7609.26 548.833   1
   0   3   2 7098.72 360.035   2
   0  -3  -3 6645.82 351.199   4
   0  -3  -3 6328.35 510.936   3
   0   3   3 6835.81 592.756   1
   0   3   3 6436.28 422.291   2
   0  -3  -3 6478.78 564.600   1
   0   3   4 30004.1 1162.44   2
   0   3   4 33648.8 1475.59   1
   0  -3  -4 32402.9 1483.61   1
   0   3   5 121.272 64.5122   2
   0  -3  -5-112.081 124.576   1
   0  -3  -6 10556.1 976.026   1
   0   3   6 11953.0 834.832   2
   0  -3  -7 4022.09 624.625   1
   0  -3  -8 913.074 313.530   1
   0  -3  -9 5687.91 895.665   1
   0  -3 -10 2409.53 355.040   4
   0  -3 -10 4001.88 784.575   1
   0  -3 -11 1722.55 580.975   1
   0  -3 -12 1346.16 530.032   1
   0  -3 -13 138.508 224.858   1
   0  -3 -14 378.399 265.927   1
   0   4 -13 3.24097 165.394   5
   0   4 -12-432.753 255.770   5
   0   4 -11 2190.76 527.390   5
   0   4 -10 3032.38 580.286   5
   0   4  -9 6773.70 839.350   5
   0   4  -8 155.150 69.9338   5
   0   4  -8 413.060 225.792   2
   0   4  -7 3115.95 486.888   5
   0   4  -7 3804.94 574.888   2
   0   4  -6 39.5302 61.0655   2
   0   4  -6-203.735 206.637   5
   0  -4   5 13190.6 869.450   2
   0   4  -5 11571.2 860.036   2
   0   4  -5 12008.4 910.232   5
   0   4  -4 3242.02 479.245   4
   0  -4   4 3402.05 414.550   5
   0   4  -4 3181.78 380.914   2
   0  -4   4 3289.36 389.854   2
   0   4  -3 35065.4 1270.98   2
   0   4  -3 32862.4 1505.38   3
   0   4  -3 38374.0 1647.44   4
   0  -4   3 33710.5 1232.01   2
   0   4  -3 31997.4 1212.85   1
   0  -4   3 34125.4 1366.78   5
   0   4  -2 49860.0 1817.30   4
   0   4  -2 41859.5 1391.45   1
   0   4  -2 44708.7 1757.44   3
   0  -4   2 43715.6 1272.44   2
   0   4  -2 43625.5 1314.44   2
   0  -4   2 44544.9 1561.99   5
   0  -4   1 61277.2 1429.67   2
   0   4  -1 60401.1 1745.71   1
   0  -4   1 63659.9 1961.47   4
   0   4  -1 62506.3 2123.50   3
   0   4  -1 61525.8 1459.57   2
   0  -4   1 63845.8 1748.14   1
   0  -4   0 295770. 6146.17   3
   0   4   0 289039. 6080.86   4
   0   4   0 269416. 5856.72   1
   0   4   0 281183. 6278.04   3
   0  -4   0 279940. 5833.17   1
   0  -4   0 288976. 6000.51   4
   0  -4  -1 30837.4 1132.77   4
   0  -4  -1 31347.7 1237.09   1
   0  -4  -1 31285.9 1304.26   3
   0   4   1 33069.9 1409.94   3
   0   4   1 29503.6 1146.68   4
   0   4   1 30729.5 1239.02   1
   0   4   2 814.328 106.413   2
   0   4   2 685.621 181.607   1
   0  -4  -2 565.506 161.351   1
   0  -4  -2 597.877 150.576   3
   0  -4  -2 748.653 140.557   4
   0   4   2 614.552 161.284   3
   0  -4  -3 2575.62 248.677   4
   0  -4  -3 2793.02 383.726   1
   0  -4  -3 3593.47 422.286   3
   0   4   3 3414.18 444.397   1
   0   4   3 2670.72 254.060   2
   0   4   4 15946.7 786.395   2
   0  -4  -4 16800.7 970.097   3
   0  -4  -4 16022.7 1061.21   1
   0   4   4 19098.6 1137.19   1
   0  -4  -4 14961.1 621.008   4
   0   4   5 6.63682 53.6829   2
   0  -4  -5-60.3206 169.560   1
   0  -4  -5-49.4953 118.354   3
   0   4   6 34968.7 1497.10   2
   0  -4  -6 34881.9 1651.99   3
   0  -4  -6 31059.5 1761.10   1
   0  -4  -7 2661.36 536.080   1
   0  -4  -8 19163.8 1534.13   1
   0  -4  -9 20846.0 1716.49   1
   0  -4 -10 4398.13 847.129   1
   0  -4 -11-387.174 258.622   1
   0  -4 -12 487.076 349.117   1
   0  -4 -13-101.898 246.606   1
   0   5 -13-457.569 297.857   5
   0   5 -12-742.886 356.170   5
   0   5 -11 81.1685 198.352   5
   0   5 -10-87.4889 205.996   5
   0   5  -9 530.485 201.214   5
   0   5  -8 17769.6 1420.10   5
   0   5  -7 55.7584 71.6988   5
   0   5  -7 26.6645 89.8527   2
   0   5  -6-60.9894 106.044   2
   0  -5   5 18535.1 1053.11   2
   0   5  -5 15252.3 1008.34   2
   0   5  -5 15462.0 1192.45   3
   0  -5   4 8652.35 707.938   5
   0   5  -4 7371.69 608.895   2
   0  -5   4 7794.86 601.051   2
   0   5  -4 6576.02 731.110   3
   0   5  -4 8281.38 627.837   1
   0   5  -3 613.331 159.004   2
   0   5  -3 849.704 182.266   1
   0  -5   3 833.882 200.188   5
   0   5  -3 637.874 225.386   3
   0  -5   3 727.501 155.915   2
   0   5  -2 10299.6 639.508   1
   0  -5   2 11158.2 776.335   5
   0   5  -2 9875.65 843.694   3
   0   5  -2 9735.24 540.754   2
   0   5  -2 11733.2 885.003   4
   0  -5   2 9472.61 496.062   2
   0  -5   1 827.950 102.484   2
   0   5  -1 948.494 181.006   1
   0  -5   1 968.699 181.021   1
   0   5  -1 1040.59 256.017   4
   0   5  -1 832.643 239.918   3
   0   5  -1 629.637 99.8325   2
   0  -5   0 5616.03 556.214   3
   0   5   0 5167.18 522.602   4
   0  -5   0 5187.14 494.966   4
   0   5   0 4791.03 570.590   3
   0  -5   0 4822.66 442.155   1
   0   5   0 5455.51 488.317   1
   0  -5  -1 174414. 4190.14   4
   0   5   1 173249. 4216.48   4
   0  -5  -1 169747. 4169.33   1
   0   5   1 176445. 4654.03   3
   0  -5  -1 191636. 4521.52   3
   0   5   1 199815. 4469.14   1
   0   5   2 22297.0 664.195   2
   0  -5  -2 27595.2 1314.74   3
   0   5   2 24447.1 1314.59   3
   0  -5  -2 24242.0 1198.20   1
   0  -5  -2 25582.5 1055.35   4
   0   5   2 28184.9 1319.92   1
   0  -5  -3 16356.9 788.174   4
   0  -5  -3 17725.3 1057.51   3
   0   5   3 20844.8 1194.56   1
   0   5   3 16570.1 1064.56   3
   0   5   3 16102.3 666.892   2
   0  -5  -3 16451.8 1045.77   1
   0  -5  -4 42414.3 1788.36   3
   0  -5  -4 36920.4 1229.40   4
   0   5   4 38845.0 1319.95   2
   0  -5  -4 38185.2 1775.57   1
   0  -5  -5 12195.1 1054.04   1
   0  -5  -5 12754.0 936.035   3
   0  -5  -5 10360.4 544.503   4
   0   5   5 12254.0 744.736   2
   0  -5  -6 11068.2 916.716   3
   0  -5  -6 11105.3 1047.70   1
   0   5   6 11477.4 787.559   2
   0  -5  -7 5813.18 697.309   3
   0  -5  -7 5902.30 834.671   1
   0   5   7 5614.29 593.355   2
   0  -5  -8 6527.58 917.750   1
   0  -5  -9 53.1475 83.1546   1
   0  -5 -10 12252.3 1405.71   1
   0  -5 -11 3158.91 788.594   1
   0  -5 -12 405.084 296.480   1
   0  -5 -13 648.847 451.924   1
   0   6 -12-21.4865 99.5323   5
   0   6 -11 88.8065 91.6959   3
   0   6 -11 12.1698 86.2982   5
   0   6 -10 441.587 257.760   3
   0   6  -9 553.093 265.592   3
   0   6  -8 905.191 356.557   3
   0   6  -7 8669.10 1015.77   3
   0   6  -6 16709.5 1073.92   1
   0   6  -6 21458.9 1529.92   3
   0  -6   5 6023.00 577.757   2
   0   6  -5 5614.53 764.481   3
   0   6  -5 4770.44 528.024   1
   0   6  -4 152.175 132.060   3
   0   6  -4 225.366 99.7276   1
   0  -6   4 456.509 134.217   2
   0   6  -3 2523.15 478.318   3
   0  -6   3 2549.82 281.448   2
   0   6  -3 2806.61 358.807   1
   0  -6   2 10693.1 519.440   2
   0  -6   2 13573.7 939.505   5
   0   6  -2 11743.5 757.259   1
   0   6  -2 10524.4 963.056   3
   0  -6   1 1055.41 192.088   1
   0   6  -1 1029.20 280.204   3
   0   6  -1 1363.22 251.797   1
   0   6  -1 1148.32 296.180   4
   0   6   0 12997.2 848.542   1
   0   6   0 12501.8 906.025   4
   0  -6   0 10619.5 730.129   1
   0   6   0 11833.4 1025.98   3
   0  -6  -1 10556.7 841.326   3
   0  -6  -1 8593.16 667.880   1
   0   6   1 8590.56 838.618   3
   0   6   1 8784.79 717.617   4
   0   6   1 9974.48 790.878   1
   0  -6  -1 8755.20 682.718   4
   0  -6  -2 25785.7 1301.95   1
   0   6   2 31032.4 1490.40   1
   0   6   2 24415.9 1438.95   3
   0  -6  -2 29855.3 1484.81   3
   0  -6  -2 26210.2 1199.80   4
   0   6   3 22410.5 1375.31   3
   0  -6  -3 21978.0 1023.50   4
   0   6   3 26815.4 1458.56   1
   0  -6  -3 21779.5 1271.36   1
   0   6   3 21304.5 732.102   2
   0  -6  -3 26450.8 1404.10   3
   0  -6  -4 14788.1 1103.58   1
   0   6   4 15519.5 720.358   2
   0  -6  -4 15177.3 783.475   4
   0  -6  -4 17059.9 1138.42   3
   0  -6  -5 6082.23 442.783   4
   0  -6  -5 5728.03 722.229   1
   0   6   5 6250.39 503.529   2
   0   6   6 35.3952 51.3666   2
   0  -6  -6 95.3350 66.7288   4
   0  -6  -6 49.9905 81.9454   1
   0  -6  -7 5338.61 821.365   1
   0  -6  -7 3214.19 264.295   4
   0   6   7 4748.80 537.368   2
   0  -6  -8 646.015 304.408   1
   0  -6  -8 269.261 64.5787   4
   0  -6  -9 6163.57 987.762   1
   0  -6 -10 1197.26 501.144   1
   0  -6 -11 117.905 188.023   1
   0  -6 -12 513.929 404.668   1
   0   7 -10 308.965 227.290   3
   0   7  -9 79.3121 169.328   3
   0   7  -8 1109.49 414.189   3
   0   7  -7 522.575 302.023   3
   0   7  -6 428.756 246.642   3
   0   7  -5 6930.73 889.890   3
   0  -7   5 6930.52 608.253   2
   0   7  -4 3271.83 601.900   3
   0   7  -4 3015.78 398.441   1
   0  -7   4 3678.36 388.576   2
   0  -7   3 5990.75 442.762   2
   0   7  -3 6218.66 816.955   3
   0   7  -3 6264.34 591.790   1
   0  -7   2 65.5526 36.1209   2
   0   7  -2-4.80224 156.065   3
   0   7  -2 131.189 95.5244   1
   0   7  -1-25.9783 89.8332   1
   0   7  -1-103.059 201.713   3
   0  -7   0 21007.0 1162.92   1
   0   7   0 21775.8 1517.60   3
   0  -7  -1 10639.1 834.098   1
   0   7   1 11291.7 893.146   4
   0   7   1 11977.7 925.629   1
   0   7   1 11051.3 1037.73   3
   0  -7  -2 361.677 162.987   4
   0   7   2 187.200 144.616   1
   0  -7  -2 260.919 121.187   1
   0   7   2 182.166 123.173   3
   0   7   3 12231.5 1089.74   3
   0   7   3 11344.4 395.962   2
   0  -7  -3 11137.3 935.220   1
   0  -7  -3 12740.8 817.681   4
   0   7   3 12357.5 427.977   2
   0  -7  -4 21259.9 1032.46   4
   0  -7  -4 20574.1 1368.24   1
   0   7   4 21268.0 814.053   2
   0  -7  -5 36804.0 1987.12   1
   0   7   5 36745.9 1306.72   2
   0  -7  -5 36552.5 1340.35   4
   0   7   6 16814.8 917.920   2
   0  -7  -6 18529.6 1435.62   1
   0   7   7 1434.72 281.957   2
   0  -7  -7 2228.31 525.542   1
   0  -7  -7 1324.30 173.732   4
   0  -7  -8 11.3392 158.373   1
   0  -7  -9 7782.32 1123.76   1
   0  -7 -10 320.458 227.764   1
   0  -7 -11 63.7151 90.0356   1
   0  -7 -12-29.4491 167.052   1
   0   8  -9 67.4305 123.923   3
   0   8  -8 494.145 316.004   3
   0   8  -7 224.880 222.132   3
   0   8  -6 1623.56 481.367   3
   0   8  -5 1204.57 394.035   3
   0   8  -4 78.5426 138.907   3
   0   8  -3 915.411 249.662   1
   0   8  -3 1681.57 456.194   3
   0   8  -2 798.016 286.295   3
   0   8  -2 663.705 177.479   1
   0   8  -1 466.033 196.871   1
   0   8  -1 669.959 352.564   3
   0   8   0-123.914 130.983   3
   0  -8   0 28.2125 67.6783   1
   0   8   0-10.8786 112.280   1
   0  -8  -1 36924.7 1707.49   1
   0   8   1 37231.5 2116.16   3
   0  -8  -2 3626.25 517.245   1
   0   8   2 3599.95 645.086   3
   0   8   3 6601.61 852.309   3
   0  -8  -3 6315.07 715.723   1
   0   8   4 4723.32 270.180   2
   0  -8  -4 7195.07 818.673   1
   0   8   5 348.134 103.798   2
   0  -8  -5 476.196 214.715   1
   0  -8  -6 2672.37 568.004   1
   0  -8  -7 32989.1 2185.77   1
   0  -8  -8 24478.1 1962.60   1
   0  -8  -9 7359.18 1098.49   1
   0  -8 -10 703.702 393.274   1
   0  -8 -11 2170.16 695.636   1
   0   9  -7 587.156 315.979   3
   0   9  -6 2585.19 679.966   3
   0   9  -5 2300.57 599.476   3
   0   9  -4 604.099 287.679   3
   0   9  -3 4025.28 792.508   3
   0   9  -2 21882.8 1852.72   3
   0   9  -1 660.597 269.346   3
   0   9   0 4215.18 756.241   3
   0  -9   0 4688.72 592.673   1
   0  -9  -1 12977.7 1032.81   1
   0   9   1 12399.6 1273.45   3
   0   9   2 5984.63 876.546   3
   0  -9  -2 6299.71 729.351   1
   0   9   3 1008.81 354.525   3
   0  -9  -3 948.190 289.515   1
   0  -9  -4 15680.2 1278.96   1
   0  -9  -5 3120.84 572.574   1
   0  -9  -6-78.3560 146.301   1
   0  -9  -7 3713.91 732.135   1
   0  -9  -8 3992.18 825.457   1
   0  -9  -9 527.888 331.105   1
   0  -9 -10 2582.79 726.185   1
   0  10  -6 1471.65 535.123   3
   0  10  -5 320.491 211.112   3
   0  10  -4 2295.13 645.706   3
   0  10  -3 835.216 382.032   3
   0  10  -2 468.045 296.210   3
   0  10  -1 74.8149 182.965   3
   0  10   0 10389.2 1267.39   3
   0 -10  -1 155.299 106.278   1
   0  10   1-116.336 217.660   3
   0  10   2 9966.45 1232.66   3
   0 -10  -2 9686.32 956.831   1
   0 -10  -3 910.217 302.646   1
   0  10   3 788.475 346.165   3
   0 -10  -4 444.146 200.281   1
   0 -10  -5 83.0045 146.009   1
   0 -10  -6 1285.28 421.844   1
   0 -10  -7 195.240 123.908   1
   0 -10  -8-40.7988 89.2161   1
   0 -10  -9 419.161 305.910   1
   0  11  -3 760.975 337.249   3
   0  11  -2 857.620 402.675   3
   0  11  -1 97.1130 146.277   3
   0  11   0 170.834 224.169   3
   0 -11  -1 2045.19 445.019   1
   0  11   1 2432.06 636.697   3
   0 -11  -2 37.5997 87.3551   1
   0  11   2-94.3263 206.495   3
   0 -11  -3 3073.92 585.913   1
   0  11   3 3115.93 713.599   3
   0 -11  -4 2585.75 538.712   1
   0 -11  -5 1972.68 461.403   1
   0 -11  -6-141.184 265.439   1
   0 -11  -7 3689.76 760.971   1
   0 -11  -8 2418.84 672.000   1
   0  12   0 172.128 245.470   3
   0  12   1 3843.18 871.897   3
   0  12   2 99.5372 162.388   3
   0 -12  -3 117.964 140.375   1
   0  12   3 13.6842 88.3564   3
   0 -12  -4 766.522 345.886   1
   0 -12  -5 1353.73 409.135   1
   0 -12  -6 1394.25 466.741   1
   0 -12  -7 326.234 115.268   1
   1 -12  -6-113.039 131.699   1
   1 -11  -7 2349.06 628.810   1
   1 -11  -6 278.264 96.8908   1
   1 -11  -5 234.084 194.761   1
   1 -11  -4 161.224 190.012   1
   1 -11  -3 319.711 278.735   1
  -1  11   2 232.510 178.319   3
  -1  11   1 1519.74 506.956   3
  -1  11   0 766.064 435.669   3
  -1  11  -1 3965.01 884.803   3
  -1  11  -2 3527.53 798.020   3
   1 -10  -9 504.408 362.541   1
   1 -10  -8 1639.79 542.281   1
   1 -10  -7 5899.21 971.081   1
   1 -10  -6 393.776 159.272   1
   1 -10  -5 2711.23 574.190   1
   1 -10  -4 2374.01 507.636   1
   1 -10  -3-47.7378 92.0631   1
  -1  10   2-327.605 268.189   3
   1 -10  -2 48.7173 131.795   1
  -1  10   1 948.968 393.232   3
   1 -10  -1 945.310 257.995   1
   1 -10   0 2000.05 403.521   1
  -1  10   0 1653.03 524.165   3
  -1  10  -1 327.727 262.680   3
  -1  10  -2 4693.76 905.088   3
  -1  10  -3-96.6699 152.416   3
  -1  10  -4-337.472 259.959   3
  -1  10  -5 227.602 259.989   3
   1  -9 -10-18.3877 233.261   1
   1  -9  -9 2412.63 700.519   1
   1  -9  -8 431.027 253.024   1
   1  -9  -7 1946.99 567.455   1
   1  -9  -6-52.8797 130.465   1
   1  -9  -5 236.145 149.443   4
   1  -9  -5 14.7855 153.982   1
   1  -9  -4-156.468 134.026   1
   1  -9  -4-265.378 142.569   4
   1  -9  -3-566.675 212.091   4
   1  -9  -3-0.61154 123.499   1
  -1   9   2-6.32013 114.093   3
   1  -9  -2 268.013 161.962   1
   1  -9  -2 368.774 168.037   4
   1  -9  -1 48.9959 136.496   1
  -1   9   1-304.567 218.345   3
   1  -9   0 5377.78 618.218   1
  -1   9   0 4813.54 832.087   3
  -1   9  -1 246.055 139.731   3
  -1   9  -2 9987.74 1285.53   3
  -1   9  -3 419.633 293.209   3
  -1   9  -4-113.804 217.871   3
  -1   9  -5 1138.28 436.350   3
  -1   9  -6 66.8100 127.774   3
  -1   9  -7-11.7978 77.8061   3
   1  -8 -10 533.329 378.968   1
   1  -8  -9 5429.07 973.743   1
   1  -8  -8-244.758 239.051   1
   1  -8  -7 536.459 295.582   1
   1  -8  -6 1459.20 290.812   4
   1  -8  -6 1687.13 478.852   1
   1  -8  -5 176.125 123.122   4
   1  -8  -5 299.975 196.936   1
   1  -8  -4-29.8941 142.697   1
   1  -8  -4 76.0521 59.1157   4
   1  -8  -3 2238.92 427.989   1
   1  -8  -3 2007.17 360.365   4
  -1   8   2 518.420 222.887   3
   1  -8  -2 604.894 202.713   1
   1  -8  -2 693.850 201.778   4
   1  -8  -1 253.433 52.8595   4
   1  -8  -1 316.922 140.462   1
  -1   8   1 373.092 159.881   3
  -1   8   0 169.279 70.4451   1
   1  -8   0 340.397 191.057   4
   1  -8   0 504.027 171.753   1
  -1   8   0 218.635 171.884   3
  -1   8  -1 2179.63 547.500   3
  -1   8  -1 1619.82 326.536   1
  -1   8  -2 1976.01 531.683   3
  -1   8  -3 2472.26 618.926   3
  -1   8  -4 3618.83 713.433   3
  -1   8  -5 287.275 218.120   3
  -1   8  -6 284.920 213.684   3
  -1   8  -7 208.466 141.641   3
  -1   8  -8 325.930 242.756   3
  -1   8  -9-19.3399 201.447   3
   1  -7 -11 1883.92 625.714   1
   1  -7 -10 5392.90 1085.02   1
   1  -7  -9 445.895 332.411   1
   1  -7  -8 2655.09 666.657   1
   1  -7  -7 2786.58 358.342   4
   1  -7  -7 4394.45 769.284   1
   1  -7  -6 192.304 119.252   4
  -1   7   6 158.926 81.3282   2
   1  -7  -6 197.960 225.536   1
  -1   7   5 707.552 161.782   2
   1  -7  -5 819.672 210.896   4
   1  -7  -5 596.175 254.342   1
   1  -7  -4 1899.88 430.222   1
   1  -7  -4 2272.85 355.760   4
  -1   7   4 1647.53 180.815   2
   1  -7  -3 7043.14 673.762   4
   1  -7  -3 6547.80 721.057   1
   1  -7  -2 270.878 108.910   4
   1  -7  -2 218.903 89.1119   1
  -1   7   2 83.1628 78.9898   3
  -1   7   2 87.4272 118.266   1
   1  -7  -1 5386.77 615.292   4
   1  -7  -1 5533.60 571.104   1
  -1   7   1 5407.80 765.649   3
  -1   7   1 6819.40 705.893   1
  -1   7   0 536.845 180.763   1
   1  -7   0 611.285 185.404   1
   1  -7   0 595.554 200.503   4
  -1   7   0 499.686 233.991   3
  -1   7  -1 3151.42 411.854   1
  -1   7  -1 2998.91 578.318   3
   1  -7   1 3199.10 393.128   1
   1  -7   1 3098.46 500.432   4
  -1   7  -2-24.1860 201.605   3
  -1   7  -2 135.585 92.0035   1
   1  -7   3 7867.17 453.779   2
  -1   7  -3 9470.77 665.571   1
  -1   7  -4 940.033 195.514   1
  -1   7  -4 2176.38 498.027   3
  -1   7  -5 7410.71 971.330   3
  -1   7  -6 5245.15 855.063   3
  -1   7  -7-56.7805 119.344   3
  -1   7  -8 4.46936 177.773   3
  -1   7  -9 490.250 318.297   3
  -1   7 -10 97.0127 67.5350   3
   1  -6 -12 256.869 96.4471   1
   1  -6 -11 2389.22 749.670   1
   1  -6 -10 38.8728 120.293   1
   1  -6  -9 6887.51 1101.33   1
   1  -6  -8 1901.42 555.472   1
   1  -6  -8 1429.98 246.940   4
  -1   6   7 5236.88 577.876   2
   1  -6  -7 5354.97 487.818   4
   1  -6  -6 8629.29 650.530   4
   1  -6  -6 10867.7 1137.93   1
  -1   6   6 10276.5 735.289   2
   1  -6  -5 4144.54 453.498   4
   1  -6  -5 4675.57 679.126   1
  -1   6   5 4269.34 407.812   2
   1  -6  -4 30.9663 61.7413   4
  -1   6   4 126.097 86.5336   2
   1  -6  -4 208.108 281.311   1
  -1   6   3 8258.13 378.714   2
  -1   6   3 9220.40 853.692   1
   1  -6  -3 8256.38 783.462   1
   1  -6  -3 8071.32 680.391   4
  -1   6   2 9252.18 924.824   3
   1  -6  -2 7902.09 698.794   4
  -1   6   2 10441.0 851.251   1
   1  -6  -2 8321.69 717.697   1
   1  -6  -1 867.500 380.105   4
  -1   6   1 2169.48 595.288   3
   1  -6  -1 1014.97 314.052   1
  -1   6   1 2368.69 396.020   1
  -1   6   0 60230.6 2601.84   3
   1  -6   0 61838.4 2029.01   1
   1  -6   0 61898.5 2314.38   4
  -1   6   0 65353.3 2445.89   4
   1  -6   1 34843.9 1343.39   1
  -1   6  -1 38381.5 1456.55   1
  -1   6  -1 33062.6 1886.84   3
   1  -6   1 33372.1 1642.36   4
   1  -6   2 2932.01 467.519   4
  -1   6  -2 2881.16 352.393   1
   1  -6   2 2468.17 190.906   2
  -1   6  -2 2914.53 538.104   3
  -1   6  -3 8124.86 926.476   3
  -1   6  -3 9261.97 607.077   1
   1  -6   3 8956.04 516.049   2
   1  -6   4 58.7820 56.7763   2
  -1   6  -4 45.6111 41.8046   1
  -1   6  -4-152.156 205.238   3
  -1   6  -5-67.7626 199.256   3
   1  -6   5-13.6117 62.9361   2
  -1   6  -5 59.7129 38.4837   1
  -1   6  -6 4123.00 695.021   3
  -1   6  -7 875.822 331.744   3
  -1   6  -8 224.933 204.114   3
  -1   6  -9 13.1196 141.816   3
  -1   6 -10-78.2132 95.7702   3
  -1   6 -11 275.082 216.362   3
   1  -5 -12 272.836 304.322   1
   1  -5 -11-106.999 215.241   1
   1  -5 -10 388.852 306.159   1
   1  -5  -9 4986.03 891.174   1
   1  -5  -8 313.477 224.568   1
   1  -5  -7 988.324 328.770   1
  -1   5   6 8404.77 669.509   2
   1  -5  -6 7427.77 891.636   1
   1  -5  -6 6030.06 516.985   4
  -1   5   5 13882.3 797.674   2
   1  -5  -5 11196.0 717.729   4
   1  -5  -5 12162.6 1075.10   1
   1  -5  -4 2492.84 441.993   1
   1  -5  -4 2105.14 319.469   4
  -1   5   4 2610.80 289.502   2
   1  -5  -4 3108.70 501.070   3
   1  -5  -3 1803.82 294.194   4
  -1   5   3 2128.70 207.826   2
   1  -5  -3 2561.71 443.901   3
   1  -5  -3 1823.51 343.002   1
  -1   5   3 2336.23 397.253   1
   1  -5  -2 3854.11 512.914   3
   1  -5  -2 3201.66 421.755   1
  -1   5   2 4299.89 502.039   1
   1  -5  -2 3318.97 404.449   4
  -1   5   2 3703.51 517.106   3
  -1   5   2 3077.91 170.563   2
   1  -5  -1 6290.29 656.867   3
   1  -5  -1 4794.18 506.966   4
  -1   5   1 5234.17 534.429   1
   1  -5  -1 4712.32 463.493   1
  -1   5   1 4676.05 582.822   3
   1  -5   0 4135.21 389.025   1
  -1   5   0 4261.89 575.394   3
  -1   5   0 4855.27 549.076   4
  -1   5   0 4472.55 443.045   1
   1  -5   0 4406.98 502.725   4
   1  -5   0 5262.34 591.564   3
   1  -5   1 26665.4 1355.75   4
  -1   5  -1 28872.0 1136.81   1
  -1   5  -1 26107.5 1544.25   3
  -1   5  -1 28455.8 1451.31   4
   1  -5   1 27131.6 1066.11   1
  -1   5  -2 14294.0 711.832   1
   1  -5   2 16881.1 1052.97   5
  -1   5  -2 14224.8 1095.82   3
   1  -5   2 13618.5 966.134   4
   1  -5   2 14074.8 569.316   2
  -1   5  -3 4924.25 645.129   3
  -1   5  -3 5887.98 427.404   1
   1  -5   3 5092.65 593.489   4
   1  -5   3 5987.69 434.838   2
  -1   5  -4 4514.79 376.728   1
   1  -5   4 5095.04 468.514   2
  -1   5  -4 4255.15 621.794   3
  -1   5  -5 110.847 88.0858   3
  -1   5  -5 52.8347 55.2713   1
   1  -5   5 40.9863 32.9823   2
  -1   5  -6 272.158 150.691   3
  -1   5  -6 263.104 109.168   1
  -1   5  -7 513.304 274.601   3
  -1   5  -8 8890.15 1017.97   3
  -1   5  -8 9124.88 1036.86   5
  -1   5  -9 1467.59 452.012   3
  -1   5  -9 1130.42 371.838   5
  -1   5 -10 318.586 214.543   3
  -1   5 -10 41.0141 113.651   5
  -1   5 -11 162.922 157.867   3
  -1   5 -11-196.122 187.511   5
  -1   5 -12 226.163 191.685   3
  -1   5 -12 114.400 157.433   5
   1  -4 -13 1701.27 662.896   1
   1  -4 -12 174.923 295.250   1
   1  -4 -11 566.532 344.556   1
   1  -4 -10 3906.74 821.348   1
   1  -4  -9 22012.7 1853.23   1
   1  -4  -8 8.01177 65.1797   1
   1  -4  -7 4544.78 576.193   2
   1  -4  -7 3581.69 659.505   1
   1  -4  -6 358.709 166.068   2
   1  -4  -6 432.336 262.640   1
  -1   4   6 445.225 151.594   2
   1  -4  -6 532.338 246.660   3
   1  -4  -5 5990.62 700.386   3
   1  -4  -5 5205.02 676.907   1
  -1   4   5 5905.75 517.784   2
   1  -4  -5 5421.70 524.623   2
   1  -4  -4 1355.83 324.695   1
   1  -4  -4 1625.20 342.959   3
  -1   4   4 1632.94 238.864   2
   1  -4  -4 1609.89 254.207   2
   1  -4  -3 12807.6 730.155   4
   1  -4  -3 14218.2 969.611   3
   1  -4  -3 13091.5 928.725   1
   1  -4  -3 13421.4 642.815   2
  -1   4   3 13925.7 632.230   2
   1  -4  -2 3366.63 414.748   1
   1  -4  -2 2836.70 424.996   3
  -1   4   2 2803.25 371.511   1
  -1   4   2 2658.87 391.014   3
  -1   4   2 2475.15 191.302   2
   1  -4  -2 2589.82 325.158   4
   1  -4  -1 1654.18 302.239   3
  -1   4   1 1857.87 282.040   1
   1  -4  -1 2061.60 295.062   4
   1  -4  -1 1647.78 253.612   1
  -1   4   1 1209.42 245.618   3
   1  -4   0 47522.2 1469.64   1
   1  -4   0 54731.6 1932.44   3
   1  -4   0 49375.1 1746.94   4
  -1   4   0 46615.7 1522.43   1
  -1   4   0 49627.1 1953.04   3
  -1   4   0 51446.1 1811.99   4
  -1   4  -1 447.557 146.609   3
  -1   4  -1 662.806 194.413   4
  -1   4  -1 486.289 120.811   1
   1  -4   1 408.871 136.410   4
   1  -4   1 765.775 210.145   3
   1  -4   1 497.411 68.7877   2
   1  -4   1 678.433 126.741   1
   1  -4   2 27315.8 898.329   2
   1  -4   2 31349.5 1373.70   5
  -1   4  -2 31346.2 1473.86   4
  -1   4  -2 28735.5 1459.94   3
   1  -4   2 27532.0 1315.66   4
  -1   4  -2 26536.2 933.422   1
   1  -4   3 77116.8 2338.56   5
   1  -4   3 68072.6 2356.02   4
  -1   4  -3 80070.2 2651.11   4
  -1   4  -3 65464.9 1737.73   1
   1  -4   3 69855.5 1922.91   2
  -1   4  -3 71463.4 2518.19   3
  -1   4  -4 23521.3 911.604   1
   1  -4   4 25021.3 1271.20   5
  -1   4  -4 21238.9 1300.59   3
   1  -4   4 24640.5 1085.80   2
   1  -4   5 1044.25 229.180   2
  -1   4  -5 752.459 233.553   5
  -1   4  -5 689.748 228.674   3
   1  -4   6 1455.71 291.925   2
  -1   4  -6 1349.45 336.852   3
  -1   4  -6 1334.35 308.639   5
  -1   4  -7 4327.44 624.772   3
  -1   4  -7 4175.54 642.762   5
  -1   4  -8-225.345 202.300   5
  -1   4  -8 293.051 236.901   3
  -1   4  -9-216.131 205.937   5
  -1   4  -9 52.3858 81.9482   3
  -1   4 -10 469.952 246.317   1
  -1   4 -10 609.954 318.903   3
  -1   4 -10 39.4873 265.873   5
  -1   4 -11 1065.44 390.189   3
  -1   4 -11 778.027 343.293   5
  -1   4 -12-437.031 263.309   5
  -1   4 -12 133.840 158.367   3
  -1   4 -13-489.258 298.042   5
  -1   4 -13-249.629 267.775   3
   1  -3 -13-65.1311 308.753   1
   1  -3 -12 39.7461 120.071   1
   1  -3 -11 4494.08 950.472   1
   1  -3 -10 3623.99 779.177   1
   1  -3  -9 1153.53 368.546   2
   1  -3  -9 760.356 355.191   1
   1  -3  -8 1989.68 436.289   2
   1  -3  -8 2430.23 591.534   1
   1  -3  -7 35622.4 1750.59   2
   1  -3  -7 37299.3 2156.35   1
   1  -3  -6 77713.0 2637.20   2
  -1   3   6 84599.2 2592.86   2
   1  -3  -6 81094.7 3166.89   1
   1  -3  -5 10414.7 953.390   1
   1  -3  -5 10453.9 744.942   2
  -1   3   5 10240.3 707.108   2
  -1   3   4 16334.1 825.322   2
   1  -3  -4 16882.9 857.145   2
   1  -3  -4 15992.6 1086.04   1
  -1   3   3 20946.2 844.417   2
   1  -3  -3 21832.1 870.879   2
   1  -3  -3 21931.0 1173.43   1
   1  -3  -3 22811.7 1208.79   3
   1  -3  -2 1528.63 168.020   2
   1  -3  -2 1108.29 191.473   4
  -1   3   2 1267.16 147.477   2
   1  -3  -2 1322.62 243.379   1
   1  -3  -2 1399.34 254.845   3
   1  -3  -1 3032.13 326.188   1
   1  -3  -1 3167.56 387.222   3
   1  -3  -1 3222.14 172.562   2
  -1   3   1 2767.36 313.548   1
  -1   3   1 2689.17 154.708   2
  -1   3   1 3140.69 367.454   3
   1  -3  -1 3031.95 330.051   4
   1  -3   0 183820. 3862.97   1
   1  -3   0 196425. 4386.23   3
  -1   3   0 185046. 4419.91   3
  -1   3   0 174034. 3898.44   1
   1  -3   0 183167. 4198.20   4
  -1   3   0 198048. 4283.59   4
  -1   3  -1 180981. 3863.64   1
   1  -3   1 191840. 4406.32   4
   1  -3   1 187013. 3814.35   1
  -1   3  -1 196451. 4597.99   3
   1  -3   1 200418. 4451.98   3
   1  -3   1 192990. 3701.10   2
  -1   3  -1 203327. 4493.82   4
   1  -3   2 34881.4 1055.70   2
  -1   3  -2 36670.9 1483.28   3
   1  -3   2 35187.6 1409.71   4
   1  -3   2 36811.0 1376.17   5
  -1   3  -2 39071.7 1529.15   4
  -1   3  -2 31328.4 925.621   1
  -1   3  -3 18888.4 701.387   1
   1  -3   3 23675.3 1091.13   5
   1  -3   3 21851.5 1111.57   4
  -1   3  -3 23518.7 1206.76   4
   1  -3   3 21117.5 889.931   2
  -1   3  -3 21782.7 1125.85   3
   1  -3   4 15446.7 832.808   2
  -1   3  -4 14826.1 971.249   5
  -1   3  -4 14779.3 946.427   3
   1  -3   4 16023.0 931.799   5
  -1   3  -4 16886.7 1074.70   4
   1  -3   5 19342.0 1033.64   2
  -1   3  -5 16851.4 1066.71   3
  -1   3  -5 17801.0 1113.68   5
   1  -3   6 7035.03 664.006   2
  -1   3  -6 5648.04 649.457   5
  -1   3  -7 1657.97 347.428   5
  -1   3  -8 88.5255 96.4302   5
  -1   3  -9 611.060 212.964   5
  -1   3 -10 7.82378 96.9845   5
  -1   3 -10 42.2587 60.0991   1
  -1   3 -11 472.085 269.823   5
  -1   3 -11 468.848 236.998   1
  -1   3 -12 120.375 138.711   1
  -1   3 -12 165.125 213.698   5
  -1   3 -13-98.8769 144.807   5
   1  -2 -13 88.3030 194.855   1
   1  -2 -12 207.222 260.057   1
   1  -2 -11 2697.17 756.861   1
   1  -2 -10 11518.7 1394.99   1
   1  -2 -10 13625.9 1288.04   2
   1  -2  -9 5269.52 760.523   2
   1  -2  -9 4738.40 851.804   1
   1  -2  -8 1418.52 359.489   2
   1  -2  -8 1381.87 409.682   1
   1  -2  -7 26989.9 1738.39   1
   1  -2  -7 27418.8 1520.22   2
   1  -2  -6 4278.79 525.949   2
   1  -2  -6 3791.17 598.293   1
  -1   2   6 4860.37 521.948   2
  -1   2   5 5051.78 488.729   2
   1  -2  -5 4655.66 611.450   1
   1  -2  -5 4733.01 494.950   2
   1  -2  -4 167196. 3949.54   2
  -1   2   4 163046. 3836.09   2
   1  -2  -4 169467. 4390.44   1
   1  -2  -3 189325. 4023.58   2
  -1   2   3 174500. 3930.25   2
   1  -2  -3 183816. 4434.62   1
  -1   2   2 6267.79 372.398   2
   1  -2  -2 6977.89 541.836   1
   1  -2  -2 7111.27 389.466   2
   1  -2  -2 6780.36 537.276   3
  -1   2   1 97737.0 2514.84   3
   1  -2  -1 92235.7 2450.04   3
   1  -2  -1 99295.8 2353.02   1
   1  -2  -1 97986.8 1963.19   2
  -1   2   1 90711.1 1955.52   2
   1  -2   0 999999. 17095.9   1
   1  -2   0 928233. 17354.3   4
  -1   2   0 874382. 17071.3   1
  -1   2   0 943086. 17518.9   3
   1  -2   0 945210. 17529.8   3
   1  -2   1 154263. 3491.81   3
   1  -2   1 156296. 2966.12   1
  -1   2  -1 160726. 3599.70   3
   1  -2   1 155969. 3509.29   4
  -1   2  -1 165623. 3587.94   4
   1  -2   2 11533.5 526.773   2
  -1   2  -2 12678.8 709.741   3
   1  -2   2 12483.2 708.889   4
  -1   2  -2 10607.3 377.649   1
  -1   2  -2 13859.8 768.515   4
   1  -2   2 11959.3 650.170   5
   1  -2   3 22799.6 993.173   5
  -1   2  -3 20570.9 982.418   3
  -1   2  -3 23787.6 1105.20   4
   1  -2   3 21034.5 889.171   2
   1  -2   3 20703.7 1008.19   4
  -1   2  -3 22059.2 1030.33   5
   1  -2   4 26176.1 1189.68   4
   1  -2   4 27979.5 1168.15   2
  -1   2  -4 27973.2 1232.56   5
  -1   2  -4 31199.4 1373.50   4
  -1   2  -5 15078.6 948.864   5
   1  -2   5 15828.7 924.803   2
  -1   2  -5 16078.6 1031.99   4
  -1   2  -6 1785.13 338.763   5
  -1   2  -6 2758.93 447.853   4
   1  -2   6 2517.37 383.193   2
  -1   2  -7 233.079 166.722   5
  -1   2  -8 1033.73 326.137   5
  -1   2  -9 5063.50 701.154   5
  -1   2  -9 4126.80 632.866   1
  -1   2 -10 1518.12 403.011   1
  -1   2 -10 2045.76 478.635   5
  -1   2 -11 404.634 289.827   5
  -1   2 -11 205.877 192.798   1
  -1   2 -12 359.656 202.682   5
  -1   2 -12 387.918 232.953   1
  -1   2 -13 488.299 288.911   1
  -1   2 -13 510.513 389.431   5
  -1   2 -14-80.9134 140.334   5
   1  -1 -14 3002.96 894.711   1
   1  -1 -13 1190.58 581.717   1
   1  -1 -12 388.425 270.221   1
   1  -1 -11 546.308 262.638   2
   1  -1 -11 631.086 352.274   1
   1  -1 -10 309.597 282.483   1
   1  -1 -10 757.569 384.512   2
   1  -1  -9 39118.4 2347.24   1
   1  -1  -9 41302.7 2209.34   2
   1  -1  -8 32900.2 2017.28   1
   1  -1  -8 36736.0 1918.27   2
   1  -1  -7 13124.2 1044.72   2
  -1   1   6 1418.59 288.831   2
   1  -1  -6 1171.98 293.826   2
   1  -1  -5 41152.6 1670.47   2
  -1   1   5 43179.2 1623.55   2
  -1   1   4 6176.09 499.718   2
   1  -1  -4 6146.91 522.578   2
  -1   1   3 80126.0 2137.12   2
   1  -1  -3 86477.2 2210.32   2
   1  -1  -2 35929.2 1161.29   2
  -1   1   2 22023.2 942.797   2
   1  -1  -1 14265.6 487.221   2
  -1   1   1 12731.2 465.715   2
  -1   1   0 691085. 12578.1   3
   1  -1   0 685662. 12151.9   2
   1  -1   0 701078. 12263.2   1
   1  -1   1 8588.02 452.003   3
  -1   1  -1 9015.28 484.519   4
   1  -1   1 8385.01 465.869   4
   1  -1   1 8595.64 446.321   5
  -1   1  -1 8832.54 476.761   3
  -1   1  -2 53925.9 1543.75   4
  -1   1  -2 52079.8 1425.33   3
   1  -1   2 49520.4 1440.85   5
   1  -1   2 50242.0 1481.79   4
  -1   1  -2 50571.3 1462.71   5
  -1   1  -3 57416.6 1702.50   4
   1  -1   3 49593.0 1524.50   2
  -1   1  -3 55651.2 1653.30   5
   1  -1   3 52648.6 1593.62   4
  -1   1  -4 126152. 3239.12   5
   1  -1   4 128257. 3206.04   2
  -1   1  -5 95070.8 2747.87   4
   1  -1   5 92637.1 2687.86   2
  -1   1  -6 90.8779 88.5898   4
   1  -1   6 83.6152 62.0510   2
  -1   1  -7 19243.9 1182.70   4
  -1   1  -7 14373.6 1029.58   1
  -1   1  -8 728.151 233.274   1
  -1   1  -9 993.321 312.856   1
  -1   1 -10 669.915 270.391   1
  -1   1 -11 438.079 205.145   1
  -1   1 -12 793.274 351.384   5
  -1   1 -12 182.297 196.890   1
  -1   1 -13 2792.07 704.665   5
  -1   1 -13 1569.22 542.220   1
  -1   1 -14-27.4704 101.804   1
  -1   1 -14 873.505 411.976   5
   1   0 -14 945.568 455.156   1
   1   0 -13 528.167 331.518   1
   1   0 -12 1199.45 511.763   1
   1   0 -11 3916.11 853.809   1
   1   0 -11 5208.00 887.098   2
   1   0 -10 228.439 106.635   1
   1   0 -10 447.679 195.275   2
   1   0  -9 674.369 305.398   2
   1   0  -8 157.207 102.744   2
   1   0  -7 15384.5 1123.38   2
   1   0  -6 36407.6 1719.08   2
  -1   0   6 42111.0 1723.88   2
  -1   0   5 71957.8 2264.46   2
   1   0  -5 69027.0 2323.75   2
  -1   0   4 757.305 175.348   2
   1   0  -4 539.986 152.402   2
   1   0  -3 51910.5 1607.48   2
  -1   0   3 51908.7 1581.90   2
  -1   0   2 17130.5 689.780   2
   1   0  -2 16613.1 683.913   2
   1   0  -1 48747.4 1204.54   2
   1   0   2 9339.27 392.364   1
  -1   0  -2 10614.4 482.521   4
   1   0   2 10022.4 455.349   4
  -1   0  -2 8823.15 376.456   1
   1   0   3 3638.39 340.663   2
  -1   0  -3 4063.76 335.982   4
   1   0   3 3721.64 300.458   4
  -1   0  -3 3560.40 307.828   1
  -1   0  -4 22446.7 929.548   4
   1   0   4 20585.1 950.357   2
  -1   0  -4 20564.1 929.941   1
   1   0   5-13.1302 59.0257   2
  -1   0  -5-12.2861 35.1407   4
  -1   0  -5-21.4178 69.0469   1
  -1   0  -6 4548.51 480.228   4
  -1   0  -6 3696.78 490.670   1
   1   0   6 5155.47 548.379   2
  -1   0  -7 1535.39 299.528   4
  -1   0  -7 1331.69 330.986   1
  -1   0  -8 19333.4 1180.93   4
  -1   0  -8 15593.6 1212.63   1
  -1   0  -9 20932.3 1525.36   1
  -1   0 -10 7435.19 955.263   1
  -1   0 -11 351.333 230.355   1
  -1   0 -12 436.766 279.180   1
  -1   0 -13-207.949 194.655   1
  -1   0 -14 213.961 193.555   1
  -1   0 -15-193.234 206.026   1
   1   1 -14 294.034 265.798   1
   1   1 -13 122.478 168.851   1
   1   1 -12-516.971 298.884   1
   1   1 -11 2778.18 640.020   2
   1   1 -11 2108.42 616.544   1
   1   1 -10-71.2171 149.677   2
   1   1  -9 16982.7 1388.39   2
   1   1  -8 3581.73 580.988   2
   1   1  -7 30886.0 1668.75   2
   1   1  -6 1561.14 314.652   2
  -1  -1   6 1721.00 332.396   2
   1   1  -5 11315.2 833.166   2
  -1  -1   5 12985.6 844.871   2
  -1  -1   4 24807.2 1109.33   2
   1   1  -4 23570.6 1117.28   2
  -1  -1   3 5339.18 438.179   2
   1   1  -3 5579.84 447.005   2
  -1  -1   2 78.5552 47.3217   2
   1   1  -2 60.6935 51.4324   2
  -1  -1   1 47555.4 1211.85   2
   1   1   2 48502.4 1341.95   1
  -1  -1  -2 57413.5 1412.72   1
  -1  -1  -3 456.183 122.400   1
   1   1   3 526.128 133.054   1
  -1  -1  -3 614.873 98.6627   4
   1   1   3 648.782 92.2890   4
  -1  -1  -4 4171.82 311.886   4
   1   1   4 3844.95 383.935   2
  -1  -1  -4 3999.92 422.550   1
  -1  -1  -5 274.966 133.113   1
  -1  -1  -5 417.868 121.669   4
   1   1   5 406.712 138.733   2
  -1  -1  -6 14364.7 1010.44   1
  -1  -1  -6 15346.5 800.856   4
   1   1   6 16860.4 1016.87   2
  -1  -1  -7 5197.85 498.297   4
  -1  -1  -7 4489.01 607.760   1
  -1  -1  -8 3771.32 460.958   4
  -1  -1  -8 2255.65 471.179   1
  -1  -1  -9 6429.35 647.384   4
  -1  -1  -9 4389.69 706.210   1
  -1  -1 -10 1177.74 397.993   1
  -1  -1 -11 839.634 338.794   1
  -1  -1 -12 2122.82 617.324   1
  -1  -1 -13 79.9547 223.921   1
  -1  -1 -14 416.713 347.762   1
  -1  -1 -15 897.776 424.088   1
   1   2 -14 251.417 328.543   5
   1   2 -14-222.177 230.920   1
   1   2 -13 38.9002 152.598   1
   1   2 -13 697.840 425.283   5
   1   2 -12 3.28149 92.5869   1
   1   2 -11 1922.64 523.758   2
   1   2 -10 417.299 223.481   2
   1   2  -9 5401.70 777.925   2
   1   2  -8 950.012 341.405   2
   1   2  -7 13032.5 1057.20   2
   1   2  -6 4694.45 599.248   2
  -1  -2   5 20185.4 1093.31   2
   1   2  -5 17732.7 1077.84   2
  -1  -2   4 2723.53 347.134   2
   1   2  -4 2149.44 305.670   2
  -1  -2   3 12012.1 683.309   2
   1   2  -3 11781.7 689.283   2
   1   2  -2 59052.0 1463.87   5
   1   2  -2 59643.7 1636.07   2
  -1  -2   2 56348.0 1582.93   2
   1   2  -1 2494.97 219.234   2
  -1  -2   1 2343.28 207.441   2
  -1  -2   1 2266.08 159.844   5
  -1  -2   0 12152.8 529.593   1
  -1  -2   0 11447.7 441.146   2
   1   2   0 10757.3 514.445   1
   1   2   1 2636.26 245.891   1
  -1  -2  -1 3171.88 262.999   1
   1   2   2 783.207 153.909   1
   1   2   2 815.772 103.779   3
  -1  -2  -2 921.060 111.219   3
  -1  -2  -2 894.745 163.816   1
  -1  -2  -3 507.085 177.991   1
   1   2   3 299.099 87.6533   1
  -1  -2  -4 69259.0 1539.66   4
   1   2   4 72523.6 2038.73   2
   1   2   4 73294.1 2199.92   1
  -1  -2  -4 71355.0 2181.60   1
  -1  -2  -5 616.883 195.142   1
  -1  -2  -5 762.905 121.105   4
   1   2   5 793.091 185.311   2
  -1  -2  -6 3798.28 329.240   4
   1   2   6 3739.33 603.093   2
  -1  -2  -6 4819.63 638.881   1
  -1  -2  -7 41360.3 1998.98   1
  -1  -2  -7 45627.1 1481.89   4
  -1  -2  -8 48125.6 1667.77   4
  -1  -2  -8 44339.1 2218.14   1
  -1  -2  -9 4210.97 694.702   1
  -1  -2  -9 5856.89 557.073   4
  -1  -2 -10 1376.61 291.366   4
  -1  -2 -10 1252.10 399.125   1
  -1  -2 -11-53.3042 149.681   1
  -1  -2 -12 247.373 252.267   1
  -1  -2 -13 1102.89 505.637   1
  -1  -2 -14-8.08462 168.768   1
  -1  -2 -15 1270.61 569.097   1
   1   3 -14 823.029 448.729   1
   1   3 -14 341.250 327.820   5
   1   3 -13 168.332 166.788   5
   1   3 -13 392.500 240.048   1
   1   3 -12 264.766 242.339   5
   1   3 -11 725.147 302.050   2
   1   3 -11 654.966 304.966   5
   1   3 -10-20.4101 76.8100   2
   1   3 -10 117.901 159.397   5
   1   3  -9 1970.89 483.277   2
   1   3  -9 1910.90 418.040   5
   1   3  -8 34253.6 1752.08   5
   1   3  -8 35770.9 1996.62   2
   1   3  -7 6449.35 670.143   5
   1   3  -7 6240.85 741.215   2
   1   3  -6 10620.1 802.964   5
   1   3  -6 11682.9 953.798   2
  -1  -3   5 75283.4 2421.59   2
   1   3  -5 68890.0 2419.77   2
   1   3  -5 67811.4 2213.71   5
   1   3  -4 179.795 70.2792   5
   1   3  -4 128.336 65.7490   2
  -1  -3   4 120.572 66.3443   2
  -1  -3   3 8840.73 577.887   2
   1   3  -3 8654.30 594.787   2
   1   3  -3 7910.05 523.020   5
  -1  -3   2 17547.2 710.445   5
   1   3  -2 18166.0 785.044   2
  -1  -3   2 16860.4 732.017   2
   1   3  -1 5008.66 405.504   1
   1   3  -1 5102.10 344.868   2
  -1  -3   1 4942.10 322.252   2
  -1  -3   1 4964.30 327.614   5
  -1  -3   0 94171.9 2293.85   1
   1   3   0 89326.1 2276.36   1
  -1  -3   0 92772.1 2023.94   2
   1   3   0 93003.1 2027.87   2
   1   3   1 776924. 15048.6   1
   1   3   1 828783. 14971.5   3
   1   3   1 817669. 14719.0   4
  -1  -3  -1 785019. 14991.8   1
   1   3   2 272642. 5862.31   1
  -1  -3  -2 292807. 5863.10   1
   1   3   2 279023. 5275.34   4
  -1  -3  -2 276891. 5570.76   3
   1   3   2 284966. 5624.07   3
  -1  -3  -3 81382.9 2321.38   1
  -1  -3  -3 77767.8 1980.10   3
   1   3   3 81025.5 2322.82   1
  -1  -3  -4 181752. 4422.59   1
   1   3   4 190026. 4432.90   1
  -1  -3  -4 174344. 3858.21   3
   1   3   4 166079. 3955.27   2
  -1  -3  -5 15406.0 1030.02   1
   1   3   5 17082.4 1052.25   1
   1   3   5 16540.2 903.136   2
  -1  -3  -6 27491.0 1525.85   1
  -1  -3  -6 28825.3 849.397   4
  -1  -3  -7 2813.00 259.377   4
  -1  -3  -7 2405.10 458.692   1
  -1  -3  -8-105.341 140.089   1
  -1  -3  -8 44.8780 46.5353   4
  -1  -3  -9-67.2604 214.773   1
  -1  -3  -9 35.4149 28.4917   4
  -1  -3 -10 20903.9 1682.50   1
  -1  -3 -10 20668.6 1059.56   4
  -1  -3 -11-21.3336 101.935   1
  -1  -3 -12 329.289 227.654   1
  -1  -3 -13-92.0229 268.125   1
  -1  -3 -14-293.576 255.448   1
   1   4 -13 419.547 298.364   5
   1   4 -12 107.396 188.253   5
   1   4 -11 6.97028 104.605   5
   1   4 -11 175.795 164.527   2
   1   4 -10 1044.80 339.356   5
   1   4 -10 957.141 337.358   2
   1   4  -9 409.622 226.755   2
   1   4  -9 607.603 234.721   5
   1   4  -8 3162.31 516.217   5
   1   4  -8 3537.87 595.066   2
   1   4  -7 22147.2 1326.61   5
   1   4  -7 23973.2 1498.31   2
   1   4  -6 31305.4 1527.28   5
   1   4  -6 32368.4 1664.88   2
   1   4  -5 7419.35 655.318   5
   1   4  -5 7983.05 732.715   2
  -1  -4   5 9035.45 734.900   2
  -1  -4   4 7488.73 602.542   2
   1   4  -4 6734.23 580.339   5
   1   4  -4 6900.77 612.059   2
   1   4  -4 6938.64 663.931   4
  -1  -4   3 28058.7 1101.61   5
   1   4  -3 29899.3 1351.63   4
   1   4  -3 26918.6 1168.66   2
  -1  -4   3 28024.8 1129.05   2
   1   4  -2 981.658 210.295   4
  -1  -4   2 804.854 155.179   5
   1   4  -2 862.049 186.847   1
  -1  -4   2 874.020 158.596   2
   1   4  -2 883.784 165.811   2
   1   4  -1 25066.8 1072.56   4
   1   4  -1 24434.2 1027.11   1
  -1  -4   1 22050.8 799.617   2
   1   4  -1 24280.2 868.797   2
  -1  -4   0 71334.2 2022.35   1
  -1  -4   0 69628.9 1644.67   2
   1   4   0 69759.3 2090.12   3
   1   4   0 70391.9 2019.60   1
   1   4   0 70207.6 1659.21   2
   1   4   0 72305.2 1991.65   4
   1   4   1 98571.7 2164.90   2
   1   4   1 96332.7 2604.56   3
   1   4   1 97731.3 2386.55   4
   1   4   1 102393. 2667.91   1
  -1  -4  -1 97424.7 2563.01   1
   1   4   2 21718.6 774.769   4
   1   4   2 22381.9 1005.80   3
   1   4   2 24440.0 1113.94   1
  -1  -4  -2 22391.6 1038.30   1
  -1  -4  -2 22526.6 947.613   3
  -1  -4  -3 28784.6 1301.49   1
  -1  -4  -3 27691.8 1101.57   3
   1   4   3 28178.8 1146.97   3
   1   4   3 30832.4 1341.97   1
  -1  -4  -4 431.723 128.192   3
   1   4   4 263.182 85.1332   2
   1   4   4 350.618 144.037   1
  -1  -4  -4 262.522 118.389   1
  -1  -4  -5 2399.94 426.744   1
  -1  -4  -5 2346.02 311.904   3
   1   4   5 3195.95 477.864   1
   1   4   5 2668.73 347.271   2
   1   4   6 642.415 186.440   2
  -1  -4  -6 628.614 176.417   3
  -1  -4  -6 192.243 98.9451   1
  -1  -4  -7 2053.59 434.744   1
  -1  -4  -8 1872.89 499.324   1
  -1  -4  -8 1454.31 158.375   4
  -1  -4  -9 1727.97 471.542   1
  -1  -4  -9 1214.95 169.017   4
  -1  -4 -10 1695.81 498.517   1
  -1  -4 -11 3694.78 820.667   1
  -1  -4 -12 1754.55 583.741   1
  -1  -4 -13-41.9767 172.591   1
  -1  -4 -14 195.058 203.311   1
   1   5 -12-259.482 214.089   5
   1   5 -11 102.126 113.885   5
   1   5 -10 404.347 240.317   2
   1   5 -10-284.726 198.453   5
   1   5  -9 543.937 202.312   5
   1   5  -9 920.571 320.577   2
   1   5  -8 377.583 185.448   5
   1   5  -8 411.867 272.907   2
   1   5  -7 2105.71 407.731   5
   1   5  -7 2347.07 461.035   2
   1   5  -6 9384.27 864.588   5
   1   5  -6 9339.79 865.207   2
  -1  -5   5 7119.93 649.325   2
   1   5  -5 5968.83 645.688   2
   1   5  -4 24.9987 46.5993   2
  -1  -5   4 145.915 99.6042   2
  -1  -5   3 3132.53 351.009   2
  -1  -5   3 3337.99 388.143   5
   1   5  -3 3407.09 390.640   2
   1   5  -3 3744.62 457.363   1
   1   5  -2 70.6864 45.2054   2
   1   5  -2 127.729 81.6104   3
  -1  -5   2 47.6093 42.2842   2
  -1  -5   2-15.1936 100.245   5
   1   5  -2-18.7045 39.8983   4
   1   5  -2 110.269 80.6605   1
  -1  -5   1 12278.8 568.162   2
   1   5  -1 14570.6 848.493   1
   1   5  -1 13466.4 907.658   3
   1   5  -1 13177.3 615.056   2
   1   5  -1 15028.3 900.010   4
   1   5   0 17226.7 920.128   4
  -1  -5   0 16041.9 882.240   1
   1   5   0 17753.0 942.438   1
   1   5   0 15466.1 957.636   3
   1   5   0 15839.8 609.670   2
   1   5   1 149394. 3910.04   3
   1   5   1 151858. 3608.59   4
   1   5   1 149502. 3134.85   2
  -1  -5  -1 149716. 3753.14   1
  -1  -5  -2 163038. 3884.80   3
  -1  -5  -2 151122. 3920.41   1
   1   5   2 160328. 4027.58   3
   1   5   2 151773. 3568.89   4
  -1  -5  -3 40077.3 1501.33   3
   1   5   3 38050.8 1539.92   3
  -1  -5  -3 36668.1 1579.93   1
   1   5   3 35144.7 1131.83   4
  -1  -5  -4 34742.7 1418.13   3
  -1  -5  -4 34042.7 1620.35   1
   1   5   4 33645.0 1256.15   2
  -1  -5  -5 22702.5 1154.07   3
   1   5   5 22510.7 1065.17   2
  -1  -5  -5 21365.8 1326.36   1
  -1  -5  -6 2387.64 474.120   1
  -1  -5  -6 2745.84 389.363   3
   1   5   6 2819.27 397.998   2
  -1  -5  -7 196.953 153.033   1
  -1  -5  -7 348.500 152.131   3
   1   5   7 323.873 128.191   2
  -1  -5  -8 20945.0 1622.61   1
  -1  -5  -8 18316.8 1200.68   3
  -1  -5  -9 3823.38 565.017   3
  -1  -5  -9 5398.80 861.467   1
  -1  -5 -10-69.3138 251.240   1
  -1  -5 -11 6147.04 1081.80   1
  -1  -5 -12 999.966 483.091   1
  -1  -5 -13 147.902 212.580   1
   1   6 -11 0.50693 210.215   5
   1   6 -10 1358.90 449.202   5
   1   6  -9 251.261 112.815   5
   1   6  -9 779.882 324.541   2
   1   6  -8 15353.0 1323.50   2
   1   6  -7 1462.49 373.256   2
   1   6  -6 267.779 163.739   2
   1   6  -5 11.4889 71.7872   2
   1   6  -5 76.7788 80.9777   1
  -1  -6   5 0.38523 36.4415   2
   1   6  -4 2892.73 520.891   3
   1   6  -4 3123.63 415.496   2
  -1  -6   4 3204.73 429.035   5
   1   6  -4 3019.45 440.556   1
  -1  -6   4 3074.92 385.003   2
  -1  -6   3 40498.9 1457.30   2
  -1  -6   3 40330.8 1589.05   5
   1   6  -3 39203.5 1510.47   2
   1   6  -3 35987.4 1841.64   3
   1   6  -2 13362.1 715.416   2
   1   6  -2 15866.9 950.364   1
  -1  -6   2 13431.2 680.915   2
   1   6  -2 13402.2 1040.85   3
  -1  -6   2 13884.6 871.446   5
   1   6  -1-10.2236 51.6968   1
   1   6  -1 5.03162 34.4189   2
   1   6  -1 62.9434 91.1922   3
   1   6  -1 40.2263 63.9284   4
  -1  -6   1 2.39213 22.8924   2
   1   6   0 3282.75 432.731   4
   1   6   0 3524.43 433.543   1
   1   6   0 3193.45 469.818   3
  -1  -6   0 2886.93 386.034   1
   1   6   0 3359.14 254.116   2
  -1  -6  -1 89866.2 2754.60   1
   1   6   1 91244.5 2984.96   3
   1   6   1 91936.0 2062.53   2
   1   6   1 94758.1 2710.84   4
   1   6   2 361.456 115.255   4
  -1  -6  -2 362.930 116.125   1
   1   6   2 457.013 86.5299   2
  -1  -6  -2 487.552 163.587   3
   1   6   2 655.995 201.207   1
   1   6   2 440.879 189.751   3
  -1  -6  -3 27025.1 1292.65   3
   1   6   3 24046.1 1305.92   3
  -1  -6  -3 24258.0 1326.09   1
   1   6   3 23485.9 1000.86   4
   1   6   3 24097.5 899.056   2
  -1  -6  -4 81488.5 2895.75   1
   1   6   4 85886.2 2307.87   2
  -1  -6  -5 30378.7 1448.58   3
   1   6   5 27494.1 1193.08   2
  -1  -6  -5 26953.4 1573.96   1
  -1  -6  -6 2154.32 389.992   3
   1   6   6 1918.32 319.813   2
  -1  -6  -6 1361.30 348.080   1
  -1  -6  -7 4784.47 590.788   3
  -1  -6  -7 4885.51 729.212   1
   1   6   7 5317.95 585.606   2
  -1  -6  -8 4889.55 612.052   3
  -1  -6  -8 6535.70 909.340   1
  -1  -6  -9 5617.31 888.590   1
  -1  -6 -10 129.531 180.453   1
  -1  -6 -11-26.7229 151.549   1
  -1  -6 -12 761.540 444.052   1
  -1  -6 -13 591.779 409.187   1
   1   7 -10 1855.08 568.890   3
   1   7  -9 24.6968 173.267   3
   1   7  -8 1278.83 426.585   3
   1   7  -8 1295.41 374.682   2
   1   7  -7 13780.7 1339.11   3
   1   7  -7 12940.2 1141.99   2
   1   7  -6 45619.2 2456.90   3
   1   7  -6 49189.6 2174.86   2
   1   7  -5 17883.0 1431.56   3
   1   7  -5 20058.9 1217.16   2
   1   7  -4 47.1205 50.5818   2
  -1  -7   4 76.7677 33.8681   2
   1   7  -4-163.075 109.498   1
   1   7  -4 0.66618 135.521   3
   1   7  -3 2176.17 472.782   3
   1   7  -3 2117.23 300.508   2
   1   7  -3 1816.10 343.295   1
  -1  -7   3 1947.76 276.575   2
   1   7  -2 32240.7 1505.59   1
  -1  -7   2 34291.1 1541.49   5
   1   7  -2 29049.7 1718.25   3
  -1  -7   2 28078.4 1044.60   2
   1   7  -2 29343.7 1138.18   2
   1   7  -1 1052.14 241.907   1
   1   7  -1 867.409 139.041   2
   1   7  -1 562.945 209.646   3
   1   7   0 10574.8 859.278   4
  -1  -7   0 10518.0 812.144   1
   1   7   0 10107.2 953.640   3
   1   7   0 12047.5 921.253   1
   1   7   0 10142.2 445.173   2
   1   7   1 80180.6 2605.66   4
   1   7   1 77953.0 2972.75   3
  -1  -7  -1 74402.0 2524.60   1
   1   7   1 76107.5 1693.71   2
   1   7   2 12.8764 48.7579   4
   1   7   2 84.7734 117.964   3
   1   7   2 31.8706 47.8227   2
   1   7   2 116.000 103.259   1
   1   7   2 34.1841 35.2337   2
  -1  -7  -2-0.64860 127.502   1
  -1  -7  -3 5913.41 658.901   1
   1   7   3 6087.50 381.291   2
   1   7   3 5527.11 676.809   3
   1   7   3 5419.51 506.180   4
  -1  -7  -4 14462.2 1112.26   1
  -1  -7  -4 16648.3 1091.29   3
   1   7   4 15751.1 1156.07   3
   1   7   4 15962.1 763.230   2
   1   7   5 3009.71 350.071   2
  -1  -7  -5 2859.10 505.947   1
  -1  -7  -5 3235.18 483.199   3
   1   7   6 7750.68 651.168   2
  -1  -7  -6 8965.94 987.427   1
  -1  -7  -7 16320.8 1405.47   1
   1   7   7 14477.7 983.297   2
  -1  -7  -8 3544.41 683.894   1
  -1  -7  -9 1717.87 516.297   1
  -1  -7 -10 887.578 398.558   1
  -1  -7 -11 495.883 240.932   1
  -1  -7 -12 159.132 215.061   1
   1   8  -9-2.71982 273.347   3
   1   8  -8-40.3952 134.759   3
   1   8  -7 11636.0 1294.55   3
   1   8  -6 411.447 257.648   3
   1   8  -6 152.072 164.032   2
   1   8  -5 843.461 237.661   2
   1   8  -5 1127.84 372.181   3
   1   8  -4 15347.6 983.313   2
   1   8  -4 14571.5 1345.53   3
   1   8  -3 3029.93 461.098   1
   1   8  -3 4753.25 746.925   3
   1   8  -3 5845.81 507.357   2
  -1  -8   3 3907.01 387.433   2
   1   8  -2 569.277 265.978   3
   1   8  -2 382.388 167.167   1
  -1  -8   2 251.479 101.937   2
   1   8  -2 452.500 131.681   2
   1   8  -1 912.587 136.856   2
   1   8  -1 790.069 282.075   3
   1   8  -1 730.279 230.585   1
  -1  -8   0 377.948 123.414   1
   1   8   0 332.994 151.079   3
   1   8   0 271.929 52.5077   2
   1   8   1 1050.21 329.010   3
  -1  -8  -1 1471.94 313.443   1
   1   8   2 43023.6 1874.97   4
   1   8   2 44221.4 2221.86   3
  -1  -8  -2 47898.5 2066.82   1
   1   8   3 3031.49 536.991   3
  -1  -8  -3 3750.71 534.682   1
   1   8   3 3654.88 254.185   2
   1   8   3 3252.26 235.907   2
   1   8   4 2290.13 459.838   3
  -1  -8  -4 2357.42 466.091   1
   1   8   4 2004.21 230.280   2
  -1  -8  -5 7436.98 863.768   1
   1   8   5 7058.21 525.336   2
   1   8   6 438.343 132.145   2
  -1  -8  -6 724.245 286.729   1
  -1  -8  -7 1512.07 449.027   1
  -1  -8  -8 685.379 311.858   1
  -1  -8  -9 809.610 335.619   1
  -1  -8 -10 88.7351 131.614   1
  -1  -8 -11 2025.19 656.627   1
  -1  -8 -12-31.9274 205.906   1
   1   9  -8 958.383 420.485   3
   1   9  -7 3807.58 779.040   3
   1   9  -6 1068.95 416.965   3
   1   9  -5 2061.30 576.121   3
   1   9  -4-85.5246 263.305   3
   1   9  -3 1255.26 387.300   3
   1   9  -2 110.604 115.921   3
   1   9  -1 529.245 256.620   3
   1   9   0 2376.64 558.313   3
  -1  -9   0 1694.12 363.362   1
  -1  -9  -1 7136.99 785.932   1
   1   9   1 7436.98 961.711   3
   1   9   2 772.828 301.753   3
  -1  -9  -2 618.790 235.458   1
   1   9   3 14008.4 1279.69   3
  -1  -9  -3 14273.9 1154.60   1
   1   9   4 18120.0 1470.42   3
  -1  -9  -4 17547.2 1334.37   1
   1   9   4 15656.4 598.399   2
  -1  -9  -5-44.1792 156.263   1
  -1  -9  -6 891.856 323.071   1
  -1  -9  -7 3268.66 645.139   1
  -1  -9  -8 6113.52 933.855   1
  -1  -9  -9 125.541 139.059   1
  -1  -9 -10 1735.83 614.589   1
  -1  -9 -11-43.5464 229.164   1
   1  10  -6 439.302 309.459   3
   1  10  -5-214.724 259.272   3
   1  10  -4 397.662 269.966   3
   1  10  -3 724.994 334.515   3
   1  10  -2 1964.75 562.734   3
   1  10  -1 274.979 171.811   3
   1  10   0 284.394 181.258   3
   1  10   1 7979.88 1064.11   3
  -1 -10  -1 8610.86 891.911   1
   1  10   2 1772.47 484.073   3
  -1 -10  -2 1616.53 389.071   1
   1  10   3 363.805 219.437   3
  -1 -10  -3 437.845 177.593   1
  -1 -10  -4 885.597 307.698   1
   1  10   4 1167.81 386.071   3
  -1 -10  -5 921.104 314.891   1
  -1 -10  -6 721.254 296.973   1
  -1 -10  -7 347.345 243.334   1
  -1 -10  -8 80.0210 157.221   1
  -1 -10  -9 123.405 138.460   1
  -1 -10 -10 712.473 417.075   1
   1  11  -4 1638.11 564.411   3
   1  11  -3-96.7553 218.259   3
   1  11  -2 440.770 292.531   3
   1  11  -1 22.6534 114.938   3
   1  11   0 276.987 212.971   3
   1  11   1 461.038 259.219   3
  -1 -11  -1-96.6066 129.571   1
  -1 -11  -2 13888.5 1230.76   1
   1  11   2 14923.1 1537.59   3
   1  11   3 1174.81 410.833   3
  -1 -11  -3 1318.00 367.960   1
   1  11   4 3218.42 703.993   3
  -1 -11  -4 2858.76 595.785   1
  -1 -11  -5 7123.52 958.397   1
  -1 -11  -6 3652.96 709.065   1
  -1 -11  -7 1251.81 421.558   1
  -1 -11  -8-23.4549 168.054   1
  -1 -11  -9 399.354 274.482   1
   1  12  -1 822.385 441.522   3
   1  12   0 3801.18 835.082   3
   1  12   1 6000.06 1041.03   3
   1  12   2 9366.93 1299.08   3
  -1 -12  -2 6964.91 893.166   1
   1  12   3 85.2595 137.922   3
  -1 -12  -3 42.4407 185.495   1
   1  12   4 54.1649 142.561   3
  -1 -12  -4-18.5410 76.1788   1
  -1 -12  -5 252.999 211.417   1
  -1 -12  -6 385.741 239.835   1
  -1 -12  -7 1372.16 507.622   1
   1  13   3 2055.12 648.605   3
  -1 -13  -4 219.091 182.704   1
  -1 -13  -5 741.199 369.439   1
  -1 -13  -6-164.129 174.111   1
   2 -11  -7 77.8510 125.104   1
   2 -11  -6 250.353 201.995   1
   2 -10  -8-133.705 172.364   1
   2 -10  -7 1070.93 423.181   1
   2 -10  -6 926.769 359.639   1
   2 -10  -5 193.615 165.941   1
   2 -10  -4 1467.07 415.464   1
   2 -10  -3 3402.07 585.307   1
   2 -10  -3 3550.64 581.730   4
   2 -10  -2 790.788 285.941   4
  -2  10   1 290.383 345.025   3
  -2  10   0 1757.53 580.096   3
  -2  10  -1 2152.49 604.230   3
  -2  10  -2 2803.16 745.222   3
  -2  10  -3 634.120 369.516   3
   2  -9  -9 328.525 261.490   1
   2  -9  -8 291.090 224.516   1
   2  -9  -7 279.887 203.592   1
   2  -9  -6 169.990 111.093   1
   2  -9  -5 4673.62 738.449   1
   2  -9  -4 39.2788 58.9183   1
   2  -9  -4 96.3111 150.849   4
   2  -9  -3 90.3461 62.5521   1
   2  -9  -3 231.459 87.6560   4
   2  -9  -2 119.608 89.8872   4
   2  -9  -2 456.558 197.728   1
  -2   9   1 343.180 255.133   3
   2  -9  -1 232.776 146.994   4
   2  -9  -1 318.094 162.544   1
  -2   9   0 1677.11 513.853   3
   2  -9   0 2041.37 377.172   1
   2  -9   0 2022.02 462.083   4
   2  -9   1 61.2182 87.4812   4
  -2   9  -1 471.483 256.095   3
  -2   9  -2 269.966 216.617   3
  -2   9  -3 131.928 200.021   3
  -2   9  -4 634.244 347.372   3
  -2   9  -5-12.4555 130.825   3
  -2   9  -6 253.061 333.763   3
   2  -8 -10-545.246 342.980   1
   2  -8  -9 386.344 329.521   1
   2  -8  -8 445.596 386.235   1
   2  -8  -7 2267.56 598.312   1
   2  -8  -6 116.113 102.759   4
   2  -8  -6-248.317 288.589   1
   2  -8  -5 6437.30 730.212   4
   2  -8  -5 7024.40 910.693   1
   2  -8  -4 7071.01 789.656   4
   2  -8  -4 7152.78 872.274   1
   2  -8  -3 1098.70 310.876   1
   2  -8  -3 1107.49 316.823   4
   2  -8  -2 50.5422 76.7327   4
   2  -8  -2-64.0733 122.496   1
   2  -8  -1 1921.76 405.588   4
   2  -8  -1 1872.37 359.485   1
  -2   8   1 1589.69 460.422   3
   2  -8   0 3620.10 599.410   4
  -2   8   0 3650.89 705.487   3
   2  -8   0 4501.70 516.699   1
   2  -8   1 689.999 260.973   4
  -2   8  -1 498.399 264.880   3
   2  -8   2 5388.65 761.827   4
  -2   8  -2 5070.42 865.547   3
  -2   8  -3 3704.99 766.879   3
  -2   8  -4 4089.99 810.867   3
  -2   8  -5 1147.15 446.932   3
  -2   8  -6 202.552 169.755   3
  -2   8  -7 190.376 192.241   3
  -2   8  -8 1756.17 559.395   3
   2  -7 -10 0.68894 141.373   1
   2  -7  -9 207.836 105.571   1
   2  -7  -8-185.421 216.312   1
   2  -7  -7-220.101 222.494   1
   2  -7  -7 76.5929 98.6828   4
   2  -7  -6 4331.47 572.607   4
   2  -7  -6 5792.42 871.605   1
   2  -7  -5 7.31656 126.401   4
   2  -7  -5-95.2880 148.105   1
   2  -7  -4 8453.33 906.329   1
   2  -7  -4 8056.80 780.417   4
   2  -7  -3 19993.0 1288.23   4
   2  -7  -3 20694.9 1389.06   1
   2  -7  -2 33034.5 1630.66   1
   2  -7  -2 32146.2 1726.94   4
  -2   7   1 5612.51 837.023   3
   2  -7  -1 4900.32 648.485   4
   2  -7  -1 5676.06 582.149   1
  -2   7   0 1150.54 360.968   3
   2  -7   0 899.249 264.753   4
   2  -7   0 902.538 218.935   1
   2  -7   1 8299.94 879.212   4
  -2   7  -1 8972.60 1056.16   3
   2  -7   1 8701.23 635.655   1
  -2   7  -1 7287.81 655.868   1
  -2   7  -2 0.29352 35.9654   1
   2  -7   2 76.9125 116.233   4
  -2   7  -2 19.9319 181.790   3
  -2   7  -3 1272.53 414.261   3
   2  -7   3 942.884 292.264   4
  -2   7  -4 10677.0 1230.40   3
  -2   7  -5 1087.02 344.387   3
  -2   7  -6 469.509 242.494   3
  -2   7  -7 4657.73 845.569   3
  -2   7  -8 3225.92 735.957   3
  -2   7  -9 171.460 154.357   3
  -2   7 -10 441.923 318.067   3
   2  -6 -11 151.899 244.713   1
   2  -6 -10 161.693 119.017   1
   2  -6  -9 1087.36 487.903   1
   2  -6  -8 413.034 232.410   1
   2  -6  -8 281.814 184.580   4
   2  -6  -7 6160.24 948.058   1
   2  -6  -7 3913.36 521.222   4
   2  -6  -6 11664.9 895.920   4
  -2   6   6 10127.1 746.275   2
  -2   6   5 2161.91 299.475   2
   2  -6  -5 2162.06 496.418   1
   2  -6  -5 2091.09 377.143   4
   2  -6  -4 91.7663 90.0978   4
  -2   6   4 107.075 69.9995   2
   2  -6  -4 7.48081 138.941   1
  -2   6   3 80.1302 36.5778   2
   2  -6  -3 76.4048 57.9896   1
   2  -6  -3 142.496 106.847   4
   2  -6  -2 1673.52 325.024   1
   2  -6  -2 1276.54 298.567   4
  -2   6   1 480.149 226.822   3
   2  -6  -1 644.018 194.002   4
   2  -6  -1 401.789 146.060   1
   2  -6   0 8798.02 637.638   1
   2  -6   0 8676.98 829.836   4
  -2   6   0 8486.30 949.460   3
  -2   6  -1 3746.62 411.370   1
  -2   6  -1 3034.00 579.048   3
   2  -6   1 3192.26 516.818   4
   2  -6   1 3631.95 373.170   1
  -2   6  -2 739.631 631.616   3
   2  -6   2 787.428 478.982   4
  -2   6  -2-40.7059 76.8043   1
   2  -6   3 24699.9 1542.04   4
  -2   6  -3 27733.1 1842.58   3
   2  -6   3 27758.6 952.354   2
  -2   6  -4 6.90536 33.6090   1
   2  -6   4 232.350 186.028   4
   2  -6   4 280.737 119.353   2
  -2   6  -4 143.922 153.737   3
   2  -6   5 356.647 139.642   2
  -2   6  -5 199.448 127.360   3
  -2   6  -6 83.1027 67.1065   3
  -2   6  -7-0.43860 204.733   3
  -2   6  -8 189.722 137.272   3
  -2   6  -9 1498.86 512.246   3
  -2   6 -10-307.924 228.658   3
  -2   6 -11-513.157 299.733   3
   2  -5 -12 932.102 503.786   1
   2  -5 -11 6518.17 1190.87   1
   2  -5 -10 1399.95 525.207   1
   2  -5  -9 2525.73 698.081   1
   2  -5  -8 3384.57 722.547   1
   2  -5  -8 3646.54 568.909   2
   2  -5  -7 29555.8 2057.51   1
   2  -5  -7 29195.8 1580.93   2
   2  -5  -6 26105.1 1787.75   1
   2  -5  -6 27430.7 1382.78   2
   2  -5  -5 538.225 231.526   1
  -2   5   5 482.540 141.887   2
   2  -5  -5 460.900 162.386   4
   2  -5  -5 646.250 207.771   2
   2  -5  -4 24222.3 1309.18   4
   2  -5  -4 27957.0 1635.08   1
   2  -5  -4 28750.3 1169.13   2
  -2   5   4 28525.6 1102.47   2
   2  -5  -3 18875.5 1124.20   4
   2  -5  -3 20897.0 1302.48   1
  -2   5   3 21219.0 811.825   2
   2  -5  -3 21190.4 846.265   2
   2  -5  -2 9223.64 758.327   1
   2  -5  -2 8703.20 753.305   4
   2  -5  -1-4.85818 38.2159   4
  -2   5   1 15.8912 188.523   3
   2  -5  -1 91.0822 66.7887   1
   2  -5   0 687.428 166.840   1
  -2   5   0 599.572 216.477   3
   2  -5   0 542.724 167.708   4
   2  -5   1 542.394 178.888   4
  -2   5  -1 742.453 251.863   3
  -2   5  -1 669.427 157.451   1
   2  -5   1 702.587 136.347   1
  -2   5  -2 3924.14 601.478   3
  -2   5  -2 4342.80 358.797   1
   2  -5   2 4300.12 289.111   2
   2  -5   2 3619.29 524.797   4
  -2   5  -3 14600.8 1242.11   3
  -2   5  -3 12907.9 568.112   1
   2  -5   3 13611.4 1066.32   4
   2  -5   3 16658.5 742.153   2
  -2   5  -4 12618.4 1126.00   3
   2  -5   4 15569.0 810.794   2
   2  -5   4 12202.1 1025.18   4
   2  -5   5 1653.10 289.476   2
  -2   5  -5 586.446 98.1074   1
  -2   5  -5 1015.83 338.653   3
   2  -5   5 1153.03 314.119   4
  -2   5  -6 1404.13 377.729   3
  -2   5  -6 520.253 99.5733   1
   2  -5   6 1505.19 287.910   2
  -2   5  -7-47.1231 56.6897   1
  -2   5  -7-232.801 152.293   3
  -2   5  -8 1226.98 383.737   3
  -2   5  -9-36.7624 152.541   3
  -2   5 -10 736.347 303.127   5
  -2   5 -10 727.060 369.918   3
  -2   5 -11-138.752 166.305   5
  -2   5 -11 99.8678 92.4800   3
  -2   5 -12-372.926 250.894   3
  -2   5 -12-250.849 226.823   5
   2  -4 -12 124.916 152.981   1
   2  -4 -11 1216.43 539.487   1
   2  -4 -10 139.350 88.1442   2
   2  -4 -10 32.0444 170.911   1
   2  -4  -9-145.111 195.133   1
   2  -4  -9 6.29851 176.732   2
   2  -4  -8 906.850 398.775   1
   2  -4  -8 1365.24 352.130   2
   2  -4  -7 5518.30 867.814   1
   2  -4  -7 6142.98 704.917   2
   2  -4  -6 7369.84 934.943   1
   2  -4  -6 7461.17 714.677   2
  -2   4   6 8398.90 701.234   2
   2  -4  -5 2664.98 517.102   1
  -2   4   5 2714.17 360.401   2
   2  -4  -5 2637.31 377.425   2
   2  -4  -4 1736.27 374.587   1
  -2   4   4 1775.82 248.202   2
   2  -4  -4 2003.31 285.510   2
  -2   4   3 503.580 118.078   2
   2  -4  -3 423.494 184.759   3
   2  -4  -3 303.662 73.4280   1
   2  -4  -3 333.231 133.412   4
   2  -4  -3 468.874 112.460   2
   2  -4  -2 38.4197 27.3702   2
   2  -4  -2-96.6578 144.525   1
   2  -4  -2 94.5634 84.2395   3
   2  -4  -2 34.6323 77.5985   4
  -2   4   2 35.3855 18.9859   2
  -2   4   1 31528.0 1623.71   3
   2  -4  -1 27072.0 1334.27   4
   2  -4  -1 30651.1 1284.42   1
   2  -4  -1 27849.7 785.143   2
   2  -4   0 39356.8 1678.63   4
  -2   4   0 39421.5 1839.64   3
   2  -4   0 40388.4 1363.23   1
   2  -4   1 9846.82 492.431   1
   2  -4   1 11723.2 880.826   3
  -2   4  -1 9824.06 853.990   3
   2  -4   1 9100.63 397.137   2
   2  -4   1 9132.95 385.112   2
   2  -4   1 9631.48 777.156   4
  -2   4  -2 18926.4 1200.03   4
  -2   4  -2 17763.9 1202.49   3
   2  -4   2 19228.4 1146.70   5
   2  -4   2 15785.5 1058.70   4
  -2   4  -2 14736.6 616.421   1
   2  -4   2 19991.2 1154.17   3
   2  -4   2 17401.6 692.692   2
  -2   4  -3 5837.66 679.487   3
   2  -4   3 5975.80 643.714   4
   2  -4   3 7186.99 482.112   2
   2  -4   4 38002.7 1694.18   4
  -2   4  -4 40834.6 1867.98   3
   2  -4   4 43949.4 1400.81   2
   2  -4   5 30.6276 86.9497   2
   2  -4   5 192.931 147.557   4
  -2   4  -5 75.7730 151.081   3
  -2   4  -5 104.660 52.6891   1
   2  -4   6 159.982 117.135   2
  -2   4  -6-4.78695 113.299   3
  -2   4  -6 207.288 77.9583   1
  -2   4  -7 2191.88 450.331   5
  -2   4  -7 1982.81 456.047   3
  -2   4  -7 1460.34 244.418   1
  -2   4  -8 14466.0 1237.01   3
  -2   4  -8 14517.6 1312.40   5
  -2   4  -9 1560.97 323.954   1
  -2   4  -9 1775.61 464.914   5
  -2   4  -9 2289.02 515.086   3
  -2   4 -10 948.267 374.441   3
  -2   4 -10 355.260 206.303   5
  -2   4 -11 1022.91 400.145   5
  -2   4 -11 1046.53 383.626   3
  -2   4 -12 390.349 245.500   3
  -2   4 -12 294.360 177.136   5
  -2   4 -13 645.963 291.944   3
   2  -3 -12 145.901 223.665   1
   2  -3 -11 2376.21 562.456   2
   2  -3 -11 1993.31 712.273   1
   2  -3 -10 141.506 167.291   2
   2  -3 -10 193.691 189.529   1
   2  -3  -9 7044.58 888.993   2
   2  -3  -9 6989.26 1088.09   1
   2  -3  -8 1297.05 349.454   2
   2  -3  -8 1301.15 459.579   1
   2  -3  -7 2011.39 532.331   1
   2  -3  -7 2249.08 432.916   2
   2  -3  -6 3729.93 651.397   1
   2  -3  -6 4324.56 547.342   2
  -2   3   6 4853.42 528.523   2
   2  -3  -5 1510.08 298.849   2
  -2   3   5 1473.36 270.782   2
   2  -3  -5 1316.06 375.134   1
  -2   3   4 2250.50 300.590   2
   2  -3  -4 1874.50 389.509   1
   2  -3  -4 1964.23 292.870   2
   2  -3  -3 4271.12 550.780   1
   2  -3  -3 4310.78 387.603   2
   2  -3  -3 4619.13 596.191   3
  -2   3   3 4085.58 361.795   2
   2  -3  -2 470.829 166.010   1
   2  -3  -2 371.286 98.7722   2
  -2   3   2 396.444 84.9782   2
   2  -3  -2 498.020 178.643   3
  -2   3   1 10186.7 469.292   2
   2  -3  -1 12304.5 875.598   3
   2  -3  -1 11052.3 687.027   1
   2  -3  -1 10935.4 737.465   4
   2  -3  -1 11037.0 471.347   2
   2  -3   0 35574.5 1464.94   4
   2  -3   0 38760.3 1241.35   1
  -2   3   0 38388.1 1654.29   3
   2  -3   0 36744.5 958.037   2
   2  -3   1 13885.9 535.149   1
  -2   3  -1 14412.1 946.963   3
   2  -3   1 16663.3 972.547   3
   2  -3   1 14294.8 902.220   4
   2  -3   2 30100.1 1339.80   5
  -2   3  -2 27509.0 1387.79   3
  -2   3  -2 30102.2 1422.41   4
   2  -3   2 29232.7 1321.48   3
   2  -3   2 25671.3 1271.33   4
   2  -3   2 24708.3 900.109   2
  -2   3  -3 34564.9 1605.79   4
  -2   3  -3 30800.9 1485.13   3
   2  -3   3 28526.2 1410.27   4
   2  -3   3 29185.7 1109.61   2
   2  -3   3 32726.0 1416.84   5
  -2   3  -4 5930.38 658.243   4
  -2   3  -4 5719.36 617.218   3
   2  -3   4 6845.14 635.954   5
   2  -3   4 6294.78 511.420   2
   2  -3   4 5478.30 598.470   4
   2  -3   5 22549.7 1285.09   4
  -2   3  -5 25104.4 1386.96   3
  -2   3  -5 25791.5 1463.75   5
  -2   3  -6 16917.0 1207.67   5
  -2   3  -6 15569.7 1099.36   3
   2  -3   6 18247.6 1084.89   2
  -2   3  -7 7478.96 607.147   1
  -2   3  -7 8983.22 871.826   3
  -2   3  -7 9196.30 925.017   5
  -2   3  -8 1463.14 356.373   5
  -2   3  -8 1463.25 299.749   1
  -2   3  -8 1798.21 409.706   3
  -2   3  -9 6670.63 859.727   5
  -2   3  -9 6078.57 677.815   1
  -2   3  -9 7030.85 831.405   3
  -2   3 -10 626.899 200.755   5
  -2   3 -10 698.546 276.272   3
  -2   3 -10 335.723 162.363   1
  -2   3 -11 456.521 212.267   3
  -2   3 -11 682.822 315.354   5
  -2   3 -12 575.790 277.062   3
  -2   3 -12 485.586 153.812   5
  -2   3 -13 44.6768 115.723   5
  -2   3 -13 49.5430 100.545   3
   2  -2 -13 470.375 384.885   1
   2  -2 -12 176.475 147.334   2
   2  -2 -12 150.209 302.764   1
   2  -2 -11 261.675 212.771   2
   2  -2 -11 446.651 314.165   1
   2  -2 -10 4276.10 911.341   1
   2  -2 -10 4596.33 767.306   2
   2  -2  -9 381.928 187.495   1
   2  -2  -9 999.758 343.222   2
   2  -2  -8-141.378 205.509   1
   2  -2  -8 251.990 198.429   2
   2  -2  -7 13686.4 1085.74   2
   2  -2  -7 14531.6 1322.54   1
   2  -2  -6 32298.7 1896.25   1
   2  -2  -6 32111.1 1603.40   2
  -2   2   6 34114.0 1573.97   2
   2  -2  -5 69361.4 2362.74   2
  -2   2   5 75295.9 2353.45   2
   2  -2  -4 31094.3 1313.67   2
  -2   2   4 32572.7 1307.19   2
  -2   2   3 5803.77 446.673   2
   2  -2  -3 6079.25 469.611   2
  -2   2   2 2573.26 263.409   2
   2  -2  -2 2950.89 281.435   2
  -2   2   1 6882.60 394.363   2
   2  -2  -1 8790.69 678.892   3
   2  -2  -1 8487.38 575.144   1
   2  -2  -1 8573.87 419.862   2
   2  -2   0 3622.22 389.206   4
   2  -2   0 4314.48 279.797   2
  -2   2   0 4367.72 481.065   3
   2  -2   0 4329.60 525.801   1
   2  -2   0 3806.42 429.446   3
   2  -2   1 49243.0 1640.20   3
   2  -2   1 41881.1 1041.84   1
  -2   2  -1 46918.8 1644.64   3
   2  -2   1 45307.2 1579.14   4
  -2   2  -2 23345.7 1131.66   4
   2  -2   2 22260.5 1035.53   5
   2  -2   2 21682.8 1023.89   3
  -2   2  -2 22205.0 1103.93   3
   2  -2   2 20295.1 1046.23   4
  -2   2  -3 1133.68 239.296   3
   2  -2   3 1238.05 234.431   5
   2  -2   3 993.413 230.328   4
  -2   2  -3 1002.27 199.962   5
  -2   2  -3 1140.73 258.530   4
  -2   2  -4 22.1102 23.8164   1
   2  -2   4 5.84827 59.7251   4
   2  -2   4-17.3357 88.4473   2
   2  -2   4 43.5339 96.9050   5
  -2   2  -4 158.875 120.484   4
  -2   2  -4-21.3082 73.1349   3
  -2   2  -4-54.0042 158.117   5
  -2   2  -5 70594.5 2321.79   3
  -2   2  -5 61078.2 1786.37   1
  -2   2  -5 74867.4 2484.24   5
   2  -2   5 65973.7 2305.42   4
   2  -2   5 79875.7 2321.58   2
  -2   2  -5 83273.7 2698.03   4
  -2   2  -6 35.5313 50.2607   1
   2  -2   6-4.60088 54.5505   2
  -2   2  -6-59.2512 146.526   5
  -2   2  -6-66.2716 118.379   3
  -2   2  -7 953.213 251.500   5
  -2   2  -7 1245.71 267.329   1
  -2   2  -7 1122.20 269.849   3
  -2   2  -8 6107.10 642.951   1
  -2   2  -8 5865.28 669.722   3
  -2   2  -8 6876.28 779.518   5
  -2   2  -9 14438.4 1219.53   5
  -2   2  -9 15462.3 1155.13   3
  -2   2  -9 13141.7 1046.04   1
  -2   2 -10 782.121 255.839   1
  -2   2 -10 691.236 283.334   5
  -2   2 -11 854.043 334.206   5
  -2   2 -11 998.994 319.600   3
  -2   2 -11 321.077 204.149   1
  -2   2 -12 1470.07 420.498   3
  -2   2 -12 1547.03 467.323   5
  -2   2 -12 1193.54 385.803   1
  -2   2 -13 299.952 211.252   5
  -2   2 -13-14.5773 67.1366   3
   2  -1 -13 177.205 348.994   1
   2  -1 -12 667.944 432.464   1
   2  -1 -12 381.306 329.614   2
   2  -1 -11-727.915 358.509   1
   2  -1 -11-97.7968 138.819   2
   2  -1 -10-19.4534 143.755   2
   2  -1 -10 234.429 206.390   1
   2  -1  -9 2815.35 570.164   2
   2  -1  -9 2433.01 616.784   1
   2  -1  -8 332.047 157.170   2
   2  -1  -7 13679.6 1108.80   2
   2  -1  -6 437.381 182.282   2
   2  -1  -5 4393.15 514.431   2
  -2   1   5 5587.93 545.869   2
   2  -1  -4 7214.10 595.439   2
  -2   1   4 7874.11 599.080   2
  -2   1   3 263.524 66.2749   2
   2  -1  -3 237.711 78.1551   2
  -2   1   2 9159.19 528.269   2
   2  -1  -2 10361.6 567.586   2
  -2   1   1 7525.73 429.528   2
   2  -1  -1 8591.19 444.730   2
   2  -1   0 163582. 3808.28   3
   2  -1   0 165647. 3385.05   2
  -2   1  -1 64176.1 1823.55   3
   2  -1   1 60137.1 1761.10   3
   2  -1   1 58671.9 1704.09   5
   2  -1   1 58191.0 1773.99   4
   2  -1   2 79339.2 2231.13   4
   2  -1   2 77551.4 2123.79   5
  -2   1  -2 85068.1 2235.59   3
   2  -1   2 78619.0 2115.66   3
  -2   1  -2 85975.6 2275.75   5
   2  -1   3 4193.39 402.552   5
  -2   1  -3 1936.02 148.247   1
   2  -1   3 3485.61 370.257   4
  -2   1  -3 3733.13 378.076   5
  -2   1  -3 3812.37 413.730   4
  -2   1  -3 3680.56 366.206   3
  -2   1  -4 87620.5 2497.94   5
  -2   1  -4 94825.9 2612.14   4
   2  -1   4 84608.4 2440.09   4
  -2   1  -4 87997.9 2340.26   3
   2  -1   4 86511.5 2351.79   2
  -2   1  -5 1709.35 310.456   5
  -2   1  -5 1761.77 325.731   4
   2  -1   5 1208.09 243.116   4
   2  -1   5 1655.23 275.219   2
  -2   1  -5 1554.27 262.604   3
  -2   1  -5 1375.08 203.722   1
  -2   1  -6 48.0688 51.7312   5
  -2   1  -6 68.9245 78.4079   4
   2  -1   6 64.3435 86.7845   2
  -2   1  -6-7.75389 40.1965   1
  -2   1  -7 3739.80 544.669   4
  -2   1  -7 3300.54 434.380   1
  -2   1  -7 4087.67 560.605   5
  -2   1  -8 26135.0 1422.95   1
  -2   1  -8 29750.9 1613.29   5
  -2   1  -9 881.439 285.821   1
  -2   1  -9 1365.32 379.905   5
  -2   1 -10 2113.51 466.185   5
  -2   1 -10 1262.91 358.825   1
  -2   1 -11 81.5916 85.1035   1
  -2   1 -11 647.804 359.933   5
  -2   1 -12 112.950 165.853   1
  -2   1 -12 432.896 324.754   5
  -2   1 -13 466.865 321.725   5
  -2   1 -13 35.6654 94.9417   1
  -2   1 -14-0.54691 219.594   5
   2   0 -13 41.5133 225.754   1
   2   0 -13 271.944 309.361   2
   2   0 -12 178.541 244.048   2
   2   0 -12 37.4694 105.286   1
   2   0 -11 660.450 336.337   1
   2   0 -11 811.391 385.382   2
   2   0 -10 2526.17 601.691   2
   2   0  -9 17048.7 1405.32   2
   2   0  -8 5078.48 715.437   2
   2   0  -7 1.98581 102.957   2
   2   0  -6 505.498 176.147   2
  -2   0   5 147.329 86.5071   2
   2   0  -5 35.8558 77.6681   2
   2   0  -4 50813.5 1819.88   2
  -2   0   4 54901.4 1839.82   2
   2   0  -3 191057. 4322.74   2
  -2   0   3 188309. 4249.06   2
   2   0  -2 9456.52 555.602   2
  -2   0   2 8929.01 526.771   2
   2   0  -1 26231.3 900.030   2
  -2   0   1 23874.5 860.669   2
   2   0   0 157433. 3166.98   2
  -2   0   0 141171. 3163.21   2
   2   0   1 65180.5 1680.77   3
  -2   0  -1 67999.8 1677.18   5
   2   0   1 62804.1 1623.04   5
  -2   0  -2 190396. 3639.33   1
   2   0   2 181008. 3640.19   1
  -2   0  -2 196905. 3900.89   3
   2   0   2 176590. 3841.75   3
  -2   0  -2 197009. 4033.19   5
   2   0   2 198009. 4019.78   5
   2   0   2 190399. 4057.53   4
   2   0   3 136014. 3175.44   4
  -2   0  -3 130006. 2831.80   1
   2   0   3 132391. 2868.63   1
  -2   0  -3 142015. 3246.43   5
  -2   0  -3 142181. 3242.06   4
  -2   0  -3 141086. 3001.35   3
   2   0   4 178648. 4074.69   4
  -2   0  -4 180232. 3859.91   3
  -2   0  -4 184686. 4183.61   5
   2   0   5 6038.77 497.213   4
  -2   0  -5 6894.12 576.705   4
  -2   0  -5 5853.09 475.500   1
   2   0   5 6848.95 579.680   2
  -2   0  -6 29224.3 1360.49   4
   2   0   6 30784.1 1411.10   2
  -2   0  -7 4489.47 530.263   1
  -2   0  -7 5625.30 603.878   4
  -2   0  -8 16553.5 1139.36   1
  -2   0  -8 18958.0 1200.71   4
  -2   0  -9 1665.93 381.731   1
  -2   0 -10 202.274 161.364   1
  -2   0 -11 2190.34 510.267   1
  -2   0 -12 101.455 177.942   1
  -2   0 -13 1540.21 518.631   1
  -2   0 -13 698.558 397.118   5
  -2   0 -14 539.215 362.809   5
  -2   0 -14-122.354 157.043   1
   2   1 -13 32.5603 302.170   1
   2   1 -13-314.820 351.263   2
   2   1 -12 983.250 436.350   2
   2   1 -12 298.661 339.677   1
   2   1 -11 1299.71 429.959   2
   2   1 -10-41.2230 157.550   2
   2   1  -9 1963.33 493.240   2
   2   1  -8 455.627 285.270   2
   2   1  -7 598.974 248.390   2
   2   1  -6 28667.7 1540.04   2
   2   1  -5 48306.1 1949.81   2
  -2  -1   5 54867.4 1981.82   2
   2   1  -4 8428.75 666.174   2
  -2  -1   4 9589.63 699.022   2
   2   1  -3 1885.64 293.237   2
  -2  -1   3 2365.98 299.911   2
   2   1  -2 23976.9 970.470   2
  -2  -1   2 22416.0 920.709   2
  -2  -1   1 2781.79 263.590   2
   2   1  -1 3060.15 297.726   2
  -2  -1   0 113616. 2547.34   2
   2   1   0 119688. 2552.70   2
   2   1   0 108935. 2247.01   5
  -2  -1  -1 49334.3 1180.66   5
   2   1   1 44793.1 1244.27   1
  -2  -1  -2 43886.6 1152.82   1
   2   1   2 39637.1 1128.93   1
   2   1   2 38825.5 941.701   3
   2   1   3 19712.3 759.483   4
   2   1   3 19505.6 788.591   1
  -2  -1  -3 22256.0 832.477   1
  -2  -1  -3 20809.6 593.271   3
  -2  -1  -4 2540.25 298.650   4
  -2  -1  -4 2754.83 327.621   1
   2   1   4 1193.44 190.591   4
   2   1   4 1348.42 228.252   1
   2   1   5 16172.7 753.207   4
  -2  -1  -5 17655.0 839.161   4
   2   1   5 18405.7 971.623   2
  -2  -1  -5 16195.0 891.944   1
  -2  -1  -6 6091.21 523.230   4
  -2  -1  -6 5324.36 562.024   1
   2   1   6 7012.15 641.989   2
  -2  -1  -7 443.262 151.007   4
  -2  -1  -7 313.914 157.351   1
  -2  -1  -8 3946.82 572.229   1
  -2  -1  -8 4912.31 544.400   4
  -2  -1  -9 8146.31 760.633   4
  -2  -1  -9 6712.98 807.580   1
  -2  -1 -10 242.547 203.567   1
  -2  -1 -11 57.0846 67.0819   1
  -2  -1 -12 723.373 351.138   1
  -2  -1 -13-92.8880 232.712   1
  -2  -1 -14-487.492 294.887   1
  -2  -1 -15-24.6252 122.768   1
   2   2 -14 405.018 353.154   5
   2   2 -13 358.099 312.674   1
   2   2 -12-109.229 116.705   2
   2   2 -11 376.571 298.114   2
   2   2 -10 1677.69 497.228   2
   2   2  -9 1712.97 457.292   2
   2   2  -8 56781.6 2647.69   2
   2   2  -7 27707.2 1653.83   2
   2   2  -6 69.5448 61.5046   2
   2   2  -5 368.578 113.934   2
  -2  -2   5 533.400 178.728   2
   2   2  -4 13692.6 872.122   2
  -2  -2   4 14494.4 875.018   2
   2   2  -3 24682.2 1123.20   2
  -2  -2   3 23061.1 1038.28   2
   2   2  -2 3017.48 327.094   2
  -2  -2   2 3030.64 316.392   2
  -2  -2   1 40005.8 1258.96   2
   2   2  -1 42367.3 1312.49   2
  -2  -2   0 85670.8 2112.53   2
   2   2   0 90689.9 2138.36   2
  -2  -2  -1 78640.1 1936.21   1
   2   2   1 71968.9 1909.87   1
  -2  -2  -2 350677. 6655.57   1
   2   2   2 320562. 6635.02   1
   2   2   3 52507.5 1618.87   1
  -2  -2  -3 54099.3 1610.53   1
   2   2   4 174.565 52.0727   4
   2   2   4 100.097 47.0072   1
  -2  -2  -4 106.891 73.4797   1
  -2  -2  -5 17380.1 994.843   1
   2   2   5 18378.1 1013.42   1
  -2  -2  -5 16918.4 705.921   4
  -2  -2  -6 74449.4 2539.32   1
   2   2   6 82283.8 2569.97   1
   2   2   6 84955.2 2577.91   2
  -2  -2  -6 74344.2 2033.55   4
  -2  -2  -7 6330.15 501.366   4
  -2  -2  -7 5979.09 661.630   1
  -2  -2  -8 24240.9 1502.16   1
  -2  -2  -8 25642.1 1171.36   4
  -2  -2  -9 903.649 232.135   4
  -2  -2  -9 227.156 144.307   1
  -2  -2 -10 123.239 84.4071   4
  -2  -2 -10 29.7150 127.336   1
  -2  -2 -11 373.258 262.360   1
  -2  -2 -12 506.692 270.530   1
  -2  -2 -13-44.4914 162.055   1
  -2  -2 -14 325.775 249.682   1
  -2  -2 -15 274.058 317.744   1
   2   3 -13 153.764 262.873   5
   2   3 -13 145.155 346.684   1
   2   3 -12 219.336 310.130   2
   2   3 -12 137.866 240.316   5
   2   3 -11 520.094 281.250   5
   2   3 -11 55.2853 161.225   2
   2   3 -10 749.354 338.759   5
   2   3 -10 327.548 258.019   2
   2   3  -9 2527.01 538.120   2
   2   3  -8 34.2825 81.6845   2
   2   3  -7 2639.29 506.134   2
   2   3  -6 87.8872 144.159   2
   2   3  -5 69.4308 100.735   2
  -2  -3   5 207.351 129.814   2
   2   3  -4 19252.3 1094.12   2
   2   3  -4 20017.3 903.568   5
  -2  -3   4 22828.5 1119.00   2
   2   3  -3 182099. 3904.36   5
   2   3  -3 189017. 4390.68   2
  -2  -3   3 183994. 4267.56   2
   2   3  -2 40216.0 1110.40   5
   2   3  -2 43235.7 1474.85   2
  -2  -3   2 42952.3 1420.56   2
  -2  -3   1 8140.74 501.560   2
  -2  -3   1 8146.78 317.828   5
   2   3  -1 8821.77 531.018   2
   2   3   0 159060. 3421.52   2
  -2  -3   0 152602. 3381.10   2
   2   3   0 152870. 3586.28   1
   2   3   1 486733. 9617.99   1
   2   3   1 492284. 9427.81   2
  -2  -3  -1 500442. 9622.02   1
   2   3   2 56271.3 1702.74   1
  -2  -3  -2 54661.5 1645.71   1
   2   3   2 51651.2 1296.30   3
   2   3   3 6448.57 528.077   1
   2   3   3 6104.98 310.662   3
  -2  -3  -3 6352.31 513.686   1
  -2  -3  -4 219016. 4748.10   1
   2   3   4 230919. 4797.45   1
  -2  -3  -5 87691.3 2696.99   1
  -2  -3  -5 82382.9 1986.31   3
  -2  -3  -6 5330.59 625.750   1
   2   3   6 6379.71 657.471   1
   2   3   6 5936.56 589.797   2
  -2  -3  -7 101.700 55.6712   4
  -2  -3  -7 0.81779 128.628   1
  -2  -3  -8 613.593 261.395   1
  -2  -3  -8 567.668 138.573   4
  -2  -3  -9 1106.49 209.271   4
  -2  -3  -9 929.955 317.558   1
  -2  -3 -10 3633.82 425.775   4
  -2  -3 -10 4460.46 799.231   1
  -2  -3 -11 2333.62 615.010   1
  -2  -3 -12-158.462 182.065   1
  -2  -3 -13 900.484 452.028   1
  -2  -3 -14 291.627 257.474   1
  -2  -3 -15-592.073 354.805   1
   2   4 -12 429.991 314.829   5
   2   4 -12 981.502 475.890   2
   2   4 -11-18.1375 91.4231   5
   2   4 -11 57.4037 133.487   2
   2   4 -10 2710.11 631.953   2
   2   4 -10 2292.21 505.913   5
   2   4  -9-71.4607 111.055   2
   2   4  -9 233.696 161.679   5
   2   4  -8 1524.29 356.028   5
   2   4  -8 875.086 266.113   2
   2   4  -7 2.07787 73.7593   5
   2   4  -7-402.399 284.589   2
   2   4  -6 51605.1 1973.14   5
   2   4  -6 53693.8 2302.38   2
   2   4  -5 4493.78 459.468   5
   2   4  -5 4457.31 560.728   2
   2   4  -4 8003.04 582.364   5
   2   4  -4 8834.59 727.729   2
  -2  -4   4 9627.55 713.619   2
   2   4  -3 14314.4 723.110   5
   2   4  -3 16662.5 929.314   2
  -2  -4   3 16747.7 890.811   2
  -2  -4   2 14126.2 606.973   5
  -2  -4   2 14143.2 757.623   2
   2   4  -2 15557.9 828.624   2
  -2  -4   1 14399.3 598.453   5
  -2  -4   1 14455.8 704.633   2
   2   4  -1 15460.1 750.164   2
   2   4  -1 16098.1 903.425   1
   2   4   0 6857.88 545.669   1
  -2  -4   0 6190.58 428.193   2
   2   4   0 6237.90 432.839   2
   2   4   1 58994.6 1650.33   2
   2   4   1 60595.0 1905.29   1
   2   4   1 58327.3 1695.17   3
  -2  -4  -1 58961.4 1860.67   1
  -2  -4  -2 128317. 3283.63   1
   2   4   2 129221. 3014.49   3
   2   4   2 138600. 3399.98   1
   2   4   3 24295.1 1169.27   1
  -2  -4  -3 22248.3 1093.52   1
   2   4   3 21650.3 844.310   3
  -2  -4  -4 1392.25 178.966   3
  -2  -4  -4 1097.59 247.186   1
   2   4   4 1431.39 283.347   1
   2   4   5 5696.40 613.225   1
  -2  -4  -5 5472.73 605.183   1
  -2  -4  -5 4993.49 371.752   3
  -2  -4  -6 5745.53 655.720   1
   2   4   6 6377.43 610.587   2
   2   4   6 7291.58 759.886   1
  -2  -4  -6 5099.47 404.899   3
  -2  -4  -7 7625.78 568.112   3
  -2  -4  -7 7441.78 814.007   1
  -2  -4  -8 6277.68 815.151   1
  -2  -4  -9 1279.26 381.110   1
  -2  -4 -10 11024.8 1232.68   1
  -2  -4 -11 826.147 371.025   1
  -2  -4 -12 2707.90 715.500   1
  -2  -4 -13 114.505 125.938   1
  -2  -4 -14 1334.44 518.487   1
   2   5 -12 592.836 316.538   2
   2   5 -11 1963.15 554.808   2
   2   5 -11 455.610 288.915   5
   2   5 -10 5792.48 925.948   2
   2   5 -10 4179.05 697.827   5
   2   5  -9 228.805 133.044   5
   2   5  -9 616.762 281.407   2
   2   5  -8 7027.42 891.392   2
   2   5  -8 6351.34 758.827   5
   2   5  -7-169.526 188.649   5
   2   5  -7-53.9026 233.035   2
   2   5  -6 8554.59 762.796   5
   2   5  -6 9632.45 942.811   2
   2   5  -5 4530.13 573.724   2
   2   5  -5 4012.93 468.032   5
  -2  -5   4 386.731 136.199   2
   2   5  -4 218.934 119.422   2
   2   5  -3 13353.6 853.982   2
  -2  -5   3 13690.9 822.248   2
  -2  -5   2 4158.71 352.061   5
   2   5  -2 4372.02 437.438   2
   2   5  -2 4842.03 541.354   1
  -2  -5   2 4203.11 396.615   2
   2   5  -1-37.0591 73.2575   2
  -2  -5   1 29.9789 50.4535   5
  -2  -5   1 75.8305 29.2182   2
   2   5  -1 58.5464 47.8092   1
  -2  -5   0 2738.43 284.025   2
   2   5   0 3179.58 310.911   2
  -2  -5   0 2606.37 339.874   1
   2   5   0 3484.07 425.518   1
  -2  -5  -1 17244.7 957.044   1
   2   5   1 16178.7 740.860   2
   2   5   1 19840.6 1058.44   1
   2   5   1 16841.7 913.956   3
  -2  -5  -2 31056.0 1369.78   1
   2   5   2 30212.8 1259.56   3
   2   5   2 29479.5 1030.99   4
   2   5   3 6210.87 363.913   4
  -2  -5  -3 6258.93 593.283   1
   2   5   3 7346.97 664.467   1
   2   5   3 6437.34 522.033   3
  -2  -5  -4 43843.5 1722.91   1
   2   5   4 46203.2 1453.59   3
  -2  -5  -4 42498.1 1309.62   3
  -2  -5  -5 2997.74 537.332   1
   2   5   5 2462.03 560.454   1
  -2  -5  -5 1724.03 251.303   3
  -2  -5  -6 36837.4 1871.33   1
  -2  -5  -6 38986.2 1433.27   3
   2   5   6 41294.6 1675.07   2
  -2  -5  -7 4206.34 623.313   1
  -2  -5  -7 4063.19 419.804   3
  -2  -5  -8 579.374 158.893   3
  -2  -5  -8 690.237 274.352   1
  -2  -5  -9 2042.35 342.916   3
  -2  -5  -9 2596.82 569.977   1
  -2  -5 -10 17030.2 1560.04   1
  -2  -5 -11 612.427 282.651   1
  -2  -5 -12 500.572 284.458   1
  -2  -5 -13-82.7685 202.771   1
  -2  -5 -14 1538.12 592.802   1
   2   6 -11-506.624 301.225   2
   2   6 -10 2248.31 601.452   2
   2   6 -10 643.036 324.282   5
   2   6  -9-34.8035 160.736   5
   2   6  -9 247.041 162.004   2
   2   6  -8 874.407 316.374   2
   2   6  -8 1002.21 307.688   5
   2   6  -7 11159.4 1081.86   2
   2   6  -6 1015.82 320.726   2
   2   6  -5 2094.13 411.000   2
   2   6  -4 455.749 165.952   2
  -2  -6   4 517.462 158.153   2
   2   6  -4 467.585 205.185   1
  -2  -6   3 41458.2 1508.85   5
   2   6  -3 41489.5 1664.59   2
   2   6  -3 48000.4 1988.26   1
  -2  -6   3 43611.8 1613.47   2
  -2  -6   2 2611.14 323.269   2
  -2  -6   2 2490.72 297.675   5
   2   6  -2 3360.00 505.476   1
   2   6  -2 2502.98 342.985   2
   2   6  -1 90.3171 96.9135   4
   2   6  -1 22.9998 67.3651   1
   2   6  -1-17.1337 45.0996   2
   2   6  -1-114.941 129.442   3
  -2  -6   1 16.6271 54.4674   2
   2   6   0 25074.8 1192.23   4
   2   6   0 23087.2 1264.94   3
  -2  -6   0 23203.6 1211.34   1
   2   6   0 23813.5 967.406   2
   2   6   1 24046.9 1265.64   1
   2   6   1 19308.6 1118.71   3
  -2  -6  -1 19723.9 1112.16   1
   2   6   1 19387.9 838.142   2
   2   6   1 19435.5 978.029   4
   2   6   2 101819. 2546.98   2
   2   6   2 95210.2 2927.99   3
  -2  -6  -2 100177. 3038.21   1
   2   6   2 97745.4 2620.07   4
  -2  -6  -3 10333.2 823.487   1
   2   6   3 9477.78 554.772   4
   2   6   3 10342.7 776.380   3
   2   6   4 4113.85 294.543   4
  -2  -6  -4 4612.49 568.203   1
   2   6   4 4944.95 515.613   3
  -2  -6  -4 5247.54 484.365   3
  -2  -6  -5 375.753 126.055   3
  -2  -6  -5 541.607 224.011   1
  -2  -6  -6 29751.4 1737.63   1
  -2  -6  -6 29457.6 1297.34   3
   2   6   6 32213.6 1451.68   2
  -2  -6  -7 231.363 107.254   3
  -2  -6  -7 118.958 89.6605   1
  -2  -6  -8 2700.65 391.334   3
  -2  -6  -8 3210.78 600.418   1
  -2  -6  -9 466.735 172.386   3
  -2  -6  -9 705.048 286.700   1
  -2  -6 -10 4873.13 866.385   1
  -2  -6 -11 3669.40 771.589   1
  -2  -6 -12 467.374 288.675   1
  -2  -6 -13 4057.29 930.055   1
   2   7 -11 889.991 395.010   2
   2   7 -10 679.745 331.242   2
   2   7  -9 566.291 285.342   2
   2   7  -8 511.832 256.611   2
   2   7  -7 8096.80 918.813   2
   2   7  -6 5914.97 736.465   2
   2   7  -5 3613.27 536.277   2
   2   7  -4 1061.33 264.344   2
  -2  -7   4 1701.47 311.156   2
  -2  -7   3 157.236 127.623   5
   2   7  -3 167.105 130.983   2
  -2  -7   3 143.320 109.545   2
   2   7  -3 98.1293 130.062   3
   2   7  -2 1675.86 273.689   2
  -2  -7   2 1775.24 266.004   2
  -2  -7   2 2062.35 306.131   5
   2   7  -2 1710.51 396.542   3
   2   7  -2 1994.80 372.714   1
  -2  -7   1 28231.1 1120.60   2
   2   7  -1 25793.5 1523.86   3
   2   7  -1 29174.3 1501.42   1
  -2  -7   1 28392.0 1285.67   5
   2   7  -1 28810.9 1168.09   2
   2   7   0 9527.37 823.947   1
   2   7   0 8450.94 728.647   4
   2   7   0 7285.28 759.322   3
  -2  -7   0 7112.21 686.838   1
   2   7   0 8082.20 530.193   2
   2   7   1 165.315 92.9475   4
   2   7   1 101.279 64.3093   3
   2   7   1 77.9467 44.6897   1
   2   7   1 155.545 66.7669   2
   2   7   2 2756.13 360.255   4
   2   7   2 2960.37 466.100   3
  -2  -7  -2 2479.93 411.956   1
   2   7   2 2754.86 285.865   2
   2   7   3 12458.5 737.249   4
   2   7   3 12554.7 948.786   3
  -2  -7  -3 12226.8 954.577   1
   2   7   4 40140.3 1344.58   4
   2   7   4 43268.9 1857.64   3
  -2  -7  -4 42999.8 1981.13   1
  -2  -7  -5 742.920 207.669   3
   2   7   5 729.531 190.966   2
  -2  -7  -5 478.043 209.565   1
  -2  -7  -6 66.2087 128.847   1
  -2  -7  -6 2.71443 29.0251   3
   2   7   6 4.60726 85.2308   2
  -2  -7  -7 2394.88 380.582   3
  -2  -7  -7 2492.49 528.861   1
  -2  -7  -8 7600.35 993.662   1
  -2  -7  -8 5012.65 583.520   3
  -2  -7  -9 11442.1 1270.58   1
  -2  -7 -10 714.100 358.485   1
  -2  -7 -11 1857.33 582.494   1
  -2  -7 -12-284.338 353.049   1
  -2  -7 -13 3878.56 920.963   1
   2   8  -9 292.932 267.194   2
   2   8  -8 708.351 290.622   2
   2   8  -7 938.865 384.897   3
   2   8  -7 405.546 224.019   2
   2   8  -6 962.288 289.616   2
   2   8  -6 1381.60 464.016   3
   2   8  -5 1357.10 326.014   2
   2   8  -5 1025.74 371.424   3
   2   8  -4 4370.30 549.071   2
   2   8  -4 3819.48 663.217   3
   2   8  -3 281.883 84.8672   2
   2   8  -3 227.632 128.601   3
  -2  -8   3 258.704 113.780   2
   2   8  -2 862.601 192.273   2
  -2  -8   2 946.669 225.075   5
   2   8  -2 1019.88 322.258   3
  -2  -8   2 897.493 183.946   2
  -2  -8   1 199.461 99.0399   5
   2   8  -1-25.8469 141.383   3
   2   8  -1 284.706 102.494   2
   2   8   0 169.267 112.799   3
   2   8   0 463.017 117.624   2
   2   8   1 87.3514 53.1797   4
   2   8   1 105.397 51.7582   2
   2   8   1 189.364 160.419   3
  -2  -8  -1 57.2440 69.6237   1
   2   8   2 250.385 85.7413   2
   2   8   2 189.213 90.8252   4
   2   8   2 323.030 184.240   3
  -2  -8  -2 165.023 90.8138   1
   2   8   3 1427.83 255.866   4
   2   8   3 1770.56 237.151   2
  -2  -8  -3 1802.51 378.277   1
   2   8   3 1299.52 317.876   3
   2   8   4 20399.6 989.831   4
   2   8   4 22475.6 1431.05   3
  -2  -8  -4 23350.1 1464.29   1
  -2  -8  -5 23102.0 1544.40   1
   2   8   5 26474.0 1202.25   2
  -2  -8  -6 4161.42 652.563   1
   2   8   6 4477.13 493.200   2
  -2  -8  -7 462.021 191.527   1
  -2  -8  -8 3997.78 722.804   1
  -2  -8  -9-213.992 219.938   1
  -2  -8 -10 4112.42 838.873   1
  -2  -8 -11 1623.94 588.454   1
  -2  -8 -12 317.349 252.182   1
   2   9  -8 1184.54 442.877   3
   2   9  -7 306.482 202.799   2
   2   9  -7 295.139 254.227   3
   2   9  -6 1267.93 326.524   2
   2   9  -6 1277.37 472.704   3
   2   9  -5 4623.96 836.015   3
   2   9  -5 4082.42 577.847   2
   2   9  -4 478.132 183.473   2
   2   9  -4 694.497 309.747   3
   2   9  -3 1789.63 311.326   2
   2   9  -3 1716.05 469.283   3
   2   9  -2 2689.72 574.223   3
   2   9  -2 3124.30 376.877   2
   2   9  -1-95.4613 198.137   3
   2   9  -1 71.7139 77.8633   2
   2   9   0 8330.82 983.256   3
   2   9   0 9237.02 535.314   2
   2   9   1 5549.85 787.343   3
   2   9   1 6578.19 406.842   2
  -2  -9  -1 6294.95 724.696   1
   2   9   2 27384.6 1500.28   4
   2   9   2 29101.5 1852.11   3
  -2  -9  -2 30901.3 1733.91   1
   2   9   2 31580.9 1010.80   2
   2   9   3 1045.83 252.881   4
   2   9   3 1446.40 399.880   3
   2   9   3 1176.69 162.025   2
  -2  -9  -3 1224.79 364.579   1
   2   9   4 2202.33 284.925   2
   2   9   4 2087.42 452.387   3
  -2  -9  -4 2196.48 452.847   1
   2   9   4 1957.05 261.855   2
   2   9   5 7604.78 881.762   3
  -2  -9  -5 7497.48 889.945   1
   2   9   5 5737.96 498.801   2
  -2  -9  -6 13.3250 141.923   1
  -2  -9  -7 33.8634 131.333   1
  -2  -9  -8 1401.14 398.980   1
  -2  -9  -9 247.705 216.339   1
  -2  -9 -10 318.106 220.640   1
  -2  -9 -11 41.7670 177.292   1
   2  10  -6 198.585 163.154   3
   2  10  -5 421.571 307.348   3
   2  10  -4 722.714 258.156   3
   2  10  -3 2855.62 653.614   3
   2  10  -2-81.1678 245.127   3
   2  10  -1-77.5951 192.821   3
   2  10   0 1898.90 498.428   3
  -2 -10  -1 2195.16 444.443   1
   2  10   1 2500.20 585.925   3
   2  10   2 3835.50 705.083   3
  -2 -10  -2 3952.73 621.063   1
   2  10   3-154.621 83.6328   3
  -2 -10  -3 63.2746 114.772   1
   2  10   4 1657.60 522.870   3
  -2 -10  -4 2526.57 549.813   1
   2  10   5-39.7305 145.632   3
  -2 -10  -5 40.9063 74.3797   1
  -2 -10  -6 621.807 259.975   1
  -2 -10  -7 2054.66 517.737   1
  -2 -10  -8-100.235 260.996   1
  -2 -10  -9 2595.73 650.641   1
  -2 -10 -10 2244.36 635.045   1
   2  11  -5-20.2191 164.484   3
   2  11  -4 234.442 182.405   3
   2  11  -3 673.028 336.253   3
   2  11  -2 525.860 277.157   3
   2  11  -1 414.782 258.953   3
   2  11   0 496.881 256.514   3
   2  11   1 522.515 276.014   3
  -2 -11  -2 29.7879 74.5519   1
   2  11   2 4.75470 220.032   3
   2  11   3 1301.08 431.069   3
  -2 -11  -3 1218.16 367.483   1
   2  11   4 3336.54 680.994   3
  -2 -11  -4 4011.91 686.875   1
  -2 -11  -5 2326.06 530.854   1
  -2 -11  -6 665.904 272.454   1
  -2 -11  -7 852.547 363.197   1
  -2 -11  -8 995.320 417.507   1
  -2 -11  -9 43.5474 147.919   1
   2  12  -2 1123.62 448.497   3
   2  12  -1 552.962 359.539   3
   2  12   0-133.051 141.459   3
   2  12   1-216.367 201.580   3
   2  12   2 989.490 392.937   3
  -2 -12  -2 1560.51 413.044   1
   2  12   3 154.729 159.026   3
  -2 -12  -3 334.677 254.252   1
   2  12   4 4568.55 872.864   3
  -2 -12  -4 4426.75 757.594   1
  -2 -12  -5 11100.7 1249.35   1
  -2 -12  -6 625.787 333.202   1
  -2 -12  -7-43.9614 135.351   1
  -2 -12  -8 435.183 291.257   1
   2  13   1 281.967 262.419   3
   2  13   2 694.744 407.078   3
   2  13   3 112.493 208.929   3
  -2 -13  -3 110.882 182.424   1
   2  13   4 37.6708 106.179   3
  -2 -13  -4-30.3067 88.1147   1
  -2 -13  -5 271.639 275.811   1
  -2 -13  -6 213.729 209.004   1
   3 -10  -7-29.6542 97.4894   1
   3 -10  -6 490.214 372.750   1
   3 -10  -3 1168.87 403.257   4
   3 -10  -2 4015.72 692.898   4
   3 -10  -1 10014.7 1150.91   4
  -3  10   0 869.989 486.602   3
   3 -10   0 956.969 343.216   4
   3  -9  -8-124.846 222.606   1
   3  -9  -7 760.992 370.180   1
   3  -9  -6-15.4191 173.741   1
   3  -9  -5 1943.54 515.198   1
   3  -9  -4 708.562 298.189   1
   3  -9  -4 433.300 266.676   4
   3  -9  -3 5266.26 773.793   4
   3  -9  -3 5663.37 752.089   1
   3  -9  -2 1702.30 450.022   4
   3  -9  -1 88.7781 185.711   4
  -3   9   0 3155.96 747.169   3
   3  -9   0 2525.91 550.716   4
   3  -9   1 3726.85 685.451   4
  -3   9  -1 4012.99 848.844   3
   3  -9   2 1661.50 470.391   4
  -3   9  -2 1859.98 623.418   3
  -3   9  -3-729.548 371.684   3
  -3   9  -4 642.949 345.990   3
  -3   9  -5 222.808 214.232   3
   3  -8  -9 730.398 389.940   1
   3  -8  -8 45.8845 164.894   1
   3  -8  -7 6643.40 1050.54   1
   3  -8  -6 182.958 160.802   1
   3  -8  -5 1335.48 390.420   1
   3  -8  -5 1329.47 347.553   4
   3  -8  -4 1606.08 425.042   4
   3  -8  -4 1342.64 391.425   1
   3  -8  -3 4562.43 650.643   1
   3  -8  -3 5548.93 758.269   4
   3  -8  -2 2720.14 451.222   1
   3  -8  -2 2788.75 543.862   4
   3  -8  -1 1395.37 338.645   1
   3  -8  -1 2824.81 566.692   4
  -3   8   0 440.043 190.164   3
   3  -8   0 475.479 228.118   4
   3  -8   0 668.728 215.038   1
  -3   8  -1 2364.75 588.390   3
   3  -8   1 1588.64 416.486   4
   3  -8   2 8932.00 1027.41   4
  -3   8  -2 10318.3 1300.25   3
   3  -8   3 1249.64 392.097   4
  -3   8  -3 1333.26 448.411   3
   3  -8   4-111.556 199.188   4
  -3   8  -4 60.9932 109.051   3
  -3   8  -5 757.870 343.273   3
  -3   8  -6 1018.16 416.876   3
  -3   8  -7 366.748 271.655   3
   3  -7 -10-452.767 346.533   1
   3  -7  -9 1147.95 507.335   1
   3  -7  -8 4232.44 940.512   1
   3  -7  -7 6452.40 1061.23   1
   3  -7  -6 6627.20 777.172   4
   3  -7  -6 9485.35 1186.22   1
   3  -7  -5 5218.37 698.913   4
   3  -7  -5 7857.64 974.577   1
   3  -7  -4 3916.76 604.459   4
   3  -7  -4 4183.35 656.422   1
   3  -7  -3 207.325 160.401   4
   3  -7  -3 268.462 166.521   1
   3  -7  -2 3302.27 570.012   4
   3  -7  -2 3523.83 508.230   1
   3  -7  -1 4117.35 647.748   4
   3  -7  -1 4416.31 531.069   1
   3  -7   0 801.947 290.028   4
  -3   7   0 791.271 336.177   3
   3  -7   0 910.139 207.332   1
  -3   7  -1 7032.26 990.851   3
   3  -7   1 5497.05 761.160   4
   3  -7   1 6649.48 526.595   1
  -3   7  -2 4173.79 777.376   3
   3  -7   2 3538.70 610.856   4
  -3   7  -3 11637.9 1290.61   3
   3  -7   3 10261.9 1096.47   4
   3  -7   4 1391.65 431.966   4
  -3   7  -4 916.486 375.867   3
   3  -7   5 244.348 161.627   4
  -3   7  -5 449.314 220.994   3
  -3   7  -6 420.043 260.785   3
  -3   7  -7 1236.64 434.378   3
  -3   7  -8 1900.83 616.354   3
  -3   7  -9 1149.46 539.321   3
   3  -6 -10 748.097 388.912   1
   3  -6  -9 109.179 164.270   1
   3  -6  -8 538.747 315.896   1
   3  -6  -7 89.8497 74.1515   4
   3  -6  -7 165.631 77.0344   1
   3  -6  -6 848.212 325.192   1
   3  -6  -6 322.907 153.186   4
   3  -6  -5 1946.45 390.982   4
   3  -6  -5 2770.36 593.269   1
   3  -6  -4 277.523 145.799   1
   3  -6  -4 182.977 80.5895   4
  -3   6   4 39.2451 54.3978   2
   3  -6  -3 8965.58 898.163   4
   3  -6  -3 10647.8 965.025   1
   3  -6  -2 5035.79 666.520   4
   3  -6  -2 5241.00 600.535   1
   3  -6  -1 2188.70 450.710   4
   3  -6  -1 2688.30 391.495   1
   3  -6   0 1740.49 278.224   1
   3  -6   0 1617.52 387.042   4
  -3   6   0 1642.71 449.477   3
   3  -6   1 1485.09 217.789   1
  -3   6  -1 1483.41 435.828   3
   3  -6   1 1055.69 307.339   4
   3  -6   2 3836.41 613.288   4
  -3   6  -2 3944.89 693.248   3
   3  -6   3 8393.07 918.828   4
  -3   6  -3 8144.80 1018.15   3
  -3   6  -4 937.937 363.286   3
   3  -6   4 812.366 313.259   4
   3  -6   5 3037.47 570.918   4
  -3   6  -5 3690.49 716.890   3
  -3   6  -6 615.532 322.409   3
  -3   6  -7 2018.94 551.684   3
  -3   6  -8 878.173 391.760   3
  -3   6  -9 1057.53 451.679   3
  -3   6 -10 127.015 181.331   3
  -3   6 -11 48.1505 79.4201   3
   3  -5 -11 365.990 261.288   1
   3  -5 -10 615.126 368.058   1
   3  -5  -9 1654.00 445.524   2
   3  -5  -9 1299.96 474.818   1
   3  -5  -8 1916.65 429.646   2
   3  -5  -8 1852.39 566.777   1
   3  -5  -7 1261.12 317.859   2
   3  -5  -7 1093.89 397.076   1
   3  -5  -6 1361.20 303.305   2
  -3   5   6 751.915 223.105   2
   3  -5  -6 1211.26 374.263   1
   3  -5  -5 3399.07 673.516   1
  -3   5   5 1793.73 312.302   2
   3  -5  -5 2960.25 496.461   2
   3  -5  -4 593.437 159.498   2
   3  -5  -4 390.221 171.914   4
   3  -5  -4 380.623 112.680   1
  -3   5   4 498.895 151.415   2
   3  -5  -3 2264.31 428.749   1
   3  -5  -3 1959.25 394.125   4
  -3   5   3 2096.68 261.087   2
   3  -5  -3 2496.36 302.641   2
   3  -5  -2 10979.3 942.076   4
   3  -5  -2 13161.3 990.086   1
   3  -5  -2 13033.8 607.311   2
   3  -5  -1 834.277 252.012   4
   3  -5  -1 966.011 123.230   2
   3  -5  -1 969.330 228.344   1
   3  -5   0 1266.30 336.292   4
   3  -5   0 1319.68 231.521   1
  -3   5   0 1135.42 391.834   3
   3  -5   0 926.595 97.7125   2
   3  -5   1 3652.18 322.224   1
   3  -5   1 3252.85 527.005   4
  -3   5  -1 4041.47 663.718   3
   3  -5   1 2946.12 217.804   2
   3  -5   1 3352.36 217.997   2
   3  -5   2 14109.4 622.071   2
   3  -5   2 14883.9 1165.60   4
   3  -5   2 16211.9 672.502   2
  -3   5  -2 14891.7 1272.31   3
   3  -5   3 10991.4 1027.65   4
   3  -5   3 13473.0 697.230   2
  -3   5  -3 12064.5 1147.94   3
   3  -5   4 452.812 134.719   2
   3  -5   4 325.527 195.195   4
  -3   5  -4 387.059 266.363   3
   3  -5   5 24567.6 1622.75   4
  -3   5  -5 29947.5 1962.55   3
   3  -5   5 29044.0 1322.34   2
   3  -5   6 6774.97 822.432   4
  -3   5  -6 7442.79 997.826   3
  -3   5  -7 1699.69 507.031   3
  -3   5  -8 236.088 199.857   3
  -3   5  -9 2199.52 582.313   3
  -3   5 -10-111.673 141.052   3
  -3   5 -11 847.243 416.799   3
  -3   5 -12 713.993 330.482   3
   3  -4 -11 536.506 327.790   1
   3  -4 -11 298.457 213.634   2
   3  -4 -10 2543.46 741.805   1
   3  -4 -10 2192.71 536.274   2
   3  -4  -9 4600.79 719.976   2
   3  -4  -9 4864.59 943.842   1
   3  -4  -8 8136.92 1177.72   1
   3  -4  -8 7769.45 869.983   2
   3  -4  -7 9702.96 1223.87   1
   3  -4  -7 10569.7 944.852   2
   3  -4  -6 4627.73 790.911   1
   3  -4  -6 5365.46 623.386   2
   3  -4  -5 2120.99 354.722   2
  -3   4   5 1970.86 314.610   2
   3  -4  -5 2273.57 522.335   1
   3  -4  -4 13205.6 845.098   2
   3  -4  -4 13094.0 1142.18   1
  -3   4   4 13920.7 815.998   2
   3  -4  -3 29.7473 31.6762   2
  -3   4   3-56.2605 87.4954   2
   3  -4  -3-37.9315 99.9431   1
   3  -4  -2 1053.03 261.612   4
   3  -4  -2 1309.96 274.737   1
   3  -4  -2 1363.71 204.651   2
  -3   4   2 1440.32 209.467   2
   3  -4  -1 6238.94 671.578   4
   3  -4  -1 5742.40 547.052   1
   3  -4  -1 6262.42 388.581   2
   3  -4   0 17488.1 855.492   1
  -3   4   0 17304.6 1265.97   3
   3  -4   0 16430.0 1127.29   4
   3  -4   0 16235.6 616.889   2
   3  -4   1 119817. 2665.46   2
   3  -4   1 121589. 3689.13   4
  -3   4  -1 125974. 3968.45   3
   3  -4   1 123390. 2749.48   1
   3  -4   2 85069.7 2975.79   4
  -3   4  -2 93748.4 3239.59   3
  -3   4  -3 21657.9 1444.20   3
   3  -4   3 24211.1 1002.97   2
   3  -4   3 20195.2 1335.65   4
  -3   4  -4 1931.65 450.031   3
   3  -4   4 1884.42 395.559   4
   3  -4   4 2382.45 325.077   2
  -3   4  -5 18620.5 1425.00   3
   3  -4   5 18692.2 1048.08   2
   3  -4   6 7291.65 823.853   4
  -3   4  -6 8893.05 964.322   3
   3  -4   6 9445.13 791.194   2
  -3   4  -7 243.983 107.082   3
  -3   4  -8 7329.76 923.924   3
  -3   4  -8 8522.68 1030.69   5
  -3   4  -9 3349.81 666.477   5
  -3   4  -9 3106.38 639.476   3
  -3   4 -10 905.592 381.390   5
  -3   4 -10 861.782 339.455   3
  -3   4 -11-19.1146 196.610   5
  -3   4 -11-201.564 196.400   3
  -3   4 -12-476.734 272.057   3
  -3   4 -12 45.0504 116.960   5
   3  -3 -12 626.665 382.273   1
   3  -3 -12 696.796 358.154   2
   3  -3 -11 167.395 205.636   2
   3  -3 -11 90.1367 271.995   1
   3  -3 -10 1746.79 634.376   1
   3  -3 -10 1913.60 528.154   2
   3  -3  -9 2179.56 505.965   2
   3  -3  -9 1761.96 585.834   1
   3  -3  -8 2654.50 684.460   1
   3  -3  -8 2538.43 485.696   2
   3  -3  -7-27.5720 100.752   1
   3  -3  -7-37.3487 134.238   2
   3  -3  -6 3122.68 474.475   2
   3  -3  -6 2596.12 564.026   1
   3  -3  -5 82.2399 75.0881   2
   3  -3  -5-56.5918 152.527   1
  -3   3   5 12.0247 53.1183   2
   3  -3  -4 6299.20 767.953   1
   3  -3  -4 5977.08 570.171   2
  -3   3   4 6700.76 568.697   2
   3  -3  -3 92731.4 3149.82   1
  -3   3   3 95899.9 2532.46   2
   3  -3  -3 90371.2 2523.33   2
   3  -3  -2 57202.4 2172.55   1
  -3   3   2 56008.3 1678.34   2
   3  -3  -2 57263.3 1717.49   2
   3  -3  -1 40.5077 32.9517   2
   3  -3  -1 108.602 71.1057   1
   3  -3  -1 171.838 126.008   3
   3  -3   0 1733.50 335.270   4
   3  -3   0 2120.10 269.623   1
   3  -3   0 2728.29 443.508   3
   3  -3   0 2070.49 223.743   2
   3  -3   1 104639. 3196.99   4
   3  -3   1 100510. 2365.81   1
   3  -3   1 105515. 2496.21   2
   3  -3   2 4448.95 543.503   4
  -3   3  -2 4952.97 601.778   3
   3  -3   2 6675.37 653.562   5
   3  -3   2 6848.95 670.827   3
  -3   3  -3 9286.29 856.238   3
   3  -3   3 10827.4 835.317   3
   3  -3   3 8465.77 775.509   4
  -3   3  -4 80367.8 2880.60   3
   3  -3   4 80006.5 2311.74   2
   3  -3   5 8432.09 828.349   4
  -3   3  -5 10363.8 932.990   3
   3  -3   5 10025.9 751.922   2
   3  -3   6 171.956 127.596   4
  -3   3  -6-14.8675 111.509   5
  -3   3  -6 92.0337 79.5178   3
   3  -3   6 345.214 184.487   2
  -3   3  -7 2937.29 564.857   5
  -3   3  -7 1650.26 182.782   1
   3  -3   7 2013.77 416.602   4
  -3   3  -7 2954.96 533.948   3
  -3   3  -8 3492.39 582.167   3
  -3   3  -8 2556.22 309.638   1
  -3   3  -8 3448.04 621.728   5
  -3   3  -9 539.373 257.427   5
  -3   3  -9 390.620 216.575   3
  -3   3  -9 433.498 145.194   1
  -3   3 -10 387.858 158.957   5
  -3   3 -10 404.938 229.444   3
  -3   3 -11-106.028 164.870   5
  -3   3 -11 91.9238 143.716   3
  -3   3 -12-90.9638 252.240   5
  -3   3 -12 7.56037 144.850   3
   3  -2 -12 920.884 401.375   2
   3  -2 -12 640.992 495.085   1
   3  -2 -11 798.676 371.474   2
   3  -2 -11 729.558 421.030   1
   3  -2 -10 47.5501 132.792   2
   3  -2 -10-154.460 328.249   1
   3  -2  -9 9.33454 112.070   2
   3  -2  -9-141.864 251.873   1
   3  -2  -8 4408.94 827.485   1
   3  -2  -8 4546.01 684.054   2
   3  -2  -7 1177.01 324.492   2
   3  -2  -6 4001.95 548.130   2
   3  -2  -5 2931.42 437.994   2
  -3   2   5 3881.04 472.986   2
   3  -2  -4 9958.34 736.468   2
  -3   2   4 11659.7 769.616   2
   3  -2  -3 17925.7 938.343   2
  -3   2   3 20760.4 978.898   2
  -3   2   2 1581.40 243.280   2
   3  -2  -2 1443.99 226.352   2
   3  -2  -1 452.734 104.156   2
   3  -2  -1 563.249 192.480   3
  -3   2   1 363.773 99.8755   2
   3  -2   0 22284.7 868.602   2
   3  -2   0 25816.5 1289.88   3
   3  -2   1 23483.0 916.408   2
  -3   2  -1 24830.4 1284.21   3
   3  -2   1 23931.6 817.765   1
   3  -2   1 20788.9 1164.07   4
   3  -2   2 34622.1 1556.03   4
  -3   2  -2 34765.2 1577.33   3
   3  -2   2 42252.6 1639.43   3
   3  -2   2 41845.6 1607.66   5
   3  -2   3 7017.64 614.219   5
   3  -2   3 5265.35 578.634   4
  -3   2  -3 6154.88 607.981   3
   3  -2   3 6710.06 598.016   3
  -3   2  -4 1998.97 383.454   4
   3  -2   4 1443.87 302.852   4
   3  -2   4 2052.61 352.505   5
  -3   2  -4 1876.45 370.115   3
  -3   2  -4 1806.72 338.413   5
   3  -2   5 4073.72 532.337   4
  -3   2  -5 4753.72 584.947   3
  -3   2  -5 5147.42 639.791   5
   3  -2   5 5719.15 553.874   2
  -3   2  -6 41529.4 1819.12   3
  -3   2  -6 43576.3 1960.08   5
   3  -2   6 46408.7 1774.39   2
   3  -2   7 2682.70 457.458   4
  -3   2  -7 3725.73 358.873   1
  -3   2  -7 4334.10 583.588   3
  -3   2  -7 3649.67 555.403   5
  -3   2  -8 756.950 232.994   5
  -3   2  -8 465.075 187.063   1
  -3   2  -8 575.498 219.238   3
  -3   2  -9 970.363 301.259   5
  -3   2  -9 626.625 165.675   1
  -3   2  -9 936.727 307.143   3
  -3   2 -10 1779.13 354.947   1
  -3   2 -10 1891.98 447.871   5
  -3   2 -10 1920.12 444.468   3
  -3   2 -11 4208.34 752.723   5
  -3   2 -11 4609.57 696.878   3
  -3   2 -12 1791.53 522.114   5
  -3   2 -12 1438.34 424.551   3
  -3   2 -13-260.289 208.911   5
   3  -1 -12-261.184 112.229   2
   3  -1 -12-36.5034 110.935   1
   3  -1 -11 1428.41 441.143   2
   3  -1 -11 1403.76 611.929   1
   3  -1 -10 5335.04 839.968   2
   3  -1 -10 4013.32 923.404   1
   3  -1  -9 843.036 348.850   2
   3  -1  -8 105.751 130.471   2
   3  -1  -7 2124.45 527.026   2
   3  -1  -6-76.9879 188.871   2
   3  -1  -5 9215.75 796.994   2
  -3   1   5 11597.8 838.124   2
   3  -1  -4 6992.67 618.594   2
  -3   1   4 7844.37 636.893   2
   3  -1  -3 3117.54 381.707   2
  -3   1   3 3422.38 387.158   2
  -3   1   2 6090.26 481.521   2
   3  -1  -2 6201.18 483.990   2
  -3   1   1 5897.61 445.616   2
   3  -1  -1 6625.14 467.077   2
   3  -1   0 5.46767 85.7993   3
   3  -1   0 1487.81 199.653   2
   3  -1   1 33005.2 1133.01   2
   3  -1   1 30795.4 1304.26   3
   3  -1   1 31569.7 1253.50   5
  -3   1  -2 94124.9 2413.16   3
   3  -1   2 92617.1 2313.36   3
   3  -1   2 91043.2 2276.22   5
   3  -1   2 85574.4 2358.35   4
   3  -1   3 15407.8 873.127   5
  -3   1  -3 12519.2 797.096   3
   3  -1   3 12929.0 754.696   3
   3  -1   3 11760.1 809.000   4
  -3   1  -3 13275.4 860.676   5
  -3   1  -4 5431.23 554.274   5
  -3   1  -4 5876.60 561.496   3
   3  -1   4 6482.59 596.149   5
   3  -1   4 4935.71 526.309   4
  -3   1  -4 3622.39 212.098   1
  -3   1  -5 6597.88 597.155   3
  -3   1  -5 6956.88 693.550   4
   3  -1   5 5979.00 600.618   4
  -3   1  -5 6244.89 622.106   5
  -3   1  -5 5678.66 343.535   1
  -3   1  -6 1777.49 360.852   4
  -3   1  -6 1866.05 343.893   5
  -3   1  -6 1818.66 229.184   1
   3  -1   6 1630.58 318.951   4
  -3   1  -6 1993.67 345.616   3
   3  -1   6 2312.71 372.984   2
  -3   1  -7 1854.45 282.413   1
  -3   1  -7 1920.51 358.505   5
   3  -1   7 1237.49 284.389   4
  -3   1  -7 1872.70 346.006   3
  -3   1  -8 4588.52 560.979   3
  -3   1  -8 4287.54 621.465   5
  -3   1  -8 4255.41 492.016   1
  -3   1  -9 2540.19 429.449   1
  -3   1  -9 2951.90 571.910   5
  -3   1  -9 3289.06 502.965   3
  -3   1 -10 2073.75 419.289   3
  -3   1 -10 1865.65 462.646   5
  -3   1 -10 1750.74 373.374   1
  -3   1 -11 2508.16 487.531   1
  -3   1 -11 3022.45 622.576   5
  -3   1 -11 2504.98 483.858   3
  -3   1 -12 713.519 342.769   5
  -3   1 -12 326.962 232.505   1
  -3   1 -12 404.454 224.159   3
  -3   1 -13 11.0342 128.476   5
   3   0 -12 609.976 354.866   2
   3   0 -12 628.851 423.720   1
   3   0 -11 1374.03 477.417   2
   3   0 -10 3010.59 657.867   2
   3   0  -9 7155.43 948.227   2
   3   0  -8 2544.65 528.139   2
   3   0  -7-52.3001 137.491   2
   3   0  -6 1782.26 400.733   2
   3   0  -5 5450.17 607.559   2
  -3   0   5 6208.37 611.956   2
  -3   0   4 6118.36 563.984   2
   3   0  -4 5039.38 522.862   2
   3   0  -3 98107.0 2790.85   2
  -3   0   3 103037. 2793.21   2
  -3   0   2 95514.3 2517.64   2
   3   0  -2 94291.8 2536.97   2
  -3   0   1 28748.9 1110.79   2
   3   0  -1 34130.9 1207.73   2
   3   0   0 29512.3 1061.67   2
  -3   0   0 27834.9 1058.70   2
   3   0   1 143183. 3391.52   3
   3   0   1 146778. 3262.36   2
   3   0   2 51101.7 1582.45   5
   3   0   2 48304.6 1255.14   1
   3   0   2 48546.0 1552.82   3
  -3   0  -2 53906.2 1666.28   5
   3   0   3 53.8877 80.0385   5
  -3   0  -3 12.5974 42.0737   3
   3   0   3 29.8481 33.2298   3
  -3   0  -3-19.1792 27.3803   1
  -3   0  -3-39.7656 132.330   5
   3   0   3-2.71273 17.5163   1
   3   0   3 3.10155 49.8532   4
   3   0   4 51549.5 1819.28   4
  -3   0  -4 51347.7 1394.13   1
  -3   0  -4 58337.0 1720.74   3
  -3   0  -4 55717.9 1882.91   5
   3   0   4 54982.0 1484.48   1
  -3   0  -5 33356.5 1162.30   1
  -3   0  -5 36657.5 1333.56   3
   3   0   5 33665.0 1423.68   4
  -3   0  -5 38876.2 1584.17   4
  -3   0  -5 35717.0 1541.04   5
  -3   0  -6 733.741 264.483   5
   3   0   6 395.999 187.026   4
  -3   0  -6 444.757 178.888   3
   3   0   6 552.735 194.787   2
  -3   0  -6 288.266 107.132   1
  -3   0  -6 390.723 174.839   4
  -3   0  -7 6889.98 719.701   5
  -3   0  -7 7196.21 585.989   3
   3   0   7 5687.47 578.108   4
  -3   0  -7 6478.73 585.826   1
  -3   0  -7 7235.74 720.701   4
  -3   0  -8 8277.98 738.459   1
  -3   0  -8 7514.49 821.539   5
  -3   0  -8 8227.09 676.058   3
  -3   0  -9-80.8208 103.146   1
  -3   0  -9-17.4946 76.7288   3
  -3   0 -10 1686.95 455.381   5
  -3   0 -10 891.774 257.785   1
  -3   0 -10 1803.40 351.221   3
  -3   0 -11 1094.66 356.065   1
  -3   0 -11 1146.94 385.838   5
  -3   0 -11 824.331 259.791   3
  -3   0 -12 204.130 198.635   5
  -3   0 -12 344.588 187.400   1
  -3   0 -12 8.11749 65.5513   3
  -3   0 -13 2552.66 614.495   5
  -3   0 -13 1538.79 471.611   1
  -3   0 -14 156.582 166.182   5
   3   1 -13-12.5276 210.710   1
   3   1 -12 3183.74 781.890   2
   3   1 -11 228.763 208.344   2
   3   1 -10-217.645 212.366   2
   3   1  -9 4905.10 796.238   2
   3   1  -8 19518.0 1495.44   2
   3   1  -7 10949.8 1033.73   2
   3   1  -6 32668.5 1726.69   2
   3   1  -5 16861.6 1107.90   2
   3   1  -4 2600.02 376.673   2
  -3  -1   4 3135.70 404.077   2
   3   1  -3 290437. 6521.83   2
  -3  -1   3 305780. 6478.84   2
   3   1  -2 204.140 124.997   2
  -3  -1   2-44.9853 72.7063   2
   3   1  -1 598.551 167.458   2
  -3  -1   1 407.212 117.525   2
  -3  -1   0 77819.2 2128.69   2
   3   1   0 79158.8 2103.89   2
  -3  -1  -1 128259. 2838.94   5
   3   1   1 122736. 2800.24   5
  -3  -1  -2 46993.4 1381.74   5
   3   1   2 44946.1 1325.64   1
   3   1   2 45948.8 1322.92   3
  -3  -1  -3 8353.97 474.043   1
   3   1   3 7616.66 469.999   1
   3   1   3 6845.28 386.880   3
  -3  -1  -3 8559.58 558.319   5
   3   1   4 13292.7 738.126   4
  -3  -1  -4 14107.8 690.149   1
  -3  -1  -4 14918.6 835.419   5
  -3  -1  -4 14372.1 592.093   3
   3   1   4 13322.5 687.152   1
   3   1   5 1699.56 263.469   4
  -3  -1  -5 1655.40 262.007   1
  -3  -1  -5 1645.96 202.514   3
   3   1   5 1742.28 273.569   1
  -3  -1  -6 68753.2 2179.67   4
  -3  -1  -6 63203.4 2045.79   1
  -3  -1  -6 64991.3 1776.62   3
   3   1   6 61537.0 1994.89   4
   3   1   7 407.648 176.406   4
  -3  -1  -7 370.425 150.680   3
  -3  -1  -7 162.826 207.233   1
  -3  -1  -7 222.218 108.825   4
  -3  -1  -8 568.081 196.122   4
  -3  -1  -8 454.011 171.954   1
  -3  -1  -9 3508.47 553.079   1
  -3  -1  -9 3361.20 501.623   4
  -3  -1 -10 7263.16 864.197   1
  -3  -1 -11 4133.97 707.710   1
  -3  -1 -12 429.927 231.293   1
  -3  -1 -13 52.8677 135.672   1
  -3  -1 -14 751.980 365.833   5
  -3  -1 -14-124.096 152.497   1
   3   2 -13 269.154 349.179   1
   3   2 -12 1606.99 566.643   2
   3   2 -11-101.214 146.405   2
   3   2 -10 4000.27 771.396   2
   3   2  -9 5942.20 906.334   2
   3   2  -8 435.668 246.526   2
   3   2  -7 2654.84 513.083   2
   3   2  -6 226.082 134.609   2
   3   2  -5 3357.18 494.530   2
   3   2  -4 47006.7 1896.02   2
  -3  -2   4 47800.4 1828.72   2
   3   2  -3 48891.7 1830.15   2
  -3  -2   3 50761.9 1791.99   2
  -3  -2   2 67055.7 2031.35   2
   3   2  -2 68028.1 2089.34   2
  -3  -2   1 7844.79 551.088   2
   3   2  -1 8318.39 582.574   2
   3   2   0 3863.53 203.183   5
  -3  -2   0 3194.28 350.942   2
   3   2   0 3750.02 366.899   2
   3   2   1 45.4951 29.3390   1
   3   2   1 13.2914 59.9719   2
  -3  -2  -1 12.5435 28.1597   5
   3   2   2 1843.23 241.977   1
  -3  -2  -2 1653.86 238.474   1
  -3  -2  -3 73084.8 2001.66   1
   3   2   3 69812.6 2004.55   1
   3   2   4 49241.9 1510.16   4
  -3  -2  -4 52785.0 1684.89   1
   3   2   5 46282.2 1329.68   4
   3   2   5 52222.0 1655.23   1
  -3  -2  -5 50224.2 1608.54   1
   3   2   6 12060.5 672.809   4
  -3  -2  -6 13899.4 896.074   1
  -3  -2  -6 11423.8 482.584   3
   3   2   6 14934.9 951.710   1
   3   2   7 2311.19 292.169   4
   3   2   7 3200.70 453.991   1
  -3  -2  -7 1945.05 371.985   1
  -3  -2  -8 11769.5 818.466   4
  -3  -2  -8 11676.3 963.658   1
  -3  -2  -9 88.5601 105.059   1
  -3  -2  -9 171.627 93.5986   4
  -3  -2 -10 6977.61 706.636   4
  -3  -2 -10 16290.2 1328.90   1
  -3  -2 -11 8038.66 999.335   1
  -3  -2 -12 2230.29 569.350   1
  -3  -2 -13 29.7271 179.510   1
  -3  -2 -14 363.298 237.811   1
  -3  -2 -15-341.615 256.172   1
   3   3 -12 613.056 369.003   5
   3   3 -12 246.522 216.517   2
   3   3 -11 612.539 337.041   2
   3   3 -10 185.998 192.284   2
   3   3  -9 2281.45 572.561   2
   3   3  -8 2552.52 546.393   2
   3   3  -7 1368.44 334.798   2
   3   3  -6 745.191 175.272   2
   3   3  -5 767.240 231.853   2
  -3  -3   4 280.201 140.404   2
   3   3  -4 229.629 117.179   2
  -3  -3   3 76099.0 2342.37   2
   3   3  -3 71813.8 2392.65   2
  -3  -3   2 120354. 2985.86   2
   3   3  -2 122314. 3074.32   2
  -3  -3   1 11658.4 689.242   2
   3   3  -1 12567.1 759.913   2
   3   3   0 469.618 131.119   1
   3   3   0 496.733 126.112   2
  -3  -3   0 528.227 134.831   2
   3   3   1 17812.7 863.775   2
   3   3   1 17502.1 895.255   1
   3   3   2 59.9432 27.8162   1
  -3  -3  -2 219.637 124.683   1
  -3  -3  -3 114.607 70.6376   1
   3   3   3 118.320 82.9105   1
   3   3   4 14850.0 879.928   1
  -3  -3  -4 14483.7 847.503   1
   3   3   5 10643.3 527.275   4
  -3  -3  -5 11042.9 789.910   1
   3   3   5 13467.4 869.495   1
  -3  -3  -6 71309.7 2426.94   1
   3   3   6 65524.8 1746.45   4
   3   3   7 121918. 3578.83   1
  -3  -3  -7 104698. 3376.91   1
  -3  -3  -8-20.5378 73.4020   1
  -3  -3  -9 712.627 290.060   1
  -3  -3 -10 14601.8 1300.41   1
  -3  -3 -11 2086.70 523.497   1
  -3  -3 -12 267.505 206.059   1
  -3  -3 -13 255.255 266.219   1
  -3  -3 -14 521.173 314.618   1
  -3  -3 -15 216.188 204.136   1
   3   4 -11-333.240 215.638   2
   3   4 -11 112.070 142.578   5
   3   4 -10 442.490 267.462   5
   3   4 -10 646.776 284.525   2
   3   4  -9 302.621 191.901   5
   3   4  -9-543.661 279.400   2
   3   4  -8 223.830 172.285   5
   3   4  -8 223.744 243.777   2
   3   4  -7 8711.73 771.033   5
   3   4  -7 9751.34 1020.83   2
   3   4  -6 253.104 164.533   2
   3   4  -6 673.493 203.431   5
   3   4  -5 6894.42 552.450   5
   3   4  -5 7080.31 754.061   2
   3   4  -4 3917.96 353.786   5
   3   4  -4 4050.74 527.234   2
  -3  -4   4 4754.83 530.941   2
   3   4  -3 40959.5 1684.79   2
  -3  -4   3 41807.8 1598.35   2
  -3  -4   2 1800.08 279.066   2
   3   4  -2 1816.63 300.426   2
  -3  -4   1 9705.35 632.421   2
   3   4  -1 10943.7 706.885   2
   3   4   0 24985.9 1089.63   2
  -3  -4   0 24358.7 1064.80   2
   3   4   0 27181.2 1253.90   1
   3   4   1 68980.2 2031.64   2
   3   4   1 73268.6 2255.34   1
  -3  -4  -1 66697.3 2133.63   1
   3   4   2 124879. 3237.31   1
  -3  -4  -2 113233. 3095.68   1
  -3  -4  -3 63017.2 2052.20   1
   3   4   3 58589.4 1502.99   3
  -3  -4  -4 5485.52 550.509   1
   3   4   4 6224.52 601.873   1
   3   4   5 20.1380 23.3876   4
  -3  -4  -5-24.8259 96.3370   1
   3   4   5 31.4159 45.1236   1
  -3  -4  -6 32225.2 1533.92   1
   3   4   6 37831.4 1646.40   1
  -3  -4  -7 877.795 120.860   3
  -3  -4  -7 1779.18 399.580   1
  -3  -4  -8 25.6881 36.0565   3
  -3  -4  -8 3.30475 109.602   1
  -3  -4  -9 26712.0 1734.18   1
  -3  -4 -10 25006.5 1774.96   1
  -3  -4 -11 290.567 282.740   1
  -3  -4 -12 318.449 232.918   1
  -3  -4 -13 2576.96 674.696   1
  -3  -4 -14 344.649 292.371   1
  -3  -4 -15 397.273 283.656   1
   3   5 -11 118.565 126.318   2
   3   5 -10-74.7762 180.643   5
   3   5 -10 50.7091 95.5412   2
   3   5  -9 81.5036 192.280   2
   3   5  -9-375.658 188.259   5
   3   5  -8 1832.59 374.882   5
   3   5  -8 3271.26 623.258   2
   3   5  -7 9065.36 800.017   5
   3   5  -7 10272.4 1062.84   2
   3   5  -6 15198.9 978.903   5
   3   5  -6 16330.6 1274.45   2
   3   5  -5 48.8695 84.8354   5
   3   5  -5-944.056 279.020   2
   3   5  -4 675.061 200.634   2
   3   5  -3 1187.27 266.841   2
  -3  -5   3 1218.16 242.617   2
  -3  -5   2 66955.4 2147.64   2
   3   5  -2 67075.9 2250.11   2
  -3  -5   1 17747.7 647.823   5
  -3  -5   1 19086.2 938.884   2
   3   5  -1 20153.8 1017.76   2
   3   5   0 11348.9 836.118   1
  -3  -5   0 9852.46 647.081   2
   3   5   0 10055.1 731.457   2
   3   5   1 10647.6 668.994   2
   3   5   1 13042.0 880.707   1
  -3  -5  -1 11179.7 792.471   1
   3   5   2 6362.51 516.032   2
   3   5   2 7777.12 673.788   1
   3   5   2 5672.60 451.216   3
  -3  -5  -2 6240.96 592.687   1
  -3  -5  -3 16941.5 1022.26   1
   3   5   3 15303.6 748.720   3
  -3  -5  -4 11930.8 877.997   1
   3   5   4 14572.2 1000.28   1
   3   5   4 11809.4 600.619   3
  -3  -5  -5 58400.4 2294.86   1
   3   5   5 72152.3 2567.06   1
  -3  -5  -6 26711.0 1497.60   1
  -3  -5  -6 22162.0 771.842   3
  -3  -5  -7 8494.92 887.651   1
  -3  -5  -7 5318.62 358.420   3
  -3  -5  -8 10624.2 586.086   3
  -3  -5  -8 15224.3 1240.35   1
  -3  -5  -9 7716.09 527.514   3
  -3  -5  -9 12052.1 1177.90   1
  -3  -5 -10 90.5480 93.0811   1
  -3  -5 -11 1047.36 379.167   1
  -3  -5 -12 2372.75 594.481   1
  -3  -5 -13 1173.01 502.470   1
  -3  -5 -14-694.838 366.072   1
   3   6 -11 135.361 233.600   2
   3   6 -10 183.373 124.216   2
   3   6  -9 16.8489 84.0497   5
   3   6  -9 67.0891 122.433   2
   3   6  -8-12.6074 119.598   2
   3   6  -8 13.9881 77.1372   5
   3   6  -7 8018.26 937.581   2
   3   6  -7 6527.66 719.073   5
   3   6  -6 33026.8 1894.68   2
   3   6  -5 13586.0 1106.15   2
   3   6  -4 27832.5 1496.63   2
  -3  -6   3 173.079 120.960   2
   3   6  -3 183.899 108.706   2
  -3  -6   2 45951.8 1680.39   2
  -3  -6   2 42261.8 1327.69   5
   3   6  -2 44487.0 1771.19   2
   3   6  -2 49689.9 2087.38   1
  -3  -6   1 8931.40 526.964   5
  -3  -6   1 9602.23 671.819   2
   3   6  -1 11382.0 896.345   1
   3   6  -1 9715.23 697.030   2
   3   6   0 52.8390 82.5293   1
   3   6   0-53.0370 76.5883   2
   3   6   1 30391.3 1269.14   2
   3   6   1 30061.4 1371.74   3
  -3  -6  -1 31244.0 1495.27   1
   3   6   2 72243.4 2200.48   2
   3   6   2 69473.9 2228.95   3
  -3  -6  -2 72085.8 2495.11   1
   3   6   3 67882.6 2195.15   3
  -3  -6  -3 71048.4 2531.67   1
  -3  -6  -4 2497.28 403.201   1
   3   6   4 2366.03 214.727   4
   3   6   4 2396.71 312.045   3
  -3  -6  -5 25926.5 1478.13   1
  -3  -6  -6 94.2703 93.1658   1
  -3  -6  -6 267.758 91.4602   3
  -3  -6  -7 9353.73 947.656   1
  -3  -6  -7 7536.85 505.889   3
  -3  -6  -8 5716.93 790.554   1
  -3  -6  -8 4086.37 387.457   3
  -3  -6  -9 259.116 109.846   3
  -3  -6  -9 276.310 151.528   1
  -3  -6 -10 2636.28 610.517   1
  -3  -6 -11 3825.41 789.653   1
  -3  -6 -12 4327.08 868.844   1
  -3  -6 -13-156.351 200.388   1
  -3  -6 -14 115.400 194.326   1
   3   7 -11 302.259 245.344   2
   3   7 -10 711.561 393.183   2
   3   7  -9 1457.83 474.749   2
   3   7  -8 228.417 196.791   2
   3   7  -7 656.531 275.484   2
   3   7  -6-64.9159 191.884   2
   3   7  -5 1082.07 312.872   2
   3   7  -4 15370.7 1119.53   2
  -3  -7   3 61224.4 2129.27   2
   3   7  -3 56678.9 2184.61   2
  -3  -7   2 26361.8 1090.95   5
  -3  -7   2 26417.9 1228.95   2
   3   7  -2 27034.5 1339.21   2
   3   7  -1 991.699 224.514   2
  -3  -7   1 978.942 180.693   5
  -3  -7   1 1095.84 226.739   2
   3   7   0 2893.48 458.168   3
   3   7   0 3130.69 373.866   2
   3   7   1 18488.7 1147.53   3
  -3  -7  -1 18997.7 1197.01   1
   3   7   1 18954.7 964.935   2
   3   7   2 4730.19 453.914   4
   3   7   2 4960.66 563.352   3
   3   7   2 4763.66 452.064   2
  -3  -7  -2 5254.37 619.410   1
   3   7   3 878.966 176.768   4
   3   7   3 734.528 188.800   3
   3   7   3 549.100 139.204   2
  -3  -7  -3 657.300 194.487   1
  -3  -7  -4 31465.3 1643.51   1
   3   7   4 28689.7 1046.36   4
   3   7   4 31306.6 1409.84   3
  -3  -7  -5 50.8301 68.2848   1
   3   7   5 162.731 96.4813   3
   3   7   5 106.683 40.5056   4
  -3  -7  -6 905.684 273.743   1
  -3  -7  -7 1258.49 358.246   1
  -3  -7  -7 1167.48 218.835   3
  -3  -7  -8 10078.8 1092.15   1
  -3  -7  -8 6253.14 541.944   3
  -3  -7  -9 3606.75 716.811   1
  -3  -7 -10 5927.30 943.008   1
  -3  -7 -11 298.494 269.975   1
  -3  -7 -12 191.416 260.491   1
  -3  -7 -13 2831.43 797.341   1
   3   8 -10 714.964 375.757   2
   3   8  -9 286.590 231.939   2
   3   8  -8 875.782 341.257   2
   3   8  -7 887.801 315.046   2
   3   8  -6 191.095 134.784   2
   3   8  -5 1085.02 302.273   2
   3   8  -4 7242.32 772.047   2
   3   8  -3 2097.23 367.263   2
  -3  -8   3 2594.14 351.602   5
  -3  -8   3 2029.75 321.214   2
  -3  -8   2 12017.4 824.218   2
   3   8  -2 11486.0 1090.05   3
  -3  -8   2 12590.7 771.336   5
   3   8  -2 12578.4 891.806   2
  -3  -8   1 17616.7 969.073   5
   3   8  -1 15416.0 1221.15   3
   3   8  -1 16753.1 989.796   2
   3   8   0 3164.07 521.945   3
   3   8   0 3275.40 394.427   2
  -3  -8  -1 149.690 90.9940   1
   3   8   1 14.6333 56.4984   4
   3   8   1 44.9849 65.1246   2
   3   8   1 242.125 228.867   3
   3   8   2 2232.15 315.798   2
   3   8   2 2013.28 334.242   4
   3   8   2 2068.39 407.500   3
  -3  -8  -2 2158.87 408.460   1
  -3  -8  -3 5730.56 691.578   1
   3   8   3 5802.03 530.475   2
   3   8   3 5154.38 508.399   4
   3   8   3 5940.62 693.366   3
  -3  -8  -4 19640.0 1347.79   1
   3   8   4 16158.0 838.591   4
   3   8   4 18937.3 1185.50   3
  -3  -8  -5 232.827 133.797   1
   3   8   5 185.383 69.9172   4
   3   8   5-1.65724 135.057   3
  -3  -8  -6 6881.23 844.226   1
  -3  -8  -7 5337.34 779.506   1
  -3  -8  -8 9876.88 1123.10   1
  -3  -8  -9 7166.18 1017.74   1
  -3  -8 -10 183.757 195.377   1
  -3  -8 -11 6310.62 1052.44   1
  -3  -8 -12 242.445 251.442   1
   3   9  -9 327.276 230.475   2
   3   9  -8 685.123 261.880   2
   3   9  -7 351.061 124.525   2
   3   9  -6 44.4886 130.465   2
   3   9  -6 10.2606 138.329   3
   3   9  -5 1291.02 439.824   3
   3   9  -5 925.548 318.412   2
   3   9  -4 3056.64 495.622   2
   3   9  -4 2290.83 550.848   3
   3   9  -3 1898.75 358.771   2
   3   9  -3 1651.24 453.561   3
   3   9  -2 7738.40 955.310   3
   3   9  -2 8782.76 730.625   2
   3   9  -1 2308.89 350.633   2
   3   9  -1 1852.74 452.252   3
  -3  -9   1 1953.18 339.144   5
   3   9   0 99.4668 58.2840   2
   3   9   0-50.5735 183.246   3
   3   9   1 5100.53 722.782   3
  -3  -9  -1 4865.55 657.157   1
   3   9   1 5768.23 489.517   2
   3   9   2 8801.11 780.692   4
   3   9   2 9258.71 955.913   3
  -3  -9  -2 9432.79 936.659   1
   3   9   2 10498.0 689.489   2
   3   9   3-68.2918 86.9150   4
   3   9   3-88.2259 85.9574   3
   3   9   3 6.73696 43.6417   2
  -3  -9  -3-43.8155 69.8004   1
   3   9   4 7705.01 633.960   2
   3   9   4 5209.55 513.438   4
   3   9   4 7147.68 795.169   3
  -3  -9  -4 7219.24 852.525   1
  -3  -9  -5 8324.29 949.977   1
   3   9   5 8317.74 855.825   3
  -3  -9  -6-1.46117 72.1430   1
  -3  -9  -7 5965.01 860.611   1
  -3  -9  -8 165.027 88.5907   1
  -3  -9  -9 541.125 330.557   1
  -3  -9 -10 406.005 264.634   1
  -3  -9 -11 2733.22 729.467   1
  -3  -9 -12 448.203 400.394   1
   3  10  -6 1409.96 507.293   3
   3  10  -5 13323.5 1472.81   3
   3  10  -4 2060.67 418.190   2
   3  10  -4 2430.23 608.352   3
   3  10  -3 628.831 192.543   2
   3  10  -3 661.089 303.163   3
   3  10  -2 11388.0 1255.37   3
   3  10  -2 11262.4 839.714   2
   3  10  -1 3453.27 674.333   3
   3  10  -1 3754.41 439.698   2
   3  10   0 255.266 113.621   2
   3  10   0 192.816 193.968   3
   3  10   1 88.2979 66.7033   2
   3  10   1-31.0519 159.098   3
   3  10   2 235.685 71.6345   2
   3  10   2 287.371 192.528   3
  -3 -10  -2 314.939 195.227   1
   3  10   3 5872.21 816.192   3
  -3 -10  -3 6585.40 838.278   1
   3  10   3 6100.93 511.749   2
   3  10   4 9098.08 978.473   3
  -3 -10  -4 10373.5 1064.29   1
   3  10   4 9823.84 678.606   2
  -3 -10  -5 15237.5 1359.81   1
   3  10   5 15577.7 1313.21   3
   3  10   5 14644.0 930.677   2
  -3 -10  -6 512.328 245.833   1
  -3 -10  -7 120.396 136.917   1
  -3 -10  -8 51.8577 138.235   1
  -3 -10  -9 468.623 231.889   1
  -3 -10 -10 160.561 203.816   1
  -3 -10 -11 2249.82 700.637   1
   3  11  -5 1032.89 437.149   3
   3  11  -4 1417.29 496.077   3
   3  11  -3 78.5109 158.804   3
   3  11  -2 1407.58 445.965   3
   3  11  -1 3484.05 717.515   3
   3  11   0-30.2067 144.776   3
   3  11   1 87.4779 98.4631   3
   3  11   2 1220.85 409.236   3
  -3 -11  -2 1686.91 440.966   1
   3  11   3-94.4746 127.802   3
  -3 -11  -3-0.77379 87.1178   1
  -3 -11  -4 5039.88 778.670   1
   3  11   4 4047.40 718.735   3
   3  11   5 1981.46 483.282   3
  -3 -11  -5 2274.34 519.900   1
  -3 -11  -6 827.619 324.999   1
  -3 -11  -7 4572.93 809.654   1
  -3 -11  -8 8249.55 1122.89   1
  -3 -11  -9 1812.10 545.892   1
   3  12  -3 458.492 248.388   3
   3  12  -2 909.448 430.092   3
   3  12  -1 11.0176 106.734   3
   3  12   0 1106.42 470.549   3
   3  12   1 895.396 371.163   3
   3  12   2 439.297 286.744   3
  -3 -12  -2 598.294 227.893   1
   3  12   3 3652.00 715.912   3
  -3 -12  -3 3975.54 711.084   1
   3  12   4 11144.5 1290.75   3
  -3 -12  -4 12842.9 1324.25   1
   3  12   5 7349.78 1031.28   3
  -3 -12  -5 7653.55 1033.11   1
  -3 -12  -6 739.439 326.377   1
  -3 -12  -7 1881.66 535.882   1
  -3 -12  -8 1360.19 511.351   1
   3  13  -1 2151.61 679.092   3
   3  13   0 2135.66 652.618   3
   3  13   1 1166.77 508.061   3
   3  13   2-359.410 257.507   3
   3  13   3 1101.24 445.838   3
  -3 -13  -3 2186.38 583.318   1
   3  13   4 1002.97 436.717   3
  -3 -13  -4 1190.00 441.761   1
   3  13   5 1817.40 555.908   3
  -3 -13  -5 1572.39 483.957   1
  -3 -13  -6 57.0866 184.222   1
   3  14   3 3072.85 812.906   3
   3  14   4 207.325 214.336   3
  -3 -14  -4 257.933 236.850   1
   4 -10  -2-200.872 178.219   4
   4 -10  -1-71.5309 119.348   4
   4 -10   0 237.950 81.5769   4
   4 -10   1 243.940 222.842   4
   4  -9  -7 1078.99 498.348   1
   4  -9  -6 149.440 169.409   1
   4  -9  -3 1260.23 410.590   4
   4  -9  -2 1654.43 468.977   4
   4  -9  -1 2275.78 560.479   4
   4  -9   0 92.4204 134.971   4
   4  -9   1 4437.57 791.784   4
   4  -9   2 2079.86 543.830   4
  -4   9  -2 2902.38 797.716   3
   4  -9   3 475.508 239.650   4
   4  -8  -8 38.1830 126.990   1
   4  -8  -7-351.268 253.273   1
   4  -8  -6 698.622 343.023   1
   4  -8  -5-89.9320 149.753   4
   4  -8  -5-93.3561 210.107   1
   4  -8  -4-309.690 198.381   4
   4  -8  -4-57.4634 86.8026   1
   4  -8  -3 46.8622 157.046   4
   4  -8  -3 86.7160 97.6137   1
   4  -8  -2 12.1225 112.553   4
   4  -8  -1 2874.06 614.192   4
   4  -8   0 410.055 223.161   4
  -4   8  -1 281.059 232.556   3
   4  -8   1-24.6657 103.794   4
   4  -8   2 1838.46 503.929   4
  -4   8  -2 1667.90 572.163   3
   4  -8   3 1933.35 509.525   4
  -4   8  -3 2327.95 653.374   3
   4  -8   4 162.288 154.113   4
  -4   8  -4-170.647 185.326   3
  -4   8  -5 545.477 384.918   3
   4  -8   5 1144.94 372.588   4
  -4   8  -6-152.634 180.659   3
   4  -7  -9 415.337 357.592   1
   4  -7  -8 137.864 193.176   1
   4  -7  -7-167.070 286.273   1
   4  -7  -6 737.097 342.830   1
   4  -7  -6 212.372 121.835   4
   4  -7  -5 4537.12 726.665   4
   4  -7  -5 7032.40 977.004   1
   4  -7  -4 1430.04 395.151   4
   4  -7  -4 1101.62 319.309   1
   4  -7  -3 981.965 318.292   4
   4  -7  -3 1288.43 346.369   1
   4  -7  -2-39.3598 83.7595   4
   4  -7  -2 123.468 150.030   1
   4  -7  -1-6.09549 79.8896   4
   4  -7  -1-68.4438 141.439   1
   4  -7   0 193.192 152.156   4
  -4   7  -1 6987.33 1044.04   3
   4  -7   1 5862.07 849.734   4
   4  -7   2 13607.1 1323.79   4
  -4   7  -2 14718.7 1570.09   3
   4  -7   3 3058.96 638.003   4
  -4   7  -3 3632.01 787.478   3
   4  -7   4 790.948 321.509   4
  -4   7  -4 1089.87 455.174   3
   4  -7   5 3024.32 625.919   4
  -4   7  -5 2879.96 691.549   3
   4  -7   6 1630.82 491.544   4
  -4   7  -6 1116.61 434.378   3
  -4   7  -7 632.184 346.792   3
  -4   7  -8 42.2846 113.470   3
   4  -6  -9 1232.24 559.824   1
   4  -6  -8 3138.44 830.006   1
   4  -6  -7 376.395 353.642   1
   4  -6  -7 432.471 225.144   4
   4  -6  -7 742.855 251.985   2
   4  -6  -6 956.658 280.643   2
   4  -6  -6 573.688 277.654   4
   4  -6  -6 1308.71 434.298   1
   4  -6  -5 1778.63 315.785   2
   4  -6  -5 1115.37 339.589   4
   4  -6  -5 1316.08 408.832   1
   4  -6  -4 2186.78 477.446   4
   4  -6  -4 2453.87 514.728   1
   4  -6  -4 3243.05 388.917   2
   4  -6  -3 8543.98 950.162   4
   4  -6  -3 10357.0 1021.76   1
   4  -6  -3 9164.62 576.136   2
   4  -6  -2 25513.2 1691.50   4
   4  -6  -2 28894.5 1558.17   1
   4  -6  -1 13623.0 1235.09   4
   4  -6  -1 16678.6 1043.76   1
   4  -6   0 1422.32 266.280   1
   4  -6   0 1098.38 320.619   4
   4  -6   1 9735.46 1032.93   4
   4  -6   1 10941.0 623.156   1
  -4   6  -1 10759.5 1229.65   3
   4  -6   2 16308.9 1392.42   4
  -4   6  -2 18172.4 1633.86   3
   4  -6   3 8749.46 1020.38   4
  -4   6  -3 9663.29 1179.70   3
  -4   6  -4 189.231 206.143   3
   4  -6   4 177.564 195.683   4
   4  -6   5 1233.21 387.005   4
  -4   6  -5 1222.72 404.122   3
   4  -6   6 249.574 120.846   4
  -4   6  -6 686.463 363.768   3
  -4   6  -7 7.45574 127.956   3
  -4   6  -8 472.603 270.859   3
  -4   6  -9 130.576 162.867   3
  -4   6 -10-269.361 231.364   3
   4  -5 -11 496.767 274.594   2
   4  -5 -10 622.785 263.758   2
   4  -5 -10 608.109 416.637   1
   4  -5  -9 1491.08 417.890   2
   4  -5  -9 1399.68 615.752   1
   4  -5  -8 2345.24 679.685   1
   4  -5  -8 2775.59 532.187   2
   4  -5  -7 12.7603 85.0498   1
   4  -5  -7-52.5868 97.7162   2
   4  -5  -6 3860.55 539.973   2
   4  -5  -6 2890.71 672.489   1
   4  -5  -5 5808.35 861.964   1
   4  -5  -5 6437.76 656.209   2
   4  -5  -4 519.331 243.233   4
   4  -5  -4 586.040 199.442   2
   4  -5  -4 760.448 266.046   1
  -4   5   4 306.067 133.228   2
  -4   5   3 5671.28 506.923   2
   4  -5  -3 6582.27 802.021   4
   4  -5  -3 7554.20 844.278   1
   4  -5  -3 7454.50 584.220   2
   4  -5  -2 3390.05 531.174   1
   4  -5  -2 3678.84 365.544   2
   4  -5  -2 2844.93 532.548   4
   4  -5  -1 2882.84 421.038   1
   4  -5  -1 2843.98 519.369   4
   4  -5  -1 2900.90 268.831   2
   4  -5   0 26749.2 1675.47   4
   4  -5   0 30360.6 1265.94   1
   4  -5   0 27760.3 935.014   2
   4  -5   1 56580.4 1601.88   1
   4  -5   1 51157.9 2439.67   4
  -4   5  -1 56838.3 2761.92   3
   4  -5   1 53863.5 1472.72   2
   4  -5   2 6337.71 798.564   4
  -4   5  -2 7728.19 988.769   3
   4  -5   2 7499.82 470.107   2
   4  -5   2 6417.56 451.413   2
   4  -5   3 208.358 134.562   4
  -4   5  -3 374.181 201.229   3
   4  -5   3 382.007 88.9056   2
   4  -5   3 589.467 152.976   2
   4  -5   4 1796.07 290.213   2
   4  -5   4 1699.57 439.177   4
  -4   5  -4 1751.08 450.834   3
   4  -5   5 1920.29 450.252   4
  -4   5  -5 1824.61 470.702   3
   4  -5   6 26.9888 106.620   4
  -4   5  -6-42.5812 170.345   3
   4  -5   7 1048.68 309.983   4
  -4   5  -7 1843.05 522.924   3
  -4   5  -8-185.185 282.229   3
  -4   5  -9 890.487 409.290   3
  -4   5 -10 787.938 398.008   3
  -4   5 -11-400.535 278.916   3
   4  -4 -12 628.958 334.613   2
   4  -4 -11 134.361 157.366   2
   4  -4 -11 6.89676 192.715   1
   4  -4 -10 2146.08 556.929   2
   4  -4 -10 1625.50 709.723   1
   4  -4  -9 740.232 292.644   2
   4  -4  -9 1135.09 482.821   1
   4  -4  -8 1055.06 350.737   2
   4  -4  -8 934.293 489.263   1
   4  -4  -7 132.728 142.735   2
   4  -4  -7-122.306 204.837   1
   4  -4  -6 27.5668 92.2606   2
   4  -4  -6 38.8800 133.786   1
   4  -4  -5 689.270 219.681   2
  -4   4   5 222.845 43.0394   2
   4  -4  -5 680.314 322.969   1
   4  -4  -4 23635.9 1661.61   1
   4  -4  -4 22556.3 1186.86   2
   4  -4  -3 1730.36 297.041   2
   4  -4  -3 1575.37 404.016   1
  -4   4   3 1736.01 291.450   2
   4  -4  -2 401.881 223.726   1
   4  -4  -2 373.934 171.795   4
   4  -4  -2 487.110 147.899   2
   4  -4  -1 31.4306 87.4772   4
   4  -4  -1 245.398 95.6385   2
   4  -4  -1 192.725 109.391   1
   4  -4   0 2087.38 418.993   4
   4  -4   0 2320.71 320.505   1
   4  -4   0 2104.46 245.269   2
   4  -4   1 10994.0 577.651   1
   4  -4   1 10300.3 976.827   4
   4  -4   1 10696.9 598.466   2
   4  -4   2 47477.4 1528.34   2
   4  -4   2 44755.3 2173.45   4
  -4   4  -2 50072.7 2432.31   3
   4  -4   3 11733.9 1064.31   4
  -4   4  -3 14004.9 1241.50   3
   4  -4   4 9669.29 985.539   4
  -4   4  -4 11416.3 1127.26   3
   4  -4   4 12684.4 807.409   2
   4  -4   5 9582.83 1001.92   4
  -4   4  -5 9826.27 1046.99   3
   4  -4   5 9937.80 766.464   2
   4  -4   6-196.973 194.653   4
  -4   4  -6-69.0294 75.6508   3
  -4   4  -7-70.7384 133.843   3
   4  -4   7 7.81264 156.581   4
   4  -4   8 143.329 77.7001   4
  -4   4  -8 189.613 151.306   3
  -4   4  -9 208.253 226.814   3
  -4   4 -10 2352.01 588.970   3
  -4   4 -11 2733.61 652.501   3
  -4   4 -11 4592.62 891.147   5
  -4   4 -12 1086.26 430.868   3
   4  -3 -12 148.116 171.619   2
   4  -3 -11-0.51415 120.209   2
   4  -3 -11-200.169 233.879   1
   4  -3 -10-226.002 185.365   2
   4  -3 -10-717.891 394.139   1
   4  -3  -9 751.881 326.792   2
   4  -3  -9 1021.47 426.291   1
   4  -3  -8 8240.40 1254.60   1
   4  -3  -8 9654.41 1044.76   2
   4  -3  -7 4306.42 839.245   1
   4  -3  -7 4953.25 688.526   2
   4  -3  -6 929.971 279.490   2
   4  -3  -6 174.701 147.354   1
   4  -3  -5 1410.54 312.290   2
   4  -3  -5 1596.13 456.415   1
   4  -3  -4-1.52041 45.8200   2
   4  -3  -4 26.1157 144.324   1
  -4   3   4 113.373 119.219   2
  -4   3   3 3613.19 409.476   2
   4  -3  -3 4227.04 626.503   1
   4  -3  -3 3610.11 429.829   2
  -4   3   2 25593.1 1155.18   2
   4  -3  -2 25015.0 1434.00   1
   4  -3  -2 24073.7 1108.07   2
   4  -3  -1 14209.3 951.586   1
   4  -3  -1 13091.2 719.429   2
   4  -3   0 6004.85 683.299   4
   4  -3   0 7241.61 583.616   1
   4  -3   0 6442.61 477.428   2
   4  -3   1 16797.0 799.062   2
   4  -3   1 16830.8 735.872   1
   4  -3   1 16154.8 1153.59   4
  -4   3  -2 24407.9 1529.12   3
   4  -3   2 23934.0 1055.04   2
   4  -3   2 22218.6 1404.74   4
  -4   3  -3 1417.59 330.547   3
   4  -3   3 1319.75 336.172   4
   4  -3   4 1860.44 401.835   4
  -4   3  -4 2283.57 450.651   3
   4  -3   5 2710.73 519.007   4
  -4   3  -5 3069.53 549.460   3
   4  -3   5 2970.99 421.139   2
   4  -3   6 7190.06 848.749   4
  -4   3  -6 8972.47 979.453   3
   4  -3   7 160.584 79.3711   4
  -4   3  -7 345.295 156.489   3
  -4   3  -7 236.522 155.582   5
  -4   3  -8 149.284 84.0580   5
   4  -3   8 30.6504 119.779   4
  -4   3  -9 173.998 155.597   3
  -4   3  -9 71.9666 92.0543   5
  -4   3 -10 2235.90 570.520   5
  -4   3 -10 1617.07 445.390   3
  -4   3 -11-49.1785 200.293   5
  -4   3 -11 99.4545 61.3163   3
  -4   3 -12 640.422 430.860   5
  -4   3 -12 277.550 237.299   3
   4  -2 -12 438.019 311.191   2
   4  -2 -11 152.245 252.932   2
   4  -2 -11-45.4112 185.523   1
   4  -2 -10 2868.14 604.721   2
   4  -2 -10 1660.22 665.280   1
   4  -2  -9 61.4846 161.271   2
   4  -2  -9 188.347 187.138   1
   4  -2  -8 654.161 255.663   2
   4  -2  -8 516.257 342.619   1
   4  -2  -7 1778.73 438.400   2
   4  -2  -6 11293.3 989.768   2
   4  -2  -5 4464.16 566.911   2
   4  -2  -4 252.240 81.9594   2
  -4   2   4 366.291 160.968   2
  -4   2   3 49558.4 1779.49   2
   4  -2  -3 44529.6 1746.38   2
  -4   2   2 20844.3 1034.41   2
   4  -2  -2 19056.2 975.355   2
   4  -2  -1 107.557 165.486   3
   4  -2  -1-31.2699 127.291   2
  -4   2   1 281.900 135.346   2
   4  -2   0 2123.41 398.508   3
   4  -2   0 1606.59 239.720   2
   4  -2   1 50467.3 2131.03   4
   4  -2   1 64200.8 2375.03   3
   4  -2   1 65519.9 2209.25   5
   4  -2   1 51345.1 1713.88   2
   4  -2   2 21627.7 1177.26   5
   4  -2   2 16954.7 1129.38   4
   4  -2   2 23307.8 1267.60   3
  -4   2  -2 18413.7 1188.21   3
   4  -2   3 475.719 200.840   4
  -4   2  -3 672.059 205.685   3
   4  -2   3 520.797 187.569   3
   4  -2   4 3166.70 493.891   4
  -4   2  -4 3552.88 507.993   3
   4  -2   4 3727.12 492.201   3
   4  -2   5 80.6772 95.5920   4
  -4   2  -5 128.094 125.933   3
  -4   2  -6 11668.7 1064.24   5
   4  -2   6 10082.4 947.274   4
  -4   2  -6 12386.3 1054.77   3
   4  -2   7-97.4145 180.339   4
  -4   2  -7-93.9901 200.502   5
  -4   2  -7-212.953 228.890   3
   4  -2   8 152.863 140.023   4
  -4   2  -8-10.0862 199.059   5
  -4   2  -8 212.541 78.7422   3
  -4   2  -8 207.656 65.1881   1
  -4   2  -9 182.314 128.039   5
  -4   2  -9 490.444 234.664   3
  -4   2 -10 2656.87 550.574   5
  -4   2 -10 2926.91 562.785   3
  -4   2 -11-156.932 200.453   5
  -4   2 -11-86.5095 108.825   3
  -4   2 -12 344.719 223.032   3
  -4   2 -12-115.050 150.215   5
   4  -1 -12 295.685 208.072   2
   4  -1 -11 120.956 174.797   1
   4  -1 -11 520.544 335.938   2
   4  -1 -10 1853.33 498.482   2
   4  -1  -9 11919.2 1262.12   2
   4  -1  -8 123.466 128.712   2
   4  -1  -7 770.848 280.345   2
   4  -1  -6 2071.58 420.641   2
   4  -1  -5 456.509 177.363   2
   4  -1  -4 1726.97 383.602   2
  -4   1   4 1619.85 295.196   2
  -4   1   3 24464.0 1205.60   2
   4  -1  -3 22216.1 1179.95   2
   4  -1  -2 1186.79 226.479   2
  -4   1   2 1123.03 221.534   2
  -4   1   1 5592.47 507.817   2
   4  -1  -1 6191.56 519.229   2
   4  -1   0 40049.9 1464.53   2
   4  -1   0 48042.2 1962.68   3
   4  -1   1 3004.14 343.627   2
   4  -1   1 3598.16 462.710   3
   4  -1   1 3061.44 399.125   5
   4  -1   2 22923.1 1132.78   5
   4  -1   2 18376.5 1129.05   4
   4  -1   2 23066.0 1195.55   3
   4  -1   2 18352.8 668.563   1
   4  -1   3 56.6251 43.5625   5
   4  -1   3-57.5954 105.252   4
  -4   1  -3 75.0493 109.673   3
   4  -1   3 36.9203 57.1386   3
   4  -1   3 4.29988 7.65016   1
   4  -1   4 5867.49 593.998   5
   4  -1   4 3853.40 523.849   4
  -4   1  -4 4486.66 520.580   3
   4  -1   4 5347.61 525.312   3
  -4   1  -4 4662.46 559.536   5
  -4   1  -5 20316.1 1165.65   3
  -4   1  -5 21785.4 1326.06   5
   4  -1   5 18053.7 1168.43   4
   4  -1   6 4401.98 587.511   4
  -4   1  -6 4745.79 309.476   1
  -4   1  -6 5940.32 653.616   3
  -4   1  -6 5204.79 655.113   5
  -4   1  -7 7640.56 474.195   1
  -4   1  -7 8287.75 771.072   3
  -4   1  -7 7746.22 821.419   5
   4  -1   7 6970.81 743.060   4
  -4   1  -8 4459.45 654.762   5
  -4   1  -8 5375.68 456.520   1
   4  -1   8 4338.08 603.034   4
  -4   1  -8 5738.52 660.194   3
  -4   1  -9 8274.65 660.792   1
  -4   1  -9 9680.20 904.554   3
  -4   1  -9 8810.57 950.698   5
  -4   1 -10 184.466 111.193   1
  -4   1 -10 288.776 145.100   3
  -4   1 -10 268.191 186.469   5
  -4   1 -11 3341.54 639.234   5
  -4   1 -11 3151.60 543.348   3
  -4   1 -12 328.784 198.143   5
  -4   1 -13 115.664 130.884   5
   4   0 -12 2661.44 695.091   2
   4   0 -12 987.322 613.235   1
   4   0 -11 2338.18 624.229   2
   4   0 -10 136.513 163.414   2
   4   0  -9 155.680 195.709   2
   4   0  -8 1915.46 469.725   2
   4   0  -7 19513.6 1435.33   2
   4   0  -6 1038.94 317.195   2
   4   0  -5 3794.97 535.823   2
   4   0  -4 4362.66 544.036   2
  -4   0   4 5266.88 567.237   2
  -4   0   3 58124.1 2017.84   2
   4   0  -3 53249.2 1996.18   2
   4   0  -2 157.191 109.309   2
  -4   0   2 260.054 105.530   2
  -4   0   1 5066.97 477.967   2
   4   0  -1 4294.40 445.752   2
   4   0   0 36152.9 1377.64   2
   4   0   1 213.886 130.328   3
   4   0   1 206.136 54.6626   2
   4   0   1 133.299 58.8853   5
   4   0   2 132578. 3396.18   3
   4   0   2 139432. 3359.59   5
   4   0   2 130551. 2952.26   1
  -4   0  -3-7.00139 52.1041   5
   4   0   3-24.7244 41.5724   1
   4   0   3 34.6082 50.4794   5
   4   0   3-48.9344 92.2782   4
  -4   0  -4 3636.55 453.876   5
   4   0   4 3097.51 433.526   4
  -4   0  -4 4022.28 425.622   3
   4   0   4 3469.84 281.375   1
   4   0   4 3542.15 377.654   3
   4   0   5 391.776 108.125   1
  -4   0  -5 485.437 159.177   3
   4   0   5 422.055 181.003   4
  -4   0  -5 461.734 132.901   5
  -4   0  -5 513.404 112.246   1
  -4   0  -6 9293.28 808.889   5
  -4   0  -6 8930.29 543.862   1
   4   0   6 7986.54 734.612   4
  -4   0  -6 9569.95 721.773   3
  -4   0  -7 2178.97 417.520   5
  -4   0  -7 1873.62 275.160   1
   4   0   7 1641.59 354.833   4
  -4   0  -7 2216.03 360.944   3
  -4   0  -8 2438.55 363.875   1
   4   0   8 2450.06 417.210   4
  -4   0  -8 3052.67 522.364   5
  -4   0  -8 3442.61 462.396   3
  -4   0  -9 2215.88 491.648   5
  -4   0  -9 2247.24 381.706   1
  -4   0  -9 2288.28 383.411   3
  -4   0 -10 4256.59 705.434   5
  -4   0 -10 4107.06 564.424   1
  -4   0 -10 4237.44 558.560   3
  -4   0 -11 7287.97 807.073   1
  -4   0 -11 8011.29 816.983   3
  -4   0 -11 8827.41 1050.52   5
  -4   0 -12 216.584 192.547   5
  -4   0 -12 115.586 117.153   1
  -4   0 -13 605.948 363.709   5
   4   1 -12 563.437 299.772   2
   4   1 -11 657.167 358.957   2
   4   1 -10 268.615 255.498   2
   4   1  -9 1483.12 451.787   2
   4   1  -8 918.282 338.127   2
   4   1  -7 4553.43 695.256   2
   4   1  -6 8298.40 870.244   2
   4   1  -5 2801.18 476.551   2
   4   1  -4 137.691 93.2315   2
   4   1  -3 73690.4 2475.69   2
  -4  -1   3 78551.2 2469.31   2
  -4  -1   2 22671.3 1133.06   2
   4   1  -2 22208.0 1134.72   2
   4   1  -1 1094.97 240.642   2
  -4  -1   1 1367.26 256.535   2
   4   1   0 149.789 58.7822   2
  -4  -1   0 318.823 112.997   2
   4   1   1 14898.5 732.721   5
   4   1   1 17531.7 917.782   2
   4   1   2 88868.1 2371.79   5
   4   1   2 85274.4 2388.99   3
  -4  -1  -2 89545.6 2406.80   5
   4   1   2 88594.7 2276.24   1
  -4  -1  -3 81649.7 2299.45   5
   4   1   3 80494.8 2064.46   1
   4   1   4 20430.8 1110.05   4
   4   1   4 22270.6 918.414   1
   4   1   4 20238.5 847.824   3
  -4  -1  -4 23347.4 1121.72   5
  -4  -1  -4 23988.8 942.900   1
   4   1   5 63.7992 43.4519   4
  -4  -1  -5 222.925 139.245   5
  -4  -1  -5 161.699 78.3652   3
  -4  -1  -5 117.527 83.8106   1
   4   1   5 136.281 66.4604   1
  -4  -1  -6 19637.7 970.902   1
   4   1   6 19512.6 1092.39   4
  -4  -1  -6 21752.1 945.234   3
   4   1   6 22493.1 1082.84   1
  -4  -1  -6 21641.0 1211.18   5
   4   1   7 14576.7 964.852   4
  -4  -1  -7 15232.5 906.598   1
  -4  -1  -7 14379.3 1058.36   5
  -4  -1  -7 17419.8 894.028   3
  -4  -1  -8 2017.54 419.605   5
   4   1   8 1572.34 323.105   4
  -4  -1  -8 2521.52 334.868   3
  -4  -1  -8 2170.92 365.924   1
  -4  -1  -9 3658.26 517.244   1
  -4  -1  -9 3712.35 595.402   5
  -4  -1  -9 3676.64 433.820   3
  -4  -1 -10 13543.8 1180.24   5
  -4  -1 -10 13824.4 1106.55   1
  -4  -1 -10 14112.5 925.696   3
  -4  -1 -11-13.2518 89.4152   3
  -4  -1 -11-274.070 200.656   1
  -4  -1 -12 895.469 374.362   5
  -4  -1 -12 124.430 60.7366   1
  -4  -1 -13 827.022 366.806   5
  -4  -1 -13-91.6008 119.884   1
   4   2 -11 22.3385 168.683   2
   4   2 -10 195.369 258.505   2
   4   2  -9 665.486 329.125   2
   4   2  -8 6353.31 881.540   2
   4   2  -7 7418.81 909.452   2
   4   2  -6 2033.26 446.642   2
   4   2  -5 8443.54 836.608   2
   4   2  -4 9.28234 52.8185   2
   4   2  -3 3069.97 454.478   2
  -4  -2   3 3626.70 457.637   2
   4   2  -2 630.688 194.733   2
  -4  -2   2 835.998 212.916   2
  -4  -2   1 113402. 3051.67   2
   4   2  -1 112651. 3097.28   2
   4   2   0 1821.72 185.105   5
   4   2   0 1881.99 314.653   2
  -4  -2   0 2305.71 322.122   2
   4   2   1 161.360 93.1975   5
   4   2   1-39.5571 84.4110   1
   4   2   1 15.0247 47.5910   2
  -4  -2  -2 61572.7 1727.14   5
   4   2   2 64858.2 1919.86   1
  -4  -2  -3 79783.6 2168.41   5
   4   2   3 83709.8 2253.86   1
  -4  -2  -3 81430.5 2210.42   1
  -4  -2  -4 18470.6 894.703   1
  -4  -2  -4 18110.6 921.195   5
   4   2   4 20078.4 962.749   1
  -4  -2  -5 108932. 2899.47   1
   4   2   5 102164. 2863.99   4
   4   2   6 88261.2 2548.28   4
  -4  -2  -6 96891.9 2686.54   1
  -4  -2  -6 80354.6 1998.48   3
   4   2   6 106178. 2826.65   1
  -4  -2  -7 59239.2 2101.85   1
   4   2   7 55301.3 1907.26   4
  -4  -2  -8 1586.66 443.080   1
  -4  -2  -8 1777.16 266.977   3
  -4  -2  -9 10613.9 946.085   1
  -4  -2  -9 11906.6 681.619   3
  -4  -2 -10 9276.33 948.558   1
  -4  -2 -10 9987.89 667.626   3
  -4  -2 -11 922.811 224.596   3
  -4  -2 -11 1060.77 328.197   1
  -4  -2 -12 310.397 210.616   1
  -4  -2 -13 106.117 126.106   1
  -4  -2 -14 610.054 461.046   5
  -4  -2 -14-26.6830 247.305   1
   4   3 -11 218.147 258.043   2
   4   3 -10 219.256 227.543   2
   4   3  -9 277.650 153.028   2
   4   3  -8 101.391 136.817   2
   4   3  -7 3179.34 645.435   2
   4   3  -6 4736.71 707.928   2
   4   3  -5 21665.7 1399.19   2
   4   3  -4 16748.4 1170.58   2
  -4  -3   3 4575.67 520.846   2
   4   3  -3 4352.12 575.228   2
  -4  -3   2 21304.7 1112.22   2
   4   3  -2 20553.6 1146.02   2
  -4  -3   1 20488.5 1046.64   2
   4   3  -1 19844.8 1078.98   2
   4   3   0 15663.7 913.709   2
  -4  -3   0 16291.7 927.109   2
  -4  -3  -1-33.5150 49.8475   5
   4   3   1-8.72768 76.0649   1
   4   3   1-66.6118 99.8201   2
   4   3   2 122259. 3110.26   1
  -4  -3  -2 109948. 2556.30   5
   4   3   3 2918.97 370.306   1
  -4  -3  -3 2588.32 357.437   1
   4   3   4 21.2209 35.1682   1
  -4  -3  -4-30.5045 71.6298   1
  -4  -3  -5 18568.5 1045.10   1
   4   3   5 15439.0 840.956   4
   4   3   6 327.683 113.573   4
  -4  -3  -6 237.168 123.669   1
   4   3   6 129.904 78.4674   1
   4   3   7 4798.76 438.308   4
  -4  -3  -7 4887.77 588.325   1
   4   3   7 6669.24 688.774   1
   4   3   8 26466.2 1040.23   4
  -4  -3  -8 26164.6 1439.93   1
  -4  -3  -9 24359.6 1526.00   1
  -4  -3  -9 12414.3 554.611   3
  -4  -3 -10 4317.86 665.027   1
  -4  -3 -10 2484.96 267.143   3
  -4  -3 -11 208.282 174.952   1
  -4  -3 -12 491.926 280.195   1
  -4  -3 -13 341.056 250.547   1
  -4  -3 -14 294.226 231.719   1
  -4  -3 -15 1865.45 616.770   1
   4   4 -11 754.605 407.380   2
   4   4 -10 2785.39 558.643   5
   4   4 -10 2359.30 696.284   2
   4   4  -9 2692.00 520.724   5
   4   4  -9 3577.54 735.803   2
   4   4  -8 9016.48 835.088   5
   4   4  -8 11002.1 1229.75   2
   4   4  -7 12402.4 1210.66   2
   4   4  -6 9670.54 1001.08   2
   4   4  -5 38515.0 1372.05   5
   4   4  -5 39478.4 1972.41   2
   4   4  -4 8373.40 488.780   5
   4   4  -4 8869.03 848.758   2
   4   4  -3 7458.83 723.172   2
  -4  -4   3 7988.27 695.968   2
  -4  -4   2 262610. 5966.91   2
   4   4  -2 261570. 6088.66   2
  -4  -4   1 54345.8 1888.32   2
   4   4  -1 54013.1 1979.41   2
   4   4   0 12065.1 810.462   2
  -4  -4   0 12910.5 821.417   2
   4   4   0 13305.9 909.549   1
   4   4   1 18100.1 1044.59   1
   4   4   1 14942.0 908.915   2
   4   4   2 22482.6 1162.35   1
   4   4   2 20690.0 1069.56   2
  -4  -4  -2 20289.3 1083.33   1
   4   4   3 24385.5 1228.44   1
  -4  -4  -3 21114.2 1126.60   1
  -4  -4  -4 19629.8 1111.74   1
   4   4   4 24516.3 1287.46   1
  -4  -4  -5 25424.4 1308.07   1
   4   4   5 31112.2 1499.53   1
   4   4   6 5754.87 412.125   4
  -4  -4  -6 6218.72 655.197   1
   4   4   6 7260.19 725.909   1
   4   4   7 404.062 105.560   4
  -4  -4  -7 478.807 200.741   1
  -4  -4  -8 133.662 138.915   1
  -4  -4  -9 5639.02 764.528   1
  -4  -4 -10 3776.36 672.111   1
  -4  -4 -10 855.917 104.422   3
  -4  -4 -11 1426.59 437.721   1
  -4  -4 -12 2063.96 560.114   1
  -4  -4 -13 57.2032 114.330   1
  -4  -4 -14 392.205 263.717   1
  -4  -4 -15-38.4894 117.575   1
   4   5 -11 186.366 250.948   2
   4   5 -10 855.685 463.660   2
   4   5  -9 65.7434 101.314   5
   4   5  -9 140.647 154.604   2
   4   5  -8 70.6103 74.8548   5
   4   5  -8-5.80182 136.453   2
   4   5  -7 4319.19 515.884   5
   4   5  -7 5986.24 856.824   2
   4   5  -6 39868.4 1573.29   5
   4   5  -6 48000.8 2358.33   2
   4   5  -5-2.78535 105.183   5
   4   5  -5 229.008 149.975   2
   4   5  -4-48.6348 160.515   2
   4   5  -3 5387.15 625.764   2
   4   5  -2 721.015 235.825   2
  -4  -5   2 510.723 177.145   2
  -4  -5   1 8230.22 668.749   2
   4   5  -1 9294.08 838.552   1
   4   5  -1 7589.33 678.539   2
  -4  -5   0 26226.6 1231.43   2
   4   5   0 25850.9 1263.84   2
   4   5   1 4909.78 565.336   1
   4   5   1 4103.28 451.902   2
   4   5   2 312.155 142.656   1
  -4  -5  -2 164.056 70.9853   1
   4   5   2 155.666 80.8544   2
   4   5   3 100199. 3002.19   1
  -4  -5  -3 82668.4 2746.34   1
  -4  -5  -4 9799.92 803.840   1
   4   5   4 8380.01 440.639   3
  -4  -5  -5 20678.4 1242.89   1
   4   5   5 25345.9 1412.85   1
   4   5   6 18322.0 676.420   4
  -4  -5  -6 20562.1 1297.48   1
  -4  -5  -7-15.2202 54.7828   1
   4   5   7 100.128 39.5059   4
  -4  -5  -8 390.394 208.516   1
  -4  -5  -9 16539.7 1342.49   1
  -4  -5 -10 1404.69 398.108   1
  -4  -5 -11 982.228 405.099   1
  -4  -5 -12 1719.50 547.147   1
  -4  -5 -13-219.607 249.555   1
  -4  -5 -14 407.352 313.251   1
  -4  -5 -15 149.766 186.584   1
   4   6 -10 502.678 302.004   2
   4   6  -9-6.86342 93.0553   2
   4   6  -8 749.964 248.555   5
   4   6  -8 1277.31 424.036   2
   4   6  -7 184.772 263.698   2
   4   6  -7-269.600 137.307   5
   4   6  -6 5354.83 787.945   2
   4   6  -5 545.674 272.284   2
   4   6  -4 3628.58 557.860   2
   4   6  -3 827.921 254.218   2
  -4  -6   2 15198.5 947.728   2
   4   6  -2 15064.6 1039.32   2
  -4  -6   1 13095.3 481.199   5
  -4  -6   1 16668.6 988.211   2
   4   6  -1 15062.2 978.085   2
   4   6   0 16912.8 1014.18   2
   4   6   1 6112.67 688.248   1
   4   6   1 5270.56 540.742   2
   4   6   2 22138.2 1162.92   2
   4   6   2 26210.3 1443.98   1
  -4  -6  -2 22085.4 1286.10   1
  -4  -6  -3 21916.6 1282.46   1
   4   6   3 20421.3 950.111   3
   4   6   4 15922.5 781.110   3
  -4  -6  -4 17274.2 1150.56   1
  -4  -6  -5 45790.0 2021.47   1
   4   6   5 47697.1 1424.03   3
   4   6   6 1045.02 111.212   4
  -4  -6  -6 3072.49 549.367   1
  -4  -6  -7 5693.83 750.871   1
  -4  -6  -8 29547.1 1819.56   1
  -4  -6  -9 933.212 317.463   1
  -4  -6 -10 41.2981 79.0609   1
  -4  -6 -11 2402.17 595.667   1
  -4  -6 -12 130.595 109.114   1
  -4  -6 -13 191.843 116.850   1
  -4  -6 -14 1051.30 563.164   1
   4   7 -10 114.126 155.475   2
   4   7  -9 1639.53 536.059   2
   4   7  -8 2051.52 526.591   2
   4   7  -7 475.218 208.008   2
   4   7  -6 10165.2 1101.08   2
   4   7  -5 5021.77 713.941   2
   4   7  -4 632.890 227.986   2
   4   7  -3 1781.38 377.391   2
   4   7  -2 51800.5 2119.23   2
  -4  -7   1 36101.5 1541.05   2
  -4  -7   1 30828.8 1011.17   5
   4   7  -1 32843.9 1536.74   2
   4   7   0 6301.46 625.645   2
   4   7   1 644.166 180.201   2
   4   7   2 34910.6 1500.39   2
   4   7   2 32459.3 1477.72   3
  -4  -7  -2 35812.0 1751.67   1
  -4  -7  -3 8013.48 793.156   1
   4   7   3 7891.12 685.196   2
   4   7   3 7757.88 646.447   3
  -4  -7  -4 3813.15 552.520   1
   4   7   4 3611.99 429.637   3
  -4  -7  -5 7231.39 789.400   1
   4   7   5 6920.88 549.390   3
  -4  -7  -6 3150.95 554.429   1
  -4  -7  -7 6260.22 803.054   1
  -4  -7  -8 7879.28 940.580   1
  -4  -7  -9 2141.35 514.734   1
  -4  -7 -10 2300.52 571.413   1
  -4  -7 -11 1303.06 487.810   1
  -4  -7 -12 1132.88 468.482   1
  -4  -7 -13 174.216 202.022   1
   4   8 -10 676.712 418.412   2
   4   8  -9 65.4071 126.305   2
   4   8  -8-22.6449 165.791   2
   4   8  -7 2296.77 564.420   2
   4   8  -6 2650.16 535.800   2
   4   8  -5 14890.6 1277.91   2
   4   8  -4 487.349 194.739   2
   4   8  -3-62.5627 130.104   2
  -4  -8   2 8537.33 545.167   5
   4   8  -2 8596.39 815.493   2
  -4  -8   1 6558.18 475.414   5
  -4  -8   1 6516.42 619.374   2
   4   8  -1 7427.30 710.712   2
   4   8   0 751.781 209.266   2
   4   8   0 998.013 299.964   3
   4   8   1 214.402 134.680   2
   4   8   1 87.2473 57.5704   3
   4   8   2 3124.69 407.215   2
   4   8   2 3067.46 470.152   3
  -4  -8  -2 3730.11 564.986   1
   4   8   3 12856.9 967.333   3
   4   8   3 13766.7 930.440   2
  -4  -8  -3 14300.3 1146.28   1
  -4  -8  -4 27609.5 1636.38   1
   4   8   4 29060.7 1398.19   2
   4   8   4 23963.8 1053.43   4
   4   8   4 28030.6 1426.04   3
  -4  -8  -5 7916.52 875.227   1
   4   8   5 7726.94 674.708   3
  -4  -8  -6 81.6311 92.9619   1
  -4  -8  -7 4204.58 678.923   1
  -4  -8  -8 6888.78 917.244   1
  -4  -8  -9 10530.6 1194.01   1
  -4  -8 -10 633.035 318.530   1
  -4  -8 -11 581.945 341.986   1
  -4  -8 -12 1767.50 572.110   1
  -4  -8 -13 830.398 401.616   1
   4   9  -9 1707.87 561.783   2
   4   9  -8 342.030 231.003   2
   4   9  -7 174.273 235.417   2
   4   9  -6 186.793 175.385   2
   4   9  -5 53.4241 124.186   2
   4   9  -4 8481.12 898.617   2
   4   9  -3 3437.08 528.780   2
   4   9  -2 13445.0 1043.94   2
   4   9  -1 10214.5 1039.92   3
  -4  -9   1 10244.2 692.808   5
   4   9  -1 12629.1 945.148   2
   4   9   0-0.20367 168.139   2
   4   9   0 144.416 91.6568   3
   4   9   1 7254.96 824.742   3
   4   9   1 9047.94 743.324   2
   4   9   2 16465.4 1062.32   4
   4   9   2 19601.0 1109.04   2
   4   9   2 17194.1 1270.12   3
  -4  -9  -2 17679.0 1323.09   1
   4   9   3 2071.02 342.279   4
   4   9   3 2075.39 419.220   3
   4   9   3 2179.50 340.772   2
  -4  -9  -3 2545.86 487.767   1
  -4  -9  -4 58374.7 2574.95   1
   4   9   4 56437.4 2316.58   3
   4   9   4 63716.1 2207.22   2
   4   9   5 1156.73 194.471   4
   4   9   5 2311.26 422.667   3
  -4  -9  -5 2707.30 531.240   1
  -4  -9  -6 2296.25 492.096   1
  -4  -9  -7 3473.33 633.043   1
  -4  -9  -8 7702.03 1008.05   1
  -4  -9  -9 4533.81 796.455   1
  -4  -9 -10 1383.90 487.705   1
  -4  -9 -11 8614.55 1241.44   1
  -4  -9 -12 3382.65 822.145   1
   4  10  -7 0.44708 146.267   2
   4  10  -6 546.208 266.271   2
   4  10  -5 411.993 222.495   2
   4  10  -5 532.417 268.349   3
   4  10  -4-151.742 177.716   2
   4  10  -4 4.34334 69.4916   3
   4  10  -3 2905.65 506.931   2
   4  10  -3 2563.69 587.979   3
   4  10  -2 5714.82 879.629   3
   4  10  -2 7160.16 741.030   2
   4  10  -1 151.337 76.1376   2
   4  10  -1 327.987 279.278   3
   4  10   0 13671.4 1288.69   3
   4  10   0 16905.3 1066.85   2
   4  10   1 3127.15 594.614   3
   4  10   1 3601.58 440.300   2
   4  10   2 2679.42 536.959   3
  -4 -10  -2 3025.45 550.411   1
   4  10   2 3665.20 464.733   2
   4  10   3 7342.53 904.612   3
  -4 -10  -3 7642.40 909.528   1
   4  10   3 8292.16 714.506   2
   4  10   4 17766.6 1066.21   2
   4  10   4 16137.1 1283.08   3
  -4 -10  -4 17207.7 1416.39   1
  -4 -10  -5 13720.6 1281.40   1
   4  10   5 13759.0 991.350   2
   4  10   5 12769.2 1099.12   3
   4  10   6 4488.80 630.890   3
  -4 -10  -6 4394.97 743.720   1
  -4 -10  -7 6269.96 917.383   1
  -4 -10  -8 4457.81 777.033   1
  -4 -10  -9 107.781 144.932   1
  -4 -10 -10 183.900 135.649   1
  -4 -10 -11 354.089 301.238   1
   4  11  -5 226.493 301.679   3
   4  11  -4 1538.96 521.589   3
   4  11  -3 820.446 372.949   3
   4  11  -2 992.779 403.984   3
   4  11  -1 2141.89 566.511   3
   4  11   0 5550.82 876.931   3
   4  11   1 484.397 230.595   3
   4  11   2 2247.10 535.750   3
   4  11   3 14848.2 1379.26   3
  -4 -11  -3 17150.8 1451.98   1
   4  11   4 3710.49 633.835   3
  -4 -11  -4 4521.43 738.886   1
   4  11   4 4189.52 474.668   2
   4  11   5 52.5079 92.8439   3
   4  11   5 106.847 40.9269   2
  -4 -11  -5 285.990 191.493   1
   4  11   6 298.629 175.234   3
   4  11   6 405.057 182.888   2
  -4 -11  -6 657.849 304.069   1
  -4 -11  -7 852.415 325.741   1
  -4 -11  -8 15.2761 212.051   1
  -4 -11  -9 1088.92 429.658   1
  -4 -11 -10 1329.43 500.393   1
   4  12  -3 1784.41 572.070   3
   4  12  -2 5098.52 952.320   3
   4  12  -1 12739.0 1474.25   3
   4  12   0-165.264 174.838   3
   4  12   1 1414.95 467.601   3
   4  12   2 8583.70 1153.78   3
   4  12   3 12984.1 1383.74   3
  -4 -12  -3 14972.2 1404.27   1
   4  12   4-196.212 169.521   3
  -4 -12  -4 55.1639 185.808   1
   4  12   5 1489.34 456.371   3
  -4 -12  -5 1516.75 493.363   1
  -4 -12  -6 1011.32 390.571   1
  -4 -12  -7 473.579 303.546   1
  -4 -12  -8 872.359 374.678   1
   4  13  -1 1912.18 623.274   3
   4  13   0 739.691 330.590   3
   4  13   1 3313.61 774.773   3
   4  13   2 2507.20 670.188   3
   4  13   3 133.004 156.969   3
   4  13   4 337.063 199.987   3
  -4 -13  -4 836.039 304.780   1
   4  13   5 300.669 210.526   3
  -4 -13  -5 925.511 410.418   1
  -4 -13  -6 486.127 363.117   1
   4  14   2 783.063 418.821   3
   4  14   3 3902.99 845.789   3
   4  14   4 1259.72 509.283   3
   5  -9  -3 164.473 217.291   4
   5  -9  -2 516.400 260.894   4
   5  -9  -1 1705.65 526.948   4
   5  -9   0 986.042 402.702   4
   5  -9   1 14.5971 135.001   4
   5  -8  -7 60.4296 206.726   1
   5  -8  -6 306.330 262.140   1
   5  -8  -4 36.1900 82.4314   4
   5  -8  -3 1225.05 416.259   4
   5  -8  -2 665.450 317.851   4
   5  -8  -1-236.074 215.952   4
   5  -8   0 56.6088 192.165   4
   5  -8   1 5033.38 883.432   4
   5  -8   2 4852.28 884.012   4
   5  -8   3 965.436 392.509   4
  -5   8  -3 975.041 469.997   3
   5  -8   4 801.107 315.007   4
   5  -7  -8 430.613 383.643   1
   5  -7  -7 597.692 339.323   1
   5  -7  -6 902.821 382.876   1
   5  -7  -5 2592.66 608.100   1
   5  -7  -5 1526.16 472.367   4
   5  -7  -4 1809.97 483.168   4
   5  -7  -4 2084.04 530.416   1
   5  -7  -3 302.763 194.553   4
   5  -7  -3 376.223 205.978   1
   5  -7  -2-64.5966 106.622   4
   5  -7  -1 1774.09 493.356   4
   5  -7   0 1570.97 463.400   4
   5  -7   1-155.587 179.180   4
   5  -7   2 396.047 222.861   4
   5  -7   3 565.738 323.935   4
  -5   7  -3 531.678 365.051   3
   5  -7   4 800.092 361.776   4
  -5   7  -4 515.762 281.749   3
   5  -7   5 7444.77 1060.50   4
  -5   7  -5 7322.11 1223.45   3
   5  -7   6-171.179 112.925   4
  -5   7  -6 294.737 244.044   3
  -5   7  -7-98.6347 110.104   3
   5  -6  -9-332.853 274.916   1
   5  -6  -8 321.098 208.382   1
   5  -6  -7 478.825 342.073   1
   5  -6  -6 46.8921 94.4036   4
   5  -6  -6 324.853 230.242   1
   5  -6  -5 7151.41 1021.58   1
   5  -6  -5 5438.89 843.595   4
   5  -6  -4 3861.49 709.885   4
   5  -6  -4 4988.85 787.455   1
   5  -6  -3 288.429 205.915   4
   5  -6  -3 260.263 124.323   1
   5  -6  -2-75.7342 134.728   4
   5  -6  -2 27.1488 62.3670   1
   5  -6  -1-51.5708 99.3815   4
   5  -6  -1 92.7034 116.342   1
   5  -6   0 4.57094 116.063   4
   5  -6   1-104.223 185.885   4
   5  -6   2 3580.09 673.433   4
   5  -6   3 155.157 140.728   4
  -5   6  -3 83.9647 220.020   3
   5  -6   4 1442.67 431.733   4
  -5   6  -4 1931.03 568.666   3
   5  -6   5 693.288 293.463   4
  -5   6  -5 699.112 338.717   3
   5  -6   6 1725.56 516.904   4
  -5   6  -6 1613.77 553.132   3
   5  -6   7 426.218 249.082   4
  -5   6  -7-146.015 172.606   3
  -5   6  -8-142.765 173.817   3
  -5   6  -9-104.474 151.795   3
   5  -5  -9-538.330 344.181   1
   5  -5  -9 251.870 150.254   2
   5  -5  -8-145.939 240.405   1
   5  -5  -8 56.0482 80.2999   2
   5  -5  -7 164.801 102.912   2
   5  -5  -7 294.693 247.668   1
   5  -5  -6 4522.96 852.155   1
   5  -5  -6 4382.60 624.149   2
   5  -5  -5 804.742 234.950   2
   5  -5  -5 502.102 268.781   1
   5  -5  -4 5305.39 792.875   4
   5  -5  -4 6399.70 862.606   1
   5  -5  -4 6426.31 645.688   2
   5  -5  -3 1312.44 381.858   4
   5  -5  -3 1687.19 296.157   2
   5  -5  -3 1788.14 440.855   1
   5  -5  -2 5160.26 766.060   4
   5  -5  -2 5879.22 701.078   1
   5  -5  -2 6088.29 523.159   2
   5  -5  -1 3312.05 611.533   4
   5  -5  -1 3530.00 480.617   1
   5  -5  -1 3757.14 379.590   2
   5  -5   0 359.859 199.718   4
   5  -5   0 359.000 109.462   2
   5  -5   0 633.046 177.789   1
   5  -5   1 131.097 39.6320   1
   5  -5   1 149.308 85.6410   4
   5  -5   1 380.599 121.522   2
   5  -5   2 340.224 189.716   4
   5  -5   2 361.682 116.509   2
   5  -5   3-93.2657 164.573   4
  -5   5  -3 100.039 79.5249   3
   5  -5   3 84.0273 41.3272   2
   5  -5   4 374.464 210.566   4
  -5   5  -4 357.677 246.576   3
   5  -5   4 394.094 160.199   2
   5  -5   5 2042.97 515.417   4
  -5   5  -5 2295.44 611.976   3
   5  -5   6 3565.11 696.093   4
  -5   5  -6 3745.91 744.528   3
   5  -5   7 212.751 132.700   4
  -5   5  -7 329.052 209.755   3
   5  -5   8 76.2631 127.802   4
  -5   5  -8 83.2266 106.525   3
  -5   5  -9 2447.31 642.647   3
  -5   5 -10 1169.54 465.507   3
  -5   5 -11-141.585 169.697   3
   5  -4 -11 627.811 323.148   2
   5  -4 -10 108.361 105.652   2
   5  -4 -10 190.164 288.645   1
   5  -4  -9 461.506 249.731   2
   5  -4  -9 559.769 362.693   1
   5  -4  -8 1329.06 387.725   2
   5  -4  -8 963.721 526.030   1
   5  -4  -7 919.853 306.437   2
   5  -4  -7 679.357 418.970   1
   5  -4  -6-8.79994 74.1540   2
   5  -4  -6-110.340 227.303   1
   5  -4  -5 2729.18 466.197   2
   5  -4  -5 3582.97 721.562   1
   5  -4  -4 23074.7 1733.48   1
   5  -4  -4 21337.5 1246.56   2
   5  -4  -3 357.368 134.739   2
   5  -4  -3 125.275 148.938   1
  -5   4   3 63.2599 70.3146   2
   5  -4  -2 485.342 198.740   1
   5  -4  -2 426.251 200.522   4
   5  -4  -2 700.910 172.284   2
   5  -4  -1 4691.71 696.158   4
   5  -4  -1 6118.25 658.666   1
   5  -4  -1 6507.17 550.221   2
   5  -4   0 7177.82 857.280   4
   5  -4   0 7474.98 623.971   1
   5  -4   0 7798.56 572.648   2
   5  -4   1 9941.25 1034.82   4
   5  -4   1 11040.0 620.588   1
   5  -4   1 10711.3 683.103   2
   5  -4   2 119.936 157.736   4
   5  -4   2 156.683 94.6320   2
  -5   4  -3-253.802 182.595   3
   5  -4   3-70.8500 170.681   4
   5  -4   3 11.6369 48.4987   2
   5  -4   4 1096.31 329.839   4
  -5   4  -4 1212.50 374.761   3
   5  -4   5 25246.3 1771.42   4
  -5   4  -5 29339.1 1961.38   3
   5  -4   6 971.743 332.721   4
  -5   4  -6 1084.64 374.957   3
   5  -4   7 8.83666 207.736   4
  -5   4  -7-26.4236 147.703   3
   5  -4   8-9.95891 187.488   4
  -5   4  -8 116.794 160.640   3
   5  -4   9 1462.64 446.716   4
  -5   4  -9 1374.24 483.406   3
  -5   4 -10 1475.30 470.676   3
  -5   4 -11 54.9866 116.608   3
   5  -3 -11 103.906 147.722   2
   5  -3 -10 1594.57 681.121   1
   5  -3 -10 1183.30 424.872   2
   5  -3  -9 198.624 250.897   2
   5  -3  -9 179.720 118.733   1
   5  -3  -8 395.020 213.708   2
   5  -3  -8 52.0110 232.942   1
   5  -3  -7 33.0969 110.893   2
   5  -3  -7 479.754 322.998   1
   5  -3  -6 180.983 81.7603   2
   5  -3  -6 167.954 167.590   1
   5  -3  -5 1606.84 509.449   1
   5  -3  -5 1785.05 372.640   2
   5  -3  -4 1313.64 279.455   2
   5  -3  -4 1150.84 366.272   1
  -5   3   3 4594.24 540.090   2
   5  -3  -3 5126.66 755.598   1
   5  -3  -3 5223.23 576.179   2
   5  -3  -2 1955.35 318.095   2
   5  -3  -2 1749.98 387.196   1
  -5   3   2 2130.58 334.625   2
   5  -3  -1 93.4701 61.5249   2
   5  -3  -1 21.1131 60.3120   1
   5  -3   0 629.261 212.263   4
   5  -3   0 943.895 209.605   2
   5  -3   0 1040.13 246.586   1
   5  -3   1 459.938 122.443   4
   5  -3   1 737.853 175.681   2
   5  -3   1 865.651 176.500   1
   5  -3   2 4940.54 486.328   2
   5  -3   2 4304.97 649.119   4
   5  -3   3 1234.58 356.558   4
  -5   3  -3 1393.66 364.161   3
   5  -3   3 1149.37 245.236   2
   5  -3   4 126.037 169.325   4
  -5   3  -4-711.900 277.786   3
   5  -3   5 2134.83 485.523   4
  -5   3  -5 2742.21 548.434   3
   5  -3   6 425.308 232.737   4
  -5   3  -6 679.116 272.143   3
   5  -3   7 1769.90 461.132   4
  -5   3  -7 1922.06 446.487   3
   5  -3   8 364.359 170.565   4
  -5   3  -8 522.970 249.210   3
   5  -3   9 364.462 242.924   4
  -5   3  -9 278.072 228.439   3
  -5   3 -10 621.162 334.180   3
  -5   3 -10 201.691 257.345   5
  -5   3 -11 108.814 92.5777   5
  -5   3 -11 194.614 182.242   3
   5  -2 -11 246.077 216.093   2
   5  -2 -10-123.806 122.634   2
   5  -2 -10-153.472 117.147   1
   5  -2  -9-129.038 117.294   1
   5  -2  -9 472.542 250.268   2
   5  -2  -8 4424.78 731.678   2
   5  -2  -7 6032.64 802.449   2
   5  -2  -6-70.4442 172.454   2
   5  -2  -5 6850.65 746.799   2
   5  -2  -4-37.8826 116.361   2
  -5   2   3 5738.21 582.557   2
   5  -2  -3 6151.28 639.882   2
  -5   2   2 4591.21 527.078   2
   5  -2  -2 4069.06 485.874   2
   5  -2  -1 109.379 102.668   2
   5  -2   0-16.1723 92.1987   2
   5  -2   1-19.3481 90.8356   2
   5  -2   2 87.1587 114.128   4
   5  -2   2 442.853 101.508   1
   5  -2   2 365.013 148.219   2
   5  -2   3 10000.8 949.984   4
   5  -2   4 10935.6 1023.87   4
  -5   2  -4 12630.6 1103.50   3
   5  -2   5 783.777 269.861   4
  -5   2  -5 858.616 304.081   3
   5  -2   6 5916.57 766.358   4
  -5   2  -6 7315.72 835.148   3
   5  -2   7 5073.52 725.720   4
  -5   2  -7 5342.33 717.910   3
  -5   2  -7 6075.70 812.977   5
  -5   2  -8 141.682 114.458   5
   5  -2   8 125.161 85.6766   4
  -5   2  -8 196.892 136.121   3
   5  -2   9 4964.13 726.971   4
  -5   2  -9 6203.66 916.353   5
  -5   2  -9 5592.36 785.403   3
  -5   2 -10 5558.28 806.364   3
  -5   2 -10 5565.92 884.011   5
  -5   2 -11 2570.31 656.604   5
  -5   2 -11 2062.76 508.074   3
  -5   2 -12 136.787 105.733   5
   5  -1 -11 123.711 302.761   2
   5  -1 -11 410.094 435.358   1
   5  -1 -10 317.857 208.632   2
   5  -1  -9-245.955 235.239   2
   5  -1  -8 3954.86 699.198   2
   5  -1  -7 559.879 235.286   2
   5  -1  -6 2738.07 523.076   2
   5  -1  -5 159.999 136.649   2
   5  -1  -4 2120.73 399.317   2
  -5   1   3 18243.6 1098.60   2
   5  -1  -3 18695.0 1145.47   2
  -5   1   2 11955.9 851.044   2
   5  -1  -2 10529.2 792.892   2
  -5   1   1 29287.7 1349.73   2
   5  -1  -1 23905.1 1228.04   2
   5  -1   0 21678.4 1108.65   2
   5  -1   1 2552.83 450.865   3
   5  -1   1 1893.10 295.611   2
   5  -1   1 2348.84 379.352   5
   5  -1   2 6708.68 623.274   2
   5  -1   2 8872.11 821.850   3
   5  -1   3 30890.6 1628.21   4
   5  -1   3 23259.0 785.596   1
   5  -1   4 707.056 244.088   4
  -5   1  -4 1102.61 275.183   3
   5  -1   4 811.824 241.383   3
   5  -1   5 8809.60 878.097   4
  -5   1  -5 10236.5 895.009   3
   5  -1   5 10434.8 804.077   3
  -5   1  -5 9729.69 918.589   5
  -5   1  -6 82256.2 2840.30   3
  -5   1  -6 79544.5 3013.51   5
   5  -1   7 2246.02 474.355   4
  -5   1  -7 2911.28 470.485   3
  -5   1  -7 2786.89 523.018   5
   5  -1   8 1936.43 436.028   4
  -5   1  -8 2150.99 444.612   3
  -5   1  -8 2154.58 463.284   5
  -5   1  -8 1890.01 209.944   1
  -5   1  -9 398.521 119.508   5
   5  -1   9 599.037 250.711   4
  -5   1  -9 529.709 209.176   3
  -5   1 -10 427.151 178.041   5
  -5   1 -10 740.514 260.228   3
  -5   1 -11-109.078 161.895   5
  -5   1 -11 22.7578 51.2416   3
  -5   1 -12-26.8078 94.4250   5
   5   0 -11 753.035 385.525   2
   5   0 -10 701.242 349.473   2
   5   0  -9-21.5537 135.083   2
   5   0  -8 96.3245 130.475   2
   5   0  -7 357.642 235.722   2
   5   0  -6 1364.06 387.473   2
   5   0  -5 14992.2 1162.06   2
   5   0  -4 6867.42 743.441   2
   5   0  -3 1118.33 299.414   2
   5   0  -2 1546.23 303.730   2
  -5   0   2 2096.15 342.240   2
  -5   0   1 30079.6 1406.93   2
   5   0  -1 24677.8 1273.04   2
   5   0   0 32.0720 96.3584   2
   5   0   1 3821.40 443.642   2
   5   0   1 5388.21 610.416   3
   5   0   1 4684.63 501.104   5
   5   0   2 96332.8 2964.74   2
   5   0   2 116883. 3228.88   3
   5   0   2 111803. 3011.65   5
   5   0   2 101571. 2599.45   1
   5   0   3 42685.3 1678.24   5
   5   0   3 39253.9 1635.73   3
  -5   0  -4-74.7921 152.391   5
   5   0   4-25.7108 63.4288   4
   5   0   4 4.70106 59.5393   3
   5   0   4 45.5618 22.1184   1
  -5   0  -5 22724.3 1366.83   5
   5   0   5 18151.2 1225.86   4
  -5   0  -5 22755.7 1229.94   3
   5   0   5 22423.1 1100.26   3
   5   0   5 19316.4 799.401   1
  -5   0  -6 450.331 154.799   5
   5   0   6 859.142 286.168   4
  -5   0  -6 771.703 218.976   3
  -5   0  -6 495.645 115.577   1
  -5   0  -7 9928.84 949.163   5
   5   0   7 9598.64 899.441   4
  -5   0  -7 11650.7 862.608   3
  -5   0  -7 12190.7 656.539   1
  -5   0  -8 332.374 198.447   5
   5   0   8 162.916 155.362   4
  -5   0  -8 219.892 123.908   3
  -5   0  -8 107.993 98.2746   1
  -5   0  -9 3641.50 413.525   1
   5   0   9 3229.53 539.649   4
  -5   0  -9 3908.67 540.963   3
  -5   0  -9 3444.17 601.438   5
  -5   0 -10 874.444 329.778   5
  -5   0 -10 585.483 196.999   1
   5   0  10 796.235 281.323   4
  -5   0 -10 842.961 272.758   3
  -5   0 -11-99.4615 221.356   5
  -5   0 -11 233.013 103.204   3
  -5   0 -12 343.930 204.010   5
  -5   0 -13 262.362 230.706   5
   5   1 -11 481.941 381.701   2
   5   1 -10 86.9900 168.442   2
   5   1  -9 7947.83 1083.22   2
   5   1  -8 5587.61 865.436   2
   5   1  -7 14264.9 1286.44   2
   5   1  -6 4618.57 673.130   2
   5   1  -5 1777.18 431.758   2
   5   1  -4 1689.52 356.823   2
   5   1  -3 33.4133 67.8578   2
  -5  -1   2 10269.1 779.700   2
   5   1  -2 9211.42 780.019   2
  -5  -1   1 14823.9 946.892   2
   5   1  -1 12513.9 888.077   2
   5   1   0 16118.4 980.977   2
   5   1   0 15511.2 834.740   5
   5   1   1 16014.8 846.011   5
   5   1   1 15129.9 951.879   2
   5   1   2 3522.90 417.392   5
   5   1   2 3503.83 533.927   2
   5   1   2 4341.47 508.727   3
   5   1   2 3367.08 387.499   1
   5   1   3 8304.51 656.973   5
   5   1   3 7376.18 525.402   1
   5   1   3 6982.24 575.491   3
  -5  -1  -3 7237.82 628.634   5
  -5  -1  -4 430.024 108.448   5
   5   1   4 388.201 119.816   1
   5   1   4 374.567 118.106   3
  -5  -1  -5 2241.48 356.669   5
   5   1   5 1905.19 357.876   4
   5   1   5 2637.10 329.455   1
   5   1   5 2628.86 313.490   3
  -5  -1  -5 2329.36 295.929   1
  -5  -1  -6 1073.04 274.207   5
   5   1   6 1013.25 271.604   4
  -5  -1  -6 1302.61 228.877   1
   5   1   6 1080.65 223.836   1
   5   1   7 93.1320 62.8432   1
   5   1   7 208.300 143.593   4
  -5  -1  -7 170.994 83.8532   3
  -5  -1  -7 116.007 125.065   5
  -5  -1  -7 164.966 97.0158   1
  -5  -1  -8 7606.73 839.650   5
  -5  -1  -8 7828.99 646.668   1
   5   1   8 7032.34 741.395   4
  -5  -1  -8 8745.57 664.958   3
  -5  -1  -9 105.934 144.478   5
  -5  -1  -9-71.4843 137.209   1
   5   1   9-306.087 156.875   4
  -5  -1  -9 88.4291 62.9855   3
  -5  -1 -10 329.485 224.715   5
  -5  -1 -10 198.510 99.0766   1
   5   1  10-109.009 118.354   4
  -5  -1 -10 274.800 162.405   3
  -5  -1 -11 663.483 282.526   5
  -5  -1 -11 753.436 221.630   1
  -5  -1 -12 2642.51 614.068   5
  -5  -1 -13 1001.16 431.828   5
   5   2 -11-17.8714 163.001   2
   5   2 -10 1582.63 548.637   2
   5   2  -9 1505.71 498.055   2
   5   2  -8 719.624 300.023   2
   5   2  -7 3667.53 665.184   2
   5   2  -6 27067.4 1725.98   2
   5   2  -5 44079.5 2171.04   2
   5   2  -4 28533.4 1627.18   2
   5   2  -3 391.420 175.745   2
   5   2  -2 15.3764 51.4695   2
  -5  -2   2 47.1481 85.7013   2
   5   2  -1 902.482 238.591   2
  -5  -2   1 1024.10 240.513   2
   5   2   0 511.796 111.652   5
   5   2   0 518.640 184.954   2
  -5  -2   0 718.020 207.966   2
   5   2   1 3387.36 338.037   5
   5   2   1 2876.97 404.228   2
  -5  -2  -2 679.683 157.248   5
   5   2   2 905.371 212.847   1
   5   2   2 999.551 252.451   2
  -5  -2  -3 46530.6 1662.71   5
   5   2   3 52263.0 1730.48   1
   5   2   3 46276.8 1595.70   3
   5   2   4 8316.51 617.866   1
   5   2   4 6633.32 481.607   3
  -5  -2  -4 7328.02 573.107   1
  -5  -2  -4 7188.96 602.083   5
  -5  -2  -5 3675.81 471.174   5
   5   2   5 3070.37 430.517   4
   5   2   5 3748.45 419.488   1
   5   2   5 3455.27 299.537   3
  -5  -2  -5 3582.50 412.022   1
  -5  -2  -6 3285.54 458.747   5
  -5  -2  -6 3146.03 396.734   1
   5   2   6 2631.55 395.985   4
   5   2   6 3725.64 440.636   1
  -5  -2  -7 11309.4 913.423   5
  -5  -2  -7 10055.8 772.261   1
   5   2   7 9160.21 768.432   4
   5   2   7 12607.0 905.431   1
  -5  -2  -8 3857.91 499.128   1
   5   2   8 3687.62 500.043   4
  -5  -2  -8 3939.39 363.382   3
  -5  -2  -8 4108.88 596.827   5
   5   2   8 4238.88 533.092   1
  -5  -2  -9 3025.74 543.657   5
   5   2   9 2862.48 440.308   4
  -5  -2  -9 2622.63 439.938   1
  -5  -2  -9 2566.65 304.844   3
  -5  -2 -10 256.478 231.336   5
  -5  -2 -10 37.2595 151.356   1
  -5  -2 -10 208.115 98.2183   3
  -5  -2 -11 1265.39 438.124   5
  -5  -2 -11 852.506 280.780   1
  -5  -2 -12 3487.97 663.770   5
  -5  -2 -12 2843.59 561.003   1
  -5  -2 -13 675.915 338.770   5
  -5  -2 -13 35.0307 174.959   1
   5   3 -11 1813.45 612.558   2
   5   3 -10 1455.83 560.694   2
   5   3  -9 46.2269 117.836   2
   5   3  -8-66.2972 118.065   2
   5   3  -7 380.758 178.920   2
   5   3  -6 4033.40 658.284   2
   5   3  -5 3049.36 561.778   2
   5   3  -4 9533.92 919.855   2
   5   3  -3 210.863 69.3670   2
   5   3  -2 11310.3 907.671   2
   5   3  -1 813.115 113.275   5
   5   3  -1 602.578 177.796   2
  -5  -3   1 1178.69 259.452   2
   5   3   0 3957.44 482.085   2
  -5  -3   0 4980.81 534.021   2
   5   3   1 41359.9 1720.03   2
   5   3   1 47128.8 1803.46   1
  -5  -3  -2 5280.66 400.677   5
   5   3   2 6633.29 593.167   1
   5   3   2 5502.02 596.915   2
  -5  -3  -3 62837.1 1925.42   5
   5   3   3 76064.9 2306.77   1
  -5  -3  -4 16680.0 895.404   5
   5   3   4 14003.3 625.625   3
  -5  -3  -4 17259.0 986.669   1
  -5  -3  -5 62034.5 2132.91   1
  -5  -3  -5 60093.4 2081.52   5
  -5  -3  -6 19115.2 1121.53   1
   5   3   6 18134.7 1020.36   4
   5   3   7-31.7361 71.1467   4
  -5  -3  -7 61.9675 88.3006   1
   5   3   7 22.7844 60.3236   1
  -5  -3  -8 1631.27 364.716   1
   5   3   8 1925.95 324.387   4
  -5  -3  -9 1093.94 294.706   1
   5   3   9 1133.48 245.964   4
  -5  -3 -10 235.031 89.2033   1
  -5  -3 -11-68.5438 137.459   1
  -5  -3 -12 521.265 254.356   1
  -5  -3 -13 1168.90 427.278   1
  -5  -3 -14 1539.74 495.138   1
   5   4 -10 93.2672 204.637   2
   5   4  -9 246.331 268.063   2
   5   4  -8 2232.81 567.223   2
   5   4  -7 2343.51 577.012   2
   5   4  -6 293.619 224.042   2
   5   4  -5 2752.48 530.213   2
   5   4  -4 1610.69 358.748   2
   5   4  -3 953.450 250.122   2
   5   4  -3 955.373 105.962   5
   5   4  -2 35277.5 1710.63   2
   5   4  -1 66.7803 106.333   2
  -5  -4   1 307.853 141.460   2
   5   4   0 4316.40 519.542   2
  -5  -4   0 5642.03 574.486   2
   5   4   0 5268.16 604.284   1
   5   4   1 8.28192 96.7766   2
  -5  -4  -1 8.06594 16.8836   5
  -5  -4  -2 5586.26 382.014   5
   5   4   2 6972.94 664.395   1
   5   4   2 5452.30 598.127   2
   5   4   3 16855.5 1040.67   1
  -5  -4  -3 15008.4 976.050   1
   5   4   4 3816.01 499.789   1
  -5  -4  -4 3258.48 458.475   1
   5   4   5 356.313 165.297   1
  -5  -4  -5 283.412 153.703   1
  -5  -4  -6 19570.3 1204.01   1
   5   4   6 18435.1 964.466   4
  -5  -4  -7 26058.6 1451.23   1
   5   4   7 25998.0 1153.14   4
   5   4   8 163.767 72.8730   4
  -5  -4  -8-21.7738 161.376   1
  -5  -4  -9 4263.89 657.717   1
   5   4   9 5210.27 478.199   4
  -5  -4 -10 27.7720 160.413   1
  -5  -4 -11 273.277 183.307   1
  -5  -4 -12 4020.32 727.482   1
  -5  -4 -13 881.215 389.586   1
  -5  -4 -14 111.976 186.857   1
  -5  -4 -15 263.755 223.445   1
   5   5 -10-209.441 210.819   2
   5   5  -9 7453.27 1121.92   2
   5   5  -8 1233.08 422.606   2
   5   5  -7 116.331 79.6140   5
   5   5  -7 63.9701 173.133   2
   5   5  -6 2724.71 329.879   5
   5   5  -6 3934.35 693.475   2
   5   5  -5 2805.21 285.120   5
   5   5  -5 3962.76 632.349   2
   5   5  -4 211.206 102.146   2
   5   5  -3 1894.19 377.942   2
   5   5  -2 14962.1 1083.37   2
   5   5  -1 39691.3 1836.20   2
   5   5   0 1576.95 289.392   2
  -5  -5   0 1848.39 323.810   2
  -5  -5  -1 6721.01 304.782   5
   5   5   1 7267.44 688.911   2
   5   5   1 8644.76 797.524   1
   5   5   2 990.167 279.662   1
   5   5   2 686.841 200.299   2
   5   5   3 7252.65 720.012   1
  -5  -5  -3 5826.53 625.577   1
   5   5   4 10341.3 887.443   1
  -5  -5  -4 9113.20 797.726   1
  -5  -5  -5 2908.53 457.158   1
  -5  -5  -6 9743.89 882.769   1
  -5  -5  -7 3761.71 552.017   1
   5   5   7 3634.01 355.203   4
   5   5   8 2608.79 287.133   4
  -5  -5  -8 2561.56 486.967   1
  -5  -5  -9 1059.38 345.125   1
  -5  -5 -10 160.756 93.2443   1
  -5  -5 -11-66.1598 164.013   1
  -5  -5 -12-33.2480 203.270   1
  -5  -5 -13 571.422 340.407   1
  -5  -5 -14-173.847 179.629   1
  -5  -5 -15 387.011 194.999   1
   5   6 -10 137.450 221.664   2
   5   6  -9 193.615 232.088   2
   5   6  -8-16.1225 205.100   2
   5   6  -7 108.822 175.824   2
   5   6  -6 16769.0 1447.78   2
   5   6  -5 2746.62 554.861   2
   5   6  -4 1589.27 376.952   2
   5   6  -3 5444.05 704.979   2
   5   6  -2 7927.53 794.827   2
   5   6  -1 3035.88 470.321   2
   5   6   0 1634.29 323.623   2
   5   6   1 2803.04 420.177   2
   5   6   2 8384.85 750.028   2
   5   6   3 61870.5 2289.50   2
  -5  -6  -3 59824.0 2361.27   1
   5   6   4 689.719 148.184   3
  -5  -6  -4 614.421 262.875   1
   5   6   5 90.6034 37.9621   3
  -5  -6  -5 72.4468 51.7742   1
  -5  -6  -6 3998.59 582.193   1
  -5  -6  -7 7618.19 838.190   1
   5   6   7 7773.38 447.792   4
  -5  -6  -8 554.535 266.985   1
   5   6   8 370.024 74.1034   4
  -5  -6  -9-70.4667 204.315   1
  -5  -6 -10-270.854 277.680   1
  -5  -6 -11 2337.11 579.988   1
  -5  -6 -12 4086.42 815.388   1
  -5  -6 -13 407.951 213.059   1
  -5  -6 -14 478.339 301.557   1
   5   7  -9 134.704 174.474   2
   5   7  -8 163.092 137.245   2
   5   7  -7 129.301 131.631   2
   5   7  -6 3617.88 688.435   2
   5   7  -5 303.989 134.160   2
   5   7  -4 638.285 235.606   2
   5   7  -3 690.320 237.921   2
   5   7  -2 1845.20 385.704   2
   5   7  -1 1746.67 366.930   2
  -5  -7   0 3976.89 230.872   5
   5   7   0 8221.75 770.757   2
   5   7   1 17466.7 1144.12   2
   5   7   2 6671.96 672.256   2
   5   7   3 876.187 196.717   3
  -5  -7  -3 1451.14 346.433   1
   5   7   3 1122.57 282.621   2
   5   7   4 10805.5 697.404   3
  -5  -7  -4 12368.3 1042.41   1
   5   7   5 2297.20 277.771   3
  -5  -7  -5 2478.10 475.723   1
  -5  -7  -6 5000.71 699.567   1
  -5  -7  -7 29188.1 1707.65   1
   5   7   7 11563.2 426.544   4
  -5  -7  -8 8926.89 994.809   1
  -5  -7  -9 8348.97 1020.10   1
  -5  -7 -10 2025.58 522.241   1
  -5  -7 -11 476.143 215.626   1
  -5  -7 -12 68.2254 135.542   1
  -5  -7 -13 1433.53 546.672   1
  -5  -7 -14 963.216 441.131   1
   5   8  -9-58.6699 240.618   2
   5   8  -8 206.596 197.886   2
   5   8  -7-75.0052 110.808   2
   5   8  -6 49.3531 157.303   2
   5   8  -5 7517.15 943.788   2
   5   8  -4 27809.7 1777.47   2
   5   8  -3 22247.5 1512.96   2
   5   8  -2 27761.2 1633.32   2
   5   8  -1 9389.86 875.638   2
  -5  -8   0 101.109 33.2949   5
   5   8   0 78.1549 78.0073   2
   5   8   1 1173.05 278.474   2
   5   8   2-220.865 214.873   2
   5   8   2 21.0925 40.9084   3
   5   8   3 3917.70 493.005   3
   5   8   3 3579.76 503.051   2
  -5  -8  -3 4141.91 615.924   1
   5   8   4 66048.7 2463.82   2
   5   8   4 59309.4 2121.74   3
  -5  -8  -4 63413.3 2688.61   1
   5   8   5 1930.90 314.337   3
  -5  -8  -5 2068.60 450.892   1
  -5  -8  -6 8785.26 973.065   1
  -5  -8  -7 2881.00 570.665   1
  -5  -8  -8-132.216 185.502   1
  -5  -8  -9 1299.22 393.345   1
  -5  -8 -10 4985.40 848.833   1
  -5  -8 -11 305.006 179.438   1
  -5  -8 -12-9.02960 145.958   1
  -5  -8 -13 1672.73 556.550   1
   5   9  -9 189.127 198.962   2
   5   9  -8 917.464 379.751   2
   5   9  -7 738.757 351.433   2
   5   9  -6 88.5362 91.0017   2
   5   9  -5 2987.55 605.144   2
   5   9  -4 1823.52 432.454   2
   5   9  -3 4603.61 680.601   2
   5   9  -2 5491.36 718.222   2
   5   9  -1 34086.8 1788.58   2
   5   9   0 38372.3 1801.72   2
  -5  -9   0 26896.7 1094.56   5
   5   9   1 2871.94 446.306   2
   5   9   1 2180.82 426.948   3
   5   9   2-229.115 173.103   2
   5   9   2-27.7121 109.749   3
   5   9   3 14404.5 1026.25   2
   5   9   3 12855.6 1027.73   3
  -5  -9  -3 14901.5 1247.46   1
   5   9   4 213.325 98.6247   3
   5   9   4 137.351 74.5424   2
  -5  -9  -4 66.4455 200.974   1
   5   9   5 3963.41 560.251   2
   5   9   5 2722.90 318.258   4
   5   9   5 3671.14 489.585   3
  -5  -9  -5 3945.58 648.852   1
  -5  -9  -6 7784.75 939.729   1
   5   9   6 6748.92 652.859   3
  -5  -9  -7 1096.02 359.885   1
  -5  -9  -8 30.7215 175.016   1
  -5  -9  -9 813.727 335.589   1
  -5  -9 -10-460.617 268.708   1
  -5  -9 -11 278.645 163.235   1
  -5  -9 -12 513.588 389.802   1
   5  10  -8 502.593 294.773   2
   5  10  -7-97.7741 136.912   2
   5  10  -6 280.299 277.070   2
   5  10  -5 2644.56 569.089   2
   5  10  -4 407.173 214.875   2
   5  10  -3 6038.46 772.953   2
   5  10  -2 2560.34 467.101   2
   5  10  -1 2975.11 604.708   3
   5  10  -1 3722.64 570.848   2
   5  10   0-104.103 165.230   2
   5  10   0 191.191 145.286   3
   5  10   1 8303.56 949.231   3
   5  10   1 9532.10 844.099   2
   5  10   2 21260.6 1529.96   3
   5  10   2 25563.1 1433.11   2
   5  10   3 42526.7 1897.82   2
   5  10   3 36323.0 1999.13   3
  -5 -10  -3 38798.6 2186.63   1
   5  10   4 1432.61 345.618   3
   5  10   4 1834.29 340.893   2
  -5 -10  -4 1699.23 450.278   1
   5  10   5 257.039 132.809   3
   5  10   5 265.105 112.662   2
  -5 -10  -5 269.919 164.145   1
  -5 -10  -6 12154.6 1229.57   1
   5  10   6 9958.38 901.455   3
   5  10   6 11978.2 1015.08   2
  -5 -10  -7 2196.73 554.939   1
  -5 -10  -8 969.941 400.441   1
  -5 -10  -9-44.9268 96.9770   1
  -5 -10 -10 1153.84 441.250   1
  -5 -10 -11 3549.46 805.793   1
   5  11  -5 976.761 412.541   3
   5  11  -4 568.675 313.381   3
   5  11  -3 1494.32 371.408   2
   5  11  -3 1093.15 448.284   3
   5  11  -2 6038.06 953.062   3
   5  11  -2 6638.08 778.741   2
   5  11  -1 8458.73 1094.75   3
   5  11  -1 9581.12 930.400   2
   5  11   0 626.345 229.761   2
   5  11   0 629.004 278.279   3
   5  11   1 1155.08 288.633   2
   5  11   1 868.423 319.930   3
   5  11   2 40.9869 66.9636   2
   5  11   2-23.3163 143.005   3
   5  11   3 349.502 166.167   2
   5  11   3 395.227 277.169   3
  -5 -11  -3 472.748 257.290   1
   5  11   4 243.815 173.212   3
   5  11   4 312.120 168.172   2
  -5 -11  -4 175.161 134.363   1
   5  11   5-76.6659 56.5881   3
   5  11   5-82.0399 78.7454   2
  -5 -11  -5-11.8277 66.8883   1
   5  11   6 428.550 142.593   3
   5  11   6 700.991 221.194   2
  -5 -11  -6 875.751 355.010   1
   5  11   7 2160.92 443.813   2
  -5 -11  -7 2579.15 604.775   1
  -5 -11  -8 2220.47 592.499   1
  -5 -11  -9 312.644 226.573   1
  -5 -11 -10 391.195 239.993   1
   5  12  -3 602.651 328.172   3
   5  12  -2 246.900 110.376   3
   5  12  -1 88.0054 118.053   3
   5  12   0 258.612 154.410   3
   5  12   1 196.112 126.596   3
   5  12   2 1159.88 414.150   3
   5  12   3 3901.06 743.486   3
   5  12   4 635.869 290.321   3
  -5 -12  -4 924.931 362.364   1
   5  12   5 2540.73 539.921   3
  -5 -12  -5 4677.82 814.926   1
  -5 -12  -6-61.8255 239.010   1
  -5 -12  -7 901.193 444.830   1
  -5 -12  -8 1367.98 478.735   1
   5  13  -1 5842.88 1044.85   3
   5  13   0 1193.82 451.371   3
   5  13   1 1113.49 416.145   3
   5  13   2 303.392 220.865   3
   5  13   3 1801.44 531.953   3
   5  13   4 102.621 132.409   3
  -5 -13  -4 408.742 184.109   1
  -5 -13  -5 2453.84 619.207   1
  -5 -13  -6 275.268 275.099   1
   5  14   1 1816.21 620.100   3
   5  14   2 813.342 422.359   3
   5  14   3-300.064 232.272   3
   6  -8  -3 240.488 271.951   4
   6  -8  -2 3.87118 156.648   4
   6  -8  -1-29.8304 88.7254   4
   6  -8   0 88.8890 140.897   4
   6  -8   1-58.2334 118.089   4
   6  -7  -7 253.920 229.791   1
   6  -7  -6 303.309 229.706   1
   6  -7  -5 742.556 342.018   4
   6  -7  -4 14.5631 103.670   4
   6  -7  -3 257.350 236.484   4
   6  -7  -2 318.565 218.874   4
   6  -7  -1 2922.99 681.216   4
   6  -7   0 533.717 297.243   4
   6  -7   1-416.220 262.373   4
   6  -7   2 532.096 291.586   4
   6  -7   3 1569.24 485.790   4
   6  -7   4 272.189 244.663   4
   6  -6  -8 176.513 208.878   1
   6  -6  -7 103.347 157.973   1
   6  -6  -6 256.448 255.264   4
   6  -6  -6 709.975 347.613   1
   6  -6  -5 1743.95 503.812   4
   6  -6  -5 2360.27 611.711   1
   6  -6  -4 3520.06 721.657   4
   6  -6  -4 3979.73 742.985   1
   6  -6  -3 247.369 223.970   1
   6  -6  -3 128.297 146.428   4
   6  -6  -2 2345.22 595.606   4
   6  -6  -1 713.435 303.941   4
   6  -6   0-119.076 130.932   4
   6  -6   1 2507.88 598.377   4
   6  -6   2 2454.75 600.333   4
   6  -6   3 96.1346 120.005   4
   6  -6   4 941.369 406.275   4
   6  -6   5 9578.04 1224.18   4
  -6   6  -5 10652.3 1405.92   3
   6  -6   6 360.908 203.745   4
  -6   6  -6 614.475 371.722   3
  -6   6  -7 760.900 361.225   3
  -6   6  -8 60.5063 133.399   3
   6  -5  -8-163.358 195.632   1
   6  -5  -7 564.553 381.155   1
   6  -5  -6-117.532 108.966   1
   6  -5  -5-146.872 152.258   4
   6  -5  -5-336.262 229.076   1
   6  -5  -4 1437.37 439.202   4
   6  -5  -4 1951.18 517.847   1
   6  -5  -3 33.2886 174.367   4
   6  -5  -3 230.413 202.871   1
   6  -5  -2 477.469 234.747   4
   6  -5  -2 461.521 216.400   1
   6  -5  -1 200.137 164.950   1
   6  -5  -1 61.4800 106.921   4
   6  -5   0-38.9386 72.3497   4
   6  -5   1 5068.81 842.051   4
   6  -5   2 3664.25 713.023   4
   6  -5   3 8506.10 1089.85   4
   6  -5   4 8964.53 1114.67   4
   6  -5   5 1597.82 537.895   4
  -6   5  -5 1423.19 505.359   3
   6  -5   6 1294.54 440.575   4
  -6   5  -6 1505.67 500.785   3
   6  -5   7 1418.89 439.810   4
  -6   5  -7 1232.01 455.055   3
   6  -5   8-143.592 205.455   4
  -6   5  -8-152.561 179.238   3
  -6   5  -9 243.222 184.559   3
  -6   5 -10 157.008 181.785   3
   6  -4 -10-89.1805 131.187   2
   6  -4  -9-7.38167 67.5927   2
   6  -4  -9 41.4020 130.943   1
   6  -4  -8 559.055 302.465   2
   6  -4  -8 113.191 148.042   1
   6  -4  -7 651.845 258.302   2
   6  -4  -7 681.016 422.835   1
   6  -4  -6 342.403 151.044   2
   6  -4  -6 853.654 409.207   1
   6  -4  -5 235.539 182.371   2
   6  -4  -5-129.064 202.846   1
   6  -4  -4-62.4964 70.0541   2
   6  -4  -4 204.341 118.069   1
   6  -4  -3 61.0662 65.4081   2
   6  -4  -3-90.9339 115.809   1
   6  -4  -2 1968.01 507.469   4
   6  -4  -2 2379.16 497.140   1
   6  -4  -2 2438.75 383.151   2
   6  -4  -1 8359.52 1036.09   4
   6  -4  -1 10272.5 907.493   1
   6  -4  -1 10551.0 778.117   2
   6  -4   0 7899.68 1000.36   4
   6  -4   0 8649.24 722.948   1
   6  -4   0 8152.35 650.991   2
   6  -4   1 1727.54 456.107   4
   6  -4   1 1870.43 271.174   1
   6  -4   1 1635.30 269.855   2
   6  -4   2 1271.58 405.766   4
   6  -4   2 1227.73 249.551   2
   6  -4   3 639.952 298.810   4
   6  -4   3 845.406 209.855   2
   6  -4   4 37.6106 73.3425   4
   6  -4   4 178.812 70.4566   2
   6  -4   5 3983.79 725.784   4
  -6   4  -5 4556.85 830.644   3
   6  -4   6 18183.5 1619.11   4
  -6   4  -6 20361.1 1774.92   3
   6  -4   7 149.404 194.839   4
  -6   4  -7 420.017 315.571   3
   6  -4   8 627.078 299.756   4
  -6   4  -8 668.363 344.687   3
   6  -4   9 2768.62 643.199   4
  -6   4  -9 2132.65 583.676   3
  -6   4 -10 1140.00 476.967   3
   6  -3 -10 279.115 215.750   2
   6  -3  -9 103.139 109.045   2
   6  -3  -9 240.329 119.953   1
   6  -3  -8 200.772 198.127   2
   6  -3  -8-138.667 321.244   1
   6  -3  -7 68.6366 97.0153   2
   6  -3  -7-70.0587 133.479   1
   6  -3  -6 1234.24 358.241   2
   6  -3  -6 1287.01 518.912   1
   6  -3  -5 4353.51 811.098   1
   6  -3  -5 4356.57 620.412   2
   6  -3  -4 34663.4 2234.09   1
   6  -3  -4 32947.8 1698.43   2
   6  -3  -3 1975.15 376.875   2
   6  -3  -3 2101.56 516.247   1
   6  -3  -2 20059.2 1458.22   1
   6  -3  -2 20000.6 1184.98   2
   6  -3  -1 17306.7 1220.75   1
   6  -3  -1 15643.9 988.394   2
   6  -3   0 3414.11 630.432   4
   6  -3   0 4311.67 535.323   1
   6  -3   0 3608.39 443.684   2
   6  -3   1 1673.72 472.464   4
   6  -3   1 2174.32 316.196   1
   6  -3   1 2107.05 313.669   2
   6  -3   2 15873.4 948.223   2
   6  -3   2 13959.3 1273.52   4
   6  -3   3 25717.4 1318.56   2
   6  -3   3 21611.4 1624.36   4
   6  -3   4 3344.78 469.347   2
   6  -3   4 2824.74 601.559   4
   6  -3   5 5721.46 830.503   4
  -6   3  -5 6415.83 893.996   3
   6  -3   6 3727.18 693.800   4
  -6   3  -6 4691.70 788.948   3
   6  -3   7 2017.76 521.127   4
  -6   3  -7 2523.30 585.337   3
   6  -3   8-27.9187 124.729   4
  -6   3  -8 71.9730 145.096   3
   6  -3   9 190.367 110.617   4
  -6   3  -9 21.1221 77.5008   3
   6  -3  10 338.751 215.923   4
  -6   3 -10 66.4071 111.906   3
   6  -2 -10 50.2013 146.674   2
   6  -2  -9 152.333 139.427   2
   6  -2  -9 248.780 291.735   1
   6  -2  -8 2265.84 567.332   2
   6  -2  -8 2911.89 787.584   1
   6  -2  -7 486.594 259.938   2
   6  -2  -6-70.4635 156.817   2
   6  -2  -5-94.9889 178.352   2
   6  -2  -4 2372.19 450.494   2
   6  -2  -3 1038.56 299.690   2
   6  -2  -2 17405.0 1128.25   2
   6  -2  -1 1776.44 329.240   2
   6  -2   0 553.376 171.180   2
   6  -2   1 1937.05 339.108   2
   6  -2   2 137.821 157.582   4
   6  -2   2 414.113 166.373   2
   6  -2   3 70.0465 104.963   4
   6  -2   3 30.2744 22.4479   1
   6  -2   3 26.2799 16.5582   1
   6  -2   3-23.3540 110.033   2
   6  -2   4 650.809 268.806   4
   6  -2   5 9.11962 160.342   4
   6  -2   6 97.4615 170.953   4
  -6   2  -6 197.121 208.859   3
   6  -2   7 1599.54 444.001   4
  -6   2  -7 1984.55 486.258   3
   6  -2   8 3169.98 664.634   4
  -6   2  -8 3657.65 640.646   3
   6  -2   9 2370.65 548.397   4
  -6   2  -9 2549.19 548.662   3
  -6   2  -9 2650.48 601.883   5
  -6   2 -10 1721.19 513.293   5
   6  -2  10 1954.32 489.555   4
  -6   2 -10 1043.36 347.363   3
  -6   2 -11-109.768 228.493   5
   6  -1 -10 76.4735 148.495   2
   6  -1  -9 369.059 206.190   2
   6  -1  -8 130.355 150.358   2
   6  -1  -7 553.040 269.800   2
   6  -1  -6-16.1965 133.043   2
   6  -1  -5 2196.53 454.376   2
   6  -1  -4 2074.64 420.922   2
   6  -1  -3 6849.12 747.570   2
   6  -1  -2 16921.1 1113.17   2
   6  -1  -1 878.024 245.840   2
   6  -1   0 486.982 126.556   2
   6  -1   1 3601.47 463.794   2
   6  -1   2 3378.85 460.459   2
   6  -1   3 3473.61 302.026   1
   6  -1   3 3680.34 509.035   2
   6  -1   3 3543.13 594.437   4
   6  -1   4 26.9007 18.8401   1
   6  -1   4 67.1980 113.707   4
   6  -1   5 395.848 199.821   4
   6  -1   6 28988.4 1821.39   4
  -6   1  -6 36405.0 1901.64   3
   6  -1   7 5354.15 763.342   4
  -6   1  -7 6505.06 791.146   3
  -6   1  -7 6049.69 833.416   5
   6  -1   8 6762.47 866.031   4
  -6   1  -8 7168.57 834.089   3
  -6   1  -8 6042.68 864.911   5
  -6   1  -9 423.811 256.092   5
   6  -1   9 240.141 163.481   4
  -6   1  -9 378.203 177.326   3
  -6   1 -10-16.4080 146.032   5
   6  -1  10-27.6988 98.4667   4
  -6   1 -10-245.901 163.044   3
  -6   1 -11 1050.60 389.397   5
  -6   1 -12 3544.22 784.675   5
   6   0 -10 466.156 286.951   2
   6   0  -9 98.6577 98.0031   2
   6   0  -8 1105.58 431.016   2
   6   0  -7-110.880 233.311   2
   6   0  -6 75.3190 83.8913   2
   6   0  -5 752.227 255.859   2
   6   0  -4 0.29498 103.807   2
   6   0  -3 1051.69 288.809   2
   6   0  -2 1796.82 360.343   2
   6   0  -1 40553.5 1837.28   2
   6   0   0 3230.76 454.301   5
   6   0   0 3768.27 550.815   2
   6   0   1 744.908 190.795   5
   6   0   1 938.262 240.931   2
   6   0   2 2480.47 443.825   3
   6   0   2 2405.65 385.509   2
   6   0   2 2818.13 342.927   1
   6   0   3 3208.68 337.250   1
   6   0   3 3282.35 468.884   2
   6   0   3 3903.53 545.790   3
   6   0   4 114.280 65.6643   4
   6   0   4 197.226 86.1127   1
   6   0   4-37.5032 82.5756   3
   6   0   5 717.115 281.483   4
   6   0   5 819.049 144.765   1
   6   0   5 1026.68 249.177   3
  -6   0  -6 3591.71 584.589   5
   6   0   6 3390.79 592.746   4
   6   0   6 3711.80 472.771   3
   6   0   6 3024.89 304.402   1
  -6   0  -7 988.238 320.389   5
   6   0   7 1275.58 363.882   4
  -6   0  -7 1851.39 386.645   3
  -6   0  -8 6360.10 818.836   5
   6   0   8 5200.59 735.082   4
  -6   0  -8 6533.59 733.361   3
  -6   0  -9-80.7539 82.0044   5
   6   0   9-159.188 133.156   4
  -6   0 -10 825.528 276.763   5
   6   0  10 962.387 326.970   4
  -6   0 -10 1189.51 317.553   3
  -6   0 -11 1180.89 389.241   5
  -6   0 -12 380.331 246.571   5
   6   1 -10 214.189 204.461   2
   6   1  -9-171.151 196.375   2
   6   1  -8 300.246 254.038   2
   6   1  -7 67.9841 162.452   2
   6   1  -6 273.783 92.9807   2
   6   1  -5-73.1808 203.340   2
   6   1  -4 329.487 163.869   2
   6   1  -3 7293.95 781.882   2
   6   1  -2 7042.02 730.424   2
   6   1  -1 9010.78 815.444   2
   6   1   0 9646.91 707.685   5
   6   1   0 8724.59 797.046   2
   6   1   1 22335.9 1118.29   5
   6   1   1 19221.0 1159.32   2
   6   1   2 25697.4 1250.19   5
   6   1   2 21168.2 1259.51   2
   6   1   2 27429.2 1456.00   3
   6   1   2 23516.4 1145.69   1
   6   1   3 8414.65 705.511   5
   6   1   3 7638.17 589.990   1
   6   1   3 7557.17 698.250   3
   6   1   3 6419.75 658.205   2
   6   1   4 1800.38 269.652   1
   6   1   4 1837.89 330.230   3
  -6  -1  -4 1904.61 363.890   5
  -6  -1  -5 284.125 108.636   5
   6   1   5 134.211 100.424   4
   6   1   5 180.458 103.240   3
   6   1   5 261.033 93.3090   1
  -6  -1  -6 7655.46 799.954   5
   6   1   6 6814.45 780.576   4
   6   1   6 8375.23 614.424   1
   6   1   6 8505.99 639.843   3
  -6  -1  -7 30392.0 1725.99   5
   6   1   7 33924.6 1397.66   1
  -6  -1  -7 34669.5 1357.10   1
  -6  -1  -8 7367.29 847.931   5
   6   1   8 7235.11 818.115   4
  -6  -1  -8 9141.60 676.536   1
  -6  -1  -9-107.434 113.783   5
   6   1   9 111.614 103.303   4
  -6  -1  -9 276.477 153.994   3
  -6  -1  -9 106.153 70.6756   1
  -6  -1 -10 5854.95 807.418   5
  -6  -1 -10 6251.50 623.105   1
   6   1  10 5628.85 743.278   4
  -6  -1 -11 1732.66 467.544   5
   6   1  11 1687.29 398.425   4
  -6  -1 -12 107.032 138.118   5
   6   2 -10 305.424 312.519   2
   6   2  -9 815.884 378.976   2
   6   2  -8 3921.40 745.190   2
   6   2  -7 42.1978 113.747   2
   6   2  -6 7618.33 948.818   2
   6   2  -5 279.807 162.426   2
   6   2  -4 62.2395 130.211   2
   6   2  -3 2870.69 471.124   2
   6   2  -2 2404.88 416.661   2
   6   2  -1 25591.8 1444.60   2
   6   2  -1 24943.3 1071.81   5
   6   2   0 5613.19 632.046   2
   6   2   0 5390.17 459.442   5
   6   2   1-12.3191 140.187   2
   6   2   1 111.959 79.4291   5
   6   2   2 41547.9 1539.56   5
   6   2   2 38711.4 1613.90   1
   6   2   3 7366.09 725.838   2
   6   2   3 9214.14 724.996   3
   6   2   3 8560.07 693.313   1
  -6  -2  -4 8728.08 737.556   5
   6   2   4 10170.4 729.966   1
   6   2   4 9176.23 669.049   3
  -6  -2  -5-76.3960 166.841   5
   6   2   5 106.478 98.0206   4
   6   2   5 92.6807 59.1822   3
   6   2   5 131.267 88.4091   1
   6   2   6 8634.35 829.095   4
   6   2   6 12541.6 864.111   1
  -6  -2  -6 10369.0 862.083   5
  -6  -2  -6 10981.2 771.525   1
  -6  -2  -7 8631.92 820.763   5
   6   2   7 8039.00 804.713   4
   6   2   7 9578.19 775.411   1
  -6  -2  -7 9493.73 740.713   1
  -6  -2  -8 22699.6 1217.22   1
  -6  -2  -8 19462.4 1360.88   5
   6   2   8 19156.3 1267.30   4
   6   2   8 21363.7 1242.99   1
  -6  -2  -9 7378.05 853.037   5
   6   2   9 7630.44 808.045   4
  -6  -2  -9 7871.57 745.134   1
  -6  -2 -10 3475.85 507.499   1
  -6  -2 -10 2119.65 515.382   5
   6   2  10 2129.88 417.507   4
  -6  -2 -11 632.629 338.315   5
  -6  -2 -11 227.271 93.1774   1
  -6  -2 -12 1994.38 513.403   5
  -6  -2 -13 2379.25 611.338   5
   6   3 -10 335.823 207.516   2
   6   3  -9-155.798 229.598   2
   6   3  -8 197.554 212.551   2
   6   3  -7-357.782 221.734   2
   6   3  -6 2619.99 555.131   2
   6   3  -5 125.810 134.005   2
   6   3  -4 906.382 303.213   2
   6   3  -3 765.385 190.593   2
   6   3  -2 1515.40 338.848   2
   6   3  -1 8053.81 468.977   5
   6   3  -1 8732.67 833.791   2
   6   3   0 596.971 135.435   5
   6   3   0 688.258 219.076   2
   6   3   1 5372.37 615.494   2
   6   3   1 6562.90 672.550   1
   6   3   2 2311.45 409.337   2
   6   3   2 2921.88 427.333   1
  -6  -3  -3 32948.6 1361.72   5
   6   3   3 30691.7 1584.43   2
  -6  -3  -4 1012.66 223.039   5
   6   3   4 1207.39 281.788   1
   6   3   4 1198.89 216.441   3
  -6  -3  -5 8465.44 716.342   5
   6   3   5 10390.7 827.875   1
   6   3   5 8299.48 498.160   3
  -6  -3  -5 7739.53 685.548   1
  -6  -3  -6 23965.4 1327.29   5
   6   3   6 21823.9 1293.84   4
  -6  -3  -6 26514.7 1343.19   1
  -6  -3  -7 1013.20 324.120   5
   6   3   7 703.415 226.879   4
   6   3   7 1021.15 259.298   1
  -6  -3  -7 870.521 241.495   1
  -6  -3  -8 3950.36 596.123   5
  -6  -3  -8 4815.03 605.131   1
   6   3   8 4784.66 584.593   4
  -6  -3  -9 8493.56 894.044   5
  -6  -3  -9 8691.44 833.203   1
   6   3   9 8771.76 798.810   4
  -6  -3 -10 4977.83 714.330   5
  -6  -3 -10 5127.56 653.023   1
   6   3  10 4483.31 565.580   4
  -6  -3 -11 5144.97 763.400   5
  -6  -3 -11 5065.96 691.697   1
  -6  -3 -12 3666.86 738.259   5
  -6  -3 -12 3078.28 554.308   1
  -6  -3 -13 338.970 264.639   5
   6   4 -10 2609.16 750.421   2
   6   4  -9 290.108 230.603   2
   6   4  -8 1052.76 434.695   2
   6   4  -7 2364.18 602.386   2
   6   4  -6 316.638 153.414   2
   6   4  -5-36.4050 225.348   2
   6   4  -4-187.688 161.595   2
   6   4  -3 1381.42 377.381   2
   6   4  -2 8858.47 884.188   2
   6   4  -1 12364.4 1011.14   2
   6   4   0 35733.3 1754.88   2
   6   4   1 39707.5 1812.16   2
   6   4   2 11551.7 922.163   1
   6   4   2 10351.1 896.312   2
  -6  -4  -2 10518.3 600.839   5
   6   4   3 1495.83 342.083   1
  -6  -4  -3 1087.01 199.080   5
   6   4   3 1102.41 270.750   2
  -6  -4  -4 3638.33 412.219   5
   6   4   4 4152.78 551.331   1
  -6  -4  -5 130.408 139.288   5
   6   4   5 32.9023 24.5681   3
  -6  -4  -5-12.3507 54.8475   1
  -6  -4  -6 3829.72 504.569   5
  -6  -4  -6 3659.39 523.039   1
   6   4   7 52312.7 1991.17   4
  -6  -4  -7 57766.4 2273.87   1
  -6  -4  -8 1166.99 337.567   1
   6   4   8 1301.38 278.145   4
  -6  -4  -9 3865.55 589.964   1
   6   4   9 3918.75 490.191   4
  -6  -4 -10 539.766 199.711   1
   6   4  10 400.586 143.552   4
  -6  -4 -11 181.941 72.1572   1
  -6  -4 -12 67.1015 62.7529   1
  -6  -4 -13 483.734 286.457   1
   6   5  -9 447.737 281.431   2
   6   5  -8-152.960 244.439   2
   6   5  -7 61.0766 164.157   2
   6   5  -6 1928.92 506.926   2
   6   5  -5 997.503 139.741   5
   6   5  -5 2285.39 528.233   2
   6   5  -4 7966.46 939.902   2
   6   5  -3 7077.90 833.959   2
   6   5  -2 16296.2 1232.48   2
   6   5  -1 5609.52 695.446   2
   6   5   0 2967.72 485.089   2
   6   5   1 331.199 114.216   2
  -6  -5  -2 9355.15 501.288   5
   6   5   2 10764.2 920.056   2
  -6  -5  -3 16566.8 794.204   5
   6   5   3 17159.5 1186.66   2
  -6  -5  -4 23637.2 1369.70   1
   6   5   5 1314.25 153.772   3
  -6  -5  -5 4980.12 611.503   1
  -6  -5  -6 15644.1 1151.55   1
  -6  -5  -7 43134.1 2041.28   1
   6   5   7 42004.8 1641.70   4
  -6  -5  -8 2949.53 512.919   1
   6   5   8 2877.88 370.773   4
  -6  -5  -9 212.508 175.239   1
   6   5   9 230.750 123.001   4
  -6  -5 -10 7269.03 882.597   1
   6   5  10 7504.22 587.142   4
  -6  -5 -11 703.408 283.169   1
  -6  -5 -12-159.075 208.424   1
  -6  -5 -13 1762.02 519.341   1
  -6  -5 -14 51.2884 110.485   1
   6   6  -9 436.249 360.583   2
   6   6  -8 1357.03 500.742   2
   6   6  -7 1700.24 523.051   2
   6   6  -6 1908.83 494.195   2
   6   6  -5-181.613 195.174   2
   6   6  -4 7450.21 915.351   2
   6   6  -3 16584.9 1318.82   2
   6   6  -2 702.417 259.823   2
   6   6  -1 2991.43 509.898   2
   6   6   0 12726.4 1039.57   2
   6   6   1 9795.50 887.071   2
  -6  -6  -2 464.092 109.626   5
   6   6   2 109.927 142.784   2
   6   6   3 1039.07 274.275   2
  -6  -6  -4 15947.8 1174.43   1
   6   6   5 36.9388 22.7618   3
  -6  -6  -5 139.774 99.8598   1
  -6  -6  -6 14755.1 1153.82   1
   6   6   7 961.961 205.104   4
  -6  -6  -7 999.804 316.080   1
  -6  -6  -8 780.193 297.028   1
   6   6   8 785.881 170.915   4
  -6  -6  -9 4786.00 726.890   1
   6   6   9 4842.39 407.429   4
  -6  -6 -10 102.673 107.168   1
  -6  -6 -11 627.683 308.839   1
  -6  -6 -12-232.811 245.293   1
  -6  -6 -13 40.3076 111.765   1
  -6  -6 -14-93.7436 185.939   1
  -6  -6 -15-231.431 214.101   1
   6   7  -9 1475.83 534.234   2
   6   7  -8 1143.15 474.653   2
   6   7  -7 584.490 321.557   2
   6   7  -6 2292.36 568.355   2
   6   7  -5 1910.24 511.803   2
   6   7  -4 29048.5 1913.68   2
   6   7  -3 12588.0 1170.02   2
   6   7  -2 495.358 188.943   2
   6   7  -1 9430.81 937.996   2
   6   7   0 5232.86 673.662   2
   6   7   1 281.010 127.827   2
   6   7   2 4347.07 575.407   2
   6   7   3 5628.95 672.274   2
   6   7   4 574.350 147.473   3
  -6  -7  -4 439.031 210.900   1
   6   7   4 242.824 147.543   2
   6   7   5 124.524 46.7032   3
  -6  -7  -5 147.741 153.546   1
  -6  -7  -6 367.525 176.074   1
  -6  -7  -7 5245.57 741.289   1
  -6  -7  -8-52.2991 105.853   1
   6   7   8-4.61749 41.4292   4
  -6  -7  -9 19755.4 1565.02   1
  -6  -7 -10 1012.23 377.858   1
  -6  -7 -11 820.912 332.446   1
  -6  -7 -12-58.0919 188.259   1
  -6  -7 -13 3019.59 736.688   1
  -6  -7 -14 7.35320 81.9385   1
   6   8  -8 3597.87 822.166   2
   6   8  -7 127.399 169.251   2
   6   8  -6-3.36205 105.412   2
   6   8  -5 532.587 263.962   2
   6   8  -4 739.159 281.686   2
   6   8  -3-104.248 155.493   2
   6   8  -2 2418.02 476.340   2
   6   8  -1-60.1148 165.762   2
   6   8   0 1955.73 430.852   2
   6   8   1-70.7034 118.089   2
   6   8   2 6742.35 762.112   2
   6   8   3 431.266 158.744   2
   6   8   4 1561.63 274.540   3
  -6  -8  -4 1483.44 362.779   1
   6   8   4 1721.47 376.280   2
   6   8   5 23239.1 1084.52   3
  -6  -8  -5 27852.5 1752.27   1
  -6  -8  -6 34660.6 1975.20   1
   6   8   6 21019.6 903.901   3
  -6  -8  -7 35047.8 2073.42   1
  -6  -8  -8 3468.84 655.111   1
  -6  -8  -9-75.3242 129.840   1
  -6  -8 -10 3136.06 673.184   1
  -6  -8 -11 170.276 211.903   1
  -6  -8 -12-185.848 281.080   1
  -6  -8 -13 256.076 234.119   1
   6   9  -8 71.3497 142.126   2
   6   9  -7 105.142 111.277   2
   6   9  -6 365.588 225.352   2
   6   9  -5 2566.92 605.230   2
   6   9  -4-27.2561 123.064   2
   6   9  -3 4810.94 749.351   2
   6   9  -2 2509.34 490.376   2
   6   9  -1 274.243 163.865   2
   6   9   0 10312.8 996.789   2
   6   9   1 9523.73 922.945   2
   6   9   2-189.540 189.468   2
   6   9   2-315.365 161.871   3
   6   9   3 2427.73 424.367   3
   6   9   3 2464.32 451.980   2
   6   9   4 1921.30 353.103   3
  -6  -9  -4 2179.68 483.320   1
   6   9   4 1807.15 402.081   2
   6   9   5 12546.3 1084.56   2
   6   9   5 10688.4 838.471   3
  -6  -9  -5 13338.2 1249.78   1
  -6  -9  -6 11445.5 1167.36   1
   6   9   6 8769.93 657.108   3
  -6  -9  -7 337.338 178.595   1
  -6  -9  -8 19384.6 1632.27   1
  -6  -9  -9-29.8377 78.8782   1
  -6  -9 -10 28.3622 92.3837   1
  -6  -9 -11 108.452 140.812   1
  -6  -9 -12 404.657 263.881   1
   6  10  -7-281.120 213.056   2
   6  10  -6 636.264 286.895   2
   6  10  -5 1330.02 466.176   2
   6  10  -4 187.246 156.787   2
   6  10  -3 1733.87 455.598   2
   6  10  -2 146.395 145.976   2
   6  10  -1 3423.92 586.980   2
   6  10   0 90.8106 93.6618   2
   6  10   1 245.494 116.939   2
   6  10   1 145.413 130.624   3
   6  10   2 1294.67 328.354   2
   6  10   2 1282.09 341.057   3
   6  10   3-162.998 130.029   3
   6  10   3-204.817 184.263   2
   6  10   4 1097.67 293.361   3
  -6 -10  -4 1136.90 376.362   1
   6  10   4 1571.71 374.653   2
   6  10   5 544.893 177.993   3
  -6 -10  -5 545.362 216.831   1
   6  10   5 440.699 190.243   2
   6  10   6 130.660 99.6389   3
  -6 -10  -6-68.3932 134.613   1
   6  10   6 48.8010 78.8619   2
  -6 -10  -7 2680.90 605.524   1
  -6 -10  -8 6914.27 1011.50   1
  -6 -10  -9 1345.55 444.711   1
  -6 -10 -10 32.8073 197.444   1
  -6 -10 -11 8441.82 1233.69   1
   6  11  -6 77.5359 130.152   2
   6  11  -5-111.202 141.059   2
   6  11  -4 2855.43 642.253   2
   6  11  -3 2431.07 534.366   2
   6  11  -2 997.371 312.558   2
   6  11  -2 797.558 331.270   3
   6  11  -1-264.546 174.030   2
   6  11  -1-51.0492 172.459   3
   6  11   0 2746.46 509.156   2
   6  11   0 2101.08 521.799   3
   6  11   1 40.7625 131.887   2
   6  11   1 203.241 182.734   3
   6  11   2 631.635 207.792   2
   6  11   2 435.909 217.163   3
   6  11   3-17.3766 100.188   2
   6  11   3 47.4108 83.8305   3
   6  11   4 180.092 152.069   3
   6  11   4 63.2243 64.9547   2
  -6 -11  -4-108.653 175.280   1
   6  11   5 1599.86 386.347   3
   6  11   5 2560.39 456.228   2
  -6 -11  -5 2799.66 614.566   1
   6  11   6 10291.7 1015.47   2
  -6 -11  -6 10357.3 1228.79   1
  -6 -11  -7 15817.4 1541.93   1
   6  11   7 14077.1 1229.09   2
  -6 -11  -8 336.212 252.338   1
  -6 -11  -9 453.577 231.334   1
  -6 -11 -10 195.766 131.428   1
   6  12  -3 92.8937 170.706   3
   6  12  -2 1299.86 495.888   3
   6  12  -1 800.946 394.988   3
   6  12   0-66.2451 123.644   3
   6  12   1 946.818 349.422   3
   6  12   2 1516.09 452.523   3
   6  12   3 65.1604 130.013   2
   6  12   3 107.605 124.392   3
   6  12   4-81.1109 153.796   3
   6  12   4 339.923 179.499   2
  -6 -12  -4 50.1201 100.461   1
   6  12   5 4065.67 614.228   2
  -6 -12  -5 5010.40 855.587   1
   6  12   6 72.8017 65.3241   2
  -6 -12  -6 196.590 164.165   1
  -6 -12  -7 3332.68 722.189   1
  -6 -12  -8 6690.83 1047.38   1
   6  13  -1 350.947 176.840   3
   6  13   0-0.58752 129.678   3
   6  13   1 4.39961 198.001   3
   6  13   2 10.8491 72.4919   3
   6  13   3 28.0113 162.771   3
  -6 -13  -5 5539.76 934.167   1
  -6 -13  -6 1818.31 525.176   1
   6  14   1 1603.94 510.788   3
   6  14   2 1001.28 489.704   3
   7  -7  -3-156.574 179.556   4
   7  -7  -2-97.8871 125.156   4
   7  -7  -1 1344.72 504.945   4
   7  -7   0 848.349 401.295   4
   7  -6  -5 427.513 286.447   4
   7  -6  -4 1820.05 554.861   4
   7  -6  -3 528.992 298.282   4
   7  -6  -2 1068.55 428.976   4
   7  -6  -1 7376.11 1121.73   4
   7  -6   0 3934.91 824.268   4
   7  -6   1-6.66751 157.458   4
   7  -6   2 1289.21 481.051   4
   7  -6   3 2369.60 659.487   4
   7  -5  -7 813.452 465.423   1
   7  -5  -6-326.140 250.809   1
   7  -5  -5 378.894 236.052   4
   7  -5  -5-35.2622 100.049   1
   7  -5  -4 1188.46 437.943   4
   7  -5  -4 762.755 368.780   1
   7  -5  -3 273.942 231.755   4
   7  -5  -2 5551.51 942.704   4
   7  -5  -1 2123.92 582.989   4
   7  -5   0 68.7674 105.714   4
   7  -5   1 1722.90 532.582   4
   7  -5   2 3664.80 771.164   4
   7  -5   3 1053.08 400.092   4
   7  -5   4-149.051 244.103   4
   7  -5   5 1310.10 480.200   4
   7  -5   6 1342.82 464.265   4
  -7   5  -8-178.124 198.760   3
  -7   5  -9 21.0061 73.9344   3
   7  -4  -8 369.907 413.908   1
   7  -4  -7 130.972 346.207   1
   7  -4  -6 380.156 253.972   1
   7  -4  -5 1073.91 484.229   1
   7  -4  -4 726.718 264.514   2
   7  -4  -4 448.573 280.726   1
   7  -4  -3 357.030 169.662   2
   7  -4  -3 76.7527 114.398   1
   7  -4  -2 269.948 218.813   1
   7  -4  -2 609.647 300.059   4
   7  -4  -2 881.736 263.154   2
   7  -4  -1 618.037 329.114   4
   7  -4  -1 293.188 167.722   2
   7  -4  -1 259.490 202.471   1
   7  -4   0 1136.38 435.395   4
   7  -4   0 1637.61 304.824   2
   7  -4   1 733.297 323.516   4
   7  -4   1 817.045 194.990   2
   7  -4   2 4659.72 827.302   4
   7  -4   2 5813.37 613.193   2
   7  -4   3 4120.21 773.557   4
   7  -4   4 3098.20 686.893   4
   7  -4   5-160.240 261.578   4
   7  -4   6 3309.60 712.259   4
   7  -4   7 1347.44 467.863   4
   7  -4   8 35.3395 76.1678   4
  -7   4  -8 166.037 146.104   3
  -7   4  -9 872.230 439.700   3
   7  -3  -9-146.333 244.088   2
   7  -3  -8 261.445 199.603   2
   7  -3  -8 195.569 222.581   1
   7  -3  -7 1168.06 402.471   2
   7  -3  -7 583.441 473.458   1
   7  -3  -6 233.379 152.760   2
   7  -3  -6-29.0868 253.168   1
   7  -3  -5 2325.58 474.831   2
   7  -3  -5 2172.06 610.063   1
   7  -3  -4 7868.74 1101.72   1
   7  -3  -4 6523.97 767.277   2
   7  -3  -3 4940.39 822.605   1
   7  -3  -3 4835.33 641.473   2
   7  -3  -2 138.010 124.927   1
   7  -3  -2 213.736 50.3640   2
   7  -3  -1 5559.68 728.501   1
   7  -3  -1 5725.08 643.311   2
   7  -3   0 1722.09 487.982   4
   7  -3   0 1801.28 353.811   2
   7  -3   0 2076.07 401.782   1
   7  -3   1 294.205 144.891   1
   7  -3   1 281.548 216.397   4
   7  -3   1 219.279 119.870   2
   7  -3   2 2005.50 511.111   4
   7  -3   2 2603.53 427.001   2
   7  -3   3 39.0969 67.7298   4
   7  -3   3 83.2069 95.1974   2
   7  -3   4 2014.19 524.657   4
   7  -3   4 2490.22 433.428   2
   7  -3   5 4449.51 639.612   2
   7  -3   5 4143.78 747.021   4
   7  -3   6 10181.6 1209.44   4
   7  -3   7-70.5547 110.925   4
   7  -3   8 3590.05 750.508   4
  -7   3  -8 2834.40 660.492   3
   7  -3   9 422.674 248.512   4
  -7   3  -9 449.654 279.932   3
   7  -2  -9 258.030 212.431   2
   7  -2  -8 299.926 179.295   2
   7  -2  -8 264.542 326.709   1
   7  -2  -7 57.2203 76.9497   2
   7  -2  -6 846.842 296.732   2
   7  -2  -5 2084.88 455.093   2
   7  -2  -4 609.494 222.848   2
   7  -2  -3 1166.99 314.309   2
   7  -2  -2 22184.1 1392.59   2
   7  -2  -1 16210.6 1136.31   2
   7  -2   0 62.9465 75.8341   2
   7  -2   1 1619.17 305.068   2
   7  -2   2 158.807 92.8182   4
   7  -2   2 384.404 144.592   2
   7  -2   3 1885.95 474.409   4
   7  -2   3 1874.11 386.494   2
   7  -2   4 86.1747 61.7417   4
   7  -2   4-93.2654 79.5762   2
   7  -2   5-113.036 112.780   4
   7  -2   6 1401.21 449.894   4
   7  -2   7 13670.3 1370.80   4
   7  -2   8 6841.53 987.377   4
   7  -2   9 454.131 223.554   4
  -7   2  -9 73.7795 97.0035   3
   7  -2  10 1162.76 388.961   4
   7  -2  11 19.9947 80.3580   4
   7  -1  -9-357.496 286.801   2
   7  -1  -8 219.025 124.253   2
   7  -1  -7 143.235 115.552   2
   7  -1  -6-247.484 213.191   2
   7  -1  -5 1370.32 354.324   2
   7  -1  -4 7836.16 910.576   2
   7  -1  -3 2037.43 469.358   2
   7  -1  -2 67.2558 146.831   2
   7  -1  -1 1829.92 368.586   2
   7  -1   0 20727.4 1301.91   2
   7  -1   1 7657.64 753.064   2
   7  -1   2 58.0736 102.503   2
   7  -1   2 55.0514 63.6800   1
   7  -1   3 10151.8 901.845   2
   7  -1   3 9578.51 1058.14   4
   7  -1   4 3142.05 605.487   4
   7  -1   4 2710.73 480.356   2
   7  -1   5 174.296 141.989   4
   7  -1   6 3432.90 649.515   4
   7  -1   7 5716.07 830.042   4
   7  -1   8 1724.45 461.384   4
   7  -1   9 8396.27 1044.93   4
  -7   1  -9 7557.28 1022.09   5
   7  -1  10 8325.16 1047.63   4
  -7   1 -10 6748.46 1025.96   5
  -7   1 -11 1460.36 518.669   5
   7  -1  11 2709.80 601.445   4
   7   0  -9 143.130 221.105   2
   7   0  -8 189.228 168.225   2
   7   0  -7 400.737 247.520   2
   7   0  -6 183.228 139.039   2
   7   0  -5 148.891 94.1877   2
   7   0  -4 754.903 301.582   2
   7   0  -3 18577.8 1357.34   2
   7   0  -2 5.32129 133.841   2
   7   0  -1 38167.7 1894.75   2
   7   0   0 7115.44 723.236   2
   7   0   1 1041.38 257.098   2
   7   0   2 1336.83 326.300   2
   7   0   2 1847.42 320.288   1
   7   0   3 1837.80 287.980   1
   7   0   3 1963.63 397.065   2
   7   0   4 15.4725 92.5213   4
   7   0   4 368.660 131.441   1
   7   0   4 151.808 142.460   2
   7   0   5 4030.83 671.201   4
   7   0   5 3274.57 329.427   1
   7   0   6 21234.6 1578.97   4
   7   0   7 3244.26 609.908   4
  -7   0  -7 3276.00 623.159   5
   7   0   8 5823.49 824.105   4
  -7   0  -8 6304.53 871.646   5
  -7   0  -9 409.049 208.018   5
   7   0   9 615.445 288.876   4
  -7   0 -10 13.5402 135.193   5
   7   0  10 11.1066 103.862   4
  -7   0 -11 528.086 250.422   5
   7   0  11 1059.69 368.180   4
   7   1  -9 122.139 207.201   2
   7   1  -8-135.301 129.891   2
   7   1  -7-70.9475 212.385   2
   7   1  -6 7590.34 991.378   2
   7   1  -5 18814.9 1515.09   2
   7   1  -4 18442.3 1444.61   2
   7   1  -3 3817.64 603.269   2
   7   1  -2 6496.10 760.291   2
   7   1  -1 22468.5 1455.22   2
   7   1  -1 23937.2 1263.26   5
   7   1   0 147.396 93.5145   5
   7   1   0-168.501 214.264   2
   7   1   1 6673.66 642.765   5
   7   1   1 6972.56 742.049   2
   7   1   2 7115.49 742.801   2
   7   1   2 7315.26 675.564   1
   7   1   3 290.935 163.862   3
   7   1   3 279.578 141.666   2
   7   1   3 248.194 107.124   1
   7   1   4 1169.81 237.375   1
   7   1   4 1306.42 301.105   3
   7   1   5 385.519 205.252   4
   7   1   5 622.136 171.472   1
   7   1   5 445.816 172.415   3
  -7  -1  -6-149.180 258.707   5
   7   1   6 130.522 154.922   4
   7   1   6 197.462 65.8107   1
   7   1   6 249.488 150.679   3
  -7  -1  -7 862.137 303.552   5
   7   1   7 802.522 335.465   4
  -7  -1  -8 5398.33 753.666   5
   7   1   8 5455.53 764.524   4
  -7  -1  -9 522.646 181.907   5
   7   1   9 538.303 240.887   4
  -7  -1 -10 5585.84 824.537   5
   7   1  10 6052.35 838.142   4
  -7  -1 -11 2174.76 543.769   5
   7   1  11 2264.09 509.257   4
  -7  -1 -12-750.350 335.258   5
   7   2  -9 55.8882 108.209   2
   7   2  -8-152.576 203.911   2
   7   2  -7 873.604 338.217   2
   7   2  -6 116.808 74.9114   2
   7   2  -5 3765.40 678.476   2
   7   2  -4 19623.1 1505.75   2
   7   2  -3 23063.4 1537.70   2
   7   2  -2 46827.1 2233.27   2
   7   2  -1 17403.6 970.730   5
   7   2  -1 17413.8 1270.96   2
   7   2   0 20536.5 1050.79   5
   7   2   0 20274.8 1344.58   2
   7   2   1 12565.8 825.222   5
   7   2   1 11446.9 975.417   2
   7   2   2 264.617 145.938   5
   7   2   2-93.3635 190.322   2
   7   2   2 25.4018 67.0997   1
   7   2   3 5738.39 591.463   1
   7   2   3 4221.98 616.206   2
   7   2   3 5169.55 625.035   3
   7   2   4 6200.43 607.217   1
   7   2   4 6224.20 622.731   3
   7   2   5 2241.07 360.675   1
   7   2   5 1906.29 326.674   3
  -7  -2  -5 2006.97 383.328   5
  -7  -2  -6 15162.3 1141.26   5
   7   2   6 14314.7 1172.40   4
   7   2   6 15648.9 985.305   1
   7   2   6 12774.1 801.765   3
  -7  -2  -7 65456.4 2661.79   5
   7   2   7 64639.4 2666.82   4
   7   2   7 59591.5 2192.41   1
  -7  -2  -8 1569.50 391.296   5
   7   2   8 1531.00 389.532   4
  -7  -2  -8 1786.34 334.399   1
  -7  -2  -9 4615.49 720.246   5
   7   2   9 4959.09 703.015   4
  -7  -2  -9 5117.14 577.223   1
  -7  -2 -10 5933.59 831.196   5
   7   2  10 6792.62 829.284   4
  -7  -2 -10 7508.92 728.723   1
  -7  -2 -11 1694.80 448.020   5
   7   2  11 2237.61 457.735   4
  -7  -2 -12 342.294 216.940   5
   7   3  -9 710.033 360.388   2
   7   3  -8 163.250 219.866   2
   7   3  -7 3339.21 748.315   2
   7   3  -6 504.132 297.303   2
   7   3  -5 2375.35 568.273   2
   7   3  -4 4028.92 678.214   2
   7   3  -3-211.064 236.172   2
   7   3  -2-141.475 125.220   5
   7   3  -2-111.655 234.858   2
   7   3  -1 35188.7 1260.52   5
   7   3  -1 36182.7 1920.75   2
   7   3   0 107993. 2761.08   5
   7   3   0 100478. 3460.20   2
   7   3   1 4254.25 585.600   2
   7   3   2 1861.63 412.215   2
   7   3   2 1875.91 371.320   1
   7   3   3 10074.6 853.878   1
   7   3   3 8646.56 884.771   2
  -7  -3  -4 1576.31 301.860   5
   7   3   4 1924.50 367.217   1
   7   3   4 1186.63 258.999   3
  -7  -3  -5 91.5897 125.961   5
   7   3   5 179.113 106.202   1
   7   3   5 352.402 136.412   3
  -7  -3  -6 4723.10 576.080   5
   7   3   6 4358.56 607.772   4
   7   3   6 5742.39 625.903   1
   7   3   6 4147.42 367.253   3
   7   3   7 5902.02 713.904   4
   7   3   7 6265.81 698.894   1
  -7  -3  -7 6227.15 700.184   5
  -7  -3  -7 7155.33 699.495   1
  -7  -3  -8 415.664 194.932   5
   7   3   8 546.132 231.912   4
  -7  -3  -8 226.174 134.040   1
  -7  -3  -9 10093.4 1021.94   5
   7   3   9 10813.4 981.762   4
  -7  -3  -9 12278.4 987.798   1
  -7  -3 -10 699.444 336.582   5
   7   3  10 371.415 175.111   4
  -7  -3 -10 498.861 237.315   1
  -7  -3 -11 636.382 295.673   5
   7   3  11 452.196 204.118   4
  -7  -3 -11 579.632 230.356   1
  -7  -3 -12 248.772 204.057   5
  -7  -3 -13 594.841 367.020   5
   7   4  -9 248.210 310.926   2
   7   4  -8 2747.21 728.441   2
   7   4  -7 2032.36 597.143   2
   7   4  -6 483.969 298.976   2
   7   4  -5 5230.05 833.375   2
   7   4  -4 23873.4 1716.26   2
   7   4  -3 17795.9 695.240   5
   7   4  -3 27772.4 1716.51   2
   7   4  -2 10334.6 460.867   5
   7   4  -2 10948.1 1050.34   2
   7   4  -1 5200.72 721.029   2
   7   4   0 1157.64 348.391   2
   7   4   1 515.944 207.106   2
   7   4   2 1495.19 348.160   2
   7   4   3 4784.19 647.768   2
  -7  -4  -3 5028.92 492.598   5
  -7  -4  -4 1738.17 296.616   5
   7   4   4 1920.28 410.451   2
  -7  -4  -5 1475.46 282.849   5
   7   4   5 1462.16 219.264   3
  -7  -4  -6 1606.09 343.306   5
   7   4   6 815.437 122.169   3
  -7  -4  -6 1215.17 315.217   1
  -7  -4  -7 571.428 229.510   5
   7   4   7 85.7969 92.8286   4
  -7  -4  -7 366.521 178.299   1
  -7  -4  -8 1094.20 333.494   5
   7   4   8 1040.24 279.634   4
  -7  -4  -8 1026.40 315.302   1
  -7  -4  -9 31831.3 1735.43   1
  -7  -4  -9 27721.8 1686.24   5
   7   4   9 30060.3 1585.08   4
  -7  -4 -10 2424.94 515.587   5
   7   4  10 2532.18 438.124   4
  -7  -4 -10 3023.35 543.413   1
  -7  -4 -11 4780.81 752.603   5
  -7  -4 -11 5089.08 724.054   1
   7   4  11 3820.55 537.256   4
  -7  -4 -12-347.236 204.943   1
  -7  -4 -12 187.775 295.845   5
  -7  -4 -13 537.826 315.212   5
   7   5  -8 2768.45 704.488   2
   7   5  -7 1322.48 491.269   2
   7   5  -6 3870.12 771.421   2
   7   5  -5 440.749 253.694   2
   7   5  -4 5080.51 798.083   2
   7   5  -3 3969.33 672.188   2
   7   5  -2 82.4445 158.237   2
   7   5  -1-113.058 154.384   2
   7   5   0 21165.3 1440.59   2
   7   5   1 837.394 271.518   2
   7   5   2 2285.85 456.560   2
  -7  -5  -3 29384.9 1176.14   5
   7   5   3 29966.0 1699.55   2
  -7  -5  -4 2056.20 308.642   5
   7   5   4 1983.95 417.155   2
  -7  -5  -5 168.619 139.126   5
   7   5   5-22.5294 48.9577   3
  -7  -5  -6 3417.21 474.685   5
  -7  -5  -6 2769.36 501.236   1
  -7  -5  -7 18644.7 1195.39   5
   7   5   7 18838.4 1183.42   4
  -7  -5  -7 20084.4 1362.69   1
  -7  -5  -8 2053.87 446.983   5
   7   5   8 1456.61 301.787   4
  -7  -5  -8 1221.90 336.676   1
  -7  -5  -9 16762.0 1305.86   1
   7   5   9 14818.4 1012.91   4
  -7  -5 -10 10762.0 1096.24   1
   7   5  10 9567.92 797.577   4
  -7  -5 -11 50.5457 117.366   1
  -7  -5 -12 2600.34 588.435   1
  -7  -5 -12 3056.81 627.386   5
  -7  -5 -13 1566.10 460.984   1
  -7  -5 -13 1979.51 533.398   5
   7   6  -8-167.331 219.826   2
   7   6  -7 686.315 406.481   2
   7   6  -6 643.587 316.138   2
   7   6  -5 171.626 203.838   2
   7   6  -4 4213.59 749.613   2
   7   6  -3-24.0622 212.956   2
   7   6  -2-297.829 280.400   2
   7   6  -1 4759.44 701.383   2
   7   6   0 17564.0 1327.24   2
   7   6   1 7249.98 831.194   2
   7   6   2 14717.9 1154.56   2
  -7  -6  -3 2124.04 254.563   5
   7   6   3 1794.21 415.677   2
  -7  -6  -4 128.664 114.881   5
   7   6   4-116.116 101.970   2
  -7  -6  -5 52767.7 1925.79   5
  -7  -6  -5 57257.9 2443.35   1
  -7  -6  -6 43449.1 2134.00   1
  -7  -6  -7 18454.6 1391.15   1
  -7  -6  -8 6541.06 831.078   1
   7   6   8 6205.48 609.788   4
  -7  -6  -9 11425.3 1135.87   1
   7   6   9 10248.0 753.461   4
  -7  -6 -10 2421.29 537.151   1
  -7  -6 -11-66.4327 153.297   1
  -7  -6 -12-77.7951 155.333   1
  -7  -6 -13-11.9447 76.1791   1
  -7  -6 -14 1729.28 531.414   1
   7   7  -8 587.672 376.312   2
   7   7  -7 1415.67 562.408   2
   7   7  -6 382.372 258.164   2
   7   7  -5 295.426 181.987   2
   7   7  -4-8.02254 156.705   2
   7   7  -3-156.979 298.998   2
   7   7  -2-224.114 331.856   2
   7   7  -1 9943.15 1024.20   2
   7   7   0 10047.0 1019.02   2
   7   7   1 8087.21 897.387   2
  -7  -7  -2 3837.38 266.342   5
   7   7   2 5280.00 677.322   2
  -7  -7  -3 2242.76 262.982   5
   7   7   3 1801.38 383.105   2
   7   7   4 21584.1 1474.49   2
   7   7   5 9613.77 949.472   2
  -7  -7  -5 9104.97 964.253   1
  -7  -7  -6 11677.4 1110.75   1
  -7  -7  -7 291.716 202.272   1
  -7  -7  -8 14204.6 1277.02   1
   7   7   8 13677.6 846.457   4
  -7  -7  -9 2401.31 583.008   1
  -7  -7 -10 5451.96 857.755   1
  -7  -7 -11 5111.54 865.069   1
  -7  -7 -12-34.0347 98.0062   1
  -7  -7 -13 152.665 167.775   1
  -7  -7 -14 371.275 335.274   1
   7   8  -7 25.3457 159.475   2
   7   8  -6 2457.95 617.694   2
   7   8  -5 960.695 362.567   2
   7   8  -4 1252.45 402.600   2
   7   8  -3 508.914 270.622   2
   7   8  -2 1741.87 454.847   2
   7   8  -1-248.080 263.946   2
   7   8   0 48671.5 2409.49   2
   7   8   1 30252.9 1800.06   2
  -7  -8  -2 399.256 84.3946   5
   7   8   2 53.1048 212.504   2
   7   8   3 3002.61 515.957   2
   7   8   4 8831.49 930.819   2
   7   8   5 9804.00 1061.14   2
  -7  -8  -5 9993.75 1154.97   1
   7   8   6 283.647 76.2248   3
  -7  -8  -6 1958.05 481.182   1
  -7  -8  -7 4367.90 720.621   1
  -7  -8  -8 11680.2 1193.87   1
  -7  -8  -9 3901.09 711.470   1
  -7  -8 -10 1482.74 502.144   1
  -7  -8 -11 1309.87 468.345   1
  -7  -8 -12-36.6524 117.157   1
  -7  -8 -13 197.607 90.3433   1
   7   9  -7 89.4378 218.168   2
   7   9  -6-136.984 215.637   2
   7   9  -5 27.9149 150.400   2
   7   9  -4 1025.50 368.353   2
   7   9  -3 341.523 206.462   2
   7   9  -2 695.196 286.289   2
   7   9  -1-224.495 182.881   2
   7   9   0 2855.45 540.416   2
   7   9   1 4862.92 715.140   2
   7   9   2 12278.8 1123.67   2
   7   9   3 25134.3 1618.75   2
   7   9   4 6443.08 803.948   2
   7   9   4 6123.29 623.722   3
   7   9   5-8.45417 56.7039   3
  -7  -9  -5-246.854 178.248   1
   7   9   5-116.625 109.008   2
   7   9   6 6214.72 803.928   2
  -7  -9  -6 5352.18 809.815   1
  -7  -9  -7 16614.7 1527.09   1
  -7  -9  -8 146.563 272.741   1
  -7  -9  -9 1963.40 537.992   1
  -7  -9 -10 915.395 381.730   1
  -7  -9 -11 38.5203 133.225   1
  -7  -9 -12 183.752 188.069   1
   7  10  -6 295.566 251.674   2
   7  10  -5 1136.33 422.974   2
   7  10  -4 399.231 289.222   2
   7  10  -3 798.567 316.810   2
   7  10  -2 309.774 217.019   2
   7  10  -1 9589.52 1052.80   2
   7  10   0 4276.47 678.476   2
   7  10   1 5679.48 791.302   2
   7  10   2 492.252 163.953   2
   7  10   2 463.668 209.030   3
   7  10   3 4360.69 674.523   2
   7  10   3 3790.28 572.476   3
   7  10   4 18330.4 1366.90   2
   7  10   4 13254.4 1040.53   3
   7  10   5 13644.5 1213.15   2
  -7 -10  -5 15074.7 1405.65   1
   7  10   6 8175.47 950.038   2
  -7 -10  -6 8985.63 1118.88   1
  -7 -10  -7 469.573 276.702   1
   7  10   7 776.400 315.120   2
  -7 -10  -8 10295.0 1246.66   1
  -7 -10  -9 1491.62 486.056   1
  -7 -10 -10 3539.56 774.799   1
  -7 -10 -11 772.935 339.513   1
   7  11  -6 1514.62 518.537   2
   7  11  -5 1574.16 503.119   2
   7  11  -4 403.919 230.019   2
   7  11  -3 2710.91 650.006   2
   7  11  -2 76.8711 76.9734   2
   7  11  -1 2279.53 538.916   2
   7  11   0 7675.75 925.258   2
   7  11   1 10990.1 1172.42   3
   7  11   1 16182.9 1335.42   2
   7  11   2 4972.28 749.827   3
   7  11   2 5625.36 778.914   2
   7  11   3-186.430 275.970   2
   7  11   3 266.687 184.037   3
   7  11   4 660.774 232.984   3
   7  11   4 1157.67 314.248   2
  -7 -11  -5 2393.99 562.119   1
   7  11   5 2536.57 494.174   2
  -7 -11  -6 2797.70 628.628   1
   7  11   6 2402.14 505.747   2
  -7 -11  -7 2108.94 577.988   1
   7  11   7 2448.70 530.730   2
   7  11   8 5448.45 801.255   2
  -7 -11  -8 5556.86 933.471   1
  -7 -11  -9 4571.79 867.245   1
  -7 -11 -10 1832.53 553.247   1
   7  12  -2 1003.10 354.131   2
   7  12  -2 1392.63 485.923   3
   7  12  -1 629.388 273.368   2
   7  12  -1 807.337 367.592   3
   7  12   0 9400.65 1187.78   3
   7  12   0 10066.8 1080.91   2
   7  12   1 99.7178 146.977   2
   7  12   1 135.225 148.020   3
   7  12   2 717.991 225.290   2
   7  12   2 274.004 166.510   3
   7  12   3 534.298 219.572   2
   7  12   3 251.373 158.884   3
   7  12   4 545.720 224.331   2
   7  12   5 915.488 327.699   2
  -7 -12  -5 1104.50 418.672   1
  -7 -12  -6 118.416 191.370   1
   7  12   6-65.8125 131.907   2
  -7 -12  -7 1672.89 533.025   1
   7  12   7 1358.62 405.631   2
  -7 -12  -8 175.519 233.820   1
   7  12   8 237.712 200.935   2
   7  12   9 4170.32 728.136   2
   7  13  -1 160.491 189.209   3
   7  13   0 734.296 384.984   3
   7  13   1 1307.43 456.272   3
   7  13   2-351.356 235.234   3
   7  14   1 264.495 164.171   3
   8  -5  -5 267.609 230.657   4
   8  -5  -4 900.513 415.950   4
   8  -5  -3 245.113 222.316   4
   8  -5  -2 1.77206 64.3110   4
   8  -5  -1 1018.31 431.324   4
   8  -5   0 41.2908 192.932   4
   8  -5   1 837.797 371.248   4
   8  -5   2 966.501 422.449   4
   8  -4  -6 258.164 327.163   1
   8  -4  -5 79.8249 140.176   1
   8  -4  -4 318.473 261.658   1
   8  -4  -3-243.456 243.573   4
   8  -4  -2 1538.01 520.461   4
   8  -4  -1 458.200 315.067   4
   8  -4   0 594.843 353.294   4
   8  -4   1 440.325 233.497   4
   8  -4   2 403.601 225.276   4
   8  -4   3 3158.78 753.270   4
   8  -4   4 3294.79 736.108   4
   8  -4   5 594.714 358.874   4
   8  -3  -7 1390.13 639.405   1
   8  -3  -6 462.961 265.697   2
   8  -3  -6-10.7213 182.328   1
   8  -3  -5 109.209 121.052   2
   8  -3  -5-222.707 202.009   1
   8  -3  -4-223.097 197.765   1
   8  -3  -4 98.2164 127.095   2
   8  -3  -3 408.560 243.374   2
   8  -3  -3-20.1002 81.6768   1
   8  -3  -2 520.446 240.903   2
   8  -3  -2-298.587 196.747   1
   8  -3  -1 2057.53 416.840   2
   8  -3   0 4768.31 862.004   4
   8  -3   0 5999.79 689.896   2
   8  -3   1 964.360 371.696   4
   8  -3   1 1783.60 358.406   2
   8  -3   2 1588.72 502.007   4
   8  -3   2 2322.61 399.328   2
   8  -3   3 390.949 221.181   4
   8  -3   3 848.861 219.400   2
   8  -3   4-82.6403 155.478   4
   8  -3   4 22.0123 59.1105   2
   8  -3   5 1346.09 475.253   4
   8  -3   5 1409.69 362.304   2
   8  -3   6 7923.28 1116.25   4
   8  -3   7 1825.95 550.226   4
   8  -3   8 24.6597 146.650   4
   8  -2  -8 22.2369 171.817   2
   8  -2  -7 895.470 368.189   2
   8  -2  -7 522.785 440.395   1
   8  -2  -6 716.695 301.793   2
   8  -2  -5 4251.88 716.079   2
   8  -2  -4 8231.34 967.177   2
   8  -2  -3 10082.5 1032.97   2
   8  -2  -2 5792.19 738.313   2
   8  -2  -1 1178.60 346.193   2
   8  -2   0 751.385 247.052   2
   8  -2   1-33.9044 88.9473   4
   8  -2   1 10.6595 71.1173   2
   8  -2   2 44.9123 124.887   4
   8  -2   2 150.239 88.6983   2
   8  -2   3 205.099 350.514   4
   8  -2   3 311.742 211.667   2
   8  -2   4 1158.88 429.885   4
   8  -2   4 1368.26 366.702   2
   8  -2   5 1178.55 418.688   4
   8  -2   5 809.914 306.139   2
   8  -2   6 200.388 241.936   4
   8  -2   6 554.679 283.676   2
   8  -2   7-71.6785 120.042   4
   8  -2   8 2375.19 607.379   4
   8  -2   9 418.597 298.750   4
   8  -1  -8 318.200 219.992   2
   8  -1  -7 383.211 272.907   2
   8  -1  -6 907.235 350.488   2
   8  -1  -5 1135.55 367.873   2
   8  -1  -4 364.880 203.988   2
   8  -1  -3 110.153 106.053   2
   8  -1  -2 1252.34 359.059   2
   8  -1  -1 4717.77 657.445   2
   8  -1   0 131.183 63.9557   2
   8  -1   1 2197.97 404.872   2
   8  -1   2 152.857 84.1353   2
   8  -1   3 5412.84 693.516   2
   8  -1   3 4561.64 810.443   4
   8  -1   4 905.231 380.323   4
   8  -1   4 1348.22 337.043   2
   8  -1   5 883.720 345.361   4
   8  -1   5 848.770 298.309   2
   8  -1   6 618.806 313.266   4
   8  -1   7 3614.69 717.122   4
   8  -1   8 228.980 200.414   4
   8  -1   9 92.8620 159.925   4
   8  -1  10 2279.73 641.212   4
   8  -1  11 251.714 243.449   4
   8   0  -8 94.4756 164.005   2
   8   0  -7 865.662 401.941   2
   8   0  -6 2655.05 628.132   2
   8   0  -5 175.227 212.456   2
   8   0  -4 4811.63 765.325   2
   8   0  -3 7307.90 894.279   2
   8   0  -2 1099.16 338.278   2
   8   0  -1 4119.64 644.472   2
   8   0   0 23380.0 1516.41   2
   8   0   1 7791.88 835.661   2
   8   0   2 255.964 115.181   2
   8   0   2 247.212 146.002   1
   8   0   3 9577.20 933.376   2
   8   0   4 1309.42 415.918   4
   8   0   4 1885.45 412.414   2
   8   0   5 1139.86 393.407   4
   8   0   5 989.950 333.849   2
   8   0   6 7247.80 980.936   4
   8   0   7 5280.37 834.304   4
   8   0   8-128.593 145.683   4
   8   0   9 1467.13 464.870   4
   8   0  10 1295.91 451.528   4
  -8   0 -10 1231.29 416.079   5
   8   0  11 79.5307 124.814   4
   8   0  12 105.195 85.8837   4
   8   1  -8 451.378 335.408   2
   8   1  -7 2028.14 579.656   2
   8   1  -6 485.191 311.990   2
   8   1  -5-82.1861 97.6961   2
   8   1  -4 6369.09 904.412   2
   8   1  -3 5669.67 791.291   2
   8   1  -2 15447.2 1283.13   2
   8   1  -1 13780.0 1202.00   2
   8   1   0 7976.94 865.278   2
   8   1   1 370.052 140.767   2
   8   1   2 102.627 77.3301   2
   8   1   2 301.153 151.538   1
   8   1   3 1648.67 410.370   2
   8   1   3 1222.34 294.926   1
   8   1   4 164.698 101.387   1
   8   1   4 504.890 230.313   2
   8   1   5 917.178 336.372   4
   8   1   5 1373.34 363.055   2
   8   1   6 1139.05 375.616   4
   8   1   7 370.981 221.344   4
  -8  -1  -8 1825.80 460.872   5
   8   1   8 1573.71 454.620   4
  -8  -1  -9 62.8891 147.748   5
   8   1   9 182.774 196.092   4
  -8  -1 -10 51.1748 88.8968   5
   8   1  10 114.455 165.440   4
  -8  -1 -11 393.853 186.173   5
   8   1  11 457.938 228.196   4
   8   1  12 930.062 338.190   4
   8   2  -8 1549.93 534.014   2
   8   2  -7 877.497 405.819   2
   8   2  -6-44.3781 192.920   2
   8   2  -5 4782.06 824.221   2
   8   2  -4 5813.24 853.489   2
   8   2  -3 2548.27 534.390   2
   8   2  -2 4335.65 681.100   2
   8   2  -2 2712.31 407.086   5
   8   2  -1 267.405 139.110   5
   8   2  -1 582.105 264.622   2
   8   2   0 3999.56 481.389   5
   8   2   0 5070.04 694.014   2
   8   2   1 433.954 159.687   5
   8   2   1 260.000 142.737   2
   8   2   2 216.743 73.7152   2
   8   2   3 3473.93 510.853   1
   8   2   3 5238.32 718.422   2
   8   2   4 1819.99 354.457   1
   8   2   4 1945.63 390.182   3
   8   2   4 2223.32 470.987   2
   8   2   5 110.220 83.2812   1
   8   2   5 433.250 175.336   3
   8   2   6 1936.14 452.136   4
  -8  -2  -6 2036.92 447.965   5
  -8  -2  -7 4978.01 715.692   5
   8   2   7 4433.53 699.744   4
  -8  -2  -8-578.502 258.329   5
   8   2   8 51.9220 78.7369   4
  -8  -2  -9 145.000 110.312   5
   8   2   9 241.373 181.832   4
  -8  -2 -10 2792.82 593.221   5
   8   2  10 2802.13 588.363   4
  -8  -2 -11 506.783 213.741   5
   8   2  11 1090.09 365.479   4
  -8  -2 -12-125.274 211.567   5
   8   2  12 225.619 166.175   4
   8   3  -8 12.9177 87.1774   2
   8   3  -7-214.926 266.897   2
   8   3  -6 119.409 220.017   2
   8   3  -5-71.1917 107.464   2
   8   3  -4 452.551 259.367   2
   8   3  -3 71.6456 92.3875   2
   8   3  -2-430.000 141.355   5
   8   3  -2-196.535 290.703   2
   8   3  -1 4374.33 433.623   5
   8   3  -1 5536.73 758.736   2
   8   3   0 49148.6 1768.10   5
   8   3   0 49320.5 2372.77   2
   8   3   1 661.974 184.875   5
   8   3   1 360.411 98.3631   2
   8   3   2 2680.93 508.663   2
   8   3   3 15084.1 1228.55   2
   8   3   3 15198.9 1134.47   3
   8   3   4 5014.05 725.494   2
   8   3   4 4684.94 576.448   3
   8   3   5 565.195 174.487   3
  -8  -3  -5 580.053 211.051   5
  -8  -3  -6 2496.13 471.285   5
   8   3   6 2209.57 460.302   4
   8   3   6 1399.24 243.845   3
  -8  -3  -7 3075.53 518.408   5
   8   3   7 2914.41 551.945   4
  -8  -3  -8 1579.99 385.501   5
   8   3   8 2160.83 480.165   4
  -8  -3  -9 20944.7 1550.97   5
   8   3   9 22664.5 1569.20   4
  -8  -3 -10 5817.91 810.381   5
   8   3  10 6899.12 849.724   4
  -8  -3 -11 780.941 318.870   5
   8   3  11 782.991 290.545   4
  -8  -3 -12-83.0231 82.7548   5
   8   4  -8 1617.43 589.626   2
   8   4  -7 515.702 321.616   2
   8   4  -6 339.683 265.947   2
   8   4  -5 662.758 298.344   2
   8   4  -4-37.1713 142.128   2
   8   4  -3 1535.44 415.442   2
   8   4  -2 5996.79 813.002   2
   8   4  -1 2476.71 492.092   2
   8   4   0 34966.0 1991.57   2
   8   4   1 167.429 179.132   2
   8   4   2 6199.16 748.583   2
   8   4   3 453.292 156.917   2
   8   4   4 10930.8 1059.26   2
   8   4   4 10524.4 852.657   3
  -8  -4  -5 19179.5 1205.88   5
   8   4   5 17700.6 1397.25   2
   8   4   5 15813.5 927.085   3
  -8  -4  -6 11360.3 930.252   5
   8   4   6 5921.03 470.735   3
  -8  -4  -7 1022.92 298.215   5
   8   4   7 893.776 296.719   4
  -8  -4  -8 69.3914 64.5127   5
   8   4   8 92.7577 106.064   4
  -8  -4  -8-164.492 202.830   1
  -8  -4  -9 1334.82 374.204   5
   8   4   9 1641.19 403.630   4
  -8  -4  -9 1775.92 411.447   1
  -8  -4 -10 225.073 219.938   5
   8   4  10-4.66751 54.1881   4
  -8  -4 -10 241.637 195.584   1
  -8  -4 -11 3931.19 713.996   5
   8   4  11 3415.24 562.510   4
  -8  -4 -11 5148.31 722.059   1
  -8  -4 -12 432.700 256.522   5
   8   5  -7 286.622 209.415   2
   8   5  -6 973.824 406.287   2
   8   5  -5-156.246 156.596   2
   8   5  -4 3138.58 666.904   2
   8   5  -3 379.694 204.934   2
   8   5  -2-189.795 270.988   2
   8   5  -1 11.6281 182.198   2
   8   5   0 28932.3 1819.91   2
   8   5   1 27399.8 1747.69   2
   8   5   2 10483.8 1023.41   2
   8   5   3 779.933 263.316   2
  -8  -5  -4 5327.91 551.661   5
   8   5   4 5512.79 750.396   2
  -8  -5  -5 11528.9 854.134   5
   8   5   5 10372.1 1059.64   2
   8   5   5 9487.73 669.407   3
  -8  -5  -6 1031.27 264.166   5
  -8  -5  -7 1747.17 379.903   5
  -8  -5  -8 8063.40 846.187   5
   8   5   8 6976.63 775.343   4
  -8  -5  -8 8203.34 890.328   1
  -8  -5  -9 5637.26 762.049   5
   8   5   9 5413.29 670.223   4
  -8  -5  -9 6073.11 787.472   1
  -8  -5 -10 1394.78 406.236   5
   8   5  10 1233.15 304.374   4
  -8  -5 -10 1605.89 410.981   1
  -8  -5 -11 1319.81 418.869   5
  -8  -5 -11 970.390 349.319   1
  -8  -5 -12 718.328 373.428   5
  -8  -5 -12 440.266 250.796   1
   8   6  -7 461.321 355.525   2
   8   6  -6 2880.11 732.672   2
   8   6  -5 353.966 221.498   2
   8   6  -4 4783.68 845.832   2
   8   6  -3 3249.96 673.283   2
   8   6  -2-14.8583 177.033   2
   8   6  -1-89.5856 201.031   2
   8   6   0 29363.4 1876.28   2
   8   6   1 37943.1 2100.80   2
   8   6   2 2086.11 528.139   2
   8   6   3 24561.0 1607.04   2
  -8  -6  -4 28961.6 1265.46   5
   8   6   4 30713.1 1853.72   2
  -8  -6  -5 7032.36 623.930   5
   8   6   5 6651.12 835.939   2
  -8  -6  -6 1256.59 290.297   5
  -8  -6  -7 1064.32 302.753   5
  -8  -6  -7 206.416 98.6042   1
  -8  -6  -8 1132.26 345.366   5
   8   6   8 744.500 245.638   4
  -8  -6  -8 862.479 310.435   1
   8   6   9 9.33997 88.5345   4
  -8  -6  -9-67.3290 136.639   1
  -8  -6 -10 5833.12 786.305   5
  -8  -6 -10 4813.56 778.403   1
  -8  -6 -11 546.325 270.808   5
  -8  -6 -11 1.24798 56.6485   1
  -8  -6 -12 1272.34 441.135   5
  -8  -6 -12 845.672 343.636   1
  -8  -6 -13 464.422 222.247   1
   8   7  -7 250.176 244.938   2
   8   7  -6 465.598 228.110   2
   8   7  -5-31.4542 142.096   2
   8   7  -4 56.0561 80.6279   2
   8   7  -3 106.836 128.521   2
   8   7  -2 5164.39 798.437   2
   8   7  -1 3556.70 641.590   2
   8   7   0 25022.0 1742.43   2
   8   7   1 290.492 173.971   2
   8   7   2 331.630 149.327   2
  -8  -7  -3 3167.08 320.391   5
   8   7   3 4420.25 722.033   2
  -8  -7  -4 175.468 100.344   5
   8   7   4-196.587 137.308   2
  -8  -7  -5 110.302 106.872   5
   8   7   5-45.2342 92.5781   2
  -8  -7  -6 3448.35 472.301   5
  -8  -7  -7 363.222 199.122   5
  -8  -7  -7-226.905 167.243   1
   8   7   8 649.658 202.433   4
  -8  -7  -8 675.553 285.474   1
  -8  -7  -9 575.693 262.968   1
  -8  -7 -10 3160.41 644.706   1
  -8  -7 -11 390.662 234.917   1
  -8  -7 -12 453.281 285.098   1
  -8  -7 -13 935.820 404.463   1
   8   8  -6 319.363 216.755   2
   8   8  -5 3038.32 729.753   2
   8   8  -4-29.7739 130.950   2
   8   8  -3 50.0681 151.247   2
   8   8  -2-18.1851 91.6932   2
   8   8  -1 1530.44 415.548   2
   8   8   0-138.668 154.078   2
   8   8   1 16300.0 1380.98   2
   8   8   2 2561.15 511.152   2
  -8  -8  -3 1023.33 163.584   5
   8   8   3 799.758 269.756   2
  -8  -8  -4 14187.4 781.496   5
   8   8   4 12602.6 1214.83   2
   8   8   5 1694.00 263.694   3
   8   8   5 2111.02 510.738   2
   8   8   6 741.676 305.638   2
  -8  -8  -6 837.429 311.462   1
  -8  -8  -7 141.803 129.632   1
  -8  -8  -8 3136.99 656.929   1
  -8  -8  -9 339.785 238.823   1
  -8  -8 -10 6517.48 970.567   1
  -8  -8 -11 4923.79 888.286   1
  -8  -8 -12 883.614 388.162   1
  -8  -8 -13 2362.92 687.164   1
   8   9  -6 1247.25 496.885   2
   8   9  -5 1315.72 500.493   2
   8   9  -4 268.446 210.073   2
   8   9  -3 5826.53 950.498   2
   8   9  -2 1457.54 455.611   2
   8   9  -1-36.7023 165.486   2
   8   9   0 9366.02 1081.17   2
   8   9   1 44436.0 2413.23   2
   8   9   2-14.8793 235.582   2
   8   9   3 5725.45 792.396   2
   8   9   4 10432.4 1103.88   2
   8   9   5 10699.1 1130.40   2
   8   9   6 315.479 205.419   2
  -8  -9  -6 354.174 316.352   1
  -8  -9  -7 1359.76 446.171   1
   8   9   7 939.502 313.983   2
  -8  -9  -8 456.817 257.486   1
  -8  -9  -9 907.516 348.250   1
  -8  -9 -10 1572.84 503.364   1
  -8  -9 -11 164.644 173.190   1
  -8  -9 -12 795.436 446.873   1
   8  10  -5 284.036 232.336   2
   8  10  -4 455.019 287.007   2
   8  10  -3 1853.40 533.454   2
   8  10  -2 46.1500 92.3577   2
   8  10  -1 234.422 253.070   2
   8  10   0 10719.1 1177.64   2
   8  10   1 48.8336 199.533   2
   8  10   2 18.4539 104.704   2
   8  10   3 3310.80 627.394   2
   8  10   4 60.3541 144.736   3
   8  10   4 80.0188 108.114   2
   8  10   5 133.449 162.386   2
   8  10   6 26.5222 94.9565   2
  -8 -10  -6-106.511 134.855   1
  -8 -10  -7 518.435 269.605   1
   8  10   7 297.931 191.837   2
  -8 -10  -8 145.164 162.038   1
  -8 -10  -9 2735.27 662.415   1
  -8 -10 -10 2289.82 625.227   1
  -8 -10 -11 632.211 382.203   1
   8  11  -5 1112.37 502.902   2
   8  11  -4 135.966 164.950   2
   8  11  -3 254.672 152.600   2
   8  11  -2 601.715 277.499   2
   8  11  -1 510.482 283.068   2
   8  11   0 2264.22 570.005   2
   8  11   1 2737.63 599.748   2
   8  11   2-389.193 288.908   2
   8  11   2 322.034 242.624   3
   8  11   3 5278.81 723.468   3
   8  11   3 5246.93 684.271   2
   8  11   4 6470.17 995.147   2
   8  11   5-99.7394 124.919   2
   8  11   6 403.527 198.459   2
  -8 -11  -6 611.405 318.287   1
   8  11   7 5335.16 826.635   2
  -8 -11  -7 5658.04 943.719   1
  -8 -11  -8 2116.45 611.465   1
   8  11   8 1512.30 484.628   2
  -8 -11  -9 147.345 171.986   1
   8  12  -4-110.680 140.316   2
   8  12  -3 1545.61 503.330   2
   8  12  -2 294.271 202.857   2
   8  12  -1 364.448 230.624   2
   8  12   0 122.471 87.4982   2
   8  12   0 197.578 246.675   3
   8  12   1 2366.33 524.253   2
   8  12   1 1834.21 498.903   3
   8  12   2 213.574 77.3364   2
   8  12   2 700.017 288.186   3
   8  12   3 919.319 330.638   2
   8  12   4 602.341 216.655   2
   8  12   5 1222.14 367.160   2
   8  12   6 5696.41 809.718   2
   8  12   7 9115.93 1092.09   2
  -8 -12  -7 8394.73 1222.09   1
   8  12   8 3096.49 641.822   2
   8  12   9 605.603 293.143   2
   8  13  -1 117.591 157.992   3
   8  13   0 2064.09 610.753   3
   8  13   1 382.771 282.213   3
   9  -3  -6 222.885 217.269   1
   9  -3  -5 423.368 292.600   1
   9  -3  -1 927.268 426.636   4
   9  -3   0 2008.06 605.520   4
   9  -3   1 959.192 437.077   4
   9  -3   2 833.531 379.363   4
   9  -3   3 7393.87 1150.00   4
   9  -3   4 1990.30 657.534   4
   9  -2  -6 302.217 216.454   2
   9  -2  -6 331.253 275.328   1
   9  -2  -5-97.5855 126.935   2
   9  -2  -4 238.465 131.543   2
   9  -2  -3 1330.94 390.322   2
   9  -2  -2-44.8393 148.056   2
   9  -2  -1 436.711 232.683   2
   9  -2   0 238.854 158.314   2
   9  -2   1 0.54610 163.472   4
   9  -2   1-173.938 160.625   2
   9  -2   2 1634.85 529.419   4
   9  -2   2 1916.01 442.269   2
   9  -2   3 183.366 203.019   4
   9  -2   3 405.115 220.590   2
   9  -2   4 847.337 414.206   4
   9  -2   4 947.132 313.583   2
   9  -2   5 2142.58 605.033   4
   9  -2   5 2615.63 523.164   2
   9  -2   6 4342.58 717.774   2
   9  -2   6 4171.57 855.551   4
   9  -2   7 130.541 67.9825   4
   9  -2   7 430.732 219.308   2
   9  -1  -7 334.843 238.322   2
   9  -1  -6 759.416 313.761   2
   9  -1  -5-65.8436 207.585   2
   9  -1  -4 945.015 333.610   2
   9  -1  -3 140.346 68.4737   2
   9  -1  -2 959.040 347.940   2
   9  -1  -1 332.729 202.328   2
   9  -1   0 642.574 269.718   2
   9  -1   1 122.108 127.033   2
   9  -1   2 2412.61 661.268   4
   9  -1   2 3355.15 564.808   2
   9  -1   3 6023.85 770.526   2
   9  -1   3 4445.56 847.965   4
   9  -1   4 4793.92 692.771   2
   9  -1   4 4239.95 830.458   4
   9  -1   5 153.294 77.7848   4
   9  -1   5 12.0112 104.829   2
   9  -1   6 1712.78 548.430   4
   9  -1   6 1449.53 390.706   2
   9  -1   7 2325.67 614.948   4
   9  -1   7 2538.43 535.244   2
   9  -1   8 1457.81 495.329   4
   9  -1   9-21.8070 101.616   4
   9   0  -7 8.27256 156.752   2
   9   0  -6 964.599 403.436   2
   9   0  -5 354.793 230.386   2
   9   0  -4 74.2262 95.7630   2
   9   0  -3-62.0345 139.736   2
   9   0  -2 431.550 234.430   2
   9   0  -1 1613.72 414.211   2
   9   0   0 743.661 287.423   2
   9   0   1 100.657 125.688   2
   9   0   2 888.817 270.435   2
   9   0   3 12625.3 1161.36   2
   9   0   4 703.745 360.344   4
   9   0   4 708.324 251.303   2
   9   0   5-128.620 148.583   4
   9   0   5-71.5624 134.823   2
   9   0   6-134.348 83.2139   4
   9   0   6-19.5337 162.027   2
   9   0   7 874.363 361.311   4
   9   0   8 3562.65 722.242   4
   9   0   9 2121.50 589.863   4
   9   0  10 827.095 358.377   4
   9   0  11 158.949 195.629   4
   9   1  -7-234.732 175.981   2
   9   1  -6 542.115 318.729   2
   9   1  -5 130.161 157.905   2
   9   1  -4 282.118 149.669   2
   9   1  -3 1914.04 506.062   2
   9   1  -2 7437.39 942.410   2
   9   1  -1 11883.9 1177.85   2
   9   1   0 6674.91 865.014   2
   9   1   1-65.3184 194.840   2
   9   1   2 1216.67 354.331   2
   9   1   3 1875.99 455.480   2
   9   1   4 325.633 231.051   2
   9   1   5 1472.03 462.619   4
   9   1   5 1754.82 448.981   2
   9   1   6 339.456 218.742   4
   9   1   6 178.301 163.484   2
   9   1   7 237.958 202.086   4
   9   1   8 2535.80 599.181   4
   9   1   9 2153.23 543.410   4
   9   1  10 353.648 257.086   4
  -9  -1 -10 177.500 155.732   5
   9   1  11 279.747 208.378   4
   9   1  12-334.410 225.404   4
   9   2  -7 478.377 348.972   2
   9   2  -6 736.177 384.845   2
   9   2  -5 627.137 319.869   2
   9   2  -4 83.7633 196.700   2
   9   2  -3 8.60287 90.4415   2
   9   2  -2 703.619 282.378   2
   9   2  -1 11.3087 102.574   2
   9   2   0-173.269 243.316   2
   9   2   1 2534.24 509.599   2
   9   2   2 301.535 111.361   2
   9   2   3 2674.81 553.073   2
   9   2   4 16039.5 1354.89   2
   9   2   5 1501.53 383.569   2
   9   2   6 1156.64 389.322   4
   9   2   6 943.702 363.390   2
   9   2   7 472.435 264.061   4
   9   2   8 2285.84 558.550   4
  -9  -2  -8 1683.85 446.326   5
  -9  -2  -9-24.6027 142.240   5
   9   2   9-117.515 135.104   4
  -9  -2 -10 141.047 153.629   5
   9   2  10-169.229 157.346   4
  -9  -2 -11 166.459 133.739   5
   9   2  11-40.8732 75.3792   4
   9   2  12-125.003 154.136   4
   9   3  -7 290.890 356.474   2
   9   3  -6 946.603 446.306   2
   9   3  -5 531.542 330.080   2
   9   3  -4 1791.13 493.717   2
   9   3  -3 11807.4 1261.07   2
   9   3  -2 16040.5 1459.44   2
   9   3  -1-125.119 195.157   2
   9   3   0 154.443 80.7348   2
   9   3   1 1418.20 383.261   2
   9   3   2 441.358 268.394   2
   9   3   3 5776.38 777.489   2
   9   3   4 8250.45 1023.31   2
   9   3   5 729.363 331.529   2
   9   3   6 85.7393 106.309   4
   9   3   6 174.741 187.826   2
  -9  -3  -7 1248.31 352.736   5
   9   3   7 1180.62 378.227   4
  -9  -3  -8 99.5105 81.6254   5
   9   3   8 4.05905 118.550   4
  -9  -3  -9 446.270 197.576   5
   9   3   9 378.910 226.193   4
  -9  -3 -10-71.5899 198.677   5
   9   3  10-79.1646 58.6592   4
  -9  -3 -11 44.7691 68.5977   5
   9   3  11 51.4858 93.3317   4
   9   4  -6 1285.17 489.806   2
   9   4  -5 342.765 254.500   2
   9   4  -4 654.114 322.818   2
   9   4  -3 774.044 344.334   2
   9   4  -2 1403.11 442.540   2
   9   4  -1 1415.69 426.452   2
   9   4   0 59811.7 2853.48   2
   9   4   1 14554.4 1314.81   2
   9   4   2 1889.17 482.149   2
   9   4   3-221.825 202.332   2
   9   4   4-84.0731 162.048   2
   9   4   5 1181.74 402.213   2
  -9  -4  -6 2427.40 482.380   5
   9   4   6 2996.49 605.803   2
  -9  -4  -7 2650.66 514.064   5
   9   4   7 2321.76 534.782   4
  -9  -4  -8 3388.91 579.970   5
   9   4   8 3353.05 616.536   4
  -9  -4  -9 3619.65 642.813   5
   9   4   9 4437.29 704.152   4
  -9  -4 -10-302.288 239.482   5
   9   4  10 122.926 116.078   4
  -9  -4 -11 55.1763 78.1231   5
  -9  -4 -12-11.3313 222.473   5
   9   5  -6-81.9559 98.2372   2
   9   5  -5-82.3681 114.962   2
   9   5  -4 238.940 240.030   2
   9   5  -3 1663.58 488.171   2
   9   5  -2 3183.29 679.644   2
   9   5  -1-234.401 287.442   2
   9   5   0 1996.02 496.315   2
   9   5   1 3332.46 656.112   2
   9   5   2 2629.07 546.465   2
   9   5   3 15.2285 136.264   2
   9   5   4 1645.35 425.036   2
   9   5   5 1240.70 384.149   2
  -9  -5  -5 1003.69 269.891   5
  -9  -5  -6 9775.74 890.957   5
   9   5   6 8971.81 1083.19   2
  -9  -5  -7 8772.27 875.907   5
  -9  -5  -8 4241.85 632.996   5
   9   5   8 4480.43 690.026   4
  -9  -5  -9 4033.71 641.756   5
   9   5   9 3671.03 612.170   4
  -9  -5 -10 425.906 261.645   5
   9   5  10 441.911 211.646   4
  -9  -5 -10 725.870 269.479   1
  -9  -5 -11 2789.79 576.282   5
  -9  -5 -12 352.273 254.486   5
   9   6  -6 615.951 343.450   2
   9   6  -5 665.212 343.192   2
   9   6  -4 226.558 259.486   2
   9   6  -3 738.945 350.517   2
   9   6  -2 2241.03 555.778   2
   9   6  -1 378.113 225.652   2
   9   6   0-10.0548 119.692   2
   9   6   1 11551.3 1202.52   2
   9   6   2 1586.33 434.141   2
   9   6   3 3044.98 584.183   2
   9   6   4 10197.8 1086.48   2
  -9  -6  -5 1437.14 315.567   5
   9   6   5 1420.81 400.465   2
  -9  -6  -6 1326.35 311.243   5
   9   6   6 1528.98 449.527   2
  -9  -6  -7 180.387 95.9746   5
  -9  -6  -8-77.7845 107.681   5
   9   6   8-122.227 178.332   4
  -9  -6  -9 1931.39 457.839   5
   9   6   9 1927.87 424.253   4
  -9  -6  -9 2276.59 518.255   1
  -9  -6 -10 2152.93 485.376   5
  -9  -6 -10 3310.68 633.158   1
  -9  -6 -11 313.106 205.708   5
  -9  -6 -11 257.619 214.320   1
  -9  -6 -12 880.760 386.125   5
   9   7  -5 2518.76 703.037   2
   9   7  -4 2807.01 681.458   2
   9   7  -3 4519.66 849.424   2
   9   7  -2 2243.00 572.509   2
   9   7  -1-240.571 242.688   2
   9   7   0 1354.26 420.778   2
   9   7   1 19510.5 1597.52   2
   9   7   2 5186.62 797.293   2
   9   7   3 2366.41 528.552   2
   9   7   4 1258.71 415.758   2
  -9  -7  -4 1590.49 262.672   5
  -9  -7  -5-63.9754 103.251   5
   9   7   5-62.2381 176.656   2
  -9  -7  -6 1430.50 306.750   5
   9   7   6 1761.18 450.177   2
  -9  -7  -7 1197.39 314.511   5
  -9  -7  -8 2357.90 472.425   5
   9   7   8 1679.72 380.745   4
  -9  -7  -9 531.865 283.989   5
  -9  -7  -9 237.282 111.206   1
  -9  -7 -10 314.376 262.834   5
  -9  -7 -10 85.4230 133.321   1
  -9  -7 -11 589.804 298.584   5
  -9  -7 -11 449.912 275.168   1
  -9  -7 -12 857.800 355.582   5
  -9  -7 -12 2365.34 591.417   1
   9   8  -5 233.766 221.813   2
   9   8  -4 1707.30 591.269   2
   9   8  -3-136.260 129.579   2
   9   8  -2 1081.35 407.066   2
   9   8  -1 411.549 221.973   2
   9   8   0 1053.32 342.731   2
   9   8   1 371.721 234.501   2
   9   8   2 1751.45 469.199   2
   9   8   3 3012.75 624.382   2
   9   8   4 7413.85 961.645   2
  -9  -8  -5 106.158 76.2189   5
   9   8   5-221.780 173.668   2
  -9  -8  -6 1945.27 351.005   5
   9   8   6 1258.50 387.628   2
  -9  -8  -7 5884.97 660.642   5
   9   8   7 5017.62 825.965   2
  -9  -8  -8 7635.12 811.901   5
  -9  -8  -8 7338.61 982.221   1
  -9  -8  -9 163.639 213.639   5
  -9  -8  -9-41.6831 146.217   1
  -9  -8 -10 5151.08 774.879   5
  -9  -8 -10 6019.92 937.676   1
  -9  -8 -11 1549.54 455.645   5
  -9  -8 -11 1260.58 469.900   1
  -9  -8 -12 216.767 327.784   5
  -9  -8 -12 277.057 219.767   1
  -9  -8 -13 377.422 259.295   1
   9   9  -4-247.801 253.125   2
   9   9  -3 387.562 290.227   2
   9   9  -2 1310.83 469.960   2
   9   9  -1 4470.15 811.489   2
   9   9   0 1776.80 490.416   2
   9   9   1 7985.86 1077.95   2
   9   9   2 1138.68 386.671   2
   9   9   3 2825.58 597.840   2
   9   9   4 3564.72 649.006   2
   9   9   5 838.096 341.744   2
   9   9   6 8989.83 1108.25   2
  -9  -9  -7 3501.64 514.573   5
   9   9   7 2966.91 652.074   2
  -9  -9  -8 1044.90 400.270   1
   9   9   8 873.116 374.886   2
  -9  -9  -9 2208.13 615.117   1
  -9  -9 -10 2647.71 667.802   1
  -9  -9 -11 4622.79 895.991   1
  -9  -9 -12-13.6361 174.656   1
   9  10  -4-5.02464 81.7559   2
   9  10  -3 534.665 316.352   2
   9  10  -2 792.786 370.224   2
   9  10  -1 384.047 170.103   2
   9  10   0 399.719 194.855   2
   9  10   1-173.486 230.298   2
   9  10   2 3878.09 713.122   2
   9  10   3 12503.8 1291.84   2
   9  10   4 6334.14 907.953   2
   9  10   5-78.7932 147.174   2
   9  10   6 32.7273 167.021   2
   9  10   7 2683.32 619.121   2
  -9 -10  -8 148.037 126.431   1
   9  10   8 87.4878 92.0881   2
  -9 -10  -9 426.466 151.267   1
  -9 -10 -10 179.261 184.303   1
   9  11  -3 194.963 201.939   2
   9  11  -2 199.539 135.418   2
   9  11  -1 187.454 235.410   2
   9  11   0-156.319 244.961   2
   9  11   1 126.674 143.778   2
   9  11   2 2047.26 551.887   2
   9  11   3-683.975 307.357   2
   9  11   4 4871.97 814.659   2
   9  11   5 11197.5 1221.67   2
   9  11   6 1890.67 518.309   2
   9  11   7 1034.97 399.715   2
  -9 -11  -8-114.885 152.205   1
   9  11   8 152.451 182.781   2
   9  11   9 1306.98 414.302   2
   9  12  -2 120.228 162.131   2
   9  12  -1-531.560 301.670   2
   9  12   0-356.544 237.957   2
   9  12   1 1151.20 395.041   2
   9  12   2 5619.36 885.563   2
   9  12   3-222.890 235.572   2
   9  12   4 3178.15 665.960   2
   9  12   5 853.002 317.198   2
   9  12   6-481.581 259.066   2
   9  12   7 1576.83 475.371   2
   9  12   8 4184.10 782.310   2
   9  12   9 608.588 300.606   2
   9  13   0-432.364 276.157   3
   9  13   1 975.762 380.971   2
   9  13   2-461.281 265.663   2
   9  13   3-20.4130 150.694   2
   9  13   4 474.911 301.766   2
   9  13   5 683.604 313.603   2
   9  13   6-86.6192 128.697   2
   9  13   7-353.266 227.559   2
   9  13   8-279.543 206.943   2
  10  -1  -5 24.7446 87.7690   2
  10  -1  -4-153.487 164.648   2
  10  -1  -3 1093.86 392.328   2
  10  -1  -2 730.346 321.863   2
  10  -1  -1 2120.07 521.786   2
  10  -1   0 919.710 301.705   2
  10  -1   1 5224.33 779.655   2
  10  -1   2 3050.67 746.573   4
  10  -1   2 2614.22 549.887   2
  10  -1   3 99.3620 135.336   4
  10  -1   3-341.239 316.596   2
  10  -1   4 443.776 285.185   4
  10  -1   4 858.743 368.146   2
  10  -1   5 369.408 345.736   4
  10  -1   5 982.198 333.366   2
  10  -1   6 39.2870 106.756   2
  10  -1   7 888.741 342.550   2
  10  -1   8 3440.58 694.353   2
  10   0  -5 93.5988 118.076   2
  10   0  -4-279.739 190.785   2
  10   0  -3 2964.43 661.046   2
  10   0  -2 2827.14 605.344   2
  10   0  -1 261.476 195.613   2
  10   0   0 115.668 101.252   2
  10   0   1-446.474 236.529   2
  10   0   2 732.793 300.545   2
  10   0   3 6444.78 883.259   2
  10   0   3 5837.25 1006.01   4
  10   0   4 5960.56 840.320   2
  10   0   4 5526.73 1007.69   4
  10   0   5 377.439 167.956   4
  10   0   5 240.174 144.518   2
  10   0   6 178.162 157.320   4
  10   0   6 196.675 137.926   2
  10   0   7 930.289 406.333   4
  10   0   7 1277.22 418.673   2
  10   0   8-20.9076 104.153   4
  10   0   8 464.810 255.141   2
  10   1  -5 545.872 363.331   2
  10   1  -4 2336.94 629.797   2
  10   1  -3 1524.62 482.808   2
  10   1  -2 2350.80 568.872   2
  10   1  -1-145.898 221.846   2
  10   1   0 1936.38 491.837   2
  10   1   1-130.297 138.284   2
  10   1   2-157.716 221.193   2
  10   1   3 938.282 324.582   2
  10   1   4 139.893 120.180   4
  10   1   4 335.747 232.620   2
  10   1   5 815.980 386.112   4
  10   1   5 849.338 330.179   2
  10   1   6-355.695 244.713   4
  10   1   6-234.024 233.604   2
  10   1   7-141.263 203.911   4
  10   1   7-188.637 176.397   2
  10   1   8 2055.78 565.417   4
  10   1   8 2987.04 649.949   2
  10   1   9 2097.19 584.777   4
  10   1  10 286.128 136.514   4
  10   2  -5 413.141 342.230   2
  10   2  -4-80.7229 211.487   2
  10   2  -3 173.447 194.409   2
  10   2  -2 890.052 351.159   2
  10   2  -1 1167.28 386.115   2
  10   2   0-34.6439 114.152   2
  10   2   1 432.740 204.196   2
  10   2   2 183.240 112.713   2
  10   2   3 530.467 280.298   2
  10   2   4 1660.25 432.633   2
  10   2   5 185.067 82.3009   4
  10   2   5 376.122 196.801   2
  10   2   6 1118.95 392.980   4
  10   2   6 1446.25 421.266   2
  10   2   7 8295.07 1069.40   2
  10   2   7 6324.83 984.496   4
  10   2   8 7054.57 1031.44   4
  10   2   9 442.132 270.260   4
  10   2  10 855.197 383.567   4
  10   2  11 841.466 370.691   4
  10   3  -5 572.400 404.197   2
  10   3  -4 3134.01 738.533   2
  10   3  -3 1883.11 570.053   2
  10   3  -2 1078.81 391.485   2
  10   3  -1 1094.25 390.789   2
  10   3   0 931.207 374.617   2
  10   3   1 26.2382 86.3833   2
  10   3   2 1469.90 414.838   2
  10   3   3 5643.57 829.042   2
  10   3   4 9645.30 1095.93   2
  10   3   5 966.830 351.481   2
  10   3   6 10986.0 1231.51   2
  10   3   6 9469.46 1196.97   4
  10   3   7 10397.1 1217.47   2
  10   3   7 8746.26 1160.27   4
  10   3   8 4385.31 801.583   4
  10   3   9 451.511 239.635   4
 -10  -3  -9 551.675 361.885   5
 -10  -3 -10 360.649 220.720   5
  10   3  10 308.237 227.969   4
  10   3  11 101.902 132.391   4
  10   4  -5 819.869 413.165   2
  10   4  -4 652.505 388.768   2
  10   4  -3 7848.97 1129.98   2
  10   4  -2 5603.81 899.481   2
  10   4  -1 1867.65 531.832   2
  10   4   0-86.1431 98.2484   2
  10   4   1 4218.57 730.126   2
  10   4   2 1749.20 451.902   2
  10   4   3 2230.63 521.648   2
  10   4   4 429.353 202.954   2
  10   4   5 183.023 181.360   2
  10   4   6 2138.82 535.968   2
  10   4   7-46.3600 101.882   4
  10   4   7-161.653 229.117   2
 -10  -4  -8 2057.21 463.441   5
  10   4   8 2193.42 541.692   4
 -10  -4  -9 4179.38 723.454   5
  10   4   9 4863.81 811.633   4
 -10  -4 -10-24.1447 198.468   5
  10   4  10-231.081 181.864   4
 -10  -4 -11 370.553 242.211   5
  10   5  -4 421.416 297.240   2
  10   5  -3 210.344 196.127   2
  10   5  -2 65.5856 130.884   2
  10   5  -1-94.7056 129.301   2
  10   5   0 627.797 256.996   2
  10   5   1 3318.05 665.257   2
  10   5   2 334.034 160.957   2
  10   5   3 4634.61 751.501   2
  10   5   4 8414.46 1035.51   2
  10   5   5 3959.51 746.932   2
  10   5   6 3260.86 683.560   2
 -10  -5  -7 2893.82 539.228   5
  10   5   7 4505.96 817.008   2
 -10  -5  -8 7671.92 914.988   5
  10   5   8 6631.73 946.001   4
 -10  -5  -9 1343.47 417.341   5
  10   5   9 1550.93 425.565   4
 -10  -5 -10 325.196 182.540   5
  10   5  10 338.334 216.424   4
 -10  -5 -11 48.5978 113.581   5
  10   6  -4 1033.21 463.927   2
  10   6  -3 3471.80 768.539   2
  10   6  -2 356.166 245.750   2
  10   6  -1 227.723 172.139   2
  10   6   0 16225.5 1573.08   2
  10   6   1 1323.67 379.454   2
  10   6   2 1678.41 468.062   2
  10   6   3 707.678 285.381   2
  10   6   4 6792.58 931.784   2
  10   6   5-104.059 135.376   2
  10   6   6 14335.6 1427.96   2
 -10  -6  -6 11690.6 982.204   5
 -10  -6  -7 15607.5 1237.06   5
  10   6   7 20160.7 1713.64   2
 -10  -6  -8 4973.80 698.611   5
  10   6   8 5962.78 821.487   4
 -10  -6  -9 879.286 272.706   5
  10   6   9 746.204 278.648   4
 -10  -6 -10 1825.78 450.786   5
 -10  -6 -11-215.746 173.900   5
  10   7  -4 1732.38 592.671   2
  10   7  -3 417.090 274.525   2
  10   7  -2 211.300 389.544   2
  10   7  -1 676.560 298.252   2
  10   7   0 358.173 172.121   2
  10   7   1 2640.34 644.652   2
  10   7   2 9278.59 1155.07   2
  10   7   3 8363.62 1079.20   2
  10   7   4 2008.83 497.890   2
  10   7   5 1808.04 508.098   2
 -10  -7  -6 2730.85 445.993   5
  10   7   6 2986.98 683.424   2
 -10  -7  -7 456.780 182.830   5
  10   7   7 669.046 293.374   2
 -10  -7  -8 122.395 119.210   5
  10   7   8 307.261 242.324   2
 -10  -7  -9 2499.54 509.245   5
 -10  -7 -10 2060.79 472.338   5
 -10  -7 -11-50.0874 97.4702   5
 -10  -7 -12 325.119 123.209   5
  10   8  -3 352.610 314.027   2
  10   8  -2 2376.44 623.091   2
  10   8  -1 1896.19 556.950   2
  10   8   0 108.705 166.910   2
  10   8   1 5151.75 861.984   2
  10   8   2 210.751 181.574   2
  10   8   3 2484.77 599.528   2
  10   8   4 215.179 128.806   2
  10   8   5 8840.58 1114.48   2
  10   8   6 906.407 340.273   2
  10   8   7 546.857 292.272   2
 -10  -8  -8 830.276 265.115   5
  10   8   8 1147.47 434.471   2
 -10  -8  -9 346.176 251.629   5
 -10  -8 -10 2521.68 558.598   5
 -10  -8 -11-14.6097 193.264   5
 -10  -8 -11-162.855 169.785   1
 -10  -8 -12 297.740 220.860   5
 -10  -8 -12 9.75722 72.9412   1
  10   9  -3 1879.78 594.814   2
  10   9  -2 142.384 126.422   2
  10   9  -1 70.2732 132.705   2
  10   9   0 1876.33 510.310   2
  10   9   1 6186.36 957.736   2
  10   9   2 3734.61 729.632   2
  10   9   3 1882.37 501.815   2
  10   9   4 1142.89 416.433   2
  10   9   5 2433.28 552.070   2
  10   9   6-28.2872 153.686   2
  10   9   7 389.026 274.255   2
  10   9   8 1003.15 427.403   2
  10   9   9 323.245 289.588   2
 -10  -9 -10 570.661 356.625   1
 -10  -9 -11 130.628 214.652   5
 -10  -9 -11-457.034 282.523   1
  10  10  -2 574.819 326.352   2
  10  10  -1-15.0382 90.1438   2
  10  10   0 528.274 287.882   2
  10  10   1 1318.08 453.391   2
  10  10   2 1143.87 396.612   2
  10  10   3 157.548 131.356   2
  10  10   4 1906.78 535.439   2
  10  10   5 162.447 111.768   2
  10  10   6 4.32519 77.6191   2
  10  10   7 1561.74 450.882   2
  10  10   8 1300.80 501.705   2
  10  10   9 770.588 360.703   2
  10  11  -1 287.729 183.983   2
  10  11   0 223.436 189.327   2
  10  11   1 924.440 329.213   2
  10  11   2-25.7255 231.108   2
  10  11   3 643.640 342.420   2
  10  11   4 452.223 251.446   2
  10  11   5 2063.96 559.590   2
  10  11   6 232.459 149.768   2
  10  11   7 1190.58 439.469   2
  10  11   8 1372.17 469.205   2
  10  12   0 4422.01 870.717   2
  10  12   1 4481.54 837.268   2
  10  12   2 1425.42 427.171   2
  10  12   3 837.251 356.199   2
  10  12   4 5734.68 943.128   2
  10  12   5 9496.21 1208.28   2
  10  12   6 592.753 293.185   2
  10  12   7 7.06738 62.9471   2
  10  13   1 601.256 316.920   2
  10  13   2-130.601 162.931   2
  10  13   3-192.772 190.587   2
  10  13   4 326.891 234.044   2
  10  13   5 123.741 154.167   2
  10  13   6 400.053 256.688   2
  11   0  -3 321.033 236.338   2
  11   0  -2-148.842 161.697   2
  11   0  -1 114.696 164.040   2
  11   0   0-282.704 207.467   2
  11   0   1 2915.50 614.600   2
  11   0   2-22.9785 178.388   2
  11   0   3 656.740 275.892   2
  11   0   4 2327.97 565.431   2
  11   0   5-288.729 204.728   2
  11   0   6 241.095 216.031   2
  11   0   7 943.609 354.544   2
  11   1  -3 1784.93 576.633   2
  11   1  -2 1709.18 514.798   2
  11   1  -1-552.122 289.000   2
  11   1   0 51.5968 101.115   2
  11   1   1-396.847 246.147   2
  11   1   2 1536.00 464.201   2
  11   1   3 4056.81 725.744   2
  11   1   4 1066.76 454.849   4
  11   1   4 956.011 379.062   2
  11   1   5 1502.18 570.827   4
  11   1   5 739.070 283.017   2
  11   1   6 6786.56 960.396   2
  11   1   6 4539.63 940.216   4
  11   1   7 3772.10 760.332   2
  11   2  -3 71.9134 131.884   2
  11   2  -2 231.854 201.778   2
  11   2  -1 13.5100 182.552   2
  11   2   0 633.362 320.042   2
  11   2   1 2038.17 538.780   2
  11   2   2 3665.84 708.805   2
  11   2   3-66.0343 203.803   2
  11   2   4 10.5327 85.0997   2
  11   2   5 1791.16 586.685   4
  11   2   5 1648.23 491.839   2
  11   2   6 710.579 357.167   4
  11   2   6 804.364 342.896   2
  11   2   7 320.665 267.079   4
  11   2   7 5.49109 100.501   2
  11   2   8 242.152 162.660   4
  11   2   8 669.176 380.783   2
  11   3  -3 233.723 287.683   2
  11   3  -2 520.705 284.154   2
  11   3  -1 606.047 290.007   2
  11   3   0 6261.16 984.105   2
  11   3   1 6252.68 970.402   2
  11   3   2 3353.12 710.615   2
  11   3   3 665.934 312.623   2
  11   3   4 5622.72 885.597   2
  11   3   5 756.918 341.290   2
  11   3   6-171.143 210.563   4
  11   3   6-58.2660 92.6441   2
  11   3   7 1825.84 533.893   4
  11   3   7 3254.92 699.851   2
  11   3   8 1870.09 560.674   4
  11   3   8 3490.04 754.393   2
  11   3   9 220.158 199.475   4
  11   3  10 161.236 168.100   4
  11   4  -3 4298.93 855.053   2
  11   4  -2-82.1822 71.8466   2
  11   4  -1-102.190 169.464   2
  11   4   0 764.033 306.718   2
  11   4   1 115.990 106.638   2
  11   4   2 9315.21 1179.27   2
  11   4   3 14023.6 1451.71   2
  11   4   4 7528.09 1019.29   2
  11   4   5-186.932 273.397   2
  11   4   6 8097.49 1104.07   2
  11   4   7 5732.56 944.743   2
  11   4   7 4242.60 810.857   4
  11   4   8 1507.23 486.277   4
  11   4   8 2818.41 704.611   2
  11   4   9-214.992 187.638   4
  11   4  10 417.466 308.300   4
  11   5  -2 436.680 328.030   2
  11   5  -1 846.273 368.517   2
  11   5   0 2712.85 670.914   2
  11   5   1 103.766 133.491   2
  11   5   2 4168.44 781.438   2
  11   5   3 521.275 303.085   2
  11   5   4 1782.75 447.128   2
  11   5   5 7376.83 1028.62   2
  11   5   6 7442.45 1074.77   2
  11   5   7 2601.97 611.240   4
  11   5   7 2777.99 658.133   2
  11   5   8 346.472 227.301   4
  11   5   8 488.981 240.376   2
  11   5   9 1191.86 444.440   4
 -11  -5  -9 1243.13 396.576   5
 -11  -5 -10-397.187 241.093   5
  11   6  -2 3235.45 776.358   2
  11   6  -1 1637.71 535.725   2
  11   6   0 600.199 373.607   2
  11   6   1 3425.23 727.346   2
  11   6   2 9796.06 1245.06   2
  11   6   3 830.424 341.312   2
  11   6   4 886.442 351.420   2
  11   6   5 1698.48 518.944   2
  11   6   6 675.057 360.141   2
  11   6   7 2120.31 595.359   2
  11   6   8 909.821 338.656   4
  11   6   8 1557.71 534.575   2
 -11  -6  -8 883.214 301.953   5
 -11  -6  -9 72.9788 116.076   5
 -11  -6 -10 177.728 131.586   5
 -11  -6 -11-345.491 229.994   5
  11   7  -1 49.3834 188.382   2
  11   7   0 1119.59 488.075   2
  11   7   1 10128.4 1288.11   2
  11   7   2 1003.73 430.960   2
  11   7   3 30.4739 148.665   2
  11   7   4 770.885 293.858   2
  11   7   5 112.762 187.583   2
  11   7   6 132.829 312.297   2
  11   7   7 426.988 269.915   2
  11   7   8 188.434 210.282   4
  11   7   8 473.704 250.861   2
 -11  -7 -10 532.285 273.658   5
 -11  -7 -11 265.762 188.670   5
  11   8  -1-18.0994 113.939   2
  11   8   0 44.9304 172.826   2
  11   8   1-26.9492 285.519   2
  11   8   2 213.070 291.405   2
  11   8   3 1234.43 461.355   2
  11   8   4 2162.13 599.495   2
  11   8   5 1878.96 551.083   2
  11   8   6-30.8985 155.056   2
  11   8   7 3610.47 787.909   2
  11   9   0-98.7344 117.873   2
  11   9   1 2731.78 703.961   2
  11   9   2-47.2451 254.063   2
  11   9   3 7372.57 1098.62   2
  11   9   4 4638.04 842.833   2
  11   9   5 6393.25 992.233   2
  11   9   6-288.530 221.111   2
  11   9   7 3636.43 793.906   2
  11  10   1 9452.27 1284.28   2
  11  10   2 5858.84 996.858   2
  11  10   3 1457.73 467.957   2
  11  10   4 1255.12 460.913   2
  11  10   5-251.594 184.447   2
  11  10   6 1189.19 423.630   2
  11  11   3-0.56447 256.521   2
  11  11   4 20.1140 210.727   2
  12   1   1 406.336 261.545   2
  12   1   2 107.650 147.732   2
  12   1   3 553.017 307.707   2
  12   1   4 2159.93 559.694   2
  12   2   1-86.7538 139.363   2
  12   2   2 954.479 407.702   2
  12   2   3 1661.62 510.825   2
  12   2   4-407.420 258.270   2
  12   3   1 288.259 115.500   2
  12   3   2 3538.80 778.345   2
  12   3   3 963.307 370.187   2
  12   3   4 6.36163 98.9951   2
  12   4   1 2262.99 611.099   2
  12   4   2 2071.95 573.292   2
  12   4   3 714.739 295.464   2
  12   4   4 473.433 298.536   2
  12   4   6-138.022 171.912   4
  12   4   7 138.733 90.0005   4
  12   4   8-159.656 179.849   4
  12   5   2 2716.80 684.920   2
  12   5   3 2926.60 704.100   2
  12   5   4-48.4453 107.079   2
  12   5   7 324.297 102.504   4
  12   5   8 369.820 239.695   4
  12   5   9 163.442 236.685   4
  12   6   3 961.119 447.751   2
  12   6   8 287.410 209.097   4
   0   0   0    0.00    0.00   0
TITL PSU-849(TA-11) in P-1
REM P-1 (#2 in standard setting)
CELL 0.71073   9.536565  10.543798  11.320322  77.6778  77.4507  64.4548
ZERR   14.00   0.002041   0.002346   0.002346   0.0182   0.0179   0.0214
LATT  1
SFAC C H N O S
UNIT 14.00 14.00 14.00 14.00 14.00
TREF
HKLF 4
END
;
_shelx_hkl_checksum                86223
_olex2_submission_special_instructions  'No special instructions were received'
