# Supplementary material for: Nucleophile-induced ring contraction in pyrrolo[2,1-c][1,4]benzothiazines: access to pyrrolo[2,1-b][1,3]benzothiazoles
Source: Beilstein J Org Chem. 2023 May 11;19:646–57. doi: 10.3762/bjoc.19.46 (PMC10186265; doi:10.3762/bjoc.19.46)
Supplement: File 2 — Crystallographic information files (CIF) of compounds 3bb (CCDC 2241415), 4 (CCDC 2241420), 6b (CCDC 2241419), 6e (CCDC 2241423), 7a (CCDC 2241418), 10a (CCDC 2241424), 12bd (CCDC 2241422), 14ab (CCDC 2241416), 17a (CCDC 2241417, 2241421). [file Beilstein_J_Org_Chem-19-646-s002.zip › 4.cif]

data_psu-1495(lea-152)
_audit_creation_date               2022-12-19
_audit_creation_method
;
Olex2 1.3
(compiled 2020.11.12 svn.r5f609507 for OlexSys, GUI svn.r6408)
;
_shelx_SHELXL_version_number       '2018/3'
_audit_contact_author_address      ?
_audit_contact_author_email        ?
_audit_contact_author_name         ''
_audit_contact_author_phone        ?
_publ_contact_author_id_orcid      ?
_publ_section_references
;
Dolomanov, O.V., Bourhis, L.J., Gildea, R.J, Howard, J.A.K. & Puschmann, H.
 (2009), J. Appl. Cryst. 42, 339-341.

Sheldrick, G.M. (2015). Acta Cryst. A71, 3-8.

Sheldrick, G.M. (2015). Acta Cryst. C71, 3-8.
;
_chemical_name_common              ?
_chemical_name_systematic          ?
_chemical_formula_moiety           '0.5(C64 H70 N6 O10 S2)'
_chemical_formula_sum              'C32 H35 N3 O5 S'
_chemical_formula_weight           573.69
_chemical_melting_point            ?
loop_
  _atom_type_symbol
  _atom_type_description
  _atom_type_scat_dispersion_real
  _atom_type_scat_dispersion_imag
  _atom_type_scat_source
 'C' 'C' 0.0033 0.0016 'International Tables Vol C Tables 4.2.6.8 and 6.1.1.4'
 'H' 'H' 0.0000 0.0000 'International Tables Vol C Tables 4.2.6.8 and 6.1.1.4'
 'N' 'N' 0.0061 0.0033 'International Tables Vol C Tables 4.2.6.8 and 6.1.1.4'
 'O' 'O' 0.0106 0.0060 'International Tables Vol C Tables 4.2.6.8 and 6.1.1.4'
 'S' 'S' 0.1246 0.1234 'International Tables Vol C Tables 4.2.6.8 and 6.1.1.4'

_shelx_space_group_comment
;
The symmetry employed for this shelxl refinement is uniquely defined
by the following loop, which should always be used as a source of
symmetry information in preference to the above space-group names.
They are only intended as comments.
;
_space_group_crystal_system        'monoclinic'
_space_group_IT_number             14
_space_group_name_H-M_alt          'P 1 21/c 1'
_space_group_name_Hall             '-P 2ybc'
loop_
  _space_group_symop_operation_xyz
 'x, y, z'
 '-x, y+1/2, -z+1/2'
 '-x, -y, -z'
 'x, -y-1/2, z-1/2'

_cell_length_a                     21.418(3)
_cell_length_b                     10.8298(12)
_cell_length_c                     26.026(4)
_cell_angle_alpha                  90
_cell_angle_beta                   97.009(14)
_cell_angle_gamma                  90
_cell_volume                       5991.6(15)
_cell_formula_units_Z              8
_cell_measurement_reflns_used      5972
_cell_measurement_temperature      295(2)
_cell_measurement_theta_max        25.1030
_cell_measurement_theta_min        2.2680
_shelx_estimated_absorpt_T_max     0.995
_shelx_estimated_absorpt_T_min     0.930
_exptl_absorpt_coefficient_mu      0.153
_exptl_absorpt_correction_T_max    1.00000
_exptl_absorpt_correction_T_min    0.61956
_exptl_absorpt_correction_type     multi-scan
_exptl_absorpt_process_details
;
CrysAlisPro 1.171.42.74a (Rigaku Oxford Diffraction, 2022)
Empirical absorption correction using spherical harmonics,
implemented in SCALE3 ABSPACK scaling algorithm.
;
_exptl_absorpt_special_details     ?
_exptl_crystal_colour              'clear yellow'
_exptl_crystal_colour_lustre       clear
_exptl_crystal_colour_modifier     .
_exptl_crystal_colour_primary      yellow
_exptl_crystal_density_diffrn      1.272
_exptl_crystal_density_meas        ?
_exptl_crystal_density_method      ?
_exptl_crystal_description         plate
_exptl_crystal_F_000               2432
_exptl_crystal_size_max            0.48
_exptl_crystal_size_mid            0.26
_exptl_crystal_size_min            0.03
_exptl_transmission_factor_max     ?
_exptl_transmission_factor_min     ?
_diffrn_reflns_av_R_equivalents    0.0662
_diffrn_reflns_av_unetI/netI       0.0881
_diffrn_reflns_Laue_measured_fraction_full  0.999
_diffrn_reflns_Laue_measured_fraction_max  0.850
_diffrn_reflns_limit_h_max         29
_diffrn_reflns_limit_h_min         -17
_diffrn_reflns_limit_k_max         14
_diffrn_reflns_limit_k_min         -11
_diffrn_reflns_limit_l_max         33
_diffrn_reflns_limit_l_min         -32
_diffrn_reflns_number              37522
_diffrn_reflns_point_group_measured_fraction_full  0.999
_diffrn_reflns_point_group_measured_fraction_max  0.850
_diffrn_reflns_theta_full          26.000
_diffrn_reflns_theta_max           29.539
_diffrn_reflns_theta_min           1.942
_diffrn_ambient_temperature        295(2)
_diffrn_detector                   'CCD plate'
_diffrn_detector_area_resol_mean   10.4752
_diffrn_detector_type              Ruby
_diffrn_measured_fraction_theta_full  0.999
_diffrn_measured_fraction_theta_max  0.850
_diffrn_measurement_details
;
List of Runs (angles in degrees, time in seconds):

  # Type    Start    End  Width  t~exp~   \w     \q     \k     \f   Frames
--------------------------------------------------------------------------
  1  \w    -21.00  18.00   1.00  125.00    --   13.93  77.00 -60.00   39
  2  \w     -8.00  19.00   1.00  125.00    --   13.93  77.00 -90.00   27
  3  \w    -31.00  18.00   1.00  125.00    --  -14.09  38.00  90.00   49
  4  \w    -97.00  43.00   1.00  125.00    --  -14.09 -19.00  60.00  140
;
_diffrn_measurement_device         'four-circle diffractometer'
_diffrn_measurement_device_type    'New Xcalibur, Ruby'
_diffrn_measurement_method         '\w scans'
_diffrn_orient_matrix_type        
 'CrysAlisPro convention (1999,Acta A55,543-557)'
_diffrn_orient_matrix_UB_11        0.0280946000
_diffrn_orient_matrix_UB_12        0.0124114000
_diffrn_orient_matrix_UB_13        0.0165880000
_diffrn_orient_matrix_UB_21        -0.0171863000
_diffrn_orient_matrix_UB_22        0.0007313000
_diffrn_orient_matrix_UB_23        0.0216995000
_diffrn_orient_matrix_UB_31        0.0051992000
_diffrn_orient_matrix_UB_32        -0.0642327000
_diffrn_orient_matrix_UB_33        0.0034034000
_diffrn_radiation_monochromator    graphite
_diffrn_radiation_probe            x-ray
_diffrn_radiation_type             'Mo K\a'
_diffrn_radiation_wavelength       0.71073
_diffrn_source                     'fine-focus sealed X-ray tube'
_diffrn_source_type                'Enhance (Mo) X-ray Source'
_reflns_Friedel_coverage           0.000
_reflns_Friedel_fraction_full      .
_reflns_Friedel_fraction_max       .
_reflns_number_gt                  6157
_reflns_number_total               14218
_reflns_odcompleteness_completeness  99.85
_reflns_odcompleteness_iscentric   1
_reflns_odcompleteness_theta       26.32
_reflns_special_details
;
 Reflections were merged by SHELXL according to the crystal
 class for the calculation of statistics and refinement.
 
 _reflns_Friedel_fraction is defined as the number of unique
 Friedel pairs measured divided by the number that would be
 possible theoretically, ignoring centric projections and
 systematic absences.
;
_reflns_threshold_expression       'I > 2\s(I)'
_computing_cell_refinement         'CrysAlisPro 1.171.42.74a (Rigaku OD, 2022)'
_computing_data_collection         'CrysAlisPro 1.171.42.74a (Rigaku OD, 2022)'
_computing_data_reduction          'CrysAlisPro 1.171.42.74a (Rigaku OD, 2022)'
_computing_molecular_graphics      'Olex2 1.3 (Dolomanov et al., 2009)'
_computing_publication_material    'Olex2 1.3 (Dolomanov et al., 2009)'
_computing_structure_refinement    'SHELXL 2018/3 (Sheldrick, 2015)'
_computing_structure_solution      'SHELXT 2018/2 (Sheldrick, 2018)'
_refine_diff_density_max           0.270
_refine_diff_density_min           -0.369
_refine_diff_density_rms           0.054
_refine_ls_extinction_coef         0.0030(4)
_refine_ls_extinction_expression  
 'Fc^*^=kFc[1+0.001xFc^2^\l^3^/sin(2\q)]^-1/4^'
_refine_ls_extinction_method       'SHELXL-2018/3 (Sheldrick 2018)'
_refine_ls_goodness_of_fit_ref     1.014
_refine_ls_hydrogen_treatment      mixed
_refine_ls_matrix_type             full
_refine_ls_number_parameters       862
_refine_ls_number_reflns           14218
_refine_ls_number_restraints       51
_refine_ls_R_factor_all            0.1724
_refine_ls_R_factor_gt             0.0719
_refine_ls_restrained_S_all        1.014
_refine_ls_shift/su_max            0.001
_refine_ls_shift/su_mean           0.000
_refine_ls_structure_factor_coef   Fsqd
_refine_ls_weighting_details      
 'w=1/[\s^2^(Fo^2^)+(0.1029P)^2^] where P=(Fo^2^+2Fc^2^)/3'
_refine_ls_weighting_scheme        calc
_refine_ls_wR_factor_gt            0.1690
_refine_ls_wR_factor_ref           0.2375
_refine_special_details            ?
_olex2_refinement_description
;
1. Fixed Uiso
 At 1.2 times of:
  All C(H) groups, All C(H,H) groups
 At 1.5 times of:
  All C(H,H,H) groups
2. Restrained distances
 N3-H3
 0.86 with sigma of 0.02
 N3A-H3A
 0.86 with sigma of 0.02
 C16B-H16B
 0.98 with sigma of 0.02
 C13A-C14A \\sim C13A-C14B
 with sigma of 0.02
 C14A-C15A \\sim C14B-C15B
 with sigma of 0.02
 C16A-C18A \\sim C16B-C18B
 with sigma of 0.04
 C14A-C19A \\sim C14B-C19B
 with sigma of 0.02
 C15A-C19A \\sim C15B-C19B
 with sigma of 0.04
 C15A-C16A \\sim C15B-C16B
 with sigma of 0.02
 C16A-C17A \\sim C16B-C17B
 with sigma of 0.02
 C17A-C18A \\sim C17B-C18B
 with sigma of 0.02
 C18A-C19A \\sim C18B-C19B
 with sigma of 0.02
 C15A-C17A \\sim C15B-C17B
 with sigma of 0.04
 C17A-C19A \\sim C17B-C19B
 with sigma of 0.04
 C13A-C15A \\sim C13A-C15B
 with sigma of 0.04
 C13A-C19A \\sim C13A-C19B
 with sigma of 0.04
 C14A-C16A \\sim C14B-C16B
 with sigma of 0.04
 C14A-C18A \\sim C14B-C18B
 with sigma of 0.04
 C21A-C23A \\sim C21B-C23B
 with sigma of 0.04
 N2A-C20A \\sim N2A-C20B
 with sigma of 0.02
 C20A-C25A \\sim C20B-C25B
 with sigma of 0.02
 N2A-C25A \\sim N2A-C25B
 with sigma of 0.04
 C20A-C24A \\sim C20B-C24B
 with sigma of 0.04
 C20A-C21A \\sim C20B-C21B
 with sigma of 0.02
 C21A-C22A \\sim C21B-C22B
 with sigma of 0.02
 C22A-C23A \\sim C22B-C23B
 with sigma of 0.02
 C20A-C22A \\sim C20B-C22B
 with sigma of 0.04
 C23A-C24A \\sim C23B-C24B
 with sigma of 0.02
 C22A-C24A \\sim C22B-C24B
 with sigma of 0.04
 C21A-C25A \\sim C21B-C25B
 with sigma of 0.04
 C23A-C25A \\sim C23B-C25B
 with sigma of 0.04
 C24A-C25A \\sim C24B-C25B
 with sigma of 0.02
 N2A-C21A \\sim N2A-C21B
 with sigma of 0.04
3. Rigid bond restraints
 C19A, C19B
 with sigma for 1-2 distances of 0.01 and sigma for 1-3 distances of 0.01
 C20B, C20A, C23A, C24B
 with sigma for 1-2 distances of 0.01 and sigma for 1-3 distances of 0.01
4. Uiso/Uaniso restraints and constraints
C19A \\sim C19B: within 1.7A with sigma of 0.04 and sigma for terminal atoms of
0.08 within 1.7A
C20B \\sim C20A \\sim C23A \\sim C24B: within 1.7A with sigma of 0.04 and sigma
for terminal atoms of 0.08 within 1.7A
5. Others
 Fixed Sof: C14A(0.5) C14B(0.5) C15A(0.5) H15A(0.5) C15B(0.5) H15B(0.5)
 C16A(0.5) H16A(0.5) C16B(0.5) C17A(0.5) H17A(0.5) C17B(0.5) H17B(0.5)
 C18A(0.5) H18A(0.5) C18B(0.5) H18B(0.5) C19A(0.5) H19A(0.5) C19B(0.5)
 H19B(0.5) C20B(0.5) H20B(0.5) C20A(0.5) H20A(0.5) C21A(0.5) H21A(0.5)
 H21B(0.5) C21B(0.5) H21C(0.5) H21D(0.5) C22A(0.5) H22A(0.5) H22B(0.5)
 C22B(0.5) H22C(0.5) H22D(0.5) C23B(0.5) H23A(0.5) H23B(0.5) C23A(0.5)
 H23C(0.5) H23D(0.5) C24A(0.5) H24A(0.5) H24B(0.5) C24B(0.5) H24C(0.5)
 H24D(0.5) C25B(0.5) H25A(0.5) H25B(0.5) C25A(0.5) H25C(0.5) H25D(0.5) H16B(0.5)
6.a Ternary CH refined with riding coordinates:
 C17B(H17B), C20B(H20B), C20A(H20A), C27A(H27A), C20(H20), C27(H27)
6.b Secondary CH2 refined with riding coordinates:
 C21A(H21A,H21B), C21B(H21C,H21D), C22A(H22A,H22B), C22B(H22C,H22D), C23B(H23A,
 H23B), C23A(H23C,H23D), C24A(H24A,H24B), C24B(H24C,H24D), C25B(H25A,H25B),
 C25A(H25C,H25D), C28A(H28A,H28B), C29A(H29A,H29B), C30A(H30A,H30B), C31A(H31A,
 H31B), C32A(H32A,H32B), C21(H21E,H21F), C22(H22E,H22F), C23(H23E,H23F),
 C24(H24E,H24F), C25(H25E,H25F), C28(H28C,H28D), C29(H29C,H29D), C30(H30C,H30D),
  C31(H31C,H31D), C32(H32C,H32D)
6.c Aromatic/amide H refined with riding coordinates:
 C7A(H7A), C8A(H8A), C9A(H9A), C10A(H10A), C15A(H15A), C15B(H15B), C16A(H16A),
 C17A(H17A), C18A(H18A), C18B(H18B), C19A(H19A), C19B(H19B), C7(H7), C8(H8),
 C9(H9), C10(H10), C15(H15), C16(H16), C17(H17), C18(H18), C19(H19)
6.d Idealised Me refined as rotating group:
 C12A(H12A,H12B,H12C), C12(H12D,H12E,H12F)
;
_atom_sites_solution_hydrogens     mixed
_atom_sites_solution_primary       dual
_atom_sites_solution_secondary     ?
loop_
  _atom_site_label
  _atom_site_type_symbol
  _atom_site_fract_x
  _atom_site_fract_y
  _atom_site_fract_z
  _atom_site_U_iso_or_equiv
  _atom_site_adp_type
  _atom_site_occupancy
  _atom_site_site_symmetry_order
  _atom_site_calc_flag
  _atom_site_refinement_flags_posn
  _atom_site_refinement_flags_adp
  _atom_site_refinement_flags_occupancy
  _atom_site_disorder_assembly
  _atom_site_disorder_group
 O1A O 0.55466(12) 0.6475(2) 0.33222(9) 0.0830(7) Uani 1 1 d . . . . .
 S1A S 0.70123(4) 0.45573(7) 0.45129(3) 0.0621(3) Uani 1 1 d . . . . .
 N1A N 0.60042(12) 0.5825(2) 0.41274(10) 0.0594(7) Uani 1 1 d . . . . .
 C1A C 0.61451(15) 0.4646(2) 0.43892(11) 0.0550(8) Uani 1 1 d . . . . .
 N2A N 0.52237(13) 0.3787(2) 0.31376(10) 0.0653(7) Uani 1 1 d D . . . .
 C2A C 0.58284(14) 0.3725(3) 0.40056(11) 0.0545(8) Uani 1 1 d . . . . .
 O2A O 0.57014(13) 0.5527(2) 0.51185(9) 0.0825(7) Uani 1 1 d . . . . .
 O3A O 0.59038(12) 0.3506(2) 0.51056(8) 0.0722(7) Uani 1 1 d . . . . .
 C3A C 0.55504(15) 0.4313(3) 0.35876(12) 0.0577(8) Uani 1 1 d . . . . .
 N3A N 0.42362(17) 0.3564(4) 0.26559(13) 0.1045(13) Uani 1 1 d D . . . .
 H3A H 0.4429(17) 0.323(3) 0.2420(12) 0.110(14) Uiso 1 1 d D . . . .
 C4A C 0.56803(16) 0.5664(3) 0.36442(14) 0.0646(9) Uani 1 1 d . . . . .
 O4A O 0.64177(12) 0.1939(2) 0.41565(10) 0.0789(7) Uani 1 1 d . . . . .
 C5A C 0.64843(16) 0.6715(3) 0.42782(13) 0.0609(8) Uani 1 1 d . . . . .
 O5A O 0.43349(11) 0.4411(2) 0.34548(8) 0.0719(6) Uani 1 1 d . . . . .
 C6A C 0.70462(16) 0.6185(3) 0.44983(12) 0.0589(8) Uani 1 1 d . . . . .
 C7A C 0.75542(18) 0.6917(3) 0.46714(15) 0.0761(10) Uani 1 1 d . . . . .
 H7A H 0.792775 0.657192 0.482697 0.091 Uiso 1 1 calc R U . . .
 C8A C 0.7493(2) 0.8180(3) 0.46074(17) 0.0873(12) Uani 1 1 d . . . . .
 H8A H 0.783127 0.869081 0.471952 0.105 Uiso 1 1 calc R U . . .
 C9A C 0.6941(2) 0.8692(4) 0.43810(17) 0.0905(12) Uani 1 1 d . . . . .
 H9A H 0.691393 0.954303 0.433608 0.109 Uiso 1 1 calc R U . . .
 C10A C 0.64199(19) 0.7961(3) 0.42176(15) 0.0780(10) Uani 1 1 d . . . . .
 H10A H 0.604208 0.830939 0.407251 0.094 Uiso 1 1 calc R U . . .
 C11A C 0.58809(16) 0.4637(3) 0.49100(12) 0.0606(8) Uani 1 1 d . . . . .
 C12A C 0.5675(2) 0.3342(3) 0.56039(13) 0.0860(12) Uani 1 1 d . . . . .
 H12A H 0.522315 0.334482 0.555793 0.129 Uiso 1 1 calc R U . . .
 H12B H 0.582588 0.400429 0.583098 0.129 Uiso 1 1 calc R U . . .
 H12C H 0.582384 0.256913 0.575213 0.129 Uiso 1 1 calc R U . . .
 C13A C 0.58934(17) 0.2379(3) 0.41074(12) 0.0613(9) Uani 1 1 d D . . . .
 C14A C 0.5324(3) 0.1632(6) 0.3979(3) 0.0544(18) Uani 0.5 1 d D . P A 1
 C14B C 0.5356(3) 0.1651(6) 0.4311(3) 0.0575(18) Uani 0.5 1 d D . P A 2
 C15A C 0.5393(3) 0.0417(5) 0.3821(2) 0.0640(18) Uani 0.5 1 d D . P A 1
 H15A H 0.578085 0.012613 0.374736 0.077 Uiso 0.5 1 calc R U P A 1
 C15B C 0.5476(4) 0.0477(6) 0.4530(3) 0.080(2) Uani 0.5 1 d D . P A 2
 H15B H 0.587833 0.014360 0.454671 0.096 Uiso 0.5 1 calc R U P A 2
 C16A C 0.4874(4) -0.0343(6) 0.3775(3) 0.080(2) Uani 0.5 1 d D . P A 1
 H16A H 0.491150 -0.115272 0.366425 0.096 Uiso 0.5 1 calc R U P A 1
 C16B C 0.5003(5) -0.0190(8) 0.4721(3) 0.094(3) Uani 0.5 1 d D . P A 2
 C17A C 0.4306(4) 0.0072(7) 0.3890(3) 0.087(2) Uani 0.5 1 d D . P A 1
 H17A H 0.396319 -0.046140 0.385630 0.104 Uiso 0.5 1 calc R U P A 1
 C17B C 0.4419(5) 0.0312(8) 0.4731(3) 0.093(3) Uani 0.5 1 d D . P A 2
 H17B H 0.406327 -0.026335 0.471233 0.112 Uiso 0.5 1 calc R U P A 2
 C18A C 0.4230(3) 0.1264(7) 0.4054(3) 0.077(2) Uani 0.5 1 d D . P A 1
 H18A H 0.384299 0.153744 0.413665 0.093 Uiso 0.5 1 calc R U P A 1
 C18B C 0.4297(4) 0.1479(7) 0.4525(4) 0.089(2) Uani 0.5 1 d D . P A 2
 H18B H 0.389836 0.182255 0.452047 0.106 Uiso 0.5 1 calc R U P A 2
 C19A C 0.4746(4) 0.2049(10) 0.4093(4) 0.064(3) Uani 0.5 1 d D U P A 1
 H19A H 0.470291 0.286313 0.419630 0.077 Uiso 0.5 1 calc R U P A 1
 C19B C 0.4770(5) 0.2140(11) 0.4326(4) 0.073(4) Uani 0.5 1 d D U P A 2
 H19B H 0.468577 0.293343 0.420016 0.087 Uiso 0.5 1 calc R U P A 2
 C20B C 0.5495(5) 0.3240(10) 0.2673(4) 0.054(3) Uani 0.5 1 d D U P B 2
 H20B H 0.521905 0.256918 0.253034 0.064 Uiso 0.5 1 calc R U P B 2
 C20A C 0.5646(5) 0.3626(9) 0.2725(5) 0.054(3) Uani 0.5 1 d D U P B 1
 H20A H 0.545478 0.404722 0.241087 0.065 Uiso 0.5 1 calc R U P B 1
 C21A C 0.6320(3) 0.4058(6) 0.2843(2) 0.0663(18) Uani 0.5 1 d D . P B 1
 H21A H 0.651515 0.364489 0.315246 0.080 Uiso 0.5 1 calc R U P B 1
 H21B H 0.632500 0.493919 0.291135 0.080 Uiso 0.5 1 calc R U P B 1
 C21B C 0.5497(5) 0.4246(7) 0.2263(3) 0.096(3) Uani 0.5 1 d D . P B 2
 H21C H 0.572923 0.495568 0.241196 0.115 Uiso 0.5 1 calc R U P B 2
 H21D H 0.506879 0.450506 0.215149 0.115 Uiso 0.5 1 calc R U P B 2
 C22A C 0.6702(4) 0.3788(7) 0.2391(3) 0.079(2) Uani 0.5 1 d D . P B 1
 H22A H 0.653429 0.427801 0.209345 0.095 Uiso 0.5 1 calc R U P B 1
 H22B H 0.713507 0.404060 0.248858 0.095 Uiso 0.5 1 calc R U P B 1
 C22B C 0.5805(5) 0.3771(9) 0.1787(3) 0.111(3) Uani 0.5 1 d D . P B 2
 H22C H 0.554423 0.312509 0.161463 0.134 Uiso 0.5 1 calc R U P B 2
 H22D H 0.582562 0.444273 0.154318 0.134 Uiso 0.5 1 calc R U P B 2
 C23B C 0.6436(5) 0.3290(11) 0.1939(4) 0.119(4) Uani 0.5 1 d D . P B 2
 H23A H 0.670765 0.395399 0.208175 0.143 Uiso 0.5 1 calc R U P B 2
 H23B H 0.660525 0.297415 0.163518 0.143 Uiso 0.5 1 calc R U P B 2
 C23A C 0.6691(4) 0.2496(11) 0.2244(5) 0.077(3) Uani 0.5 1 d D U P B 1
 H23C H 0.693272 0.202069 0.251506 0.093 Uiso 0.5 1 calc R U P B 1
 H23D H 0.688717 0.239951 0.192967 0.093 Uiso 0.5 1 calc R U P B 1
 C24A C 0.6016(4) 0.1996(7) 0.2155(3) 0.081(2) Uani 0.5 1 d D . P B 1
 H24A H 0.602879 0.111202 0.209713 0.098 Uiso 0.5 1 calc R U P B 1
 H24B H 0.579701 0.237300 0.184624 0.098 Uiso 0.5 1 calc R U P B 1
 C24B C 0.6434(5) 0.2250(14) 0.2343(5) 0.098(5) Uani 0.5 1 d D U P B 2
 H24C H 0.686105 0.197259 0.244798 0.118 Uiso 0.5 1 calc R U P B 2
 H24D H 0.619260 0.155364 0.219159 0.118 Uiso 0.5 1 calc R U P B 2
 C25B C 0.6139(4) 0.2724(9) 0.2827(3) 0.094(3) Uani 0.5 1 d D . P B 2
 H25A H 0.611388 0.204816 0.306809 0.112 Uiso 0.5 1 calc R U P B 2
 H25B H 0.640650 0.335839 0.299998 0.112 Uiso 0.5 1 calc R U P B 2
 C25A C 0.5643(4) 0.2257(7) 0.2622(3) 0.071(2) Uani 0.5 1 d D . P B 1
 H25C H 0.521312 0.196667 0.254313 0.086 Uiso 0.5 1 calc R U P B 1
 H25D H 0.583581 0.182233 0.292623 0.086 Uiso 0.5 1 calc R U P B 1
 C26A C 0.45756(18) 0.3944(3) 0.30978(13) 0.0701(9) Uani 1 1 d . . . . .
 C27A C 0.35487(19) 0.3502(4) 0.25997(14) 0.0848(12) Uani 1 1 d . . . . .
 H27A H 0.339680 0.409960 0.283870 0.102 Uiso 1 1 calc R U . . .
 C28A C 0.3282(2) 0.3840(5) 0.20625(15) 0.1042(14) Uani 1 1 d . . . . .
 H28A H 0.346077 0.330752 0.181892 0.125 Uiso 1 1 calc R U . . .
 H28B H 0.339650 0.468440 0.199257 0.125 Uiso 1 1 calc R U . . .
 C29A C 0.2567(3) 0.3717(7) 0.19838(18) 0.1284(19) Uani 1 1 d . . . . .
 H29A H 0.238513 0.431378 0.220032 0.154 Uiso 1 1 calc R U . . .
 H29B H 0.241219 0.389832 0.162584 0.154 Uiso 1 1 calc R U . . .
 C30A C 0.2363(3) 0.2448(7) 0.2115(2) 0.146(2) Uani 1 1 d . . . . .
 H30A H 0.250883 0.185931 0.187546 0.176 Uiso 1 1 calc R U . . .
 H30B H 0.190701 0.241358 0.207741 0.176 Uiso 1 1 calc R U . . .
 C31A C 0.2618(3) 0.2102(5) 0.2658(2) 0.1322(18) Uani 1 1 d . . . . .
 H31A H 0.250570 0.125369 0.272397 0.159 Uiso 1 1 calc R U . . .
 H31B H 0.243308 0.262799 0.290017 0.159 Uiso 1 1 calc R U . . .
 C32A C 0.3335(3) 0.2241(5) 0.27380(19) 0.1207(17) Uani 1 1 d . . . . .
 H32A H 0.348734 0.207380 0.309768 0.145 Uiso 1 1 calc R U . . .
 H32B H 0.351949 0.163359 0.252775 0.145 Uiso 1 1 calc R U . . .
 O1 O 0.93949(11) 0.6518(2) 0.55093(8) 0.0720(6) Uani 1 1 d . . . . .
 N1 N 0.88481(12) 0.6286(2) 0.62178(9) 0.0532(6) Uani 1 1 d . . . . .
 S1 S 0.89835(5) 0.54236(8) 0.71715(3) 0.0744(3) Uani 1 1 d . . . . .
 C1 C 0.86121(15) 0.5266(3) 0.64996(11) 0.0533(8) Uani 1 1 d . . . . .
 C2 C 0.87804(15) 0.4146(3) 0.62003(11) 0.0531(7) Uani 1 1 d . . . . .
 N2 N 0.92648(12) 0.3793(2) 0.53917(9) 0.0556(6) Uani 1 1 d . . . . .
 O3 O 0.76264(11) 0.5963(3) 0.61032(9) 0.0870(8) Uani 1 1 d . . . . .
 C3 C 0.90364(15) 0.4501(2) 0.57844(11) 0.0511(7) Uani 1 1 d . . . . .
 N3 N 0.91489(15) 0.3402(3) 0.44994(10) 0.0644(7) Uani 1 1 d D . . . .
 H3 H 0.9519(12) 0.307(4) 0.4528(16) 0.114(16) Uiso 1 1 d D . . . .
 C4 C 0.91238(15) 0.5877(3) 0.57951(11) 0.0550(8) Uani 1 1 d . . . . .
 O4 O 0.89715(14) 0.2557(2) 0.67901(9) 0.0901(8) Uani 1 1 d . . . . .
 O5 O 0.84356(11) 0.45465(19) 0.48690(8) 0.0626(6) Uani 1 1 d . . . . .
 C5 C 0.90562(15) 0.7298(3) 0.65366(13) 0.0604(8) Uani 1 1 d . . . . .
 C6 C 0.91441(16) 0.6980(3) 0.70567(13) 0.0683(9) Uani 1 1 d . . . . .
 O6 O 0.76208(13) 0.4615(3) 0.67496(12) 0.0983(9) Uani 1 1 d . . . . .
 C7 C 0.9366(2) 0.7844(4) 0.74258(16) 0.0946(13) Uani 1 1 d . . . . .
 H7 H 0.942855 0.763845 0.777523 0.114 Uiso 1 1 calc R U . . .
 C8 C 0.9493(2) 0.9025(5) 0.7261(2) 0.1119(16) Uani 1 1 d . . . . .
 H8 H 0.964170 0.962075 0.750246 0.134 Uiso 1 1 calc R U . . .
 C9 C 0.9404(2) 0.9321(4) 0.6753(2) 0.0987(14) Uani 1 1 d . . . . .
 H9 H 0.949525 1.011968 0.665403 0.118 Uiso 1 1 calc R U . . .
 C10 C 0.91802(18) 0.8477(3) 0.63759(16) 0.0797(11) Uani 1 1 d . . . . .
 H10 H 0.911608 0.869616 0.602790 0.096 Uiso 1 1 calc R U . . .
 C11 C 0.78925(18) 0.5251(3) 0.64762(13) 0.0621(9) Uani 1 1 d . . . . .
 C12 C 0.69461(19) 0.5857(5) 0.59782(18) 0.1240(17) Uani 1 1 d . . . . .
 H12D H 0.681757 0.625092 0.565185 0.186 Uiso 1 1 calc R U . . .
 H12E H 0.674276 0.625073 0.624358 0.186 Uiso 1 1 calc R U . . .
 H12F H 0.682995 0.500106 0.595679 0.186 Uiso 1 1 calc R U . . .
 C13 C 0.86486(17) 0.2882(3) 0.63968(12) 0.0597(8) Uani 1 1 d . . . . .
 C14 C 0.81545(16) 0.2108(3) 0.61201(13) 0.0630(8) Uani 1 1 d . . . . .
 C15 C 0.8016(2) 0.0973(3) 0.63336(15) 0.0854(11) Uani 1 1 d . . . . .
 H15 H 0.822498 0.073213 0.665217 0.102 Uiso 1 1 calc R U . . .
 C16 C 0.7577(2) 0.0221(4) 0.6075(2) 0.1069(15) Uani 1 1 d . . . . .
 H16 H 0.748701 -0.053588 0.621878 0.128 Uiso 1 1 calc R U . . .
 C17 C 0.7265(2) 0.0565(4) 0.5606(2) 0.1031(14) Uani 1 1 d . . . . .
 H17 H 0.697202 0.003352 0.542962 0.124 Uiso 1 1 calc R U . . .
 C18 C 0.7381(2) 0.1688(4) 0.53959(16) 0.0914(12) Uani 1 1 d . . . . .
 H18 H 0.716115 0.192797 0.508150 0.110 Uiso 1 1 calc R U . . .
 C19 C 0.78222(18) 0.2453(3) 0.56513(14) 0.0718(10) Uani 1 1 d . . . . .
 H19 H 0.790066 0.321664 0.550855 0.086 Uiso 1 1 calc R U . . .
 C20 C 0.98508(15) 0.3050(3) 0.54956(12) 0.0581(8) Uani 1 1 d . . . . .
 H20 H 1.008084 0.314915 0.519495 0.070 Uiso 1 1 calc R U . . .
 C21 C 1.02800(16) 0.3495(3) 0.59623(13) 0.0665(9) Uani 1 1 d . . . . .
 H21E H 1.007735 0.337879 0.627234 0.080 Uiso 1 1 calc R U . . .
 H21F H 1.036446 0.436891 0.592715 0.080 Uiso 1 1 calc R U . . .
 C22 C 1.08957(18) 0.2774(4) 0.60089(16) 0.0899(12) Uani 1 1 d . . . . .
 H22E H 1.110951 0.293941 0.570840 0.108 Uiso 1 1 calc R U . . .
 H22F H 1.116584 0.305203 0.631328 0.108 Uiso 1 1 calc R U . . .
 C23 C 1.0789(2) 0.1419(4) 0.60490(16) 0.0946(13) Uani 1 1 d . . . . .
 H23E H 1.062043 0.124243 0.637055 0.113 Uiso 1 1 calc R U . . .
 H23F H 1.118705 0.098959 0.605550 0.113 Uiso 1 1 calc R U . . .
 C24 C 1.0334(2) 0.0950(4) 0.55969(17) 0.1022(14) Uani 1 1 d . . . . .
 H24E H 1.024584 0.008356 0.564933 0.123 Uiso 1 1 calc R U . . .
 H24F H 1.052729 0.102264 0.527980 0.123 Uiso 1 1 calc R U . . .
 C25 C 0.97166(18) 0.1684(3) 0.55435(14) 0.0789(11) Uani 1 1 d . . . . .
 H25E H 0.944569 0.140671 0.523962 0.095 Uiso 1 1 calc R U . . .
 H25F H 0.950009 0.154190 0.584446 0.095 Uiso 1 1 calc R U . . .
 C26 C 0.89263(16) 0.3946(3) 0.49089(11) 0.0543(8) Uani 1 1 d . . . . .
 C27 C 0.87729(16) 0.3335(3) 0.39963(11) 0.0621(9) Uani 1 1 d . . . . .
 H27 H 0.856373 0.413325 0.392843 0.075 Uiso 1 1 calc R U . . .
 C28 C 0.82776(19) 0.2364(4) 0.39808(16) 0.0916(12) Uani 1 1 d . . . . .
 H28C H 0.800181 0.254723 0.424001 0.110 Uiso 1 1 calc R U . . .
 H28D H 0.847531 0.157195 0.406663 0.110 Uiso 1 1 calc R U . . .
 C29 C 0.7890(2) 0.2276(5) 0.34554(19) 0.1283(19) Uani 1 1 d . . . . .
 H29C H 0.765391 0.303306 0.338406 0.154 Uiso 1 1 calc R U . . .
 H29D H 0.759341 0.159933 0.345494 0.154 Uiso 1 1 calc R U . . .
 C30 C 0.8319(2) 0.2062(6) 0.30345(19) 0.135(2) Uani 1 1 d . . . . .
 H30C H 0.851314 0.125443 0.308230 0.162 Uiso 1 1 calc R U . . .
 H30D H 0.806797 0.207230 0.269806 0.162 Uiso 1 1 calc R U . . .
 C31 C 0.8815(2) 0.3013(5) 0.30467(15) 0.1142(16) Uani 1 1 d . . . . .
 H31C H 0.862320 0.380573 0.295358 0.137 Uiso 1 1 calc R U . . .
 H31D H 0.909422 0.281044 0.279190 0.137 Uiso 1 1 calc R U . . .
 C32 C 0.91968(19) 0.3113(4) 0.35763(13) 0.0848(11) Uani 1 1 d . . . . .
 H32C H 0.949439 0.378767 0.357534 0.102 Uiso 1 1 calc R U . . .
 H32D H 0.943349 0.235668 0.365099 0.102 Uiso 1 1 calc R U . . .
 H16B H 0.519(4) -0.093(5) 0.489(3) 0.11(3) Uiso 0.5 1 d D . P . .

loop_
  _atom_site_aniso_label
  _atom_site_aniso_U_11
  _atom_site_aniso_U_22
  _atom_site_aniso_U_33
  _atom_site_aniso_U_23
  _atom_site_aniso_U_13
  _atom_site_aniso_U_12
 O1A 0.0712(17) 0.0850(16) 0.0903(18) 0.0313(13) -0.0002(14) 0.0093(13)
 S1A 0.0503(5) 0.0608(5) 0.0756(6) 0.0056(4) 0.0090(4) 0.0043(4)
 N1A 0.0525(17) 0.0600(15) 0.0656(17) 0.0099(12) 0.0062(14) 0.0062(13)
 C1A 0.057(2) 0.0516(16) 0.0582(19) 0.0046(13) 0.0146(16) 0.0040(14)
 N2A 0.0544(19) 0.0933(19) 0.0492(16) -0.0061(13) 0.0098(14) 0.0193(15)
 C2A 0.0470(19) 0.0632(18) 0.0547(18) 0.0002(14) 0.0114(15) 0.0010(15)
 O2A 0.096(2) 0.0755(15) 0.0812(17) -0.0095(12) 0.0312(15) 0.0090(13)
 O3A 0.0885(18) 0.0705(14) 0.0607(14) 0.0076(11) 0.0210(13) 0.0017(12)
 C3A 0.048(2) 0.072(2) 0.0540(19) 0.0101(15) 0.0107(16) 0.0089(16)
 N3A 0.067(2) 0.177(4) 0.067(2) -0.050(2) -0.0045(18) 0.043(2)
 C4A 0.049(2) 0.076(2) 0.071(2) 0.0165(18) 0.0124(18) 0.0134(17)
 O4A 0.0595(17) 0.0699(14) 0.106(2) 0.0016(12) 0.0062(14) 0.0148(12)
 C5A 0.053(2) 0.0601(19) 0.071(2) 0.0048(15) 0.0136(17) -0.0003(17)
 O5A 0.0553(15) 0.1040(17) 0.0565(14) -0.0186(12) 0.0073(12) 0.0109(12)
 C6A 0.049(2) 0.0615(18) 0.069(2) -0.0003(15) 0.0178(17) 0.0007(17)
 C7A 0.058(2) 0.067(2) 0.104(3) -0.0008(18) 0.014(2) 0.0005(18)
 C8A 0.073(3) 0.068(2) 0.123(3) -0.012(2) 0.020(3) -0.012(2)
 C9A 0.090(3) 0.061(2) 0.121(3) -0.004(2) 0.018(3) 0.000(2)
 C10A 0.077(3) 0.059(2) 0.098(3) 0.0018(18) 0.011(2) 0.010(2)
 C11A 0.049(2) 0.072(2) 0.061(2) -0.0009(17) 0.0087(17) -0.0036(17)
 C12A 0.106(3) 0.093(3) 0.065(2) 0.0113(18) 0.035(2) -0.008(2)
 C13A 0.058(2) 0.0591(19) 0.067(2) -0.0012(15) 0.0045(18) 0.0059(17)
 C14A 0.057(5) 0.059(4) 0.046(4) 0.009(3) -0.001(4) -0.001(3)
 C14B 0.062(5) 0.052(4) 0.057(4) -0.006(3) 0.004(4) 0.002(3)
 C15A 0.077(5) 0.048(3) 0.067(4) 0.006(3) 0.008(4) -0.001(3)
 C15B 0.072(6) 0.063(4) 0.105(6) -0.001(4) 0.010(5) 0.013(4)
 C16A 0.090(7) 0.053(4) 0.097(6) 0.004(3) 0.009(5) -0.007(4)
 C16B 0.098(7) 0.072(5) 0.108(6) 0.010(5) 0.000(6) -0.012(5)
 C17A 0.078(7) 0.075(5) 0.104(6) 0.013(4) 0.001(5) -0.024(5)
 C17B 0.089(7) 0.086(6) 0.103(6) 0.010(5) 0.007(5) -0.020(5)
 C18A 0.053(5) 0.076(5) 0.104(6) 0.009(4) 0.010(5) -0.005(4)
 C18B 0.076(6) 0.083(6) 0.107(7) 0.012(5) 0.015(5) 0.003(4)
 C19A 0.053(6) 0.064(5) 0.074(8) 0.010(5) 0.005(5) 0.005(4)
 C19B 0.072(7) 0.068(5) 0.080(9) 0.013(6) 0.011(6) 0.002(5)
 C20B 0.048(6) 0.058(8) 0.058(5) -0.012(4) 0.018(5) -0.008(5)
 C20A 0.050(7) 0.045(6) 0.067(5) -0.004(4) 0.005(5) -0.002(4)
 C21A 0.070(5) 0.069(4) 0.063(4) -0.016(3) 0.020(4) -0.008(4)
 C21B 0.124(8) 0.099(5) 0.075(5) -0.005(4) 0.048(5) 0.001(5)
 C22A 0.066(5) 0.097(5) 0.077(5) -0.018(4) 0.020(4) 0.003(4)
 C22B 0.138(10) 0.123(7) 0.081(6) -0.026(5) 0.043(6) -0.020(7)
 C23B 0.086(8) 0.175(11) 0.103(8) -0.051(8) 0.036(7) -0.051(8)
 C23A 0.058(8) 0.096(7) 0.079(7) -0.010(5) 0.015(6) 0.016(6)
 C24A 0.072(6) 0.076(5) 0.096(6) -0.036(4) 0.009(5) 0.014(5)
 C24B 0.046(8) 0.148(11) 0.104(9) -0.057(8) 0.022(6) -0.007(7)
 C25B 0.056(5) 0.150(8) 0.077(5) -0.041(5) 0.015(4) 0.012(5)
 C25A 0.068(5) 0.063(5) 0.080(5) -0.021(4) -0.001(4) -0.004(4)
 C26A 0.062(3) 0.100(3) 0.047(2) -0.0108(17) 0.0048(18) 0.015(2)
 C27A 0.071(3) 0.111(3) 0.068(2) -0.028(2) -0.009(2) 0.028(2)
 C28A 0.081(3) 0.156(4) 0.070(3) -0.017(2) -0.011(2) 0.034(3)
 C29A 0.091(4) 0.211(6) 0.075(3) -0.011(4) -0.022(3) 0.038(4)
 C30A 0.094(4) 0.210(7) 0.126(5) -0.072(5) -0.025(4) -0.002(4)
 C31A 0.116(5) 0.128(4) 0.147(5) -0.027(3) -0.009(4) -0.005(3)
 C32A 0.119(5) 0.124(4) 0.112(4) -0.018(3) -0.012(3) 0.037(3)
 O1 0.0740(17) 0.0830(15) 0.0617(14) 0.0098(11) 0.0190(13) -0.0107(12)
 N1 0.0532(16) 0.0584(14) 0.0498(14) -0.0004(11) 0.0134(13) -0.0023(12)
 S1 0.0906(8) 0.0846(6) 0.0468(5) -0.0015(4) 0.0031(5) -0.0037(5)
 C1 0.055(2) 0.0597(18) 0.0481(17) 0.0010(13) 0.0153(15) 0.0009(15)
 C2 0.057(2) 0.0610(17) 0.0420(16) 0.0010(13) 0.0097(15) 0.0044(15)
 N2 0.0495(16) 0.0737(16) 0.0433(14) -0.0029(11) 0.0039(12) 0.0127(13)
 O3 0.0523(17) 0.134(2) 0.0748(17) 0.0116(16) 0.0073(13) 0.0082(15)
 C3 0.055(2) 0.0589(17) 0.0400(16) -0.0027(13) 0.0077(14) 0.0043(14)
 N3 0.063(2) 0.0882(19) 0.0422(15) -0.0078(13) 0.0051(14) 0.0153(16)
 C4 0.049(2) 0.0681(19) 0.0479(18) 0.0060(15) 0.0077(15) -0.0010(16)
 O4 0.131(2) 0.0750(15) 0.0593(15) 0.0116(11) -0.0101(16) -0.0109(14)
 O5 0.0539(15) 0.0792(14) 0.0537(13) -0.0055(10) 0.0023(11) 0.0162(11)
 C5 0.050(2) 0.066(2) 0.065(2) -0.0104(16) 0.0078(17) -0.0014(16)
 C6 0.061(2) 0.079(2) 0.063(2) -0.0133(17) -0.0005(18) -0.0023(18)
 O6 0.078(2) 0.107(2) 0.117(2) 0.0165(16) 0.0420(18) -0.0105(15)
 C7 0.096(3) 0.106(3) 0.080(3) -0.028(2) 0.000(2) -0.018(3)
 C8 0.112(4) 0.105(4) 0.119(4) -0.050(3) 0.013(3) -0.033(3)
 C9 0.101(4) 0.074(2) 0.123(4) -0.021(3) 0.019(3) -0.024(2)
 C10 0.080(3) 0.065(2) 0.095(3) -0.0034(19) 0.016(2) -0.0100(19)
 C11 0.064(3) 0.068(2) 0.058(2) -0.0113(16) 0.0219(19) -0.0018(18)
 C12 0.042(3) 0.217(5) 0.109(4) -0.010(3) -0.005(2) 0.012(3)
 C13 0.076(2) 0.0600(18) 0.0440(18) 0.0013(14) 0.0120(17) 0.0022(17)
 C14 0.061(2) 0.0648(19) 0.065(2) -0.0001(16) 0.0159(18) -0.0006(17)
 C15 0.097(3) 0.073(2) 0.088(3) 0.014(2) 0.017(2) -0.008(2)
 C16 0.112(4) 0.083(3) 0.126(4) 0.014(3) 0.011(3) -0.037(3)
 C17 0.096(4) 0.096(3) 0.115(4) -0.015(3) 0.006(3) -0.029(3)
 C18 0.082(3) 0.092(3) 0.096(3) 0.002(2) -0.003(2) -0.018(2)
 C19 0.068(2) 0.073(2) 0.074(2) 0.0045(17) 0.006(2) -0.0097(19)
 C20 0.049(2) 0.075(2) 0.0510(18) 0.0036(14) 0.0090(15) 0.0144(16)
 C21 0.058(2) 0.069(2) 0.069(2) 0.0051(16) -0.0051(18) 0.0041(17)
 C22 0.057(3) 0.123(3) 0.087(3) 0.009(2) -0.002(2) 0.010(2)
 C23 0.090(3) 0.101(3) 0.090(3) 0.010(2) -0.004(2) 0.037(2)
 C24 0.109(4) 0.094(3) 0.098(3) -0.013(2) -0.004(3) 0.044(3)
 C25 0.084(3) 0.071(2) 0.079(2) -0.0116(17) -0.003(2) 0.016(2)
 C26 0.052(2) 0.0673(19) 0.0444(17) -0.0025(14) 0.0075(15) 0.0071(16)
 C27 0.065(2) 0.073(2) 0.0460(18) -0.0103(14) -0.0012(16) 0.0069(17)
 C28 0.076(3) 0.112(3) 0.087(3) -0.022(2) 0.012(2) -0.009(2)
 C29 0.079(3) 0.196(5) 0.107(4) -0.068(3) -0.001(3) -0.020(3)
 C30 0.082(3) 0.217(6) 0.102(4) -0.089(4) -0.003(3) -0.006(4)
 C31 0.110(4) 0.178(5) 0.054(2) -0.032(3) 0.006(2) -0.009(4)
 C32 0.085(3) 0.117(3) 0.054(2) -0.0166(19) 0.013(2) -0.013(2)

_geom_special_details
;
 All esds (except the esd in the dihedral angle between two l.s. planes)
 are estimated using the full covariance matrix.  The cell esds are taken
 into account individually in the estimation of esds in distances, angles
 and torsion angles; correlations between esds in cell parameters are only
 used when they are defined by crystal symmetry.  An approximate (isotropic)
 treatment of cell esds is used for estimating esds involving l.s. planes.
;
loop_
  _geom_bond_atom_site_label_1
  _geom_bond_atom_site_label_2
  _geom_bond_distance
  _geom_bond_site_symmetry_2
  _geom_bond_publ_flag
 O1A C4A 1.224(4) . ?
 S1A C1A 1.848(3) . ?
 S1A C6A 1.765(3) . ?
 N1A C1A 1.461(4) . ?
 N1A C4A 1.371(4) . ?
 N1A C5A 1.430(4) . ?
 C1A C2A 1.512(4) . ?
 C1A C11A 1.531(4) . ?
 N2A C3A 1.409(4) . ?
 N2A C20B 1.524(9) . ?
 N2A C20A 1.496(9) . ?
 N2A C26A 1.390(4) . ?
 C2A C3A 1.336(4) . ?
 C2A C13A 1.485(4) . ?
 O2A C11A 1.192(4) . ?
 O3A C11A 1.325(4) . ?
 O3A C12A 1.452(4) . ?
 C3A C4A 1.493(4) . ?
 N3A H3A 0.861(19) . ?
 N3A C26A 1.348(4) . ?
 N3A C27A 1.463(5) . ?
 O4A C13A 1.212(4) . ?
 C5A C6A 1.392(4) . ?
 C5A C10A 1.363(4) . ?
 O5A C26A 1.225(4) . ?
 C6A C7A 1.377(5) . ?
 C7A H7A 0.9300 . ?
 C7A C8A 1.382(5) . ?
 C8A H8A 0.9300 . ?
 C8A C9A 1.373(5) . ?
 C9A H9A 0.9300 . ?
 C9A C10A 1.391(5) . ?
 C10A H10A 0.9300 . ?
 C12A H12A 0.9600 . ?
 C12A H12B 0.9600 . ?
 C12A H12C 0.9600 . ?
 C13A C14A 1.468(7) . ?
 C13A C14B 1.543(7) . ?
 C14A C15A 1.392(8) . ?
 C14A C19A 1.382(10) . ?
 C14B C15B 1.404(8) . ?
 C14B C19B 1.366(10) . ?
 C15A H15A 0.9300 . ?
 C15A C16A 1.376(9) . ?
 C15B H15B 0.9300 . ?
 C15B C16B 1.386(10) . ?
 C16A H16A 0.9300 . ?
 C16A C17A 1.364(9) . ?
 C16B C16B 1.511(18) 3_656 ?
 C16B C17B 1.777(14) 3_656 ?
 C16B C17B 1.367(11) . ?
 C16B H16B 0.98(2) . ?
 C17A H17A 0.9300 . ?
 C17A C18A 1.376(9) . ?
 C17B H17B 0.9800 . ?
 C17B C18B 1.385(9) . ?
 C18A H18A 0.9300 . ?
 C18A C19A 1.388(10) . ?
 C18B H18B 0.9300 . ?
 C18B C19B 1.391(10) . ?
 C19A H19A 0.9300 . ?
 C19B H19B 0.9300 . ?
 C20B H20B 0.9800 . ?
 C20B C21B 1.525(13) . ?
 C20B C25B 1.497(12) . ?
 C20A H20A 0.9800 . ?
 C20A C21A 1.513(12) . ?
 C20A C25A 1.507(9) . ?
 C21A H21A 0.9700 . ?
 C21A H21B 0.9700 . ?
 C21A C22A 1.543(8) . ?
 C21B H21C 0.9700 . ?
 C21B H21D 0.9700 . ?
 C21B C22B 1.560(9) . ?
 C22A H22A 0.9700 . ?
 C22A H22B 0.9700 . ?
 C22A C23A 1.450(13) . ?
 C22B H22C 0.9700 . ?
 C22B H22D 0.9700 . ?
 C22B C23B 1.458(13) . ?
 C23B H23A 0.9700 . ?
 C23B H23B 0.9700 . ?
 C23B C24B 1.543(14) . ?
 C23A H23C 0.9700 . ?
 C23A H23D 0.9700 . ?
 C23A C24A 1.536(11) . ?
 C24A H24A 0.9700 . ?
 C24A H24B 0.9700 . ?
 C24A C25A 1.559(9) . ?
 C24B H24C 0.9700 . ?
 C24B H24D 0.9700 . ?
 C24B C25B 1.562(11) . ?
 C25B H25A 0.9700 . ?
 C25B H25B 0.9700 . ?
 C25A H25C 0.9700 . ?
 C25A H25D 0.9700 . ?
 C27A H27A 0.9800 . ?
 C27A C28A 1.490(5) . ?
 C27A C32A 1.498(6) . ?
 C28A H28A 0.9700 . ?
 C28A H28B 0.9700 . ?
 C28A C29A 1.526(6) . ?
 C29A H29A 0.9700 . ?
 C29A H29B 0.9700 . ?
 C29A C30A 1.493(7) . ?
 C30A H30A 0.9700 . ?
 C30A H30B 0.9700 . ?
 C30A C31A 1.499(7) . ?
 C31A H31A 0.9700 . ?
 C31A H31B 0.9700 . ?
 C31A C32A 1.533(7) . ?
 C32A H32A 0.9700 . ?
 C32A H32B 0.9700 . ?
 O1 C4 1.216(3) . ?
 N1 C1 1.450(3) . ?
 N1 C4 1.383(4) . ?
 N1 C5 1.414(4) . ?
 S1 C1 1.838(3) . ?
 S1 C6 1.754(4) . ?
 C1 C2 1.509(4) . ?
 C1 C11 1.535(5) . ?
 C2 C3 1.329(4) . ?
 C2 C13 1.500(4) . ?
 N2 C3 1.412(3) . ?
 N2 C20 1.487(4) . ?
 N2 C26 1.382(3) . ?
 O3 C11 1.314(4) . ?
 O3 C12 1.458(4) . ?
 C3 C4 1.502(4) . ?
 N3 H3 0.865(19) . ?
 N3 C26 1.355(4) . ?
 N3 C27 1.453(4) . ?
 O4 C13 1.215(4) . ?
 O5 C26 1.229(3) . ?
 C5 C6 1.387(4) . ?
 C5 C10 1.380(4) . ?
 C6 C7 1.383(5) . ?
 O6 C11 1.192(4) . ?
 C7 H7 0.9300 . ?
 C7 C8 1.387(6) . ?
 C8 H8 0.9300 . ?
 C8 C9 1.349(6) . ?
 C9 H9 0.9300 . ?
 C9 C10 1.384(5) . ?
 C10 H10 0.9300 . ?
 C12 H12D 0.9600 . ?
 C12 H12E 0.9600 . ?
 C12 H12F 0.9600 . ?
 C13 C14 1.468(5) . ?
 C14 C15 1.395(4) . ?
 C14 C19 1.387(4) . ?
 C15 H15 0.9300 . ?
 C15 C16 1.359(6) . ?
 C16 H16 0.9300 . ?
 C16 C17 1.371(6) . ?
 C17 H17 0.9300 . ?
 C17 C18 1.368(6) . ?
 C18 H18 0.9300 . ?
 C18 C19 1.367(5) . ?
 C19 H19 0.9300 . ?
 C20 H20 0.9800 . ?
 C20 C21 1.510(4) . ?
 C20 C25 1.515(5) . ?
 C21 H21E 0.9700 . ?
 C21 H21F 0.9700 . ?
 C21 C22 1.525(5) . ?
 C22 H22E 0.9700 . ?
 C22 H22F 0.9700 . ?
 C22 C23 1.490(5) . ?
 C23 H23E 0.9700 . ?
 C23 H23F 0.9700 . ?
 C23 C24 1.520(5) . ?
 C24 H24E 0.9700 . ?
 C24 H24F 0.9700 . ?
 C24 C25 1.536(5) . ?
 C25 H25E 0.9700 . ?
 C25 H25F 0.9700 . ?
 C27 H27 0.9800 . ?
 C27 C28 1.491(5) . ?
 C27 C32 1.523(5) . ?
 C28 H28C 0.9700 . ?
 C28 H28D 0.9700 . ?
 C28 C29 1.513(6) . ?
 C29 H29C 0.9700 . ?
 C29 H29D 0.9700 . ?
 C29 C30 1.530(6) . ?
 C30 H30C 0.9700 . ?
 C30 H30D 0.9700 . ?
 C30 C31 1.478(7) . ?
 C31 H31C 0.9700 . ?
 C31 H31D 0.9700 . ?
 C31 C32 1.518(5) . ?
 C32 H32C 0.9700 . ?
 C32 H32D 0.9700 . ?

loop_
  _geom_angle_atom_site_label_1
  _geom_angle_atom_site_label_2
  _geom_angle_atom_site_label_3
  _geom_angle
  _geom_angle_site_symmetry_1
  _geom_angle_site_symmetry_3
  _geom_angle_publ_flag
 C6A S1A C1A 89.29(14) . . ?
 C4A N1A C1A 111.7(3) . . ?
 C4A N1A C5A 127.1(3) . . ?
 C5A N1A C1A 111.2(3) . . ?
 N1A C1A S1A 105.8(2) . . ?
 N1A C1A C2A 102.6(2) . . ?
 N1A C1A C11A 109.9(2) . . ?
 C2A C1A S1A 116.2(2) . . ?
 C2A C1A C11A 113.3(2) . . ?
 C11A C1A S1A 108.5(2) . . ?
 C3A N2A C20B 128.2(5) . . ?
 C3A N2A C20A 111.2(5) . . ?
 C26A N2A C3A 113.7(3) . . ?
 C26A N2A C20B 117.6(5) . . ?
 C26A N2A C20A 130.2(6) . . ?
 C3A C2A C1A 110.1(3) . . ?
 C3A C2A C13A 129.5(3) . . ?
 C13A C2A C1A 120.3(3) . . ?
 C11A O3A C12A 117.1(3) . . ?
 N2A C3A C4A 123.1(3) . . ?
 C2A C3A N2A 127.6(3) . . ?
 C2A C3A C4A 109.1(3) . . ?
 C26A N3A H3A 119(3) . . ?
 C26A N3A C27A 122.0(3) . . ?
 C27A N3A H3A 118(3) . . ?
 O1A C4A N1A 126.0(3) . . ?
 O1A C4A C3A 127.6(3) . . ?
 N1A C4A C3A 106.4(3) . . ?
 C6A C5A N1A 113.0(3) . . ?
 C10A C5A N1A 125.2(3) . . ?
 C10A C5A C6A 121.7(3) . . ?
 C5A C6A S1A 112.7(2) . . ?
 C7A C6A S1A 126.9(3) . . ?
 C7A C6A C5A 120.4(3) . . ?
 C6A C7A H7A 121.0 . . ?
 C6A C7A C8A 118.1(3) . . ?
 C8A C7A H7A 121.0 . . ?
 C7A C8A H8A 119.5 . . ?
 C9A C8A C7A 121.0(4) . . ?
 C9A C8A H8A 119.5 . . ?
 C8A C9A H9A 119.4 . . ?
 C8A C9A C10A 121.2(3) . . ?
 C10A C9A H9A 119.4 . . ?
 C5A C10A C9A 117.5(4) . . ?
 C5A C10A H10A 121.3 . . ?
 C9A C10A H10A 121.3 . . ?
 O2A C11A C1A 124.9(3) . . ?
 O2A C11A O3A 124.8(3) . . ?
 O3A C11A C1A 110.2(3) . . ?
 O3A C12A H12A 109.5 . . ?
 O3A C12A H12B 109.5 . . ?
 O3A C12A H12C 109.5 . . ?
 H12A C12A H12B 109.5 . . ?
 H12A C12A H12C 109.5 . . ?
 H12B C12A H12C 109.5 . . ?
 C2A C13A C14B 120.3(4) . . ?
 O4A C13A C2A 118.0(3) . . ?
 O4A C13A C14A 122.7(4) . . ?
 O4A C13A C14B 118.9(4) . . ?
 C14A C13A C2A 116.3(4) . . ?
 C15A C14A C13A 118.2(6) . . ?
 C19A C14A C13A 120.8(6) . . ?
 C19A C14A C15A 120.2(7) . . ?
 C15B C14B C13A 119.6(6) . . ?
 C19B C14B C13A 122.6(6) . . ?
 C19B C14B C15B 117.6(7) . . ?
 C14A C15A H15A 120.8 . . ?
 C16A C15A C14A 118.5(7) . . ?
 C16A C15A H15A 120.8 . . ?
 C14B C15B H15B 119.6 . . ?
 C16B C15B C14B 120.7(7) . . ?
 C16B C15B H15B 119.6 . . ?
 C15A C16A H16A 119.4 . . ?
 C17A C16A C15A 121.1(6) . . ?
 C17A C16A H16A 119.4 . . ?
 C15B C16B C17B 81.8(7) . 3_656 ?
 C15B C16B H16B 109(5) . . ?
 C16B C16B C17B 48.3(6) 3_656 3_656 ?
 C16B C16B H16B 81(5) 3_656 . ?
 C17B C16B C15B 120.7(8) . . ?
 C17B C16B C17B 124.4(7) . 3_656 ?
 C17B C16B H16B 130(5) . . ?
 C17B C16B H16B 51(5) 3_656 . ?
 C16A C17A H17A 119.4 . . ?
 C16A C17A C18A 121.3(7) . . ?
 C18A C17A H17A 119.4 . . ?
 C16B C17B H17B 117.0 3_656 . ?
 C16B C17B H17B 117.0 . . ?
 C16B C17B C18B 119.0(8) . . ?
 C18B C17B H17B 117.0 . . ?
 C17A C18A H18A 120.9 . . ?
 C17A C18A C19A 118.3(8) . . ?
 C19A C18A H18A 120.9 . . ?
 C17B C18B H18B 119.9 . . ?
 C17B C18B C19B 120.1(8) . . ?
 C19B C18B H18B 119.9 . . ?
 C14A C19A C18A 120.6(9) . . ?
 C14A C19A H19A 119.7 . . ?
 C18A C19A H19A 119.7 . . ?
 C14B C19B C18B 121.6(9) . . ?
 C14B C19B H19B 119.2 . . ?
 C18B C19B H19B 119.2 . . ?
 N2A C20B H20B 108.5 . . ?
 N2A C20B C21B 108.1(7) . . ?
 C21B C20B H20B 108.5 . . ?
 C25B C20B N2A 111.1(8) . . ?
 C25B C20B H20B 108.5 . . ?
 C25B C20B C21B 111.8(8) . . ?
 N2A C20A H20A 108.5 . . ?
 N2A C20A C21A 117.6(8) . . ?
 N2A C20A C25A 104.6(7) . . ?
 C21A C20A H20A 108.5 . . ?
 C25A C20A H20A 108.5 . . ?
 C25A C20A C21A 108.9(8) . . ?
 C20A C21A H21A 109.3 . . ?
 C20A C21A H21B 109.3 . . ?
 C20A C21A C22A 111.6(6) . . ?
 H21A C21A H21B 108.0 . . ?
 C22A C21A H21A 109.3 . . ?
 C22A C21A H21B 109.3 . . ?
 C20B C21B H21C 109.4 . . ?
 C20B C21B H21D 109.4 . . ?
 C20B C21B C22B 111.0(7) . . ?
 H21C C21B H21D 108.0 . . ?
 C22B C21B H21C 109.4 . . ?
 C22B C21B H21D 109.4 . . ?
 C21A C22A H22A 109.0 . . ?
 C21A C22A H22B 109.0 . . ?
 H22A C22A H22B 107.8 . . ?
 C23A C22A C21A 113.0(7) . . ?
 C23A C22A H22A 109.0 . . ?
 C23A C22A H22B 109.0 . . ?
 C21B C22B H22C 109.3 . . ?
 C21B C22B H22D 109.3 . . ?
 H22C C22B H22D 107.9 . . ?
 C23B C22B C21B 111.7(8) . . ?
 C23B C22B H22C 109.3 . . ?
 C23B C22B H22D 109.3 . . ?
 C22B C23B H23A 109.3 . . ?
 C22B C23B H23B 109.3 . . ?
 C22B C23B C24B 111.4(8) . . ?
 H23A C23B H23B 108.0 . . ?
 C24B C23B H23A 109.3 . . ?
 C24B C23B H23B 109.3 . . ?
 C22A C23A H23C 109.3 . . ?
 C22A C23A H23D 109.3 . . ?
 C22A C23A C24A 111.4(7) . . ?
 H23C C23A H23D 108.0 . . ?
 C24A C23A H23C 109.3 . . ?
 C24A C23A H23D 109.3 . . ?
 C23A C24A H24A 109.1 . . ?
 C23A C24A H24B 109.1 . . ?
 C23A C24A C25A 112.4(7) . . ?
 H24A C24A H24B 107.8 . . ?
 C25A C24A H24A 109.1 . . ?
 C25A C24A H24B 109.1 . . ?
 C23B C24B H24C 109.6 . . ?
 C23B C24B H24D 109.6 . . ?
 C23B C24B C25B 110.2(10) . . ?
 H24C C24B H24D 108.1 . . ?
 C25B C24B H24C 109.6 . . ?
 C25B C24B H24D 109.6 . . ?
 C20B C25B C24B 110.9(8) . . ?
 C20B C25B H25A 109.5 . . ?
 C20B C25B H25B 109.5 . . ?
 C24B C25B H25A 109.5 . . ?
 C24B C25B H25B 109.5 . . ?
 H25A C25B H25B 108.0 . . ?
 C20A C25A C24A 109.0(6) . . ?
 C20A C25A H25C 109.9 . . ?
 C20A C25A H25D 109.9 . . ?
 C24A C25A H25C 109.9 . . ?
 C24A C25A H25D 109.9 . . ?
 H25C C25A H25D 108.3 . . ?
 N3A C26A N2A 117.1(3) . . ?
 O5A C26A N2A 120.2(3) . . ?
 O5A C26A N3A 122.7(3) . . ?
 N3A C27A H27A 108.3 . . ?
 N3A C27A C28A 110.4(4) . . ?
 N3A C27A C32A 110.5(4) . . ?
 C28A C27A H27A 108.3 . . ?
 C28A C27A C32A 110.8(4) . . ?
 C32A C27A H27A 108.3 . . ?
 C27A C28A H28A 109.3 . . ?
 C27A C28A H28B 109.3 . . ?
 C27A C28A C29A 111.6(4) . . ?
 H28A C28A H28B 108.0 . . ?
 C29A C28A H28A 109.3 . . ?
 C29A C28A H28B 109.3 . . ?
 C28A C29A H29A 109.3 . . ?
 C28A C29A H29B 109.3 . . ?
 H29A C29A H29B 108.0 . . ?
 C30A C29A C28A 111.5(4) . . ?
 C30A C29A H29A 109.3 . . ?
 C30A C29A H29B 109.3 . . ?
 C29A C30A H30A 109.4 . . ?
 C29A C30A H30B 109.4 . . ?
 C29A C30A C31A 111.3(4) . . ?
 H30A C30A H30B 108.0 . . ?
 C31A C30A H30A 109.4 . . ?
 C31A C30A H30B 109.4 . . ?
 C30A C31A H31A 109.6 . . ?
 C30A C31A H31B 109.6 . . ?
 C30A C31A C32A 110.4(5) . . ?
 H31A C31A H31B 108.1 . . ?
 C32A C31A H31A 109.6 . . ?
 C32A C31A H31B 109.6 . . ?
 C27A C32A C31A 112.8(4) . . ?
 C27A C32A H32A 109.0 . . ?
 C27A C32A H32B 109.0 . . ?
 C31A C32A H32A 109.0 . . ?
 C31A C32A H32B 109.0 . . ?
 H32A C32A H32B 107.8 . . ?
 C4 N1 C1 111.6(2) . . ?
 C4 N1 C5 125.5(3) . . ?
 C5 N1 C1 113.4(2) . . ?
 C6 S1 C1 89.90(14) . . ?
 N1 C1 S1 105.87(19) . . ?
 N1 C1 C2 103.4(2) . . ?
 N1 C1 C11 113.5(3) . . ?
 C2 C1 S1 117.6(2) . . ?
 C2 C1 C11 105.8(2) . . ?
 C11 C1 S1 110.8(2) . . ?
 C3 C2 C1 109.7(2) . . ?
 C3 C2 C13 130.9(3) . . ?
 C13 C2 C1 119.4(2) . . ?
 C3 N2 C20 121.4(2) . . ?
 C26 N2 C3 113.8(2) . . ?
 C26 N2 C20 124.6(2) . . ?
 C11 O3 C12 116.8(3) . . ?
 C2 C3 N2 130.3(3) . . ?
 C2 C3 C4 109.5(3) . . ?
 N2 C3 C4 119.9(3) . . ?
 C26 N3 H3 121(3) . . ?
 C26 N3 C27 121.4(3) . . ?
 C27 N3 H3 117(3) . . ?
 O1 C4 N1 125.9(3) . . ?
 O1 C4 C3 128.5(3) . . ?
 N1 C4 C3 105.5(3) . . ?
 C6 C5 N1 112.1(3) . . ?
 C10 C5 N1 126.8(3) . . ?
 C10 C5 C6 121.1(3) . . ?
 C5 C6 S1 113.5(2) . . ?
 C7 C6 S1 126.2(3) . . ?
 C7 C6 C5 120.3(3) . . ?
 C6 C7 H7 120.9 . . ?
 C6 C7 C8 118.2(4) . . ?
 C8 C7 H7 120.9 . . ?
 C7 C8 H8 119.6 . . ?
 C9 C8 C7 120.9(4) . . ?
 C9 C8 H8 119.6 . . ?
 C8 C9 H9 118.9 . . ?
 C8 C9 C10 122.2(4) . . ?
 C10 C9 H9 118.9 . . ?
 C5 C10 C9 117.3(4) . . ?
 C5 C10 H10 121.3 . . ?
 C9 C10 H10 121.3 . . ?
 O3 C11 C1 111.5(3) . . ?
 O6 C11 C1 122.9(3) . . ?
 O6 C11 O3 125.5(4) . . ?
 O3 C12 H12D 109.5 . . ?
 O3 C12 H12E 109.5 . . ?
 O3 C12 H12F 109.5 . . ?
 H12D C12 H12E 109.5 . . ?
 H12D C12 H12F 109.5 . . ?
 H12E C12 H12F 109.5 . . ?
 O4 C13 C2 116.1(3) . . ?
 O4 C13 C14 123.3(3) . . ?
 C14 C13 C2 120.5(3) . . ?
 C15 C14 C13 118.9(3) . . ?
 C19 C14 C13 122.6(3) . . ?
 C19 C14 C15 118.5(3) . . ?
 C14 C15 H15 120.0 . . ?
 C16 C15 C14 119.9(4) . . ?
 C16 C15 H15 120.0 . . ?
 C15 C16 H16 119.7 . . ?
 C15 C16 C17 120.7(4) . . ?
 C17 C16 H16 119.7 . . ?
 C16 C17 H17 119.8 . . ?
 C18 C17 C16 120.4(4) . . ?
 C18 C17 H17 119.8 . . ?
 C17 C18 H18 120.2 . . ?
 C19 C18 C17 119.6(4) . . ?
 C19 C18 H18 120.2 . . ?
 C14 C19 H19 119.5 . . ?
 C18 C19 C14 120.9(3) . . ?
 C18 C19 H19 119.5 . . ?
 N2 C20 H20 106.9 . . ?
 N2 C20 C21 113.0(2) . . ?
 N2 C20 C25 112.2(3) . . ?
 C21 C20 H20 106.9 . . ?
 C21 C20 C25 110.4(3) . . ?
 C25 C20 H20 106.9 . . ?
 C20 C21 H21E 109.7 . . ?
 C20 C21 H21F 109.7 . . ?
 C20 C21 C22 109.7(3) . . ?
 H21E C21 H21F 108.2 . . ?
 C22 C21 H21E 109.7 . . ?
 C22 C21 H21F 109.7 . . ?
 C21 C22 H22E 109.3 . . ?
 C21 C22 H22F 109.3 . . ?
 H22E C22 H22F 107.9 . . ?
 C23 C22 C21 111.8(3) . . ?
 C23 C22 H22E 109.3 . . ?
 C23 C22 H22F 109.3 . . ?
 C22 C23 H23E 109.4 . . ?
 C22 C23 H23F 109.4 . . ?
 C22 C23 C24 111.4(3) . . ?
 H23E C23 H23F 108.0 . . ?
 C24 C23 H23E 109.4 . . ?
 C24 C23 H23F 109.4 . . ?
 C23 C24 H24E 109.4 . . ?
 C23 C24 H24F 109.4 . . ?
 C23 C24 C25 111.1(3) . . ?
 H24E C24 H24F 108.0 . . ?
 C25 C24 H24E 109.4 . . ?
 C25 C24 H24F 109.4 . . ?
 C20 C25 C24 110.1(3) . . ?
 C20 C25 H25E 109.6 . . ?
 C20 C25 H25F 109.6 . . ?
 C24 C25 H25E 109.6 . . ?
 C24 C25 H25F 109.6 . . ?
 H25E C25 H25F 108.2 . . ?
 N3 C26 N2 117.8(3) . . ?
 O5 C26 N2 119.2(3) . . ?
 O5 C26 N3 122.9(3) . . ?
 N3 C27 H27 108.0 . . ?
 N3 C27 C28 112.0(3) . . ?
 N3 C27 C32 110.0(3) . . ?
 C28 C27 H27 108.0 . . ?
 C28 C27 C32 110.7(3) . . ?
 C32 C27 H27 108.0 . . ?
 C27 C28 H28C 109.2 . . ?
 C27 C28 H28D 109.2 . . ?
 C27 C28 C29 112.2(4) . . ?
 H28C C28 H28D 107.9 . . ?
 C29 C28 H28C 109.2 . . ?
 C29 C28 H28D 109.2 . . ?
 C28 C29 H29C 109.6 . . ?
 C28 C29 H29D 109.6 . . ?
 C28 C29 C30 110.2(4) . . ?
 H29C C29 H29D 108.1 . . ?
 C30 C29 H29C 109.6 . . ?
 C30 C29 H29D 109.6 . . ?
 C29 C30 H30C 109.2 . . ?
 C29 C30 H30D 109.2 . . ?
 H30C C30 H30D 107.9 . . ?
 C31 C30 C29 111.9(4) . . ?
 C31 C30 H30C 109.2 . . ?
 C31 C30 H30D 109.2 . . ?
 C30 C31 H31C 109.2 . . ?
 C30 C31 H31D 109.2 . . ?
 C30 C31 C32 112.0(4) . . ?
 H31C C31 H31D 107.9 . . ?
 C32 C31 H31C 109.2 . . ?
 C32 C31 H31D 109.2 . . ?
 C27 C32 H32C 109.4 . . ?
 C27 C32 H32D 109.4 . . ?
 C31 C32 C27 111.2(3) . . ?
 C31 C32 H32C 109.4 . . ?
 C31 C32 H32D 109.4 . . ?
 H32C C32 H32D 108.0 . . ?

loop_
  _geom_torsion_atom_site_label_1
  _geom_torsion_atom_site_label_2
  _geom_torsion_atom_site_label_3
  _geom_torsion_atom_site_label_4
  _geom_torsion
  _geom_torsion_site_symmetry_1
  _geom_torsion_site_symmetry_2
  _geom_torsion_site_symmetry_3
  _geom_torsion_site_symmetry_4
  _geom_torsion_publ_flag
 S1A C1A C2A C3A -114.8(3) . . . . ?
 S1A C1A C2A C13A 61.1(3) . . . . ?
 S1A C1A C11A O2A 101.4(3) . . . . ?
 S1A C1A C11A O3A -76.1(3) . . . . ?
 S1A C6A C7A C8A 177.6(3) . . . . ?
 N1A C1A C2A C3A 0.1(3) . . . . ?
 N1A C1A C2A C13A 175.9(3) . . . . ?
 N1A C1A C11A O2A -13.8(5) . . . . ?
 N1A C1A C11A O3A 168.6(3) . . . . ?
 N1A C5A C6A S1A 1.6(4) . . . . ?
 N1A C5A C6A C7A -179.1(3) . . . . ?
 N1A C5A C10A C9A -179.2(3) . . . . ?
 C1A S1A C6A C5A -15.8(3) . . . . ?
 C1A S1A C6A C7A 164.9(3) . . . . ?
 C1A N1A C4A O1A -173.5(3) . . . . ?
 C1A N1A C4A C3A 4.4(3) . . . . ?
 C1A N1A C5A C6A 18.8(4) . . . . ?
 C1A N1A C5A C10A -161.5(3) . . . . ?
 C1A C2A C3A N2A 177.9(3) . . . . ?
 C1A C2A C3A C4A 2.5(3) . . . . ?
 C1A C2A C13A O4A -59.8(4) . . . . ?
 C1A C2A C13A C14A 138.9(4) . . . . ?
 C1A C2A C13A C14B 101.5(5) . . . . ?
 N2A C3A C4A O1A -2.1(5) . . . . ?
 N2A C3A C4A N1A -179.9(3) . . . . ?
 N2A C20B C21B C22B 176.8(8) . . . . ?
 N2A C20B C25B C24B -176.0(8) . . . . ?
 N2A C20A C21A C22A 177.8(7) . . . . ?
 N2A C20A C25A C24A 174.3(7) . . . . ?
 C2A C1A C11A O2A -128.0(3) . . . . ?
 C2A C1A C11A O3A 54.5(4) . . . . ?
 C2A C3A C4A O1A 173.6(3) . . . . ?
 C2A C3A C4A N1A -4.3(3) . . . . ?
 C2A C13A C14A C15A 148.9(5) . . . . ?
 C2A C13A C14A C19A -41.5(9) . . . . ?
 C2A C13A C14B C15B -163.7(5) . . . . ?
 C2A C13A C14B C19B 11.0(10) . . . . ?
 C3A N2A C20B C21B -94.3(8) . . . . ?
 C3A N2A C20B C25B 28.9(11) . . . . ?
 C3A N2A C20A C21A -1.3(10) . . . . ?
 C3A N2A C20A C25A 119.6(7) . . . . ?
 C3A N2A C26A N3A 174.2(3) . . . . ?
 C3A N2A C26A O5A -5.9(5) . . . . ?
 C3A C2A C13A O4A 115.1(4) . . . . ?
 C3A C2A C13A C14A -46.2(6) . . . . ?
 C3A C2A C13A C14B -83.6(5) . . . . ?
 N3A C27A C28A C29A 176.9(4) . . . . ?
 N3A C27A C32A C31A -176.8(4) . . . . ?
 C4A N1A C1A S1A 119.3(2) . . . . ?
 C4A N1A C1A C2A -2.9(3) . . . . ?
 C4A N1A C1A C11A -123.7(3) . . . . ?
 C4A N1A C5A C6A -123.4(3) . . . . ?
 C4A N1A C5A C10A 56.3(5) . . . . ?
 O4A C13A C14A C15A -11.4(8) . . . . ?
 O4A C13A C14A C19A 158.2(7) . . . . ?
 O4A C13A C14B C15B -2.5(8) . . . . ?
 O4A C13A C14B C19B 172.2(7) . . . . ?
 C5A N1A C1A S1A -29.0(3) . . . . ?
 C5A N1A C1A C2A -151.2(3) . . . . ?
 C5A N1A C1A C11A 88.0(3) . . . . ?
 C5A N1A C4A O1A -31.4(5) . . . . ?
 C5A N1A C4A C3A 146.4(3) . . . . ?
 C5A C6A C7A C8A -1.7(5) . . . . ?
 C6A S1A C1A N1A 24.9(2) . . . . ?
 C6A S1A C1A C2A 137.9(2) . . . . ?
 C6A S1A C1A C11A -93.0(2) . . . . ?
 C6A C5A C10A C9A 0.5(6) . . . . ?
 C6A C7A C8A C9A 0.4(6) . . . . ?
 C7A C8A C9A C10A 1.3(7) . . . . ?
 C8A C9A C10A C5A -1.7(6) . . . . ?
 C10A C5A C6A S1A -178.1(3) . . . . ?
 C10A C5A C6A C7A 1.2(5) . . . . ?
 C11A C1A C2A C3A 118.5(3) . . . . ?
 C11A C1A C2A C13A -65.6(4) . . . . ?
 C12A O3A C11A C1A 179.4(3) . . . . ?
 C12A O3A C11A O2A 1.9(5) . . . . ?
 C13A C2A C3A N2A 2.5(6) . . . . ?
 C13A C2A C3A C4A -172.9(3) . . . . ?
 C13A C14A C15A C16A 170.4(6) . . . . ?
 C13A C14A C19A C18A -169.0(8) . . . . ?
 C13A C14B C15B C16B 179.3(7) . . . . ?
 C13A C14B C19B C18B -178.1(8) . . . . ?
 C14A C15A C16A C17A -1.0(11) . . . . ?
 C14B C15B C16B C16B -87.9(12) . . . 3_656 ?
 C14B C15B C16B C17B -4.2(13) . . . . ?
 C14B C15B C16B C17B -129.5(8) . . . 3_656 ?
 C15A C14A C19A C18A 0.4(14) . . . . ?
 C15A C16A C17A C18A 0.1(13) . . . . ?
 C15B C14B C19B C18B -3.3(15) . . . . ?
 C15B C16B C17B C16B -101.9(10) . . . 3_656 ?
 C15B C16B C17B C18B 2.8(13) . . . . ?
 C16A C17A C18A C19A 1.0(13) . . . . ?
 C16B C16B C17B C18B 104.7(10) 3_656 . . . ?
 C16B C17B C18B C19B -1.8(15) . . . . ?
 C16B C17B C18B C19B 62.0(13) 3_656 . . . ?
 C17A C18A C19A C14A -1.3(15) . . . . ?
 C17B C16B C17B C16B 0.002(2) 3_656 . . 3_656 ?
 C17B C16B C17B C18B 104.7(10) 3_656 . . . ?
 C17B C18B C19B C14B 2.1(16) . . . . ?
 C19A C14A C15A C16A 0.7(11) . . . . ?
 C19B C14B C15B C16B 4.3(12) . . . . ?
 C20B N2A C3A C2A -81.6(7) . . . . ?
 C20B N2A C3A C4A 93.2(7) . . . . ?
 C20B N2A C26A N3A 2.0(7) . . . . ?
 C20B N2A C26A O5A -178.0(6) . . . . ?
 C20B C21B C22B C23B -55.2(11) . . . . ?
 C20A N2A C3A C2A -94.7(6) . . . . ?
 C20A N2A C3A C4A 80.1(6) . . . . ?
 C20A N2A C26A N3A 21.4(7) . . . . ?
 C20A N2A C26A O5A -158.6(6) . . . . ?
 C20A C21A C22A C23A -55.9(10) . . . . ?
 C21A C20A C25A C24A -59.2(11) . . . . ?
 C21A C22A C23A C24A 51.0(12) . . . . ?
 C21B C20B C25B C24B -55.0(12) . . . . ?
 C21B C22B C23B C24B 56.8(11) . . . . ?
 C22A C23A C24A C25A -52.3(12) . . . . ?
 C22B C23B C24B C25B -56.8(12) . . . . ?
 C23B C24B C25B C20B 55.3(12) . . . . ?
 C23A C24A C25A C20A 56.5(11) . . . . ?
 C25B C20B C21B C22B 54.1(11) . . . . ?
 C25A C20A C21A C22A 59.2(10) . . . . ?
 C26A N2A C3A C2A 107.3(4) . . . . ?
 C26A N2A C3A C4A -77.9(4) . . . . ?
 C26A N2A C20B C21B 76.6(8) . . . . ?
 C26A N2A C20B C25B -160.3(7) . . . . ?
 C26A N2A C20A C21A 152.0(7) . . . . ?
 C26A N2A C20A C25A -87.1(10) . . . . ?
 C26A N3A C27A C28A 144.4(4) . . . . ?
 C26A N3A C27A C32A -92.6(5) . . . . ?
 C27A N3A C26A N2A 170.3(4) . . . . ?
 C27A N3A C26A O5A -9.7(6) . . . . ?
 C27A C28A C29A C30A -55.8(6) . . . . ?
 C28A C27A C32A C31A -54.1(5) . . . . ?
 C28A C29A C30A C31A 56.2(6) . . . . ?
 C29A C30A C31A C32A -54.9(6) . . . . ?
 C30A C31A C32A C27A 54.4(6) . . . . ?
 C32A C27A C28A C29A 54.1(5) . . . . ?
 N1 C1 C2 C3 -3.9(3) . . . . ?
 N1 C1 C2 C13 175.9(3) . . . . ?
 N1 C1 C11 O3 16.3(4) . . . . ?
 N1 C1 C11 O6 -167.4(3) . . . . ?
 N1 C5 C6 S1 0.7(4) . . . . ?
 N1 C5 C6 C7 178.0(3) . . . . ?
 N1 C5 C10 C9 -177.6(3) . . . . ?
 S1 C1 C2 C3 -120.1(3) . . . . ?
 S1 C1 C2 C13 59.7(3) . . . . ?
 S1 C1 C11 O3 135.2(2) . . . . ?
 S1 C1 C11 O6 -48.5(4) . . . . ?
 S1 C6 C7 C8 177.2(3) . . . . ?
 C1 N1 C4 O1 -175.1(3) . . . . ?
 C1 N1 C4 C3 2.7(3) . . . . ?
 C1 N1 C5 C6 15.8(4) . . . . ?
 C1 N1 C5 C10 -165.6(3) . . . . ?
 C1 S1 C6 C5 -12.3(3) . . . . ?
 C1 S1 C6 C7 170.6(4) . . . . ?
 C1 C2 C3 N2 -179.9(3) . . . . ?
 C1 C2 C3 C4 5.7(3) . . . . ?
 C1 C2 C13 O4 -69.8(4) . . . . ?
 C1 C2 C13 C14 110.2(3) . . . . ?
 C2 C1 C11 O3 -96.4(3) . . . . ?
 C2 C1 C11 O6 80.0(4) . . . . ?
 C2 C3 C4 O1 172.4(3) . . . . ?
 C2 C3 C4 N1 -5.3(3) . . . . ?
 C2 C13 C14 C15 -175.7(3) . . . . ?
 C2 C13 C14 C19 5.0(5) . . . . ?
 N2 C3 C4 O1 -2.6(5) . . . . ?
 N2 C3 C4 N1 179.6(3) . . . . ?
 N2 C20 C21 C22 -174.2(3) . . . . ?
 N2 C20 C25 C24 174.5(3) . . . . ?
 C3 C2 C13 O4 110.0(4) . . . . ?
 C3 C2 C13 C14 -69.9(5) . . . . ?
 C3 N2 C20 C21 -21.9(4) . . . . ?
 C3 N2 C20 C25 103.7(3) . . . . ?
 C3 N2 C26 N3 173.4(3) . . . . ?
 C3 N2 C26 O5 -7.8(4) . . . . ?
 N3 C27 C28 C29 -179.1(3) . . . . ?
 N3 C27 C32 C31 178.9(3) . . . . ?
 C4 N1 C1 S1 124.6(2) . . . . ?
 C4 N1 C1 C2 0.5(3) . . . . ?
 C4 N1 C1 C11 -113.7(3) . . . . ?
 C4 N1 C5 C6 -127.4(3) . . . . ?
 C4 N1 C5 C10 51.2(5) . . . . ?
 O4 C13 C14 C15 4.4(5) . . . . ?
 O4 C13 C14 C19 -175.0(3) . . . . ?
 C5 N1 C1 S1 -23.7(3) . . . . ?
 C5 N1 C1 C2 -147.9(2) . . . . ?
 C5 N1 C1 C11 97.9(3) . . . . ?
 C5 N1 C4 O1 -31.3(5) . . . . ?
 C5 N1 C4 C3 146.5(3) . . . . ?
 C5 C6 C7 C8 0.3(6) . . . . ?
 C6 S1 C1 N1 19.7(2) . . . . ?
 C6 S1 C1 C2 134.5(2) . . . . ?
 C6 S1 C1 C11 -103.6(2) . . . . ?
 C6 C5 C10 C9 0.9(6) . . . . ?
 C6 C7 C8 C9 -0.2(7) . . . . ?
 C7 C8 C9 C10 0.4(8) . . . . ?
 C8 C9 C10 C5 -0.7(7) . . . . ?
 C10 C5 C6 S1 -178.0(3) . . . . ?
 C10 C5 C6 C7 -0.7(6) . . . . ?
 C11 C1 C2 C3 115.6(3) . . . . ?
 C11 C1 C2 C13 -64.6(3) . . . . ?
 C12 O3 C11 C1 169.1(3) . . . . ?
 C12 O3 C11 O6 -7.2(5) . . . . ?
 C13 C2 C3 N2 0.3(6) . . . . ?
 C13 C2 C3 C4 -174.1(3) . . . . ?
 C13 C14 C15 C16 -177.6(4) . . . . ?
 C13 C14 C19 C18 177.6(3) . . . . ?
 C14 C15 C16 C17 -0.2(7) . . . . ?
 C15 C14 C19 C18 -1.7(5) . . . . ?
 C15 C16 C17 C18 -1.5(8) . . . . ?
 C16 C17 C18 C19 1.6(7) . . . . ?
 C17 C18 C19 C14 0.1(6) . . . . ?
 C19 C14 C15 C16 1.8(6) . . . . ?
 C20 N2 C3 C2 -70.4(4) . . . . ?
 C20 N2 C3 C4 103.5(3) . . . . ?
 C20 N2 C26 N3 -1.3(4) . . . . ?
 C20 N2 C26 O5 177.6(3) . . . . ?
 C20 C21 C22 C23 -57.8(4) . . . . ?
 C21 C20 C25 C24 -58.5(4) . . . . ?
 C21 C22 C23 C24 55.4(5) . . . . ?
 C22 C23 C24 C25 -54.1(5) . . . . ?
 C23 C24 C25 C20 55.5(5) . . . . ?
 C25 C20 C21 C22 59.1(4) . . . . ?
 C26 N2 C3 C2 114.7(4) . . . . ?
 C26 N2 C3 C4 -71.4(3) . . . . ?
 C26 N2 C20 C21 152.4(3) . . . . ?
 C26 N2 C20 C25 -82.0(4) . . . . ?
 C26 N3 C27 C28 -76.6(4) . . . . ?
 C26 N3 C27 C32 159.9(3) . . . . ?
 C27 N3 C26 N2 169.3(3) . . . . ?
 C27 N3 C26 O5 -9.4(5) . . . . ?
 C27 C28 C29 C30 55.5(6) . . . . ?
 C28 C27 C32 C31 54.6(4) . . . . ?
 C28 C29 C30 C31 -54.5(7) . . . . ?
 C29 C30 C31 C32 54.7(6) . . . . ?
 C30 C31 C32 C27 -54.6(5) . . . . ?
 C32 C27 C28 C29 -56.1(4) . . . . ?

_shelx_res_file
;
TITL psu-1495(lea-152)_a.res in P2(1)/c
    psu-1495(lea-152).res
    created by SHELXL-2018/3 at 09:48:22 on 19-Dec-2022
REM Old TITL PSU-1495(LEA-152) in P2(1)/c
REM SHELXT solution in P2(1)/c: R1 0.247, Rweak 0.071, Alpha 0.056
REM <I/s> 0.574 for 587 systematic absences, Orientation as input
REM Formula found by SHELXT: C68 N5 O11 S2
CELL 0.71073 21.4177 10.8298 26.0258 90 97.009 90
ZERR 8 0.0033 0.0012 0.0039 0 0.014 0
LATT 1
SYMM -X,0.5+Y,0.5-Z
SFAC C H N O S
UNIT 256 280 24 40 8
SADI C13A C14A C13A C14B
SADI C14A C15A C14B C15B
SADI 0.04 C16A C18A C16B C18B
SADI C14A C19A C14B C19B
SADI 0.04 C15A C19A C15B C19B
SADI C15A C16A C15B C16B
SADI C16A C17A C16B C17B
SADI C17A C18A C17B C18B
SADI C18A C19A C18B C19B
SADI 0.04 C15A C17A C15B C17B
SADI 0.04 C17A C19A C17B C19B
SADI 0.04 C13A C15A C13A C15B
SADI 0.04 C13A C19A C13A C19B
SADI 0.04 C14A C16A C14B C16B
SADI 0.04 C14A C18A C14B C18B
DFIX 0.86 N3 H3
SIMU 0.04 0.08 1.7 C19A C19B
DELU C19A C19B
DFIX 0.86 N3A H3A
SADI 0.04 C21A C23A C21B C23B
SADI N2A C20A N2A C20B
SADI C20A C25A C20B C25B
SADI 0.04 N2A C25A N2A C25B
SADI 0.04 C20A C24A C20B C24B
SADI C20A C21A C20B C21B
SADI C21A C22A C21B C22B
SADI C22A C23A C22B C23B
SADI 0.04 C20A C22A C20B C22B
SADI C23A C24A C23B C24B
SADI 0.04 C22A C24A C22B C24B
SADI 0.04 C21A C25A C21B C25B
SADI 0.04 C23A C25A C23B C25B
SADI C24A C25A C24B C25B
SADI 0.04 N2A C21A N2A C21B
DELU C20B C20A C23A C24B
SIMU 0.04 0.08 1.7 C20B C20A C23A C24B
DFIX 0.98 C16B H16B

L.S. 10
PLAN  99
SIZE 0.03 0.26 0.48
TEMP 22(2)
CONF
BOND
list 4
fmap 2
MORE -1
acta 52
BOND $H
REM <olex2.extras>
REM <HklSrc "%.\\PSU-1495(LEA-152).hkl">
REM </olex2.extras>

WGHT    0.102900
EXTI    0.002977
FVAR       0.21551
O1A   4    0.554656    0.647500    0.332217    11.00000    0.07116    0.08505 =
         0.09028    0.03127   -0.00016    0.00934
S1A   5    0.701229    0.455729    0.451285    11.00000    0.05028    0.06079 =
         0.07562    0.00562    0.00904    0.00435
N1A   3    0.600421    0.582450    0.412742    11.00000    0.05251    0.05999 =
         0.06559    0.00991    0.00625    0.00623
C1A   1    0.614508    0.464553    0.438925    11.00000    0.05713    0.05157 =
         0.05816    0.00461    0.01457    0.00400
N2A   3    0.522371    0.378659    0.313758    11.00000    0.05438    0.09326 =
         0.04917   -0.00607    0.00976    0.01932
C2A   1    0.582840    0.372520    0.400563    11.00000    0.04702    0.06316 =
         0.05469    0.00022    0.01136    0.00100
O2A   4    0.570135    0.552666    0.511851    11.00000    0.09603    0.07549 =
         0.08117   -0.00946    0.03121    0.00899
O3A   4    0.590375    0.350586    0.510565    11.00000    0.08847    0.07047 =
         0.06065    0.00761    0.02101    0.00169
C3A   1    0.555043    0.431334    0.358755    11.00000    0.04823    0.07209 =
         0.05400    0.01007    0.01067    0.00889
N3A   3    0.423616    0.356390    0.265587    11.00000    0.06676    0.17698 =
         0.06669   -0.04960   -0.00447    0.04270
H3A   2    0.442911    0.322881    0.242013    11.00000    0.10982
C4A   1    0.568031    0.566400    0.364415    11.00000    0.04864    0.07569 =
         0.07066    0.01646    0.01237    0.01344
O4A   4    0.641772    0.193883    0.415648    11.00000    0.05949    0.06994 =
         0.10630    0.00161    0.00622    0.01478
C5A   1    0.648432    0.671550    0.427824    11.00000    0.05347    0.06005 =
         0.07072    0.00476    0.01358   -0.00025
O5A   4    0.433491    0.441085    0.345481    11.00000    0.05529    0.10397 =
         0.05653   -0.01861    0.00728    0.01092
C6A   1    0.704616    0.618516    0.449831    11.00000    0.04884    0.06148 =
         0.06894   -0.00028    0.01781    0.00069
C7A   1    0.755416    0.691725    0.467144    11.00000    0.05788    0.06732 =
         0.10409   -0.00082    0.01381    0.00048
AFIX  43
H7A   2    0.792775    0.657192    0.482697    11.00000   -1.20000
AFIX   0
C8A   1    0.749290    0.817987    0.460743    11.00000    0.07291    0.06815 =
         0.12265   -0.01156    0.01977   -0.01179
AFIX  43
H8A   2    0.783127    0.869081    0.471952    11.00000   -1.20000
AFIX   0
C9A   1    0.694054    0.869192    0.438104    11.00000    0.09029    0.06101 =
         0.12137   -0.00411    0.01754    0.00050
AFIX  43
H9A   2    0.691393    0.954303    0.433608    11.00000   -1.20000
AFIX   0
C10A  1    0.641987    0.796129    0.421763    11.00000    0.07671    0.05935 =
         0.09822    0.00180    0.01150    0.01015
AFIX  43
H10A  2    0.604208    0.830939    0.407251    11.00000   -1.20000
AFIX   0
C11A  1    0.588093    0.463677    0.491003    11.00000    0.04945    0.07213 =
         0.06072   -0.00089    0.00866   -0.00363
C12A  1    0.567475    0.334215    0.560388    11.00000    0.10600    0.09336 =
         0.06458    0.01129    0.03488   -0.00826
AFIX 137
H12A  2    0.522315    0.334482    0.555793    11.00000   -1.50000
H12B  2    0.582588    0.400429    0.583098    11.00000   -1.50000
H12C  2    0.582384    0.256913    0.575213    11.00000   -1.50000
AFIX   0
C13A  1    0.589344    0.237887    0.410740    11.00000    0.05755    0.05913 =
         0.06657   -0.00119    0.00448    0.00591
PART 1
C14A  1    0.532368    0.163175    0.397930    10.50000    0.05691    0.05868 =
         0.04584    0.00881   -0.00084   -0.00127
PART 2
C14B  1    0.535550    0.165105    0.431132    10.50000    0.06245    0.05228 =
         0.05684   -0.00573    0.00373    0.00230
PART 1
C15A  1    0.539295    0.041735    0.382076    10.50000    0.07669    0.04812 =
         0.06708    0.00586    0.00834   -0.00124
AFIX  43
H15A  2    0.578085    0.012613    0.374736    10.50000   -1.20000
AFIX   0
PART 2
C15B  1    0.547623    0.047717    0.452994    10.50000    0.07241    0.06323 =
         0.10514   -0.00133    0.00994    0.01292
AFIX  43
H15B  2    0.587833    0.014360    0.454671    10.50000   -1.20000
AFIX   0
PART 1
C16A  1    0.487406   -0.034269    0.377512    10.50000    0.08956    0.05255 =
         0.09681    0.00375    0.00856   -0.00674
AFIX  43
H16A  2    0.491150   -0.115272    0.366425    10.50000   -1.20000
AFIX   0
PART 2
C16B  1    0.500267   -0.019023    0.472107    10.50000    0.09812    0.07210 =
         0.10791    0.01002   -0.00022   -0.01236
PART 1
C17A  1    0.430602    0.007208    0.388974    10.50000    0.07844    0.07494 =
         0.10428    0.01252    0.00071   -0.02371
AFIX  43
H17A  2    0.396319   -0.046140    0.385630    10.50000   -1.20000
AFIX   0
PART 2
C17B  1    0.441857    0.031175    0.473061    10.50000    0.08941    0.08611 =
         0.10278    0.01038    0.00719   -0.01999
AFIX  13
H17B  2    0.406327   -0.026335    0.471233    10.50000   -1.20000
AFIX   0
PART 1
C18A  1    0.423011    0.126429    0.405390    10.50000    0.05272    0.07591 =
         0.10372    0.00917    0.00980   -0.00529
AFIX  43
H18A  2    0.384299    0.153744    0.413665    10.50000   -1.20000
AFIX   0
PART 2
C18B  1    0.429707    0.147936    0.452526    10.50000    0.07647    0.08319 =
         0.10713    0.01172    0.01494    0.00337
AFIX  43
H18B  2    0.389836    0.182255    0.452047    10.50000   -1.20000
AFIX   0
PART 1
C19A  1    0.474614    0.204882    0.409282    10.50000    0.05296    0.06371 =
         0.07431    0.01044    0.00491    0.00501
AFIX  43
H19A  2    0.470291    0.286313    0.419630    10.50000   -1.20000
AFIX   0
PART 2
C19B  1    0.477014    0.213961    0.432622    10.50000    0.07159    0.06776 =
         0.07977    0.01284    0.01120    0.00243
AFIX  43
H19B  2    0.468577    0.293343    0.420016    10.50000   -1.20000
AFIX   0
C20B  1    0.549486    0.323967    0.267292    10.50000    0.04772    0.05790 =
         0.05835   -0.01159    0.01829   -0.00833
AFIX  13
H20B  2    0.521905    0.256918    0.253034    10.50000   -1.20000
AFIX   0
PART 1
C20A  1    0.564581    0.362642    0.272464    10.50000    0.04977    0.04466 =
         0.06723   -0.00410    0.00513   -0.00230
AFIX  13
H20A  2    0.545478    0.404722    0.241087    10.50000   -1.20000
AFIX   0
C21A  1    0.631986    0.405841    0.284327    10.50000    0.06979    0.06879 =
         0.06317   -0.01622    0.02018   -0.00803
AFIX  23
H21A  2    0.651515    0.364489    0.315246    10.50000   -1.20000
H21B  2    0.632500    0.493919    0.291135    10.50000   -1.20000
AFIX   0
PART 2
C21B  1    0.549733    0.424557    0.226330    10.50000    0.12375    0.09913 =
         0.07467   -0.00500    0.04814    0.00134
AFIX  23
H21C  2    0.572923    0.495568    0.241196    10.50000   -1.20000
H21D  2    0.506879    0.450506    0.215149    10.50000   -1.20000
AFIX   0
PART 1
C22A  1    0.670233    0.378844    0.239063    10.50000    0.06607    0.09679 =
         0.07719   -0.01774    0.01957    0.00325
AFIX  23
H22A  2    0.653429    0.427801    0.209345    10.50000   -1.20000
H22B  2    0.713507    0.404060    0.248858    10.50000   -1.20000
AFIX   0
PART 2
C22B  1    0.580489    0.377086    0.178699    10.50000    0.13801    0.12289 =
         0.08063   -0.02586    0.04274   -0.01981
AFIX  23
H22C  2    0.554423    0.312509    0.161463    10.50000   -1.20000
H22D  2    0.582562    0.444273    0.154318    10.50000   -1.20000
AFIX   0
C23B  1    0.643641    0.328978    0.193860    10.50000    0.08575    0.17470 =
         0.10289   -0.05099    0.03626   -0.05126
AFIX  23
H23A  2    0.670765    0.395399    0.208175    10.50000   -1.20000
H23B  2    0.660525    0.297415    0.163518    10.50000   -1.20000
AFIX   0
PART 1
C23A  1    0.669121    0.249628    0.224416    10.50000    0.05839    0.09574 =
         0.07887   -0.01011    0.01463    0.01585
AFIX  23
H23C  2    0.693272    0.202069    0.251506    10.50000   -1.20000
H23D  2    0.688717    0.239951    0.192967    10.50000   -1.20000
AFIX   0
C24A  1    0.601584    0.199590    0.215517    10.50000    0.07190    0.07593 =
         0.09582   -0.03580    0.00894    0.01350
AFIX  23
H24A  2    0.602879    0.111202    0.209713    10.50000   -1.20000
H24B  2    0.579701    0.237300    0.184624    10.50000   -1.20000
AFIX   0
PART 2
C24B  1    0.643377    0.224958    0.234326    10.50000    0.04558    0.14788 =
         0.10437   -0.05665    0.02210   -0.00748
AFIX  23
H24C  2    0.686105    0.197259    0.244798    10.50000   -1.20000
H24D  2    0.619260    0.155364    0.219159    10.50000   -1.20000
AFIX   0
C25B  1    0.613883    0.272389    0.282680    10.50000    0.05567    0.15021 =
         0.07697   -0.04137    0.01495    0.01216
AFIX  23
H25A  2    0.611388    0.204816    0.306809    10.50000   -1.20000
H25B  2    0.640650    0.335839    0.299998    10.50000   -1.20000
AFIX   0
PART 1
C25A  1    0.564260    0.225702    0.262172    10.50000    0.06826    0.06348 =
         0.08009   -0.02114   -0.00136   -0.00373
AFIX  23
H25C  2    0.521312    0.196667    0.254313    10.50000   -1.20000
H25D  2    0.583581    0.182233    0.292623    10.50000   -1.20000
AFIX   0
PART 0
C26A  1    0.457562    0.394443    0.309778    11.00000    0.06202    0.10032 =
         0.04742   -0.01082    0.00475    0.01522
C27A  1    0.354871    0.350243    0.259970    11.00000    0.07075    0.11100 =
         0.06848   -0.02822   -0.00850    0.02835
AFIX  13
H27A  2    0.339680    0.409960    0.283870    11.00000   -1.20000
AFIX   0
C28A  1    0.328172    0.383993    0.206255    11.00000    0.08139    0.15633 =
         0.06979   -0.01737   -0.01092    0.03391
AFIX  23
H28A  2    0.346077    0.330752    0.181892    11.00000   -1.20000
H28B  2    0.339650    0.468440    0.199257    11.00000   -1.20000
AFIX   0
C29A  1    0.256689    0.371666    0.198377    11.00000    0.09127    0.21147 =
         0.07470   -0.01107   -0.02168    0.03815
AFIX  23
H29A  2    0.238513    0.431378    0.220032    11.00000   -1.20000
H29B  2    0.241219    0.389832    0.162584    11.00000   -1.20000
AFIX   0
C30A  1    0.236286    0.244846    0.211496    11.00000    0.09353    0.21001 =
         0.12582   -0.07159   -0.02532   -0.00204
AFIX  23
H30A  2    0.250883    0.185931    0.187546    11.00000   -1.20000
H30B  2    0.190701    0.241358    0.207741    11.00000   -1.20000
AFIX   0
C31A  1    0.261790    0.210163    0.265768    11.00000    0.11588    0.12772 =
         0.14680   -0.02710   -0.00949   -0.00545
AFIX  23
H31A  2    0.250570    0.125369    0.272397    11.00000   -1.20000
H31B  2    0.243308    0.262799    0.290017    11.00000   -1.20000
AFIX   0
C32A  1    0.333529    0.224132    0.273799    11.00000    0.11900    0.12429 =
         0.11226   -0.01815   -0.01176    0.03731
AFIX  23
H32A  2    0.348734    0.207380    0.309768    11.00000   -1.20000
H32B  2    0.351949    0.163359    0.252775    11.00000   -1.20000
AFIX   0
O1    4    0.939494    0.651821    0.550933    11.00000    0.07402    0.08299 =
         0.06168    0.00985    0.01901   -0.01071
N1    3    0.884807    0.628553    0.621775    11.00000    0.05319    0.05838 =
         0.04977   -0.00039    0.01335   -0.00232
S1    5    0.898353    0.542364    0.717146    11.00000    0.09058    0.08458 =
         0.04676   -0.00148    0.00313   -0.00371
C1    1    0.861210    0.526614    0.649963    11.00000    0.05457    0.05965 =
         0.04806    0.00104    0.01530    0.00090
C2    1    0.878042    0.414595    0.620031    11.00000    0.05717    0.06100 =
         0.04195    0.00099    0.00971    0.00439
N2    3    0.926478    0.379259    0.539169    11.00000    0.04954    0.07366 =
         0.04328   -0.00289    0.00394    0.01267
O3    4    0.762639    0.596287    0.610316    11.00000    0.05230    0.13379 =
         0.07483    0.01161    0.00732    0.00824
C3    1    0.903645    0.450052    0.578436    11.00000    0.05473    0.05893 =
         0.04003   -0.00266    0.00765    0.00426
N3    3    0.914890    0.340174    0.449936    11.00000    0.06258    0.08818 =
         0.04219   -0.00777    0.00508    0.01530
H3    2    0.951932    0.307215    0.452770    11.00000    0.11362
C4    1    0.912381    0.587712    0.579506    11.00000    0.04939    0.06813 =
         0.04789    0.00604    0.00770   -0.00104
O4    4    0.897155    0.255692    0.679009    11.00000    0.13055    0.07501 =
         0.05932    0.01163   -0.01006   -0.01092
O5    4    0.843558    0.454652    0.486902    11.00000    0.05388    0.07925 =
         0.05373   -0.00553    0.00231    0.01618
C5    1    0.905619    0.729764    0.653661    11.00000    0.05021    0.06612 =
         0.06513   -0.01035    0.00782   -0.00136
C6    1    0.914407    0.698046    0.705671    11.00000    0.06066    0.07879 =
         0.06350   -0.01330   -0.00049   -0.00229
O6    4    0.762076    0.461534    0.674960    11.00000    0.07788    0.10733 =
         0.11706    0.01650    0.04198   -0.01051
C7    1    0.936607    0.784399    0.742577    11.00000    0.09556    0.10605 =
         0.07961   -0.02809   -0.00031   -0.01809
AFIX  43
H7    2    0.942855    0.763845    0.777523    11.00000   -1.20000
AFIX   0
C8    1    0.949302    0.902523    0.726051    11.00000    0.11169    0.10486 =
         0.11886   -0.05031    0.01268   -0.03339
AFIX  43
H8    2    0.964170    0.962075    0.750246    11.00000   -1.20000
AFIX   0
C9    1    0.940363    0.932148    0.675331    11.00000    0.10051    0.07425 =
         0.12267   -0.02124    0.01910   -0.02357
AFIX  43
H9    2    0.949525    1.011968    0.665403    11.00000   -1.20000
AFIX   0
C10   1    0.918016    0.847733    0.637589    11.00000    0.08047    0.06477 =
         0.09510   -0.00340    0.01582   -0.00999
AFIX  43
H10   2    0.911608    0.869616    0.602790    11.00000   -1.20000
AFIX   0
C11   1    0.789251    0.525147    0.647619    11.00000    0.06444    0.06768 =
         0.05778   -0.01125    0.02187   -0.00183
C12   1    0.694606    0.585738    0.597817    11.00000    0.04246    0.21701 =
         0.10880   -0.01008   -0.00532    0.01194
AFIX 137
H12D  2    0.681757    0.625092    0.565185    11.00000   -1.50000
H12E  2    0.674276    0.625073    0.624358    11.00000   -1.50000
H12F  2    0.682995    0.500106    0.595679    11.00000   -1.50000
AFIX   0
C13   1    0.864861    0.288198    0.639684    11.00000    0.07611    0.06002 =
         0.04401    0.00127    0.01203    0.00217
C14   1    0.815447    0.210761    0.612009    11.00000    0.06149    0.06482 =
         0.06469   -0.00014    0.01594   -0.00060
C15   1    0.801645    0.097332    0.633356    11.00000    0.09739    0.07257 =
         0.08776    0.01405    0.01722   -0.00756
AFIX  43
H15   2    0.822498    0.073213    0.665217    11.00000   -1.20000
AFIX   0
C16   1    0.757684    0.022067    0.607549    11.00000    0.11172    0.08259 =
         0.12569    0.01383    0.01118   -0.03661
AFIX  43
H16   2    0.748701   -0.053588    0.621878    11.00000   -1.20000
AFIX   0
C17   1    0.726451    0.056540    0.560608    11.00000    0.09640    0.09605 =
         0.11526   -0.01473    0.00614   -0.02931
AFIX  43
H17   2    0.697202    0.003352    0.542962    11.00000   -1.20000
AFIX   0
C18   1    0.738081    0.168751    0.539594    11.00000    0.08180    0.09241 =
         0.09643    0.00225   -0.00348   -0.01778
AFIX  43
H18   2    0.716115    0.192797    0.508150    11.00000   -1.20000
AFIX   0
C19   1    0.782218    0.245328    0.565127    11.00000    0.06805    0.07253 =
         0.07422    0.00451    0.00572   -0.00969
AFIX  43
H19   2    0.790066    0.321664    0.550855    11.00000   -1.20000
AFIX   0
C20   1    0.985076    0.305036    0.549555    11.00000    0.04911    0.07498 =
         0.05102    0.00357    0.00898    0.01439
AFIX  13
H20   2    1.008084    0.314915    0.519495    11.00000   -1.20000
AFIX   0
C21   1    1.027995    0.349498    0.596225    11.00000    0.05810    0.06906 =
         0.06906    0.00509   -0.00508    0.00406
AFIX  23
H21E  2    1.007735    0.337879    0.627234    11.00000   -1.20000
H21F  2    1.036446    0.436891    0.592715    11.00000   -1.20000
AFIX   0
C22   1    1.089574    0.277393    0.600894    11.00000    0.05708    0.12267 =
         0.08727    0.00943   -0.00205    0.00959
AFIX  23
H22E  2    1.110951    0.293941    0.570840    11.00000   -1.20000
H22F  2    1.116584    0.305203    0.631328    11.00000   -1.20000
AFIX   0
C23   1    1.078884    0.141946    0.604898    11.00000    0.08972    0.10051 =
         0.08980    0.00982   -0.00392    0.03740
AFIX  23
H23E  2    1.062043    0.124243    0.637055    11.00000   -1.20000
H23F  2    1.118705    0.098959    0.605550    11.00000   -1.20000
AFIX   0
C24   1    1.033448    0.094971    0.559687    11.00000    0.10950    0.09443 =
         0.09833   -0.01294   -0.00429    0.04375
AFIX  23
H24E  2    1.024584    0.008356    0.564933    11.00000   -1.20000
H24F  2    1.052729    0.102264    0.527980    11.00000   -1.20000
AFIX   0
C25   1    0.971664    0.168448    0.554355    11.00000    0.08353    0.07080 =
         0.07939   -0.01158   -0.00267    0.01567
AFIX  23
H25E  2    0.944569    0.140671    0.523962    11.00000   -1.20000
H25F  2    0.950009    0.154190    0.584446    11.00000   -1.20000
AFIX   0
C26   1    0.892626    0.394616    0.490888    11.00000    0.05167    0.06729 =
         0.04441   -0.00246    0.00750    0.00709
C27   1    0.877295    0.333481    0.399634    11.00000    0.06499    0.07332 =
         0.04604   -0.01025   -0.00124    0.00692
AFIX  13
H27   2    0.856373    0.413325    0.392843    11.00000   -1.20000
AFIX   0
C28   1    0.827764    0.236351    0.398082    11.00000    0.07609    0.11176 =
         0.08737   -0.02214    0.01187   -0.00868
AFIX  23
H28C  2    0.800181    0.254723    0.424001    11.00000   -1.20000
H28D  2    0.847531    0.157195    0.406663    11.00000   -1.20000
AFIX   0
C29   1    0.789040    0.227565    0.345540    11.00000    0.07871    0.19645 =
         0.10671   -0.06830   -0.00101   -0.01998
AFIX  23
H29C  2    0.765391    0.303306    0.338406    11.00000   -1.20000
H29D  2    0.759341    0.159933    0.345494    11.00000   -1.20000
AFIX   0
C30   1    0.831900    0.206213    0.303448    11.00000    0.08194    0.21676 =
         0.10245   -0.08877   -0.00291   -0.00565
AFIX  23
H30C  2    0.851314    0.125443    0.308230    11.00000   -1.20000
H30D  2    0.806797    0.207230    0.269806    11.00000   -1.20000
AFIX   0
C31   1    0.881547    0.301304    0.304668    11.00000    0.10969    0.17815 =
         0.05388   -0.03228    0.00607   -0.00864
AFIX  23
H31C  2    0.862320    0.380573    0.295358    11.00000   -1.20000
H31D  2    0.909422    0.281044    0.279190    11.00000   -1.20000
AFIX   0
C32   1    0.919685    0.311265    0.357629    11.00000    0.08461    0.11662 =
         0.05420   -0.01658    0.01270   -0.01310
AFIX  23
H32C  2    0.949439    0.378767    0.357534    11.00000   -1.20000
H32D  2    0.943349    0.235668    0.365099    11.00000   -1.20000
AFIX   0
H16B  2    0.518523   -0.093422    0.488879    10.50000    0.10743
HKLF 4


REM  psu-1495(lea-152)_a.res in P2(1)/c
REM wR2 = 0.2375, GooF = S = 1.014, Restrained GooF = 1.014 for all data
REM R1 = 0.0719 for 6157 Fo > 4sig(Fo) and 0.1724 for all 14218 data
REM 862 parameters refined using 51 restraints

END

WGHT      0.1029      0.0000

REM Highest difference peak  0.270,  deepest hole -0.369,  1-sigma level  0.054
Q1    1   0.8471  0.5371  0.6793  11.00000  0.05    0.27
Q2    1   0.9407  0.5229  0.7594  11.00000  0.05    0.26
Q3    1   0.7309  0.4465  0.4134  11.00000  0.05    0.24
Q4    1   0.9182  0.4943  0.6762  11.00000  0.05    0.24
Q5    1   0.9762  0.6599  0.5949  11.00000  0.05    0.23
Q6    1   0.9565  0.5396  0.7094  11.00000  0.05    0.23
Q7    1   0.6084  0.5551  0.4333  11.00000  0.05    0.22
Q8    1   0.8364  0.5278  0.7240  11.00000  0.05    0.22
Q9    1   0.9703  0.3546  0.4361  11.00000  0.05    0.22
Q10   1   0.6411  0.4482  0.4158  11.00000  0.05    0.22
Q11   1   0.7596  0.4162  0.4751  11.00000  0.05    0.21
Q12   1   0.5895  0.2249  0.3947  11.00000  0.05    0.21
Q13   1   0.7185  0.2880  0.5855  11.00000  0.05    0.20
Q14   1   0.9934  0.3304  0.4085  11.00000  0.05    0.20
Q15   1   1.0388  0.0989  0.6077  11.00000  0.05    0.20
Q16   1   0.3857  0.4139  0.3032  11.00000  0.05    0.20
Q17   1   0.9434  0.3535  0.4118  11.00000  0.05    0.20
Q18   1   0.6392  0.3948  0.2658  11.00000  0.05    0.20
Q19   1   0.5522  0.1658  0.4011  11.00000  0.05    0.19
Q20   1   0.4173  0.3937  0.2678  11.00000  0.05    0.19
Q21   1   0.6509  0.4664  0.4794  11.00000  0.05    0.19
Q22   1   0.8291  0.3539  0.3032  11.00000  0.05    0.19
Q23   1   0.5578  0.4235  0.2139  11.00000  0.05    0.19
Q24   1   0.6959  0.1788  0.4056  11.00000  0.05    0.18
Q25   1   0.8438  0.5352  0.6436  11.00000  0.05    0.18
Q26   1   0.3699  0.3630  0.2607  11.00000  0.05    0.18
Q27   1   0.6060  0.3991  0.4039  11.00000  0.05    0.18
Q28   1   0.8007  0.4017  0.4567  11.00000  0.05    0.18
Q29   1   0.6012  0.4336  0.4265  11.00000  0.05    0.18
Q30   1   0.9509  0.6538  0.5177  11.00000  0.05    0.18
Q31   1   0.7618  0.4621  0.4520  11.00000  0.05    0.18
Q32   1   0.8559  0.0735  0.6252  11.00000  0.05    0.18
Q33   1   0.8272  0.5986  0.6119  11.00000  0.05    0.18
Q34   1   0.5996  0.3919  0.2451  11.00000  0.05    0.18
Q35   1   0.9606  0.7001  0.6822  11.00000  0.05    0.17
Q36   1   0.9288  0.6387  0.5117  11.00000  0.05    0.17
Q37   1   0.8834  0.1875  0.3869  11.00000  0.05    0.17
Q38   1   0.8759  0.5380  0.7568  11.00000  0.05    0.17
Q39   1   0.7022  0.6451  0.4593  11.00000  0.05    0.17
Q40   1   0.6105  0.3277  0.5737  11.00000  0.05    0.17
Q41   1   0.5425  0.1784  0.1810  11.00000  0.05    0.17
Q42   1   0.7638  0.2372  0.4677  11.00000  0.05    0.17
Q43   1   0.6160  0.3461  0.5878  11.00000  0.05    0.17
Q44   1   0.5903 -0.0229  0.4180  11.00000  0.05    0.17
Q45   1   0.5505  0.0288  0.4056  11.00000  0.05    0.17
Q46   1   0.6045  0.4413  0.2116  11.00000  0.05    0.17
Q47   1   0.6111  0.3370  0.5531  11.00000  0.05    0.17
Q48   1   0.7721  0.8753  0.4571  11.00000  0.05    0.16
Q49   1   0.8436  0.2928  0.6866  11.00000  0.05    0.16
Q50   1   0.6881  0.4176  0.5009  11.00000  0.05    0.16
Q51   1   0.5612 -0.1134  0.3348  11.00000  0.05    0.16
Q52   1   0.7529  0.4541  0.6124  11.00000  0.05    0.16
Q53   1   0.9269  0.8037  0.5416  11.00000  0.05    0.16
Q54   1   0.6289  0.3904  0.2175  11.00000  0.05    0.16
Q55   1   0.7569  0.3001  0.6109  11.00000  0.05    0.16
Q56   1   1.0088  0.3377  0.3654  11.00000  0.05    0.16
Q57   1   0.8014  0.8404  0.4961  11.00000  0.05    0.16
Q58   1   0.5873  0.1923  0.4321  11.00000  0.05    0.16
Q59   1   0.5374  0.6092  0.4085  11.00000  0.05    0.16
Q60   1   0.6169  0.4064  0.3646  11.00000  0.05    0.16
Q61   1   0.9055  1.0549  0.6587  11.00000  0.05    0.15
Q62   1   0.5598  0.4054  0.1732  11.00000  0.05    0.15
Q63   1   1.0710  0.1419  0.5161  11.00000  0.05    0.15
Q64   1   0.7399  0.4094  0.2849  11.00000  0.05    0.15
Q65   1   0.4293  0.2577  0.2441  11.00000  0.05    0.15
Q66   1   0.8939  0.6132  0.5136  11.00000  0.05    0.15
Q67   1   0.7229  0.2063  0.4454  11.00000  0.05    0.15
Q68   1   0.6013  0.8131  0.3803  11.00000  0.05    0.15
Q69   1   0.5396  0.5600  0.4680  11.00000  0.05    0.15
Q70   1   0.4898  0.4240  0.3507  11.00000  0.05    0.15
Q71   1   0.9076  0.7386  0.7059  11.00000  0.05    0.15
Q72   1   0.9969  0.3730  0.4626  11.00000  0.05    0.15
Q73   1   0.3328  0.3600  0.2924  11.00000  0.05    0.15
Q74   1   0.4000  0.4241  0.3704  11.00000  0.05    0.15
Q75   1   0.6015  0.2383  0.2304  11.00000  0.05    0.15
Q76   1   0.5396  0.5331  0.5509  11.00000  0.05    0.15
Q77   1   0.8301  0.4357  0.3128  11.00000  0.05    0.15
Q78   1   0.3492  0.1952  0.2186  11.00000  0.05    0.15
Q79   1   0.8666  0.4072  0.3507  11.00000  0.05    0.15
Q80   1   0.7929  0.4739  0.4499  11.00000  0.05    0.15
Q81   1   0.5553  0.4547  0.1894  11.00000  0.05    0.15
Q82   1   0.4208 -0.0073  0.4395  11.00000  0.05    0.15
Q83   1   0.4077  0.2989  0.2861  11.00000  0.05    0.15
Q84   1   0.7903  0.4739  0.4961  11.00000  0.05    0.15
Q85   1   0.2398  0.4612  0.2230  11.00000  0.05    0.14
Q86   1   0.8937  0.3415  0.3928  11.00000  0.05    0.14
Q87   1   0.7499  0.2257  0.6022  11.00000  0.05    0.14
Q88   1   0.5288  0.3675  0.5073  11.00000  0.05    0.14
Q89   1   0.9447  0.6227  0.6255  11.00000  0.05    0.14
Q90   1   0.2857  0.2203  0.2660  11.00000  0.05    0.14
Q91   1   0.7598  0.2062  0.6225  11.00000  0.05    0.14
Q92   1   0.7764 -0.1165  0.6072  11.00000  0.05    0.14
Q93   1   0.9603  0.1406  0.6033  11.00000  0.05    0.14
Q94   1   0.4296  0.2765  0.2759  11.00000  0.05    0.14
Q95   1   0.9269  0.3119  0.3714  11.00000  0.05    0.14
Q96   1   0.7999  0.3999  0.3219  11.00000  0.05    0.14
Q97   1   0.7409  0.2486  0.2950  11.00000  0.05    0.14
Q98   1   0.5365  0.4185  0.3240  11.00000  0.05    0.14
Q99   1   0.8106  0.6375  0.6612  11.00000  0.05    0.14
;
_shelx_res_checksum                62057
_shelx_hkl_file
;
   0   0  -3    0.62    0.29
   0   0   3    0.24    0.34
   0   0  -4  112.52    3.78
   0   0  -4  123.29    5.04
   0   0   4  133.90    5.27
   0   0  -5    0.09    0.30
   0   0  -5    0.02    0.58
   0   0   5    0.31    0.56
   0   0  -6 1795.28   42.04
   0   0  -6 1989.37   45.75
   0   0   6 1965.52   45.14
   0   0  -7    0.44    0.37
   0   0   7    1.22    1.01
   0   0  -7    0.73    1.04
   0   0  -8  337.81   10.28
   0   0   8  373.22   13.24
   0   0  -8  382.23   13.20
   0   0  -9    0.22    0.25
   0   0  -9    0.57    0.80
   0   0   9    1.68    0.88
   0   0  10    9.33    1.15
   0   0 -10   11.08    1.42
   0   0 -10   11.44    2.18
   0   0  10   12.51    2.21
   0   0  11   -0.26    0.45
   0   0 -11    0.28    0.26
   0   0 -11   -1.27    1.10
   0   0  11    0.94    1.03
   0   0  12  106.66    5.00
   0   0 -12  109.07    5.53
   0   0 -12  113.66    8.24
   0   0  12  108.99    7.94
   0   0  13    0.55    0.50
   0   0 -13    0.14    0.29
   0   0 -13   -0.38    1.07
   0   0  13    0.36    0.75
   0   0 -14   34.05    2.98
   0   0  14   29.77    2.49
   0   0 -14   32.88    4.43
   0   0  14   37.28    4.96
   0   0  15   -0.32    0.37
   0   0 -15    0.65    0.67
   0   0  15   -0.48    0.58
   0   0 -15   -0.68    0.95
   0   0  15   -0.08    1.18
   0   0  16    2.86    0.84
   0   0 -16    3.31    0.94
   0   0 -16    2.24    1.33
   0   0  16    3.92    1.58
   0   0 -17    0.09    0.52
   0   0  17   -0.07    0.35
   0   0  17   -0.96    1.07
   0   0 -18  118.07    6.55
   0   0  18  111.20    5.83
   0   0  18  110.01    9.06
   0   0 -19    0.14    0.36
   0   0  19    0.28    0.34
   0   0  19    1.34    1.02
   0   0  20  112.36    5.96
   0   0  20  117.35    9.81
   0   0  21    1.46    0.82
   0   0  21    0.94    1.23
   0   0  22   73.60    4.71
   0   0  22   77.38    8.58
   0   0  23    0.42    0.67
   0   0  23    1.82    1.82
   0   0  24   12.26    2.17
   0   0  24   16.55    4.46
   0   0  25    0.54    0.67
   0   0  25    1.18    1.29
   0   0  26    2.10    1.40
   0   0  27   -1.78    1.58
   0   0  28   -0.43    1.56
   0   0  29    0.54    1.30
   0   0  30   24.05    6.21
   0   0  31    1.44    1.46
   0   0  32    3.48    3.11
   0  -1   2   90.81    3.55
   0   1  -2   90.48    3.37
   0  -1   2  102.51    3.33
   0   1   3    7.43    0.93
   0   1   3    7.56    1.08
   0  -1   3    8.67    1.01
   0   1  -3    8.64    0.99
   0   1   4  792.41   20.40
   0   1  -4  847.69   20.91
   0   1   4  863.02   21.50
   0  -1   4  859.79   20.93
   0  -1  -5  299.83    9.20
   0   1   5  303.00    9.20
   0  -1   5  316.97   10.00
   0   1  -5  312.01   10.44
   0   1   5  307.80   10.51
   0  -1  -6  169.55    6.24
   0   1   6  163.61    6.20
   0   1   6  176.28    7.56
   0  -1   6  185.41    7.36
   0   1  -6  141.89    7.67
   0   1   7   66.33    3.69
   0  -1  -7   70.88    3.81
   0   1  -7   65.52    4.46
   0   1   7   73.83    4.87
   0  -1   7   68.77    4.53
   0  -1  -8  616.59   16.89
   0   1   8  554.30   16.49
   0   1  -8  614.97   18.69
   0  -1   8  684.28   19.36
   0   1   8  608.31   19.61
   0  -1  -9    7.30    1.35
   0   1   9    6.13    1.18
   0   1  -9    5.11    1.47
   0   1   9    8.20    1.88
   0  -1   9    8.55    1.87
   0  -1 -10  111.34    5.65
   0  -1  10  128.44    7.63
   0   1 -10  123.55    7.40
   0   1  10  123.02    7.52
   0  -1  11    6.40    0.67
   0  -1 -11    7.11    1.38
   0   1  11    6.26    1.95
   0   1 -11    6.19    1.54
   0  -1  11    6.36    1.96
   0  -1 -12   29.29    2.89
   0  -1  12   30.21    1.66
   0   1 -12   28.39    2.34
   0   1 -12   33.99    4.12
   0   1  12   31.11    4.17
   0  -1  12   35.10    4.02
   0  -1 -13  162.76    7.56
   0   1  13  158.89    7.11
   0  -1  13  145.57    4.89
   0   1 -13  148.14    6.29
   0  -1  13  161.57    9.54
   0   1  13  185.33   10.54
   0  -1  13  163.75   10.38
   0   1 -13  162.14    9.54
   0  -1 -14  133.62    6.88
   0   1  14  125.56    6.44
   0  -1  14  119.24    4.39
   0   1 -14  122.99    5.80
   0  -1  14  131.05    8.94
   0   1  14  142.87    9.67
   0   1 -14  134.06    8.99
   0  -1  14  154.66    9.57
   0   1  15    2.93    0.94
   0   1 -15    4.44    1.02
   0  -1  15    3.01    0.59
   0  -1  15    1.74    0.98
   0   1 -15    2.91    1.37
   0  -1  15    1.88    0.70
   0   1  15    3.02    1.49
   0   1 -16    0.51    0.35
   0  -1  16    0.93    0.34
   0   1  16    0.99    0.84
   0  -1  16   -0.40    1.13
   0   1  16    1.48    1.31
   0   1 -16   -0.57    1.00
   0  -1  16    0.71    1.09
   0   1 -17    0.82    1.26
   0  -1  17    1.52    1.39
   0   1  17    0.75    0.53
   0  -1  17    0.38    0.23
   0   1 -17    0.53    0.39
   0   1  17    0.22    0.42
   0   1 -18   13.58    3.00
   0  -1  18   17.16    3.40
   0   1  18   14.73    3.07
   0   1  18   14.43    2.21
   0   1 -18   15.86    2.16
   0  -1  18   14.15    1.35
   0   1  19   54.55    6.27
   0  -1  19   57.61    6.74
   0   1 -19   48.43    3.95
   0   1  19   53.95    4.45
   0   1  20   17.27    3.61
   0  -1  20   10.38    3.28
   0   1 -20    7.20    1.65
   0   1  20   10.14    1.86
   0   1  21   17.07    3.53
   0  -1  21   21.53    4.56
   0   1 -21   13.55    2.01
   0   1  21   18.75    2.59
   0   1  22   54.42    6.97
   0  -1  22   53.78    7.03
   0   1  22   57.38    4.86
   0   1  23   20.32    4.39
   0  -1  23   25.31    5.32
   0   1  23   22.19    3.26
   0  -1  24    0.34    1.23
   0   1  24    0.25    1.03
   0   1  24   -1.07    0.66
   0   1  25    2.50    1.52
   0  -1  25    4.14    2.78
   0   1  25    4.45    1.78
   0  -1  26   -0.28    1.24
   0   1  26    2.12    2.16
   0   1  26    0.49    0.75
   0  -1  27    7.81    3.37
   0   1  27   10.91    4.27
   0  -1  28    3.59    2.16
   0   1  28    0.93    1.46
   0   1  29   17.20    5.31
   0  -1  29    7.00    3.67
   0   1  30    0.28    0.81
   0  -1  30    5.80    2.85
   0   1  31    8.46    3.38
   0  -1  31    8.48    3.42
   0   1  32    3.69    2.19
   0  -1  32   -1.00    1.41
   0   1  33   -1.52    1.75
   0  -2   0  872.32   19.77
   0   2   0  826.36   19.58
   0   2  -1 2003.06   43.86
   0  -2   1 2088.49   43.87
   0   2  -1 1882.63   43.34
   0   2   1 2014.52   44.05
   0  -2   1 1930.83   43.54
   0  -2   2  893.52   21.03
   0  -2   2  836.12   20.02
   0   2  -2  856.83   20.04
   0  -2   3    6.58    1.16
   0  -2   3    4.99    0.78
   0   2  -3    6.60    0.85
   0  -2   4   23.95    2.22
   0   2  -4   25.82    2.15
   0  -2   4   25.97    2.08
   0   2   5   81.52    4.45
   0   2   5   91.72    4.94
   0  -2   5   90.59    5.59
   0  -2   5   98.76    4.61
   0   2  -5   95.88    4.63
   0   2   6  927.33   25.00
   0  -2   6  892.56   25.29
   0   2   6  905.83   25.47
   0  -2   6 1055.42   25.05
   0   2  -6  888.10   24.40
   0   2   7   41.96    3.42
   0  -2   7   46.30    3.84
   0   2  -7   41.80    3.31
   0   2   7   40.06    3.66
   0  -2   7   39.54    3.33
   0   2   8  165.93    7.39
   0  -2   8  159.30    8.14
   0  -2   8  182.30    8.19
   0   2  -8  163.72    7.99
   0   2   8  165.95    8.60
   0   2   9   10.58    1.75
   0   2  -9   10.31    1.91
   0   2   9    9.26    2.21
   0  -2   9   13.12    2.20
   0  -2   9   12.82    2.21
   0   2  10    1.14    0.59
   0   2 -10   -0.39    0.85
   0   2  10    2.13    1.11
   0  -2  10    2.66    1.53
   0  -2  10    0.59    0.79
   0   2  11  159.81    7.82
   0  -2  11  140.74    8.95
   0   2  11  192.82   10.06
   0   2 -11  159.74    9.18
   0  -2  11  168.61    9.19
   0   2  12   21.09    2.70
   0   2 -12   22.93    3.30
   0  -2  12   25.28    3.43
   0   2  12   22.56    3.53
   0  -2  12   22.16    3.30
   0   2  13  119.37    6.98
   0  -2  13  131.78    8.61
   0   2  13  123.69    9.29
   0   2 -13  118.56    8.46
   0  -2  13  136.39    8.66
   0  -2  14   48.45    5.33
   0   2  14   57.85    6.02
   0  -2  14   51.67    5.50
   0   2 -14   47.39    5.13
   0   2  15   20.84    2.87
   0   2 -15   24.51    3.49
   0  -2  15   27.24    3.92
   0   2  15   21.96    3.86
   0  -2  15   26.67    4.07
   0   2 -16    0.23    0.25
   0   2  16   -0.21    0.79
   0   2 -16    1.12    1.00
   0   2  16    0.22    0.77
   0  -2  16   -0.77    1.19
   0  -2  16    0.36    0.51
   0   2  17    9.25    2.49
   0   2 -17    5.36    2.00
   0  -2  17    5.53    1.90
   0   2  17    7.39    1.77
   0   2 -17    6.11    1.27
   0  -2  18   28.54    4.50
   0   2 -18   26.82    4.34
   0   2  18   32.99    4.53
   0   2 -18   26.72    2.62
   0   2  18   28.99    3.59
   0   2 -19    1.19    0.92
   0  -2  19   -0.21    0.95
   0   2  19   -0.33    0.65
   0   2 -19   -0.20    0.43
   0   2  19    0.71    0.68
   0  -2  20    8.00    2.59
   0   2 -20    6.05    2.43
   0   2  20   10.64    2.70
   0   2  20    8.77    2.00
   0   2 -20    6.13    1.33
   0  -2  21   74.44    8.09
   0   2  21   70.57    7.45
   0   2 -21   39.99    3.58
   0   2  21   66.99    5.72
   0  -2  22    0.99    2.09
   0   2  22   -1.73    1.64
   0   2  22    1.38    1.14
   0   2 -22    0.97    0.31
   0   2  23   28.86    5.11
   0  -2  23   24.73    4.82
   0   2  23   26.70    3.58
   0  -2  24    4.22    2.13
   0   2  24    3.63    1.88
   0   2  24    5.97    2.16
   0   2  25    0.58    0.80
   0  -2  25   -1.07    1.72
   0   2  25    3.51    1.87
   0  -2  26    0.01    2.15
   0   2  26    1.68    1.35
   0   2  26    1.12    1.45
   0   2  27   -0.96    1.61
   0  -2  27    2.34    2.78
   0   2  27    2.21    1.32
   0   2  28    0.37    0.98
   0  -2  28   -0.18    1.41
   0  -2  29    0.87    1.20
   0   2  29    2.69    2.37
   0  -2  30    8.99    3.58
   0   2  30   20.39    5.20
   0   2  31   -2.67    2.10
   0  -2  31   -0.26    1.51
   0   2  32    5.12    3.01
   0  -2  32    3.78    2.56
   0   2  33    1.71    1.81
   0  -3   0   -0.28    0.31
   0   3   0   -0.03    0.25
   0   3   0   -0.67    0.32
   0  -3   0    0.06    0.29
   0  -3   1    1.27    0.40
   0  -3   1    0.70    0.24
   0   3  -1    1.72    0.46
   0   3   1    1.14    0.47
   0  -3   2  101.98    4.26
   0   3  -2   95.24    3.82
   0   3   2  106.07    4.57
   0  -3   2   91.02    3.84
   0  -3   3    3.03    0.91
   0   3  -3    3.70    0.74
   0  -3   3    4.78    0.74
   0  -3   4    8.89    1.60
   0  -3   4   11.26    1.34
   0   3  -4   10.17    1.25
   0  -3   5    3.02    1.16
   0  -3   5    2.99    0.89
   0   3  -5    3.75    0.81
   0   3   6   93.10    5.77
   0   3  -6  108.58    4.17
   0   3   6  100.50    6.02
   0  -3   6  110.41    6.24
   0  -3   6  120.13    5.62
   0   3  -6  112.84    5.69
   0   3  -7    8.25    0.92
   0   3   7    9.41    1.83
   0  -3   7    4.72    1.49
   0   3   7    7.19    1.64
   0  -3   7    9.58    1.60
   0   3  -7    8.72    1.70
   0   3  -8   48.97    2.17
   0   3   8   47.89    4.18
   0  -3   8   53.95    4.64
   0   3  -8   51.17    4.15
   0  -3   8   51.53    4.00
   0   3   8   42.82    4.43
   0   3   9    8.98    1.90
   0  -3   9    7.53    1.76
   0   3   9    2.78    1.73
   0   3  -9    6.71    1.34
   0  -3   9    7.74    1.67
   0   3  10  100.86    6.40
   0  -3  10  103.05    7.12
   0  -3  10  109.00    6.64
   0   3  10   90.93    7.80
   0   3 -10  111.87    7.24
   0   3  11    5.72    1.43
   0   3 -11    7.32    1.76
   0  -3  11    5.07    1.51
   0   3  11    4.81    1.65
   0  -3  11    6.00    1.55
   0   3  12    7.30    1.74
   0   3 -12    6.06    1.95
   0  -3  12    7.20    1.90
   0   3  12    8.10    2.08
   0  -3  12    8.74    2.01
   0   3  13   97.41    6.72
   0  -3  13  114.86    8.27
   0   3 -13  106.52    7.53
   0   3  13  116.75    8.67
   0  -3  13  108.69    8.00
   0   3  14    0.42    0.74
   0   3  14    2.04    1.29
   0   3 -14    1.70    1.26
   0  -3  14   -0.18    0.89
   0  -3  14    1.00    0.92
   0   3  15   19.24    3.02
   0  -3  15   20.16    3.56
   0   3 -15   18.56    3.15
   0  -3  15   20.14    3.29
   0   3  16    4.79    1.42
   0   3  16    4.84    1.53
   0   3 -16    5.00    1.99
   0  -3  16    6.98    2.30
   0   3  16    5.84    1.79
   0  -3  16    7.69    2.20
   0   3  17   43.64    4.74
   0   3  17   46.16    5.24
   0  -3  17   44.79    5.56
   0   3 -17   41.81    5.29
   0   3 -18    0.38    1.35
   0   3  18    0.46    0.54
   0  -3  18    0.36    0.89
   0   3  18    1.32    0.87
   0   3  19    2.05    1.35
   0  -3  19   -1.90    1.78
   0   3 -19    0.94    1.02
   0   3  19    0.69    0.62
   0   3 -19    0.40    0.50
   0   3  20   39.46    5.32
   0  -3  20   37.81    5.78
   0   3 -20   33.71    5.24
   0   3  20   38.98    4.80
   0   3 -20   23.56    2.40
   0   3  21    6.13    2.14
   0   3 -21    4.86    2.00
   0  -3  21    4.51    2.10
   0   3 -21    3.41    0.97
   0   3  21    4.23    1.54
   0   3  22   20.51    4.94
   0  -3  22   11.07    3.41
   0   3  22   18.82    3.48
   0   3  23    1.46    1.59
   0  -3  23    1.32    1.44
   0   3  23    1.57    1.16
   0   3  24   29.99    5.32
   0  -3  24   29.88    5.67
   0   3  24   29.75    4.46
   0   3  25    3.59    2.65
   0  -3  25   -1.69    1.49
   0   3  25    3.95    1.71
   0   3  26   11.50    3.41
   0  -3  26   10.67    3.43
   0   3  26    7.27    2.23
   0   3  27    5.77    3.25
   0  -3  27    3.08    2.82
   0   3  27    7.85    2.28
   0  -3  28   10.19    3.51
   0   3  28   15.05    4.41
   0   3  28   13.53    3.18
   0   3  29    2.32    2.40
   0  -3  29    3.86    2.83
   0   3  30    4.94    2.71
   0  -3  30    2.18    0.96
   0  -3  31    1.13    1.13
   0   3  31   -2.49    1.93
   0   3  32    2.83    2.40
   0   3  33   -2.46    2.09
   0   4   0  308.57    9.27
   0  -4   1  720.56   17.81
   0   4   1  658.13   16.43
   0   4  -1  681.51   17.67
   0  -4   1  715.28   18.23
   0   4   1  703.62   18.35
   0  -4   2  174.02    6.72
   0   4  -2  189.45    6.41
   0  -4   2  181.23    6.58
   0   4   2  186.34    7.09
   0  -4   3  145.19    6.12
   0  -4   3  136.90    5.55
   0   4   3  140.34    6.42
   0   4  -3  138.82    5.45
   0  -4   4    2.44    0.86
   0  -4   4    2.59    0.73
   0   4  -4    2.39    0.69
   0  -4   5  197.96    8.61
   0  -4   5  186.06    7.09
   0   4  -5  162.97    7.01
   0  -4   6   52.40    4.56
   0  -4   6   51.70    3.57
   0   4  -6   52.03    3.65
   0   4  -7   10.01    1.35
   0   4   7    9.15    2.13
   0  -4   7    9.76    2.25
   0   4   7    7.50    1.74
   0   4  -7    9.88    1.70
   0  -4   7   10.64    1.80
   0   4   8    1.16    1.08
   0   4  -8    1.70    0.59
   0   4   8    1.09    0.76
   0  -4   8    2.64    1.56
   0  -4   8    2.60    1.14
   0   4  -8    1.65    0.59
   0   4   9   45.97    4.59
   0   4  -9   51.86    2.79
   0  -4   9   49.00    4.76
   0   4   9   56.83    5.15
   0   4  -9   54.75    4.53
   0  -4   9   54.24    4.51
   0   4  10    4.66    1.48
   0   4 -10    4.09    0.65
   0  -4  10    4.74    1.39
   0   4  10    2.89    1.41
   0   4 -10    5.01    1.53
   0  -4  10    4.14    1.32
   0   4  11    4.10    1.31
   0   4  11    4.13    1.60
   0  -4  11    4.32    1.51
   0   4 -11    5.03    1.59
   0  -4  11    4.91    1.59
   0   4  12   20.06    3.11
   0  -4  12   19.45    3.22
   0   4 -12   16.90    3.06
   0   4  12   21.63    3.56
   0  -4  12   20.48    3.15
   0   4  13    9.99    2.34
   0  -4  13    9.09    2.07
   0   4 -13   10.47    2.31
   0   4  13   12.76    2.81
   0  -4  13   10.73    2.30
   0   4  14   62.61    5.88
   0  -4  14   69.39    6.59
   0  -4  14   69.22    6.14
   0   4 -14   68.98    6.27
   0   4  14   70.12    7.04
   0   4  15  128.06    8.71
   0  -4  15  128.12    9.58
   0   4  15  146.55    8.84
   0   4 -15  138.96    9.62
   0  -4  15  152.20    9.57
   0   4  16   55.03    5.43
   0   4  16   55.92    5.86
   0  -4  16   48.15    6.20
   0   4  16   65.55    5.99
   0   4 -16   57.92    6.03
   0  -4  16   58.96    6.07
   0   4 -17    0.25    1.17
   0  -4  17    0.17    0.96
   0   4  17    2.23    0.65
   0   4  17    1.08    1.05
   0   4  17    0.43    0.50
   0   4  18   -0.07    0.58
   0   4 -18    0.26    0.65
   0  -4  18   -0.69    0.66
   0   4  18    0.23    0.87
   0   4  18    0.77    0.50
   0  -4  19    8.20    2.48
   0   4  19   10.48    2.76
   0   4 -19   11.63    2.97
   0   4  19   10.29    2.40
   0   4 -20    3.82    1.56
   0   4  20    3.34    1.36
   0  -4  20    3.05    1.45
   0   4  20    5.52    2.15
   0   4 -21   21.38    4.18
   0  -4  21   24.90    4.62
   0   4  21   28.35    4.65
   0   4  21   22.62    3.82
   0   4 -22    7.77    3.02
   0  -4  22    7.74    2.68
   0   4  22   11.23    3.12
   0   4  22    6.84    2.27
   0   4  23   30.88    5.23
   0  -4  23   31.05    5.77
   0   4  23   27.82    4.43
   0   4  24   -0.61    1.44
   0  -4  24    1.06    1.76
   0   4  24    1.75    1.41
   0   4  25    3.22    2.29
   0  -4  25    3.73    2.06
   0   4  25    6.04    2.25
   0  -4  26    2.74    2.32
   0   4  26    3.12    2.50
   0   4  26    3.32    1.87
   0  -4  27    3.63    2.07
   0   4  27   -0.30    1.19
   0   4  27    0.44    1.35
   0   4  28    3.73    2.26
   0  -4  28    4.80    2.76
   0   4  28    5.33    2.23
   0   4  29   13.04    4.01
   0  -4  29    4.59    2.52
   0   4  29    7.78    2.46
   0  -4  30    2.75    2.42
   0   4  30    4.53    2.61
   0   4  31    2.31    1.62
   0   4  32   -0.92    1.39
   0   4  33    7.75    3.69
   0   5   0    0.46    0.50
   0  -5   1  187.19    6.67
   0   5  -1  175.84    6.70
   0  -5   1  191.26    7.16
   0   5   1  190.29    7.24
   0  -5   2   51.92    3.34
   0   5  -2   56.15    3.23
   0   5   2   50.16    3.59
   0  -5   2   54.46    3.40
   0  -5   3    8.97    1.54
   0  -5   3    7.19    1.24
   0   5   3    9.06    1.68
   0   5  -3    8.12    1.25
   0  -5   4   48.78    3.70
   0   5   4   39.83    3.64
   0  -5   4   43.22    3.15
   0   5  -4   43.77    3.02
   0  -5   5  351.60   12.87
   0  -5   5  353.68   11.60
   0   5  -5  378.92   11.75
   0  -5   6  361.33   13.38
   0   5  -6  368.49   12.11
   0  -5   6  307.30   11.62
   0   5  -6  348.55   11.70
   0   5  -7    6.48    1.36
   0  -5   7    5.65    1.51
   0   5  -7    4.01    1.15
   0  -5   7    6.33    1.43
   0  -5   8  285.85   12.62
   0   5   8  245.97   12.27
   0   5   8  289.57   13.07
   0   5  -8  280.57    9.87
   0  -5   8  274.72   10.75
   0   5  -8  267.97   10.88
   0   5   9  104.82    7.49
   0   5  -9  103.09    5.03
   0  -5   9  101.12    7.28
   0   5   9   95.59    7.29
   0  -5   9   99.20    6.19
   0   5  -9   97.24    6.22
   0   5  10   36.75    4.33
   0   5 -10   38.86    2.79
   0  -5  10   29.18    4.46
   0  -5  10   37.69    3.80
   0   5 -10   34.28    3.87
   0   5  10   43.50    4.82
   0   5  11  123.63    8.44
   0   5 -11  136.71    5.41
   0  -5  11  150.03    9.80
   0   5  11  122.91    9.32
   0  -5  11  144.29    8.11
   0   5 -11  123.16    7.78
   0   5 -12    8.97    1.05
   0   5  12    7.66    2.01
   0  -5  12    6.83    2.22
   0   5  12    8.87    1.68
   0   5 -12    5.62    1.71
   0   5  12    9.12    2.39
   0  -5  12    7.84    1.93
   0   5  13   15.36    3.09
   0   5  13   19.86    2.76
   0   5  13   24.24    3.92
   0   5 -13   21.90    3.22
   0  -5  13   18.70    3.39
   0  -5  13   19.37    3.09
   0   5  14   26.92    4.03
   0   5  14   29.57    3.66
   0  -5  14   29.48    4.46
   0   5 -14   31.46    4.19
   0  -5  14   29.25    4.12
   0   5  15   10.43    2.58
   0   5  15   11.13    2.41
   0  -5  15   11.96    2.84
   0   5 -15   11.53    2.73
   0  -5  15   10.06    2.46
   0   5  16   20.00    3.64
   0   5  16   19.17    3.47
   0  -5  16   15.95    3.48
   0   5  16   21.68    3.23
   0   5 -16   19.88    3.38
   0  -5  16   17.58    3.21
   0   5  17   -1.44    0.69
   0   5  17    0.74    1.12
   0  -5  17    1.30    0.79
   0   5  17    0.75    1.38
   0   5 -17    2.53    1.75
   0   5  18   49.12    6.18
   0   5  18   46.35    5.51
   0  -5  18   49.53    6.66
   0   5  18   58.44    6.15
   0   5 -18   50.06    6.01
   0   5  19   12.56    2.94
   0   5  19   11.17    2.78
   0   5 -19   12.99    3.08
   0   5  19   17.84    3.60
   0  -5  19   16.36    3.88
   0   5  20   44.57    5.75
   0   5  20   53.10    6.34
   0  -5  20   54.89    7.20
   0   5  20   58.75    6.46
   0   5 -20   51.74    6.53
   0  -5  21    1.14    2.30
   0   5  21   -0.84    1.01
   0   5 -21    0.42    1.61
   0   5  21    1.21    2.28
   0   5  22    1.71    1.82
   0  -5  22    0.98    0.97
   0   5 -22    1.35    0.62
   0   5  22    0.70    0.73
   0   5  23    0.61    0.96
   0  -5  23    0.66    1.04
   0   5  23   -1.69    1.76
   0  -5  24    9.42    3.28
   0   5  24    7.61    2.75
   0   5  24    8.05    2.39
   0  -5  25   12.57    4.82
   0   5  25   20.31    4.49
   0   5  25   21.51    4.32
   0   5  26    2.68    2.33
   0  -5  26    0.77    1.00
   0   5  26    4.04    2.34
   0   5  27    0.97    1.37
   0  -5  27    1.80    1.76
   0   5  27    1.53    1.38
   0  -5  28    0.61    1.01
   0   5  28   10.54    3.34
   0   5  28    7.07    2.48
   0   5  29    0.63    1.18
   0  -5  29   -1.45    1.42
   0   5  29    2.32    1.85
   0   5  30   -1.28    0.88
   0  -5  30    1.53    1.42
   0   5  31    0.07    1.13
   0   5  32   -2.06    1.40
   0   6   0    1.69    0.61
   0   6  -1   36.91    2.87
   0   6   1   38.27    3.05
   0  -6   2  180.18    7.48
   0  -6   2  192.57    7.75
   0   6  -2  193.20    7.41
   0   6   2  186.25    8.09
   0  -6   3   13.60    1.88
   0   6   3   13.63    2.04
   0  -6   3   16.01    2.02
   0   6  -3   15.01    1.84
   0  -6   4   38.11    3.38
   0   6   4   40.75    3.76
   0  -6   4   41.41    3.21
   0   6  -4   38.01    2.96
   0  -6   5    6.74    1.45
   0  -6   5    8.12    1.33
   0   6   5    5.75    1.51
   0   6  -5    5.98    1.18
   0  -6   6    4.16    1.30
   0   6  -6    4.23    1.12
   0  -6   6    3.94    1.08
   0   6   6    2.89    1.39
   0   6  -6    3.93    1.07
   0  -6   7  188.45    9.61
   0   6   7  144.81    9.50
   0   6   7  175.90    5.61
   0   6  -7  204.99    8.89
   0  -6   7  193.55    8.27
   0   6  -7  193.62    8.36
   0  -6   8   10.74    2.25
   0   6   8   10.92    1.21
   0   6   8   10.82    2.51
   0   6   8    8.80    2.56
   0   6  -8   13.14    2.05
   0  -6   8   13.03    2.04
   0   6  -8   11.80    1.94
   0  -6   9   64.04    5.92
   0   6   9   60.34    3.57
   0   6  -9   64.36    4.47
   0   6   9   65.71    6.66
   0  -6   9   60.57    4.73
   0   6   9   57.84    5.81
   0   6  -9   66.35    5.07
   0  -6  10   44.37    5.17
   0   6  10   45.18    3.37
   0   6 -10   55.38    3.96
   0   6  10   54.48    6.00
   0  -6  10   47.69    4.33
   0   6 -10   44.28    4.35
   0   6  10   49.77    5.39
   0   6  11    6.29    2.29
   0   6 -11    7.76    1.47
   0  -6  11    7.76    2.14
   0   6  11    6.70    1.33
   0   6  11    8.35    1.96
   0   6 -11    5.90    1.89
   0  -6  11    6.14    1.57
   0   6 -12   12.71    1.70
   0   6  12   12.79    2.95
   0   6 -12   10.76    2.41
   0   6  12   11.08    1.87
   0  -6  12    8.05    2.55
   0   6  12    9.76    2.42
   0  -6  12   11.58    2.40
   0   6  13   47.28    5.91
   0   6 -13   50.77    3.16
   0   6  13   43.33    4.07
   0  -6  13   46.73    5.88
   0   6 -13   43.44    5.04
   0  -6  13   44.28    4.93
   0   6  14   12.45    2.89
   0   6  14   10.79    2.10
   0   6 -14   10.76    2.41
   0  -6  14   11.25    3.11
   0  -6  14   11.55    2.46
   0   6  15   36.13    5.07
   0   6  15   43.23    5.71
   0  -6  15   39.93    5.32
   0   6  15   46.00    4.56
   0   6 -15   37.27    4.81
   0  -6  15   45.54    5.11
   0   6  16    0.37    1.48
   0   6  16   -2.29    1.36
   0  -6  16    1.68    1.28
   0   6  16    1.43    0.87
   0   6 -16    0.99    1.25
   0  -6  16    0.77    0.64
   0   6  17   29.54    4.71
   0   6  17   41.70    5.83
   0   6  17   34.26    4.27
   0  -6  17   35.57    5.12
   0   6 -17   36.99    5.15
   0   6 -18    4.73    2.03
   0   6  18    3.51    1.48
   0  -6  18    3.46    1.86
   0   6  18    5.55    2.05
   0   6  18    3.22    1.01
   0   6  19    7.90    2.30
   0  -6  19    9.77    3.10
   0   6 -19    5.58    2.46
   0   6  19    7.46    2.44
   0   6  19    5.66    2.41
   0  -6  20   12.54    3.53
   0   6 -20   10.83    2.91
   0   6  20    9.33    2.49
   0   6  20    8.31    2.37
   0   6  20   11.40    3.26
   0   6  21    8.53    2.10
   0  -6  21    8.49    3.15
   0   6 -21    5.91    2.26
   0   6  21    5.76    2.39
   0   6  21    8.95    3.10
   0   6 -22   -0.26    1.21
   0  -6  22   -4.46    2.17
   0   6  22   -0.79    1.31
   0   6  22    0.47    1.61
   0  -6  23   -2.92    2.46
   0   6  23   -0.03    1.08
   0   6  23    0.09    1.21
   0  -6  24    3.34    2.21
   0   6  24    0.60    0.87
   0   6  24    4.37    2.01
   0   6  25    4.29    2.24
   0  -6  25    4.56    2.73
   0   6  25    3.98    2.06
   0   6  26    4.15    2.72
   0  -6  26    6.30    3.09
   0   6  26   -2.70    1.68
   0   6  27    3.82    1.91
   0  -6  27   -0.09    0.67
   0   6  27   -0.97    0.66
   0   6  28    1.66    1.61
   0  -6  28   -0.69    1.77
   0   6  28    0.13    1.42
   0  -6  29    1.58    1.35
   0   6  29    1.22    1.54
   0   6  30   -1.72    1.20
   0   7   0    0.09    0.32
   0   7   1    5.66    1.47
   0   7  -1    6.20    1.24
   0   7   2   32.13    3.20
   0   7  -2   31.01    3.00
   0  -7   3    5.14    1.20
   0  -7   3    3.65    1.08
   0   7   3    6.11    1.64
   0   7  -3    5.18    1.21
   0  -7   4   -0.15    0.42
   0   7  -4    0.09    0.51
   0  -7   4    0.51    0.24
   0   7   4    0.06    0.53
   0   7  -4    0.03    0.49
   0  -7   5    0.80    0.51
   0   7  -5    1.01    1.06
   0  -7   5    1.29    0.69
   0   7   5    0.69    0.91
   0   7  -5    1.90    0.85
   0  -7   6  108.38    6.87
   0   7  -6  105.88    6.80
   0   7   6   96.53    6.87
   0  -7   6  104.14    5.88
   0   7  -6  100.83    5.61
   0  -7   7   23.52    3.39
   0   7   7   19.66    3.19
   0   7  -7   24.70    3.16
   0  -7   7   23.88    2.72
   0   7   7   24.23    3.44
   0   7  -7   22.42    2.73
   0   7   8   11.58    2.34
   0  -7   8   13.26    2.56
   0   7  -8   12.47    2.16
   0   7   8    8.61    3.16
   0   7   8    6.91    2.08
   0  -7   8   11.69    1.93
   0   7  -8   12.55    2.06
   0  -7   9    0.52    0.60
   0   7   9    0.94    0.33
   0   7   9    1.79    1.01
   0   7   9    3.21    1.56
   0   7  -9    0.81    0.35
   0  -7   9    1.59    0.79
   0   7  -9    0.64    0.45
   0  -7  10   26.27    3.88
   0   7  10   26.02    2.09
   0   7 -10   24.51    2.96
   0   7  10   19.22    4.20
   0  -7  10   25.22    3.06
   0   7  10   29.10    4.18
   0   7 -10   23.50    3.19
   0   7  11    3.25    1.53
   0   7 -11    6.10    1.48
   0  -7  11    4.36    1.72
   0   7  11    4.51    1.83
   0   7  11    3.82    1.00
   0  -7  11    6.35    1.59
   0   7 -11    5.39    1.61
   0  -7  12   39.88    5.08
   0   7  12   47.94    3.65
   0   7  12   55.60    6.59
   0   7 -12   53.75    4.28
   0  -7  12   49.07    4.72
   0   7 -12   38.17    4.41
   0   7  12   44.13    5.72
   0   7  13    2.15    1.48
   0   7  13    2.89    1.91
   0   7 -13    0.21    0.44
   0   7 -13    0.36    0.45
   0   7  13    1.70    0.85
   0  -7  13    0.00    0.92
   0  -7  13   -0.06    0.41
   0   7  14    4.18    1.98
   0   7  14    1.51    0.99
   0   7 -14    4.11    1.13
   0   7  14    3.54    1.10
   0  -7  14    2.88    1.52
   0   7 -14    3.85    1.51
   0  -7  14    4.53    1.47
   0   7  15   10.30    2.89
   0   7  15   20.12    4.44
   0  -7  15   20.21    3.92
   0   7  15   19.30    2.76
   0   7 -15   16.96    3.19
   0  -7  15   15.88    2.87
   0   7  16    0.90    1.24
   0   7  16   -0.80    1.48
   0  -7  16    0.62    1.09
   0   7 -16    0.36    1.35
   0   7  16    0.77    0.70
   0  -7  16    0.50    0.95
   0   7  17   20.17    3.11
   0   7 -17   19.36    3.63
   0  -7  17   18.44    4.09
   0   7  17   18.58    4.00
   0   7  17   19.38    4.15
   0   7 -18    2.95    1.38
   0   7  18    3.57    1.42
   0  -7  18    4.66    2.27
   0   7  18    4.20    1.55
   0   7  18    4.91    2.31
   0   7 -19   -1.24    1.46
   0   7  19    0.85    0.59
   0  -7  19    1.13    1.20
   0   7  19    1.24    0.64
   0   7  19    0.20    1.00
   0   7  20    4.40    1.72
   0  -7  20    2.27    2.05
   0   7 -20    3.32    1.11
   0   7  20    5.89    2.99
   0   7  20    2.01    1.02
   0   7 -21    0.84    1.10
   0  -7  21    0.43    0.87
   0   7  21    0.81    0.59
   0   7  21    1.47    1.31
   0   7  21    0.94    1.41
   0   7 -22    0.77    0.57
   0  -7  22   -2.86    1.80
   0   7  22    0.09    0.76
   0   7  22   -0.72    0.86
   0   7  22    2.60    1.95
   0  -7  23    1.00    0.88
   0   7  23    0.24    0.86
   0   7  23    2.73    1.64
   0   7  23   -0.14    1.03
   0  -7  24    7.29    2.96
   0   7  24   16.44    3.67
   0   7  24   12.64    3.63
   0  -7  25    0.04    1.65
   0   7  25    2.72    1.27
   0  -7  26   -0.14    1.51
   0   7  26   -3.32    2.16
   0  -7  27   -1.05    1.22
   0   7  27    1.61    1.27
   0  -7  28   -1.79    1.62
   0   7  28    0.04    0.86
   0   7  29    1.35    1.55
   0   7  30    3.02    2.43
   0   8   0   53.17    3.97
   0   8  -1   47.88    5.26
   0   8   1   37.37    3.36
   0   8  -1   42.26    3.54
   0   8  -2   27.80    3.70
   0   8   2   28.15    3.08
   0   8  -2   25.41    2.60
   0   8  -3   -0.18    0.88
   0   8   3    0.37    0.41
   0   8  -3    0.94    0.59
   0  -8   4    2.49    0.89
   0   8  -4    4.71    2.18
   0  -8   4    2.87    0.89
   0   8   4    2.87    1.09
   0   8  -4    2.90    0.77
   0  -8   5  117.26    7.08
   0   8  -5  125.01    8.20
   0   8   5  107.39    7.19
   0  -8   5  128.19    6.52
   0   8  -5  120.05    6.04
   0   8   6    1.21    0.77
   0  -8   6    2.54    1.06
   0   8  -6    3.15    1.44
   0  -8   6    3.88    1.07
   0   8   6    1.72    1.26
   0   8  -6    1.97    0.86
   0  -8   7   -0.28    0.38
   0   8   7   -0.16    0.63
   0   8  -7    1.02    0.91
   0   8   7    1.61    1.51
   0   8   7    1.20    0.79
   0  -8   7    0.28    0.31
   0   8  -7    0.27    0.30
   0   8   8    4.61    1.66
   0  -8   8    3.24    1.40
   0   8   8    5.68    2.59
   0   8  -8    2.66    1.22
   0  -8   8    4.53    1.33
   0   8   8    4.69    1.45
   0   8  -8    2.17    0.74
   0  -8   9   30.61    4.19
   0   8  -9   32.84    3.88
   0   8   9   20.19    4.77
   0   8   9   22.30    3.68
   0  -8   9   30.40    3.28
   0   8  -9   28.08    3.35
   0   8   9   31.29    4.45
   0  -8  10    9.15    2.55
   0   8  10   10.38    2.76
   0   8  10    5.03    2.27
   0   8 -10    9.53    1.99
   0   8  10    8.84    2.77
   0  -8  10    8.63    1.76
   0   8  10    9.18    2.26
   0   8 -10    6.74    1.83
   0   8  11   -0.52    0.65
   0  -8  11    0.34    0.59
   0   8  11    1.08    1.50
   0   8 -11    0.72    0.71
   0   8  11    2.19    1.61
   0   8  11    1.49    1.00
   0  -8  11    0.38    0.43
   0   8 -11    1.49    0.95
   0  -8  12    6.86    2.26
   0   8  12    6.98    0.97
   0   8 -12    4.40    1.40
   0  -8  12    4.55    1.35
   0   8  12    5.94    2.53
   0   8  12    6.95    2.68
   0   8 -12    3.52    1.16
   0   8  13   15.58    1.76
   0  -8  13   14.12    3.19
   0   8 -13   12.82    2.68
   0  -8  13   12.99    2.54
   0   8 -13   17.14    2.68
   0   8  13   17.14    4.12
   0   8  13   16.13    4.39
   0   8  14   41.00    3.32
   0   8 -14   25.44    3.75
   0  -8  14   42.68    5.76
   0   8 -14   46.37    3.97
   0   8  14   38.33    6.16
   0   8  14   35.61    6.05
   0  -8  14   38.61    4.36
   0   8  15    1.62    1.23
   0   8 -15    4.07    1.17
   0   8  15    0.88    1.06
   0   8  15    1.83    0.31
   0   8 -15    1.76    0.56
   0  -8  15    2.28    2.05
   0  -8  15   -0.41    0.47
   0   8  16    3.11    1.67
   0   8  16    3.99    2.36
   0  -8  16    3.29    1.83
   0   8  16    4.09    1.43
   0   8 -16    1.07    0.67
   0   8  17   23.86    4.79
   0   8  17   27.05    5.28
   0   8 -17   18.44    3.38
   0   8  17   25.85    3.29
   0  -8  17   19.48    4.14
   0   8  18    1.59    1.55
   0   8  18   -1.34    1.78
   0   8 -18    0.18    0.76
   0  -8  18    0.58    0.96
   0   8  19    0.75    1.39
   0   8  19    0.42    0.88
   0   8 -19    2.27    1.46
   0  -8  19   -0.98    1.23
   0   8  20    0.51    0.75
   0   8  20   -0.20    1.38
   0   8 -20   -1.42    0.84
   0  -8  20   -1.35    1.67
   0   8  21    0.13    0.87
   0   8  21   -1.40    1.25
   0  -8  21    1.38    1.56
   0   8 -21    2.04    2.03
   0   8  22   -0.13    1.35
   0   8  22    0.97    0.86
   0  -8  22    1.69    1.50
   0   8  23   10.11    3.84
   0   8  23    4.90    2.40
   0  -8  23    4.12    2.32
   0   8  24    2.60    2.32
   0  -8  24   -1.97    1.96
   0   8  25    4.58    2.79
   0  -8  25    0.72    1.51
   0   8  26    0.91    2.09
   0  -8  26   -4.80    2.51
   0   8  27   -0.90    1.42
   0  -8  27    0.16    1.23
   0   8  28    1.21    1.41
   0   8  29   -3.86    2.37
   0   8  30   -1.10    0.90
   0   9   0    2.87    2.04
   0   9   0    0.77    0.65
   0   9  -1   39.96    5.06
   0   9   1   42.26    5.66
   0   9  -1   34.49    3.14
   0   9   1   37.77    3.55
   0   9   2   18.25    3.62
   0   9  -2   15.50    3.21
   0   9   2   14.21    2.37
   0   9  -2   11.74    1.71
   0   9   3    5.22    2.09
   0   9  -3    6.27    2.04
   0   9   3    4.80    1.46
   0   9  -3    4.04    0.95
   0   9   4   22.20    4.06
   0   9  -4   27.25    4.08
   0   9   4   20.89    3.17
   0   9  -4   22.86    2.30
   0   9   5    1.03    0.80
   0   9  -5   -0.06    0.66
   0   9   5   -0.74    1.37
   0  -9   5   -0.22    0.45
   0   9   5   -0.49    0.88
   0   9  -5    0.20    0.34
   0  -9   6    0.77    0.72
   0   9   6   -0.47    0.94
   0   9   6    1.33    1.72
   0   9  -6   -0.50    0.51
   0  -9   6    0.57    0.54
   0   9   6   -0.76    0.98
   0   9  -6    0.32    0.55
   0   9   7   10.38    2.37
   0  -9   7   13.80    2.57
   0   9  -7   12.86    2.54
   0   9   7   11.13    3.67
   0   9   7    7.91    2.54
   0   9   7   11.60    2.41
   0  -9   7   14.87    2.17
   0   9  -7    9.75    1.69
   0  -9   8    7.23    2.02
   0   9   8    5.94    1.96
   0   9   8    4.30    2.36
   0   9   8    5.53    2.14
   0   9  -8    9.42    2.47
   0   9   8    4.75    1.70
   0  -9   8    2.92    1.04
   0   9  -8    6.80    1.56
   0   9   9    3.86    1.70
   0  -9   9    3.52    1.41
   0   9   9    1.84    1.01
   0   9   9    4.41    2.42
   0   9  -9    0.86    0.70
   0  -9   9    0.20    0.33
   0   9   9    1.25    0.51
   0   9  -9   -0.06    0.46
   0  -9  10   41.46    5.16
   0   9  10   30.48    4.63
   0   9  10   39.92    6.45
   0   9  10   31.73    6.19
   0   9 -10   39.19    4.56
   0   9  10   27.14    4.20
   0  -9  10   31.98    3.49
   0   9 -10   11.01    2.59
   0  -9  11    3.10    1.42
   0   9 -11    2.60    1.16
   0   9  11    2.39    2.01
   0   9 -11    5.15    1.72
   0   9  11    3.74    2.25
   0   9  11    4.25    2.73
   0   9 -12    6.54    1.84
   0  -9  12   10.67    2.86
   0   9  12    6.24    2.69
   0   9  12   10.04    3.32
   0   9  12    7.40    3.22
   0   9 -12    8.37    2.03
   0   9 -13   13.77    2.89
   0  -9  13   31.32    5.06
   0   9  13   24.24    4.29
   0   9  13   22.38    5.04
   0   9 -13   29.59    3.84
   0   9  13   27.09    5.57
   0   9 -14    2.13    1.47
   0  -9  14    8.44    2.49
   0   9  14    5.90    2.48
   0   9  14    6.10    2.98
   0   9 -14    5.54    1.63
   0   9  14    4.47    2.35
   0   9 -15    0.06    0.84
   0  -9  15    1.45    1.41
   0   9  15    0.51    1.50
   0   9  15    1.08    0.97
   0   9  15   -0.80    1.24
   0  -9  16    1.41    0.84
   0   9 -16    1.48    1.15
   0   9  16    3.10    2.86
   0   9  16   -0.14    1.34
   0  -9  17    0.42    1.18
   0   9 -17    0.07    0.59
   0   9  17   -3.04    1.80
   0   9  17    1.15    1.68
   0  -9  18    4.16    2.00
   0   9 -18    0.75    1.02
   0   9  18    4.68    2.49
   0   9  18    3.22    2.00
   0  -9  19    0.40    1.32
   0   9 -19    0.70    0.76
   0   9  19    2.07    2.46
   0   9  19    1.13    1.02
   0  -9  20    1.41    1.75
   0   9  20    2.08    2.51
   0   9  20   -0.06    0.69
   0  -9  21   -1.16    1.29
   0   9  21   -2.29    1.92
   0   9  21   -0.84    1.25
   0  -9  22    2.26    2.06
   0   9  22    2.00    2.17
   0   9  22   -1.00    1.19
   0  -9  23    0.60    1.30
   0   9  23   -1.26    1.45
   0   9  23   -1.90    2.43
   0  -9  24    1.43    2.07
   0   9  24    1.13    1.42
   0   9  24    0.81    2.14
   0  -9  25   -1.69    1.92
   0   9  25    3.90    2.85
   0  -9  26   -0.50    1.04
   0   9  26    0.48    1.45
   0   9  27    0.21    2.53
   0  10   0   61.63    7.00
   0  10   0   40.55    4.32
   0  10  -1    7.07    2.78
   0  10   1    7.06    2.86
   0  10  -1    2.05    0.59
   0  10   1    4.69    1.26
   0  10  -2    7.52    2.33
   0  10   2   11.32    3.04
   0  10   2   11.51    2.06
   0  10  -2    4.67    0.95
   0  10   3    4.85    2.09
   0  10  -3    5.69    1.91
   0  10   3    5.57    1.55
   0  10  -3    4.57    0.90
   0  10   4    4.21    2.33
   0  10  -4    4.97    2.08
   0  10   4    1.69    0.90
   0  10  -4    1.90    0.57
   0  10   5    0.14    0.70
   0  10   5    5.22    2.40
   0  10  -5    2.76    0.90
   0  10   5   -0.44    0.60
   0  10  -5   -0.07    0.35
   0  10   6    0.76    1.40
   0  10  -6   -0.41    0.60
   0  10   6    0.07    0.80
   0  10   6    0.45    0.38
   0  10  -6    0.29    0.27
   0 -10   7    0.05    0.50
   0  10   7    2.28    1.79
   0  10  -7    0.08    1.05
   0  10   7   -3.34    1.92
   0  10   7    0.55    0.82
   0  10  -7   -0.03    0.49
   0 -10   8    3.65    1.36
   0  10   8    2.63    1.64
   0  10  -8    2.49    0.93
   0  10   8    3.27    1.98
   0  10   8    1.70    0.87
   0  10  -8    0.58    0.81
   0 -10   9    1.06    0.59
   0  10   9    0.26    0.66
   0  10  -9    1.62    0.99
   0  10   9    1.32    1.49
   0  10   9   -0.66    1.90
   0 -10  10    9.66    2.36
   0  10  10    6.40    2.03
   0  10 -10    8.64    2.18
   0  10  10    9.71    3.21
   0  10  10   10.26    3.51
   0 -10  11    0.80    0.96
   0  10  11    0.84    1.08
   0  10  11    0.29    1.10
   0  10 -11    0.80    1.42
   0  10  11    0.25    2.04
   0 -10  12   -2.24    1.46
   0  10  12    0.44    0.87
   0  10  12    1.82    1.59
   0  10  12   -0.97    1.74
   0  10 -12    0.32    0.90
   0 -10  13   -0.74    1.31
   0  10  13    0.44    1.40
   0  10  13    2.12    1.69
   0  10 -13    0.17    1.01
   0  10  13   -0.27    1.64
   0 -10  14   -1.12    1.30
   0  10  14    2.61    1.59
   0  10  14   -0.27    1.44
   0 -10  15   -0.33    0.74
   0  10  15   -0.75    1.88
   0  10  15    0.94    0.96
   0  10  15    1.42    1.88
   0 -10  16   -0.67    1.25
   0  10  16    0.61    1.36
   0  10  16   -1.22    2.35
   0  10  16   -0.96    1.98
   0 -10  17    0.74    1.11
   0  10  17    1.62    0.94
   0  10  17   -4.26    2.31
   0  10  17    0.51    2.06
   0 -10  18   11.28    3.47
   0  10  18   11.07    3.82
   0  10  18    7.35    2.95
   0  10  18   10.73    4.01
   0 -10  19    2.17    1.91
   0  10  19    3.65    1.94
   0  10  19    2.06    1.99
   0  10  19    6.37    3.19
   0 -10  20    0.49    1.12
   0  10  20   -0.54    0.76
   0  10  20    0.12    1.72
   0  10  20    2.77    2.68
   0 -10  21    0.44    0.71
   0  10  21   -1.47    1.70
   0  10  21    2.82    2.35
   0  10  21   -1.10    1.39
   0  10  22    1.23    1.56
   0  10  22   -0.11    1.42
   0 -10  22   -0.34    1.71
   0  10  23    2.33    1.58
   0  10  23    0.36    0.84
   0 -10  23    0.92    1.24
   0 -10  24   -1.21    1.42
   0 -10  25    1.84    2.46
   0  11   0   -1.05    0.91
   0  11   1   14.26    3.82
   0  11  -1   15.30    3.45
   0  11   2   -0.29    1.44
   0  11  -2    1.70    1.64
   0  11  -3    2.03    1.33
   0  11   3   -1.45    1.38
   0  11   4    0.74    1.15
   0  11   4   -2.68    1.86
   0  11  -4    1.75    1.25
   0  11  -5   10.52    2.84
   0  11   5   13.76    3.93
   0  11   5   12.18    4.20
   0  11  -6    1.45    1.34
   0  11   6   -3.68    2.08
   0  11   6    3.01    1.61
   0  11   7    0.80    0.90
   0  11  -7    0.50    1.27
   0  11   7    0.76    0.86
   0  11  -8    1.30    0.89
   0  11   8    2.52    2.03
   0  11   8    0.77    1.18
   0  11   9   -0.59    1.34
   0  11  -9    0.92    1.51
   0  11   9    2.06    2.06
   0  11  10   -0.22    0.78
   0  11  10    0.99    1.20
   0  11 -10    1.57    1.67
   0 -11  10    1.11    1.34
   0  11 -11    5.78    2.26
   0  11  11    1.94    2.59
   0  11  11    6.84    3.18
   0 -11  11    0.58    0.73
   0  11 -12   -0.15    1.02
   0  11  12    2.90    2.31
   0  11  12    0.14    1.43
   0 -11  12    1.37    1.35
   0  11  13    0.71    1.27
   0  11  13   -2.00    1.96
   0 -11  13   -0.80    1.07
   0  11  14    0.63    1.23
   0  11  14    2.88    2.80
   0 -11  14    1.65    1.63
   0  11  15   -0.93    1.95
   0  11  15   -0.97    1.65
   0 -11  15   -0.21    1.12
   0  11  16    2.10    2.07
   0  11  16   -0.21    3.14
   0 -11  16    0.65    1.34
   0  11  17   -0.34    1.74
   0  11  17    0.27    1.29
   0 -11  17   -0.93    1.77
   0  11  18    4.20    2.91
   0  11  18    1.76    2.03
   0 -11  18   -3.86    2.14
   0  11  19    1.53    1.75
   0  11  19    1.58    1.73
   0 -11  19    0.07    1.41
   0 -11  20   -0.35    1.16
   0 -11  21    0.59    1.02
   0 -11  22   -1.14    1.56
   0 -11  23   -4.81    2.61
   0 -11  24   -3.79    2.38
   0  12   0   13.12    3.83
   0  12   1    1.82    2.15
   0  12  -1    2.22    1.58
   0  12   1    2.01    1.71
   0  12   2    2.03    1.16
   0  12   2   -2.67    2.13
   0  12  -2    2.17    1.65
   0  12   3    1.02    0.97
   0  12  -3   -0.25    1.39
   0  12   3   -1.34    1.16
   0  12  -4    3.52    1.44
   0  12   4    4.28    1.87
   0  12   4    2.08    2.01
   0  12   5   -0.70    2.01
   0  12  -5    1.35    1.27
   0  12   5    0.59    1.33
   0  12   6   -2.24    2.09
   0  12  -6   -1.21    1.08
   0  12   6    0.30    1.39
   0  12  -7   -3.06    1.94
   0  12   7   -2.03    2.42
   0  12   7   -0.65    1.98
   0  12  -8   -1.37    0.76
   0  12   8    0.02    1.58
   0  12   8   -2.58    2.28
   0  12  -9   -0.98    0.75
   0  12   9   -1.32    1.18
   0  12   9    0.49    1.78
   0  12 -10   -0.14    0.85
   0  12  10    2.02    1.97
   0  12  10    2.05    1.68
   0  12  11    1.56    2.16
   0  12  11    1.23    1.20
   0  12  12    1.34    1.40
   0  12  12    1.32    1.97
   0  12  13   -1.10    1.64
   0  12  13    3.03    3.15
   0  12  14    3.70    2.37
   0  12  14    0.07    1.91
   0  12  15    0.38    2.53
   0  12  15    2.73    2.08
   0  13   0   -0.89    1.49
   0  13   0    0.07    0.68
   0  13  -1    1.99    1.88
   0  13  -1   -0.30    0.85
   0  13   1    2.04    1.17
   0  13   1    0.11    1.26
   0  13  -2   -1.98    1.87
   0  13   2    3.02    2.33
   0  13   2    5.49    2.63
   0  13  -2    1.44    0.96
   0  13   3   -1.23    1.96
   0  13  -3   -0.23    0.81
   0  13  -3    2.13    2.03
   0  13   3   -0.43    2.02
   0  13   4   -1.01    2.26
   0  13   4    0.57    0.83
   0  13  -4    0.35    0.85
   0  13   5    2.92    1.94
   0  13  -5    5.42    2.33
   0  13   5    3.05    2.62
   0  13   6   -0.97    2.10
   0  13  -6   -1.58    1.30
   0  13   7    7.65    3.60
   0  13  -7    2.91    1.82
   0  13   7    1.04    1.65
   0  13   8    1.24    1.85
   0  13  -8    2.41    1.59
   0  13   8    2.97    2.50
   0  13   9    0.00    1.63
   0  13   9   -3.22    2.91
   0  13  10   -0.86    2.27
   0  13  10   -2.97    2.27
   0  14   0    0.00    1.16
   0  14   0    0.19    1.73
   0  14  -1    0.94    1.83
   0  14  -1   -0.34    1.69
   0  14   1   -0.25    1.52
   0  14   1   -0.55    0.90
   0  14   2    1.77    2.17
   0  14  -2   -2.27    2.48
   0  14  -2    1.51    1.60
   0  14   2   -1.13    1.19
   0  14  -3    1.07    0.83
   0  14  -3    1.78    1.56
   0  14   3   -0.36    0.84
   0  14   3   -1.10    2.23
   0  14  -4    2.40    1.92
   0  14  -4    2.24    1.77
   0  14  -5   -2.64    1.94
   0  14  -5    1.87    1.60
   0  14  -6    3.80    2.37
   0  14  -6   -1.05    1.43
   0  14  -7   -0.86    2.03
   0  14  -8   -0.11    1.82
   0  14  -9    2.16    1.99
  -1   0  32    7.46    4.24
  -1   0  31    2.50    1.56
  -1   0  30   13.09    4.32
  -1   0  29    0.12    1.81
  -1   0  28   10.80    3.81
  -1   0  27    1.79    1.62
  -1   0  26    8.86    2.95
  -1   0  25   -0.50    1.48
  -1   0  24   47.56    6.98
  -1   0  23    0.33    0.35
  -1   0  23    0.70    1.60
   1   0 -22   17.56    2.69
  -1   0  22   17.56    2.28
  -1   0  22   23.95    4.92
   1   0 -21    0.14    0.58
  -1   0  21   -0.21    0.33
  -1   0  21   -0.47    0.97
   1   0 -20    4.36    1.30
  -1   0  20    3.59    1.02
  -1   0  20    1.06    1.31
   1   0 -20    5.23    2.32
  -1   0  19    0.38    0.31
   1   0 -19    0.62    0.35
   1   0 -19    1.55    0.99
  -1   0  19   -2.08    1.74
  -1   0  18   24.48    2.53
   1   0 -18   28.18    3.29
   1   0 -18   28.02    4.48
   1   0 -17    0.02    0.55
  -1   0  17    0.43    0.49
   1   0 -17   -1.21    1.05
  -1   0  16   13.90    1.85
   1   0 -16   14.00    2.16
   1   0 -16   15.71    3.25
   1   0 -15    0.16    0.43
  -1   0  15   -0.05    0.38
   1   0 -15   -0.54    0.83
  -1   0  15    1.34    0.86
  -1   0  14   47.49    3.21
   1   0 -14   50.86    3.88
  -1   0  14   53.99    5.62
   1   0 -14   54.73    5.55
   1   0 -13   -0.05    0.33
  -1   0  13    0.44    0.45
   1   0 -13    1.06    0.89
  -1   0  13    0.81    1.16
   1   0 -12  162.07    7.05
  -1   0  12  153.66    6.12
   1   0 -12  166.49    9.44
  -1   0  12  175.91    9.76
   1   0 -11    0.13    0.33
  -1   0  11    0.23    0.31
   1   0 -11    0.44    0.65
  -1   0  11    0.84    0.66
   1   0 -10  504.33   14.77
  -1   0  10  479.17   13.70
  -1   0  10  594.78   18.69
   1   0 -10  553.45   18.29
  -1   0   9    0.59    0.50
   1   0  -9   -0.21    0.39
   1   0  -9   -0.43    0.94
  -1   0   9    0.20    0.52
  -1   0   8    4.40    0.75
   1   0  -8    3.78    1.36
  -1   0   8    3.76    1.14
  -1   0   7    0.36    0.47
   1   0  -7    1.08    0.63
  -1   0   7   -0.17    0.44
  -1   0   6 1063.66   25.86
   1   0  -6 1171.66   29.23
  -1   0   6 1264.48   29.29
  -1   0   5    0.23    0.35
   1   0  -5    0.40    0.22
   1   0  -5    0.01    0.35
  -1   0   5    0.56    0.61
   1   0  -4   62.94    2.56
  -1   0   4   68.42    2.54
  -1   0   4   77.20    3.78
   1   0  -4   76.44    3.68
   1   0  -3   -0.31    0.28
  -1   0   3   -0.37    0.23
   1   0   2  153.28    4.77
   1   0   3    0.16    0.17
  -1   0  -3    0.59    0.38
   1   0   4 2716.94   61.41
   1   0   4 2965.26   63.75
   1   0   4 2941.64   63.92
  -1   0  -4 2939.25   63.73
   1   0   5   -0.02    0.25
   1   0   5    0.78    0.51
   1   0   5   -0.19    0.50
   1   0   6  288.03    8.06
  -1   0  -6  293.86    8.18
   1   0   6  330.06   10.54
   1   0   6  307.33   10.79
  -1   0  -7   -0.14    0.28
   1   0   7   -0.88    0.69
   1   0   7   -1.23    0.73
  -1   0  -8    2.98    0.64
   1   0   8    4.56    1.13
   1   0   8    3.88    1.26
  -1   0  -9   -0.20    0.24
   1   0   9   -0.48    0.66
   1   0   9    0.17    0.94
  -1   0 -10  111.51    4.86
   1   0  10  118.38    7.05
   1   0  10  119.05    7.38
  -1   0 -11    0.46    0.42
   1   0  11    0.72    0.94
   1   0  11    0.94    0.81
  -1   0 -12 1139.40   29.12
   1   0  12 1193.44   33.95
   1   0  12 1293.37   35.43
  -1   0 -13    1.47    0.88
   1   0  13    0.48    1.28
   1   0  13    0.61    1.58
   1   0  14   13.23    2.52
   1   0  14   14.46    2.92
   1   0  15   -0.02    0.59
   1   0  15   -0.45    0.86
   1   0  16  117.90    5.75
   1   0  16  127.79    9.09
   1   0  17    0.50    0.43
   1   0  17    0.73    1.39
   1   0  18  157.16    7.14
   1   0  18  171.20   11.37
   1   0  19    0.35    0.45
   1   0  19    1.40    0.83
   1   0  20   21.24    2.42
   1   0  20   22.31    4.31
   1   0  21    0.12    0.42
   1   0  21    1.66    1.54
   1   0  22   21.04    2.42
   1   0  22   14.41    3.37
   1   0  23    0.67    0.40
   1   0  23   -0.42    0.88
   1   0  24   -0.15    0.33
   1   0  24    3.41    2.51
   1   0  25   -0.36    0.64
   1   0  25    1.60    1.37
   1   0  26   41.99    6.63
   1   0  27    0.60    1.20
   1   0  28   21.79    5.05
   1   0  29   -2.80    2.10
   1   0  30   20.64    5.12
   1   0  31    1.85    1.81
   1   0  32    7.02    3.31
  -1   1  33    0.50    1.65
  -1   1  32    1.84    2.06
  -1  -1  32    0.59    1.62
  -1   1  31    6.31    3.78
  -1  -1  31    3.52    3.08
  -1  -1  30    0.03    1.13
  -1   1  30   -0.19    1.88
  -1  -1  29   10.04    4.02
  -1   1  29   14.92    4.42
  -1  -1  28   -3.74    2.56
  -1   1  28    1.98    1.24
  -1  -1  27   10.69    3.83
  -1   1  27   12.76    3.85
  -1   1  26   10.94    2.23
  -1  -1  26    9.87    3.51
  -1   1  26   12.28    3.85
  -1   1  25   26.25    3.43
  -1  -1  25   23.25    4.66
  -1   1  25   22.85    4.87
  -1   1  24    2.61    1.21
  -1   1  24    3.63    2.30
  -1  -1  24    4.91    2.48
   1   1 -23   59.76    5.07
  -1   1  23   98.04    6.57
  -1   1  23  108.12   10.12
  -1  -1  23   96.24    9.75
  -1   1  22   25.18    3.14
   1   1 -22   16.67    2.53
  -1   1  22   27.04    4.86
   1   1 -22   18.57    4.12
  -1  -1  22   22.69    4.51
   1   1 -21   34.11    3.59
  -1   1  21   37.53    3.73
   1   1 -21   33.48    5.43
  -1  -1  21   35.48    5.64
  -1   1  21   42.04    6.15
  -1   1  20   16.20    2.37
   1   1 -20   16.23    2.33
  -1   1  20   18.84    3.84
  -1  -1  20   12.64    3.47
   1   1 -20   17.54    3.89
   1  -1 -19    1.72    0.87
  -1   1  19    3.43    1.15
   1   1 -19    2.38    1.08
  -1  -1  19    3.70    1.83
   1   1 -19    4.77    1.97
   1  -1 -18    1.44    0.62
  -1   1  18    1.85    0.78
   1   1 -18    0.59    0.62
  -1  -1  18    1.55    0.95
   1   1 -18   -0.17    1.44
   1  -1 -17   34.40    3.68
  -1   1  17   32.25    3.26
   1   1 -17   30.49    3.08
   1   1 -17   27.57    4.41
   1   1 -16   11.45    1.85
   1  -1 -16   14.99    2.33
  -1   1  16   13.70    1.93
   1   1 -16   12.40    3.04
   1  -1 -16   12.26    2.94
  -1  -1  16   10.53    2.69
   1  -1 -15   79.32    5.47
  -1   1  15   70.94    4.80
   1  -1 -15   68.75    6.66
   1   1 -15   66.89    4.49
  -1  -1  15   70.29    7.02
  -1   1  15   82.22    7.38
   1   1 -15   79.20    6.96
   1  -1 -14    5.61    1.39
  -1   1  14    5.05    1.05
   1  -1 -14    5.69    1.44
   1   1 -14    4.74    1.70
  -1   1  14    4.20    1.71
  -1  -1  14    5.91    2.08
   1  -1 -13   89.21    5.60
  -1   1  13   83.98    5.01
   1  -1 -13   87.84    7.19
  -1   1  13   94.39    7.60
   1   1 -13   82.98    6.80
  -1  -1  13   84.36    7.00
  -1   1  12   86.33    5.27
   1  -1 -12  125.75    6.51
  -1   1  12  131.44    8.55
  -1  -1  12  135.38    8.49
   1  -1 -12  121.39    8.11
   1   1 -12  126.30    8.12
   1  -1 -11   73.28    4.75
  -1   1  11   72.93    4.45
   1   1 -11   82.79    6.07
  -1  -1  11   87.82    6.64
   1  -1 -11   76.90    6.00
  -1   1  11   83.55    6.25
   1  -1 -10    0.37    0.44
  -1   1  10   -0.43    0.31
   1   1 -10    1.38    0.94
   1  -1 -10   -0.16    0.57
  -1   1  10   -0.39    0.40
  -1  -1  10    0.33    0.53
  -1   1   9  380.67   12.41
   1  -1  -9  397.17   12.90
   1   1  -9  427.46   14.86
  -1  -1   9  453.36   15.11
  -1   1   9  448.90   15.50
   1  -1  -9  405.81   15.01
   1  -1  -8  196.14    7.75
  -1   1   8  194.69    7.42
  -1   1   8  205.96    9.30
   1  -1  -8  209.06    9.18
  -1  -1   8  227.43    9.40
   1   1  -8  209.87    9.36
  -1   1   7   15.49    1.73
   1  -1  -7   15.53    1.74
   1  -1  -7   14.52    2.05
  -1  -1   7   12.53    2.07
   1   1  -7   14.94    2.15
  -1   1   7   14.01    2.06
  -1   1   6   60.67    3.34
   1  -1  -6   64.11    3.48
  -1   1   6   59.78    3.39
   1  -1  -6   61.10    4.10
  -1   1   6   65.66    4.22
  -1  -1   6   52.52    3.74
   1   1  -6   58.63    3.88
  -1   1   5   71.03    3.71
  -1   1   5   72.41    3.68
   1  -1  -5   79.46    3.79
   1   1  -5   84.44    4.35
   1  -1  -5   79.19    4.37
  -1   1   5   81.18    4.34
  -1  -1   5   69.79    3.96
  -1   1   4  106.58    4.35
   1  -1  -4  106.50    4.42
  -1   1   4  114.46    4.67
   1   1  -4  115.86    4.88
  -1   1   4  110.41    4.82
   1  -1  -4   96.67    4.85
  -1  -1   4   94.68    4.34
  -1   1   3  491.71   12.53
  -1   1   3  468.19   12.46
   1  -1  -3  472.32   12.53
  -1  -1   3  406.33   12.31
  -1   1   3  489.34   12.72
   1   1  -3  530.06   12.82
   1  -1  -3  492.98   12.64
   1  -1  -2  350.63    9.89
   1  -1  -2  331.51    9.77
  -1   1   2  407.09   10.21
  -1   1   2  358.32    9.88
  -1  -1   2  393.43    9.92
   1   1  -2  410.02   10.19
   1  -1  -2  371.88    9.69
  -1   1   2  380.92    9.70
  -1  -1   1   97.85    3.26
   1   1  -1  100.86    3.27
   1  -1  -1   90.28    3.33
   1  -1  -1   90.28    3.28
  -1  -1   0   45.28    2.00
   1   1   0   37.38    1.96
   1  -1   0   49.34    2.04
   1  -1   0   55.05    2.00
   1  -1   1  322.27    7.05
   1   1   1  291.40    7.22
   1  -1   1  273.44    6.45
  -1   1  -2   27.10    1.79
   1  -1   2   24.80    1.77
  -1  -1  -3   43.51    2.21
  -1   1  -3   41.34    2.63
   1  -1   3   38.21    2.67
   1   1   3   43.18    2.21
   1  -1   3   48.36    2.48
  -1   1  -3   48.77    2.59
   1  -1   4 1211.94   29.53
  -1   1  -4 1192.33   29.40
   1   1   4 1182.92   28.40
   1  -1   4 1358.14   29.35
  -1   1  -4 1128.95   28.92
   1   1   5  935.18   25.12
   1  -1   5  941.46   26.32
  -1   1  -5  954.46   26.05
  -1   1  -5  968.17   25.95
   1  -1   5 1055.72   26.11
   1   1   6  225.14    7.64
   1  -1   6  226.11    9.07
   1   1   6  242.00    8.40
   1   1   6  226.72    9.27
   1  -1   6  255.79    9.46
  -1   1  -6  212.99    8.67
   1   1   7  353.27   11.16
   1   1   7  377.54   12.37
   1  -1   7  380.46   13.28
   1  -1   7  382.68   12.87
   1   1   7  414.56   13.65
  -1   1  -7  381.66   12.80
   1   1   8   87.70    4.44
   1   1   8   91.83    5.46
   1  -1   8   88.12    5.67
  -1   1  -8   83.45    5.60
   1   1   8   86.64    5.95
   1  -1   8   97.67    5.83
   1   1   9    0.64    0.45
  -1   1  -9    1.17    0.32
  -1   1  -9    0.10    0.73
   1  -1   9    0.27    0.71
   1   1   9    1.40    0.83
   1   1   9    0.64    0.54
   1  -1   9    0.60    0.54
   1   1  10   17.39    2.00
  -1   1 -10   17.58    1.46
   1   1  10   19.35    3.07
   1   1  10   19.80    2.59
  -1   1 -10   16.44    2.61
   1  -1  10   17.94    2.51
   1  -1  10   19.51    2.87
   1   1  11   33.14    2.92
  -1   1 -11   34.32    2.25
   1   1  11   38.32    3.83
   1  -1  11   37.48    3.99
  -1   1 -11   35.41    3.94
   1  -1  11   37.51    4.10
   1   1  11   33.91    4.08
  -1   1 -12   17.45    1.62
  -1   1 -12   18.81    2.93
   1   1  12   13.51    2.85
   1   1  12   15.01    2.53
   1  -1  12   19.78    3.09
   1  -1  12   20.12    3.25
   1  -1  13   63.22    2.84
  -1   1 -13   64.40    3.53
   1   1  13   60.03    5.41
   1  -1  13   67.94    5.96
  -1   1 -13   62.08    5.73
   1   1  13   62.07    6.12
   1  -1  13   61.57    6.22
   1  -1  14   23.65    1.67
  -1   1 -14   23.58    2.16
   1   1  14   32.07    4.01
   1  -1  14   25.17    3.64
   1   1  14   21.94    3.91
   1  -1  14   28.94    4.13
   1  -1  15   36.75    2.21
  -1   1 -15   33.18    2.72
   1   1  15   35.51    4.25
   1  -1  15   38.03    4.87
   1  -1  15   38.50    5.19
   1   1  15   41.46    5.34
   1  -1  16  146.86    5.29
  -1   1 -16  129.27    6.13
   1  -1  16  142.04    9.92
   1   1  16  159.00   10.06
   1  -1  17   28.56    2.03
  -1   1 -17   25.43    2.52
   1   1  17   26.66    2.99
   1  -1  17   27.80    4.30
   1   1  17   32.99    4.60
   1  -1  18    0.28    0.27
  -1   1 -18   -0.13    0.26
   1   1  18   -0.73    0.62
   1   1  18    0.71    1.38
   1  -1  18    1.69    0.97
   1  -1  19   11.11    1.27
   1   1  19    9.11    1.76
   1  -1  19   10.53    2.77
   1   1  19    9.70    2.37
   1  -1  20   58.62    3.15
   1   1  20   60.32    4.79
   1  -1  20   63.32    7.07
   1   1  20   64.65    7.28
   1   1  21   50.78    4.47
   1  -1  21   47.42    2.84
   1  -1  21   49.60    6.56
   1   1  21   51.51    6.49
   1   1  22    5.32    1.59
   1   1  22    5.90    3.40
   1  -1  22    5.08    3.36
   1   1  23    1.06    0.89
   1   1  23    2.82    2.06
   1  -1  23    3.90    2.35
   1   1  24    4.64    1.39
   1   1  24    6.93    3.08
   1  -1  24    4.62    2.19
   1   1  25    5.54    1.55
   1  -1  25    4.56    2.41
   1   1  25    4.15    2.51
   1   1  26    3.18    1.29
   1   1  26    2.72    2.27
   1  -1  26    1.54    1.00
   1   1  27   -0.91    1.44
   1  -1  27    3.25    2.40
   1   1  28    2.29    1.30
   1  -1  28    0.67    0.93
   1   1  29    0.19    1.68
   1  -1  29    5.23    2.87
   1   1  30   -0.32    1.42
   1  -1  30    1.58    0.96
   1  -1  31    1.27    1.23
   1   1  31    9.33    3.54
   1   1  32    0.86    2.10
   1  -1  32   -2.10    2.28
   1   1  33    1.50    1.51
  -1   2  33   -2.59    2.06
  -1   2  32    5.64    3.30
  -1  -2  32    2.86    1.26
  -1   2  31    0.69    1.31
  -1  -2  31    1.42    1.37
  -1  -2  30    1.39    1.10
  -1   2  30   -0.98    1.30
  -1  -2  29   -1.03    1.48
  -1   2  29    0.77    1.43
  -1   2  28    2.41    1.75
  -1  -2  28   -0.62    1.87
  -1   2  27    0.37    0.92
  -1  -2  27   -0.32    1.14
  -1   2  27    0.16    1.16
  -1   2  26   19.37    3.34
  -1   2  26   18.23    4.43
  -1  -2  26   23.69    5.36
  -1   2  25   34.76    4.36
  -1   2  25   36.66    6.30
  -1  -2  25   36.29    6.34
  -1   2  24   17.78    3.06
  -1  -2  24   20.83    4.81
  -1   2  24   18.91    4.21
  -1   2  23    4.58    2.06
   1   2 -23    1.04    0.34
  -1   2  23    5.68    3.23
  -1  -2  23    5.80    2.77
   1   2 -23    1.73    2.57
   1   2 -22    5.32    1.37
  -1   2  22    8.40    1.92
   1   2 -22   15.96    3.80
  -1   2  22    4.40    1.90
  -1  -2  22    8.00    2.87
  -1   2  21    4.62    1.43
   1   2 -21    2.07    0.50
  -1  -2  21    4.04    3.39
   1   2 -21    2.62    1.91
  -1   2  21    4.26    1.86
   1   2 -20   84.31    5.66
  -1   2  20  102.89    7.08
  -1  -2  20  100.54    9.47
  -1   2  20  105.02    9.11
   1   2 -20   93.36    8.87
   1   2 -19    5.65    1.34
  -1   2  19    3.79    1.23
  -1  -2  19    6.51    2.53
   1   2 -19    5.15    1.79
  -1   2  18   59.90    5.05
   1   2 -18   57.69    4.30
  -1  -2  18   52.85    6.76
   1   2 -18   57.32    6.55
  -1   2  17   10.14    2.00
   1   2 -17    9.71    2.90
  -1  -2  17    5.69    2.39
  -1   2  16  119.91    7.25
  -1  -2  16  126.13    9.23
  -1  -2  16  124.35    9.43
   1   2 -16  123.25    9.18
  -1   2  15    0.08    0.42
   1   2 -15    0.07    0.90
  -1  -2  15    0.68    1.13
  -1   2  15    0.17    0.75
  -1   2  14    1.42    0.75
   1   2 -14    1.43    1.46
  -1  -2  14   -0.01    0.82
  -1   2  14    0.58    0.84
  -1   2  13   30.42    3.26
   1  -2 -13   31.71    3.34
   1   2 -13   31.72    4.33
  -1  -2  13   31.49    3.95
  -1   2  13   33.19    4.41
   1  -2 -12   15.36    2.33
  -1   2  12   16.77    2.30
   1   2 -12   11.14    2.61
  -1   2  12   20.21    3.26
  -1  -2  12   15.20    2.81
  -1   2  11    5.16    1.19
  -1   2  11    3.91    1.16
   1  -2 -11    4.47    1.18
   1   2 -11    5.06    1.61
  -1  -2  11    4.68    1.35
  -1   2  11    5.52    1.71
   1  -2 -10  190.74    8.55
  -1   2  10  186.85    8.41
  -1   2  10  189.97    8.61
   1   2 -10  190.74    9.45
  -1   2  10  198.46   10.19
  -1  -2  10  189.33    9.61
  -1   2   9    6.02    1.39
   1  -2  -9    7.18    1.44
  -1   2   9    6.53    1.30
  -1   2   9    5.05    1.51
  -1  -2   9    4.26    1.20
   1   2  -9    2.64    1.20
  -1   2   8   31.26    2.94
   1  -2  -8   31.27    2.99
  -1   2   8   31.27    2.90
   1   2  -8   30.78    3.20
  -1  -2   8   29.34    3.00
  -1   2   8   31.22    3.38
  -1   2   7   32.64    3.00
   1  -2  -7   33.15    3.00
   1   2  -7   34.60    3.32
  -1   2   7   35.43    3.26
  -1  -2   7   34.95    3.13
  -1   2   6   47.41    3.62
   1  -2  -6   45.44    3.30
   1   2  -6   43.20    3.33
  -1   2   6   53.26    3.78
  -1  -2   6   49.04    3.46
  -1   2   5   67.17    4.11
   1   2  -5   80.74    4.25
  -1  -2   5   69.93    4.02
  -1   2   5   76.27    4.48
  -1   2   4  628.49   16.71
   1   2  -4  618.59   16.00
  -1   2   4  547.70   16.03
  -1  -2   4  579.65   15.92
  -1   2   3  732.71   18.62
  -1  -2   3  663.61   17.59
  -1   2   3  693.30   17.76
   1   2  -3  700.11   17.66
  -1   2   2 2133.94   46.85
  -1   2   2 2234.49   47.15
   1   2  -2 2122.83   45.84
  -1  -2   2 2037.26   45.81
  -1  -2   1  159.73    5.50
   1   2  -1  158.63    5.31
  -1   2   1  151.46    5.91
  -1   2   0  680.60   15.94
  -1  -2   0  649.19   16.70
   1   2   0  661.55   16.52
  -1   2   0  677.94   17.09
  -1   2  -1  104.40    4.15
   1  -2   1  111.12    4.29
   1   2   1  122.67    4.72
  -1  -2  -1  119.03    4.73
  -1   2  -1  118.71    4.50
  -1   2  -2  172.51    5.80
   1  -2   2  185.36    6.32
  -1   2  -2  187.38    6.33
  -1   2  -3 2555.34   59.86
  -1   2  -3 2898.78   61.82
   1  -2   3 2739.45   61.58
   1  -2   3 2666.59   59.87
  -1   2  -3 2858.81   60.11
  -1   2  -4   69.20    2.82
  -1   2  -4   66.23    4.14
   1   2   4   54.54    2.70
   1  -2   4   69.76    4.03
  -1   2  -4   75.63    3.60
   1  -2   4   78.25    3.57
  -1   2  -5  802.47   20.21
   1  -2   5  833.43   24.00
   1   2   5  805.82   21.42
  -1   2  -5  895.25   23.99
   1  -2   5  926.17   22.67
  -1   2  -5  941.42   22.85
   1   2   6 1236.86   29.60
   1  -2   6 1190.49   31.57
   1  -2   6 1235.58   30.51
  -1   2  -6 1151.16   30.17
   1   2   7    1.97    0.75
   1   2   7    2.91    0.99
  -1   2  -7    0.25    0.36
   1  -2   7    0.33    0.86
   1  -2   7    0.94    0.77
   1   2   8  271.22   10.16
   1   2   8  281.95   10.28
   1   2   8  292.86   11.89
   1  -2   8  277.52   11.62
  -1   2  -8  268.81   11.07
   1  -2   8  310.52   11.51
   1   2   9   60.01    4.19
   1   2   9   63.43    4.47
   1  -2   9   70.37    5.46
   1  -2   9   66.53    5.18
   1   2   9   64.39    5.35
  -1   2  -9   62.06    4.80
   1   2  10    6.53    1.44
   1   2  10    6.28    1.45
   1   2  10    6.56    1.88
   1  -2  10    8.76    2.76
  -1   2 -10    6.83    1.91
   1  -2  10    6.05    1.79
   1   2  11    0.56    0.35
   1  -2  11    1.27    1.71
   1   2  11    0.42    0.81
   1   2  11    1.31    0.91
  -1   2 -11   -0.18    0.48
   1  -2  11    0.87    1.02
   1   2  12  266.77   11.37
   1   2  12  317.69   12.93
   1  -2  12  303.15   13.89
  -1   2 -12  312.73   13.48
   1   2  12  328.74   14.94
   1  -2  12  317.10   13.58
   1   2  13   76.03    5.37
   1   2  13   87.56    6.46
   1  -2  13   78.83    6.61
   1   2  13   90.54    7.52
   1  -2  13   77.77    6.72
  -1   2 -13   79.66    6.49
   1   2  14  259.83   11.25
  -1   2 -14  262.31    8.61
   1  -2  14  286.11   14.14
   1   2  14  284.16   13.04
   1  -2  14  306.96   14.30
   1   2  14  326.62   15.56
  -1   2 -14  264.32   13.33
  -1   2 -15   66.25    3.63
   1   2  15   66.18    5.19
  -1   2 -15   72.88    6.63
   1  -2  15   78.61    7.00
   1   2  15   76.91    6.41
   1  -2  15   70.91    6.82
  -1   2 -16    1.65    0.49
  -1   2 -16    2.12    0.78
   1   2  16    4.51    1.86
   1  -2  16    1.12    1.08
   1  -2  16    1.09    1.45
  -1   2 -17    2.86    0.80
   1  -2  17    2.55    1.98
   1   2  17    3.30    1.42
   1   2  18   25.93    3.36
  -1   2 -18   24.45    2.32
   1   2  18   27.94    4.09
   1  -2  18   29.37    4.68
  -1   2 -19   50.20    3.44
   1   2  19   60.60    5.26
   1  -2  19   62.42    7.20
   1   2  19   64.85    6.82
   1   2  20   77.16    5.99
  -1   2 -20   47.30    3.43
   1   2  20   75.89    7.62
   1  -2  20   58.00    6.94
   1   2  21   51.45    5.00
   1   2  21   52.88    6.45
   1  -2  21   43.22    6.59
   1   2  22   19.57    3.08
   1  -2  22   24.53    4.87
   1   2  22   24.71    4.40
   1   2  23    0.89    1.73
   1   2  23    4.06    3.02
   1  -2  23    4.74    2.96
   1   2  24    1.22    0.91
   1   2  24    1.00    1.60
   1  -2  24   -1.34    2.29
   1   2  25   17.05    2.95
   1   2  25   13.27    3.68
   1  -2  25   11.77    3.53
   1   2  26    2.91    1.33
   1   2  26    3.10    1.86
   1  -2  26    2.96    1.77
   1   2  27    3.25    1.61
   1   2  27    3.03    2.10
   1  -2  27    3.84    2.14
   1   2  28    5.11    2.83
   1  -2  28    0.99    1.43
   1   2  29    1.76    1.73
   1  -2  29    1.61    1.56
   1   2  30    4.49    3.01
   1  -2  30    4.74    2.54
   1  -2  31    1.52    1.65
   1   2  31   -3.13    1.95
   1   2  32   -1.09    1.30
   1   2  33    0.96    1.80
  -1   3  33    1.21    2.12
  -1   3  32   -1.81    1.67
  -1   3  31    2.06    2.03
  -1  -3  31    1.20    1.50
  -1   3  30   -1.11    1.35
  -1  -3  30   -0.26    1.86
  -1  -3  29    2.55    2.68
  -1   3  29    4.56    1.95
  -1   3  28    8.06    2.42
  -1  -3  28    3.61    2.20
  -1   3  28    3.46    2.58
  -1   3  27   19.11    3.38
  -1   3  27   20.73    4.65
  -1  -3  27   14.12    4.34
  -1   3  26   -0.16    0.52
  -1  -3  26    2.28    1.18
  -1   3  26   -0.97    1.15
  -1   3  25    1.19    1.20
  -1   3  25    1.00    1.19
  -1  -3  25    2.85    2.56
  -1   3  24   15.49    3.14
  -1   3  24   15.37    3.88
  -1  -3  24   13.07    3.90
   1   3 -24   11.08    3.50
  -1   3  23    1.17    0.58
  -1  -3  23    2.33    1.96
  -1   3  23   -0.20    1.10
   1   3 -23    3.80    2.29
  -1   3  22   49.83    5.40
   1   3 -22   21.08    2.60
  -1   3  22   46.32    6.39
  -1  -3  22   44.62    6.42
   1   3 -22   46.62    6.70
   1   3 -21    4.23    1.06
  -1   3  21    4.21    1.62
   1   3 -21    6.56    1.95
  -1   3  21    6.96    3.52
  -1  -3  21    5.46    2.03
  -1   3  20    4.07    1.47
  -1   3  20    3.46    1.52
   1   3 -20    2.66    1.54
  -1  -3  20    3.66    1.90
  -1   3  19   19.43    3.20
   1   3 -19   13.07    3.21
  -1  -3  19   20.75    3.78
  -1   3  18    1.65    1.14
  -1  -3  18    0.70    0.71
   1   3 -18    4.64    1.83
  -1   3  17   68.06    5.85
  -1  -3  17   67.23    6.97
   1   3 -17   64.70    6.84
  -1   3  16   10.72    2.26
   1   3 -16    9.88    2.35
  -1  -3  16   10.31    2.59
  -1  -3  16   10.82    2.63
  -1   3  15   70.90    5.90
  -1  -3  15   53.95    6.47
   1   3 -15   67.23    6.59
  -1  -3  15   75.22    6.70
  -1   3  14   45.89    4.69
  -1   3  14   49.29    4.75
  -1  -3  14   47.02    5.29
   1   3 -14   46.62    5.14
  -1   3  14   58.32    6.18
  -1  -3  14   52.32    5.62
  -1   3  13   23.17    3.13
  -1   3  13   24.00    3.31
  -1  -3  13   21.82    3.58
  -1   3  13   27.43    3.93
  -1  -3  13   26.24    3.67
   1   3 -13   23.61    3.76
  -1   3  12    0.28    0.85
  -1   3  12    0.14    0.48
  -1  -3  12    0.08    0.54
  -1   3  12   -0.18    0.60
  -1  -3  12   -0.13    0.34
   1   3 -12    0.37    0.60
  -1   3  11    1.55    0.89
  -1   3  11    0.57    0.49
  -1   3  11    2.83    1.58
   1   3 -11    0.68    0.58
  -1  -3  11    0.77    0.61
  -1   3  10   63.25    4.97
  -1   3  10   60.87    4.89
  -1  -3  10   65.04    5.15
   1   3 -10   68.47    5.52
  -1   3  10   65.46    5.66
  -1   3   9  105.74    6.44
  -1  -3   9  113.45    6.71
   1   3  -9  132.99    7.24
  -1   3   9  116.40    7.28
  -1   3   8  165.19    8.17
   1   3  -8  165.32    7.95
  -1   3   8  179.89    9.03
  -1  -3   8  195.69    8.59
  -1   3   7    1.03    0.82
  -1   3   7    1.67    1.16
   1   3  -7    1.06    0.42
  -1  -3   7    1.79    0.78
  -1   3   6   18.00    2.48
   1   3  -6   20.02    2.22
  -1  -3   6   18.25    2.12
  -1   3   6   18.87    2.38
  -1   3   5  749.25   21.27
  -1  -3   5  737.54   19.93
  -1   3   5  681.51   20.25
   1   3  -5  786.62   20.17
  -1   3   4  551.54   17.39
  -1  -3   4  561.69   15.64
  -1   3   4  549.09   16.45
   1   3  -4  583.57   15.77
  -1   3   3   16.88    1.63
  -1  -3   3   13.82    1.54
   1   3  -3   13.95    1.58
  -1  -3   2  162.32    6.12
   1   3  -2  173.72    6.13
  -1  -3   2  167.27    6.28
  -1   3   1  300.15    8.33
  -1  -3   1  324.71    8.52
   1   3  -1  289.56    9.09
  -1  -3   1  294.47    9.46
  -1   3   1  306.77    8.33
  -1   3   0  283.53    7.94
  -1  -3   0  271.33    8.89
   1   3   0  265.79    8.61
   1  -3   1   83.88    3.81
  -1   3  -1   82.07    3.70
  -1   3  -1   86.51    4.36
   1   3   1   77.84    4.07
   1  -3   2  173.84    6.42
  -1   3  -2  179.19    6.43
  -1   3  -2  180.19    6.63
   1   3   2  171.05    6.84
   1  -3   2  161.73    4.97
  -1   3  -2  160.84    4.86
  -1   3  -3  617.90   16.38
   1  -3   3  604.78   16.36
  -1   3  -3  573.30   15.66
   1  -3   3  544.61   14.28
  -1   3  -3  579.41   14.41
  -1   3  -4  260.97    8.31
   1  -3   4  265.58    9.70
   1   3   4  244.26    6.90
  -1   3  -4  293.62    9.83
   1  -3   4  256.74    8.02
  -1   3  -4  277.98    8.25
  -1   3  -5    1.47    0.41
   1   3   5    0.71    0.40
   1  -3   5    1.71    0.76
  -1   3  -5    0.98    0.46
   1  -3   5    1.10    0.43
  -1   3  -6  109.34    4.19
   1  -3   6  102.31    6.18
   1   3   6   91.74    4.42
   1  -3   6  112.79    5.30
  -1   3  -6  118.91    5.54
  -1   3  -7    1.72    0.34
   1   3   7    1.28    0.67
  -1   3  -7    0.77    0.55
   1  -3   7    1.82    0.62
   1  -3   7    0.67    0.57
   1  -3   8   99.69    6.59
   1   3   8   85.15    4.74
   1  -3   8   86.28    5.33
  -1   3  -8   92.25    5.58
   1   3   9  193.50    9.33
   1   3   9  189.95    8.11
   1   3   9  200.05   10.01
   1  -3   9  218.43   10.48
  -1   3  -9  176.33    8.95
   1  -3   9  174.01    8.59
   1   3  10   72.92    5.34
   1   3  10   77.11    5.06
   1  -3  10   75.90    6.11
   1   3  10   78.24    6.31
   1  -3  10   66.19    5.33
  -1   3 -10   71.13    5.35
   1   3  11   11.32    2.07
   1   3  11   15.38    2.93
   1  -3  11   17.11    2.85
  -1   3 -11   13.63    2.39
   1   3  11   12.50    2.07
   1  -3  11   14.30    2.63
   1   3  12   10.57    2.03
   1  -3  12    9.36    2.21
   1   3  12   10.95    2.65
   1   3  12   10.83    2.11
  -1   3 -12    6.60    1.85
   1  -3  12    8.69    1.98
   1   3  13   71.90    5.56
   1   3  13   78.41    6.03
   1  -3  13   65.69    6.50
  -1   3 -13   74.22    6.35
   1   3  13   87.34    7.41
   1  -3  13   77.09    6.37
   1   3  14    8.03    1.79
   1   3  14    9.23    2.09
  -1   3 -14   12.36    2.56
   1   3  14   11.32    2.98
   1  -3  14   10.99    2.72
   1  -3  14   10.66    2.41
   1   3  15    4.21    1.48
   1  -3  15    2.14    1.30
   1   3  15    3.44    1.30
  -1   3 -15    4.48    1.61
   1  -3  15    5.11    1.70
   1   3  16   16.42    2.75
   1   3  16   20.39    3.24
  -1   3 -16   20.23    3.38
   1  -3  16   18.63    3.50
   1  -3  16   21.45    3.62
  -1   3 -17    0.33    0.24
   1   3  17   -0.78    0.46
  -1   3 -17   -1.18    1.40
   1   3  17    0.21    0.92
   1  -3  17   -0.20    0.96
  -1   3 -18   13.11    1.54
   1   3  18   13.31    2.64
   1  -3  18   15.06    3.26
  -1   3 -18   15.68    3.41
   1   3  18   15.61    3.04
   1   3  19   19.86    3.38
  -1   3 -19   13.62    1.56
   1  -3  19   17.99    3.73
   1   3  19   19.06    3.82
   1   3  20    1.49    0.99
  -1   3 -20    0.45    0.37
   1  -3  20    1.77    1.08
   1   3  20    0.73    1.08
   1   3  21   56.36    5.63
   1  -3  21   50.71    6.71
   1   3  21   56.77    6.60
   1   3  22   15.66    3.09
   1  -3  22   14.02    3.94
   1   3  22   20.24    4.06
   1   3  23    4.62    1.60
   1   3  23    5.95    2.54
   1  -3  23    5.63    2.75
   1   3  24   52.90    5.96
   1   3  24   53.88    7.07
   1  -3  24   51.67    7.37
   1   3  25   11.68    2.68
   1   3  25    9.59    2.73
   1  -3  25    7.09    2.69
   1   3  26    0.82    1.08
   1  -3  26    1.03    1.83
   1   3  26   -0.93    1.13
   1   3  27    0.41    0.80
   1  -3  27    1.97    2.14
   1   3  27   -1.35    1.01
   1   3  28    3.07    1.46
   1   3  28    4.27    2.83
   1  -3  28    1.80    1.88
   1   3  29    0.73    1.40
   1  -3  29    1.54    1.79
   1   3  30   -3.63    2.36
   1  -3  30    2.44    0.81
   1  -3  31   -0.81    1.35
   1   3  31   -0.42    1.07
   1   3  32    6.85    3.02
   1   3  33    1.85    1.05
  -1   4  33   -1.35    2.00
  -1   4  32    3.53    2.70
  -1  -4  31   -1.18    1.62
  -1   4  31   -0.53    0.85
  -1   4  30   -0.45    1.61
  -1  -4  30   -1.87    1.68
  -1   4  29   -0.43    1.21
  -1  -4  29    0.89    1.33
  -1   4  29    1.61    1.74
  -1   4  28    2.29    1.34
  -1   4  28    5.16    2.47
  -1  -4  28    2.57    2.03
  -1   4  27   -0.51    1.24
  -1   4  27   -1.25    1.48
  -1  -4  27    0.16    0.82
  -1   4  26    8.21    2.61
  -1   4  26    6.71    2.68
  -1  -4  26    9.63    3.51
  -1   4  25    8.48    2.37
  -1   4  25    9.00    2.95
  -1  -4  25    6.35    2.77
   1   4 -25    5.56    2.26
  -1   4  24   14.61    3.33
   1   4 -24   11.07    3.52
  -1  -4  24   13.54    3.74
  -1   4  24   18.16    4.10
  -1   4  23    0.80    0.77
  -1   4  23    0.93    0.82
   1   4 -23   -1.26    1.13
  -1  -4  23   -0.39    0.85
  -1   4  22    1.99    1.72
   1   4 -22   -0.16    1.47
  -1  -4  22   -1.92    1.79
  -1   4  22    1.25    2.58
  -1   4  21   19.73    3.60
  -1  -4  21   19.11    3.76
   1   4 -21   19.69    4.04
  -1   4  21   19.13    3.78
  -1   4  20    5.77    2.01
  -1  -4  20    6.70    2.65
   1   4 -20    8.05    2.63
  -1   4  20    7.52    2.10
  -1   4  19   -2.41    1.29
  -1   4  19    0.61    0.55
  -1  -4  19   -0.78    1.22
   1   4 -19   -0.41    0.60
  -1   4  18   -0.09    0.75
   1   4 -18   -0.49    1.44
  -1  -4  18    1.51    0.62
  -1   4  17   12.53    2.69
  -1   4  17   11.85    2.67
   1   4 -17   13.83    2.80
  -1  -4  17   13.01    2.95
  -1   4  16    2.90    1.17
  -1   4  16    3.12    1.07
  -1  -4  16    2.37    0.74
   1   4 -16    1.89    1.01
  -1  -4  16    2.12    1.21
  -1   4  15    8.98    2.08
  -1   4  15   10.50    2.39
   1   4 -15    9.86    2.41
  -1  -4  15    8.32    2.19
  -1  -4  15   11.39    2.60
  -1   4  14    1.76    0.78
  -1   4  14    1.47    1.15
   1   4 -14    2.43    1.39
  -1  -4  14    1.81    1.28
  -1   4  14    1.97    1.60
  -1  -4  14    1.96    1.25
  -1   4  13   26.55    3.75
  -1   4  13   30.13    3.99
  -1  -4  13   27.23    4.01
  -1  -4  13   33.87    4.12
   1   4 -13   28.40    4.09
  -1   4  13   29.33    4.27
  -1   4  12  190.95   10.31
  -1   4  12  164.38    9.52
  -1  -4  12  175.84   10.26
   1   4 -12  163.21    9.75
  -1  -4  12  210.05   10.58
  -1   4  12  208.01   11.27
  -1   4  11    0.51    0.72
  -1   4  11    0.95    0.57
   1   4 -11    0.32    0.22
  -1  -4  11   -0.28    0.83
  -1   4  11    0.77    0.83
  -1  -4  11   -0.45    0.72
   1   4 -11   -0.55    1.17
   1   4 -10  141.26    5.04
  -1   4  10  131.78    8.26
  -1  -4  10  153.28    8.87
  -1  -4  10  156.85    8.38
  -1   4  10  148.95    8.96
   1   4 -10  132.91    7.81
  -1   4   9  133.52    8.27
  -1  -4   9  144.91    8.32
  -1   4   9  135.73    8.10
   1   4  -9  130.24    7.53
  -1  -4   9  145.15    7.61
  -1   4   8   30.45    3.70
  -1  -4   8   32.84    3.69
   1   4  -8   29.44    3.14
  -1   4   8   30.47    3.39
  -1  -4   8   33.03    3.30
  -1  -4   7  112.73    6.68
  -1   4   7  112.95    7.14
  -1  -4   7  108.79    6.03
  -1   4   7  102.51    6.80
   1   4  -7  106.59    6.03
  -1  -4   6   25.81    2.94
  -1   4   6   31.94    3.46
  -1  -4   6   24.57    2.55
   1   4  -6   23.87    2.68
  -1   4   6   32.35    3.30
  -1  -4   5   59.23    4.45
  -1   4   5   71.80    5.14
  -1  -4   5   58.34    3.93
   1   4  -5   63.57    4.00
  -1   4   5   59.51    4.14
  -1  -4   4  186.53    7.63
  -1   4   4  153.19    6.93
  -1  -4   4  178.64    7.09
   1   4  -4  172.54    6.98
  -1  -4   3  659.42   18.07
  -1  -4   3  639.85   17.85
   1   4  -3  661.23   17.79
  -1  -4   2 1401.91   32.37
  -1   4   2 1296.15   30.85
  -1  -4   2 1365.05   33.08
  -1   4   2 1354.43   32.12
   1   4  -2 1284.88   32.43
  -1  -4   1  401.52   10.82
  -1   4   1  396.25   10.65
  -1  -4   1  425.27   12.57
   1   4  -1  396.68   11.82
  -1   4   1  381.02   10.80
  -1  -4   0   22.03    1.40
  -1   4   0   26.25    1.89
   1   4   0   24.31    2.16
  -1   4   0   23.26    1.61
  -1  -4   0   24.57    2.30
   1  -4   1   20.92    2.04
  -1   4  -1   23.04    2.00
  -1   4  -1   26.93    2.66
   1  -4   1   23.23    1.56
   1   4   1   22.35    2.27
  -1   4  -1   21.23    1.40
  -1   4  -2  542.91   14.66
   1  -4   2  470.14   14.40
  -1   4  -2  540.80   15.71
   1   4   2  511.13   15.28
   1  -4   2  499.68   13.00
  -1   4  -2  494.63   12.65
  -1   4  -3    3.79    0.98
   1  -4   3    3.74    1.05
  -1   4  -3    2.73    0.70
   1  -4   3    2.62    0.64
   1   4   3    0.91    0.82
  -1   4  -3    2.27    0.53
  -1   4  -4   82.14    5.18
   1  -4   4   85.00    5.14
  -1   4  -4   90.91    4.77
   1  -4   4   79.93    3.84
   1   4   4   96.30    5.56
  -1   4  -4   87.50    3.96
  -1   4  -5    2.20    0.69
   1  -4   5    1.78    0.52
   1   4   5    1.78    0.35
   1  -4   5    3.07    0.74
  -1   4  -5    2.15    0.67
  -1   4  -6  228.88    8.00
   1   4   6  197.43    6.73
   1  -4   6  242.53   10.07
   1  -4   6  227.90    8.23
  -1   4  -6  238.85    8.47
  -1   4  -7  190.29    6.83
   1  -4   7  199.33    9.55
   1   4   7  157.43    6.29
  -1   4  -7  186.74    7.82
   1  -4   7  178.11    7.58
  -1   4  -8   57.98    3.17
   1  -4   8   47.63    5.03
   1   4   8   48.83    3.38
  -1   4  -8   61.57    4.39
   1  -4   8   61.03    4.30
  -1   4  -9   32.48    2.17
   1   4   9   33.01    3.79
   1  -4   9   30.61    3.89
   1   4   9   28.25    3.75
   1   4   9   31.29    2.81
  -1   4  -9   33.24    3.38
   1  -4   9   36.42    3.48
   1   4  10    7.01    1.91
   1   4  10    7.27    1.39
  -1   4 -10    6.14    1.62
   1   4  10    5.63    1.99
   1  -4  10    7.21    2.00
   1  -4  10    8.47    1.79
   1   4  11   77.22    6.01
   1  -4  11   86.96    7.09
   1   4  11   79.58    5.41
   1  -4  11   80.66    5.85
   1   4  11   98.21    7.51
  -1   4 -11   74.40    5.79
   1   4  12   35.63    4.31
   1   4  12   40.43    3.86
   1  -4  12   39.68    4.98
   1   4  12   39.94    5.10
   1  -4  12   38.01    4.13
  -1   4 -12   40.47    4.61
   1   4  13   19.89    3.35
  -1   4 -13   22.60    3.33
   1  -4  13   16.35    3.65
   1   4  13   16.06    3.68
   1   4  13   21.51    2.96
   1  -4  13   21.88    3.22
   1   4  14    4.91    1.58
   1   4  14    6.64    1.85
   1  -4  14    3.79    1.71
  -1   4 -14    5.85    1.86
   1  -4  14    6.32    1.66
   1   4  15    5.63    1.82
  -1   4 -15    4.89    1.78
   1   4  15    6.68    1.78
   1  -4  15    4.02    1.63
   1  -4  15    7.06    1.89
   1   4  16    0.48    0.52
   1  -4  16    2.55    1.51
  -1   4 -16    1.22    1.38
   1   4  16    0.36    0.65
   1  -4  16    1.07    0.61
   1   4  17   11.30    2.47
  -1   4 -17   11.18    2.76
   1  -4  17    6.96    2.36
   1   4  17   11.98    2.77
   1   4  18    7.73    2.14
  -1   4 -18    6.89    2.18
   1   4  18   11.04    2.61
   1  -4  18    8.91    2.63
   1   4  19    0.01    0.78
   1   4  19    1.18    1.20
  -1   4 -19    2.75    1.08
   1  -4  19    0.21    0.87
   1   4  19   -0.55    1.16
  -1   4 -20    1.67    0.55
   1   4  20    5.62    1.94
   1   4  20    5.46    1.80
   1  -4  20    3.20    1.95
   1   4  20    3.73    1.74
   1   4  21   27.69    4.66
   1   4  21   33.08    5.15
   1  -4  21   25.63    4.82
   1   4  22    0.53    0.74
   1   4  22    0.89    1.39
   1  -4  22    1.51    1.51
   1   4  23    1.78    1.96
   1   4  23   -0.05    1.59
   1  -4  23    1.23    2.18
   1   4  24    5.23    2.27
   1  -4  24    0.27    1.03
   1   4  24    4.51    2.07
   1   4  25    9.50    2.69
   1   4  25    7.86    2.93
   1  -4  25    4.80    2.01
   1   4  26   16.33    3.52
   1  -4  26    8.37    2.93
   1   4  26   15.91    3.85
   1   4  27    7.67    2.33
   1   4  27    4.86    2.58
   1  -4  27    1.01    1.29
   1   4  28    6.14    2.50
   1   4  28    4.15    2.26
   1  -4  28    4.81    2.54
   1   4  29    0.28    1.41
   1  -4  29    2.13    1.79
   1  -4  30   -1.13    1.76
   1   4  30    1.39    1.61
   1   4  31    2.43    1.77
   1   4  32   -1.80    2.01
   1   4  33   -1.96    1.84
  -1   5  32    3.35    2.55
  -1   5  31    1.94    1.32
  -1  -5  30   -1.41    2.23
  -1   5  30   -0.32    1.25
  -1   5  29   -0.37    1.02
  -1  -5  29    3.02    2.37
  -1   5  29    5.07    2.37
  -1   5  28    3.33    1.88
  -1  -5  28    1.20    0.97
  -1   5  28    4.05    2.35
  -1   5  27    2.73    1.69
  -1   5  27    0.98    1.97
  -1  -5  27    0.28    0.95
  -1   5  26    9.62    2.95
  -1   5  26   12.32    3.44
  -1  -5  26    6.50    2.85
  -1   5  25   20.25    4.20
  -1   5  25   22.20    4.79
   1   5 -25   16.74    4.29
  -1  -5  25   15.02    4.65
  -1   5  24    1.43    1.77
  -1  -5  24    2.70    1.93
  -1   5  24    3.95    1.95
   1   5 -24    1.47    1.36
  -1   5  23    8.90    2.66
  -1   5  23    7.92    2.84
   1   5 -23    4.90    2.08
  -1  -5  23    6.10    2.71
  -1   5  22    5.54    2.06
  -1   5  22    5.30    1.96
  -1  -5  22    2.49    1.47
   1   5 -22    3.53    2.07
  -1   5  21   31.18    4.86
  -1   5  21   26.16    4.45
  -1  -5  21   20.76    4.87
   1   5 -21   28.30    5.07
  -1   5  20    2.24    1.70
  -1  -5  20   -0.70    1.47
  -1   5  20    2.92    2.22
   1   5 -20    0.61    1.19
  -1   5  19    2.36    1.42
  -1   5  19    2.00    1.31
   1   5 -19    2.58    1.92
  -1   5  19    2.83    1.49
  -1  -5  19    2.51    1.95
  -1   5  18   40.35    5.33
  -1   5  18   46.97    5.81
  -1  -5  18   38.29    5.73
  -1   5  18   47.42    5.56
   1   5 -18   40.99    5.81
  -1   5  17   47.11    5.95
  -1   5  17   41.45    5.17
  -1  -5  17   45.34    5.94
   1   5 -17   50.54    6.14
  -1   5  16   68.68    6.72
  -1   5  16   72.52    7.13
  -1  -5  16   73.89    7.16
   1   5 -16   67.70    7.00
  -1   5  15   34.91    4.61
  -1   5  15   36.17    4.91
  -1  -5  15   34.12    4.83
   1   5 -15   32.49    4.53
  -1  -5  15   34.53    4.46
  -1   5  14   82.82    7.56
  -1   5  14   70.30    6.56
  -1  -5  14   77.45    7.10
   1   5 -14   81.16    7.11
  -1  -5  14   78.29    6.71
   1   5 -13    5.34    0.75
  -1   5  13    3.53    1.81
  -1   5  13    4.09    1.52
  -1  -5  13    5.37    1.81
  -1   5  13    3.68    1.47
  -1  -5  13    5.43    1.98
   1   5 -13    4.55    1.75
  -1   5  12    5.54    1.71
  -1   5  12    5.44    1.63
   1   5 -12    6.28    0.92
  -1   5  12    5.97    1.69
  -1  -5  12    4.82    1.56
   1   5 -12    7.06    1.88
  -1  -5  12    5.41    1.64
   1   5 -11   83.94    4.17
  -1   5  11   78.34    6.89
  -1   5  11   97.53    7.82
  -1  -5  11   90.62    7.24
   1   5 -11   92.56    6.81
  -1  -5  11   89.99    6.48
  -1   5  11   96.16    7.47
  -1  -5  10  161.46    9.46
   1   5 -10  154.74    6.33
  -1   5  10  146.80    9.67
  -1   5  10  134.28    9.02
  -1  -5  10  164.87    8.63
  -1   5  10  154.50    9.38
   1   5 -10  179.52    9.21
  -1   5   9   -0.06    0.85
  -1  -5   9    0.37    0.80
  -1   5   9    0.29    0.80
   1   5  -9   -0.36    0.95
  -1  -5   9    0.01    0.45
  -1  -5   8   33.40    3.86
  -1   5   8   29.95    3.96
  -1  -5   8   36.45    3.52
  -1   5   8   31.93    3.68
   1   5  -8   30.76    3.40
  -1  -5   7   80.86    5.82
  -1   5   7   71.62    6.18
  -1  -5   7   74.89    4.97
   1   5  -7   81.32    5.22
  -1   5   7   71.30    5.37
  -1  -5   6   26.24    3.02
  -1   5   6   20.89    3.19
  -1  -5   6   25.19    2.70
   1   5  -6   22.12    2.57
  -1   5   6   23.57    2.72
  -1  -5   5   25.96    2.87
  -1  -5   5   23.23    2.50
   1   5  -5   21.60    2.50
  -1   5   5   18.81    2.56
  -1  -5   4   51.31    3.85
  -1  -5   4   46.61    3.68
   1   5  -4   49.44    3.50
  -1  -5   3  109.19    5.24
  -1   5   3   92.12    3.72
  -1  -5   3  102.78    5.52
  -1   5   3   98.03    5.21
   1   5  -3  101.89    5.25
  -1  -5   2  447.24   12.52
  -1   5   2  391.66   11.11
  -1   5   2  438.28   12.75
   1   5  -2  437.45   13.22
  -1  -5   2  457.79   13.79
  -1   5   1  182.36    6.14
  -1  -5   1  167.15    6.05
  -1  -5   1  184.45    7.67
   1   5  -1  170.65    7.17
  -1   5   1  185.02    6.49
  -1   5   0  411.48   11.64
   1   5   0  377.95   12.40
  -1   5   0  389.80   11.01
  -1  -5   0  393.07   12.99
  -1   5  -1  310.86    9.69
  -1   5  -1  323.11   12.11
  -1   5  -1  260.93    8.18
   1   5   1  280.79   10.31
  -1   5  -2   21.78    2.20
   1  -5   2   20.90    2.24
  -1   5  -2   23.16    2.78
   1   5   2   24.69    2.73
   1  -5   2   19.92    1.70
  -1   5  -2   20.36    1.64
   1  -5   3  359.92   12.30
  -1   5  -3  388.40   13.37
   1  -5   3  355.25   10.69
   1   5   3  363.32   13.04
  -1   5  -3  371.02   10.36
   1  -5   4  141.84    7.04
  -1   5  -4  152.71    7.31
   1  -5   4  132.97    5.55
   1   5   4  127.88    7.29
  -1   5  -4  148.76    5.57
   1  -5   5   55.63    4.55
  -1   5  -5   58.11    4.16
   1   5   5   48.76    4.63
   1  -5   5   46.13    3.16
  -1   5  -5   50.96    3.26
   1  -5   6   32.26    3.59
  -1   5  -6   35.49    3.02
   1  -5   6   31.90    2.67
  -1   5  -6   33.60    2.83
  -1   5  -7    1.49    0.65
   1   5   7    1.09    0.40
   1  -5   7    1.12    0.90
   1  -5   7    1.44    0.71
  -1   5  -7    1.25    0.46
  -1   5  -8  540.22   15.78
   1   5   8  510.86   14.46
   1  -5   8  478.99   18.22
   1  -5   8  554.36   16.77
  -1   5  -8  551.44   16.89
  -1   5  -9   11.50    1.51
  -1   5  -9   10.49    1.89
   1   5   9    8.87    1.34
   1  -5   9   10.07    2.43
   1  -5   9   11.20    1.85
   1   5  10   -0.97    1.44
  -1   5 -10   -0.25    0.47
   1   5  10    0.53    0.78
   1   5  10    0.17    0.36
  -1   5 -10   -0.06    0.58
   1  -5  10    0.81    0.75
   1  -5  10    0.15    0.38
  -1   5 -11   27.25    2.14
   1   5  11   24.46    4.11
   1   5  11   24.78    2.82
   1  -5  11   23.39    3.76
   1  -5  11   26.47    3.40
   1   5  11   31.28    4.28
  -1   5 -11   24.46    3.34
   1   5  12    0.01    0.70
   1   5  12    1.12    0.57
  -1   5 -12    2.07    1.32
   1  -5  12    3.08    1.17
   1   5  12    0.98    0.47
   1  -5  12    2.47    1.09
   1   5  13    2.20    1.36
  -1   5 -13    2.94    1.44
   1   5  13   -0.08    1.02
   1   5  13    1.43    0.48
   1  -5  13    1.09    0.99
   1  -5  13    1.13    0.79
   1   5  14   -0.39    1.22
   1   5  14   -1.36    0.82
  -1   5 -14   -0.06    0.88
   1  -5  14   -1.36    1.07
   1  -5  14    1.68    1.24
   1   5  15   43.15    5.29
   1  -5  15   50.49    6.18
   1   5  15   44.56    4.73
   1  -5  15   54.35    5.62
  -1   5 -15   46.70    5.29
   1   5  16   47.08    5.54
   1  -5  16   50.84    6.27
   1   5  16   57.48    5.45
   1  -5  16   54.12    5.80
  -1   5 -16   53.30    5.78
   1   5  17    8.63    2.24
   1   5  17   10.28    2.51
   1  -5  17   11.53    2.84
  -1   5 -17   10.38    2.64
   1   5  18   -0.19    0.83
   1  -5  18   -0.63    1.57
  -1   5 -18    2.79    1.38
   1   5  18    0.21    0.76
   1   5  19    7.99    2.75
   1   5  19    5.51    1.78
   1  -5  19    6.57    2.33
   1   5  19    7.66    2.10
  -1   5 -19    6.95    2.35
   1   5  20    4.67    1.85
   1   5  20    4.67    2.01
   1   5  20    7.94    2.39
   1  -5  20    6.47    2.25
   1   5  21    3.82    1.58
   1   5  21    5.21    1.84
   1  -5  21    3.45    1.76
   1   5  21    5.19    2.07
   1   5  22    3.64    1.75
   1   5  22    1.56    1.38
   1  -5  22    3.19    1.61
   1   5  23    3.39    1.83
   1   5  23    4.01    1.75
   1  -5  23    1.81    1.62
   1   5  24    0.32    0.81
   1  -5  24   -1.63    1.31
   1   5  24    0.28    1.16
   1   5  25    6.82    2.62
   1   5  25    2.32    1.66
   1  -5  25    3.04    2.30
   1   5  26   11.20    3.37
   1   5  26    9.38    3.35
   1  -5  26    8.69    3.03
   1   5  27   -1.16    1.78
   1   5  27   -1.30    1.00
   1  -5  27    4.06    2.67
   1   5  28    7.03    2.58
   1   5  28    6.85    2.91
   1  -5  28    6.23    3.04
   1   5  29    0.13    1.04
   1   5  29   -3.15    1.84
   1  -5  29   -2.11    1.90
   1  -5  30   -4.15    2.49
   1   5  30    0.75    1.54
   1   5  31    2.66    1.83
   1   5  32   -0.57    1.46
  -1   6  30   -0.67    1.54
  -1   6  29   -0.86    1.47
  -1  -6  29    1.13    1.43
  -1   6  29    0.43    0.77
  -1   6  28    2.85    1.88
  -1  -6  28    0.07    1.01
  -1   6  28    6.50    2.98
  -1   6  27   -1.81    1.84
  -1  -6  27    0.51    1.04
  -1   6  27    1.47    1.88
  -1   6  26   10.48    3.37
  -1  -6  26    5.25    2.88
  -1   6  26    7.55    2.88
  -1   6  25    8.86    2.82
  -1   6  25    5.37    1.99
  -1  -6  25    7.90    3.38
   1   6 -25    6.89    2.55
  -1   6  24    3.66    1.87
   1   6 -24   -1.93    1.64
  -1  -6  24    3.11    1.80
  -1   6  24    2.30    1.52
  -1   6  23    2.84    1.70
  -1  -6  23    2.12    1.42
  -1   6  23    5.27    2.07
   1   6 -23    6.53    2.52
  -1   6  22    2.81    2.11
   1   6 -22    0.64    0.83
  -1  -6  22    1.56    1.66
  -1   6  22    3.16    1.67
  -1   6  21   28.82    4.95
  -1   6  21   28.85    4.56
   1   6 -21   25.09    4.89
  -1  -6  21   19.69    4.52
  -1   6  20   19.55    3.93
  -1   6  20   23.09    4.38
  -1   6  20   26.72    4.42
  -1  -6  20   28.16    5.20
   1   6 -20   25.20    4.55
  -1   6  19    1.53    2.86
  -1   6  19   -0.28    0.81
   1   6 -19    0.80    0.91
  -1   6  19   -0.16    1.26
  -1  -6  19   -0.11    1.38
  -1   6  18    0.92    2.32
  -1   6  18   -0.68    1.43
  -1  -6  18   -0.03    0.68
   1   6 -18    1.48    1.46
  -1   6  18   -0.56    0.54
  -1   6  17   77.31    8.04
  -1   6  17   60.08    6.72
  -1   6  17   74.47    6.46
  -1  -6  17   67.40    7.45
   1   6 -17   68.18    6.90
  -1   6  16   15.52    3.80
  -1   6  16   15.00    3.19
   1   6 -16   13.82    3.12
  -1   6  16   15.48    2.73
  -1  -6  16   14.67    3.37
  -1   6  15    6.82    2.32
  -1   6  15    7.17    2.39
   1   6 -15    6.44    2.10
  -1  -6  15    7.18    2.38
  -1  -6  15    5.44    1.75
   1   6 -14    0.66    0.31
  -1   6  14    0.58    0.58
  -1   6  14   -0.30    0.61
  -1  -6  14   -0.65    0.92
   1   6 -14   -0.14    0.46
  -1  -6  14   -0.38    0.72
   1   6 -13    1.22    0.66
  -1   6  13    1.54    0.89
  -1   6  13    0.76    0.90
  -1   6  13    1.67    0.60
  -1  -6  13    2.03    1.02
  -1  -6  13    2.19    0.98
   1   6 -13    2.31    1.17
  -1  -6  12   30.86    4.34
  -1   6  12   23.17    3.98
   1   6 -12   32.40    2.81
  -1   6  12   31.37    4.62
  -1  -6  12   29.59    3.71
   1   6 -12   32.48    4.12
  -1   6  12   28.86    4.34
  -1  -6  11   47.29    5.30
   1   6 -11   54.28    3.92
  -1   6  11   58.14    6.23
  -1   6  11   58.10    6.19
  -1  -6  11   55.59    4.96
  -1   6  11   63.55    6.13
   1   6 -11   47.54    4.83
  -1  -6  10   32.72    4.43
  -1   6  10   26.11    4.48
  -1   6  10   35.89    4.99
   1   6 -10   31.01    3.02
  -1  -6  10   32.53    3.63
   1   6 -10   29.88    3.62
  -1   6  10   30.47    4.05
  -1   6   9    8.79    2.74
  -1   6   9   12.34    3.07
   1   6  -9   11.28    1.82
  -1  -6   9   11.54    2.27
  -1   6   9    8.96    2.04
   1   6  -9    8.55    1.78
  -1  -6   9   10.38    1.89
  -1  -6   8   -0.17    0.91
  -1   6   8    0.04    0.70
  -1   6   8    1.11    1.53
  -1   6   8    0.98    0.82
  -1  -6   8    0.55    0.60
   1   6  -8    0.72    0.72
  -1  -6   7   26.61    3.40
  -1   6   7   21.80    3.70
  -1  -6   7   28.79    3.02
   1   6  -7   27.38    3.12
  -1   6   7   24.94    3.15
  -1   6   6    1.41    0.91
  -1  -6   6    2.41    0.98
  -1   6   6    3.85    1.73
  -1  -6   6    2.71    0.84
   1   6  -6    3.15    1.08
  -1  -6   5    4.94    1.28
  -1   6   5    3.27    1.10
  -1   6   5    3.77    0.57
  -1  -6   5    3.04    0.81
  -1   6   5    3.28    1.07
   1   6  -5    4.67    1.19
  -1   6   4    3.13    0.51
  -1  -6   4    4.90    1.10
  -1  -6   4    6.91    1.42
  -1   6   4    2.45    0.63
   1   6  -4    6.02    1.26
  -1   6   3  282.70    8.62
  -1  -6   3  340.09   11.23
   1   6  -3  373.79   11.99
  -1   6   3  346.91   11.52
  -1  -6   3  367.03   12.11
  -1   6   2   32.94    2.09
  -1  -6   2   36.08    2.64
   1   6  -2   34.77    3.08
  -1   6   2   34.95    2.91
  -1  -6   2   36.78    3.26
  -1  -6   1   45.55    2.72
  -1   6   1   39.90    2.62
  -1  -6   1   45.09    3.63
   1   6  -1   40.83    3.34
  -1   6   1   40.33    2.88
  -1   6   1   43.85    4.52
  -1   6   0    7.22    1.34
  -1   6   0   10.88    2.15
  -1   6   0    8.27    1.15
   1   6   0    7.21    1.30
  -1   6  -1   71.11    5.54
   1   6   1   67.76    4.51
  -1   6  -1   63.23    3.40
  -1   6  -2   36.43    3.79
   1   6   2   32.94    3.32
  -1   6  -2   35.26    2.35
   1  -6   3   51.67    4.04
  -1   6  -3   53.65    4.59
   1   6   3   51.35    4.22
   1  -6   3   51.63    3.23
  -1   6  -3   52.98    2.98
   1  -6   4   33.91    3.39
  -1   6  -4   36.30    3.69
   1  -6   4   33.16    2.64
   1   6   4   27.32    3.31
  -1   6  -4   34.72    2.40
   1  -6   5    3.21    0.96
  -1   6  -5    4.80    1.27
   1  -6   5    3.77    0.99
   1   6   5    3.81    1.15
  -1   6  -5    3.36    0.91
   1  -6   6    0.73    0.45
  -1   6  -6   -1.22    0.74
   1  -6   6    0.19    0.23
   1   6   6    1.36    0.71
  -1   6  -6   -0.09    0.56
   1  -6   7   24.32    3.27
  -1   6  -7   22.76    2.80
   1   6   7   20.09    3.00
   1  -6   7   20.59    2.31
  -1   6  -7   21.77    2.36
  -1   6  -8    3.05    1.17
   1  -6   8    3.18    1.24
   1   6   8    2.96    0.56
  -1   6  -8    3.34    1.19
   1  -6   8    3.18    1.11
   1  -6   9  152.75    9.44
   1   6   9  152.69    5.87
  -1   6  -9  172.35    7.71
   1  -6   9  164.74    7.90
  -1   6  -9  148.18    7.86
  -1   6 -10    0.09    0.33
   1   6  10    0.17    0.53
  -1   6 -10    0.48    0.60
   1   6  10    0.42    0.40
   1  -6  10   -0.03    0.77
   1   6  10    0.15    1.00
   1  -6  10    0.01    0.41
  -1   6 -11    0.57    0.49
   1   6  11    1.22    1.18
   1  -6  11    1.12    1.02
   1   6  11    0.88    0.71
   1   6  11    1.09    1.37
  -1   6 -11   -0.55    0.96
   1  -6  11    1.16    0.78
  -1   6 -12   38.16    2.95
   1   6  12   29.72    4.80
   1  -6  12   26.90    4.24
   1   6  12   36.18    3.35
   1  -6  12   37.65    4.02
  -1   6 -12   32.00    3.81
   1   6  12   39.40    5.16
   1   6  13   12.31    3.19
   1   6  13   11.17    2.08
   1  -6  13   10.88    2.82
  -1   6 -13   12.14    2.55
   1  -6  13   12.39    2.40
   1   6  14    1.98    1.64
   1   6  14    3.43    1.27
   1  -6  14    2.33    1.51
  -1   6 -14    4.00    1.55
   1  -6  14    2.25    0.93
   1   6  15   11.76    2.90
   1   6  15   12.08    2.36
   1  -6  15    8.69    2.34
  -1   6 -15   10.38    2.27
   1  -6  15   11.05    2.51
   1   6  16   -0.52    1.39
  -1   6 -16    1.22    0.59
   1  -6  16    1.41    1.00
   1   6  16    2.21    1.00
   1  -6  16    0.94    0.91
   1   6  17    8.74    2.57
   1  -6  17    8.80    2.55
  -1   6 -17    9.20    2.34
   1   6  17   11.79    2.66
   1   6  18   15.94    3.71
   1   6  18   15.03    3.39
  -1   6 -18   17.74    3.75
   1  -6  18   18.19    4.09
   1   6  18   18.64    3.45
   1   6  19   31.45    5.01
   1   6  19   40.18    6.00
   1   6  19   42.54    5.21
   1  -6  19   35.75    5.78
  -1   6 -19   39.63    5.59
   1   6  20   26.76    4.81
   1   6  20   23.68    4.39
   1  -6  20   23.25    4.67
   1   6  20   29.63    4.54
   1   6  21   -0.92    1.32
   1   6  21    0.47    1.17
   1   6  21   -0.41    1.35
   1  -6  21    1.92    1.67
   1   6  22   17.13    4.20
   1   6  22   10.78    2.87
   1   6  22   14.48    3.38
   1  -6  22   11.24    3.23
   1   6  23    1.20    1.37
   1   6  23   -1.52    1.84
   1   6  23   -1.17    1.41
   1  -6  23    0.42    1.54
   1   6  24    2.09    2.09
   1   6  24    0.84    1.07
   1  -6  24    1.97    1.33
   1   6  25    0.23    1.30
   1  -6  25    0.84    1.03
   1   6  25   -0.73    1.09
   1   6  26   -0.37    1.04
   1  -6  26    1.66    1.44
   1   6  26    1.22    1.25
   1   6  27   14.83    3.81
   1   6  27   11.97    3.56
   1  -6  27    9.99    4.30
   1   6  28    0.22    1.26
   1  -6  28   -1.14    1.78
   1   6  28    1.55    1.83
   1   6  29    1.06    0.79
   1  -6  29    1.71    0.87
   1   6  30    3.26    2.02
  -1   7  30    0.61    1.11
  -1   7  29   -3.74    2.75
  -1   7  28    2.97    2.42
  -1  -7  28    0.66    1.29
  -1   7  27   -2.35    2.04
  -1  -7  27   -0.37    1.36
  -1   7  26    7.66    3.28
  -1  -7  26    0.88    0.96
  -1   7  25   -0.25    0.87
  -1  -7  25    0.88    1.20
  -1   7  24    2.38    2.06
  -1  -7  24   -0.89    0.78
  -1   7  24   -0.71    0.68
   1   7 -24    1.63    1.66
  -1   7  23    0.82    1.93
  -1   7  23   -0.69    0.68
  -1  -7  23   -0.64    1.26
   1   7 -23    0.87    1.18
  -1   7  22    2.11    1.55
   1   7 -22   -1.13    1.01
  -1  -7  22    0.72    1.17
  -1   7  22    3.10    2.11
  -1   7  21    1.50    1.76
  -1   7  21   -1.36    1.50
  -1   7  21    0.36    0.85
  -1  -7  21   -4.30    2.12
   1   7 -21    0.29    1.47
  -1   7  20   11.07    2.89
  -1   7  20   17.21    4.29
   1   7 -20   12.99    3.44
  -1   7  20   19.16    3.59
  -1  -7  20    7.82    3.00
  -1   7  19   -2.49    2.13
  -1   7  19    0.12    1.26
  -1   7  19    0.05    0.65
   1   7 -19   -0.53    1.06
  -1  -7  19    0.63    1.12
  -1   7  18   13.91    3.46
  -1   7  18   13.99    3.74
   1   7 -18   13.52    3.14
  -1  -7  18    9.15    2.90
  -1   7  18   14.59    2.79
  -1   7  17    0.34    1.36
  -1   7  17   -0.51    1.05
  -1   7  17    1.37    0.77
   1   7 -17   -0.83    1.14
  -1  -7  17    0.07    1.28
  -1   7  16   15.10    3.47
  -1   7  16   11.55    3.19
  -1  -7  16    8.58    2.66
  -1   7  16    9.41    1.87
   1   7 -16    8.14    2.49
  -1   7  15    3.66    1.65
   1   7 -15    4.83    1.01
  -1   7  15    2.00    1.07
   1   7 -15    3.12    1.34
  -1  -7  15    5.31    1.89
  -1   7  15    3.10    1.21
  -1  -7  15    4.66    1.65
  -1   7  14    2.40    1.60
  -1   7  14    5.88    2.10
   1   7 -14    4.65    1.14
  -1   7  14    5.08    1.66
  -1  -7  14    3.94    1.98
  -1  -7  14    4.56    1.49
   1   7 -14    3.30    1.54
   1   7 -13    3.71    1.14
  -1   7  13    3.34    1.84
  -1   7  13    2.91    1.67
  -1  -7  13    2.91    1.32
  -1   7  13    4.07    1.12
   1   7 -13    3.06    1.53
  -1  -7  13    2.87    0.94
  -1   7  12    0.66    1.21
   1   7 -12    2.60    0.91
  -1   7  12    5.31    2.03
  -1  -7  12    1.36    0.77
  -1   7  12    2.34    1.00
  -1   7  12    3.90    1.83
   1   7 -12    1.83    1.23
  -1  -7  12    1.55    0.79
  -1   7  11   17.34    3.28
  -1  -7  11   16.08    3.24
  -1   7  11   12.64    3.11
   1   7 -11    9.33    1.99
  -1   7  11   16.72    3.62
  -1  -7  11   15.25    2.56
   1   7 -11   11.56    2.34
  -1  -7  10    3.58    1.68
  -1   7  10    3.99    1.44
  -1   7  10    2.59    1.61
   1   7 -10    3.48    1.36
  -1   7  10    4.70    1.69
  -1  -7  10    2.98    1.17
   1   7 -10    2.66    1.12
  -1  -7   9   42.15    4.73
  -1   7   9   44.20    6.11
   1   7  -9   41.66    3.96
  -1   7   9   41.94    5.50
  -1  -7   9   40.86    3.99
   1   7  -9   41.11    4.18
  -1   7   9   42.32    4.84
  -1   7   8    7.65    1.90
  -1  -7   8    7.68    1.91
  -1   7   8    9.79    2.98
  -1   7   8    7.19    2.42
   1   7  -8   11.02    2.01
  -1  -7   8    8.57    1.69
   1   7  -8    9.36    1.81
  -1   7   7    2.89    1.50
  -1  -7   7    4.44    1.38
  -1   7   7    4.12    0.59
  -1   7   7    1.45    1.39
  -1   7   7    2.76    1.55
  -1  -7   7    3.55    1.29
  -1   7   7    2.99    1.25
   1   7  -7    4.16    1.36
  -1  -7   6   31.02    3.49
  -1   7   6   24.54    4.10
  -1   7   6   31.67    4.58
  -1  -7   6   26.86    3.03
  -1   7   6   25.32    3.39
  -1   7   6   25.73    3.33
   1   7  -6   29.12    3.17
  -1  -7   5   31.55    3.31
  -1   7   5   30.48    4.44
  -1   7   5   29.79    3.42
  -1  -7   5   32.91    3.32
  -1   7   5   29.86    3.49
   1   7  -5   35.88    3.42
  -1  -7   4   74.64    4.76
  -1   7   4   74.25    6.75
  -1  -7   4   67.49    4.95
  -1   7   4   65.71    4.82
   1   7  -4   75.99    5.01
  -1   7   4   52.21    4.67
  -1  -7   3   12.24    1.81
  -1   7   3   11.30    2.65
  -1   7   3   12.46    1.89
  -1  -7   3   10.42    1.84
   1   7  -3   11.15    1.81
  -1  -7   2   37.39    2.85
  -1   7   2   31.87    4.26
  -1   7   2   31.44    2.88
  -1  -7   2   42.52    3.65
   1   7  -2   42.67    3.59
  -1   7   1    0.21    0.70
   1   7  -1    0.12    0.38
  -1   7   1    0.50    0.62
  -1   7   0   25.57    3.57
   1   7   0   22.52    2.66
  -1   7   0   21.83    2.07
  -1   7  -1    0.48    0.71
   1   7   1    1.61    0.90
  -1   7  -1   -0.35    0.20
  -1   7  -2  138.46    8.38
   1   7   2  132.47    7.19
  -1   7  -2   92.39    4.48
  -1   7  -3    0.94    0.91
   1   7   3    0.86    0.99
  -1   7  -3    0.15    0.41
   1  -7   4   86.37    5.75
  -1   7  -4   84.15    6.38
   1  -7   4   90.05    4.61
   1   7   4   83.83    6.23
  -1   7  -4   81.74    4.04
   1  -7   5    2.15    0.91
  -1   7  -5    3.44    1.28
   1   7   5    3.38    1.40
   1  -7   5    3.89    1.00
  -1   7  -5    1.74    0.64
   1  -7   6    4.39    1.27
  -1   7  -6    2.16    0.94
   1   7   6    4.69    1.57
   1  -7   6    4.42    1.06
  -1   7  -6    4.13    0.91
   1  -7   7   20.73    3.17
  -1   7  -7   20.22    2.95
   1  -7   7   20.90    2.35
   1   7   7   18.48    3.17
  -1   7  -7   17.91    2.20
   1  -7   8   37.38    4.41
  -1   7  -8   37.06    3.87
   1  -7   8   34.87    3.25
   1   7   8   33.34    4.50
  -1   7  -8   33.47    3.27
   1   7   9    3.42    2.04
   1  -7   9    4.52    1.57
  -1   7  -9    4.75    1.39
   1   7   9    2.32    1.41
   1  -7   9    4.85    1.23
  -1   7  -9    4.86    1.31
   1   7  10   -0.32    0.19
  -1   7 -10    1.58    0.96
   1  -7  10   -0.91    0.87
   1   7  10   -0.29    1.08
   1   7  10   -0.02    1.03
  -1   7 -10    0.94    0.84
   1  -7  10   -0.65    0.52
  -1   7 -11    8.84    1.71
   1   7  11    9.65    2.69
   1   7  11    9.21    2.58
  -1   7 -11    6.95    1.60
   1   7  11    7.99    1.10
   1  -7  11    6.70    2.37
   1  -7  11    9.52    1.91
   1   7  12    0.46    0.88
  -1   7 -12    0.48    0.46
  -1   7 -12    1.60    1.25
   1   7  12    0.68    0.40
   1  -7  12   -0.72    0.98
   1  -7  12    0.52    0.34
   1   7  13   25.63    2.72
   1  -7  13   25.56    4.16
  -1   7 -13   28.38    2.78
   1   7  13   22.15    4.31
   1  -7  13   28.23    3.55
  -1   7 -13   24.31    3.55
   1  -7  14   28.92    4.90
   1   7  14   26.03    3.01
   1   7  14   19.81    3.93
   1  -7  14   27.99    3.65
  -1   7 -14   24.82    3.83
   1   7  15    8.75    2.86
   1   7  15    6.25    1.56
   1  -7  15    5.70    2.24
  -1   7 -15    7.57    2.07
   1  -7  15    6.42    1.73
   1   7  16   24.54    4.31
   1   7  16   22.94    3.13
   1  -7  16   19.37    4.05
  -1   7 -16   19.05    3.44
   1  -7  16   12.53    3.04
   1   7  17    0.91    0.98
   1   7  17   -0.13    1.16
   1  -7  17    0.24    0.90
   1   7  17    0.14    0.54
  -1   7 -17   -0.92    1.13
   1   7  18   -0.04    0.72
   1   7  18    2.29    1.46
   1   7  18    2.30    1.42
   1  -7  18   -0.15    0.96
  -1   7 -18    0.64    1.51
   1   7  19   15.16    3.84
   1   7  19   12.68    3.48
   1   7  19   14.99    2.95
   1  -7  19   13.74    3.68
   1   7  20    4.25    2.10
   1   7  20    6.81    2.62
   1  -7  20    6.36    2.34
   1   7  20    8.78    2.40
   1   7  21    0.71    1.43
   1   7  21    1.66    1.63
   1   7  21    1.80    1.09
   1  -7  21    2.89    1.63
   1   7  22   -0.31    1.17
   1   7  22    1.78    1.31
   1   7  22    0.14    0.73
   1  -7  22   -2.02    1.47
   1   7  23    1.54    1.37
   1   7  23    0.54    0.85
   1  -7  23    0.28    1.11
   1   7  23    0.40    0.83
   1   7  24    4.99    3.00
   1   7  24    0.62    0.78
   1  -7  24    5.43    3.27
   1   7  25   -1.54    1.62
   1  -7  25    0.49    0.94
   1   7  26    2.70    2.39
   1  -7  26    0.95    1.18
   1   7  27   -0.48    1.10
   1  -7  27    0.13    1.30
   1   7  28    3.93    2.33
   1  -7  28   -0.27    1.88
   1   7  29    0.13    1.38
   1   7  30   -1.82    1.28
  -1   8  30   -2.04    2.40
  -1   8  29   -1.12    1.14
  -1   8  28    1.43    1.99
  -1   8  27   -0.78    1.46
  -1  -8  27   -4.74    2.53
  -1   8  26    1.69    2.04
  -1  -8  26    0.27    1.61
  -1   8  25    3.19    2.38
  -1  -8  25   -0.82    0.93
  -1   8  24   -0.16    1.32
  -1  -8  24    1.51    2.03
   1   8 -24   -0.75    1.28
  -1   8  23   -0.88    0.90
   1   8 -23    0.56    1.32
  -1  -8  23   -1.34    2.06
  -1   8  22   -0.30    2.03
  -1   8  22    2.31    1.81
  -1  -8  22   -2.81    2.01
   1   8 -22   -0.72    0.63
  -1   8  21    0.81    1.79
  -1   8  21   -0.12    0.76
   1   8 -21   -0.78    1.10
  -1  -8  21   -1.62    2.09
  -1   8  20    6.23    2.82
  -1   8  20    6.06    2.41
   1   8 -20    6.92    2.67
  -1  -8  20    5.05    2.50
  -1   8  19   -0.64    0.84
  -1   8  19   -2.82    2.03
   1   8 -19   -0.46    0.69
  -1  -8  19    0.09    0.63
  -1   8  18    2.24    1.70
  -1   8  18    1.93    1.60
  -1   8  18    0.09    0.64
   1   8 -18    1.31    1.12
  -1  -8  18   -0.33    1.28
  -1   8  17   19.54    4.25
  -1   8  17   16.51    4.09
  -1   8  17   19.20    2.74
   1   8 -17   14.11    3.04
  -1  -8  17   16.56    3.80
  -1   8  16   -1.13    1.42
  -1   8  16   -0.97    1.57
   1   8 -16    0.47    0.42
  -1   8  16   -0.01    0.88
  -1  -8  16   -0.06    0.73
   1   8 -16   -0.43    0.94
  -1   8  15    0.20    1.19
  -1   8  15    0.79    0.88
   1   8 -15    0.25    0.66
   1   8 -15    0.14    0.76
  -1   8  15   -0.36    0.93
  -1  -8  15   -0.21    1.07
  -1  -8  15    0.25    0.43
  -1   8  14    3.16    0.85
  -1  -8  14    3.08    1.37
   1   8 -14    1.52    0.52
  -1   8  14    1.79    0.87
   1   8 -14    3.58    1.14
  -1   8  14    6.36    2.67
  -1  -8  14    4.09    1.32
  -1  -8  13   -0.80    0.96
  -1   8  13    0.55    0.31
  -1   8  13   -0.39    1.24
  -1   8  13    1.53    2.14
   1   8 -13   -0.53    0.47
  -1  -8  13   -0.03    0.50
   1   8 -13    0.80    0.92
  -1   8  12    1.16    0.55
  -1  -8  12    0.45    0.59
  -1   8  12    0.39    1.08
   1   8 -12    1.33    0.99
  -1   8  12   -3.62    1.92
  -1  -8  12   -0.21    0.44
   1   8 -12    0.71    0.89
  -1   8  11   -0.17    1.03
  -1   8  11   -0.43    0.31
  -1  -8  11    0.36    0.60
  -1   8  11    1.43    0.70
   1   8 -11    0.59    0.44
  -1   8  11   -0.17    1.18
  -1  -8  11   -0.40    0.66
   1   8 -11   -0.34    0.37
  -1  -8  10   11.27    2.67
  -1   8  10    9.36    1.01
  -1   8  10   11.71    2.67
  -1   8  10    8.44    2.82
   1   8 -10    9.48    2.07
  -1   8  10    5.34    2.33
  -1   8  10   11.04    2.48
  -1  -8  10    7.34    1.92
   1   8 -10    8.45    1.94
  -1  -8   9   15.43    2.92
  -1   8   9   15.00    2.86
   1   8  -9   17.44    2.75
  -1   8   9   13.00    3.64
  -1   8   9   14.05    3.61
  -1  -8   9   14.62    2.44
  -1   8   9   16.85    2.99
   1   8  -9   14.03    2.40
  -1  -8   8    0.16    0.47
  -1   8   8   -0.19    0.72
   1   8  -8   -0.04    0.39
  -1   8   8    0.00    1.10
  -1   8   8   -0.35    1.15
  -1   8   8    0.56    0.59
  -1  -8   8    2.78    1.13
   1   8  -8    1.57    0.88
  -1   8   7    9.49    2.09
  -1  -8   7   12.09    2.20
  -1   8   7    8.06    2.90
  -1   8   7   11.54    3.02
   1   8  -7   12.37    2.34
  -1   8   7    8.42    2.08
  -1  -8   7   11.08    1.97
   1   8  -7    5.64    1.46
  -1  -8   6    0.87    0.44
  -1   8   6    0.55    0.73
  -1   8   6   -0.50    0.97
  -1   8   6   -0.03    0.73
  -1  -8   6    1.09    0.77
  -1   8   6    0.59    0.38
   1   8  -6    0.19    0.71
  -1  -8   5   16.22    2.36
  -1   8   5   13.34    2.27
  -1   8   5   11.85    3.06
  -1   8   5   13.48    3.31
  -1   8   5    9.91    1.91
  -1  -8   5   13.88    2.11
   1   8  -5   13.27    2.10
  -1  -8   4   61.95    4.50
  -1   8   4   66.90    7.05
  -1  -8   4   71.36    5.02
  -1   8   4   52.82    4.44
  -1   8   4   59.78    4.75
   1   8  -4   68.05    4.84
  -1  -8   3   42.16    3.40
  -1   8   3   42.11    5.40
  -1  -8   3   47.88    4.01
  -1   8   3   34.61    3.33
   1   8  -3   43.38    3.86
  -1   8   3   44.14    3.81
  -1   8   2    2.56    1.48
  -1   8   2    2.43    0.71
   1   8  -2    2.53    0.76
  -1   8   1    5.62    1.74
  -1   8   1    6.06    1.06
   1   8  -1    6.46    1.37
  -1   8   0    2.42    1.45
   1   8   0    2.71    0.88
  -1   8   0    2.40    0.71
  -1   8  -1  105.49    7.87
   1   8   1   55.26    4.69
  -1   8  -1   79.67    4.01
  -1   8  -2   65.07    6.04
   1   8   2   56.96    4.94
  -1   8  -2   42.24    2.80
  -1   8  -3   14.52    2.79
   1   8   3   10.79    2.36
  -1   8  -3   11.29    1.33
  -1   8  -4    2.54    1.52
   1   8   4    1.64    0.96
  -1   8  -4    0.66    0.36
   1  -8   5   11.22    2.18
  -1   8  -5   10.65    2.26
   1   8   5   13.16    2.49
   1  -8   5   14.32    1.74
  -1   8  -5   11.34    1.40
   1  -8   6    1.16    0.78
  -1   8  -6    2.01    1.04
   1   8   6    1.23    0.93
   1  -8   6    0.44    0.22
  -1   8  -6    0.79    0.58
   1  -8   7    5.50    1.83
  -1   8  -7    6.62    1.94
   1   8   7    4.21    1.57
   1  -8   7    5.39    1.20
  -1   8  -7    5.05    1.28
   1  -8   8   45.57    5.01
  -1   8  -8   40.26    4.41
   1   8   8   39.99    4.78
   1  -8   8   36.83    3.31
  -1   8  -8   34.22    3.20
   1  -8   9    1.35    0.93
   1   8   9    2.14    0.46
  -1   8  -9    1.22    0.78
   1   8   9    2.68    1.40
   1  -8   9    1.55    0.64
   1   8   9    2.16    1.94
  -1   8  -9    2.06    1.08
  -1   8 -10    5.28    1.41
   1   8  10    9.91    2.52
   1  -8  10   10.26    2.56
   1   8  10    8.99    2.61
   1  -8  10    3.97    1.31
  -1   8 -10    8.29    2.07
   1   8  10    9.44    2.73
  -1   8 -11   13.54    2.24
   1  -8  11   16.90    3.46
   1  -8  11   14.29    2.28
   1   8  11   15.88    3.48
  -1   8 -11   16.15    2.66
   1   8  11   13.56    3.92
   1  -8  12   -1.84    1.48
  -1   8 -12    0.92    0.66
   1   8  12   -0.97    0.71
  -1   8 -12    0.43    0.38
   1   8  12   -0.32    0.86
   1  -8  12    0.35    0.31
   1  -8  13   31.11    4.87
   1   8  13   29.33    2.16
   1   8  13   30.23    5.58
  -1   8 -13   30.97    3.37
   1   8  13   33.17    5.19
   1  -8  13    6.44    2.33
  -1   8 -13   26.70    3.50
   1   8  14    2.01    1.97
  -1   8 -14    1.43    0.68
   1  -8  14    0.30    1.24
  -1   8 -14    1.32    0.82
   1   8  14    0.20    0.56
   1  -8  14   -0.55    0.70
   1   8  15    0.26    0.73
   1   8  15    5.05    2.73
   1  -8  15    1.93    1.33
   1   8  15    1.61    0.77
  -1   8 -15    2.92    1.43
   1  -8  15    2.25    1.12
  -1   8 -16   -0.77    0.69
   1  -8  16   -0.86    1.61
   1   8  16   -0.16    0.49
   1   8  16   -0.21    0.88
   1   8  16   -0.26    1.12
   1   8  17    4.72    1.26
   1  -8  17    2.95    1.96
  -1   8 -17    2.10    1.06
   1   8  17    2.80    1.48
   1   8  17    4.17    2.80
   1  -8  18    0.56    0.84
   1   8  18   -0.29    1.02
   1   8  18   -0.21    0.93
   1  -8  19    5.25    2.73
   1   8  19    6.03    2.77
   1   8  19    4.01    2.44
   1  -8  20    2.01    1.49
   1   8  20    1.75    1.40
   1   8  20    3.91    2.41
   1  -8  21    7.25    3.16
   1   8  21    7.12    3.19
   1   8  21    5.04    2.36
   1  -8  22    1.93    2.08
   1   8  22    0.69    1.68
   1   8  22    1.12    1.09
   1  -8  23    3.50    2.25
   1   8  23    3.96    2.27
   1   8  23   -6.81    2.78
   1  -8  24    0.77    1.51
   1   8  24   -0.21    1.54
   1   8  24   -0.40    1.80
   1  -8  25    1.53    1.51
   1   8  25    1.73    1.30
   1  -8  26    1.10    0.82
   1   8  26    1.20    1.80
   1  -8  27    1.35    1.90
   1   8  27    6.38    3.34
   1   8  28   -2.00    1.98
   1   8  29   -0.24    1.12
   1   8  30    2.83    2.02
  -1   9  27    2.85    2.38
  -1  -9  26    0.18    0.92
  -1   9  26    1.01    1.47
  -1  -9  25   -0.19    1.45
  -1   9  25    2.90    1.39
  -1  -9  24    2.19    2.06
  -1   9  24    1.62    1.58
  -1  -9  23   -0.49    1.27
  -1   9  23    0.07    1.26
  -1   9  23    2.82    2.36
  -1  -9  22   -1.77    1.78
  -1   9  22    0.83    1.08
  -1   9  22    1.73    1.83
  -1  -9  21   -2.04    2.03
   1   9 -21    0.46    1.33
  -1   9  21    1.44    1.83
  -1   9  21   -1.02    0.97
  -1  -9  20    0.58    1.43
   1   9 -20    0.67    0.60
  -1   9  20    1.89    0.94
  -1   9  20    0.32    1.12
  -1  -9  19   -0.33    1.03
   1   9 -19    0.97    1.31
  -1   9  19    1.39    1.91
  -1   9  19    1.72    0.93
  -1  -9  18   -0.77    1.73
   1   9 -18    1.90    1.32
  -1   9  18    0.59    1.29
  -1   9  18    0.14    1.56
  -1  -9  17   -0.17    0.95
   1   9 -17   -0.31    0.82
  -1   9  17   -1.79    2.62
  -1   9  17    0.81    1.26
   1   9 -16    0.00    0.61
  -1  -9  16   -1.72    1.51
  -1   9  16   -1.11    1.65
  -1   9  16   -1.70    1.11
  -1  -9  15    5.83    2.23
   1   9 -15    4.11    1.51
  -1   9  15    1.41    0.69
  -1   9  15    8.10    3.06
  -1  -9  14    1.31    1.39
   1   9 -14    1.00    0.86
   1   9 -14   -0.07    0.35
  -1   9  14   -0.18    0.90
  -1   9  14   -1.93    2.13
   1   9 -13    4.42    2.09
  -1  -9  13   14.36    3.29
  -1   9  13   16.07    4.27
   1   9 -13   17.15    3.01
  -1   9  13   12.29    3.44
  -1   9  13   12.36    3.21
  -1  -9  12   16.50    3.40
   1   9 -12   20.50    3.19
  -1   9  12   18.18    4.54
  -1   9  12   15.48    4.13
  -1   9  12   17.00    3.57
   1   9 -12    7.14    2.02
  -1   9  11   -0.63    0.69
  -1  -9  11    0.87    1.09
   1   9 -11    0.80    1.04
  -1   9  11    1.41    1.48
  -1   9  11   -1.02    2.42
  -1   9  11    1.63    1.47
  -1  -9  11    0.49    0.75
   1   9 -11    1.22    1.01
  -1  -9  10    2.51    1.03
  -1   9  10    2.54    1.43
  -1   9  10    4.44    2.47
  -1   9  10    5.37    2.63
   1   9 -10    2.01    0.76
  -1   9  10    3.14    1.71
  -1  -9  10    1.71    0.78
   1   9 -10    2.49    1.10
  -1   9   9    7.44    1.91
  -1  -9   9    9.17    2.11
  -1   9   9    5.83    2.36
   1   9  -9   10.61    2.38
  -1   9   9    8.79    3.03
  -1   9   9    9.05    2.24
  -1  -9   9    7.44    1.63
   1   9  -9    8.84    1.95
  -1  -9   8   58.81    5.46
  -1   9   8   40.04    7.12
  -1   9   8   55.53    7.58
   1   9  -8   61.05    5.73
  -1   9   8   45.11    5.17
  -1  -9   8   50.76    4.64
  -1   9   8   56.28    5.60
   1   9  -8   55.09    4.71
  -1   9   7    5.29    1.77
  -1  -9   7    4.04    1.53
  -1   9   7    3.85    2.03
  -1   9   7    2.68    2.12
   1   9  -7    5.45    1.80
  -1   9   7    5.51    1.87
  -1  -9   7    4.30    1.27
   1   9  -7    2.71    0.76
  -1   9   6    0.49    0.77
  -1  -9   6    0.17    0.36
  -1   9   6   -0.86    0.66
  -1   9   6    0.18    0.97
   1   9  -6    1.45    1.19
  -1   9   6   -0.34    0.93
  -1  -9   6   -0.28    0.41
   1   9  -6    0.12    0.52
  -1  -9   5    0.49    0.57
  -1   9   5   -1.24    1.18
  -1   9   5   -0.74    1.28
   1   9  -5    1.03    1.18
  -1   9   5   -0.03    0.69
  -1   9   5    0.18    0.58
  -1  -9   5   -0.45    0.31
   1   9  -5    1.51    0.72
   1   9  -4   23.27    3.63
  -1   9   4   26.75    4.73
  -1   9   4   25.70    4.52
  -1   9   4   16.60    2.49
   1   9  -4   26.31    2.97
  -1   9   4   21.71    2.75
  -1   9   3   17.43    2.29
  -1   9   3   21.10    4.24
  -1   9   3   15.41    2.24
   1   9  -3   23.03    2.86
  -1   9   2   25.57    4.49
   1   9  -2   25.26    2.89
  -1   9   2   17.21    2.17
  -1   9   2   25.72    2.69
  -1   9   1   12.22    2.99
  -1   9   1    8.52    1.34
   1   9  -1   11.79    2.06
  -1   9   0    5.26    1.59
  -1   9   0    4.38    0.93
   1   9   0    4.82    1.22
  -1   9  -1   17.58    3.46
   1   9   1   15.52    2.54
  -1   9  -2   33.21    4.82
   1   9   2   23.15    3.25
  -1   9  -2   15.11    1.44
  -1   9  -3   32.29    4.35
   1   9   3   28.44    3.63
  -1   9  -4    0.64    0.85
   1   9   4    2.24    1.22
  -1   9  -4    0.68    0.47
  -1   9  -5    2.80    1.62
   1   9   5    1.38    0.38
  -1   9  -5    2.07    0.69
   1  -9   6   11.70    2.50
  -1   9  -6   10.45    2.54
   1  -9   6    8.22    1.34
   1   9   6   11.43    2.46
  -1   9  -6    2.43    0.87
   1  -9   7   73.59    6.36
   1   9   7   33.90    5.71
  -1   9  -7   68.80    6.40
   1   9   7   55.71    5.97
   1  -9   7   73.76    4.41
  -1   9  -7   56.65    3.77
  -1   9  -8   -0.10    0.44
   1   9   8    1.34    1.31
   1  -9   8    0.36    0.85
   1   9   8    1.54    1.21
   1  -9   8    0.00    0.41
  -1   9  -8    1.40    1.25
  -1   9  -9    1.90    0.75
   1  -9   9    3.11    1.56
   1   9   9   -0.73    0.73
   1   9   9    1.96    1.48
   1  -9   9    2.43    0.91
   1   9   9    3.15    2.50
  -1   9  -9    3.81    1.06
   1  -9  10   15.52    3.17
  -1   9 -10    6.95    1.72
   1  -9  10   12.74    2.01
   1   9  10   13.75    3.24
   1   9  10   15.88    4.11
  -1   9 -10   14.23    2.77
   1  -9  11    2.08    1.15
  -1   9 -11    2.54    1.21
   1   9  11    6.50    2.43
  -1   9 -11    6.36    2.03
   1   9  11    4.67    2.28
  -1   9 -12    0.47    1.03
   1  -9  12    3.23    1.68
   1   9  12    0.32    1.17
   1   9  12   -0.16    0.98
  -1   9 -12    1.67    1.13
  -1   9 -13    0.69    0.70
   1  -9  13   -0.18    0.85
   1   9  13    2.04    1.79
  -1   9 -13    0.79    0.47
   1   9  13    2.69    1.06
   1   9  13    2.50    1.40
  -1   9 -14    8.89    2.08
   1  -9  14   15.76    3.78
   1   9  14   17.07    3.78
  -1   9 -14   17.13    2.76
   1   9  14    9.06    3.25
   1   9  14   12.49    3.63
   1  -9  15   -1.40    1.24
  -1   9 -15    0.00    0.76
   1   9  15    0.45    0.99
   1   9  15    0.78    0.82
   1   9  15   -0.64    1.85
   1  -9  16    0.86    1.01
   1   9  16   -0.37    1.05
   1   9  16    1.68    1.23
   1   9  16   -0.47    1.47
   1  -9  17    0.38    0.62
   1   9  17    1.83    1.83
   1   9  17    0.01    1.22
   1   9  17    0.03    1.74
   1  -9  18   -0.61    0.69
   1   9  18    0.39    0.73
   1   9  18   -1.94    1.33
   1  -9  19    2.76    2.29
   1   9  19    7.01    2.94
   1   9  19    2.32    1.36
   1  -9  20    4.56    2.56
   1   9  20    2.56    2.01
   1   9  20    1.85    1.92
   1  -9  21    1.15    1.82
   1   9  21    0.47    1.56
   1   9  21    5.02    2.65
   1  -9  22   -2.57    2.06
   1   9  22    0.78    1.39
   1   9  22    0.41    1.01
   1  -9  23   -0.43    0.98
   1   9  23    0.36    1.72
   1   9  23    0.64    1.83
   1  -9  24   -0.69    1.72
   1   9  24   -1.62    2.67
   1   9  24    1.83    1.45
   1  -9  25   -1.57    1.02
   1   9  25    2.77    2.66
   1   9  25    0.91    1.42
   1  -9  26   -0.61    1.34
   1   9  26    0.98    1.82
   1   9  27    0.93    0.94
  -1 -10  25    0.99    1.97
  -1 -10  24    0.08    1.01
  -1 -10  23    1.09    1.51
  -1  10  23   -0.31    1.72
  -1  10  23    0.88    0.88
  -1 -10  22    1.73    1.95
  -1  10  22    0.00    1.61
  -1  10  22   -0.93    1.59
  -1 -10  21   -0.51    1.44
  -1  10  21    0.48    0.86
  -1  10  21    3.34    3.51
  -1 -10  20   -3.97    2.46
  -1  10  20    4.86    2.69
  -1  10  20    2.39    2.44
  -1 -10  19    2.53    1.98
  -1  10  19    5.71    2.53
  -1  10  19    1.31    1.96
  -1  10  19    0.06    2.00
  -1 -10  18   -0.20    0.93
  -1  10  18    2.37    1.89
  -1  10  18    2.55    1.20
  -1  10  18    0.06    1.40
  -1 -10  17    1.38    1.31
  -1  10  17    0.30    1.63
  -1  10  17    3.28    2.30
  -1  10  17    2.59    1.69
  -1 -10  16    7.39    2.75
  -1  10  16    5.62    2.85
  -1  10  16   15.24    4.87
  -1  10  16   13.01    3.45
  -1 -10  15   -0.30    1.31
  -1  10  15   -0.05    1.53
  -1  10  15    0.91    1.88
  -1  10  15    1.08    1.95
  -1 -10  14    2.70    1.51
  -1  10  14    1.71    1.19
  -1  10  14    4.33    2.33
  -1  10  14    3.99    2.61
  -1 -10  13    1.12    0.73
  -1  10  13    1.03    1.39
  -1  10  13    6.37    3.37
   1  10 -13    1.15    0.83
  -1  10  13   -0.48    0.92
  -1 -10  12    0.59    0.50
   1  10 -12    0.44    0.81
  -1  10  12    0.91    1.25
  -1  10  12   -0.12    0.89
  -1  10  12    0.39    1.10
  -1 -10  11   -0.95    0.99
  -1  10  11    1.06    1.76
   1  10 -11   -0.36    0.85
  -1  10  11    0.60    1.06
   1  10 -11   -0.50    0.73
  -1 -10  10    9.25    2.46
   1  10 -10   10.23    2.37
  -1  10  10   10.34    3.40
  -1  10  10    6.45    3.11
  -1  10  10    7.83    2.36
   1  10 -10    9.53    1.95
  -1 -10   9    8.86    2.40
   1  10  -9   11.27    2.47
  -1  10   9    7.20    3.24
  -1  10   9    9.54    3.55
  -1  10   9    9.26    2.56
   1  10  -9    6.21    1.52
  -1 -10   8    2.27    1.16
  -1  10   8    2.76    1.83
  -1  10   8    3.32    2.03
   1  10  -8    4.33    1.41
  -1  10   8    1.91    0.75
   1  10  -8    2.57    0.99
  -1 -10   7    3.09    1.22
  -1  10   7    3.32    1.92
  -1  10   7    1.91    1.60
   1  10  -7    4.08    1.79
  -1  10   7    4.13    1.40
   1  10  -7    3.14    1.06
   1  10  -6   12.00    2.63
  -1  10   6   13.61    3.68
  -1  10   6   14.80    4.06
   1  10  -6    9.98    1.79
  -1  10   5   16.48    4.50
   1  10  -5   21.63    3.69
  -1  10   5   26.96    4.93
  -1  10   5   18.23    2.74
   1  10  -5   20.46    2.57
  -1  10   4    0.16    0.96
  -1  10   4    1.29    1.58
   1  10  -4    2.89    1.85
  -1  10   4    0.52    1.09
   1  10  -4    1.37    0.65
  -1  10   3   30.26    6.27
   1  10  -3   45.55    5.45
  -1  10   3   42.80    6.13
  -1  10   3   25.68    2.78
   1  10  -2    2.60    1.62
  -1  10   2    3.94    1.83
   1  10  -2    1.43    0.40
  -1  10   2    2.44    0.91
  -1  10   1    1.97    1.78
   1  10  -1   -0.26    1.12
   1  10  -1    1.83    0.89
  -1  10   1    0.70    0.68
  -1  10   0    1.59    1.36
   1  10   0    3.43    1.95
   1  10   0    2.39    1.22
  -1  10   0    2.28    0.69
  -1  10  -1    2.69    1.41
   1  10   1    3.81    2.24
  -1  10  -1    1.06    0.40
   1  10   1    1.88    1.13
   1  10   2   10.90    3.02
  -1  10  -2   11.66    3.12
   1  10   2    7.48    1.68
   1  10   3   -0.97    1.11
  -1  10  -3    0.07    1.08
   1  10   3   -0.13    0.64
   1  10   4   10.08    2.38
   1  10   4    8.84    2.85
  -1  10  -4   11.93    3.02
   1  10   5    5.18    1.79
  -1  10  -5    6.89    2.14
   1  10   5    6.15    2.67
   1  10   6   -0.94    0.81
   1  10   6    1.68    1.11
  -1  10  -6   -0.28    1.07
   1  10   7    9.00    2.35
  -1  10  -7    9.43    2.48
   1  10   7    9.22    3.40
   1 -10   8    6.03    1.98
   1  10   8    4.99    2.05
   1  10   8    5.67    2.79
   1  10   8    3.66    2.67
  -1  10  -8    5.33    1.97
   1 -10   9    0.37    0.44
   1  10   9   -0.62    1.01
   1  10   9   -2.27    1.47
   1  10   9    0.46    1.14
  -1  10  -9    1.30    1.39
   1 -10  10    1.38    0.87
   1  10  10    0.56    0.63
   1  10  10   -1.14    1.34
  -1  10 -10    2.35    1.55
   1  10  10    2.14    1.47
   1 -10  11    1.45    0.96
   1  10  11    4.42    2.16
   1  10  11    4.46    2.59
   1  10  11    1.20    0.98
  -1  10 -11    4.64    1.88
   1 -10  12   -0.39    1.12
   1  10  12    0.80    1.49
   1  10  12   -0.67    1.35
   1  10  12    0.51    2.00
  -1  10 -12    0.79    0.84
   1 -10  13   -0.16    0.78
   1  10  13   -0.34    1.63
  -1  10 -13   -0.39    0.46
   1  10  13    1.91    2.02
   1  10  13    0.01    1.68
   1 -10  14    3.84    1.78
   1  10  14    6.29    2.63
   1  10  14    3.85    2.58
   1  10  14    3.78    1.97
   1 -10  15    3.61    2.04
   1  10  15    1.80    1.36
   1  10  15    1.26    1.40
   1  10  15    3.75    2.85
   1 -10  16   -1.14    0.72
   1  10  16   -1.92    1.63
   1  10  16    0.39    1.51
   1  10  16    2.03    2.33
   1 -10  17    0.39    1.71
   1  10  17   -1.46    2.02
   1  10  17    1.17    2.43
   1  10  17    1.46    1.53
   1 -10  18   -0.51    1.31
   1  10  18    1.42    1.73
   1  10  18    0.56    1.60
   1  10  18    1.28    2.29
   1 -10  19    0.03    1.46
   1  10  19    0.80    1.04
   1  10  19   -3.60    2.42
   1  10  19   -0.02    1.55
   1 -10  20    1.37    1.48
   1  10  20   -2.61    2.61
   1  10  20   -0.63    1.25
   1  10  20   -1.05    1.22
   1 -10  21    0.17    1.35
   1  10  21    2.77    2.39
   1  10  21   -2.10    2.50
   1  10  21    0.15    1.24
   1 -10  22   -5.44    2.68
   1  10  22    2.48    1.82
   1  10  22    1.48    1.13
   1  10  22    4.59    2.77
   1 -10  23    3.90    2.88
   1  10  23    1.66    1.50
   1  10  23    1.06    1.38
   1  10  23   -4.09    2.97
   1 -10  24    1.24    1.53
   1  10  24    0.57    0.91
   1 -10  25    1.17    1.61
   1  10  25   -0.16    1.64
  -1 -11  24   -1.46    1.57
  -1 -11  23    1.29    1.79
  -1 -11  22   -0.14    0.84
  -1 -11  21    1.34    0.80
  -1 -11  20    2.47    2.41
  -1 -11  19   -0.11    0.92
  -1  11  19   -1.64    1.90
  -1  11  19    0.68    1.72
  -1 -11  18    0.14    1.29
  -1  11  18   -0.05    1.04
  -1  11  18   -0.67    1.29
  -1 -11  17   -0.35    0.96
  -1  11  17   -0.86    1.84
  -1  11  17    1.44    2.06
  -1 -11  16    0.89    1.05
  -1  11  16    1.63    2.31
  -1  11  16    1.50    2.11
  -1 -11  15    1.98    1.20
  -1  11  15    9.71    3.63
  -1  11  15    1.62    1.15
  -1 -11  14    0.16    1.20
  -1  11  14   -0.70    2.23
  -1  11  14   -1.17    1.93
  -1 -11  13   -1.59    1.38
  -1  11  13    1.53    2.41
  -1  11  13    2.13    1.85
  -1 -11  12    2.45    1.64
  -1  11  12    1.00    0.97
   1  11 -12   -1.07    1.25
  -1  11  12   -0.65    1.48
  -1 -11  11    1.64    1.23
  -1  11  11    1.29    1.85
  -1  11  11   -0.43    1.55
   1  11 -11    4.38    1.89
  -1 -11  10   -0.04    0.71
  -1  11  10   -1.02    2.12
   1  11 -10    1.08    0.57
  -1  11   9    0.40    1.37
  -1  11   9   -1.05    1.31
   1  11  -9    1.58    1.30
  -1  11   8    8.71    2.30
   1  11  -8    6.63    2.19
  -1  11   8    3.15    1.89
  -1  11   7    0.73    0.77
   1  11  -7    0.65    1.02
  -1  11   7   -1.11    1.65
  -1  11   6   -0.13    2.17
   1  11  -6   -0.17    1.24
  -1  11   5    7.16    2.97
  -1  11   5    4.23    2.44
   1  11  -5    7.37    2.34
   1  11  -4    1.27    1.78
  -1  11   4    0.18    0.74
  -1  11   4   -2.13    1.84
  -1  11   3   -1.70    1.90
   1  11  -3   -1.44    1.15
  -1  11   3   -4.23    2.07
  -1  11   2   -0.32    1.37
  -1  11   2   -0.25    0.83
   1  11  -2   -0.70    0.76
   1  11  -1    0.97    1.01
  -1  11   1   -1.26    0.70
  -1  11   1   -1.01    1.10
  -1  11   0   -2.47    2.17
  -1  11   0    1.11    0.82
   1  11   0    1.33    0.62
  -1  11  -1    1.53    1.49
   1  11   1    2.22    1.23
  -1  11  -2    2.74    2.05
   1  11   2    0.59    1.20
  -1  11  -3   12.18    3.22
   1  11   3   10.49    3.03
   1  11   4    2.55    2.16
  -1  11  -4    3.11    1.52
   1  11   5    4.35    2.73
  -1  11  -5    3.98    1.45
   1  11   6    0.73    0.85
  -1  11  -6    0.31    1.29
   1  11   6    0.87    1.98
   1  11   6   -1.87    2.22
   1  11   7   10.26    2.98
  -1  11  -7    7.58    2.66
   1  11   7    9.55    3.61
   1  11   7   12.78    3.97
   1  11   8    1.26    0.72
   1  11   8    2.96    1.68
  -1  11  -8   -0.58    1.09
   1  11   8    0.67    1.11
   1  11   9    1.61    1.71
  -1  11  -9   -0.01    1.45
   1  11   9    0.31    1.15
   1  11   9   -0.15    1.63
   1  11  10    0.63    1.50
  -1  11 -10    1.59    1.36
   1  11  10   -0.06    0.87
   1  11  10    2.14    2.55
   1 -11  11    0.64    0.84
   1  11  11    0.77    1.45
  -1  11 -11    3.99    1.67
   1  11  11    0.62    1.04
   1  11  11    1.74    2.88
   1 -11  12    0.66    1.31
   1  11  12   -1.84    0.74
   1  11  12   -0.74    0.90
   1  11  12    2.41    2.60
   1 -11  13   -2.28    2.01
   1  11  13   -0.38    0.85
   1  11  13   -1.99    2.12
   1  11  13    1.18    1.96
   1 -11  14   -1.21    1.09
   1  11  14    0.93    0.66
   1  11  14    0.72    1.70
   1  11  14    1.04    1.29
   1 -11  15    2.96    1.66
   1  11  15    5.04    2.09
   1  11  15    5.59    2.60
   1  11  15    3.46    2.93
   1 -11  16   -1.20    1.58
   1  11  16    5.00    2.24
   1  11  16    3.50    3.08
   1  11  16   -0.34    2.18
   1 -11  17    1.54    1.80
   1  11  17   -0.29    0.71
   1  11  17    0.38    1.72
   1  11  17   -1.05    1.02
   1  11  18    0.22    1.30
   1  11  18   -1.60    2.23
   1 -11  18    0.25    0.93
   1  11  19    1.63    2.54
   1  11  19   -1.23    2.83
   1 -11  19    2.95    2.37
   1 -11  20   -1.46    2.09
   1 -11  21    4.34    2.53
   1 -11  22   -2.66    1.98
   1 -11  23   -1.35    1.95
   1 -11  24    1.39    2.25
  -1  12  15   -0.48    1.39
  -1  12  15    3.36    2.45
  -1  12  14   -0.12    1.31
  -1  12  14   -0.55    1.48
  -1  12  13    1.23    2.20
  -1  12  13   -4.35    2.87
  -1  12  12    0.18    1.38
  -1  12  12    1.48    1.72
  -1  12  11   -0.98    1.99
  -1  12  11    1.77    1.38
  -1  12  10    1.07    1.93
   1  12 -10   -1.44    0.53
  -1  12  10   -1.91    1.78
  -1  12   9    1.67    1.95
   1  12  -9   -1.94    1.32
  -1  12   9   -0.20    1.69
  -1  12   8   10.04    3.64
   1  12  -8    7.49    2.79
  -1  12   8    7.70    3.51
  -1  12   7    1.28    1.41
  -1  12   7   -0.76    0.87
   1  12  -7   -1.31    1.12
  -1  12   6    4.37    1.74
  -1  12   6    7.00    3.61
   1  12  -6    6.29    2.23
  -1  12   5    2.55    2.27
   1  12  -5   -0.19    1.15
  -1  12   5    2.64    1.62
  -1  12   4   10.24    3.88
  -1  12   4    1.25    2.23
   1  12  -4    6.72    2.50
  -1  12   3    0.15    1.24
   1  12  -3    3.07    1.72
  -1  12   3    2.26    2.29
   1  12  -2    2.64    1.24
  -1  12   2    0.96    1.21
  -1  12   2    3.46    2.29
   1  12  -1    0.32    0.70
  -1  12   1    0.14    1.41
  -1  12   1    0.58    1.04
  -1  12   0   -0.10    0.94
  -1  12   0    0.46    1.50
   1  12   0    0.33    0.94
  -1  12  -1   -0.24    1.85
   1  12   1   -0.79    1.56
  -1  12  -1    0.74    0.66
  -1  12  -2    3.61    2.34
  -1  12  -2    2.40    2.02
   1  12   2    4.81    2.66
   1  12   3    1.70    1.71
  -1  12  -3    1.79    1.66
  -1  12  -3   -0.70    1.54
  -1  12  -4    1.86    1.81
   1  12   4   11.51    4.24
  -1  12  -4    5.61    2.29
   1  12   4    6.15    3.01
  -1  12  -5   -0.57    1.03
   1  12   5    2.26    2.35
   1  12   5   -1.63    2.50
   1  12   6    0.48    1.90
   1  12   6    3.41    2.29
  -1  12  -6    3.96    1.38
  -1  12  -7    0.87    0.94
   1  12   7    0.17    1.17
   1  12   7    1.88    1.73
  -1  12  -8    0.46    0.87
   1  12   8    0.30    1.10
   1  12   9   -7.10    3.14
   1  12   9   -1.37    1.91
  -1  12  -9   -0.38    0.95
   1  12  10    0.17    1.55
  -1  12 -10    1.62    1.80
   1  12  10    2.29    2.47
   1  12  11    0.43    1.72
   1  12  11    1.52    1.61
   1  12  12    1.09    1.73
   1  12  12   -4.22    2.61
   1  12  13    2.17    2.50
   1  12  13   -1.59    2.72
   1  12  14    9.06    4.23
   1  12  14    5.14    3.04
   1  12  15    1.47    2.67
   1  12  15    0.05    0.78
  -1  13  10    0.73    2.39
  -1  13  10   -2.56    2.91
  -1  13   9    2.54    1.82
  -1  13   9    1.79    1.97
  -1  13   8   -4.00    2.50
   1  13  -8    1.44    0.84
  -1  13   8    1.09    1.80
  -1  13   7    5.61    3.78
  -1  13   7    3.33    1.48
   1  13  -7    2.93    2.09
  -1  13   6    1.03    1.72
  -1  13   6   -0.31    1.78
   1  13  -6    2.56    2.23
  -1  13   5    0.06    1.66
   1  13  -5    2.23    1.87
  -1  13   5    0.43    0.84
  -1  13   4    2.45    2.39
   1  13  -4    0.49    1.05
  -1  13   3    4.05    2.88
  -1  13   3   -2.07    1.77
   1  13  -3    1.40    1.60
  -1  13   2    1.07    2.11
  -1  13   2    2.10    1.42
   1  13  -2    0.86    0.83
  -1  13   1   -3.23    1.95
  -1  13   1   -0.68    1.57
   1  13  -1   -0.87    0.94
  -1  13   0   -0.69    0.98
  -1  13   0   -1.51    1.32
   1  13   0   -0.78    1.66
  -1  13  -1    1.30    1.36
   1  13   1   -0.33    1.31
   1  13   1   -1.47    1.87
  -1  13  -1    0.58    1.09
   1  13   2    0.89    1.24
  -1  13  -2    1.72    0.98
   1  13   2    1.90    1.90
  -1  13  -2    0.16    1.26
   1  13   3    1.79    1.98
  -1  13  -3    2.17    1.98
   1  13   3    2.23    1.61
  -1  13  -3    1.65    1.87
   1  13   4    0.49    0.97
   1  13   4    1.80    2.15
  -1  13  -4   -0.42    0.68
  -1  13  -4   -0.31    0.91
  -1  13  -5    0.34    1.07
   1  13   5    0.80    1.61
  -1  13  -5    2.81    2.29
   1  13   5    2.53    2.04
  -1  13  -6    1.29    1.49
  -1  13  -6    3.83    2.33
   1  13   6   -1.32    2.30
   1  13   7    1.65    1.99
  -1  13  -7    1.56    0.69
  -1  13  -7   -1.44    1.94
   1  13   7    0.23    1.96
  -1  13  -8    1.91    1.55
   1  13   8   -0.55    1.37
   1  13   8    1.27    0.81
  -1  13  -8   -0.67    0.88
  -1  13  -9    0.17    0.67
   1  13   9    0.51    2.97
   1  13   9    0.18    0.80
  -1  13 -10    1.32    1.57
   1  13  10    2.79    2.87
   1  14  -6    0.72    1.05
   1  14  -5    0.13    0.91
   1  14  -4    3.71    2.36
   1  14  -4    4.02    2.50
  -1  14   3    2.74    2.23
   1  14  -3   -0.45    1.18
   1  14  -3   -1.71    1.68
  -1  14   3    1.06    2.14
   1  14  -2   -0.21    2.06
  -1  14   2    1.44    2.01
  -1  14   2   -0.09    1.42
   1  14  -2    0.01    1.20
  -1  14   1    1.21    1.90
  -1  14   1    1.61    2.25
   1  14  -1   -0.41    2.34
   1  14  -1    2.84    2.80
  -1  14   0   -0.06    1.13
  -1  14   0   -1.57    2.49
   1  14   0   -1.02    1.37
   1  14   0    2.30    2.90
   1  14   1    0.85    1.50
  -1  14  -1   -0.37    0.97
  -1  14  -1    2.56    2.56
   1  14   1    0.16    0.96
  -1  14  -2    2.86    2.89
   1  14   2    0.90    1.83
   1  14   2    0.15    1.00
  -1  14  -2    1.19    1.96
  -1  14  -3    1.45    1.62
  -1  14  -3    1.68    1.37
   1  14   3    3.70    2.64
  -1  14  -4    0.74    1.74
  -1  14  -4   -0.57    1.29
  -1  14  -5    3.37    2.11
  -1  14  -5    3.28    2.16
  -1  14  -6   -0.44    0.90
  -1  14  -6    0.13    1.58
  -1  14  -7   -1.27    1.64
  -1  14  -8   -1.10    1.27
  -2   0  33    1.07    0.89
  -2   0  32   11.74    4.55
  -2   0  31   -1.42    1.51
  -2   0  30    2.92    2.30
  -2   0  29   -0.19    1.36
  -2   0  28   16.60    5.97
  -2   0  27   -0.41    1.18
  -2   0  26    2.84    3.19
  -2   0  25   -2.72    2.04
  -2   0  24   23.68    5.11
   2   0 -23    0.23    0.60
  -2   0  23    3.78    2.56
   2   0 -23    1.54    1.38
   2   0 -22  396.09   15.97
   2   0 -22  402.49   21.26
   2   0 -21    0.06    0.34
   2   0 -21    0.05    1.46
   2   0 -20    1.24    0.89
  -2   0  20    0.18    0.70
   2   0 -20   -1.13    1.35
   2   0 -19   -0.40    0.62
  -2   0  19   -0.10    0.47
   2   0 -19    0.63    1.06
   2   0 -18    8.73    1.88
  -2   0  18    8.39    1.53
   2   0 -18   10.58    3.00
   2   0 -17   -0.89    0.91
  -2   0  17   -0.47    0.35
   2   0 -17    0.22    0.83
   2   0 -16    1.68    0.81
  -2   0  16    2.15    0.58
   2   0 -16    0.30    0.77
  -2   0  15    0.41    0.45
   2   0 -15    0.33    0.53
   2   0 -15   -0.03    0.93
  -2   0  15    1.77    1.28
  -2   0  14  217.63    8.52
   2   0 -14  261.83   10.19
   2   0 -14  269.71   13.38
  -2   0  14  265.53   13.49
  -2   0  13    0.89    0.55
   2   0 -13   -0.16    0.39
   2   0 -13    0.42    1.05
  -2   0  13    2.42    1.42
  -2   0  12 1271.41   34.60
   2   0 -12 1265.12   34.24
  -2   0  11    0.96    0.66
   2   0 -11   -0.18    0.85
  -2   0  11   -0.17    0.50
  -2   0  10  127.04    5.28
  -2   0  10  153.82    8.22
   2   0 -10  137.13    7.97
  -2   0   9   -0.16    0.26
  -2   0   9   -0.95    0.90
   2   0  -9    1.10    1.00
   2   0  -8   51.62    2.84
  -2   0   8   49.03    2.73
  -2   0   8   51.91    4.17
   2   0  -8   56.92    4.29
   2   0  -7    0.01    0.22
  -2   0   7    0.39    0.41
   2   0  -7    0.56    0.44
  -2   0   7    0.45    0.65
  -2   0   6    1.83    0.50
   2   0  -6    1.64    0.31
   2   0  -6    1.82    0.80
  -2   0   6    1.86    0.58
   2   0  -5   -0.39    0.38
  -2   0   5    0.64    0.42
   2   0  -5    0.30    0.32
   2   0  -4  164.83    5.28
  -2   0   4  164.46    6.16
   2   0  -4  163.48    6.13
   2   0  -3    0.32    0.35
  -2   0   3    0.58    0.31
  -2   0   2 1865.68   42.00
   2   0  -2 1879.05   42.11
  -2   0   1    0.01    0.13
   2   0  -1    0.05    0.16
  -2   0  -1    0.31    0.20
   2   0   1    0.80    0.38
   2   0   2 2521.63   54.87
  -2   0  -2 2411.65   54.75
   2   0   3    0.16    0.38
  -2   0  -3   -0.08    0.27
   2   0   4   40.84    2.65
  -2   0  -4   36.57    2.70
  -2   0  -5   -0.55    0.51
   2   0   5   -0.38    0.54
   2   0   6    5.99    0.70
  -2   0  -6    5.10    1.20
   2   0   6    5.49    1.29
   2   0   7   -0.72    0.42
   2   0   7   -0.65    0.90
   2   0   7    0.67    0.49
  -2   0  -7    0.97    0.58
   2   0   8    4.13    0.71
   2   0   8    3.33    1.08
   2   0   8    3.69    1.03
   2   0   9   -0.11    0.26
   2   0   9   -0.16    0.57
   2   0   9    0.29    0.67
   2   0  10  198.43    9.65
   2   0  10  190.37   10.28
   2   0  11   -0.66    0.92
   2   0  11    0.66    0.75
   2   0  12   90.87    6.76
   2   0  12   98.56    7.30
   2   0  13    0.60    0.58
   2   0  13   -0.24    0.90
   2   0  14   54.60    5.59
   2   0  14   64.72    6.17
   2   0  15    0.60    0.53
   2   0  15    0.66    0.65
   2   0  16   15.99    3.27
   2   0  17   -0.08    1.05
   2   0  18   18.57    3.46
   2   0  19   -0.02    0.26
   2   0  19   -0.65    0.55
   2   0  20   11.66    1.89
   2   0  20   12.38    3.23
   2   0  21    0.28    0.39
   2   0  21   -0.90    0.97
   2   0  22   90.68    5.49
   2   0  22   96.65    9.46
   2   0  23   -0.28    0.52
   2   0  23    2.36    1.91
   2   0  24    1.30    0.58
   2   0  24    1.59    1.91
   2   0  25    0.58    0.37
   2   0  25    0.18    1.31
   2   0  26   13.63    3.87
   2   0  27    1.40    1.36
   2   0  28   12.38    3.97
   2   0  29   -0.53    1.56
   2   0  30    1.65    1.75
   2   0  31    3.19    1.80
   2   0  32    5.41    2.39
  -2   1  33    0.38    1.38
  -2  -1  32    2.69    3.00
  -2   1  32   -0.16    0.85
  -2   1  31   17.98    5.44
  -2  -1  31   16.67    5.41
  -2   1  30    1.21    1.24
  -2  -1  30    0.18    1.67
  -2   1  29   15.72    4.97
  -2  -1  29   10.87    4.22
  -2  -1  28    1.50    1.13
  -2   1  28    1.24    1.19
  -2   1  27   11.86    4.00
  -2  -1  27   13.33    4.22
  -2   1  26    5.88    1.67
  -2  -1  26    8.03    3.44
  -2   1  26    5.38    2.11
  -2   1  25    0.82    0.97
  -2  -1  25   -0.48    0.74
  -2   1  25    1.93    0.85
  -2   1  24    2.05    1.24
   2   1 -24    4.85    2.91
  -2  -1  24    2.46    1.87
  -2   1  24   -0.34    1.08
  -2   1  23    7.22    1.95
   2   1 -23    7.13    1.84
  -2   1  23   21.38    5.18
  -2  -1  23    9.74    3.86
   2   1 -23   18.65    4.90
   2   1 -22   -0.22    0.58
  -2   1  22    0.50    0.54
  -2  -1  22    1.16    3.53
   2   1 -22    0.19    1.13
   2  -1 -21   68.05    6.04
   2   1 -21   67.43    5.34
  -2   1  21   67.50    5.30
   2   1 -21   67.81    7.79
   2  -1 -20   14.96    2.72
  -2   1  20   13.68    2.16
   2   1 -20    9.86    2.12
   2  -1 -20   11.06    3.32
   2   1 -20   11.45    3.28
   2   1 -19    3.34    1.21
  -2   1  19    5.96    1.50
   2  -1 -19    3.79    1.41
   2  -1 -19    4.21    2.02
   2   1 -19    7.41    2.54
   2  -1 -18   27.78    3.41
   2   1 -18   23.92    2.96
  -2   1  18   23.88    2.95
   2  -1 -18   22.39    4.28
   2   1 -18   20.24    3.78
  -2   1  17   15.50    2.30
   2  -1 -17   16.00    2.67
   2   1 -17   14.43    2.23
   2  -1 -17   15.71    3.49
   2   1 -17   14.37    3.03
   2  -1 -16    2.04    0.98
  -2   1  16    1.50    0.62
   2  -1 -16    2.09    1.59
   2   1 -16    1.07    0.54
   2  -1 -15   68.11    5.21
  -2   1  15   57.03    4.40
   2   1 -15   62.89    6.25
  -2  -1  15   73.51    6.74
  -2   1  15   60.16    6.54
   2  -1 -15   61.09    6.35
   2  -1 -14    1.20    1.00
  -2   1  14    0.01    0.35
   2  -1 -14    0.79    1.46
   2   1 -14    0.65    0.69
  -2  -1  14    0.84    0.83
  -2   1  14    0.65    1.03
   2  -1 -13  518.04   16.69
  -2   1  13  472.95   15.51
   2  -1 -13  507.23   19.65
  -2   1  13  516.07   20.03
  -2  -1  13  555.12   19.83
   2   1 -13  463.95   19.32
  -2   1  12   42.27    3.37
   2  -1 -12   44.76    3.77
   2   1 -12   35.15    4.30
   2  -1 -12   39.26    4.46
  -2   1  12   40.65    4.67
  -2  -1  12   39.95    4.50
   2  -1 -11   29.75    2.96
  -2   1  11   27.25    2.63
  -2  -1  11   30.82    3.60
   2  -1 -11   31.20    3.85
  -2   1  11   27.21    3.67
   2   1 -11   27.08    3.44
   2  -1 -10  102.30    5.59
  -2   1  10   99.29    5.22
   2   1 -10  100.62    3.74
  -2  -1  10  113.50    6.80
   2  -1 -10  100.81    6.83
   2   1 -10   97.45    6.72
  -2   1  10  110.94    6.91
  -2   1   9  105.31    5.24
   2   1  -9  105.98    3.81
   2  -1  -9  106.03    5.47
  -2  -1   9  120.40    6.77
   2  -1  -9  111.69    6.59
   2   1  -9  109.37    6.44
  -2   1   9  112.43    6.70
  -2   1   8   67.97    3.99
   2  -1  -8   68.51    4.11
   2   1  -8   73.86    2.92
   2   1  -8   71.33    5.08
  -2  -1   8   79.90    5.00
  -2   1   8   76.68    5.13
   2  -1  -8   67.38    4.94
   2  -1  -7    5.42    0.98
   2   1  -7    5.83    0.75
  -2   1   7    4.84    0.95
   2  -1  -7    6.09    1.09
   2  -1  -7    4.55    1.25
  -2  -1   7    5.97    1.30
   2   1  -7    5.65    1.48
  -2   1   7    6.88    1.55
  -2   1   6   96.54    4.55
   2  -1  -6   90.19    4.35
   2  -1  -6   96.29    4.63
   2   1  -6   92.01    5.29
   2  -1  -6  100.04    5.28
  -2   1   6   98.26    5.31
  -2  -1   6   88.87    5.29
   2  -1  -5   18.72    1.78
  -2   1   5   16.86    1.73
   2  -1  -5   18.05    1.76
   2   1  -5   19.56    2.05
   2  -1  -5   11.82    2.11
  -2   1   5   15.32    1.82
  -2  -1   5   18.17    1.96
   2  -1  -4   68.35    3.59
   2  -1  -4   68.33    3.51
  -2   1   4   72.27    3.67
  -2   1   4   66.19    3.75
   2   1  -4   71.80    3.86
  -2  -1   4   76.78    4.12
   2  -1  -4   77.85    3.91
   2  -1  -3  665.05   17.07
   2  -1  -3  660.62   17.13
  -2   1   3  686.48   17.21
  -2  -1   3  690.21   17.61
   2   1  -3  671.16   17.40
   2  -1  -3  697.77   17.16
  -2   1   3  670.38   16.98
   2  -1  -2   78.11    3.49
   2  -1  -2   89.42    3.64
  -2   1   2   80.55    3.64
  -2  -1   2   74.06    3.47
   2   1  -2   71.45    3.39
   2  -1  -2   76.74    3.13
  -2   1   2   82.14    3.11
   2   1  -1  365.11    9.91
  -2  -1   1  351.50    9.94
   2  -1  -1  364.72    9.43
  -2   1   1  367.52    9.74
   2  -1  -1  298.46    9.38
  -2  -1   0   78.39    3.76
   2   1   0   84.92    3.84
  -2   1   0   92.05    3.55
   2  -1   0   93.91    3.26
   2  -1   0   86.65    3.49
  -2   1  -1  837.17   18.83
   2   1   1  676.64   18.59
  -2  -1  -1  671.09   18.62
   2  -1   1  821.18   17.40
   2  -1   1  711.07   17.85
   2  -1   2  601.17   14.93
  -2   1  -2  540.84   14.68
   2   1   2  540.01   13.72
  -2  -1  -2  532.02   13.69
   2   1   2  545.88   15.12
   2  -1   3   67.17    3.71
  -2  -1  -3   70.45    3.09
   2   1   3   70.22    3.14
  -2   1  -3   65.32    3.44
  -2   1  -4  108.72    5.56
  -2  -1  -4  126.62    4.96
   2   1   4  125.18    4.86
   2  -1   4  135.39    5.66
  -2   1  -5  361.33   11.65
   2  -1   5  344.55   11.55
  -2  -1  -5  349.57   10.90
   2   1   5  345.22   10.74
   2  -1   5  372.75   11.38
   2  -1   6 1104.67   29.85
  -2  -1  -6 1148.28   29.07
   2   1   6 1071.53   28.89
  -2   1  -6 1128.18   29.77
   2  -1   6 1210.77   29.75
   2   1   7   10.04    1.58
   2  -1   7    8.74    1.67
   2  -1   7    6.20    1.66
  -2   1  -7    9.40    1.69
   2   1   8   88.42    4.46
   2   1   8   95.06    5.59
   2  -1   8   98.93    6.12
   2  -1   8  107.31    6.21
   2   1   9    0.83    0.33
   2  -1   9    0.05    0.54
   2   1   9    1.59    1.04
   2  -1   9    0.23    0.88
   2   1   9    1.40    0.82
   2   1  10    0.75    0.46
   2   1  10    1.56    0.80
   2  -1  10   -3.46    1.24
   2   1  10    0.94    0.45
   2  -1  10    0.04    0.59
   2   1  11    1.62    0.76
   2  -1  11    0.72    0.86
   2   1  11    1.53    0.79
   2  -1  11    3.09    1.44
   2   1  11    2.43    0.76
   2   1  12   12.71    1.83
   2   1  12   20.06    3.34
   2  -1  12   19.89    3.07
   2   1  12   16.87    2.63
   2  -1  12   18.27    2.92
   2   1  13   69.28    4.63
   2  -1  13   79.86    6.69
   2   1  13   77.18    6.17
   2  -1  13   86.71    7.09
   2   1  13   83.25    7.27
   2  -1  14   91.49    7.48
   2   1  14   95.34    7.26
   2   1  14   82.62    7.82
   2  -1  14   94.96    7.74
   2   1  15   34.01    4.26
   2  -1  15   34.86    4.57
   2  -1  15   29.06    4.47
   2   1  15   34.00    4.87
   2   1  16   98.14    7.96
   2  -1  16   98.64    8.31
   2  -1  17  160.37    6.03
   2  -1  17  158.38   10.99
   2   1  17  168.12   11.03
   2  -1  18    4.93    0.86
   2   1  18    3.40    1.61
   2  -1  18    5.45    2.24
   2  -1  19    3.93    0.81
   2   1  19    3.44    1.40
   2  -1  19    3.85    1.89
   2   1  20    4.96    1.28
   2  -1  20    6.19    1.02
   2  -1  20    8.75    2.67
   2   1  20    5.20    1.84
   2   1  21   31.79    3.60
   2  -1  21   33.30    2.40
   2   1  21   36.04    5.59
   2  -1  21   35.61    5.47
   2   1  22    2.58    1.00
   2  -1  22    2.08    0.60
   2   1  22    2.62    1.71
   2  -1  22    3.71    1.97
   2  -1  23    3.90    0.71
   2   1  23    2.27    0.67
   2   1  23    4.16    2.07
   2  -1  23    2.62    1.54
   2   1  24    8.50    1.95
   2  -1  24    9.41    3.19
   2   1  24    9.58    3.03
   2   1  25    0.64    1.19
   2  -1  25    0.30    0.64
   2   1  25    1.73    1.37
   2   1  26    0.55    0.74
   2   1  26    1.29    1.85
   2  -1  26   -0.58    1.14
   2   1  27    0.29    1.52
   2  -1  27    2.87    2.08
   2  -1  28    1.47    1.29
   2   1  28    0.71    1.45
   2   1  29   13.90    4.42
   2  -1  29   11.18    3.87
   2  -1  30    2.93    1.41
   2   1  30    1.29    1.04
   2  -1  31    5.02    2.67
   2   1  31    5.11    3.08
   2   1  32    3.58    2.51
   2  -1  32    0.99    1.66
  -2   2  33    3.64    2.28
  -2  -2  32    3.05    2.18
  -2   2  32    3.25    2.17
  -2  -2  31   -0.56    1.55
  -2   2  31    3.29    2.51
  -2  -2  30    5.70    2.46
  -2   2  30    4.59    3.21
  -2  -2  29    1.83    1.87
  -2   2  29    3.43    2.66
  -2   2  28   -1.33    1.45
  -2  -2  28    3.89    2.72
  -2   2  27    3.00    1.28
  -2  -2  27    4.40    2.92
  -2   2  27    5.46    2.54
  -2   2  26   14.07    2.80
   2   2 -26    9.87    3.44
  -2  -2  26   12.22    3.80
  -2   2  26   11.75    3.31
  -2   2  25   19.52    3.13
   2   2 -25   22.82    5.09
  -2   2  25   22.49    5.06
  -2  -2  25   19.78    4.51
  -2   2  24    6.00    1.68
   2   2 -24    5.11    2.43
  -2  -2  24    4.68    2.10
  -2   2  24    4.93    2.42
  -2   2  23   25.39    3.50
   2   2 -23   17.12    2.53
  -2  -2  23   24.51    4.71
  -2   2  23   24.21    4.64
   2   2 -23   25.37    4.97
  -2   2  22    4.53    1.49
   2   2 -22    5.47    1.26
   2   2 -22    3.90    2.30
  -2  -2  22    5.00    2.30
   2   2 -21   41.14    3.91
  -2   2  21   41.80    4.44
  -2  -2  21   36.96    5.79
   2   2 -21   43.29    6.10
  -2   2  20   46.94    4.62
  -2  -2  20   48.85    6.37
   2   2 -20   51.53    4.49
   2   2 -20   49.00    6.56
   2  -2 -19   55.94    5.37
  -2   2  19   48.19    4.70
   2   2 -19   50.87    6.38
  -2   2  18    8.64    1.94
   2  -2 -18    9.91    2.11
   2   2 -18    9.88    3.13
   2  -2 -17    2.48    0.84
  -2   2  17    3.08    1.14
   2   2 -17    4.84    1.94
   2  -2 -17    3.56    1.88
   2  -2 -16    2.39    0.67
  -2   2  16    2.17    0.91
   2   2 -16    3.06    1.50
   2  -2 -16    2.10    0.67
   2  -2 -15   74.08    5.78
  -2   2  15   66.22    5.19
   2  -2 -15   67.00    6.61
  -2   2  15   72.51    7.16
   2   2 -15   68.38    6.62
  -2  -2  15   69.80    6.65
  -2   2  14  132.46    7.54
   2  -2 -14  154.08    8.43
   2  -2 -14  138.09    9.42
  -2  -2  14  161.41    9.69
   2   2 -14  140.58    9.31
  -2   2  14  162.02   10.23
  -2   2  13   17.79    2.66
   2  -2 -13   19.89    2.77
   2  -2 -13   18.60    3.26
  -2  -2  13   16.20    2.98
  -2   2  13   20.21    3.52
   2   2 -13   13.26    2.73
  -2   2  12   60.15    4.62
   2  -2 -12   69.12    5.08
   2   2 -12   57.32    5.44
  -2   2  12   69.94    6.21
   2  -2 -12   63.99    5.85
  -2  -2  12   63.44    5.96
  -2   2  11   85.95    5.58
   2  -2 -11   92.64    5.96
   2  -2 -11   92.74    6.79
  -2  -2  11  102.04    7.16
  -2   2  11   95.51    7.02
   2   2 -11   85.80    6.52
   2  -2 -10    9.34    1.63
  -2   2  10    9.32    1.68
   2  -2 -10    8.72    1.94
   2   2 -10    7.47    1.86
  -2  -2  10   10.54    1.86
  -2   2  10   11.29    2.16
   2  -2  -9   23.60    2.73
  -2   2   9   27.07    2.68
   2  -2  -9   21.34    2.91
  -2  -2   9   23.60    3.00
   2   2  -9   25.82    3.11
  -2   2   9   23.64    3.10
  -2   2   8  399.47   13.75
   2  -2  -8  425.61   14.19
  -2   2   8  431.84   14.35
  -2   2   8  416.94   14.86
   2  -2  -8  391.65   14.93
   2   2  -8  459.84   15.11
  -2  -2   8  471.59   15.05
  -2   2   7   21.13    2.30
   2  -2  -7   20.96    2.36
  -2   2   7   20.27    2.29
   2  -2  -7   19.44    2.47
  -2  -2   7   19.98    2.49
  -2   2   7   19.81    2.55
   2   2  -7   16.57    2.53
  -2   2   6   34.12    2.93
   2  -2  -6   37.43    3.10
  -2   2   6   32.93    2.86
  -2  -2   6   30.28    3.17
  -2   2   6   35.20    3.11
   2  -2  -6   37.35    3.18
   2   2  -6   29.26    2.83
   2  -2  -5    2.40    0.68
  -2   2   5    2.13    0.65
  -2   2   5    2.13    0.77
   2  -2  -5    2.13    0.86
  -2  -2   5    1.07    0.47
  -2   2   5    1.91    0.75
   2   2  -5    3.03    0.86
  -2   2   4  309.12   10.52
  -2   2   4  368.22   11.23
   2  -2  -4  351.10   11.02
  -2  -2   4  330.61   10.62
   2   2  -4  354.44   10.92
   2  -2  -4  303.52   10.13
  -2   2   4  312.67   10.07
   2  -2  -3  332.08   11.44
  -2   2   3  453.44   12.48
  -2   2   3  440.06   12.39
   2  -2  -3  397.25   11.91
   2   2  -3  431.06   11.98
  -2  -2   3  382.00   11.71
   2  -2  -3  368.91   10.84
  -2   2   3  375.60   10.77
  -2   2   2  600.21   15.20
   2  -2  -2  455.48   14.58
  -2   2   2  476.64   14.66
   2  -2  -2  594.25   15.21
  -2  -2   2  550.13   14.78
   2   2  -2  572.95   14.94
   2  -2  -2  557.39   13.56
  -2   2   2  485.50   13.11
   2   2  -1  241.42    7.86
  -2  -2   1  250.60    8.07
  -2   2   1  241.70    8.04
   2  -2  -1  195.80    7.59
  -2   2   1  247.70    7.90
   2  -2  -1  236.30    7.78
  -2  -2   0   17.17    1.78
   2   2   0   17.41    1.68
   2  -2   0   18.90    1.69
  -2   2   0   24.58    2.03
  -2   2   0   23.94    1.80
  -2   2  -1   20.61    1.87
   2   2   1   19.09    2.10
  -2  -2  -1   19.38    2.09
  -2   2  -1   22.95    1.76
  -2   2  -1   23.32    1.86
   2  -2   1   21.89    1.78
   2  -2   2   58.81    3.49
  -2   2  -2   49.31    3.30
  -2   2  -2   66.55    2.92
   2  -2   2   59.51    3.02
  -2   2  -2   65.59    3.19
   2   2   2   52.73    3.66
   2  -2   3  805.53   19.58
  -2   2  -3  815.74   19.46
  -2   2  -3  857.19   21.06
   2   2   3  712.42   18.53
   2  -2   3  816.39   21.44
  -2  -2  -3  753.63   18.67
   2  -2   3  840.08   19.26
   2  -2   4   16.35    1.50
  -2   2  -4   18.66    2.08
   2  -2   4   16.35    2.02
   2   2   4   21.95    1.56
  -2  -2  -4   23.29    1.68
   2  -2   4   20.59    1.83
   2  -2   5   47.23    2.46
   2   2   5   53.77    2.93
   2  -2   5   56.55    3.93
  -2   2  -5   51.65    4.05
   2  -2   5   54.00    3.43
   2  -2   6  346.31    9.46
   2  -2   6  422.44   13.37
  -2   2  -6  366.85   12.67
   2   2   6  351.10   10.97
   2  -2   6  360.86   11.72
   2  -2   7  271.03    7.69
   2  -2   7  357.16   12.63
  -2   2  -7  297.61   11.47
   2   2   7  302.04   10.18
   2  -2   7  272.57   10.52
   2  -2   8   15.13    1.07
   2   2   8   17.33    2.17
  -2   2  -8   13.88    2.13
   2  -2   8   15.92    2.50
   2  -2   8   13.44    2.13
   2   2   9   13.19    1.85
   2  -2   9   12.08    0.87
   2  -2   9   14.60    2.48
   2   2   9   13.87    2.00
   2  -2   9   13.49    2.13
   2   2  10  302.86   11.45
   2   2  10  323.20   12.42
   2  -2  10  320.24   13.71
   2   2  10  339.84   14.22
   2  -2  10  338.69   13.21
   2   2  11   -0.40    0.70
  -2   2 -11    0.28    0.14
   2   2  11   -0.15    0.66
   2  -2  11   -0.28    0.57
   2   2  11    0.61    0.91
   2  -2  11    0.15    0.67
   2   2  12  114.64    6.55
  -2   2 -12  117.64    4.03
   2   2  12  133.25    7.71
   2  -2  12  128.71    8.62
   2  -2  12  135.44    8.44
   2   2  12  143.43    9.34
   2   2  13    1.50    0.84
  -2   2 -13    0.73    0.26
   2  -2  13    1.46    0.70
   2   2  13    1.50    1.15
   2   2  13    0.74    0.88
   2  -2  13    0.93    0.56
  -2   2 -14    0.47    0.24
   2   2  14    0.22    0.50
   2   2  14    0.12    0.91
   2   2  14    0.19    0.87
   2  -2  14    0.65    0.91
   2  -2  14    0.29    0.42
  -2   2 -15   11.94    1.18
   2   2  15   13.41    2.26
   2   2  15   14.86    2.74
   2  -2  15   14.25    3.13
   2  -2  15   11.74    2.83
   2   2  16   28.92    3.41
   2  -2  16   32.60    4.71
   2   2  16   33.02    4.31
   2  -2  16   30.39    4.58
   2   2  17   22.45    3.63
   2  -2  17   17.53    3.70
   2   2  18   83.10    7.56
   2  -2  18   82.57    8.13
   2   2  19   17.59    3.53
   2  -2  19   18.38    3.84
   2   2  20   26.46    4.41
   2  -2  20   28.99    4.87
   2   2  21   13.13    2.48
   2  -2  21   12.67    3.46
   2   2  21   13.58    3.11
   2   2  22   19.41    3.18
   2   2  22   16.35    3.92
   2  -2  22   18.87    4.20
   2   2  23    0.04    0.87
   2  -2  23   -1.04    1.12
   2   2  23   -0.55    1.23
   2   2  24    6.03    1.61
   2  -2  24   10.46    3.50
   2   2  24    7.30    2.80
   2   2  25    2.92    1.60
   2  -2  25    4.42    2.36
   2   2  25   -0.47    1.29
   2   2  26   -1.01    0.41
   2   2  26    0.20    1.03
   2  -2  26    0.72    1.24
   2   2  27    0.12    0.70
   2  -2  27    2.63    1.56
   2   2  27   -0.46    1.23
   2   2  28    5.15    2.26
   2  -2  28    7.51    3.16
   2   2  29    2.96    2.31
   2  -2  29    4.70    2.62
   2   2  30    5.12    2.85
   2  -2  30   -0.27    1.88
   2   2  31    2.49    2.11
   2  -2  31    0.32    1.50
   2   2  32    0.86    1.35
   2   2  33    0.99    0.88
  -2   3  33    1.20    1.42
  -2   3  32   -0.01    1.47
  -2  -3  31    1.42    1.92
  -2   3  31    3.58    2.13
  -2   3  30    5.40    2.36
  -2  -3  30    5.11    2.83
  -2   3  29   -1.65    1.74
  -2  -3  29    2.98    2.12
  -2   3  28   15.69    3.34
  -2  -3  28   15.82    4.66
  -2   3  28   17.84    4.51
  -2   3  27    3.31    1.55
   2   3 -27    2.57    1.14
  -2   3  27    3.58    2.24
  -2  -3  27    3.11    2.77
  -2   3  26    2.16    1.07
   2   3 -26    0.28    0.67
  -2   3  26    3.20    1.83
  -2  -3  26    3.68    2.41
  -2   3  25    0.95    0.96
  -2  -3  25    0.78    1.15
  -2   3  25    3.92    1.77
   2   3 -25    4.01    2.44
  -2   3  24    4.54    1.54
  -2   3  24    6.62    2.77
  -2  -3  24    4.87    2.71
   2   3 -24    5.65    2.15
  -2   3  23   20.45    3.31
   2   3 -23   20.03    4.52
  -2   3  23   20.79    4.24
  -2  -3  23   22.25    4.66
  -2   3  22   16.47    3.14
  -2  -3  22   16.33    4.19
   2   3 -22   18.48    4.39
  -2   3  21   42.07    4.96
  -2  -3  21   47.58    6.60
   2   3 -21   45.32    6.48
  -2   3  20    6.36    1.86
   2   3 -20    7.37    2.56
  -2  -3  20    6.25    2.38
  -2   3  19    2.39    1.20
  -2  -3  19    3.08    1.75
   2   3 -19    0.14    1.13
  -2   3  18   57.15    5.42
  -2  -3  18   54.93    6.32
   2   3 -18   58.98    6.62
  -2   3  17    4.16    1.43
   2   3 -17    3.14    1.44
  -2   3  16    6.05    1.68
   2   3 -16    5.87    1.97
  -2   3  15   11.91    2.30
   2   3 -15   11.28    2.71
  -2   3  15   11.21    2.94
  -2  -3  15   10.75    2.41
  -2   3  14    2.97    1.02
  -2  -3  14    3.11    1.53
  -2   3  14    1.33    0.55
   2   3 -14    1.05    0.84
  -2   3  13  148.69    8.57
  -2  -3  13  160.19    9.87
   2   3 -13  150.34    9.54
  -2   3  13  169.18   10.39
  -2   3  12   73.54    5.64
  -2   3  12   75.12    5.93
   2   3 -12   74.07    6.10
  -2  -3  12   60.63    5.92
  -2   3  12   85.98    6.78
  -2   3  11  108.45    6.91
  -2   3  11  103.62    6.64
   2   3 -11   97.35    6.95
  -2   3  11  108.68    7.44
  -2  -3  11  110.06    7.45
  -2   3  10   63.86    5.00
  -2   3  10   57.30    4.74
   2   3 -10   59.84    5.00
  -2   3  10   65.83    5.49
  -2  -3  10   65.92    5.40
  -2   3   9  102.30    6.49
  -2   3   9  107.74    6.71
  -2   3   9  109.70    6.81
   2   3  -9  114.95    6.92
  -2  -3   9   98.42    6.44
  -2   3   8   36.12    3.69
  -2   3   8   30.33    3.46
  -2  -3   8   25.26    2.95
  -2   3   8   30.42    3.37
   2   3  -8   30.58    3.37
  -2   3   7  167.87    8.30
  -2   3   7  192.60    8.89
   2   3  -7  177.12    8.20
  -2  -3   7  168.39    8.10
  -2   3   7  186.53    8.41
  -2   3   6   21.71    2.85
  -2   3   6   17.67    2.30
  -2  -3   6   18.45    2.22
   2   3  -6   14.88    2.19
  -2   3   6   18.98    2.27
  -2   3   5 1089.71   29.07
  -2   3   5  915.81   27.45
  -2  -3   5 1111.97   27.52
   2   3  -5 1145.22   27.73
  -2   3   5 1005.40   26.75
  -2   3   4  711.27   21.64
  -2   3   4  826.03   22.13
  -2  -3   4  835.70   21.16
   2   3  -4  786.70   21.07
  -2   3   4  718.54   20.01
  -2   3   3    2.67    1.00
  -2   3   3    1.91    0.46
  -2  -3   3    0.79    0.36
  -2   3   3    3.45    0.81
   2   3  -3    0.64    0.55
  -2   3   2   50.01    3.89
  -2   3   2   53.85    3.73
  -2  -3   2   55.55    3.59
   2   3  -2   55.15    3.43
  -2   3   2   43.78    2.43
   2   3  -1 1751.39   41.71
  -2  -3   1 1854.40   42.34
  -2   3   1 1666.17   42.37
  -2   3   1 1825.70   42.47
  -2   3   0   20.31    1.79
  -2  -3   0   13.90    1.89
   2   3   0   12.15    1.84
  -2   3   0   19.26    1.89
  -2   3   0   22.33    2.28
  -2   3  -1   86.11    4.12
  -2  -3  -1   84.61    4.74
   2   3   1   81.96    4.70
  -2   3  -1   90.62    4.59
  -2   3  -2  174.96    6.85
   2  -3   2  182.26    7.12
  -2   3  -2  178.84    6.92
   2   3   2  162.12    7.55
  -2   3  -3  223.12    8.26
   2  -3   3  205.84    8.32
  -2   3  -3  210.95    7.59
   2   3   3  211.71    8.82
   2  -3   3  203.67    6.12
  -2   3  -3  221.90    6.32
  -2   3  -4  331.06   10.10
   2   3   4  301.52    8.55
  -2   3  -4  360.90   11.95
   2  -3   4  343.35   11.76
   2  -3   4  336.10    9.47
  -2   3  -4  352.12    9.71
  -2   3  -5    0.32    0.37
  -2   3  -5    0.73    0.53
   2  -3   5    0.31    0.44
  -2   3  -5   -0.34    0.50
   2   3   5    0.27    0.36
   2  -3   5   -0.19    0.21
  -2   3  -6   47.52    2.80
  -2   3  -6   56.02    4.43
   2   3   6   52.21    3.00
   2  -3   6   56.32    4.43
   2  -3   6   46.35    3.43
  -2   3  -6   53.93    3.59
  -2   3  -7   30.03    3.33
   2  -3   7   38.69    3.86
   2   3   7   39.39    2.73
   2  -3   7   34.95    3.11
  -2   3  -7   34.08    3.01
   2  -3   8  178.95    9.30
   2   3   8  156.55    6.88
   2  -3   8  154.17    7.74
  -2   3  -8  154.56    7.48
   2  -3   9  111.57    7.24
   2   3   9   92.72    5.33
  -2   3  -9   90.48    5.73
   2  -3   9   91.87    5.90
   2   3  10   -0.25    0.98
  -2   3 -10   -0.51    0.77
   2  -3  10   -0.18    0.56
   2   3  10   -0.06    0.40
   2  -3  10    0.34    0.38
   2   3  11    3.59    1.18
   2   3  11    7.30    1.62
   2  -3  11    5.95    1.30
   2   3  11    5.73    1.92
  -2   3 -11    4.62    1.51
   2  -3  11    4.44    1.56
   2   3  12   84.06    5.96
   2  -3  12   85.76    7.11
  -2   3 -12   86.15    6.51
   2   3  12   95.95    6.35
   2  -3  12   91.06    6.66
   2   3  12  104.84    7.95
   2   3  13    4.85    1.55
   2  -3  13    4.36    1.44
   2   3  13    3.74    1.27
   2   3  13    3.99    1.50
   2  -3  13    4.20    1.32
   2   3  14   -0.11    0.75
   2   3  14    0.56    0.39
   2  -3  14    0.16    1.18
   2  -3  14    0.09    0.43
   2   3  15   68.07    5.64
   2  -3  15   74.96    7.19
   2   3  15   81.26    6.58
  -2   3 -15   66.04    2.91
   2  -3  15   86.34    7.18
   2   3  16   -0.21    0.66
  -2   3 -16   -0.16    0.30
   2  -3  16    0.19    0.66
   2   3  16    0.71    0.76
   2  -3  16   -0.66    0.57
   2   3  17    2.24    0.98
  -2   3 -17    2.17    0.50
   2   3  17    2.90    1.54
   2  -3  17    3.16    1.57
  -2   3 -18    9.90    1.01
   2   3  18   11.66    2.56
   2  -3  18   12.61    2.84
   2   3  18   14.56    3.11
   2   3  19    3.13    1.26
   2   3  19    4.35    1.92
   2  -3  19    4.45    2.01
   2  -3  20    1.83    1.09
   2   3  20    3.41    1.87
   2   3  21    8.24    2.22
   2   3  21    9.17    2.91
   2  -3  21    6.39    2.68
   2   3  22    4.07    1.66
   2  -3  22    0.93    0.69
   2   3  22    2.36    1.77
   2   3  23    2.71    1.38
   2  -3  23    5.11    2.90
   2   3  23    6.90    2.66
   2   3  24   21.61    4.11
   2  -3  24   10.54    3.63
   2   3  24   14.37    4.57
   2   3  25    2.52    1.22
   2   3  25   -0.90    1.10
   2  -3  25   -0.72    0.86
   2   3  26    3.42    1.31
   2   3  26    3.40    2.09
   2  -3  26    2.23    2.00
   2   3  27    0.70    1.01
   2  -3  27   -0.36    2.22
   2   3  27   -1.07    0.65
   2   3  28    4.21    1.79
   2  -3  28    4.39    1.85
   2   3  28    4.84    2.37
   2   3  29    8.31    3.30
   2  -3  29    3.35    2.39
   2  -3  30    2.26    2.50
   2   3  30   -0.81    0.81
   2  -3  31   -1.62    1.48
   2   3  31    0.25    1.45
   2   3  32    2.77    1.48
   2   3  33   -1.77    2.48
  -2   4  33   -2.96    2.11
  -2   4  32    8.46    3.30
  -2   4  31    0.51    1.33
  -2  -4  31   -0.32    1.23
  -2   4  30    5.34    2.95
  -2  -4  30    4.51    2.41
  -2   4  29    0.58    1.00
  -2   4  29    3.08    2.17
  -2  -4  29    4.13    3.14
  -2   4  28   -1.30    0.89
  -2   4  28    0.69    1.15
  -2  -4  28    0.33    1.60
  -2   4  27    1.98    1.67
  -2   4  27    1.56    1.81
  -2  -4  27    2.36    2.30
   2   4 -27    1.60    1.95
  -2   4  26    0.37    0.83
  -2  -4  26   -1.12    1.34
   2   4 -26    1.66    1.97
  -2   4  26    3.00    2.16
  -2   4  25   13.90    3.12
  -2   4  25    9.71    3.07
  -2  -4  25    8.42    2.72
   2   4 -25    9.34    3.25
  -2   4  24    0.81    0.79
  -2   4  24    0.13    0.87
  -2  -4  24    1.81    1.60
   2   4 -24    0.01    1.13
  -2   4  23    1.01    1.05
  -2   4  23    2.14    1.64
  -2  -4  23    0.51    1.09
   2   4 -23    0.75    1.43
  -2   4  22   58.30    6.34
  -2   4  22   71.21    7.63
  -2  -4  22   44.58    6.84
   2   4 -22   50.50    6.86
  -2   4  21    9.44    2.37
  -2  -4  21    7.49    2.50
   2   4 -21    6.66    2.55
  -2   4  20    6.55    2.19
   2   4 -20    4.47    1.46
  -2  -4  20    6.44    3.32
  -2   4  19    7.69    1.96
   2   4 -19    6.98    2.26
  -2  -4  19    8.19    2.57
  -2   4  18   11.28    2.49
  -2  -4  18    5.78    2.11
   2   4 -18    8.21    2.79
  -2   4  17    2.27    1.15
  -2  -4  17    0.91    1.17
   2   4 -17    4.09    1.87
  -2   4  16    2.67    0.97
  -2  -4  16    4.32    1.49
   2   4 -16    1.13    0.95
  -2   4  15   13.95    2.77
  -2   4  15   14.43    2.77
  -2  -4  15   14.93    3.02
   2   4 -15   15.34    2.96
  -2  -4  15   12.66    2.96
  -2   4  14    8.34    1.91
  -2   4  14    7.85    2.01
  -2  -4  14    5.05    2.02
   2   4 -14    8.54    2.11
  -2   4  14    8.25    2.40
  -2  -4  14    6.30    2.03
  -2   4  13   32.30    4.09
  -2   4  13   30.05    3.88
  -2   4  13   29.67    4.24
  -2  -4  13   35.36    4.32
   2   4 -13   29.44    4.23
  -2   4  12    0.79    0.48
  -2   4  12    1.11    0.85
   2   4 -12   -0.77    1.41
  -2  -4  12   -0.06    0.62
  -2   4  12    0.61    0.47
  -2   4  11  120.25    7.97
  -2   4  11  124.87    8.06
   2   4 -11  110.76    7.59
  -2  -4  11  118.73    7.60
  -2   4  11  130.77    8.49
  -2   4  10   55.25    5.21
  -2   4  10   52.21    5.00
  -2   4  10   59.35    5.31
  -2  -4  10   57.96    4.94
   2   4 -10   49.07    4.77
  -2   4   9   96.53    6.88
  -2   4   9   75.59    5.81
  -2  -4   9   95.48    6.19
   2   4  -9   73.73    5.62
  -2   4   9   80.16    6.25
  -2   4   8   15.23    2.64
  -2   4   8   19.12    2.72
  -2   4   8   16.54    2.70
  -2  -4   8   19.54    2.62
   2   4  -8   16.67    2.42
  -2   4   7   20.91    3.05
  -2   4   7   16.96    2.73
  -2  -4   7   22.18    2.65
   2   4  -7   21.36    2.78
  -2   4   7   17.66    2.60
  -2   4   6   18.01    2.75
  -2   4   6   20.77    2.99
  -2  -4   6   23.17    2.60
   2   4  -6   24.74    2.68
  -2   4   6   21.21    2.62
  -2   4   5   71.61    5.45
  -2   4   5   59.87    4.79
  -2  -4   5   61.78    4.26
   2   4  -5   62.98    4.36
  -2   4   5   62.80    4.21
  -2   4   4   63.35    5.01
  -2   4   4   57.60    4.68
   2   4  -4   56.49    4.02
  -2  -4   4   55.90    4.02
  -2   4   4   57.46    3.74
  -2   4   3   98.39    5.93
  -2   4   3   93.57    6.07
   2   4  -3   94.75    5.11
  -2  -4   3   93.92    5.23
  -2   4   3   98.88    4.50
  -2   4   2    0.19    0.38
  -2   4   2    0.15    0.41
  -2   4   2    1.38    0.55
  -2  -4   2    2.46    0.96
   2   4  -2    1.21    0.76
  -2   4   1  115.59    4.68
  -2   4   1  116.86    6.35
  -2  -4   1  116.77    5.82
  -2   4   1   86.36    3.47
   2   4  -1  116.36    5.59
  -2   4   1  109.68    3.72
  -2   4   0  708.54   17.63
  -2  -4   0  618.46   15.60
   2   4   0  669.57   18.80
  -2  -4   0  705.22   19.41
  -2   4   0  708.39   19.93
  -2   4  -1    8.09    1.30
   2   4   1    8.69    1.54
  -2  -4  -1    8.13    1.46
  -2   4  -1    7.88    1.44
   2  -4   2    1.28    0.63
  -2   4  -2    0.14    0.48
  -2   4  -2    1.61    0.64
   2   4   2    0.34    0.57
  -2   4  -3   18.62    2.18
   2  -4   3   18.17    2.24
  -2   4  -3   17.80    2.11
   2   4   3   16.66    2.36
   2  -4   3   14.69    1.14
  -2   4  -3   19.10    1.30
  -2   4  -4    1.20    0.45
  -2   4  -4    0.32    0.40
   2  -4   4    0.30    0.41
  -2   4  -4    1.41    0.50
   2   4   4    0.44    0.37
   2  -4   4    0.27    0.25
   2   4   5   19.51    1.37
  -2   4  -5   23.62    2.82
   2  -4   5   21.54    2.67
  -2   4  -5   21.26    2.21
   2   4   5   24.91    3.18
  -2   4  -5   23.97    2.06
   2  -4   5   20.20    1.81
  -2   4  -6   28.63    2.46
   2   4   6   20.87    1.64
   2  -4   6   24.55    3.14
  -2   4  -6   33.76    3.38
  -2   4  -6   31.21    2.61
   2  -4   6   29.84    2.48
  -2   4  -7   86.85    4.37
   2  -4   7  100.94    6.57
  -2   4  -7   78.77    5.86
   2   4   7   75.17    3.84
   2  -4   7   91.18    4.85
  -2   4  -7   93.44    5.12
  -2   4  -8  106.84    4.79
   2  -4   8  109.99    7.18
   2   4   8  101.23    4.99
   2  -4   8  110.04    5.89
  -2   4  -8  116.47    6.24
  -2   4  -9   14.95    2.24
   2  -4   9   15.94    2.89
   2   4   9   13.78    1.83
   2  -4   9   12.98    1.99
   2  -4  10    4.88    1.57
  -2   4 -10    7.00    1.64
   2   4  10    8.17    1.57
   2  -4  10    7.71    1.58
   2   4  11   79.96    6.15
   2   4  11   83.14    5.58
   2   4  11   85.37    7.69
   2  -4  11   96.82    7.66
  -2   4 -11   83.10    6.03
   2  -4  11   92.34    6.25
   2   4  12   17.96    3.15
  -2   4 -12   17.54    2.68
   2  -4  12   17.28    3.19
   2   4  12   16.59    3.47
   2   4  12   19.84    2.72
   2  -4  12   18.60    2.84
   2   4  13   18.08    2.95
  -2   4 -13   16.61    2.91
   2   4  13   19.42    2.84
   2  -4  13   17.72    3.24
   2   4  13   19.15    3.81
   2  -4  13   18.24    3.01
   2   4  14   40.06    4.68
   2  -4  14   43.84    5.38
  -2   4 -14   41.76    4.79
   2   4  14   43.59    4.43
   2  -4  14   49.78    5.24
   2   4  15    7.33    1.97
   2   4  15   10.03    2.20
   2  -4  15   11.27    2.84
   2  -4  15    8.65    2.21
   2   4  16    0.31    0.61
   2  -4  16    2.62    1.66
   2   4  16    1.41    0.85
   2  -4  16    2.24    1.12
   2   4  17   26.35    3.87
   2  -4  17   25.80    4.40
   2   4  17   32.81    4.47
   2   4  18    4.75    1.53
  -2   4 -18    2.22    0.46
   2  -4  18    3.68    1.92
   2   4  18    7.51    2.17
   2   4  19    0.17    0.59
  -2   4 -19    0.11    0.16
   2   4  19    0.07    0.67
   2  -4  19    0.48    0.89
   2   4  20    2.17    1.12
   2   4  20    1.87    1.43
   2  -4  20    0.25    0.71
   2   4  21    1.34    1.21
   2  -4  21    1.40    1.89
   2   4  21    0.03    0.65
   2   4  22    3.34    1.67
   2   4  22    2.40    1.47
   2  -4  22   -0.21    1.57
   2   4  23   13.19    3.11
   2  -4  23    7.49    3.06
   2   4  23    8.00    2.54
   2   4  24   21.73    4.20
   2  -4  24   21.44    4.80
   2   4  24   23.75    4.74
   2   4  25    7.91    2.76
   2  -4  25    5.72    2.08
   2   4  25    6.09    2.58
   2   4  26    8.00    2.71
   2  -4  26    2.75    2.67
   2   4  26    4.68    2.09
   2   4  27    9.44    2.87
   2   4  27    4.71    1.97
   2  -4  27    3.60    1.04
   2   4  28    3.90    1.82
   2   4  28    1.26    1.58
   2  -4  28    1.77    1.14
   2  -4  29    0.21    1.60
   2   4  29    1.11    1.16
   2   4  30    3.47    2.33
   2  -4  30    0.07    1.48
   2   4  31    0.92    1.07
   2   4  32    1.59    2.13
   2   4  33    1.17    1.26
  -2   5  32   -1.62    2.15
  -2   5  31    0.36    1.18
  -2   5  30    2.47    1.86
  -2  -5  30   -2.71    2.00
  -2   5  29   -0.76    1.35
  -2   5  29    0.41    1.32
  -2  -5  29   -0.28    1.04
  -2   5  28    2.20    1.57
  -2  -5  28   -3.73    2.59
  -2   5  28    4.52    2.77
  -2   5  27    1.08    1.25
  -2  -5  27    0.17    1.27
  -2   5  27    2.15    1.79
   2   5 -27   -2.36    0.91
  -2   5  26    1.61    1.21
   2   5 -26    1.54    1.45
  -2   5  26   -1.34    1.91
  -2  -5  26   -2.10    1.73
  -2   5  25   -2.02    1.32
   2   5 -25   -0.78    1.37
  -2   5  25   -0.45    0.59
  -2  -5  25   -0.14    0.91
  -2   5  24   -0.19    1.15
   2   5 -24   -1.16    1.44
  -2   5  24    1.03    1.40
  -2  -5  24    1.26    1.28
  -2   5  23    1.85    1.86
   2   5 -23    4.41    2.00
  -2  -5  23    1.97    1.67
  -2   5  23    4.49    2.67
  -2   5  22   -1.34    1.66
  -2   5  22    0.82    0.81
  -2  -5  22   -0.41    1.73
   2   5 -22   -1.24    1.56
  -2   5  21   23.29    3.99
  -2  -5  21   19.36    4.45
  -2   5  21   25.72    4.10
   2   5 -21   24.82    4.84
  -2   5  20   53.51    6.26
  -2  -5  20   56.81    7.02
   2   5 -20   55.09    7.05
  -2   5  19   24.05    4.12
   2   5 -19   27.85    5.00
  -2  -5  19   23.88    4.48
  -2   5  18   39.41    5.07
  -2  -5  18   34.76    5.46
   2   5 -18   40.53    5.48
  -2   5  17    2.58    0.81
  -2   5  17    1.63    1.03
  -2  -5  17    1.65    1.01
   2   5 -17    2.24    1.74
  -2   5  16    3.61    1.58
  -2   5  16    5.14    2.09
  -2  -5  16    7.42    1.97
   2   5 -16    7.13    2.54
  -2   5  15   31.40    4.27
  -2   5  15   36.02    4.78
  -2  -5  15   34.30    5.00
  -2  -5  15   43.61    5.09
   2   5 -15   36.28    4.68
  -2   5  14   82.86    7.13
   2   5 -14   82.48    3.17
  -2   5  14   94.04    7.89
  -2  -5  14   78.74    7.15
  -2   5  14   86.91    7.84
  -2  -5  14   94.33    7.54
   2   5 -14   90.72    7.56
   2   5 -13   16.67    1.45
  -2   5  13   15.49    2.92
  -2   5  13   13.97    2.80
  -2  -5  13   14.55    3.15
  -2   5  13   14.29    3.16
   2   5 -13   13.74    2.83
  -2  -5  13   19.53    3.20
  -2   5  12   14.64    2.93
  -2   5  12   13.45    2.77
  -2  -5  12   11.11    2.59
  -2   5  12   15.28    2.87
  -2  -5  12   16.21    2.78
   2   5 -12   12.23    2.57
  -2   5  11    4.81    1.93
  -2   5  11    2.65    1.29
  -2  -5  11    4.11    1.53
  -2   5  11    1.49    0.93
  -2  -5  11    3.38    1.26
   2   5 -11    3.05    1.36
  -2  -5  10  242.45   11.79
  -2   5  10  279.36   13.51
  -2   5  10  211.66   11.48
  -2  -5  10  255.27   11.57
  -2   5  10  238.78   11.84
   2   5 -10  235.01   11.39
  -2   5   9    0.40    0.86
  -2   5   9    1.27    1.10
  -2   5   9    2.01    0.93
  -2  -5   9    1.61    0.94
   2   5  -9    2.08    1.12
  -2  -5   9    1.35    0.89
  -2  -5   8  171.36    8.90
  -2   5   8  145.81    9.42
  -2   5   8  142.04    9.18
  -2  -5   8  166.65    8.48
   2   5  -8  171.35    8.63
  -2   5   8  151.41    8.28
  -2  -5   7  315.15   12.45
  -2   5   7  308.75   14.16
  -2   5   7  281.12   13.39
  -2  -5   7  320.74   12.09
   2   5  -7  332.89   12.44
  -2   5   7  273.57   11.57
  -2  -5   6  296.53   11.49
  -2   5   6  282.69   13.19
  -2   5   6  280.97   12.67
  -2  -5   6  294.36   11.27
   2   5  -6  293.91   11.47
  -2   5   6  247.45   10.53
  -2  -5   5   17.18    2.30
  -2   5   5   16.97    2.97
  -2   5   5   13.96    2.71
  -2  -5   5   19.93    2.52
  -2   5   5   16.96    2.21
   2   5  -5   18.21    2.35
  -2  -5   4    0.91    0.75
  -2   5   4    0.13    0.44
  -2   5   4    3.33    1.60
  -2   5   4    1.56    1.14
  -2  -5   4    1.76    0.99
   2   5  -4    1.54    0.77
  -2  -5   3  378.96   12.02
  -2   5   3  416.81   15.35
  -2   5   3  391.90   14.85
  -2   5   3  331.70   11.16
  -2  -5   3  401.04   13.42
   2   5  -3  387.15   12.95
  -2   5   3  385.59   11.64
  -2   5   2  102.42    4.58
  -2  -5   2  105.26    4.69
  -2   5   2  110.69    6.84
  -2   5   2   95.23    4.24
  -2  -5   2  101.74    5.82
   2   5  -2   90.29    5.26
  -2   5   2  100.88    4.44
  -2   5   1    6.55    1.13
  -2  -5   1    7.54    0.98
  -2   5   1    5.86    0.90
  -2  -5   1    6.71    1.40
  -2   5   1    5.43    0.71
   2   5  -1    7.04    1.30
  -2   5   1    7.56    2.03
  -2  -5   0   30.76    1.67
  -2   5   0   28.93    2.50
  -2  -5   0   34.00    3.37
   2   5   0   34.20    3.23
  -2   5   0   30.54    3.40
  -2   5  -1   18.54    1.97
   2   5   1   17.25    2.19
  -2   5  -1   17.57    2.41
  -2   5  -2   72.76    4.58
  -2   5  -2   70.85    5.02
   2   5   2   76.18    5.11
  -2   5  -3  201.50    8.75
   2  -5   3  197.12    8.62
  -2   5  -3  208.63    8.90
   2  -5   3  165.09    5.61
   2   5   3  212.16    9.34
  -2   5  -3  192.34    5.60
   2  -5   4  377.17   13.51
  -2   5  -4  404.01   13.86
  -2   5  -4  410.62   13.51
   2  -5   4  332.56   10.22
   2   5   4  380.68   14.13
  -2   5  -4  399.33   10.48
   2  -5   5   88.50    6.09
  -2   5  -5  106.38    6.26
  -2   5  -5   99.86    5.75
   2   5   5   99.84    6.52
   2  -5   5   82.45    4.06
  -2   5  -5  101.64    4.45
  -2   5  -6   18.41    2.55
   2  -5   6   17.18    2.63
  -2   5  -6   17.87    2.17
   2   5   6   17.37    2.90
   2  -5   6   18.78    1.95
  -2   5  -6   18.70    1.90
  -2   5  -7   67.97    4.31
   2  -5   7   66.27    5.52
   2   5   7   54.09    2.70
   2  -5   7   63.74    3.90
  -2   5  -7   62.65    4.12
  -2   5  -8   81.28    4.59
   2  -5   8   82.90    6.44
   2   5   8   74.93    3.79
   2  -5   8   81.79    4.82
  -2   5  -8   80.52    5.02
  -2   5  -9   76.99    4.37
   2  -5   9   83.53    6.64
   2   5   9   74.95    4.17
   2  -5   9   84.46    5.33
  -2   5  -9   77.59    5.19
   2   5  10   45.84    3.50
   2  -5  10   56.34    5.77
   2  -5  10   56.66    4.46
  -2   5 -10   49.74    4.31
   2   5  11    7.37    2.30
   2  -5  11    5.23    1.82
  -2   5 -11    6.61    1.45
   2   5  11    7.10    1.38
   2  -5  11    6.78    1.62
   2   5  12   69.00    6.11
   2   5  12   71.81    5.03
   2  -5  12   65.39    6.45
   2   5  12   77.99    7.35
   2  -5  12   70.56    5.66
  -2   5 -12   62.04    5.46
   2   5  13   26.68    3.93
   2  -5  13   18.39    3.55
  -2   5 -13   21.44    3.09
   2   5  13   28.15    3.34
   2  -5  13   21.80    3.23
   2   5  14    3.34    1.85
   2  -5  14    5.50    1.78
  -2   5 -14    5.42    1.63
   2   5  14    4.95    1.42
   2  -5  14    6.06    1.69
   2   5  15    1.75    1.26
   2   5  15    2.46    1.23
  -2   5 -15    2.71    1.33
   2  -5  15    1.86    0.94
   2  -5  15    2.09    0.96
   2   5  16   66.96    6.69
   2  -5  16   70.82    7.31
   2   5  16   74.83    6.26
   2  -5  16   82.70    6.97
   2   5  17    4.30    1.75
   2  -5  17    8.02    2.73
   2   5  17    6.75    1.78
   2   5  18    0.60    1.01
   2   5  18    2.45    1.33
   2  -5  18    3.13    1.53
   2   5  19   21.88    3.81
   2  -5  19   21.75    4.44
   2   5  19   26.10    4.08
   2   5  20    2.05    1.26
   2  -5  20    1.64    1.55
   2   5  20    1.75    0.74
   2   5  21    5.30    2.19
   2   5  21    7.17    2.49
   2  -5  21    8.40    2.66
   2   5  21    7.20    2.44
   2   5  22   10.14    3.11
   2   5  22    6.47    2.09
   2  -5  22    8.76    2.52
   2   5  22    9.42    2.77
   2   5  23    3.48    1.85
   2  -5  23    0.28    1.53
   2   5  23    3.85    2.03
   2   5  24    0.91    1.48
   2   5  24    2.35    1.66
   2  -5  24    2.64    1.58
   2   5  25    3.15    1.95
   2   5  25    1.19    1.11
   2  -5  25   -0.28    1.44
   2   5  26    1.03    1.19
   2  -5  26    3.40    2.33
   2   5  26    0.36    0.64
   2   5  27   -0.60    1.10
   2  -5  27   -0.74    1.76
   2   5  27    0.64    1.28
   2   5  28    3.06    1.96
   2   5  28    6.86    3.07
   2  -5  28    6.19    3.05
   2   5  29   -2.78    1.34
   2  -5  29    0.32    2.09
   2   5  29    0.96    1.31
   2   5  30   -0.26    0.94
   2   5  31    0.15    1.19
  -2   6  30   -0.64    1.29
  -2   6  29   -0.91    1.54
  -2   6  29    2.89    1.04
  -2  -6  29    0.94    2.19
  -2   6  28    1.23    1.36
  -2  -6  28   -1.60    1.84
  -2   6  28   -0.24    1.13
  -2   6  27    1.26    1.11
  -2   6  27    0.03    1.34
  -2  -6  27    2.73    2.35
   2   6 -27   -1.60    2.01
  -2   6  26    0.26    0.89
   2   6 -26    0.80    0.93
  -2   6  26    1.02    0.66
  -2  -6  26    2.54    1.83
  -2   6  25    0.67    0.67
  -2   6  25    4.21    2.23
   2   6 -25    0.00    0.89
  -2  -6  25    2.77    1.69
  -2   6  24   -0.21    0.97
   2   6 -24    2.22    1.92
  -2   6  24   -0.73    1.11
  -2  -6  24    0.18    0.95
  -2   6  23    2.91    2.34
   2   6 -23    0.18    1.83
  -2  -6  23    3.92    2.53
  -2   6  23   -0.27    1.04
  -2   6  22    0.96    1.13
  -2   6  22    1.58    1.34
  -2  -6  22    0.30    1.30
   2   6 -22    1.90    1.43
  -2   6  21    1.97    1.71
  -2   6  21    0.07    0.67
  -2  -6  21    2.22    1.86
   2   6 -21   -0.32    0.84
  -2   6  20    0.61    0.91
  -2   6  20    2.74    1.91
   2   6 -20    0.40    1.50
  -2  -6  20    1.88    1.55
  -2   6  19   50.84    6.61
  -2  -6  19   49.13    6.39
  -2   6  19   45.51    6.06
   2   6 -19   49.38    6.51
  -2   6  18   37.90    5.54
  -2   6  18   29.59    4.59
  -2  -6  18   28.79    5.31
   2   6 -18   40.47    5.57
  -2   6  17    3.02    1.36
  -2   6  17    5.51    1.54
   2   6 -17    6.29    2.25
  -2  -6  17    4.51    1.69
  -2   6  16    0.22    0.87
  -2   6  16   -0.95    0.95
  -2  -6  16    0.03    0.83
   2   6 -16    1.65    1.39
  -2   6  15   24.42    3.88
  -2   6  15   22.23    3.98
   2   6 -15   22.44    1.70
  -2  -6  15   18.39    3.67
  -2  -6  15   20.57    3.65
   2   6 -15   20.07    3.82
   2   6 -14    1.42    0.50
  -2   6  14    1.23    1.57
  -2   6  14    1.65    1.51
  -2  -6  14    0.12    0.69
  -2  -6  14    0.72    0.90
   2   6 -14    1.31    0.97
  -2   6  13    3.82    1.73
  -2   6  13    3.47    1.37
   2   6 -13    3.73    0.78
  -2  -6  13    3.61    1.28
   2   6 -13    2.65    0.95
  -2  -6  13    3.28    1.37
  -2   6  13    5.48    1.73
  -2   6  12   -0.61    0.79
   2   6 -12    0.88    0.60
  -2   6  12    1.83    1.19
  -2  -6  12   -0.51    0.76
  -2  -6  12   -0.35    0.72
   2   6 -12    0.71    0.88
  -2   6  12    0.68    1.11
  -2  -6  11   42.41    5.09
  -2   6  11   42.79    5.40
  -2   6  11   36.93    4.94
  -2  -6  11   49.15    4.88
   2   6 -11   42.09    4.66
  -2   6  11   42.55    4.91
  -2   6  10    0.21    0.54
  -2   6  10   -0.40    1.27
  -2  -6  10    0.38    0.89
  -2   6  10    0.92    1.27
   2   6 -10   -0.76    0.75
  -2  -6  10   -0.38    0.56
  -2  -6   9   -0.15    0.57
  -2   6   9    0.44    0.63
  -2   6   9   -1.32    1.25
  -2   6   9   -0.49    0.87
  -2  -6   9    0.81    0.62
   2   6  -9   -1.11    0.70
  -2  -6   8    4.10    1.42
  -2   6   8    4.23    1.34
  -2   6   8    4.45    1.67
  -2   6   8    3.52    1.53
  -2  -6   8    4.47    1.42
   2   6  -8    3.62    1.24
  -2  -6   7   99.60    6.69
  -2   6   7  100.40    7.97
  -2   6   7   89.91    7.52
  -2  -6   7  102.75    6.48
   2   6  -7  104.49    6.64
  -2   6   7   97.68    6.46
  -2  -6   6   56.18    4.59
  -2   6   6   47.59    5.43
  -2   6   6   59.37    5.67
  -2  -6   6   55.14    4.49
  -2   6   6   48.03    4.13
   2   6  -6   56.25    4.56
  -2  -6   5    3.74    1.09
  -2   6   5    2.84    0.82
  -2   6   5    3.31    1.48
  -2   6   5    3.05    0.86
  -2  -6   5    4.19    1.06
   2   6  -5    3.92    1.16
  -2   6   4    0.43    0.39
  -2   6   4    2.51    0.62
  -2  -6   4    2.18    0.90
  -2   6   4    2.64    1.31
  -2   6   4    0.05    0.57
  -2  -6   4    2.14    0.78
  -2   6   4    1.36    0.43
   2   6  -4    2.14    0.97
  -2  -6   3  196.92    7.81
  -2   6   3  190.30    6.81
  -2   6   3  196.46   11.02
  -2   6   3  214.78   11.25
  -2   6   3  184.13    7.48
  -2  -6   3  211.80    9.30
   2   6  -3  207.81    8.95
  -2   6   3  193.58    7.55
  -2  -6   2  122.38    5.25
  -2   6   2  121.14    5.20
  -2   6   2  138.05    8.62
   2   6  -2  128.62    6.72
  -2  -6   2  135.60    7.25
  -2   6   2  108.37    5.02
  -2   6   2  131.87    5.38
  -2   6   1    2.02    0.63
  -2   6   1    2.10    0.59
  -2  -6   1    2.40    0.56
   2   6  -1    2.53    1.12
  -2   6   1    2.02    0.57
  -2  -6   1    2.72    1.09
  -2   6   1    3.01    1.32
  -2   6   0   21.32    2.35
  -2   6   0   16.01    1.22
   2   6   0   27.13    2.88
  -2  -6   0   26.04    3.04
  -2   6   0   24.27    3.39
  -2   6  -1    0.35    0.34
   2   6   1   -0.34    0.73
  -2   6  -1    0.96    0.71
  -2   6  -2   10.39    1.66
  -2   6  -2    8.56    1.88
   2   6   2    9.51    1.79
   2  -6   3   79.93    5.47
  -2   6  -3   95.64    5.71
  -2   6  -3   88.53    6.15
   2  -6   3   88.54    3.49
   2   6   3   86.10    6.02
  -2   6  -3   92.39    3.43
   2  -6   4    6.93    1.54
  -2   6  -4    4.76    1.34
  -2   6  -4    7.43    1.71
   2   6   4    5.34    1.71
   2  -6   4    4.75    0.83
  -2   6  -4    4.08    0.65
   2  -6   5  238.21   10.71
  -2   6  -5  249.30   10.50
   2  -6   5  212.99    7.50
   2   6   5  256.78   11.64
  -2   6  -5  222.31    7.50
   2  -6   6   18.09    2.80
  -2   6  -6   18.09    2.50
   2   6   6   18.45    3.06
   2  -6   6   16.86    1.85
  -2   6  -6   17.27    1.89
   2  -6   7   44.11    4.65
  -2   6  -7   45.26    3.90
   2  -6   7   40.70    3.10
   2   6   7   43.80    4.86
  -2   6  -7   46.44    3.40
   2  -6   8    3.41    1.21
  -2   6  -8    3.08    1.04
  -2   6  -8    2.82    1.01
   2   6   8    3.97    1.85
   2  -6   8    3.52    0.88
  -2   6  -9    4.80    1.19
  -2   6  -9    3.19    0.95
   2   6   9    4.10    0.73
   2  -6   9    4.96    1.77
   2  -6   9    3.68    1.02
  -2   6 -10   -0.38    0.40
  -2   6 -10    0.05    0.61
   2   6  10    0.04    0.24
   2  -6  10    1.02    1.15
   2  -6  10   -0.39    0.68
  -2   6 -11  103.00    5.46
   2   6  11  102.28    5.47
   2  -6  11   95.39    8.31
  -2   6 -11  107.58    6.79
   2  -6  11  113.02    6.72
   2   6  12   28.04    4.61
   2   6  12   31.35    3.03
   2  -6  12   24.51    4.14
  -2   6 -12   26.83    3.49
   2  -6  12   25.74    3.32
   2   6  13    5.27    1.90
  -2   6 -13    4.52    1.49
   2   6  13    5.68    1.53
   2  -6  13    4.74    1.95
   2  -6  13    3.19    1.10
   2   6  14    1.24    0.84
  -2   6 -14    0.27    0.45
   2  -6  14    0.13    0.86
   2   6  14    0.76    0.75
   2  -6  14    0.51    0.66
   2   6  15  105.94    9.21
   2   6  15  102.39    6.94
   2  -6  15  109.12    9.27
   2  -6  15   98.78    7.63
   2   6  16    4.43    1.97
   2   6  16    3.54    1.36
   2  -6  16    2.61    1.92
   2  -6  16    2.56    1.17
   2   6  17    0.75    0.84
   2   6  17    0.44    0.83
   2  -6  17   -0.87    1.68
   2   6  18   18.59    4.00
   2   6  18   22.96    3.46
   2  -6  18   17.14    3.87
   2   6  19    8.69    2.44
   2   6  19   15.52    3.06
   2  -6  19    8.66    2.94
   2   6  20   13.29    3.17
   2   6  20   18.54    3.72
   2  -6  20   16.24    3.75
   2   6  21   -0.55    1.05
   2   6  21   -0.16    0.67
   2  -6  21   -0.84    1.54
   2   6  21    1.28    1.06
   2   6  22   -0.08    0.68
   2   6  22    0.25    1.28
   2  -6  22    2.94    2.02
   2   6  22    1.36    1.53
   2   6  23    6.21    2.60
   2   6  23    6.41    2.44
   2  -6  23    5.47    2.44
   2   6  23   11.52    2.85
   2   6  24    1.15    1.26
   2   6  24   -0.32    1.19
   2   6  24    2.09    1.12
   2  -6  24    0.05    0.80
   2   6  25    2.02    1.55
   2  -6  25   -0.64    1.32
   2   6  25   -0.39    1.35
   2   6  26    5.19    2.56
   2   6  26    4.71    2.19
   2  -6  26    6.06    2.91
   2   6  27   11.82    3.62
   2   6  27   10.16    3.86
   2  -6  27    8.61    4.08
   2   6  28    2.69    2.13
   2  -6  28    0.76    1.33
   2   6  29   -0.74    1.12
  -2   7  30   -2.31    2.43
  -2   7  29   -1.12    2.12
  -2   7  28   -1.33    1.30
  -2  -7  28    0.73    1.99
  -2   7  27    6.13    2.92
   2   7 -27    3.06    1.70
  -2  -7  27    0.21    0.84
  -2   7  26    4.99    2.42
   2   7 -26    2.45    1.73
  -2  -7  26    4.08    2.50
  -2   7  25   -2.94    1.77
  -2  -7  25    0.53    1.13
  -2   7  25   -1.23    1.47
   2   7 -25   -0.59    1.28
  -2   7  24   -0.23    1.02
   2   7 -24   -0.88    1.22
  -2   7  24    0.38    1.03
  -2  -7  24    0.75    0.69
  -2   7  23    5.15    2.73
   2   7 -23    4.71    2.15
  -2  -7  23    2.71    1.84
  -2   7  23    1.51    1.92
  -2   7  22    1.77    1.72
  -2   7  22    2.00    1.63
  -2  -7  22    1.50    1.86
   2   7 -22    2.76    2.09
  -2   7  21    2.92    2.12
  -2  -7  21    0.14    0.95
  -2   7  21    0.57    1.24
   2   7 -21   -0.09    0.83
  -2   7  20    5.08    2.04
  -2   7  20    7.58    2.81
  -2   7  20    8.02    2.02
  -2  -7  20    4.98    2.39
   2   7 -20    7.66    2.50
  -2   7  19    0.44    1.99
  -2   7  19    0.60    1.16
  -2  -7  19   -0.36    0.62
   2   7 -19    0.30    0.79
  -2   7  19   -0.61    0.79
  -2   7  18   13.57    3.23
  -2   7  18   14.63    3.53
  -2   7  18   15.22    2.97
  -2  -7  18   14.39    3.76
   2   7 -18   17.15    3.51
  -2   7  17   15.27    3.46
  -2   7  17   22.82    4.34
   2   7 -17   11.90    3.24
  -2  -7  17   22.14    4.22
  -2   7  16   -0.88    1.09
  -2   7  16   -0.32    1.02
   2   7 -16   -0.46    0.29
  -2  -7  16   -1.07    1.25
   2   7 -16    0.67    0.80
  -2   7  15    0.50    1.66
  -2   7  15    0.18    0.93
   2   7 -15    0.42    0.42
  -2  -7  15    0.42    0.50
  -2  -7  15    2.52    1.27
   2   7 -15    1.61    0.81
  -2  -7  14   23.76    4.24
   2   7 -14   26.37    2.72
  -2   7  14   29.15    4.74
  -2   7  14   23.53    4.37
  -2  -7  14   25.24    3.82
   2   7 -14   24.83    4.12
  -2  -7  13   40.45    5.25
  -2   7  13   45.43    6.36
   2   7 -13   44.86    3.75
  -2   7  13   42.89    5.82
  -2  -7  13   46.04    4.98
   2   7 -13   35.08    4.63
  -2   7  13   29.44    4.84
  -2  -7  12    2.00    1.30
  -2   7  12    2.63    1.96
  -2   7  12   -3.35    1.61
   2   7 -12    0.67    0.56
  -2  -7  12    1.18    0.94
   2   7 -12    2.24    1.19
  -2   7  12    1.53    0.95
  -2  -7  11    1.27    1.16
   2   7 -11    0.92    0.71
  -2   7  11   -0.12    0.76
  -2   7  11   -0.85    1.26
  -2  -7  11    0.61    0.69
  -2   7  11    0.74    1.28
   2   7 -11   -0.13    0.39
  -2  -7  10    1.13    1.05
  -2   7  10    0.49    1.17
  -2   7  10    0.30    0.55
  -2  -7  10    0.14    0.33
  -2   7  10    0.01    0.91
   2   7 -10   -0.65    0.89
  -2   7   9    0.99    0.34
  -2  -7   9    1.62    0.86
  -2   7   9    0.77    1.13
  -2   7   9    0.46    1.52
  -2  -7   9    1.12    0.74
   2   7  -9    0.95    0.56
  -2   7   8   17.29    2.73
  -2  -7   8   19.86    3.09
  -2   7   8   15.83    3.35
  -2   7   8   14.00    3.23
  -2  -7   8   18.98    2.88
   2   7  -8   18.82    2.76
  -2   7   7   19.34    2.79
  -2  -7   7   25.12    3.17
  -2   7   7   19.55    3.69
  -2   7   7   18.90    3.62
  -2  -7   7   20.60    2.88
   2   7  -7   22.05    2.98
  -2   7   6    0.06    0.34
  -2   7   6    0.86    0.66
  -2  -7   6   -0.22    0.54
  -2   7   6   -0.81    0.99
  -2   7   6   -1.39    1.07
  -2  -7   6    1.08    0.69
  -2   7   6   -0.25    0.83
   2   7  -6    0.88    0.70
  -2   7   5   15.81    1.45
  -2  -7   5   21.33    2.62
  -2   7   5   16.90    2.27
  -2   7   5   15.39    3.17
  -2   7   5   15.95    3.24
  -2  -7   5   21.39    2.87
  -2   7   5   15.50    2.17
   2   7  -5   19.24    2.74
  -2   7   4    7.90    1.05
  -2   7   4    8.61    1.43
  -2  -7   4   11.17    1.78
  -2   7   4    9.24    2.35
  -2   7   4    6.72    1.95
  -2  -7   4   13.19    2.19
  -2   7   4    7.17    1.41
   2   7  -4    7.33    1.73
  -2  -7   3    3.93    0.91
  -2   7   3    2.63    0.80
  -2   7   3    2.40    0.57
  -2   7   3    3.61    1.55
  -2   7   3    2.06    1.13
  -2  -7   3    4.47    1.25
  -2   7   3    3.63    0.89
   2   7  -3    5.32    1.36
  -2  -7   2    0.57    0.31
  -2   7   2   -0.06    0.33
  -2   7   2    0.37    0.30
  -2   7   2    0.07    0.75
  -2  -7   2    0.29    0.63
  -2   7   2    0.24    0.30
   2   7  -2    1.45    0.93
  -2   7   1    1.68    0.50
  -2   7   1    1.35    0.68
  -2  -7   1    0.84    0.46
  -2   7   1    1.41    0.56
   2   7  -1    2.14    0.80
  -2   7   1    2.69    1.45
  -2   7   0   53.52    3.99
  -2   7   0   49.63    2.50
   2   7   0   63.49    4.93
  -2   7   0   65.82    5.94
  -2   7  -1    0.58    0.46
  -2   7  -1   -1.28    1.53
   2   7   1    0.49    0.72
  -2   7  -2   -0.53    0.65
   2   7   2    0.77    0.66
  -2   7  -3   22.73    3.29
   2   7   3   19.45    2.98
  -2   7  -4   21.47    3.13
   2   7   4   18.44    2.88
   2  -7   4   21.42    1.62
  -2   7  -4   21.25    1.53
   2  -7   5    3.96    1.49
  -2   7  -5    3.81    0.82
  -2   7  -5    4.93    1.64
   2  -7   5    3.39    0.75
   2   7   5    5.50    1.74
   2  -7   6   10.74    2.36
  -2   7  -6   14.64    2.69
   2   7   6   14.17    2.56
   2  -7   6   10.67    1.37
  -2   7  -6   13.29    1.57
   2  -7   7   17.12    2.97
  -2   7  -7   16.04    2.74
   2  -7   7   16.29    1.97
   2   7   7   16.28    3.18
  -2   7  -7   16.21    2.01
   2  -7   8    5.89    1.71
  -2   7  -8    6.08    1.22
   2   7   8   10.46    2.54
   2  -7   8    7.42    1.46
  -2   7  -8    7.34    1.81
  -2   7  -9    4.65    1.15
   2  -7   9    8.47    2.31
  -2   7  -9    4.77    1.34
   2   7   9    6.30    2.07
   2  -7   9    6.49    1.33
  -2   7 -10   16.49    2.31
   2  -7  10   13.36    2.89
  -2   7 -10   17.04    2.55
   2   7  10   13.65    3.02
   2  -7  10   15.94    2.16
   2   7  11    2.46    0.67
   2  -7  11    6.10    2.10
  -2   7 -11    4.59    1.47
   2   7  11    1.65    1.93
  -2   7 -11    4.50    1.35
   2   7  11    2.94    1.52
   2  -7  11    4.69    1.27
   2   7  12   91.37    4.69
   2  -7  12  114.31    9.13
  -2   7 -12   94.53    5.55
   2   7  12   86.85    8.70
   2  -7  12   81.79    6.09
  -2   7 -12   80.15    5.97
   2   7  13    9.13    2.84
  -2   7 -13    6.39    1.59
   2  -7  13   13.45    3.19
   2   7  13   10.29    1.58
   2  -7  13   11.39    2.22
   2   7  14    3.10    1.99
   2  -7  14   -0.09    0.71
   2   7  14    2.09    0.79
   2  -7  14    0.99    0.85
   2   7  15   22.51    4.53
   2  -7  15   26.25    4.57
   2   7  15   33.11    3.43
   2  -7  15   28.76    3.71
   2   7  16    3.46    1.99
   2   7  16    3.72    1.14
   2  -7  16    2.25    1.49
   2  -7  16    1.47    0.91
   2   7  17    2.83    1.80
   2   7  17    2.69    1.38
   2  -7  17    1.41    1.34
   2   7  18    7.24    2.12
   2  -7  18   10.85    3.28
   2   7  18   14.51    2.83
   2   7  19    0.50    0.81
   2   7  19    1.10    1.14
   2  -7  19   -1.08    1.69
   2   7  20    0.73    1.05
   2   7  20    0.65    1.10
   2  -7  20   -0.78    1.15
   2   7  20   -0.34    1.01
   2   7  21    1.46    1.91
   2   7  21    0.44    0.95
   2   7  21    0.46    0.76
   2  -7  21    2.34    2.07
   2   7  22   13.73    4.05
   2   7  22    7.89    2.63
   2  -7  22   10.30    3.29
   2   7  22   14.63    3.38
   2   7  23   -0.35    0.78
   2   7  23    1.37    1.72
   2  -7  23   -0.76    1.64
   2   7  24    3.13    1.49
   2   7  24    3.61    1.93
   2  -7  24    1.62    0.78
   2   7  25    1.12    1.83
   2   7  25   -1.50    1.76
   2  -7  25    2.08    2.04
   2   7  26   -0.76    1.51
   2  -7  26   -0.44    1.78
   2   7  27    1.38    1.60
   2  -7  27   -2.72    1.84
   2   7  28    6.80    2.66
   2  -7  28   -0.33    1.24
   2   7  29   -1.22    1.46
   2   7  30    3.04    1.99
  -2   8  30   -2.04    1.66
  -2   8  29    0.09    1.07
  -2   8  28   -0.68    0.94
  -2   8  27    0.12    0.84
  -2  -8  27    0.43    1.58
  -2   8  26    1.06    1.36
  -2  -8  26    0.04    1.34
   2   8 -26   -2.57    2.13
  -2   8  25   -0.24    0.81
  -2  -8  25   -0.43    1.46
   2   8 -25    0.13    0.98
  -2   8  24   -0.41    1.19
   2   8 -24    6.25    2.79
  -2  -8  24    0.77    1.10
  -2   8  23    3.01    2.47
  -2  -8  23    1.22    1.62
   2   8 -23    1.35    1.32
  -2   8  22    1.24    1.53
  -2  -8  22   -0.81    1.27
   2   8 -22    0.71    1.07
  -2   8  21    0.48    1.54
  -2   8  21    0.64    1.04
   2   8 -21   -0.62    0.96
  -2  -8  21   -0.90    1.00
  -2   8  20   -1.25    0.96
  -2   8  20   -0.49    0.73
  -2  -8  20    1.63    1.40
   2   8 -20   -0.43    0.92
  -2   8  19   14.41    3.91
  -2   8  19    9.62    3.16
  -2   8  19    6.83    2.02
  -2  -8  19    7.74    2.50
   2   8 -19    7.47    2.63
  -2   8  18    0.66    1.20
  -2   8  18    0.47    1.18
  -2   8  18   -0.21    1.06
  -2  -8  18   -3.36    1.80
   2   8 -18    1.16    0.56
  -2   8  17    1.62    1.55
  -2   8  17    3.48    2.18
  -2   8  17    2.78    1.21
   2   8 -17    3.24    1.53
  -2  -8  17    1.07    0.98
   2   8 -16    0.98    0.32
  -2   8  16    2.08    1.52
  -2   8  16    1.85    1.28
  -2  -8  16    1.27    1.43
  -2   8  16    0.54    0.76
   2   8 -16    0.11    0.66
  -2   8  15    0.66    2.32
   2   8 -15    0.47    0.36
  -2   8  15    1.21    0.70
  -2   8  15    0.95    0.37
  -2  -8  15    0.41    0.64
   2   8 -15    1.11    0.88
  -2   8  14   18.61    2.77
  -2  -8  14   20.29    3.89
  -2   8  14   15.15    3.89
  -2   8  14   21.79    4.36
   2   8 -14   21.35    2.82
  -2  -8  14   19.87    3.47
   2   8 -14   20.31    3.61
  -2  -8  13    0.59    0.59
  -2   8  13    1.08    1.78
   2   8 -13    0.75    0.78
  -2   8  13    0.43    1.06
  -2  -8  13    0.46    0.44
   2   8 -13   -0.17    0.93
  -2  -8  12   10.08    2.50
  -2   8  12    6.56    2.64
  -2   8  12    3.39    1.78
   2   8 -12   10.86    2.18
  -2  -8  12    6.16    1.73
   2   8 -12    6.29    1.57
  -2   8  12    1.62    1.45
  -2  -8  11    3.05    1.25
  -2   8  11    4.01    2.24
  -2   8  11    4.83    1.37
   2   8 -11    5.91    1.67
  -2  -8  11    5.86    1.75
   2   8 -11    3.73    1.39
  -2   8  11    4.53    1.90
  -2  -8  10   -0.34    0.63
  -2   8  10    0.25    0.98
  -2   8  10   -0.60    1.01
   2   8 -10    0.57    0.88
  -2  -8  10    1.04    1.05
   2   8 -10   -0.30    0.89
  -2   8  10    0.83    0.96
  -2  -8   9    4.28    1.47
  -2   8   9    4.72    2.25
  -2   8   9    3.55    1.89
  -2  -8   9    3.02    1.21
  -2   8   9    3.64    1.61
   2   8  -9    3.33    1.24
  -2   8   9    1.69    1.31
  -2  -8   8   45.14    4.57
  -2   8   8   28.77    2.02
  -2   8   8   38.53    5.59
  -2   8   8   37.43    5.74
  -2  -8   8   43.43    4.31
  -2   8   8   27.93    4.32
  -2   8   8   38.89    4.34
   2   8  -8   40.51    4.35
  -2   8   7   17.81    1.33
  -2   8   7   17.00    2.70
  -2  -8   7   22.30    3.09
  -2   8   7   20.88    4.03
  -2   8   7   16.10    3.54
  -2  -8   7   20.47    2.90
  -2   8   7   15.87    2.61
   2   8  -7   20.98    3.08
  -2   8   6    4.97    0.68
  -2  -8   6    5.35    1.44
  -2   8   6    3.67    1.24
  -2   8   6    3.82    2.27
  -2   8   6    5.20    2.46
  -2   8   6    4.07    1.22
  -2  -8   6    6.10    1.55
   2   8  -6    6.07    1.56
  -2   8   5    9.34    1.76
  -2   8   5    6.48    0.95
  -2  -8   5   12.84    2.04
  -2   8   5   10.89    3.11
  -2   8   5    6.57    2.81
  -2  -8   5   12.07    2.26
  -2   8   5    7.54    1.60
   2   8  -5   11.71    2.24
  -2   8   4   16.02    1.55
  -2  -8   4   24.02    2.64
  -2   8   4   18.91    3.84
  -2   8   4   18.48    3.71
  -2   8   4   16.82    2.15
  -2  -8   4   24.45    3.06
  -2   8   4   18.12    2.30
   2   8  -4   23.46    3.01
  -2   8   3    0.40    0.33
  -2  -8   3    0.53    0.42
  -2   8   3    0.00    0.50
  -2   8   3    0.07    1.19
  -2   8   3    0.40    0.71
  -2   8   3    0.07    0.48
  -2  -8   3   -0.79    0.63
   2   8  -3    0.85    0.97
  -2   8   2   17.33    3.45
  -2   8   2   14.71    3.31
  -2  -8   2   19.26    2.71
  -2   8   2   13.35    1.69
  -2   8   2   13.46    1.66
   2   8  -2   12.78    2.18
  -2   8   1    8.82    1.18
  -2   8   1   11.33    2.65
   2   8  -1   11.87    2.20
  -2   8   1    7.74    1.06
  -2   8   0    0.82    0.32
  -2   8   0    0.65    0.61
   2   8   0    0.58    0.34
  -2   8   0    0.36    0.35
  -2   8  -1   18.52    3.20
   2   8   1   20.76    3.11
  -2   8  -2    2.69    1.43
   2   8   2    1.16    0.88
  -2   8  -3   43.08    4.94
   2   8   3   42.17    4.50
  -2   8  -4    1.85    1.57
   2   8   4    0.51    0.70
  -2   8  -5   18.25    2.99
   2   8   5   17.41    3.14
  -2   8  -5   15.49    1.37
  -2   8  -6    0.10    0.27
   2  -8   6    0.84    0.96
   2  -8   6    0.49    0.32
   2   8   6    0.69    0.83
  -2   8  -6    0.96    0.55
   2  -8   7    4.62    1.83
  -2   8  -7    2.54    0.79
  -2   8  -7    6.16    1.78
   2   8   7    7.47    2.41
   2  -8   7    2.26    0.84
   2  -8   8   15.52    2.91
  -2   8  -8   12.79    2.61
   2  -8   8   14.08    1.81
   2   8   8   13.52    2.77
  -2   8  -8   13.93    1.88
   2  -8   9   -1.36    0.98
  -2   8  -9    0.43    0.25
   2   8   9    1.23    0.92
   2  -8   9    0.86    0.64
  -2   8  -9    1.26    0.95
  -2   8 -10    0.95    0.62
   2  -8  10   -0.12    0.81
   2  -8  10    1.43    0.67
   2   8  10    0.69    0.67
  -2   8 -10    0.50    0.76
   2  -8  11   29.35    4.54
  -2   8 -11    9.40    2.21
   2  -8  11   25.58    2.96
   2   8  11   27.39    4.80
   2   8  11   29.50    5.45
  -2   8 -11   29.02    3.47
   2  -8  12    8.00    2.18
   2   8  12    6.43    2.83
  -2   8 -12    5.52    1.41
   2  -8  12    3.71    1.06
   2   8  12    2.89    1.34
   2  -8  13   -0.64    0.67
   2   8  13    1.01    1.72
  -2   8 -13    0.71    0.48
   2   8  13    1.20    1.20
   2  -8  13    0.50    0.48
   2  -8  14   38.59    5.89
   2   8  14   18.87    2.04
   2   8  14   38.19    5.80
   2  -8  14   31.62    3.71
   2   8  14   39.54    6.22
   2   8  15    1.57    1.19
   2   8  15    1.65    0.57
   2  -8  15    3.51    1.85
   2   8  16    0.35    0.95
   2   8  16    1.28    0.38
   2  -8  16    0.21    0.80
   2   8  17    0.17    1.26
   2  -8  17    0.12    1.05
   2   8  18    3.27    2.11
   2  -8  18   -0.71    1.46
   2   8  19   -0.04    0.81
   2   8  19   -0.58    1.29
   2  -8  19    0.27    0.95
   2   8  20   -1.18    1.86
   2   8  20   -0.38    1.21
   2  -8  20   -0.33    0.73
   2   8  21    4.18    3.02
   2   8  21    1.57    1.39
   2  -8  21    2.35    1.95
   2   8  22    4.95    2.74
   2   8  22    3.98    2.22
   2  -8  22    2.90    2.29
   2   8  23    3.49    2.33
   2   8  23    2.78    1.79
   2  -8  23   -6.05    2.75
   2   8  24    1.39    1.75
   2   8  24   -0.25    1.08
   2  -8  24   -1.56    1.94
   2   8  25    3.30    2.33
   2   8  25   -0.33    1.63
   2  -8  25    2.50    2.43
   2   8  26   -3.93    2.75
   2  -8  26    2.10    1.95
   2   8  27    3.91    2.33
   2  -8  27   -0.30    2.09
   2   8  28   -0.79    0.98
   2   8  29    2.99    2.64
  -2   9  27   -1.69    1.43
  -2   9  26   -0.67    1.49
  -2  -9  26    0.95    0.83
  -2   9  25    3.12    2.19
  -2  -9  25    3.18    2.71
  -2   9  24   -0.33    1.22
  -2  -9  24    1.49    1.55
  -2   9  23    3.29    2.11
  -2  -9  23    0.69    1.27
  -2   9  22    0.01    1.56
  -2   9  22   -0.99    1.62
  -2  -9  22    0.48    0.92
   2   9 -22    0.56    1.42
  -2   9  21    0.44    1.50
  -2   9  21    3.35    2.52
  -2  -9  21    0.70    1.81
   2   9 -21    0.53    0.92
  -2   9  20    5.58    2.52
  -2   9  20    6.83    2.96
  -2  -9  20    5.63    2.39
   2   9 -20    5.43    1.53
  -2   9  19    1.44    2.38
  -2   9  19    1.54    1.96
  -2  -9  19   -0.89    0.67
   2   9 -19    0.91    1.39
  -2   9  18    3.31    1.93
  -2   9  18    2.21    2.53
  -2  -9  18   -1.08    1.37
   2   9 -18    1.51    1.24
  -2   9  17    4.16    2.92
  -2   9  17    0.01    1.29
  -2  -9  17    0.62    0.75
   2   9 -17   -0.66    0.69
  -2   9  16    0.67    0.85
  -2   9  16    1.12    2.04
   2   9 -16   -0.04    0.77
  -2  -9  16    0.64    1.06
  -2   9  15    1.11    0.94
   2   9 -15    0.39    0.38
  -2   9  15    1.25    0.79
  -2  -9  15    2.29    1.73
   2   9 -15    1.11    1.60
  -2   9  14    3.14    1.95
   2   9 -14    1.64    0.59
  -2   9  14    0.07    1.39
  -2  -9  14    2.53    1.25
   2   9 -14    1.80    1.09
  -2   9  13   19.17    4.16
   2   9 -13   27.57    3.63
  -2   9  13   29.15    5.95
  -2  -9  13   27.17    4.47
   2   9 -13   24.44    3.75
  -2  -9  12   13.63    3.24
   2   9 -12   14.33    2.57
  -2   9  12    7.21    2.61
  -2   9  12   10.93    3.43
  -2   9  12   12.05    3.12
   2   9 -12   14.26    2.83
  -2  -9  11    1.85    1.27
  -2   9  11   -0.02    0.88
  -2   9  11    1.40    0.75
   2   9 -11    0.34    0.85
  -2  -9  11   -1.15    0.74
  -2   9  11    1.44    1.29
   2   9 -11    0.04    0.77
  -2   9  11   -0.45    0.68
  -2  -9  10    0.40    0.88
  -2   9  10    1.74    1.04
   2   9 -10    1.38    0.90
  -2   9  10   -0.62    0.79
  -2  -9  10   -0.77    0.49
  -2   9  10   -0.42    1.00
  -2   9  10    2.42    1.52
   2   9 -10   -0.41    0.88
  -2  -9   9    9.90    2.36
  -2   9   9   11.33    3.53
  -2   9   9    6.73    2.66
   2   9  -9   12.65    2.60
  -2   9   9    8.76    2.41
  -2  -9   9    8.31    1.87
  -2   9   9    6.70    1.96
   2   9  -9   11.00    2.04
  -2  -9   8    1.13    0.81
   2   9  -8   -0.20    0.84
  -2   9   8    2.29    1.87
  -2   9   8    1.03    0.93
  -2   9   8    0.92    0.62
  -2  -9   8   -0.10    0.69
  -2   9   8    1.35    0.92
   2   9  -8    1.60    1.10
  -2  -9   7    2.21    0.93
  -2   9   7    3.37    1.70
  -2   9   7    2.37    1.49
  -2   9   7    2.31    1.03
  -2  -9   7    3.31    1.15
  -2   9   7    2.33    1.16
   2   9  -7    2.06    1.08
  -2  -9   6    0.01    0.47
  -2   9   6   -1.91    1.40
  -2   9   6   -1.33    1.25
  -2  -9   6    1.11    0.71
  -2   9   6   -0.56    0.91
  -2   9   6   -0.25    0.58
   2   9  -6   -0.14    0.36
  -2  -9   5   17.77    2.33
  -2   9   5   14.89    3.55
  -2   9   5   14.30    3.51
  -2   9   5   10.41    1.90
  -2  -9   5   17.43    2.65
  -2   9   5    5.01    1.28
   2   9  -5    6.36    1.61
  -2  -9   4    8.64    1.62
  -2   9   4    7.37    2.33
  -2   9   4    8.70    2.71
  -2  -9   4    9.13    1.95
  -2   9   4    1.15    0.71
   2   9  -4    6.01    1.46
  -2   9   4    3.26    1.46
  -2   9   3    6.27    2.29
  -2   9   3    4.06    1.39
  -2   9   3    1.20    0.47
   2   9  -3    2.02    0.86
  -2   9   3    1.36    0.93
  -2   9   2    0.34    1.20
  -2   9   2   -0.06    1.13
  -2   9   2    0.65    0.53
  -2   9   2    1.09    0.50
   2   9  -2    2.44    0.86
  -2   9   1    0.02    1.58
  -2   9   1    0.51    1.01
   2   9  -1    1.75    1.21
  -2   9   1    0.35    0.40
  -2   9   1   -0.06    0.21
   2   9   0   50.32    4.74
  -2   9   0   40.58    5.23
   2   9   1    0.51    1.14
  -2   9  -1    1.57    1.51
   2   9   2    5.95    1.72
  -2   9  -2    5.31    1.89
   2   9   3   -0.52    0.74
  -2   9  -3   -1.19    1.23
   2   9   4   27.14    3.87
  -2   9  -4   25.88    4.14
   2   9   5   10.00    2.84
  -2   9  -5   12.97    2.82
   2   9   6   -0.22    1.22
  -2   9  -6    0.57    0.93
   2  -9   7    0.79    0.52
   2   9   7    0.57    0.73
   2  -9   7   -0.20    0.34
  -2   9  -7    0.41    0.91
   2  -9   8   61.66    6.41
   2  -9   8   48.88    3.25
   2   9   8   54.56    6.20
  -2   9  -8   54.67    5.60
   2  -9   9   -0.40    0.80
   2   9   9    3.53    1.89
   2  -9   9    1.25    0.66
  -2   9  -9    1.37    1.25
   2  -9  10   -0.66    0.66
   2   9  10    1.32    0.82
   2   9  10   -4.07    2.04
  -2   9 -10   -0.80    0.71
   2  -9  11    2.49    0.87
   2   9  11    2.74    1.43
   2   9  11    3.23    1.71
  -2   9 -11    2.06    0.47
   2  -9  12    3.79    1.80
   2   9  12    2.89    1.93
   2   9  12    4.72    2.84
  -2   9 -12    2.79    1.36
   2  -9  13    2.00    1.40
   2   9  13    0.71    0.89
   2   9  13   -1.42    1.91
  -2   9 -13    1.01    1.01
   2  -9  14    9.24    2.99
   2   9  14    6.69    2.81
   2   9  14    8.42    3.68
   2  -9  15    0.44    1.41
   2   9  15   -0.15    1.12
   2   9  15   -1.19    1.54
   2  -9  16    1.79    1.58
   2   9  16    2.00    1.26
   2   9  16    0.59    1.69
   2  -9  17   -2.10    1.57
   2   9  17   -0.39    1.61
   2   9  17   -0.06    0.78
   2   9  17   -1.09    2.04
   2  -9  18   -0.54    1.27
   2   9  18    3.27    2.53
   2   9  18    3.37    2.11
   2   9  18    0.30    1.96
   2  -9  19    1.79    1.38
   2   9  19    0.76    1.99
   2   9  19    0.10    1.24
   2   9  19   -1.32    1.03
   2  -9  20   -0.52    1.61
   2   9  20    1.71    1.89
   2   9  20    1.54    1.05
   2   9  20   -2.28    2.07
   2  -9  21    5.41    2.92
   2   9  21    5.61    2.92
   2   9  21    1.47    2.03
   2  -9  22    0.58    1.58
   2   9  22    4.20    2.17
   2   9  22   -1.13    1.75
   2  -9  23    0.69    1.35
   2   9  23    0.71    0.93
   2   9  23   -0.27    1.51
   2  -9  24    0.49    1.85
   2   9  24    0.04    1.52
   2   9  24    0.69    1.86
   2  -9  25    2.10    2.12
   2   9  25   -3.03    2.26
   2   9  25    1.41    2.14
   2  -9  26    4.28    2.82
   2   9  26    0.17    1.62
   2   9  26    0.36    1.23
  -2 -10  25   -1.79    2.35
  -2 -10  24   -0.12    1.25
  -2 -10  23   -0.73    0.93
  -2  10  23    0.59    1.18
  -2 -10  22    0.01    1.01
  -2  10  22   -4.48    2.67
  -2  10  22    0.58    0.78
  -2 -10  21   -0.30    1.19
  -2  10  21    4.99    3.43
  -2  10  21    0.86    1.80
  -2 -10  20    1.63    1.27
  -2  10  20   -0.13    1.42
  -2  10  20    4.12    2.31
  -2 -10  19    4.40    2.55
  -2  10  19    8.06    3.40
  -2  10  19    5.45    2.65
  -2 -10  18    1.37    1.40
  -2  10  18    1.70    1.58
  -2  10  18    1.65    1.21
  -2 -10  17    0.88    1.24
  -2  10  17   -0.41    1.43
  -2  10  17   -1.69    2.47
  -2  10  17   -0.02    1.70
  -2 -10  16   -0.66    0.95
  -2  10  16    2.61    1.79
  -2  10  16    0.39    1.32
  -2  10  16   -2.29    1.87
  -2 -10  15   -0.46    0.89
  -2  10  15   -0.25    0.93
  -2  10  15   -0.18    0.86
  -2 -10  14   -0.72    0.67
  -2  10  14    2.18    1.84
  -2  10  14    3.97    2.55
  -2  10  14    2.44    1.75
  -2 -10  13    4.44    2.02
   2  10 -13    4.02    1.46
  -2  10  13    5.31    2.56
  -2  10  13    1.33    1.62
  -2  10  13    1.64    0.96
   2  10 -13    1.23    1.40
  -2 -10  12    7.46    2.29
  -2  10  12   10.26    3.38
   2  10 -12    9.41    2.46
  -2  10  12   10.10    3.51
  -2  10  12    6.75    2.28
   2  10 -12    7.39    2.21
  -2 -10  11    1.26    0.86
   2  10 -11    0.43    0.86
  -2  10  11   -0.70    1.61
  -2  10  11    0.53    1.72
  -2  10  11   -0.52    0.63
   2  10 -11    0.81    0.65
  -2 -10  10    7.72    2.02
   2  10 -10    8.13    2.17
  -2  10  10    4.51    2.51
  -2  10  10    4.89    2.61
  -2  10  10    2.84    1.51
   2  10 -10    3.88    1.52
  -2 -10   9    0.07    0.37
  -2  10   9   -2.64    1.77
  -2  10   9   -0.23    1.05
   2  10  -9   -0.34    0.92
  -2  10   9    1.01    0.64
   2  10  -9    1.50    0.99
  -2 -10   8    3.73    1.33
  -2  10   8    3.96    1.97
   2  10  -8    3.00    1.09
  -2  10   8    1.92    1.06
  -2  10   8    3.36    1.20
   2  10  -8    2.69    1.09
  -2 -10   7   -0.39    0.53
  -2  10   7   -0.71    0.85
   2  10  -7   -0.72    1.01
  -2  10   7   -0.31    1.05
  -2  10   7    0.10    0.63
   2  10  -7   -0.50    0.65
  -2 -10   6    1.19    0.67
  -2  10   6    2.16    1.80
   2  10  -6    1.64    0.90
  -2  10   6   -0.35    1.41
  -2  10   6    3.03    1.03
   2  10  -6    0.34    0.57
  -2  10   5    8.47    3.01
  -2  10   5    8.74    2.79
   2  10  -5    9.67    2.49
  -2  10   5   10.44    1.83
   2  10  -5    2.80    1.11
  -2  10   4    5.39    2.56
  -2  10   4   -0.52    1.06
  -2  10   4    1.11    0.93
   2  10  -4    2.25    1.15
  -2  10   3   17.24    4.13
  -2  10   3   20.90    4.13
   2  10  -3    8.29    1.73
  -2  10   2    1.51    1.56
  -2  10   2    3.98    2.25
   2  10  -2    4.38    1.64
  -2  10   2    1.12    0.28
  -2  10   1   24.38    4.45
  -2  10   1   24.50    4.87
   2  10  -1   24.23    3.24
  -2  10   0    4.85    2.66
  -2  10   0    3.69    2.24
   2  10   0    2.31    1.00
   2  10   1   25.01    3.55
  -2  10  -1   20.67    4.52
  -2  10  -1   23.25    4.34
   2  10   2   -0.06    0.67
  -2  10  -2   -0.53    1.09
   2  10   3    2.90    1.73
  -2  10  -3    4.45    2.07
   2  10   4   10.17    2.60
  -2  10  -4   10.34    2.75
   2  10   5    1.60    0.97
  -2  10  -5    0.37    1.01
   2  10   6    3.12    1.58
  -2  10  -6    8.67    2.51
   2  10   7    2.76    1.40
  -2  10  -7    1.94    1.53
   2  10   8   16.67    3.81
  -2  10  -8   21.84    3.91
   2 -10   9    3.74    1.66
   2  10   9    4.96    1.79
   2  10   9    3.60    2.64
  -2  10  -9    6.01    2.11
   2 -10  10    0.87    0.63
   2  10  10    0.63    1.31
  -2  10 -10   -1.27    1.05
   2  10  10    0.44    1.14
   2 -10  11    3.47    1.48
   2  10  11    2.63    1.83
  -2  10 -11    2.82    1.47
   2  10  11    1.96    2.61
   2 -10  12   -0.10    0.53
   2  10  12    0.70    1.64
   2  10  12    0.05    1.61
  -2  10 -12    1.39    0.87
   2 -10  13    1.62    1.30
   2  10  13    2.32    1.62
   2  10  13   -1.18    1.44
   2  10  13    0.20    1.52
  -2  10 -13   -0.12    0.46
   2 -10  14    0.03    1.22
   2  10  14    1.45    1.66
   2  10  14    4.79    2.78
   2  10  14    2.93    2.56
   2 -10  15    1.30    1.72
   2  10  15   -2.70    1.66
   2  10  15    0.14    1.21
   2  10  15   -0.37    1.18
   2 -10  16    0.59    0.95
   2  10  16    2.45    1.87
   2  10  16    0.85    2.06
   2  10  16    3.02    2.62
   2 -10  17    1.73    0.67
   2  10  17   -1.88    1.10
   2  10  17    0.43    1.10
   2 -10  18    1.74    1.31
   2  10  18    0.16    0.85
   2  10  18    5.62    2.68
   2  10  18    2.20    2.11
   2 -10  19   -1.79    1.98
   2  10  19   -0.14    1.33
   2  10  19   -1.54    1.84
   2  10  19    3.93    3.25
   2 -10  20    0.36    1.14
   2  10  20   -0.29    1.06
   2  10  20    0.47    1.41
   2  10  20   -0.76    1.62
   2 -10  21   -5.02    2.58
   2  10  21   -0.05    1.23
   2  10  21   -0.48    1.70
   2  10  21   -0.18    1.75
   2 -10  22    3.01    2.43
   2  10  22    1.21    1.40
   2  10  22    3.09    3.04
   2  10  22    0.21    1.90
   2 -10  23    0.74    0.93
   2  10  23   -3.63    2.81
   2  10  23   -0.42    1.36
   2  10  23    1.27    1.85
   2 -10  24    2.05    1.67
   2  10  24    0.88    1.15
   2 -10  25    0.78    1.83
   2  10  25    0.14    2.55
  -2 -11  24    1.75    2.23
  -2 -11  23    1.06    1.19
  -2 -11  22   -5.77    2.72
  -2 -11  21   -1.51    1.81
  -2 -11  20    0.40    0.83
  -2 -11  19    6.47    3.02
  -2  11  19    1.67    2.52
  -2  11  19    0.97    1.86
  -2 -11  18   -1.29    0.95
  -2  11  18    0.17    1.36
  -2  11  18    1.57    2.16
  -2 -11  17   -1.18    0.74
  -2  11  17    4.34    2.82
  -2  11  17    0.79    1.59
  -2 -11  16   -0.03    1.28
  -2  11  16   -0.95    2.36
  -2  11  16   -0.36    1.31
  -2 -11  15    2.67    1.86
  -2  11  15   -0.25    1.33
  -2  11  15    1.59    2.49
  -2 -11  14    2.14    1.40
  -2  11  14    0.69    1.00
  -2  11  14    1.25    0.86
  -2 -11  13    4.77    1.84
  -2  11  13   23.42    5.60
  -2  11  13   10.43    3.76
  -2 -11  12    0.88    0.54
  -2  11  12    4.08    2.66
  -2  11  12    1.84    1.86
   2  11 -12    3.88    1.90
  -2 -11  11   -0.07    0.76
  -2  11  11    2.09    2.06
   2  11 -11    0.42    0.63
  -2  11  11    3.55    2.34
  -2  11  10   -1.03    1.52
  -2  11  10   -3.06    1.99
   2  11 -10    0.36    0.77
  -2  11   9    3.85    2.09
  -2  11   9    4.45    2.99
   2  11  -9    1.83    1.29
   2  11  -8    3.39    1.82
  -2  11   8    2.15    1.33
  -2  11   8    7.70    3.38
  -2  11   7    2.35    1.44
   2  11  -7    2.36    1.38
  -2  11   7    4.80    2.60
   2  11  -6    0.08    0.54
  -2  11   6    1.42    1.47
  -2  11   6   -0.58    0.88
  -2  11   5   -2.13    1.82
  -2  11   5    3.51    2.44
   2  11  -5    0.73    1.23
  -2  11   4    1.66    1.77
  -2  11   4    1.11    1.67
   2  11  -4    1.00    1.46
   2  11  -3    2.52    1.54
  -2  11   3    2.07    1.35
  -2  11   3    1.62    1.11
  -2  11   2    5.21    2.69
  -2  11   2    4.04    2.38
   2  11  -2   -1.12    1.40
   2  11  -1   13.17    3.35
  -2  11   1    8.70    3.00
  -2  11   1    9.29    3.26
  -2  11   0    0.73    0.94
  -2  11   0    0.81    0.92
   2  11   0    1.74    0.87
  -2  11  -1    0.73    1.26
  -2  11  -1    0.99    1.95
   2  11   1    0.67    1.12
   2  11   2   -1.38    1.62
   2  11   2    1.65    0.74
  -2  11  -2    1.99    1.72
  -2  11  -2    1.38    1.40
   2  11   3    0.47    0.77
   2  11   3    0.76    1.46
  -2  11  -3    0.78    1.32
  -2  11  -3    1.49    0.97
   2  11   4    1.08    1.26
  -2  11  -4    1.84    2.19
  -2  11  -4    0.41    0.75
   2  11   5    1.10    1.19
  -2  11  -5    1.11    0.57
  -2  11  -5    2.12    1.48
   2  11   6    0.57    0.51
   2  11   6   -0.52    1.22
  -2  11  -6   -0.82    1.58
  -2  11  -6    2.03    1.81
   2  11   7    1.66    1.23
   2  11   7    0.48    1.63
  -2  11  -7    0.34    0.71
   2  11   8    1.30    1.47
   2  11   8    5.67    3.01
   2  11   8    2.43    2.03
  -2  11  -8    3.67    1.70
   2  11   9    0.56    1.36
   2  11   9   -1.55    2.19
  -2  11  -9    2.45    1.73
   2  11   9    1.19    1.57
   2  11  10    1.33    1.46
  -2  11 -10    2.17    1.32
   2  11  10   -0.41    0.99
   2  11  10    0.26    1.28
   2  11  11    4.72    2.63
  -2  11 -11    0.87    0.74
   2  11  11    1.35    0.99
   2  11  11    2.45    2.30
   2 -11  12   -0.60    0.93
   2  11  12   -0.02    1.05
   2  11  12    1.57    2.00
   2  11  12    0.57    2.12
   2 -11  13    3.58    2.33
   2  11  13    0.64    1.11
   2  11  13    1.54    2.15
  -2  11 -13    1.04    1.06
   2  11  13    2.24    2.39
   2 -11  14    1.66    1.64
   2  11  14    0.58    0.85
   2  11  14    1.44    1.83
   2  11  14    1.19    2.63
   2 -11  15    0.33    0.75
   2  11  15    1.41    1.13
   2  11  15   -1.50    2.18
   2  11  15   -0.07    1.09
   2 -11  16    0.19    0.78
   2  11  16    2.02    2.00
   2  11  16    0.11    0.87
   2  11  16    0.83    0.94
   2 -11  17   -6.08    2.62
   2  11  17    4.65    2.25
   2  11  17    2.57    1.92
   2  11  17    8.54    4.27
   2 -11  18    1.10    0.82
   2  11  18   -5.03    2.53
   2  11  18   -1.53    1.97
   2  11  18   -0.48    1.99
   2 -11  19    0.89    1.65
   2  11  19   -2.26    1.85
   2  11  19   -4.58    3.11
   2  11  19   -0.51    0.85
   2 -11  20   -0.46    1.26
   2  11  20   -3.25    1.95
   2 -11  21   -3.26    2.19
   2  11  21   -1.33    1.40
   2 -11  22   -4.14    2.46
   2 -11  23   -3.53    2.33
  -2  12  15    4.33    2.49
  -2  12  15   -1.99    2.46
  -2  12  14    1.04    2.06
  -2  12  14    0.66    0.94
  -2  12  13    2.29    1.93
  -2  12  13    0.60    2.31
  -2  12  12   -0.64    1.02
  -2  12  12    5.88    3.33
  -2  12  11    0.79    1.08
  -2  12  11   -0.16    1.38
   2  12 -10   -0.72    0.70
  -2  12  10    0.70    1.08
  -2  12  10    1.05    2.26
   2  12  -9    1.59    1.19
  -2  12   9    1.20    1.70
  -2  12   9    3.28    2.85
  -2  12   8    0.74    0.93
  -2  12   8    0.81    1.85
   2  12  -8    2.20    1.83
   2  12  -7   -0.75    0.91
  -2  12   7    0.04    1.80
  -2  12   7    2.11    1.93
   2  12  -6    2.94    1.93
  -2  12   6    2.86    2.12
  -2  12   6   -0.42    1.45
  -2  12   5    3.00    2.36
  -2  12   5    1.43    2.02
   2  12  -5    0.98    1.58
  -2  12   4    0.34    1.79
   2  12  -4    1.59    1.36
  -2  12   4   -2.07    2.07
  -2  12   3   -0.05    1.27
   2  12  -3    0.38    1.01
  -2  12   3    3.09    2.68
  -2  12   2    3.69    2.79
   2  12  -2    8.58    3.05
  -2  12   2   10.77    3.90
  -2  12   1    1.17    1.21
  -2  12   1    0.48    1.36
   2  12  -1    0.39    1.35
  -2  12   0    2.76    2.42
   2  12   0    3.32    1.91
  -2  12   0    2.64    1.52
  -2  12  -1   -0.97    0.92
  -2  12  -1    0.90    1.00
   2  12   1   -0.71    0.84
  -2  12  -2    0.40    1.25
  -2  12  -2   -1.24    1.30
   2  12   2    1.34    1.61
  -2  12  -3    6.24    2.85
  -2  12  -3    3.03    1.69
   2  12   3    2.70    1.80
  -2  12  -4   -1.09    1.04
   2  12   4    1.21    1.40
  -2  12  -4    1.03    1.41
   2  12   5    0.91    0.86
  -2  12  -5   -0.30    0.71
  -2  12  -5    1.11    1.39
  -2  12  -6    3.65    2.32
   2  12   6    6.56    3.63
   2  12   6    5.95    3.50
  -2  12  -6    2.63    1.83
  -2  12  -7   -1.83    1.52
   2  12   7    0.19    1.19
  -2  12  -7    0.20    1.36
   2  12   7   -0.91    1.02
   2  12   8    0.58    0.98
  -2  12  -8    2.46    1.42
  -2  12  -8    2.66    1.09
   2  12   8   -0.25    0.85
   2  12   9    2.54    2.63
   2  12   9   -1.86    2.60
  -2  12  -9   -0.95    1.19
  -2  12  -9    2.20    1.31
   2  12  10    6.69    2.94
   2  12  10   12.93    4.90
  -2  12 -10    8.09    2.60
  -2  12 -10    4.97    2.13
   2  12  11    1.38    2.43
   2  12  11   -0.75    1.31
  -2  12 -11    0.47    1.20
   2  12  12    2.65    1.82
   2  12  12   -0.22    1.69
   2  12  13   -0.37    1.71
   2  12  13    2.13    2.21
   2  12  14    0.30    1.07
   2  12  14    2.85    3.81
   2  12  15    3.87    2.60
  -2  13  10    3.88    3.44
  -2  13  10   -0.83    2.13
  -2  13   9   -1.55    1.73
  -2  13   9   -0.54    1.92
   2  13  -8    0.65    1.08
  -2  13   8    0.17    1.66
  -2  13   8   -0.27    1.10
   2  13  -7    3.48    1.79
  -2  13   7    4.84    2.88
  -2  13   7    1.99    2.37
  -2  13   6   -0.33    1.94
  -2  13   6    3.57    2.73
   2  13  -6    2.26    1.49
  -2  13   5    2.21    1.86
  -2  13   5   -0.23    1.88
   2  13  -5   -1.34    1.38
  -2  13   4    3.22    2.28
  -2  13   4   -1.00    1.65
   2  13  -4   -2.71    2.16
   2  13  -3   -0.61    1.64
  -2  13   3    0.74    0.83
  -2  13   2    0.59    1.50
  -2  13   2    0.51    0.80
   2  13  -2    1.19    1.77
   2  13  -1    4.40    2.83
  -2  13   1    3.98    2.89
  -2  13   1    2.70    1.80
   2  13   0   -0.59    1.72
  -2  13   0   -2.29    1.81
  -2  13   0    1.90    1.84
  -2  13  -1   -0.75    1.31
   2  13   1    1.97    2.68
  -2  13  -1   -2.46    1.68
   2  13   2   -0.69    1.33
  -2  13  -2   -0.25    1.46
  -2  13  -2    0.70    1.35
  -2  13  -3    0.41    0.78
  -2  13  -3   -0.84    2.32
   2  13   3    0.07    1.33
   2  13   4    0.85    1.76
  -2  13  -4    0.39    0.81
  -2  13  -4    0.00    0.73
   2  13   5    1.36    1.42
  -2  13  -5    0.03    1.20
  -2  13  -5    4.18    2.21
   2  13   5    6.50    2.90
   2  13   6   -0.32    2.06
  -2  13  -6   -0.63    1.44
   2  13   6    1.90    1.59
  -2  13  -6    2.63    2.27
   2  13   7    1.54    2.28
  -2  13  -7   -0.27    1.35
  -2  13  -7   -2.44    2.12
   2  13   7   -0.99    2.12
  -2  13  -8   -2.33    2.08
   2  13   8    0.52    1.78
  -2  13  -8    1.22    1.77
   2  13   8   -0.24    1.95
  -2  13  -9    0.14    0.99
   2  13   9   -0.55    1.10
   2  13   9   -1.11    1.17
   2  14  -6    2.01    1.64
   2  14  -5    0.06    1.43
  -2  14   4   -1.91    1.85
   2  14  -4    0.61    1.36
   2  14  -3    4.44    2.40
  -2  14   3    0.38    1.34
  -2  14   3   -2.30    1.83
  -2  14   2   -1.13    2.60
   2  14  -2    0.00    0.80
  -2  14   2   -2.29    2.02
  -2  14   1   -0.50    1.04
   2  14  -1   -0.24    0.82
  -2  14   1    3.72    2.16
   2  14   0    0.08    1.45
  -2  14   0   -2.29    1.91
  -2  14   0   -0.76    1.35
   2  14   0   -0.18    0.82
  -2  14  -1    0.08    1.34
  -2  14  -1    0.42    1.57
   2  14   1    2.35    2.84
   2  14   1   -1.59    1.54
   2  14   2    2.95    2.58
  -2  14  -2   -2.90    2.05
   2  14   2    5.99    3.70
  -2  14  -2    0.19    0.78
  -2  14  -3    0.19    1.09
  -2  14  -3   -2.43    2.14
   2  14   3   -0.76    2.11
  -2  14  -4   -0.70    1.23
  -2  14  -4    1.48    2.44
  -2  14  -5   -1.17    1.53
  -2  14  -5   -3.02    1.83
  -2  14  -6    2.00    0.80
  -2  14  -6    1.50    1.71
  -2  14  -7   -0.68    1.54
  -3   0  32    2.03    2.41
  -3   0  31   -2.76    2.67
  -3   0  30    3.25    3.09
  -3   0  29    0.93    1.66
  -3   0  28   61.67    9.29
  -3   0  27    0.80    1.10
  -3   0  26   25.23    5.16
  -3   0  25    1.03    1.03
   3   0 -25    1.75    1.80
   3   0 -24   34.92    6.26
   3   0 -23    2.01    2.20
   3   0 -22  127.48    8.66
   3   0 -22  129.40   11.59
   3   0 -21    0.02    0.98
   3   0 -21   -0.29    0.66
   3   0 -20    1.89    1.19
   3   0 -20   -0.07    1.40
   3   0 -19    0.42    0.60
   3   0 -19   -0.97    1.25
   3   0 -18   23.47    3.11
   3   0 -18   18.05    3.54
   3   0 -17    0.22    0.43
   3   0 -17    0.42    0.59
   3   0 -16    4.25    1.17
   3   0 -16    2.24    0.89
   3   0 -15   -0.71    0.61
   3   0 -15   -0.55    0.92
  -3   0  15    0.89    1.43
   3   0 -14   24.01    3.66
  -3   0  14   23.33    3.55
   3   0 -13   -0.32    0.74
  -3   0  13   -1.98    1.05
   3   0 -12  178.99   10.00
  -3   0  12  185.99   10.06
   3   0 -11    0.25    0.27
   3   0 -11    0.02    0.55
  -3   0  11   -0.98    0.74
   3   0 -10  963.80   25.79
  -3   0  10 1095.35   30.33
   3   0 -10 1021.40   30.26
   3   0  -9    0.54    0.40
   3   0  -9    1.29    0.50
  -3   0   9   -0.34    0.55
   3   0  -8 2836.98   63.80
  -3   0   8 2860.68   67.16
   3   0  -8 2814.85   67.14
   3   0  -7    0.29    0.42
   3   0  -7   -0.81    0.81
  -3   0   7   -0.39    0.72
   3   0  -6 9999.00  211.96
  -3   0   6 9888.57  214.11
   3   0  -6 9522.05  214.03
   3   0  -5    0.33    0.29
   3   0  -5    0.01    0.44
  -3   0   5    0.21    0.50
  -3   0   4 4410.13   97.94
   3   0  -4 4445.69   98.00
   3   0  -3   -0.06    0.40
  -3   0   3    0.42    0.34
   3   0  -2  333.34    9.71
  -3   0   2  325.32    9.58
   3   0  -1    0.06    0.31
  -3   0   1    0.35    0.27
   3   0   0   51.74    2.76
  -3   0   0   51.87    2.75
  -3   0  -1    0.30    0.24
   3   0   1    0.13    0.48
  -3   0  -2   98.89    4.37
   3   0   2  101.18    4.49
   3   0   3   -0.84    0.54
  -3   0  -3    0.00    0.44
   3   0   4  187.00    7.11
  -3   0  -4  175.67    6.93
  -3   0  -5   -1.07    0.55
   3   0   5   -0.59    0.32
   3   0   6   16.89    2.07
  -3   0  -6   16.81    2.16
   3   0   7   -0.29    0.45
  -3   0  -7    0.31    0.46
   3   0   8   41.16    2.30
  -3   0  -8   43.62    3.91
   3   0   8   46.69    3.86
   3   0   9   -0.21    0.27
  -3   0  -9   -0.11    0.40
   3   0   9   -0.80    0.60
   3   0   9   -0.60    1.33
   3   0  10   35.48    2.34
   3   0  10   38.57    3.94
   3   0  10   43.22    4.38
   3   0  11    0.13    0.36
   3   0  11   -0.87    0.65
   3   0  11    0.08    0.48
   3   0  12  254.74   12.12
   3   0  12  250.62   13.33
   3   0  13   -0.41    1.12
   3   0  13   -0.30    0.87
   3   0  14   11.37    2.46
   3   0  14   13.83    2.94
   3   0  15   -0.07    0.61
   3   0  15   -0.66    1.20
   3   0  16    0.70    0.98
   3   0  17   -1.59    1.36
   3   0  18    7.60    2.28
   3   0  19    0.76    0.81
   3   0  20   27.34    4.50
   3   0  21    0.06    0.38
   3   0  21   -0.45    0.94
   3   0  22   12.54    1.97
   3   0  22   13.16    3.62
   3   0  23   -1.01    0.52
   3   0  23   -2.12    1.59
   3   0  24    8.92    1.77
   3   0  24   10.84    3.24
   3   0  25    0.78    0.68
   3   0  25   -0.46    1.35
   3   0  26   -0.01    0.65
   3   0  27   -0.93    1.61
   3   0  28    6.72    3.11
   3   0  29    1.69    1.85
   3   0  30    0.24    1.64
   3   0  31    2.88    2.33
   3   0  32   16.41    5.22
  -3   1  33    2.54    1.82
  -3   1  32   -4.68    1.89
  -3  -1  32   -4.56    2.79
  -3  -1  31   11.37    4.20
  -3   1  31    8.01    3.22
  -3   1  30   -1.27    2.43
  -3  -1  30    0.33    1.76
  -3   1  29    5.05    2.47
  -3  -1  29    6.98    3.52
  -3  -1  28    4.90    3.11
  -3   1  28    5.10    2.73
  -3   1  27   32.13    6.25
   3   1 -27   23.46    5.57
  -3  -1  27   26.37    5.90
  -3   1  26    9.71    3.79
  -3  -1  26    7.43    3.44
   3   1 -26    4.30    2.05
  -3  -1  25   -0.84    1.58
   3   1 -25   -0.80    0.96
  -3   1  24    5.70    1.49
  -3  -1  24    9.04    3.39
   3   1 -24    9.37    3.17
  -3   1  23   60.53    5.19
   3   1 -23   61.46    5.45
   3  -1 -23   65.53    8.11
   3   1 -23   59.19    7.64
  -3   1  22   77.28    5.77
   3   1 -22   68.77    6.01
   3  -1 -22   82.42    8.98
   3   1 -22   78.96    8.79
  -3   1  21    8.65    1.91
   3   1 -21    8.15    2.00
   3  -1 -21   12.88    5.71
   3   1 -21    9.43    2.72
  -3   1  20    2.95    0.98
   3  -1 -20    3.38    1.65
   3   1 -20    1.94    0.85
   3  -1 -20    3.61    1.71
   3   1 -20    3.48    2.17
   3  -1 -19    0.28    0.39
   3   1 -19    0.43    0.55
  -3   1  19   -0.12    0.55
   3  -1 -19   -0.02    0.85
   3   1 -19    0.82    1.26
  -3   1  18    8.76    1.84
   3  -1 -18    9.57    2.21
   3  -1 -18   10.96    2.91
   3   1 -18    7.56    1.83
   3  -1 -17   47.59    4.72
  -3   1  17   38.01    3.64
   3  -1 -17   40.87    5.55
   3   1 -17   39.11    5.22
   3  -1 -16   32.74    3.55
  -3   1  16   25.74    2.90
   3   1 -16   25.33    4.19
   3  -1 -16   30.55    4.53
   3  -1 -15   47.31    4.46
  -3   1  15   37.83    3.61
  -3  -1  15   56.91    5.75
   3   1 -15   43.52    5.25
  -3   1  15   50.76    5.67
   3  -1 -15   42.87    5.30
   3  -1 -14   13.57    2.12
  -3   1  14   11.80    1.83
   3  -1 -14   11.68    2.81
  -3   1  14   15.83    2.99
   3   1 -14   14.16    2.63
  -3  -1  14   15.49    3.10
  -3   1  13   14.44    1.98
   3  -1 -13   19.22    2.53
   3  -1 -13   14.50    2.83
  -3   1  13   18.32    3.15
   3   1 -13   18.69    3.04
  -3  -1  13   18.93    3.07
   3  -1 -12    3.97    1.10
   3   1 -12    4.87    0.77
  -3   1  12    4.09    0.99
   3  -1 -12    4.22    1.57
  -3   1  12    4.06    1.59
   3   1 -12    3.33    1.62
  -3  -1  12    1.69    1.31
   3  -1 -11   84.33    5.24
  -3   1  11   75.67    4.75
   3   1 -11   86.07    3.83
   3  -1 -11   85.34    6.49
   3   1 -11   84.55    6.50
  -3  -1  11   80.51    6.38
  -3   1  11   90.10    6.47
   3  -1 -10   15.52    2.17
  -3   1  10   14.27    2.02
   3   1 -10   18.78    1.59
   3  -1 -10   14.53    1.80
   3  -1 -10   17.78    2.61
  -3   1  10   17.43    2.71
  -3  -1  10   18.95    2.79
   3   1 -10   17.97    2.80
   3  -1  -9  106.15    5.70
   3   1  -9  105.79    4.28
  -3   1   9   98.36    5.24
   3  -1  -9  105.75    5.32
  -3  -1   9  108.76    6.57
   3  -1  -9  107.33    6.65
   3   1  -9  104.67    6.82
  -3   1   9  112.44    6.81
   3  -1  -8  152.48    6.57
  -3   1   8  141.93    6.35
   3  -1  -8  142.75    6.67
  -3   1   8  158.01    7.93
   3  -1  -8  159.56    7.85
  -3  -1   8  162.35    7.85
   3   1  -8  149.58    7.71
  -3   1   7  120.26    5.63
   3  -1  -7  124.54    5.70
   3  -1  -7  119.72    6.62
   3   1  -7  120.28    6.49
  -3   1   7  133.23    6.61
  -3  -1   7  140.37    6.80
  -3   1   6  409.21   12.79
   3  -1  -6  439.46   12.84
   3   1  -6  434.87   14.01
   3  -1  -6  423.53   13.77
  -3  -1   6  470.23   14.04
  -3   1   6  404.14   13.36
  -3   1   5 2430.45   55.65
   3  -1  -5 2437.12   55.63
  -3   1   5 2415.56   56.10
   3  -1  -5 2437.41   56.21
   3   1  -5 2391.58   56.44
  -3  -1   5 2464.76   56.54
  -3   1   4  818.57   21.50
   3  -1  -4  868.61   21.71
  -3  -1   4  878.69   22.25
  -3   1   4  868.82   21.66
   3   1  -4  852.98   22.21
   3  -1  -4  860.74   21.71
  -3   1   3  224.97    7.69
   3  -1  -3  219.48    7.61
  -3  -1   3  242.59    8.41
   3   1  -3  248.30    8.26
  -3   1   3  225.89    7.40
   3  -1  -3  229.51    7.42
   3  -1  -2  745.26   18.32
   3   1  -2  701.86   18.45
  -3   1   2  730.60   17.48
  -3  -1   2  707.68   18.39
   3  -1  -2  732.13   17.53
   3  -1  -1    2.22    0.58
  -3  -1   1    0.99    0.56
  -3   1   1    1.45    0.35
   3   1  -1    1.72    0.55
   3  -1  -1    1.76    0.36
   3  -1   0  143.08    4.83
  -3   1   0  147.77    4.77
  -3  -1   0  160.89    6.03
   3   1   0  155.94    6.08
  -3   1  -1   43.90    2.35
   3  -1   1   50.50    2.46
  -3  -1  -1   52.36    3.36
   3   1   1   56.07    3.35
  -3  -1  -2  211.49    6.93
  -3   1  -2  254.13    8.23
  -3  -1  -2  216.74    7.99
   3  -1   2  216.79    6.97
   3   1   2  215.75    7.97
   3  -1   3  696.07   18.39
  -3  -1  -3  638.91   17.06
   3   1   3  667.42   17.25
  -3   1  -3  683.79   18.07
   3   1   3  661.05   18.58
   3   1   4  132.97    5.49
  -3  -1  -4  133.67    5.44
   3  -1   4  138.70    6.36
  -3   1  -4  138.49    6.14
  -3   1  -5   51.21    3.70
   3   1   5   55.97    3.49
   3  -1   5   59.04    3.83
  -3  -1  -5   49.67    3.36
  -3  -1  -6  102.17    5.26
  -3   1  -6   85.09    5.24
   3  -1   6   90.07    5.45
   3   1   6   97.00    5.01
  -3  -1  -7   18.79    2.27
  -3   1  -7   21.62    2.65
   3  -1   7   20.02    2.55
   3   1   7   17.97    2.24
   3  -1   7   24.20    2.65
   3   1   8    1.24    0.75
  -3   1  -8    0.60    0.62
  -3  -1  -8    2.90    0.94
   3  -1   8    0.48    0.41
   3  -1   8   -0.11    0.44
   3   1   9    5.60    1.33
   3  -1   9    6.00    1.42
   3  -1   9    5.96    1.57
  -3   1  -9    5.94    1.45
   3   1  10  235.77    8.92
  -3   1 -10  268.61   11.97
   3   1  10  262.48   11.21
   3  -1  10  255.91   11.77
   3  -1  10  270.30   12.73
   3   1  11   31.10    2.76
   3   1  11   33.60    4.41
   3   1  11   33.15    3.72
   3  -1  11   33.79    3.94
   3  -1  11   33.58    4.17
   3   1  12  153.70    7.16
   3  -1  12  192.58   10.53
   3   1  12  172.29    9.84
   3   1  12  195.43   11.05
   3  -1  12  193.46   10.46
   3   1  13  363.81   12.85
   3  -1  13  393.83   16.81
   3   1  13  396.22   16.31
   3   1  13  444.80   18.22
   3  -1  13  441.07   17.65
   3   1  14    0.08    0.37
   3  -1  14    0.74    1.21
   3  -1  14    0.05    0.58
   3   1  14   -0.30    0.62
   3   1  14   -0.02    0.89
   3   1  15   23.34    3.56
   3  -1  15   21.55    3.59
   3   1  15   19.09    2.36
   3  -1  15   21.36    3.74
   3   1  16    0.41    0.66
   3  -1  16    1.03    0.62
   3   1  17    7.93    2.18
   3  -1  17    5.14    1.91
   3   1  18    3.56    1.50
   3  -1  18    1.29    1.23
   3   1  19   17.90    3.58
   3  -1  19   17.10    3.51
   3  -1  20    0.39    0.39
   3  -1  20    0.17    0.94
   3   1  20   -0.88    0.98
   3  -1  21    0.66    0.39
   3  -1  21    0.20    1.30
   3   1  21    4.21    2.31
   3   1  22    0.22    0.69
   3  -1  22    0.38    0.46
   3   1  22    1.38    1.76
   3  -1  22    1.64    1.94
   3  -1  23    3.71    0.84
   3   1  23    5.49    1.54
   3  -1  23    4.80    2.17
   3   1  23    3.95    1.91
   3   1  24    2.94    1.47
   3  -1  24    0.48    1.51
   3   1  24    1.70    1.58
   3   1  25    4.45    1.47
   3   1  25    2.76    1.42
   3  -1  25    4.88    2.33
   3   1  26   -0.33    0.58
   3   1  26   -1.39    2.23
   3  -1  26    0.45    1.28
   3   1  27    2.70    1.72
   3  -1  27   -0.25    0.65
   3   1  28   -1.33    1.63
   3  -1  28   -3.34    2.23
   3   1  29   15.69    4.51
   3  -1  29   13.30    4.45
   3   1  30    0.76    1.78
   3  -1  30    0.03    1.23
   3   1  31    4.28    2.52
   3  -1  31    3.51    2.43
   3   1  32    3.65    2.28
  -3   2  33   -0.80    1.99
  -3   2  32    3.34    2.69
  -3  -2  32    1.31    2.10
  -3   2  31    0.91    1.66
  -3  -2  31   -0.89    1.79
  -3   2  30    8.75    3.39
  -3  -2  30    8.17    3.73
  -3   2  29   14.17    4.48
  -3  -2  29    5.78    2.73
  -3  -2  28    3.92    2.87
   3   2 -28    5.37    2.75
  -3   2  28    1.82    1.26
  -3   2  27    7.85    1.93
   3   2 -27    6.24    2.87
  -3   2  27   12.11    3.94
  -3  -2  27   10.18    3.69
  -3   2  26    1.33    0.89
   3   2 -26   -1.86    1.68
  -3  -2  26    2.94    2.65
  -3   2  26    4.98    2.62
  -3   2  25   15.81    2.98
  -3  -2  25   16.69    4.47
   3   2 -25   13.71    4.45
  -3   2  24    0.31    0.53
   3   2 -24    1.15    1.64
  -3  -2  24    2.12    2.75
  -3   2  23    0.14    0.52
   3   2 -23    0.56    0.71
   3   2 -23    1.71    1.52
  -3  -2  23    0.21    0.91
  -3   2  22   16.51    2.75
   3   2 -22   12.32    2.44
   3   2 -22   15.99    4.26
  -3   2  21    8.92    2.10
   3   2 -21    4.84    1.49
  -3   2  20   12.19    2.36
   3  -2 -20   10.26    3.15
   3   2 -20   12.23    3.31
  -3   2  19    6.04    1.67
   3  -2 -19    4.03    1.49
   3   2 -19    5.06    2.15
  -3   2  18   36.44    4.09
   3  -2 -18   44.21    4.68
   3  -2 -18   37.84    5.36
   3   2 -18   41.10    5.52
   3  -2 -17   20.14    3.17
  -3   2  17   17.69    2.75
   3  -2 -17   16.96    3.44
   3   2 -17   14.88    3.44
  -3   2  16   13.66    2.33
   3  -2 -16   17.12    2.81
   3  -2 -16   14.33    3.13
   3   2 -16   15.41    3.31
  -3   2  15   29.67    3.42
   3  -2 -15   37.08    4.09
  -3   2  15   37.87    4.82
  -3  -2  15   41.70    5.04
   3  -2 -15   34.90    4.63
   3   2 -15   38.89    4.94
  -3   2  14  161.12    8.60
   3  -2 -14  193.45    9.69
   3   2 -14  173.60   10.69
  -3   2  14  174.76   11.16
   3  -2 -14  174.17   10.75
  -3  -2  14  195.49   11.15
   3  -2 -13    4.47    1.40
   3   2 -13    3.10    0.56
  -3   2  13    1.85    1.01
   3  -2 -13    3.71    1.72
   3   2 -13    2.51    1.02
  -3  -2  13    4.72    1.65
  -3   2  13    4.72    1.64
   3  -2 -12   -0.64    0.79
   3   2 -12   -0.31    0.26
  -3   2  12    0.20    1.09
   3  -2 -12    0.82    1.06
   3   2 -12   -0.50    0.99
  -3   2  12    0.02    0.49
  -3  -2  12    0.87    0.54
   3   2 -11   29.90    1.88
   3  -2 -11   27.56    3.15
  -3   2  11   25.82    3.04
   3   2 -11   27.24    3.41
   3  -2 -11   22.96    3.77
  -3  -2  11   24.80    3.64
  -3   2  11   29.98    3.80
   3  -2 -10    5.85    1.40
  -3   2  10    5.25    1.39
   3  -2 -10    4.78    1.37
  -3  -2  10    5.85    1.44
   3   2 -10    4.50    1.48
  -3   2  10    4.72    1.50
  -3   2   9  153.67    7.51
   3  -2  -9  153.37    7.54
   3   2  -9  154.84    8.15
   3  -2  -9  154.18    8.26
  -3  -2   9  144.60    8.05
  -3   2   9  146.95    8.22
   3  -2  -8    8.60    1.53
  -3   2   8   11.08    1.85
   3  -2  -8   10.69    1.87
  -3  -2   8    6.79    1.79
  -3   2   8   10.60    1.81
   3   2  -8    7.31    1.50
  -3   2   7   12.88    1.82
   3  -2  -7   15.05    2.02
   3  -2  -7   12.76    1.80
   3  -2  -7   12.41    1.86
  -3   2   7   12.41    2.05
  -3  -2   7   14.54    2.29
   3   2  -7   12.16    2.04
   3  -2  -6   97.95    5.29
   3  -2  -6   93.20    5.15
  -3   2   6   94.05    5.36
  -3  -2   6   64.79    5.61
  -3   2   6  102.33    5.29
   3   2  -6  101.07    5.91
   3  -2  -6   93.25    5.26
   3  -2  -5  583.39   17.19
   3  -2  -5  609.82   17.53
  -3   2   5  599.35   17.55
  -3  -2   5  663.67   18.20
  -3   2   5  589.26   16.91
   3   2  -5  562.85   17.30
   3  -2  -5  612.33   17.04
  -3   2   4  343.24   11.33
   3  -2  -4  346.03   11.27
   3  -2  -4  337.29   11.42
  -3   2   4  348.15   11.43
  -3  -2   4  407.52   12.00
   3   2  -4  316.71   11.76
  -3   2   4  338.31   10.83
   3  -2  -4  354.48   10.81
   3  -2  -3  107.92    5.23
  -3   2   3   99.70    4.95
   3  -2  -3  109.85    5.19
  -3   2   3  110.66    5.34
  -3  -2   3   87.17    4.70
   3   2  -3   96.57    5.26
  -3   2   3  103.11    4.20
   3  -2  -3  101.02    4.32
  -3   2   2   71.34    3.80
  -3   2   2   71.00    3.98
   3  -2  -2   64.72    3.75
   3  -2  -2   66.31    3.91
  -3  -2   2   60.32    3.91
   3   2  -2   53.17    3.53
   3  -2  -2   64.02    2.86
  -3   2   2   60.55    2.81
  -3   2   1  825.14   19.79
   3  -2  -1  643.45   19.06
  -3   2   1  839.28   19.20
   3  -2  -1  819.59   19.13
  -3  -2   1  709.16   19.59
   3   2  -1  661.16   19.17
  -3   2   1  627.76   16.66
   3  -2  -1  647.00   16.73
   3   2   0   68.92    4.40
  -3  -2   0   78.77    4.46
   3  -2   0   68.20    3.76
  -3   2   0   65.87    3.80
  -3   2   0   71.60    3.59
   3  -2   0   75.01    3.62
  -3   2  -1  394.09   11.81
  -3  -2  -1  301.43   11.74
   3   2   1  346.16   11.88
  -3   2  -1  397.61   11.56
   3  -2   1  375.56   11.29
  -3   2  -1  427.15   10.95
   3  -2   1  421.44   11.03
   3  -2   2    8.87    1.48
  -3   2  -2    6.87    1.20
  -3  -2  -2    5.84    0.77
   3   2   2    4.40    1.20
   3  -2   2    9.80    0.90
  -3  -2  -2    5.96    1.45
   3  -2   2    6.83    0.89
   3  -2   2    8.05    0.95
  -3   2  -2    9.00    1.07
  -3  -2  -3  528.11   14.42
   3  -2   3  520.52   16.36
  -3   2  -3  584.21   16.41
   3   2   3  634.81   17.72
  -3   2  -3  591.06   14.14
   3  -2   3  582.84   15.13
  -3   2  -4    8.91    0.83
   3  -2   4    8.45    1.09
   3  -2   4    7.56    1.44
  -3  -2  -4    7.10    0.98
   3  -2   4    7.27    1.04
  -3   2  -4    7.30    1.34
   3   2   4    7.72    1.09
   3  -2   5    2.59    0.56
   3   2   5    2.31    0.70
   3  -2   5    3.01    1.16
   3  -2   5    1.35    0.64
  -3  -2  -5    2.92    0.76
  -3   2  -5    2.96    1.05
   3  -2   6    0.39    0.29
  -3  -2  -6    0.48    0.30
   3  -2   6   -0.03    0.61
   3   2   6    0.47    0.40
  -3   2  -6   -0.13    0.45
   3  -2   6    0.30    0.46
   3  -2   7  394.47   14.58
  -3  -2  -7  364.05   12.14
  -3   2  -7  352.13   13.28
   3   2   7  351.55   11.88
   3  -2   7  370.42   12.68
   3   2   8 1060.17   28.40
  -3   2  -8 1053.10   30.32
   3  -2   8 1204.01   31.58
   3  -2   8 1069.83   29.49
   3  -2   9   29.73    3.43
  -3   2  -9   33.07    3.73
   3   2   9   34.48    3.30
   3  -2   9   35.86    3.60
   3   2  10    8.46    1.76
  -3   2 -10    6.45    1.65
   3  -2  10    8.08    1.93
   3  -2  10    5.00    1.59
   3   2  11  125.35    6.74
   3  -2  11  134.92    8.58
   3   2  11  138.33    7.73
   3  -2  11  133.10    8.28
   3   2  12   26.93    3.04
   3  -2  12   37.50    4.42
   3   2  12   30.69    4.25
   3   2  12   30.30    3.56
   3  -2  12   40.57    4.48
   3   2  13  164.23    8.41
   3  -2  13  196.41   11.22
   3   2  13  188.93    9.97
   3  -2  13  197.14   10.92
   3   2  13  184.97   11.48
   3   2  14    0.40    0.55
   3   2  14    0.32    0.72
   3   2  14    0.67    0.53
   3  -2  14    1.96    1.19
   3  -2  14    2.43    1.33
   3   2  15   27.71    3.21
   3   2  15   34.22    4.26
   3  -2  15   30.99    4.47
   3  -2  15   29.19    4.47
   3   2  16    6.44    1.46
   3  -2  16    6.46    2.10
   3   2  16    6.37    1.69
   3   2  17   -0.04    0.38
   3   2  17    0.42    0.66
   3  -2  17   -0.43    0.98
   3   2  18    2.52    0.89
   3  -2  18    5.52    1.82
   3   2  18    1.52    0.94
   3   2  19    1.89    1.47
   3  -2  19    0.01    1.38
   3   2  20   27.62    4.61
   3  -2  20   27.86    4.80
   3   2  21   41.76    5.86
   3  -2  21   39.89    6.18
   3  -2  22   14.66    3.85
   3   2  22   18.37    4.07
   3   2  23   13.39    2.61
   3  -2  23   13.37    3.51
   3   2  23   14.79    3.63
   3   2  24    0.47    1.01
   3   2  24    1.93    1.30
   3  -2  24   -0.58    1.68
   3   2  25    1.54    1.32
   3   2  25   -1.52    1.66
   3  -2  25    0.76    1.61
   3   2  26    1.54    0.88
   3   2  26    4.07    2.18
   3  -2  26    2.33    0.79
   3   2  27    0.52    0.87
   3  -2  27    0.67    0.83
   3   2  27    0.20    1.23
   3   2  28    8.32    3.15
   3  -2  28    5.46    2.69
   3   2  29   -0.65    0.81
   3  -2  29   -1.08    0.99
   3  -2  30    4.18    2.72
   3   2  30   -1.13    1.41
   3   2  31   -0.59    1.89
   3  -2  31    1.84    1.11
   3   2  32   -1.13    1.69
   3   2  33    5.27    2.77
  -3   3  33    0.55    1.99
  -3   3  32   -0.28    1.16
  -3   3  31    2.98    1.73
  -3  -3  31    2.29    2.35
  -3   3  30   15.76    4.89
  -3  -3  30    3.50    2.68
   3   3 -29   -1.53    1.35
  -3   3  29    3.51    2.38
  -3  -3  29    0.13    1.96
  -3   3  28    1.53    0.75
   3   3 -28    0.62    1.52
  -3  -3  28    2.16    2.71
  -3   3  28    1.46    1.13
  -3   3  27    0.88    1.01
  -3   3  27   -0.03    1.30
   3   3 -27    0.41    1.89
  -3  -3  27    2.06    1.94
  -3   3  26    0.08    0.99
  -3   3  26   -1.71    1.78
  -3  -3  26   -0.35    1.66
   3   3 -26    0.24    1.79
  -3   3  25   -0.71    0.90
   3   3 -25    3.39    1.89
  -3  -3  25    3.41    2.14
  -3   3  24    3.49    1.52
  -3  -3  24    7.28    3.40
   3   3 -24    4.01    2.39
  -3   3  23   -0.25    0.89
  -3  -3  23    4.17    2.45
   3   3 -23    4.19    2.52
  -3   3  22    9.38    2.25
  -3  -3  22    4.57    3.15
   3   3 -22    9.53    2.63
  -3   3  21    0.41    0.46
   3   3 -21   -0.37    1.06
  -3  -3  21   -0.28    1.21
  -3   3  20   19.08    3.31
   3   3 -20   23.49    4.77
  -3   3  19    0.64    0.73
   3   3 -19    1.55    1.06
  -3   3  18   16.34    2.83
   3   3 -18   12.16    3.03
  -3   3  17   82.51    6.59
   3   3 -17   81.47    7.71
   3  -3 -16   87.91    6.92
  -3   3  16   79.89    6.40
   3  -3 -16   80.63    7.50
   3   3 -16   81.13    7.59
   3  -3 -15    6.68    1.64
  -3   3  15    5.64    1.65
   3  -3 -15    4.89    1.81
   3   3 -15    5.80    1.76
  -3   3  15    4.56    1.70
  -3  -3  15    5.17    1.88
  -3   3  14    1.84    1.14
   3  -3 -14    0.95    0.92
   3  -3 -14    2.22    1.11
  -3   3  14    2.16    1.50
   3   3 -14    1.60    1.29
  -3  -3  14    0.48    0.71
  -3   3  13   17.32    2.75
   3   3 -13   16.46    1.13
   3  -3 -13   19.57    2.76
   3  -3 -13   18.05    3.27
  -3   3  13   18.14    3.04
   3   3 -13   17.37    3.03
  -3  -3  13   16.03    2.93
   3  -3 -12   13.70    2.44
  -3   3  12   13.30    2.53
   3  -3 -12   12.18    2.37
  -3   3  12   14.47    2.80
   3   3 -12    9.63    2.16
  -3  -3  12   13.82    2.59
  -3   3  11   -0.23    0.55
   3  -3 -11   -0.08    0.64
   3  -3 -11   -0.17    0.55
  -3   3  11   -0.17    0.82
   3   3 -11   -0.49    0.72
  -3  -3  11   -0.17    0.74
   3  -3 -10   17.14    2.63
  -3   3  10   16.36    2.57
  -3   3  10   14.52    2.27
   3  -3 -10   11.78    2.50
  -3  -3  10   15.08    2.57
  -3   3  10   17.75    2.69
   3   3 -10   18.09    2.87
   3  -3  -9   20.84    2.74
  -3   3   9   18.01    2.58
  -3   3   9   19.57    2.83
   3  -3  -9   17.49    2.52
  -3   3   9   18.48    2.68
  -3  -3   9   17.34    2.69
   3   3  -9   19.37    2.90
  -3   3   8   78.29    5.37
  -3   3   8   81.99    5.57
   3  -3  -8   81.16    5.49
  -3   3   8   85.92    5.71
  -3  -3   8   86.52    5.79
   3  -3  -8   79.96    5.44
   3   3  -8   87.27    5.96
  -3   3   7   25.87    3.07
   3  -3  -7   25.36    2.79
  -3   3   7   24.64    3.08
  -3  -3   7   23.09    2.77
  -3   3   7   21.98    2.65
   3   3  -7   26.25    2.99
   3  -3  -7   23.61    2.75
  -3   3   6   -2.16    0.91
   3  -3  -6    0.57    0.65
  -3   3   6    0.54    0.62
   3  -3  -6    0.08    0.39
   3   3  -6    0.44    0.38
  -3   3   6    0.26    0.53
  -3  -3   6    0.96    0.55
  -3   3   5   62.87    4.66
  -3   3   5   53.89    4.30
   3  -3  -5   58.69    4.23
  -3  -3   5   60.93    4.23
  -3   3   5   44.00    3.43
   3  -3  -5   52.78    3.56
   3   3  -5   55.64    4.37
   3  -3  -4   40.36    3.55
   3  -3  -4   36.91    3.25
  -3   3   4   42.99    3.64
  -3   3   4   37.22    3.43
   3   3  -4   45.35    3.48
  -3  -3   4   43.44    3.42
   3  -3  -4   37.35    2.70
  -3   3   4   37.87    2.76
  -3   3   3   13.77    2.13
  -3   3   3   16.97    2.40
   3  -3  -3   12.87    1.82
   3  -3  -3   14.34    2.00
  -3  -3   3   10.66    1.93
   3  -3  -3   11.61    1.52
  -3   3   3   10.79    1.22
   3   3  -3   14.97    1.94
  -3   3   2  533.80   15.39
  -3   3   2  518.45   14.80
   3  -3  -2  466.12   14.74
   3   3  -2  497.02   14.58
  -3  -3   2  516.51   14.91
  -3   3   2  402.36   11.47
   3  -3  -2  464.04   11.92
   3   3  -1   10.02    1.69
  -3  -3   1   11.39    1.89
  -3   3   1   11.09    1.67
  -3   3   1   10.92    1.76
   3  -3  -1    8.14    1.49
  -3   3   0  540.43   14.58
  -3  -3   0  487.92   15.43
   3   3   0  485.11   15.09
   3  -3   0  443.98   14.77
  -3   3   0  505.43   15.13
  -3   3   0  505.60   14.59
  -3   3  -1  101.45    5.01
  -3  -3  -1   96.74    5.59
   3   3   1   93.47    5.30
   3  -3   1   90.17    4.89
  -3   3  -1  102.13    5.16
  -3   3  -1  101.05    4.81
  -3  -3  -2   98.87    3.68
  -3   3  -2  120.59    5.89
   3  -3   2  111.64    5.33
  -3   3  -2  143.55    5.49
  -3   3  -2  132.03    5.70
   3   3   2  118.61    6.42
  -3  -3  -2  107.33    6.10
  -3  -3  -3    1.60    0.41
  -3   3  -3    0.92    0.76
   3  -3   3    3.17    1.07
  -3   3  -3    2.47    0.50
   3  -3   3    1.50    0.63
  -3   3  -3    2.59    0.71
   3   3   3    1.75    0.81
   3  -3   3    2.05    0.42
  -3   3  -4    0.65    0.71
   3  -3   4   -0.07    0.48
  -3  -3  -4    0.45    0.33
  -3   3  -4    0.17    0.23
  -3   3  -4    0.24    0.45
   3  -3   4    0.18    0.44
   3   3   4    0.17    0.78
   3  -3   4   -0.16    0.26
   3  -3   5   21.31    2.01
  -3   3  -5   21.34    1.71
   3  -3   5   19.23    2.72
  -3   3  -5   25.21    2.76
  -3  -3  -5   16.26    1.59
   3   3   5   17.83    1.58
   3  -3   5   19.23    1.95
   3  -3   6   21.41    1.89
  -3   3  -6   20.10    1.47
   3   3   6   18.35    1.79
  -3   3  -6   19.47    2.53
   3  -3   6   16.38    2.54
   3  -3   6   19.06    2.11
   3  -3   7   87.80    4.28
  -3   3  -7   92.62    6.04
   3  -3   7  102.27    6.79
   3   3   7   88.90    4.57
   3  -3   7   95.07    5.29
   3  -3   8   53.66    2.97
   3   3   8   63.87    4.01
  -3   3  -8   56.84    4.80
   3  -3   8   61.68    5.46
   3  -3   8   57.44    4.46
   3  -3   9   77.46    3.51
  -3   3  -9   84.23    6.74
   3   3   9   81.64    5.03
   3  -3   9   87.75    6.40
   3  -3   9   89.78    5.70
   3  -3  10    2.50    0.46
  -3   3 -10    3.47    1.36
   3   3  10    2.41    0.96
   3  -3  10    2.77    1.00
   3  -3  10    3.26    1.09
   3  -3  11    2.21    0.46
   3   3  11    3.42    1.20
   3  -3  11    3.69    1.30
   3  -3  11    2.34    1.26
   3   3  12    5.01    1.44
   3  -3  12    8.12    0.75
   3   3  12    8.23    2.22
   3  -3  12    9.64    2.45
   3   3  12    7.40    1.68
   3  -3  12    7.79    1.85
   3   3  13   68.51    5.60
   3  -3  13   78.37    6.92
   3   3  13   78.77    6.05
   3   3  13   93.63    7.92
   3  -3  13   84.58    6.91
   3   3  14    7.42    1.70
   3  -3  14    9.30    2.31
   3   3  14   11.94    2.44
   3  -3  14    8.22    1.98
   3   3  15    5.65    1.72
   3   3  15    9.13    2.17
   3  -3  15    6.30    1.91
   3  -3  15    8.12    2.16
   3   3  16    0.63    0.75
   3  -3  16    3.46    1.81
   3   3  16    0.85    1.04
   3  -3  16    1.83    1.06
   3   3  17    9.10    2.07
   3  -3  17   10.45    2.98
   3   3  17    5.81    1.86
   3   3  18    0.49    0.86
   3  -3  18    0.32    0.80
   3   3  18    0.75    0.53
   3   3  19   10.13    2.43
   3   3  19   12.87    3.01
   3  -3  19   12.01    3.05
   3   3  20    3.95    1.21
   3  -3  20    4.96    1.85
   3   3  20    5.74    2.11
   3  -3  21   -0.25    1.03
   3   3  21    0.09    1.46
   3  -3  22   46.57    6.66
   3   3  22   50.75    6.46
   3   3  23    4.72    1.85
   3  -3  23    1.33    1.54
   3   3  23    2.73    0.94
   3   3  24    4.20    1.91
   3   3  24    4.64    1.79
   3  -3  24    2.31    0.90
   3   3  25    4.06    1.87
   3   3  25    2.39    1.21
   3  -3  25    4.88    2.49
   3   3  26   19.47    3.72
   3  -3  26   16.20    4.43
   3   3  26   21.29    4.73
   3   3  27   -0.53    1.21
   3  -3  27    2.03    1.42
   3   3  27    2.86    1.62
   3   3  28   -1.00    1.46
   3  -3  28    1.80    1.89
   3   3  29    1.81    1.46
   3  -3  29    2.30    2.11
   3   3  30   -0.71    1.60
   3  -3  30    0.26    1.98
   3   3  31    0.52    1.41
   3   3  32    0.53    0.87
   3   3  33   -1.63    2.60
  -3   4  33   -0.03    1.16
  -3   4  32   -0.55    1.47
  -3  -4  31    2.59    1.91
  -3   4  31   -0.55    0.88
  -3   4  30   -6.17    2.86
  -3  -4  30   -2.43    1.17
  -3   4  29    4.81    1.95
   3   4 -29    4.72    3.09
  -3  -4  29    2.32    1.13
  -3   4  29    3.93    2.36
  -3   4  28    0.49    0.75
   3   4 -28    0.66    0.80
  -3  -4  28    0.59    2.62
  -3   4  28    3.27    2.03
  -3   4  27    5.78    2.29
   3   4 -27    4.96    2.96
  -3   4  27    7.19    3.00
  -3  -4  27    2.92    1.77
  -3   4  26   18.05    3.64
   3   4 -26   14.93    4.26
  -3  -4  26   14.76    4.30
  -3   4  26   17.04    4.20
  -3   4  25    1.42    0.91
   3   4 -25    1.82    1.96
  -3   4  25    3.06    2.43
  -3  -4  25    3.22    2.14
  -3   4  24    3.66    1.65
  -3  -4  24   -0.50    0.97
   3   4 -24    3.10    2.13
  -3   4  23    4.90    2.39
  -3  -4  23    1.39    1.23
   3   4 -23    3.36    1.78
  -3   4  22   14.08    3.02
   3   4 -22   14.44    3.61
  -3  -4  22   17.13    4.16
  -3   4  21    4.92    1.81
   3   4 -21    1.65    1.20
  -3  -4  21    3.50    1.84
  -3   4  20   36.65    4.76
   3   4 -20   36.69    5.73
  -3  -4  20   35.62    5.51
  -3   4  19    2.45    1.15
  -3  -4  19    3.63    2.57
   3   4 -19    1.62    1.27
  -3   4  18   36.24    4.55
   3   4 -18   38.57    5.29
  -3   4  17   47.10    5.35
   3   4 -17   44.77    5.56
  -3   4  16   15.60    3.12
   3   4 -16   17.37    3.49
  -3   4  15   82.03    6.94
  -3  -4  15  101.44    8.09
   3   4 -15   91.09    7.73
  -3   4  14   69.70    6.14
  -3   4  14   68.54    6.90
   3   4 -14   69.20    6.71
  -3  -4  14   69.48    6.42
  -3   4  13    0.12    0.60
  -3   4  13   -0.40    0.58
   3   4 -13   -0.39    0.90
  -3  -4  13    1.52    1.08
  -3   4  13    1.02    1.42
  -3   4  12   10.33    2.35
  -3   4  12    9.49    2.11
  -3  -4  12   10.65    2.32
   3   4 -12   11.96    2.55
  -3   4  12    9.52    2.27
  -3   4  11   69.41    6.01
  -3   4  11   69.16    5.91
  -3  -4  11   78.25    6.24
   3   4 -11   72.84    6.11
  -3   4  11   73.90    6.20
  -3   4  10   23.22    3.28
  -3   4  10   22.13    3.14
  -3  -4  10   18.80    3.06
   3   4 -10   19.50    3.28
  -3   4  10   28.11    3.55
  -3   4   9   25.47    3.38
  -3   4   9   30.32    3.79
  -3  -4   9   26.28    3.35
   3   4  -9   22.36    3.27
  -3   4   9   21.57    3.36
  -3   4   8    7.63    2.01
  -3   4   8    3.44    1.53
   3   4  -8    5.34    1.43
  -3  -4   8    6.51    1.54
  -3   4   8    4.99    1.52
  -3   4   7    8.59    2.15
  -3   4   7   11.44    2.07
  -3   4   7    9.99    1.87
  -3  -4   7    8.28    1.83
   3   4  -7    8.40    1.90
  -3   4   6  106.57    6.73
  -3   4   6  106.27    6.84
  -3  -4   6  112.55    6.46
   3   4  -6  114.32    6.60
  -3   4   6   94.60    5.58
  -3   4   5  626.50   19.53
  -3   4   5  569.31   18.74
  -3  -4   5  580.96   17.89
  -3   4   5  521.40   16.13
   3   4  -5  578.38   18.07
  -3   4   4  180.83    8.99
  -3   4   4  193.46    9.07
   3   4  -4  198.72    8.63
  -3  -4   4  201.83    8.77
  -3   4   4  151.93    6.54
  -3   4   3   24.82    3.08
  -3   4   3   21.15    2.87
   3   4  -3   30.16    2.85
  -3  -4   3   27.16    2.89
  -3   4   3   18.35    1.78
  -3   4   2   36.73    3.63
  -3   4   2   39.63    3.55
  -3  -4   2   39.32    3.58
   3   4  -2   42.12    3.41
  -3   4   2   33.88    1.91
  -3   4   1   24.62    2.25
  -3  -4   1   16.24    2.32
   3   4  -1   17.73    2.34
  -3   4   1   25.99    2.86
  -3   4   1   25.84    2.83
  -3   4   0  242.43    8.72
   3   4   0  229.31    9.47
  -3  -4   0  215.72    9.61
  -3   4   0  244.31    9.84
  -3   4   0  241.22    9.48
  -3   4  -1  152.97    6.71
  -3  -4  -1  156.82    7.74
   3   4   1  150.75    7.61
  -3   4  -1  161.41    7.23
  -3   4  -1  160.31    7.58
  -3   4  -2   17.09    2.33
   3   4   2   18.63    2.50
  -3   4  -2   22.87    2.34
  -3   4  -2   21.45    2.45
   3  -4   3   75.37    5.01
  -3   4  -3   70.83    4.67
  -3   4  -3   74.89    4.47
  -3   4  -3   74.22    4.60
   3   4   3   72.87    5.34
  -3   4  -4  177.12    8.00
   3  -4   4  148.37    8.05
  -3   4  -4  163.61    7.11
   3   4   4  167.39    8.75
   3  -4   4  152.84    5.22
   3  -4   5    4.83    1.44
  -3   4  -5    4.70    1.44
  -3   4  -5    6.58    1.29
   3   4   5    7.00    1.91
   3  -4   5    6.01    0.96
   3  -4   6    6.35    1.58
  -3   4  -6    8.38    1.93
   3   4   6    5.34    0.85
  -3   4  -6    6.83    1.11
   3   4   6    6.17    1.73
   3  -4   6    6.99    1.12
  -3   4  -7   31.30    3.57
   3  -4   7   39.60    4.06
   3   4   7   28.22    2.38
   3  -4   7   33.77    2.85
  -3   4  -8    0.01    0.35
   3  -4   8   -0.41    0.73
   3   4   8   -0.10    0.36
   3  -4   8   -0.19    0.51
  -3   4  -9   19.71    3.36
   3  -4   9   22.21    3.52
   3   4   9   22.18    2.35
   3  -4   9   24.29    2.78
   3   4  10    0.13    0.44
   3  -4  10    0.97    1.12
   3  -4  10    0.10    0.45
   3   4  11   44.35    3.91
   3  -4  11   46.85    5.22
   3  -4  11   49.11    4.43
   3  -4  12    2.65    1.31
   3   4  12    2.65    1.02
   3  -4  12    3.38    1.01
   3   4  13    8.40    2.20
   3   4  13    8.68    1.95
   3  -4  13   10.37    2.72
   3  -4  13   11.59    2.31
   3   4  14    3.92    1.40
   3  -4  14    2.38    1.43
   3   4  14    3.57    1.36
   3  -4  14    5.61    2.08
   3   4  15   44.37    4.93
   3   4  15   50.72    4.89
   3  -4  15   43.56    5.58
   3  -4  15   47.85    5.25
   3   4  16    1.86    0.99
   3   4  16    3.87    1.39
   3  -4  16    1.90    1.23
   3  -4  16    2.81    1.46
   3   4  17    0.03    1.11
   3  -4  17   -3.07    1.62
   3   4  17   -0.61    0.87
   3   4  18   16.65    3.10
   3   4  18   22.12    3.67
   3  -4  18   17.08    3.92
   3   4  19    1.88    0.76
   3   4  19    1.55    1.20
   3  -4  19   -0.18    0.86
   3   4  20    1.19    0.75
   3   4  20    1.03    1.00
   3  -4  20    1.49    1.73
   3   4  21    5.84    2.04
   3  -4  21    5.00    2.01
   3   4  21    4.94    1.94
   3   4  22    1.51    1.33
   3   4  22    1.58    1.18
   3  -4  22   -0.79    0.85
   3   4  23   27.47    4.81
   3  -4  23   23.00    4.84
   3   4  24    6.80    2.73
   3   4  24    8.20    2.51
   3  -4  24    7.89    3.14
   3   4  25   10.94    2.91
   3   4  25    9.47    3.08
   3  -4  25    4.76    2.24
   3   4  26    4.04    2.27
   3   4  26    1.48    1.76
   3  -4  26    0.87    1.15
   3   4  27    1.95    1.89
   3   4  27   -0.94    1.35
   3  -4  27    0.52    1.82
   3   4  28    1.37    1.25
   3   4  28    2.39    1.96
   3  -4  28    1.06    0.86
   3   4  29   -2.31    1.76
   3  -4  29   -2.19    1.70
   3   4  30    0.35    1.28
   3  -4  30    1.53    0.87
   3   4  31   -4.62    2.71
   3   4  32   -4.56    2.87
   3   4  33   -3.85    2.45
  -3   5  33   -2.23    2.20
  -3   5  32    6.81    2.56
  -3   5  31    0.64    1.99
  -3   5  30   -1.63    1.86
  -3  -5  30    0.00    1.07
  -3   5  29    0.15    0.93
   3   5 -29   -3.18    2.30
  -3   5  29   -0.95    1.32
  -3  -5  29   -0.47    0.81
  -3   5  28    0.71    1.04
   3   5 -28   -1.57    2.07
  -3   5  28   -2.36    2.14
  -3  -5  28   -0.09    1.47
  -3   5  27    4.02    1.71
   3   5 -27    1.54    1.17
  -3   5  27    4.52    2.87
  -3  -5  27    1.75    1.90
  -3   5  26   -0.09    0.80
   3   5 -26    0.54    1.45
  -3   5  26    6.07    2.99
  -3  -5  26    3.32    2.18
  -3   5  25    2.57    1.56
   3   5 -25   -0.67    1.56
  -3  -5  25    6.23    2.90
  -3   5  25    0.46    0.96
  -3   5  24    0.68    1.14
  -3   5  24   -0.05    0.87
  -3  -5  24    0.48    1.02
   3   5 -24   -0.24    0.97
  -3   5  23   13.44    3.36
  -3  -5  23   14.47    4.04
   3   5 -23    7.87    2.95
  -3   5  22    0.26    0.96
  -3  -5  22    0.74    1.61
   3   5 -22   -1.72    1.55
  -3   5  21   -0.56    1.20
   3   5 -21    0.49    1.32
  -3  -5  21   -0.75    1.06
  -3   5  20    3.62    2.09
   3   5 -20    1.84    1.16
  -3  -5  20    0.25    0.74
  -3   5  19    1.14    1.43
  -3  -5  19    0.35    1.11
   3   5 -19   -0.11    0.75
  -3   5  18   34.80    4.95
  -3  -5  18   35.62    5.18
   3   5 -18   33.60    5.67
  -3   5  17   74.57    7.20
  -3  -5  17   62.08    7.10
   3   5 -17   74.80    7.65
  -3   5  16  105.73    8.35
  -3  -5  16   66.89    7.55
   3   5 -16   98.09    8.39
   3   5 -15   11.29    0.99
  -3   5  15   12.00    2.91
  -3   5  15   12.10    2.66
  -3  -5  15    9.55    2.40
   3   5 -15   13.50    3.13
  -3  -5  15   13.83    3.09
  -3   5  14   19.00    3.26
  -3   5  14   20.64    3.57
  -3  -5  14   29.29    4.15
  -3   5  14   21.53    4.08
   3   5 -14   22.56    3.81
  -3   5  13   57.15    5.97
  -3   5  13   48.41    5.40
  -3  -5  13   57.40    5.90
   3   5 -13   58.97    6.14
  -3   5  13   66.09    6.27
  -3   5  12    0.50    0.81
  -3   5  12    0.25    0.64
  -3   5  12   -0.01    0.68
  -3  -5  12    1.02    0.74
   3   5 -12    1.75    1.09
  -3   5  11    5.35    1.98
  -3   5  11    5.95    1.74
  -3  -5  11    7.27    1.87
  -3   5  11    5.05    1.64
   3   5 -11    8.13    2.29
  -3   5  10   20.14    3.24
  -3   5  10   19.39    3.30
  -3  -5  10   24.37    3.31
   3   5 -10   22.08    3.27
  -3   5  10   20.65    3.09
  -3   5   9   74.22    6.37
  -3   5   9   68.80    6.28
  -3  -5   9   82.09    6.14
  -3   5   9   70.37    5.51
   3   5  -9   71.21    5.87
  -3   5   8   97.19    7.09
  -3   5   8  106.15    7.65
  -3  -5   8  114.49    7.08
   3   5  -8  119.59    7.34
  -3   5   8  108.72    6.71
  -3   5   7    0.97    0.79
  -3   5   7    0.45    0.58
  -3  -5   7    1.49    0.88
   3   5  -7    2.16    1.20
  -3   5   7    0.40    0.67
  -3   5   6   65.38    5.81
  -3   5   6   74.24    6.11
  -3  -5   6   74.43    5.42
   3   5  -6   77.57    5.47
  -3   5   6   73.96    4.80
  -3   5   5    1.87    1.29
  -3   5   5    2.32    0.99
  -3  -5   5    0.89    0.49
   3   5  -5    1.13    0.39
  -3   5   5    1.25    0.43
  -3   5   4  406.37   15.25
  -3   5   4  407.74   15.58
   3   5  -4  402.23   13.99
  -3  -5   4  388.45   14.17
  -3   5   4  356.31   11.61
  -3   5   3   11.32    2.34
  -3   5   3   11.26    2.46
  -3  -5   3   14.99    2.22
  -3   5   3    8.35    1.12
   3   5  -3   14.02    2.10
  -3   5   2  314.02   10.12
  -3   5   2  319.14   12.69
  -3   5   2  316.95   12.45
  -3  -5   2  326.50   12.13
   3   5  -2  320.84   11.49
  -3   5   2  272.36    8.09
  -3   5   2  241.80    7.72
  -3   5   1   17.86    2.01
   3   5  -1   14.51    2.18
  -3  -5   1   15.01    2.45
  -3   5   1   18.26    2.63
  -3   5   1   17.24    2.76
  -3  -5   0  259.04    7.68
  -3   5   0  303.92   10.32
   3   5   0  310.52   11.68
  -3  -5   0  333.89   12.39
  -3   5   0  313.24   12.26
  -3   5   0  292.08   11.78
  -3   5  -1  145.50    6.72
   3   5   1  148.00    7.80
  -3  -5  -1  145.96    8.07
  -3   5  -1  144.85    7.51
  -3   5  -1  150.09    7.88
  -3   5  -2    3.93    1.06
   3   5   2    4.84    1.33
  -3   5  -2    6.52    1.55
  -3   5  -2    3.77    1.23
  -3   5  -3    8.78    1.62
   3   5   3   11.06    2.10
  -3   5  -3    8.89    1.79
   3  -5   4    0.74    0.61
  -3   5  -4    1.38    0.96
  -3   5  -4    0.07    0.75
   3   5   4    1.00    0.65
   3  -5   4    0.58    0.20
   3  -5   5    8.18    1.89
  -3   5  -5    9.88    1.92
  -3   5  -5   10.22    1.70
   3   5   5    8.56    2.14
   3  -5   5    8.39    1.01
   3  -5   6    6.09    1.64
  -3   5  -6    7.44    1.77
  -3   5  -6    7.00    1.38
   3   5   6    3.74    1.47
   3  -5   6    6.42    1.04
   3  -5   7   35.07    4.24
  -3   5  -7   40.07    4.16
  -3   5  -7   30.88    2.90
   3   5   7   34.45    4.33
   3  -5   7   34.01    2.75
  -3   5  -8   11.25    1.67
   3   5   8   15.31    1.62
  -3   5  -8    9.87    2.12
   3  -5   8   12.96    2.64
   3  -5   8   12.87    1.79
   3  -5   9   30.44    4.16
   3   5   9   19.84    2.10
   3  -5   9   26.31    2.76
   3  -5  10    4.62    1.83
   3   5  10    5.14    1.15
   3  -5  10    6.31    1.41
   3  -5  11   14.37    2.92
   3   5  11   17.39    2.20
   3  -5  11   18.50    2.60
   3   5  12   11.72    2.01
   3  -5  12   11.08    2.76
   3  -5  12   11.27    2.06
   3   5  13   19.69    3.37
   3   5  13   17.20    2.58
   3  -5  13   19.00    3.68
   3  -5  13   18.04    2.84
   3   5  14  126.00    9.34
   3  -5  14  133.03   10.18
   3   5  14  131.04    7.89
   3  -5  14  126.15    8.36
   3   5  15   26.97    4.26
   3  -5  15   27.70    4.51
   3   5  15   35.66    4.13
   3  -5  15   27.27    3.89
   3   5  16    0.57    0.91
   3   5  16   -0.05    0.60
   3  -5  16    1.29    1.17
   3  -5  16   -0.40    0.86
   3   5  17    5.08    1.69
   3   5  17    4.05    1.41
   3  -5  17    4.54    2.29
   3   5  18   14.88    3.20
   3  -5  18    8.32    2.57
   3   5  18   13.14    2.78
   3   5  19    4.33    1.74
   3   5  19    3.15    1.35
   3  -5  19    2.64    1.46
   3   5  20   23.88    4.20
   3   5  20   29.60    4.55
   3  -5  20   26.50    4.89
   3   5  21    1.34    1.47
   3   5  21    0.14    0.99
   3  -5  21    1.13    1.90
   3   5  22    0.70    0.76
   3   5  22   -1.48    1.59
   3  -5  22   -0.05    0.73
   3   5  23    0.89    1.29
   3   5  23    1.37    1.30
   3  -5  23    0.78    1.02
   3   5  23   -1.88    1.38
   3   5  24    6.09    2.12
   3   5  24    3.61    1.60
   3  -5  24    2.36    1.16
   3   5  25    3.27    1.84
   3   5  25    0.52    1.26
   3  -5  25    1.57    1.94
   3   5  26    2.36    1.63
   3  -5  26    1.49    1.24
   3   5  26    1.60    1.28
   3   5  27    2.57    1.68
   3   5  27    3.15    1.73
   3  -5  27    0.18    1.17
   3   5  28    2.94    1.78
   3   5  28    2.56    1.70
   3  -5  28    3.01    2.72
   3   5  29   -0.42    1.08
   3  -5  29    2.86    2.22
   3   5  29    0.23    0.91
   3   5  30    0.04    0.96
   3   5  31   -0.42    1.13
  -3   6  30    1.97    1.20
  -3   6  30   -0.22    0.85
  -3   6  29    4.32    2.49
   3   6 -29    1.93    1.72
  -3   6  29    2.37    0.92
  -3  -6  29   -0.70    1.48
  -3   6  28    1.26    1.73
   3   6 -28   -1.66    1.87
  -3   6  28    0.38    1.59
  -3  -6  28   -0.96    1.24
  -3   6  27    3.73    2.18
  -3   6  27    1.85    1.72
   3   6 -27    3.14    2.05
  -3  -6  27    2.71    1.93
  -3   6  26   -1.23    1.44
   3   6 -26    5.67    2.80
  -3  -6  26   -1.08    1.67
  -3   6  26   -1.16    1.11
  -3   6  25    2.48    2.02
  -3   6  25   -0.84    1.40
   3   6 -25    1.65    1.97
  -3  -6  25    3.84    2.31
  -3   6  24    1.59    1.69
  -3  -6  24    1.23    2.15
  -3   6  24    1.23    1.49
   3   6 -24    1.60    1.58
  -3   6  23   24.77    4.74
   3   6 -23   17.30    4.53
  -3  -6  23   11.38    3.69
  -3   6  23   23.51    4.45
  -3   6  22   -0.29    1.31
  -3  -6  22    3.16    2.10
   3   6 -22    1.82    1.24
  -3   6  21    6.90    3.00
  -3  -6  21    0.63    1.96
   3   6 -21    2.86    1.79
  -3   6  20    0.70    1.55
  -3  -6  20   -0.97    1.16
   3   6 -20   -1.82    1.49
  -3   6  19   15.73    3.49
  -3  -6  19   15.22    3.72
   3   6 -19   15.18    3.35
  -3   6  18    2.80    1.55
  -3  -6  18    2.68    1.55
   3   6 -18    3.05    1.59
  -3   6  17    1.05    1.42
  -3   6  17    1.15    1.20
  -3  -6  17    1.66    1.03
   3   6 -17    3.77    1.81
   3   6 -16    2.26    0.52
  -3   6  16    3.31    1.70
  -3   6  16    2.57    1.54
  -3  -6  16    2.56    1.70
   3   6 -16    0.99    1.24
  -3   6  15  102.37    8.92
   3   6 -15   97.30    4.42
  -3   6  15   90.41    8.19
  -3  -6  15   91.80    8.23
   3   6 -15   94.22    8.40
  -3   6  14    9.59    2.65
  -3   6  14   11.12    2.92
  -3  -6  14    4.73    1.89
   3   6 -14    9.98    2.52
  -3  -6  14   12.05    2.62
  -3   6  13    7.78    2.55
  -3   6  13    7.09    2.32
  -3  -6  13    7.68    2.28
  -3   6  13    5.98    2.02
  -3  -6  13    7.49    2.13
   3   6 -13    7.74    2.09
  -3   6  12    3.18    1.48
  -3   6  12    4.83    2.08
  -3  -6  12    3.36    1.56
  -3   6  12    3.86    1.53
  -3  -6  12    3.43    1.41
   3   6 -12    2.33    1.01
  -3   6  11   13.61    3.04
  -3   6  11   17.08    3.32
  -3  -6  11   12.60    2.67
   3   6 -11   16.16    2.96
  -3   6  11   15.35    2.86
  -3  -6  11   16.41    2.91
  -3  -6  10   32.46    4.08
  -3   6  10   34.51    4.62
  -3   6  10   30.93    4.40
  -3  -6  10   35.71    4.23
  -3   6  10   37.81    4.28
   3   6 -10   36.72    4.22
  -3  -6   9    7.49    1.94
  -3   6   9    9.13    2.44
  -3   6   9    6.12    2.06
  -3  -6   9    8.77    1.84
  -3   6   9    7.24    1.83
   3   6  -9    7.08    1.79
  -3  -6   8   -0.29    0.48
  -3   6   8   -1.11    1.35
  -3   6   8   -0.92    0.84
  -3  -6   8    0.01    0.77
  -3   6   8    0.52    0.32
   3   6  -8   -0.12    0.85
  -3  -6   7    4.05    1.37
  -3   6   7    3.58    1.42
  -3   6   7    3.66    1.54
  -3  -6   7    5.07    1.43
  -3   6   7    2.60    1.14
   3   6  -7    4.52    1.34
  -3  -6   6    1.75    0.87
  -3   6   6    0.69    0.82
  -3   6   6    0.10    0.58
  -3  -6   6    1.75    0.91
   3   6  -6   -0.04    0.82
  -3   6   6    0.61    0.43
  -3  -6   5   34.31    3.41
  -3   6   5   36.47    4.47
  -3   6   5   34.37    4.53
  -3  -6   5   39.55    3.87
   3   6  -5   37.65    3.84
  -3   6   5   33.01    2.99
  -3  -6   4  155.38    7.21
  -3   6   4  160.57    9.56
  -3   6   4  157.97    9.49
  -3   6   4  127.35    6.15
  -3  -6   4  160.40    8.38
   3   6  -4  160.39    8.24
  -3   6   4  139.68    6.14
  -3   6   3   59.33    3.75
  -3  -6   3   52.73    3.78
  -3   6   3   55.45    5.34
  -3   6   3   59.03    5.42
  -3  -6   3   62.67    5.04
   3   6  -3   60.41    4.70
  -3   6   3   49.69    3.06
  -3   6   3   48.59    2.99
  -3  -6   2   31.19    2.58
  -3   6   2   35.91    2.89
  -3   6   2   43.78    4.64
  -3   6   2   42.37    4.42
  -3   6   2   31.84    2.06
  -3  -6   2   41.23    4.02
   3   6  -2   38.77    3.75
  -3   6   2   31.21    1.95
  -3  -6   1   25.14    1.87
  -3   6   1   27.62    2.60
   3   6  -1   28.63    3.16
  -3  -6   1   27.72    3.37
  -3   6   1   26.46    3.66
  -3   6   1   25.49    3.34
  -3   6   0   29.62    2.75
   3   6   0   34.05    3.61
  -3  -6   0   32.13    3.77
  -3   6   0   30.69    3.75
  -3   6   0   27.51    3.71
  -3   6  -1  105.36    5.76
   3   6   1  104.81    6.65
  -3   6  -1   99.90    6.92
  -3   6  -1   97.41    6.88
  -3   6  -2    5.05    1.46
   3   6   2    3.94    1.43
  -3   6  -2    6.55    1.49
  -3   6  -3   66.83    4.88
   3   6   3   64.65    5.41
  -3   6  -3   59.22    5.12
  -3   6  -4   46.36    4.14
   3  -6   4   33.46    4.01
   3   6   4   47.28    4.63
  -3   6  -4   42.60    4.23
  -3   6  -5   10.40    2.09
   3  -6   5    8.59    2.01
   3  -6   5    8.89    0.97
   3   6   5   10.41    2.33
  -3   6  -5   10.97    2.16
  -3   6  -6   -2.62    1.07
   3  -6   6   -0.16    0.65
   3  -6   6    0.19    0.25
   3   6   6    0.34    0.49
  -3   6  -6    0.70    0.51
  -3   6  -7   31.51    3.98
   3  -6   7   27.07    3.82
  -3   6  -7   31.54    3.37
   3  -6   7   28.39    2.44
   3   6   7   31.60    4.40
   3  -6   8    0.90    0.95
  -3   6  -8    1.20    0.81
   3   6   8    2.05    1.43
   3  -6   8    0.21    0.31
   3  -6   9   38.90    4.68
  -3   6  -9   39.19    3.57
   3   6   9   41.66    5.45
   3  -6   9   41.03    3.43
   3   6  10   22.26    2.10
   3  -6  10   17.99    3.30
   3   6  10   16.50    3.66
   3  -6  10   17.03    2.27
   3  -6  11   12.32    2.89
   3   6  11   12.10    1.73
   3  -6  11   11.49    2.04
   3   6  12    1.22    0.59
   3  -6  12    2.56    1.49
   3  -6  12    1.62    0.97
   3   6  13    1.69    1.60
   3  -6  13    2.58    1.84
   3   6  13    2.94    0.82
   3  -6  13    3.39    1.26
   3   6  14    1.69    1.28
   3  -6  14    3.24    1.44
   3   6  14    5.16    1.60
   3  -6  14    2.77    1.10
   3   6  15   -0.06    1.09
   3  -6  15   -1.22    1.55
   3   6  15    0.90    0.69
   3  -6  15   -0.48    0.74
   3   6  16   22.21    4.20
   3  -6  16   29.94    5.17
   3   6  16   34.64    4.17
   3  -6  16   29.12    4.03
   3   6  17   -0.01    0.80
   3   6  17    6.96    1.95
   3  -6  17    6.35    2.57
  -3   6 -18   -0.41    0.28
   3   6  18   -0.22    0.91
   3   6  18   -1.15    0.56
   3  -6  18   -2.04    2.00
   3   6  19   59.20    6.84
   3   6  19   77.57    7.06
   3  -6  19   73.04    8.67
   3   6  20   -0.96    1.35
   3   6  20    0.69    0.45
   3  -6  20    1.05    0.80
   3   6  21    1.44    1.43
   3   6  21    5.76    2.18
   3  -6  21    6.04    2.65
   3   6  22    1.14    1.09
   3  -6  22    1.61    1.40
   3   6  22    0.52    0.69
   3   6  23    5.58    2.56
   3   6  23    0.24    0.94
   3  -6  23    1.36    1.76
   3   6  23    3.56    1.76
   3   6  24    5.13    2.20
   3   6  24   10.64    3.45
   3   6  24    5.38    1.98
   3  -6  24    4.14    2.68
   3   6  25   -0.66    1.68
   3   6  25   -0.06    0.93
   3   6  25    0.02    1.09
   3   6  26    0.84    1.03
   3   6  26    3.19    2.18
   3  -6  26   -0.93    1.30
   3   6  27    0.75    0.75
   3  -6  27    1.73    2.08
   3   6  27    2.85    2.79
   3   6  28    2.85    1.89
   3  -6  28   -0.23    2.14
   3   6  29    1.77    1.72
  -3   7  30   -0.52    1.17
  -3   7  29    4.44    2.24
   3   7 -29   -0.64    2.32
  -3   7  28    0.30    1.39
   3   7 -28   -0.39    1.40
  -3  -7  28    3.00    2.22
  -3   7  27    2.16    1.70
   3   7 -27    2.59    2.08
  -3  -7  27   -3.08    2.07
  -3   7  26    1.73    1.03
   3   7 -26    1.66    1.76
  -3  -7  26    1.14    0.72
  -3   7  25    2.61    2.15
   3   7 -25    1.06    1.50
  -3   7  25    0.47    0.68
  -3  -7  25    2.30    2.44
  -3   7  24    4.50    2.48
  -3   7  24    2.18    1.49
  -3  -7  24    0.41    1.15
   3   7 -24   -1.82    1.79
  -3   7  23   -0.20    0.72
  -3   7  23    0.05    1.28
  -3  -7  23    1.79    1.33
   3   7 -23    4.04    1.65
  -3   7  22    1.00    1.01
  -3   7  22    2.16    1.32
  -3  -7  22    0.72    0.93
   3   7 -22    0.02    0.75
  -3   7  21    0.67    0.75
  -3   7  21   -0.43    0.79
  -3  -7  21   -1.12    1.24
   3   7 -21   -0.07    0.83
  -3   7  20    4.50    2.72
  -3  -7  20    1.13    1.39
   3   7 -20    2.74    1.70
  -3   7  19    0.42    1.26
  -3   7  19    1.86    1.12
  -3  -7  19    2.28    1.24
   3   7 -19    2.04    1.56
  -3   7  18   13.08    3.45
  -3   7  18    8.80    2.58
  -3  -7  18   10.44    2.85
   3   7 -18    7.08    2.80
   3   7 -17   10.02    1.10
  -3   7  17   11.25    3.03
  -3   7  17    7.43    2.16
  -3  -7  17    4.75    2.31
   3   7 -17   12.54    3.24
  -3   7  16   50.15    6.20
   3   7 -16   53.06    3.35
  -3   7  16   58.93    7.40
  -3  -7  16   45.60    5.96
   3   7 -16   54.70    6.19
   3   7 -15    9.18    1.60
  -3   7  15    9.09    2.74
  -3   7  15    9.92    2.60
  -3  -7  15    9.36    2.66
   3   7 -15   11.64    2.97
  -3  -7  14   32.95    4.65
  -3   7  14   32.94    4.97
   3   7 -14   34.14    3.11
  -3   7  14   35.01    5.80
  -3  -7  14   36.25    4.59
   3   7 -14   34.62    4.77
  -3  -7  13    1.25    1.01
  -3   7  13    1.45    1.40
  -3   7  13    0.22    0.74
  -3  -7  13   -0.05    0.55
   3   7 -13   -0.84    1.12
  -3   7  13    0.99    1.00
  -3  -7  12    6.50    1.86
  -3   7  12    5.67    1.98
  -3   7  12    6.87    2.53
  -3  -7  12    6.83    1.88
   3   7 -12    6.13    1.88
  -3   7  12    7.21    2.10
  -3  -7  11    1.68    1.10
  -3   7  11   -0.45    1.43
  -3   7  11    1.12    1.04
  -3  -7  11    0.77    0.86
   3   7 -11    2.21    1.23
  -3   7  11    1.29    0.68
  -3  -7  10    0.23    0.55
  -3   7  10    1.97    1.44
  -3   7  10    0.59    0.72
  -3  -7  10    1.12    0.80
   3   7 -10    3.43    1.68
  -3   7  10    1.64    1.12
  -3  -7   9    3.30    1.32
  -3   7   9    1.59    1.14
  -3   7   9    0.25    0.96
  -3  -7   9    2.76    1.03
  -3   7   9    3.04    1.25
   3   7  -9    1.57    0.93
  -3  -7   8   -0.11    0.54
  -3   7   8   -0.20    0.70
  -3   7   8    0.42    0.68
  -3  -7   8    0.09    0.60
  -3   7   8    0.05    0.36
   3   7  -8    0.85    0.60
  -3  -7   7   11.61    2.22
  -3   7   7   14.65    3.13
  -3   7   7    7.69    2.25
  -3  -7   7   11.79    2.44
  -3   7   7   11.26    1.99
   3   7  -7   12.10    2.52
  -3  -7   6   50.60    4.53
  -3   7   6   44.00    5.46
  -3   7   6   47.84    5.64
  -3  -7   6   52.54    4.78
  -3   7   6   42.36    3.93
  -3   7   6   40.02    3.77
   3   7  -6   55.86    5.02
  -3  -7   5    0.28    0.40
  -3   7   5    0.71    0.42
  -3   7   5    0.03    0.55
  -3   7   5    0.06    1.07
  -3   7   5    0.37    0.63
  -3  -7   5    0.30    0.43
   3   7  -5    1.52    0.94
  -3   7   5    1.69    0.78
  -3  -7   4   44.76    3.62
  -3   7   4   33.85    2.84
  -3   7   4   42.42    5.09
  -3   7   4   43.96    5.13
  -3  -7   4   47.39    4.47
  -3   7   4   33.71    2.88
   3   7  -4   50.38    4.59
  -3   7   4   32.92    2.80
  -3   7   3    6.20    1.16
  -3  -7   3    7.01    1.19
  -3   7   3    9.88    2.48
  -3   7   3    7.08    2.16
  -3  -7   3    6.97    1.68
  -3   7   3    8.61    1.30
  -3   7   3    5.92    1.05
   3   7  -3    8.26    1.78
  -3   7   2   35.90    2.90
  -3  -7   2   26.47    2.23
  -3   7   2   33.05    4.46
  -3   7   2   33.84    4.44
   3   7  -2   39.13    3.90
  -3   7   2   29.78    1.88
  -3  -7   2   42.90    4.35
  -3   7   2   25.94    1.86
  -3   7   1   35.28    3.05
  -3  -7   1   31.81    2.04
  -3  -7   1   36.14    4.04
   3   7  -1   38.11    4.00
  -3   7   1   39.50    4.64
  -3   7   1   33.37    4.46
  -3   7   0   28.01    2.83
   3   7   0   26.45    3.39
  -3   7   0   28.71    3.94
  -3   7   0   26.54    3.93
  -3   7  -1   15.09    2.16
   3   7   1   13.42    2.30
  -3   7  -1   17.52    3.08
  -3   7  -1   11.43    2.58
  -3   7  -2   22.28    2.78
   3   7   2   18.75    2.98
  -3   7  -2   21.31    3.18
  -3   7  -2   25.10    3.48
  -3   7  -3    1.90    0.79
   3   7   3    2.22    1.18
  -3   7  -3    0.88    0.40
  -3   7  -4   -0.10    0.59
   3   7   4   -0.41    0.83
  -3   7  -4   -0.18    0.45
  -3   7  -5    0.09    0.54
   3  -7   5    0.04    0.44
   3   7   5    0.11    0.75
  -3   7  -5    0.18    0.57
   3  -7   6    2.04    1.11
   3  -7   6    1.20    0.38
   3   7   6    2.72    1.33
  -3   7  -6    1.48    0.87
   3  -7   7    1.46    0.92
   3   7   7    2.96    1.49
   3  -7   7    0.71    0.42
  -3   7  -7    3.00    1.46
   3  -7   8   11.11    2.52
   3   7   8   11.27    2.78
   3  -7   8   11.13    1.54
  -3   7  -8    8.60    1.93
   3  -7   9   21.66    3.79
  -3   7  -9   19.56    2.76
   3  -7   9   20.23    2.22
   3   7   9   23.80    4.15
   3  -7  10   11.79    2.84
  -3   7 -10   10.66    1.96
   3   7  10   10.62    2.78
   3  -7  10    9.22    1.63
   3  -7  11   10.73    2.91
  -3   7 -11    8.70    1.53
   3   7  11    7.15    2.84
   3  -7  11   11.40    1.86
   3  -7  12   11.03    2.70
   3   7  12   11.46    2.97
   3  -7  12   12.79    2.17
   3   7  13    7.53    3.10
   3  -7  13   17.01    3.59
   3   7  13   14.67    2.00
   3  -7  13   17.38    2.69
   3   7  14    2.53    1.74
   3   7  14    1.08    0.58
   3  -7  14    1.12    1.11
   3  -7  14    0.23    0.43
   3   7  15   -0.42    0.85
   3   7  15    0.60    0.91
   3  -7  15    0.64    0.81
   3  -7  15   -0.19    0.51
   3   7  16   -0.05    1.40
   3   7  16    1.02    0.73
   3  -7  16   -0.95    1.34
   3  -7  16    1.09    0.89
   3   7  17   -1.00    1.33
   3  -7  17   -0.80    0.62
   3   7  17    0.55    0.58
   3   7  18   16.51    3.62
   3  -7  18   14.56    3.84
   3   7  18   15.46    2.60
   3   7  19    3.67    2.16
   3   7  19    3.71    1.06
   3  -7  19    4.66    2.58
   3   7  20    1.40    1.55
   3  -7  20    0.98    1.06
   3   7  20    0.08    0.45
   3   7  21   -0.33    0.66
   3  -7  21    1.81    1.68
   3   7  21   -0.08    0.52
   3   7  22    0.19    1.40
   3   7  22    3.95    2.10
   3  -7  22   -1.61    1.77
   3   7  22    1.28    0.91
   3   7  23   -0.73    1.05
   3   7  23   -1.51    1.71
   3  -7  23    1.16    1.35
   3   7  24    2.65    2.48
   3   7  24    4.49    2.66
   3  -7  24    4.89    2.90
   3   7  25   -1.83    1.45
   3   7  25    0.99    0.94
   3  -7  25    3.65    2.50
   3   7  26    1.93    2.36
   3  -7  26    5.98    3.02
   3   7  27   -0.05    0.99
   3  -7  27    0.61    2.20
   3   7  28   -1.43    2.06
   3   7  29    1.70    1.71
   3   7  30    0.26    1.86
  -3   8  30    1.12    0.93
  -3   8  29    0.50    0.87
  -3   8  28    4.07    2.28
  -3  -8  28    1.33    1.30
   3   8 -28    4.25    3.00
  -3   8  27    2.74    2.28
   3   8 -27    1.60    2.28
  -3  -8  27    0.92    1.52
  -3   8  26    1.55    1.88
   3   8 -26    0.36    1.71
  -3  -8  26    1.20    1.18
  -3   8  25    1.85    1.83
   3   8 -25   -2.45    2.37
  -3  -8  25   -0.48    1.02
  -3   8  24   -0.26    0.88
   3   8 -24   -0.60    1.36
  -3  -8  24    1.23    1.32
  -3   8  23    6.61    2.84
  -3  -8  23    3.17    2.37
   3   8 -23    3.97    1.99
  -3   8  22   -1.11    0.92
   3   8 -22   -2.24    2.08
  -3  -8  22   -1.82    2.35
  -3   8  21    1.58    1.19
  -3  -8  21    3.24    1.92
   3   8 -21    0.88    1.32
  -3   8  20    7.62    2.79
  -3  -8  20    3.29    1.83
  -3   8  20    5.84    2.24
   3   8 -20    2.83    1.27
  -3   8  19    2.70    1.95
  -3   8  19    1.85    1.29
  -3   8  19    3.70    1.59
  -3  -8  19    2.10    1.58
   3   8 -19    2.25    1.69
  -3   8  18    4.50    2.32
  -3   8  18    3.05    1.64
  -3  -8  18    2.46    1.62
   3   8 -18    3.31    1.58
  -3   8  17   -0.93    1.79
  -3   8  17   -1.01    1.59
  -3  -8  17   -0.05    1.14
   3   8 -17    0.53    0.75
  -3   8  16    0.24    0.74
   3   8 -16    0.24    0.48
  -3   8  16    1.45    1.16
  -3  -8  16    1.42    1.09
   3   8 -16    0.42    1.05
   3   8 -15   43.47    3.82
  -3   8  15   38.24    5.74
  -3   8  15   46.72    6.84
  -3  -8  15   37.79    5.93
   3   8 -15   45.90    5.87
  -3   8  14    9.17    3.00
   3   8 -14   10.28    2.04
  -3   8  14    8.56    2.69
  -3  -8  14    6.86    2.53
   3   8 -14    8.65    2.44
  -3  -8  13   12.35    3.05
   3   8 -13   14.20    2.25
  -3   8  13   12.38    3.20
  -3   8  13   15.15    3.96
  -3  -8  13   13.16    2.90
   3   8 -13   13.61    2.94
  -3  -8  12    1.50    1.05
  -3   8  12    2.85    1.45
  -3   8  12    1.66    1.00
  -3  -8  12    1.60    0.99
   3   8 -12   -0.59    0.78
  -3   8  12   -0.42    1.04
  -3  -8  11   53.77    5.89
  -3   8  11   45.63    6.42
  -3   8  11   44.73    6.31
  -3  -8  11   50.62    5.21
  -3   8  11   43.45    5.38
   3   8 -11   53.28    5.85
  -3  -8  10    2.38    1.36
  -3   8  10    3.35    2.27
  -3   8  10    3.21    1.91
  -3  -8  10    0.48    0.48
   3   8 -10    2.49    1.31
  -3   8  10    1.33    0.81
  -3  -8   9    0.16    0.47
  -3   8   9    1.75    1.21
  -3   8   9   -0.77    1.59
  -3  -8   9    1.82    0.97
  -3   8   9   -0.47    0.96
   3   8  -9   -0.17    0.80
  -3  -8   8    4.41    1.59
  -3   8   8    2.76    1.48
  -3   8   8    4.91    1.96
  -3  -8   8    3.91    1.36
  -3   8   8    3.47    1.20
  -3   8   8    3.34    1.35
   3   8  -8    4.58    1.83
  -3   8   7    2.79    0.68
  -3  -8   7    3.11    1.05
  -3   8   7    4.38    1.96
  -3   8   7    3.29    0.84
  -3  -8   7    2.11    0.78
  -3   8   7    3.43    1.40
   3   8  -7    2.84    1.56
  -3   8   7    2.93    1.11
  -3   8   6   20.09    1.91
  -3  -8   6   27.16    3.10
  -3   8   6   23.74    4.36
  -3   8   6   19.88    4.16
  -3  -8   6   22.71    3.31
  -3   8   6   19.58    2.53
  -3   8   6   19.01    2.63
   3   8  -6   26.28    3.70
  -3  -8   5   83.21    5.35
  -3   8   5   71.05    3.99
  -3   8   5   77.06    7.85
  -3   8   5   94.41    8.23
  -3  -8   5   81.78    6.42
  -3   8   5   72.43    4.82
   3   8  -5   84.00    6.34
  -3   8   5   68.67    4.72
  -3   8   4    1.14    0.49
  -3  -8   4    3.00    0.96
  -3   8   4    2.25    1.25
  -3   8   4    1.83    1.44
  -3   8   4    1.89    0.81
  -3  -8   4    3.21    1.28
   3   8  -4    2.92    1.43
  -3   8   4    2.04    0.71
  -3   8   3    3.24    0.83
  -3  -8   3    3.51    0.88
  -3   8   3    1.62    0.68
  -3   8   3    2.79    1.55
  -3   8   3    3.31    0.88
  -3  -8   3    2.93    1.16
   3   8  -3    5.00    1.74
  -3   8   3    2.05    0.78
  -3  -8   2   12.86    1.44
  -3   8   2   12.21    1.71
  -3   8   2   11.52    2.92
  -3   8   2   13.86    2.97
  -3   8   2   10.36    1.01
  -3  -8   2   14.56    2.54
  -3   8   2    8.02    0.90
   3   8  -2   12.18    2.38
  -3   8   1    1.78    0.88
   3   8  -1    0.21    0.39
  -3   8   1    1.93    1.64
  -3   8   1    3.20    1.85
  -3   8   0    4.78    1.17
   3   8   0    5.70    1.75
  -3   8   0    6.12    1.72
  -3   8   0    4.68    1.71
  -3   8  -1   -0.49    0.68
   3   8   1    0.04    0.66
  -3   8  -1   -1.62    1.10
  -3   8  -1   -0.54    1.11
  -3   8  -2    1.56    0.88
   3   8   2    3.52    1.42
  -3   8  -2    1.50    1.45
  -3   8  -2    3.49    1.65
   3   8   3   26.60    3.78
  -3   8  -3   26.17    3.82
  -3   8  -3   23.64    3.73
   3   8   4    2.43    1.38
  -3   8  -4    4.92    1.86
   3   8   5   -0.70    1.04
  -3   8  -5    0.57    0.81
   3   8   6   12.04    3.00
  -3   8  -6   10.88    2.53
   3  -8   7   30.21    4.22
   3  -8   7   26.62    1.88
   3   8   7   32.49    4.60
  -3   8  -7   24.86    3.67
   3  -8   8   59.12    6.18
   3   8   8   51.68    5.94
   3  -8   8   50.03    3.09
  -3   8  -8   55.74    5.30
   3  -8   9   -0.06    0.45
   3  -8   9    0.94    0.59
   3   8   9    1.86    1.18
  -3   8  -9    3.29    1.41
   3  -8  10    1.83    1.06
   3  -8  10   -0.19    0.41
   3   8  10    0.03    0.63
  -3   8 -10    0.53    0.43
   3  -8  11   11.15    2.86
  -3   8 -11   12.43    2.33
   3   8  11   10.33    2.98
   3  -8  11    3.54    1.14
   3  -8  12   -0.76    1.08
   3   8  12    0.82    1.09
   3  -8  12   -0.02    0.37
   3  -8  13    3.31    1.63
   3   8  13    2.07    1.86
   3   8  13   -0.30    0.74
   3  -8  13    1.60    0.90
   3  -8  14    1.21    1.32
   3   8  14    0.43    1.08
   3   8  14   -1.90    1.00
   3  -8  14    0.59    0.48
   3  -8  15   17.72    3.97
   3   8  15   16.09    4.20
   3   8  15   19.07    4.49
   3  -8  16    1.57    1.39
   3   8  16    2.88    2.10
   3   8  16    1.65    0.87
  -3   8 -16    2.92    0.99
   3   8  17    7.72    2.82
   3  -8  17   10.87    3.24
   3   8  18    0.00    1.01
   3  -8  18   -0.70    1.74
   3   8  19    4.40    2.10
   3  -8  19    2.39    1.52
   3   8  20    4.01    1.93
   3  -8  20    3.04    1.82
   3   8  21    0.71    1.16
   3   8  21    0.23    1.27
   3  -8  21   -1.03    1.46
   3   8  22    1.48    1.96
   3   8  22    2.87    2.25
   3  -8  22    2.22    1.60
   3   8  23    0.79    1.30
   3   8  23    1.64    1.23
   3  -8  23    0.99    1.66
   3   8  24    0.18    1.59
   3   8  24   -1.34    1.20
   3  -8  24    3.27    2.31
   3   8  25    4.19    2.54
   3   8  25    1.77    2.26
   3  -8  25    0.47    1.58
   3   8  26    0.88    1.42
   3   8  26    0.46    1.55
   3  -8  26   -0.35    1.23
   3   8  27    0.51    1.89
   3   8  28   -3.16    2.37
   3   8  29   -2.45    1.97
  -3   9  27    2.01    2.22
  -3   9  26    0.71    1.58
  -3  -9  26    0.18    1.26
  -3   9  25    0.22    1.15
  -3  -9  25   -3.46    2.14
  -3   9  24    2.34    2.49
  -3  -9  24    0.24    0.89
  -3   9  23   -0.15    0.80
  -3  -9  23   -0.77    0.95
   3   9 -23    1.45    2.04
  -3   9  22   -0.86    1.56
  -3  -9  22   -0.66    0.98
   3   9 -22   -0.20    1.01
  -3   9  21    0.26    1.52
  -3  -9  21   -1.03    1.32
   3   9 -21    1.98    0.97
  -3   9  20    0.56    1.48
  -3   9  20   -0.76    1.22
  -3  -9  20   -0.27    0.89
   3   9 -20    1.31    1.14
  -3   9  19    9.99    3.09
  -3   9  19    8.40    2.88
  -3  -9  19    5.15    2.06
   3   9 -19    3.21    1.51
  -3   9  18    2.60    1.87
  -3   9  18    1.87    1.62
   3   9 -18    3.11    2.12
  -3  -9  18    2.60    1.70
  -3   9  17    5.13    2.48
  -3   9  17    4.68    2.29
  -3  -9  17    8.21    2.88
   3   9 -17    1.97    1.69
  -3   9  16    6.51    2.75
  -3   9  16    5.68    2.47
  -3  -9  16    5.44    2.29
   3   9 -16    5.88    1.76
   3   9 -15   -0.37    0.36
  -3   9  15    1.41    1.51
  -3   9  15   -1.31    1.77
  -3  -9  15   -0.79    0.97
   3   9 -15   -0.27    0.98
  -3   9  14    7.64    2.62
  -3   9  14   11.96    3.48
   3   9 -14    9.10    2.02
  -3  -9  14    8.12    2.59
   3   9 -14    8.93    2.51
  -3   9  13   -3.07    1.80
   3   9 -13    2.41    1.25
  -3   9  13    1.19    2.01
  -3  -9  13    2.31    1.56
   3   9 -13   -0.21    0.85
  -3  -9  12   23.92    3.96
  -3   9  12   18.66    4.31
  -3   9  12   20.28    4.47
   3   9 -12   23.21    3.46
   3   9 -12   20.18    3.46
  -3  -9  11    7.18    2.26
  -3   9  11    7.01    2.87
   3   9 -11    4.57    1.54
  -3   9  11    7.70    3.04
  -3   9  11    5.49    2.12
  -3  -9  11    2.35    1.25
   3   9 -11    4.14    1.60
  -3   9  11    4.37    1.71
  -3  -9  10   40.42    4.96
  -3   9  10   49.97    7.06
  -3   9  10   38.08    6.05
  -3   9  10   38.03    4.61
  -3  -9  10   39.21    4.67
  -3   9  10   35.37    4.51
   3   9 -10   42.14    4.84
  -3  -9   9   -0.53    0.53
  -3   9   9   -0.06    0.24
  -3   9   9   -0.59    1.10
  -3   9   9    0.44    1.33
  -3  -9   9    1.13    0.80
  -3   9   9   -1.13    1.15
   3   9  -9    0.56    0.68
  -3   9   9   -0.32    0.91
  -3   9   8    9.25    1.00
  -3  -9   8   12.16    2.46
  -3   9   8   11.05    2.95
  -3   9   8   10.72    3.51
  -3  -9   8    4.58    1.87
  -3   9   8    8.18    1.82
  -3   9   8   10.20    2.04
   3   9  -8    9.17    2.24
  -3  -9   7    2.27    0.78
  -3   9   7    5.19    0.73
  -3   9   7    5.59    1.99
  -3   9   7    5.62    2.09
  -3   9   7    2.84    0.97
  -3  -9   7    4.13    1.26
  -3   9   7    3.47    1.23
   3   9  -7    2.15    0.75
  -3   9   6   20.01    1.68
  -3  -9   6   21.84    2.88
  -3   9   6   22.15    4.50
  -3   9   6   20.29    4.20
  -3  -9   6   22.58    3.22
  -3   9   6   18.69    2.39
   3   9  -6   23.69    3.59
  -3   9   6   11.42    1.93
  -3  -9   5   32.66    3.16
  -3   9   5   17.62    1.92
  -3   9   5   27.64    4.84
  -3   9   5   27.85    4.92
  -3  -9   5   30.87    3.72
  -3   9   5   17.69    2.44
   3   9  -5   32.85    4.04
  -3   9   4    4.98    0.99
  -3  -9   4    6.27    1.26
  -3   9   4    6.76    2.67
  -3   9   4    9.23    2.91
  -3  -9   4   10.21    2.16
  -3   9   4    5.80    1.01
  -3   9   4    7.85    1.20
   3   9  -4    8.33    2.01
  -3   9   3    0.97    0.55
  -3   9   3    0.58    0.99
  -3   9   3    0.28    0.89
  -3  -9   3   -0.03    0.56
  -3   9   3   -0.20    0.18
  -3   9   3    0.22    0.20
   3   9  -3    1.55    0.90
  -3   9   2    7.82    2.81
  -3   9   2    9.12    2.69
   3   9  -2   12.77    2.56
  -3   9   1    3.46    1.46
  -3   9   1    4.76    2.15
   3   9  -1    5.72    1.78
   3   9   0    2.44    0.71
  -3   9   0    1.22    0.71
  -3   9   0    1.87    1.30
   3   9   1    0.93    1.03
  -3   9  -1   -0.25    0.65
  -3   9  -1   -0.65    1.36
   3   9   2   -0.14    0.63
  -3   9  -2   -0.36    0.85
  -3   9  -2   -2.88    1.64
   3   9   3   -0.06    0.76
  -3   9  -3    1.29    1.46
  -3   9  -3   -1.61    1.11
   3   9   4   12.79    2.65
  -3   9  -4   12.84    2.95
  -3   9  -4    8.98    2.71
   3   9   5   11.69    3.02
  -3   9  -5   15.81    3.24
  -3   9  -5   13.18    2.97
   3   9   6   13.48    2.83
  -3   9  -6   10.90    2.72
   3   9   7    2.43    1.49
  -3   9  -7    4.46    1.51
   3  -9   8   -0.41    1.03
   3   9   8   -1.27    1.34
  -3   9  -8    0.29    0.61
   3  -9   9   12.50    2.96
   3   9   9   14.25    3.44
  -3   9  -9   10.94    2.54
   3  -9  10    2.04    1.36
   3   9  10    2.34    1.20
  -3   9 -10   -0.90    1.19
   3  -9  11    1.30    1.17
   3   9  11    1.83    1.27
  -3   9 -11    0.56    0.56
   3  -9  12   11.65    3.27
   3   9  12   12.70    3.38
   3   9  12    8.49    3.06
  -3   9 -12    8.01    1.90
   3  -9  13    0.04    0.56
   3   9  13    0.31    0.98
   3   9  13    0.28    2.05
   3  -9  14   -0.29    0.70
   3   9  14   -0.94    0.92
   3   9  14   -1.44    1.82
  -3   9 -14    0.25    0.33
   3  -9  15    1.91    1.41
   3   9  15    1.86    1.00
   3   9  15    2.54    2.04
  -3   9 -15    1.25    0.96
   3  -9  16   -0.20    0.89
   3   9  16    0.63    0.70
   3   9  16    3.95    2.42
   3  -9  17    1.55    1.52
   3   9  17    1.91    1.93
   3   9  17    0.02    1.51
   3  -9  18   -0.36    0.98
   3   9  18    0.58    2.26
   3   9  18   -4.21    2.26
   3  -9  19    1.18    1.77
   3   9  19    4.76    2.85
   3   9  19    0.27    1.00
   3   9  19    2.07    2.12
   3  -9  20    0.36    1.04
   3   9  20    0.42    1.41
   3   9  20   -0.79    1.50
   3   9  20    0.17    1.36
   3  -9  21    2.94    1.89
   3   9  21    3.78    2.91
   3   9  21    2.71    2.04
   3   9  21    3.79    2.68
   3  -9  22    2.62    2.17
   3   9  22    0.51    1.37
   3   9  22   -0.18    0.69
   3   9  22    1.51    1.46
   3  -9  23   -0.14    0.76
   3   9  23   -0.87    1.93
   3   9  23    1.37    0.99
   3   9  23   -0.05    1.49
   3  -9  24    1.17    2.03
   3   9  24   -2.69    2.33
   3   9  24    0.80    1.35
   3   9  24    0.06    1.52
   3   9  25    1.37    1.66
   3   9  25   -1.18    2.58
   3  -9  25    0.63    1.79
   3   9  26    4.31    3.36
   3   9  26    0.03    1.38
  -3 -10  26    1.86    2.12
  -3 -10  25    0.53    1.26
  -3 -10  24   -0.26    1.06
  -3  10  23   -1.02    1.55
  -3 -10  23   -1.68    1.53
  -3  10  22    0.91    1.64
  -3 -10  22    1.30    1.43
  -3  10  21    3.15    2.10
  -3  10  21    3.21    2.14
  -3 -10  21    1.04    0.94
  -3  10  20    1.17    0.96
  -3  10  20   -2.18    1.79
  -3 -10  20    2.08    1.48
  -3  10  19   -1.44    2.26
  -3  10  19   -0.52    0.99
  -3 -10  19    0.38    1.56
  -3  10  18    2.50    2.54
  -3  10  18   -1.09    1.81
  -3 -10  18   -1.23    1.44
  -3  10  17    0.41    0.87
  -3  10  17   -0.47    1.35
  -3 -10  17   -0.54    0.89
  -3  10  16    1.57    0.91
  -3  10  16   -0.41    1.12
  -3 -10  16   -0.76    0.94
  -3 -10  15   -0.38    0.92
  -3  10  15    2.69    2.33
  -3  10  15    0.61    1.04
  -3  10  15    1.23    1.06
   3  10 -15    1.39    1.16
  -3 -10  14    2.36    1.74
  -3  10  14    1.17    1.28
  -3  10  14    2.09    1.20
  -3  10  14    1.26    0.85
   3  10 -14    2.68    1.32
  -3 -10  13    1.55    1.30
  -3  10  13    1.91    1.82
  -3  10  13    1.35    1.49
   3  10 -13   -1.88    1.05
  -3  10  13   -0.08    0.76
   3  10 -13   -2.56    1.31
  -3 -10  12    1.07    1.06
  -3  10  12    1.85    1.66
   3  10 -12    0.38    1.02
  -3  10  12   -0.18    0.87
  -3  10  12    1.30    0.72
   3  10 -12   -0.16    0.64
  -3 -10  11    4.57    1.65
  -3  10  11    4.74    2.58
  -3  10  11    9.74    3.40
   3  10 -11    7.67    2.02
  -3  10  11    9.42    2.56
   3  10 -11    4.76    1.47
  -3 -10  10    4.06    1.38
  -3  10  10    5.09    2.65
   3  10 -10    9.82    2.42
  -3  10  10    4.68    2.09
  -3  10  10    4.58    1.59
   3  10 -10    4.59    1.65
  -3 -10   9    1.92    1.14
  -3  10   9    2.28    2.13
   3  10  -9    0.85    0.43
  -3  10   9    4.26    1.95
  -3  10   9    1.50    0.87
   3  10  -9    0.97    0.81
  -3 -10   8    1.55    0.75
  -3  10   8    2.17    1.76
  -3  10   8    0.42    1.07
  -3  10   8    0.80    0.78
   3  10  -8    0.83    0.97
  -3 -10   7    0.09    0.54
  -3  10   7   -1.65    1.55
  -3  10   7   -0.94    0.82
  -3  10   7    0.64    0.85
   3  10  -7    0.46    0.67
  -3 -10   6    2.21    0.60
  -3  10   6    2.00    1.66
  -3  10   6    3.11    1.17
  -3  10   6    3.87    1.11
   3  10  -6    2.67    0.89
  -3 -10   5   10.10    1.65
  -3  10   5    6.92    2.63
  -3  10   5    5.80    2.50
  -3  10   5    8.07    1.21
   3  10  -5    4.29    1.39
  -3  10   4   -0.43    1.28
  -3  10   4    1.08    1.52
  -3  10   4    0.07    0.22
   3  10  -4   -0.56    0.50
  -3  10   3    3.38    1.96
  -3  10   3    2.34    1.63
   3  10  -3    1.43    0.97
  -3  10   2   -0.49    0.82
  -3  10   2    0.91    1.66
   3  10  -2    1.18    0.41
  -3  10   1    6.46    2.66
  -3  10   1    3.10    0.92
   3  10  -1    5.58    1.76
  -3  10   0   -1.87    1.40
  -3  10   0   -1.10    0.96
   3  10   0    1.19    0.94
   3  10   1    1.52    0.88
  -3  10  -1    0.92    1.11
  -3  10  -1   -0.45    1.26
   3  10   2    3.33    1.49
  -3  10  -2    4.66    1.99
  -3  10  -2    3.37    1.87
   3  10   3    6.60    1.72
  -3  10  -3    8.62    2.87
  -3  10  -3    4.47    2.26
   3  10   4    2.65    1.02
  -3  10  -4    0.11    1.13
  -3  10  -4    0.31    0.99
   3  10   5    0.92    1.27
  -3  10  -5    1.80    1.45
  -3  10  -5    0.80    0.89
   3  10   6   -0.24    1.40
  -3  10  -6    0.77    1.20
  -3  10  -6    2.79    1.50
   3  10   7   -0.31    1.34
  -3  10  -7    0.67    1.13
  -3  10  -7   -0.39    0.93
   3  10   8    0.76    1.35
  -3  10  -8    1.35    1.15
  -3  10  -8    0.69    0.72
   3  10   9    0.31    0.90
  -3  10  -9    2.26    1.14
  -3  10  -9    3.36    1.49
   3 -10  10   -1.94    1.32
   3  10  10   -1.26    1.14
  -3  10 -10    0.09    0.52
  -3  10 -10   -0.42    1.14
   3 -10  11   -0.15    0.81
   3  10  11   -0.12    0.72
  -3  10 -11    0.50    0.84
   3  10  11    1.12    0.94
  -3  10 -11   -0.37    0.72
   3 -10  12    3.53    1.91
   3  10  12    4.59    2.05
  -3  10 -12    4.22    1.55
   3  10  12    0.26    1.93
  -3  10 -12    2.68    0.54
   3 -10  13   -0.04    0.87
   3  10  13    3.57    2.03
  -3  10 -13   -0.58    1.39
   3  10  13    1.00    1.39
   3 -10  14    1.81    1.56
   3  10  14   -1.90    1.52
   3  10  14    0.02    1.00
  -3  10 -14    1.32    1.02
   3 -10  15    1.26    1.57
   3  10  15    1.12    1.48
   3  10  15    2.51    2.03
   3 -10  16    1.88    1.24
   3  10  16    4.77    2.37
   3  10  16    2.86    2.06
   3 -10  17    1.44    1.25
   3  10  17   -0.94    1.02
   3  10  17    0.40    1.48
   3  10  17    2.15    1.55
   3 -10  18    0.34    0.76
   3  10  18   -1.90    1.09
   3  10  18   -0.97    2.21
   3  10  18    1.39    1.37
   3 -10  19    2.49    1.51
   3  10  19    2.98    2.26
   3  10  19    2.57    2.07
   3  10  19    0.09    1.30
   3 -10  20    0.79    1.04
   3  10  20   -3.78    2.37
   3  10  20    0.57    0.72
   3  10  20    1.12    2.58
   3 -10  21   -0.94    1.52
   3  10  21   -1.08    1.78
   3  10  21    1.57    1.55
   3 -10  22    2.56    2.37
   3  10  22    0.21    1.73
   3  10  22    2.51    3.31
   3  10  22    2.06    2.35
   3 -10  23   -1.95    1.78
   3  10  23    3.69    2.83
   3  10  23   -0.75    1.75
   3 -10  24   -1.40    2.21
   3  10  24   -0.06    1.29
   3  10  25   -0.12    0.89
  -3 -11  23   -0.50    1.47
  -3 -11  22   -2.03    1.68
  -3 -11  21    0.48    1.22
  -3 -11  20    2.14    1.78
  -3  11  19    3.60    2.14
  -3  11  19    2.33    1.68
  -3 -11  19    0.04    0.81
  -3  11  18    1.38    1.89
  -3  11  18   -1.31    1.49
  -3 -11  18   -2.75    1.60
  -3  11  17    0.39    0.81
  -3 -11  17    1.12    1.32
  -3  11  16    1.79    1.30
  -3  11  16    1.54    1.89
  -3 -11  16    2.02    1.75
  -3  11  15    1.08    1.45
  -3  11  15   -0.35    0.77
  -3 -11  15    2.07    1.04
  -3  11  14    0.05    1.91
  -3  11  14   -0.11    1.01
  -3 -11  14    0.87    0.55
  -3  11  13   -0.27    1.64
  -3  11  13    0.42    1.60
  -3 -11  13    0.07    0.49
  -3  11  12    0.15    0.91
  -3  11  12   -1.28    1.88
   3  11 -12    2.99    1.64
   3  11 -11    1.38    0.81
  -3  11  11    0.15    1.11
  -3  11  11    0.57    1.60
  -3  11  10    2.96    2.21
  -3  11  10    7.76    3.23
   3  11 -10   10.96    2.79
  -3  11   9    5.01    2.85
  -3  11   9    4.76    2.70
   3  11  -9    9.10    2.45
  -3  11   8   -1.07    1.48
   3  11  -8    0.34    0.98
  -3  11   8    1.83    1.77
  -3  11   7   -1.12    1.12
  -3  11   7    1.14    1.10
   3  11  -7    3.35    1.42
  -3  11   6    6.33    3.00
  -3  11   6    4.97    2.35
   3  11  -6    6.13    1.92
   3  11  -5   11.91    2.98
  -3  11   5   10.88    3.73
  -3  11   5   10.21    3.22
  -3  11   4   -0.21    0.97
  -3  11   4    0.79    0.74
  -3  11   3    1.67    0.91
  -3  11   3    4.14    2.52
  -3  11   2    0.45    1.62
  -3  11   2    2.47    2.35
  -3  11   1   -1.34    1.57
  -3  11   1    0.53    0.59
   3  11  -1   -0.08    0.68
  -3  11   0   -2.00    1.79
  -3  11   0   -0.45    0.83
   3  11   0   -0.12    0.43
  -3  11  -1   10.19    3.27
  -3  11  -1   13.60    3.48
   3  11   1    5.67    1.57
   3  11   2   -0.37    0.54
  -3  11  -2    0.01    0.66
  -3  11  -2    1.66    1.40
   3  11   3    3.70    1.51
  -3  11  -3    3.89    1.94
  -3  11  -3    3.70    2.08
   3  11   4    1.12    1.09
  -3  11  -4   -0.14    0.87
  -3  11  -4    3.37    1.69
   3  11   5    0.75    1.39
  -3  11  -5    1.72    1.64
  -3  11  -5   -1.73    1.51
   3  11   6    1.09    0.69
  -3  11  -6    0.44    0.96
  -3  11  -6    0.74    1.16
   3  11   7   -0.93    1.02
  -3  11  -7    0.07    0.69
  -3  11  -7    2.17    1.48
   3  11   8    2.84    1.58
  -3  11  -8    1.86    2.04
  -3  11  -8   -0.55    0.90
   3  11   9    1.04    1.09
  -3  11  -9    1.98    1.45
  -3  11  -9   -0.19    1.41
   3  11  10   -0.99    1.62
  -3  11 -10   -0.11    0.59
  -3  11 -10   -0.43    0.63
   3  11  10    0.39    1.85
  -3  11 -11   -0.41    0.65
   3  11  11   -1.57    1.74
  -3  11 -11    2.04    1.29
   3  11  12   -0.25    1.54
  -3  11 -12    1.05    1.32
   3  11  12    2.82    2.16
   3 -11  13    1.51    1.56
   3  11  13    6.19    3.17
   3  11  13   10.32    4.24
   3  11  13    5.92    3.08
   3 -11  14    2.24    1.53
   3  11  14    0.94    1.71
   3  11  14    1.65    1.75
   3  11  14    1.92    2.74
   3 -11  15    1.20    1.02
   3  11  15   -1.82    2.09
   3  11  15    2.31    2.61
   3  11  15   -4.23    2.60
   3 -11  16   -0.51    0.96
   3  11  16   -1.61    1.62
   3  11  16    3.67    2.41
   3  11  16    2.40    2.14
   3 -11  17   -1.31    1.86
   3  11  17   -0.02    0.79
   3  11  17   -2.42    2.15
   3  11  17    4.75    3.47
   3 -11  18   -4.81    2.46
   3  11  18   -0.77    1.46
   3  11  18    1.40    1.77
   3  11  18    2.02    2.67
   3 -11  19   -0.04    1.49
   3  11  19   -1.11    1.95
   3  11  19   -2.01    1.99
   3 -11  20   -3.06    2.09
   3  11  20    1.31    1.05
   3 -11  21   -3.52    2.28
   3  11  21   -0.18    1.01
   3 -11  22    0.31    1.22
   3  11  22   -0.03    1.47
   3 -11  23   -1.03    1.67
  -3  12  15   -0.72    0.84
  -3  12  15    1.14    0.92
  -3  12  14    1.06    2.08
  -3  12  14   -2.09    1.19
  -3  12  13   -1.62    1.92
  -3  12  13    2.05    2.10
  -3  12  12    1.19    1.50
  -3  12  12    0.56    1.55
  -3  12  11    1.62    1.52
  -3  12  11    2.04    2.42
   3  12 -10    4.35    1.93
  -3  12  10    2.76    2.06
  -3  12  10    3.25    2.57
   3  12  -9   -1.14    0.71
  -3  12   9    0.37    0.84
  -3  12   9    0.99    2.19
  -3  12   8    5.38    2.71
   3  12  -8    1.72    0.96
  -3  12   8    3.01    1.81
  -3  12   7    3.82    2.73
  -3  12   7    1.05    2.25
   3  12  -7    3.08    1.42
  -3  12   6    2.61    2.08
  -3  12   6    5.29    3.50
   3  12  -6    8.28    2.56
  -3  12   5    2.26    1.71
  -3  12   5    2.91    1.50
   3  12  -5   -2.08    1.40
  -3  12   4    0.55    1.11
   3  12  -4    1.53    1.61
  -3  12   4   -0.02    1.58
  -3  12   3    1.43    1.66
  -3  12   3    0.00    1.21
   3  12  -3    2.67    1.90
  -3  12   2    0.84    1.53
  -3  12   2    1.34    1.20
   3  12  -2   -0.61    0.72
  -3  12   1    4.50    2.81
  -3  12   1    2.09    2.12
   3  12  -1    3.30    1.77
  -3  12   0   -2.05    1.68
   3  12   0   -0.65    1.01
  -3  12   0   -1.56    1.51
   3  12   1   -0.03    1.03
  -3  12  -1    0.48    1.08
  -3  12  -1    1.44    1.48
  -3  12  -2    4.17    2.43
  -3  12  -2    2.91    2.21
   3  12   2    6.34    3.08
  -3  12  -3    0.54    0.97
   3  12   3    0.14    1.43
  -3  12  -3    0.47    0.97
  -3  12  -4    3.66    1.88
  -3  12  -4    1.56    1.58
   3  12   4    3.16    1.89
  -3  12  -5    1.01    1.48
  -3  12  -5    0.50    1.41
   3  12   5   -1.38    0.95
  -3  12  -6   -1.50    1.89
   3  12   6   -2.36    1.92
  -3  12  -6   -0.48    0.54
  -3  12  -7    2.78    1.88
  -3  12  -7   -0.44    0.84
   3  12   7    1.30    1.88
  -3  12  -8    3.25    1.92
   3  12   8    5.75    2.69
  -3  12  -8    2.38    1.66
   3  12   8    3.06    2.03
   3  12   9   -1.26    1.79
  -3  12  -9    2.52    1.58
   3  12   9    3.08    2.46
  -3  12  -9    0.76    0.63
   3  12  10    2.78    3.03
  -3  12 -10    1.46    1.24
   3  12  10   -1.35    1.41
  -3  12 -10    0.28    0.97
   3  12  11   -0.96    1.45
   3  12  11   -2.85    2.50
   3  12  12   -0.22    1.41
   3  12  12   -1.57    2.25
   3  12  13    1.26    2.21
   3  12  13    3.24    3.07
   3  12  14    1.83    2.39
   3  12  14    4.73    3.01
   3  12  15   -2.25    2.14
  -3  13  10   -0.28    1.83
  -3  13   9    8.69    4.13
  -3  13   9    0.41    0.90
  -3  13   8    0.11    1.04
  -3  13   8    1.99    2.34
   3  13  -8   -2.37    1.73
   3  13  -7   -2.32    0.98
  -3  13   7   -1.25    2.11
  -3  13   7    1.31    1.33
  -3  13   6   -1.31    0.78
  -3  13   6    3.78    2.07
   3  13  -6   -0.33    0.85
  -3  13   5   -2.58    1.93
  -3  13   5    4.90    2.92
   3  13  -5   -0.57    0.80
  -3  13   4    2.27    2.11
   3  13  -4    0.51    1.86
  -3  13   4    4.38    2.85
  -3  13   3   -0.04    1.62
   3  13  -3   -2.56    1.93
  -3  13   3    0.90    2.19
  -3  13   2    0.04    1.19
  -3  13   2   -0.03    1.29
   3  13  -2   -0.41    0.84
   3  13  -1    1.99    2.10
  -3  13   1   -0.43    1.33
  -3  13   1    0.40    1.02
  -3  13   0    0.21    1.68
   3  13   0    5.19    2.78
  -3  13   0    0.86    1.24
  -3  13  -1   -0.90    0.74
   3  13   1    0.65    1.62
  -3  13  -1    2.86    1.92
  -3  13  -2    0.97    2.10
   3  13   2   -1.13    1.21
  -3  13  -2   -2.19    1.40
  -3  13  -3    0.06    0.98
   3  13   3    3.42    2.84
  -3  13  -3   -0.36    0.91
  -3  13  -4    0.19    0.73
  -3  13  -4    0.45    0.65
   3  13   4    2.39    2.38
  -3  13  -5    0.17    1.13
  -3  13  -5   -4.67    2.21
   3  13   5   -1.04    1.38
  -3  13  -6   -2.15    1.54
   3  13   6    1.58    1.35
   3  13   6    1.46    1.12
  -3  13  -6    0.59    1.30
  -3  13  -7    0.53    0.78
   3  13   7    2.71    2.61
   3  13   7   -0.84    1.86
  -3  13  -7    1.25    1.20
  -3  13  -8    1.69    1.70
  -3  13  -8   -3.11    1.99
   3  13   8    1.72    2.47
   3  13   8    0.56    1.34
  -3  13  -9   -0.76    1.30
   3  13   9   -2.60    2.79
   3  13   9   -0.45    2.04
   3  14  -6    2.21    1.85
   3  14  -5    2.88    2.01
  -3  14   4   -0.89    1.96
   3  14  -4   -1.49    1.76
   3  14  -3    1.85    1.18
  -3  14   3   -1.09    1.21
  -3  14   3    0.99    1.20
   3  14  -2   -0.21    0.90
  -3  14   2    0.42    1.85
  -3  14   2    1.23    2.21
  -3  14   1   -1.51    1.77
   3  14  -1    1.32    2.06
  -3  14   1   -0.39    1.23
  -3  14   0   -3.88    2.27
   3  14   0    1.26    1.42
  -3  14   0    0.05    1.70
  -3  14  -1   -1.45    2.23
  -3  14  -1    0.45    0.96
  -3  14  -2    0.00    2.10
  -3  14  -2   -2.89    2.11
   3  14   2    3.15    2.21
  -3  14  -3    3.42    2.30
  -3  14  -3   -0.58    1.20
  -3  14  -4   -2.66    1.90
  -3  14  -4    4.44    2.29
  -3  14  -5   -2.63    1.85
  -3  14  -5    1.67    2.08
  -3  14  -6   -0.07    1.30
  -3  14  -6    2.71    2.27
  -3  14  -7   -0.46    1.38
  -4   0  32   -0.02    1.17
  -4   0  31    2.68    2.60
  -4   0  30    8.36    4.03
  -4   0  29    0.03    1.35
  -4   0  28    2.24    2.13
   4   0 -27   -0.97    1.54
  -4   0  27   -0.37    1.78
   4   0 -26    1.25    1.86
   4   0 -25   -0.43    0.93
   4   0 -24   10.67    3.20
   4   0 -23    1.19    1.47
   4   0 -22   48.92    7.06
   4   0 -21    0.85    0.71
   4   0 -21    0.20    1.25
   4   0 -20   89.66    6.87
   4   0 -20   78.52    8.28
   4   0 -19    0.04    0.48
   4   0 -19   -2.02    1.29
   4   0 -18    6.51    1.74
   4   0 -18    2.94    1.61
   4   0 -17    0.34    0.49
   4   0 -17   -3.73    1.98
   4   0 -16   36.33    4.97
   4   0 -15    0.17    1.04
  -4   0  15   -0.14    0.65
   4   0 -14 1113.92   35.26
  -4   0  14 1202.64   35.57
   4   0 -13    0.89    0.84
  -4   0  13    4.03    1.70
   4   0 -13    2.05    1.33
   4   0 -12  177.53    7.54
  -4   0  12  199.25   10.45
   4   0 -12  193.49   10.63
   4   0 -11    7.78    1.31
   4   0 -11    8.08    2.08
  -4   0  11    3.47    2.12
   4   0 -10 1090.09   27.66
  -4   0  10 1079.10   31.27
   4   0 -10 1092.53   31.29
   4   0  -9   -0.45    0.53
  -4   0   9   -0.24    0.86
   4   0  -9    0.46    0.59
   4   0  -8    2.54    0.89
  -4   0   8    2.18    1.11
   4   0  -8    3.36    1.39
   4   0  -7   -0.61    0.57
   4   0  -7   -1.58    1.11
  -4   0   7   -0.47    0.66
  -4   0   6    1.52    0.71
   4   0  -6    0.72    0.67
  -4   0   5   -0.23    0.29
   4   0  -5    1.68    0.99
  -4   0   4 1254.37   29.94
   4   0  -4 1138.69   29.99
   4   0  -3    0.67    0.42
  -4   0   3    0.53    0.44
  -4   0   2  193.43    7.09
   4   0  -2  201.16    7.22
   4   0  -1    1.43    1.24
  -4   0   1    0.09    1.01
  -4   0   0 1199.94   29.29
   4   0   0 1212.92   29.42
  -4   0  -1    2.11    3.05
   4   0   1    4.53    3.29
   4   0   2  452.14   13.34
  -4   0  -2  429.93   13.17
  -4   0  -3    1.16    0.99
   4   0   3    6.28    1.62
   4   0   4  681.64   19.02
  -4   0  -4  663.39   18.68
  -4   0  -5    0.05    0.49
   4   0   5    0.60    0.60
  -4   0  -6  315.75   11.46
   4   0   6  323.78   11.57
   4   0   7    0.23    0.72
  -4   0  -7   -0.30    0.54
  -4   0  -8 1099.15   29.98
   4   0   8 1055.98   29.64
   4   0   9   -1.05    0.84
  -4   0  -9   -0.02    0.59
   4   0  10  319.48    9.67
   4   0  10  344.60   13.78
  -4   0 -10  366.01   14.06
   4   0  11   -0.36    0.45
   4   0  11   -0.35    0.65
  -4   0 -11    0.47    0.73
   4   0  11   -0.28    1.01
   4   0  12  136.64    5.60
   4   0  12  148.35    8.89
   4   0  12  153.76    9.75
   4   0  13   -0.22    0.42
   4   0  13    0.59    0.63
   4   0  13    0.74    1.22
   4   0  14   51.26    5.34
   4   0  14   52.28    6.16
   4   0  15   -0.41    0.90
   4   0  16   19.18    3.68
   4   0  17   -0.14    0.54
   4   0  18   14.40    3.13
   4   0  19   -1.02    0.67
   4   0  20    1.63    1.59
   4   0  21   -0.75    1.65
   4   0  22   44.87    6.66
   4   0  23    2.14    1.04
   4   0  23    0.21    1.05
   4   0  24    0.04    0.66
   4   0  24    1.29    0.75
   4   0  25   -0.50    0.81
   4   0  25    0.67    1.34
   4   0  26    2.43    1.39
   4   0  27    0.01    1.19
   4   0  28    4.57    2.62
   4   0  29   -0.27    2.19
   4   0  30    6.26    3.38
   4   0  31   -0.42    1.41
   4   0  32    4.36    2.91
  -4   1  33    2.14    1.88
  -4  -1  32    0.80    1.36
  -4   1  32    1.40    1.38
  -4   1  31   -0.18    1.72
  -4  -1  31    0.35    1.15
  -4   1  30   -1.25    2.12
  -4  -1  30    5.59    2.74
   4   1 -29    0.41    1.03
  -4  -1  29    1.32    2.16
  -4   1  29    5.09    3.30
   4   1 -28    0.10    0.87
  -4   1  28    0.95    1.13
  -4  -1  28    6.29    3.18
   4   1 -27   12.50    4.04
  -4  -1  27    8.68    3.38
   4   1 -26   26.36    5.55
   4   1 -25    0.89    1.62
   4  -1 -25   -0.07    1.67
   4   1 -24   28.23    5.28
   4  -1 -24   17.66    4.34
   4  -1 -23    8.87    3.96
   4   1 -23    2.79    2.84
   4   1 -22   14.25    2.80
   4  -1 -22   21.71    4.74
   4   1 -22   17.78    4.17
   4   1 -21  125.91    8.62
   4   1 -21  126.11   11.12
   4  -1 -21  132.28   11.15
  -4   1  20   -0.77    0.60
   4   1 -20    0.53    0.88
   4  -1 -20    0.47    0.94
   4   1 -20   -0.45    1.14
  -4   1  19   21.49    2.83
   4  -1 -19   22.86    3.51
   4  -1 -19   20.82    4.15
   4   1 -19   21.58    4.30
  -4   1  18  113.17    6.97
   4  -1 -18  150.76    8.77
   4   1 -18  132.69   10.18
   4  -1 -18  138.04   10.49
   4  -1 -17    3.83    1.52
  -4   1  17    2.37    0.93
   4   1 -17    3.23    1.42
   4  -1 -17    2.00    0.95
  -4   1  16    3.00    0.98
   4  -1 -16    3.93    1.24
   4  -1 -16    3.41    1.37
   4   1 -16    3.80    1.64
  -4   1  15  144.35    7.93
   4  -1 -15  191.50    9.67
  -4   1  15  212.10   11.83
  -4  -1  15  183.90   11.38
   4   1 -15  183.04   11.20
   4  -1 -15  188.01   11.51
   4   1 -14   53.17    3.33
  -4   1  14   48.49    4.10
   4  -1 -14   62.07    4.86
   4  -1 -14   60.08    5.85
  -4  -1  14   59.37    5.87
  -4   1  14   67.52    6.30
   4   1 -14   50.58    5.65
  -4   1  13  135.91    7.14
   4  -1 -13  160.98    8.33
   4   1 -13  154.71    6.16
  -4  -1  13  152.87    9.60
   4  -1 -13  155.70    9.79
   4   1 -13  152.74    9.48
  -4   1  13  177.89   10.13
   4  -1 -12   10.83    1.83
   4   1 -12   10.70    1.38
   4  -1 -12    9.42    1.63
  -4   1  12    9.67    1.72
   4   1 -12   10.49    2.30
  -4  -1  12    9.48    2.39
   4  -1 -12   12.50    2.61
  -4   1  12   14.07    2.51
   4   1 -11    0.56    0.24
   4  -1 -11    0.73    0.56
  -4   1  11    0.60    0.67
   4   1 -11    0.45    0.62
  -4   1  11    0.10    0.87
  -4  -1  11   -0.02    0.75
   4  -1 -11    0.57    0.76
  -4   1  10    1.38    0.45
   4   1 -10    0.89    0.60
   4  -1 -10    0.94    0.43
   4  -1 -10    0.30    0.67
  -4  -1  10    0.55    0.62
  -4   1  10    2.21    1.18
   4   1 -10    1.15    1.07
   4  -1  -9   54.37    3.92
  -4   1   9   52.01    3.76
  -4   1   9   59.41    4.75
   4  -1  -9   53.61    4.64
  -4  -1   9   53.77    4.64
   4   1  -9   51.99    4.59
   4  -1  -8    7.63    1.32
  -4   1   8    5.67    1.28
  -4  -1   8    4.66    1.52
  -4   1   8    7.83    1.56
   4  -1  -8    4.32    1.37
   4   1  -8    7.41    1.82
  -4   1   7  506.05   15.86
   4  -1  -7  547.86   16.31
   4   1  -7  540.94   17.22
  -4   1   7  569.45   17.25
  -4  -1   7  543.41   17.38
   4  -1  -7  562.41   17.27
  -4   1   6 1901.96   46.80
   4  -1  -6 2026.69   46.87
  -4  -1   6 1972.58   47.84
   4   1  -6 1967.83   48.34
  -4   1   6 1971.68   47.32
   4  -1  -6 1997.31   47.61
   4  -1  -5    1.00    0.44
  -4   1   5    1.49    0.66
   4   1  -5    2.09    0.87
  -4  -1   5    2.44    0.83
   4  -1  -5    1.11    0.53
   4  -1  -4  405.68   12.35
   4   1  -4  409.85   13.10
  -4  -1   4  450.93   13.42
   4  -1  -4  390.78   12.17
  -4   1   4  386.14   12.17
   4  -1  -3  239.21    8.35
  -4  -1   3  246.20    8.77
   4   1  -3  241.70    8.76
  -4   1   3  232.44    8.04
   4  -1  -3  241.09    8.15
   4  -1  -2  517.64   14.29
  -4  -1   2  563.13   15.62
  -4   1   2  512.63   14.20
   4   1  -2  563.20   15.76
  -4   1   1 1628.22   37.76
   4  -1  -1 1624.57   37.79
   4   1  -1 1613.38   39.23
  -4  -1   1 1717.77   39.51
  -4  -1   0 2318.46   55.63
   4  -1   0 2382.98   54.28
  -4   1   0 2340.27   54.08
  -4  -1  -1  948.29   25.67
   4  -1   1  999.50   24.38
  -4   1  -1  882.48   24.01
   4   1   1 1070.74   26.33
  -4   1  -2   36.37    2.91
   4   1   2   38.92    3.14
  -4  -1  -2   35.71    3.05
   4  -1   2   39.41    2.68
  -4  -1  -3    0.47    0.47
   4  -1   3    1.02    0.50
  -4   1  -3    0.60    0.33
   4  -1   3    0.07    0.40
   4   1   3    0.98    0.52
  -4  -1  -4    4.55    0.97
   4   1   4    3.89    0.89
   4  -1   4    4.95    1.13
  -4   1  -4    5.97    1.21
   4   1   4    5.31    1.41
   4  -1   5   28.04    2.88
   4   1   5   23.41    2.41
  -4  -1  -5   22.55    2.30
  -4   1  -5   18.40    2.54
   4  -1   6    4.03    1.10
   4   1   6    2.30    0.85
  -4   1  -6    1.78    0.62
  -4  -1  -6    1.11    0.52
  -4   1  -7   54.65    4.37
  -4  -1  -7   51.90    3.98
   4   1   7   53.80    4.08
   4  -1   7   52.10    4.40
  -4   1  -8   46.78    4.40
  -4  -1  -8   40.14    3.72
   4  -1   8   45.71    4.42
   4   1   8   36.40    3.42
  -4  -1  -9  765.54   23.64
  -4   1  -9  839.28   24.61
   4  -1   9  782.27   24.55
   4   1   9  725.89   23.24
   4  -1   9  832.55   24.48
  -4   1 -10  468.95   16.98
   4   1  10  448.99   16.12
   4  -1  10  440.68   16.80
  -4  -1 -10  442.36   16.42
   4  -1  10  452.27   17.14
   4   1  11  375.48   12.38
  -4   1 -11  372.72   16.00
   4   1  11  398.08   15.28
   4  -1  11  393.64   15.92
   4  -1  11  429.87   16.55
   4   1  12    0.34    0.27
   4   1  12   -0.02    1.03
   4  -1  12   -0.11    0.91
   4   1  12    0.26    0.50
   4  -1  12   -0.39    0.54
   4   1  13   83.25    5.01
   4   1  13   92.18    7.70
   4   1  13   84.92    6.71
   4  -1  13   90.92    7.21
   4  -1  13   98.18    7.81
   4   1  14    2.88    0.90
   4   1  14    1.86    0.70
   4  -1  14    3.85    1.75
   4  -1  14    5.69    2.17
   4   1  14    2.71    1.38
   4   1  15    1.42    0.59
   4   1  15    1.65    1.06
   4  -1  15    0.97    0.77
   4  -1  15    1.43    1.03
   4   1  16    1.69    0.68
   4  -1  16   -0.24    0.78
   4   1  16    0.63    0.75
   4   1  17   10.29    2.44
   4  -1  17    7.65    2.44
   4  -1  18   23.15    4.09
   4   1  18   26.10    4.23
   4   1  19    2.11    1.77
   4  -1  19   -0.18    0.76
   4   1  20   10.08    2.80
   4  -1  20    6.09    1.98
   4   1  21   -0.42    0.88
   4  -1  21   -0.72    1.15
   4  -1  22    2.35    0.79
   4   1  22    2.86    1.42
   4  -1  22    5.47    2.69
   4  -1  23   12.02    1.62
   4   1  23   15.93    3.65
   4  -1  23   13.70    3.41
   4   1  24    1.76    0.86
   4   1  24    3.76    2.12
   4  -1  24    0.32    1.19
   4   1  25    1.69    1.06
   4   1  25    3.50    2.03
   4  -1  25    3.64    2.49
   4   1  26    0.38    0.72
   4   1  26    0.01    1.49
   4  -1  26    0.42    1.49
   4   1  27   10.59    3.34
   4  -1  27   12.75    3.99
   4   1  28   -0.41    0.67
   4  -1  28    1.46    1.01
   4   1  29    3.21    2.25
   4  -1  29    0.96    1.16
   4   1  30    1.69    2.48
   4  -1  30    4.44    2.28
   4  -1  31    3.36    2.71
   4   1  31   -0.33    1.67
   4   1  32    7.69    3.65
  -4   2  33   -3.15    3.44
  -4   2  32    3.39    2.14
  -4  -2  32    1.52    1.85
  -4   2  31    1.72    0.88
  -4  -2  31   -2.77    1.88
   4   2 -30   -0.09    1.46
  -4   2  30   -1.12    1.05
  -4  -2  30   -0.56    2.10
  -4   2  29    0.85    1.45
  -4  -2  29   -0.21    2.50
   4   2 -29    1.88    1.74
   4   2 -28    3.01    2.21
  -4   2  28   -0.15    1.30
  -4  -2  28   -0.73    1.05
   4   2 -27    2.58    1.45
  -4  -2  27    0.39    1.23
  -4   2  26   15.41    2.93
  -4  -2  26   12.45    4.28
   4   2 -26   15.42    4.39
  -4   2  25   22.31    3.32
   4   2 -25   20.66    4.85
  -4   2  24   18.91    3.11
   4   2 -24   22.15    5.41
  -4   2  23    0.06    0.51
   4   2 -23   -0.56    0.60
   4   2 -23    0.10    1.14
   4  -2 -23    2.65    1.72
  -4   2  22   47.48    4.97
   4  -2 -22   41.26    6.67
   4   2 -22   49.31    6.76
  -4   2  21   19.70    3.10
   4  -2 -21   24.95    5.03
[truncated: 801,468 more chars]
