# Supplementary material for: Nucleophile-induced ring contraction in pyrrolo[2,1-c][1,4]benzothiazines: access to pyrrolo[2,1-b][1,3]benzothiazoles
Source: Beilstein J Org Chem. 2023 May 11;19:646–57. doi: 10.3762/bjoc.19.46 (PMC10186265; doi:10.3762/bjoc.19.46)
Supplement: File 2 — Crystallographic information files (CIF) of compounds 3bb (CCDC 2241415), 4 (CCDC 2241420), 6b (CCDC 2241419), 6e (CCDC 2241423), 7a (CCDC 2241418), 10a (CCDC 2241424), 12bd (CCDC 2241422), 14ab (CCDC 2241416), 17a (CCDC 2241417, 2241421). [file Beilstein_J_Org_Chem-19-646-s002.zip › 6b.cif]

data_psu-1260(lea-88)
_audit_creation_date               2021-06-19
_audit_creation_method
;
Olex2 1.3
(compiled 2020.11.12 svn.r5f609507 for OlexSys, GUI svn.r6272)
;
_shelx_SHELXL_version_number       '2018/3'
_audit_contact_author_address      ?
_audit_contact_author_email        ?
_audit_contact_author_name         ''
_audit_contact_author_phone        ?
_publ_contact_author_id_orcid      ?
_publ_section_references
;
Dolomanov, O.V., Bourhis, L.J., Gildea, R.J, Howard, J.A.K. & Puschmann, H.
 (2009), J. Appl. Cryst. 42, 339-341.

Palatinus, L. & Chapuis, G. (2007). J. Appl. Cryst., 40, 786-790;
Palatinus, L. & van der Lee, A. (2008). J. Appl. Cryst. 41, 975-984;
Palatinus, L., Prathapa, S. J. & van Smaalen, S. (2012). J. Appl. Cryst. 45,
 575-580.

Sheldrick, G.M. (2015). Acta Cryst. C71, 3-8.
;
_chemical_name_common              ?
_chemical_name_systematic
;
 ? 
;
_chemical_formula_moiety           '2(C19 H13 N O5 S), C7 H8'
_chemical_formula_sum              'C45 H34 N2 O10 S2'
_chemical_formula_weight           826.86
_chemical_melting_point            ?
_chemical_oxdiff_formula           'C H N O S'
loop_
  _atom_type_symbol
  _atom_type_description
  _atom_type_scat_dispersion_real
  _atom_type_scat_dispersion_imag
  _atom_type_scat_source
 'C' 'C' 0.0033 0.0016 'International Tables Vol C Tables 4.2.6.8 and 6.1.1.4'
 'H' 'H' 0.0000 0.0000 'International Tables Vol C Tables 4.2.6.8 and 6.1.1.4'
 'N' 'N' 0.0061 0.0033 'International Tables Vol C Tables 4.2.6.8 and 6.1.1.4'
 'O' 'O' 0.0106 0.0060 'International Tables Vol C Tables 4.2.6.8 and 6.1.1.4'
 'S' 'S' 0.1246 0.1234 'International Tables Vol C Tables 4.2.6.8 and 6.1.1.4'

_shelx_space_group_comment
;
The symmetry employed for this shelxl refinement is uniquely defined
by the following loop, which should always be used as a source of
symmetry information in preference to the above space-group names.
They are only intended as comments.
;
_space_group_crystal_system        'monoclinic'
_space_group_IT_number             14
_space_group_name_H-M_alt          'P 1 21/c 1'
_space_group_name_Hall             '-P 2ybc'
loop_
  _space_group_symop_operation_xyz
 'x, y, z'
 '-x, y+1/2, -z+1/2'
 '-x, -y, -z'
 'x, -y-1/2, z-1/2'

_cell_length_a                     13.007(5)
_cell_length_b                     7.100(3)
_cell_length_c                     21.848(7)
_cell_angle_alpha                  90
_cell_angle_beta                   103.36(4)
_cell_angle_gamma                  90
_cell_volume                       1963.1(14)
_cell_formula_units_Z              2
_cell_measurement_reflns_used      1010
_cell_measurement_temperature      295(2)
_cell_measurement_theta_max        21.3000
_cell_measurement_theta_min        3.3960
_shelx_estimated_absorpt_T_max     0.980
_shelx_estimated_absorpt_T_min     0.961
_exptl_absorpt_coefficient_mu      0.200
_exptl_absorpt_correction_T_max    1.00000
_exptl_absorpt_correction_T_min    0.70284
_exptl_absorpt_correction_type     multi-scan
_exptl_absorpt_process_details
;
CrysAlisPro, Agilent Technologies,
Version 1.171.37.33 (release 27-03-2014 CrysAlis171 .NET)
(compiled Mar 27 2014,17:12:48)
Empirical absorption correction using spherical harmonics,
 implemented in SCALE3 ABSPACK scaling algorithm.
;
_exptl_absorpt_special_details     ?
_exptl_crystal_colour              'clear yellow'
_exptl_crystal_colour_lustre       clear
_exptl_crystal_colour_modifier     .
_exptl_crystal_colour_primary      yellow
_exptl_crystal_density_diffrn      1.399
_exptl_crystal_density_meas        ?
_exptl_crystal_density_method      'not measured'
_exptl_crystal_description         block
_exptl_crystal_F_000               860
_exptl_crystal_size_max            0.2
_exptl_crystal_size_mid            0.15
_exptl_crystal_size_min            0.1
_exptl_special_details
;
 ? 
;
_exptl_transmission_factor_max     ?
_exptl_transmission_factor_min     ?
_diffrn_reflns_av_R_equivalents    0.0963
_diffrn_reflns_av_unetI/netI       0.1465
_diffrn_reflns_Laue_measured_fraction_full  0.997
_diffrn_reflns_Laue_measured_fraction_max  0.859
_diffrn_reflns_limit_h_max         15
_diffrn_reflns_limit_h_min         -16
_diffrn_reflns_limit_k_max         8
_diffrn_reflns_limit_k_min         -9
_diffrn_reflns_limit_l_max         29
_diffrn_reflns_limit_l_min         -20
_diffrn_reflns_number              9806
_diffrn_reflns_point_group_measured_fraction_full  0.997
_diffrn_reflns_point_group_measured_fraction_max  0.859
_diffrn_reflns_theta_full          26.000
_diffrn_reflns_theta_max           29.443
_diffrn_reflns_theta_min           2.773
_diffrn_ambient_temperature        295.15
_diffrn_detector                   'CCD plate'
_diffrn_detector_area_resol_mean   10.4752
_diffrn_detector_type              Ruby
_diffrn_measured_fraction_theta_full  0.997
_diffrn_measured_fraction_theta_max  0.859
_diffrn_measurement_details
;
#__ type_ start__ end____ width___ exp.time_
  1 omega   -5.00   30.00   1.0000  140.0000
omega____ theta____ kappa____ phi______ frames
    -      -14.3197  -99.0000 -120.0000 35

#__ type_ start__ end____ width___ exp.time_
  2 omega  -19.00   12.00   1.0000  140.0000
omega____ theta____ kappa____ phi______ frames
    -      -14.3197  -99.0000    0.0000 31

#__ type_ start__ end____ width___ exp.time_
  3 omega  -41.00   72.00   1.0000  140.0000
omega____ theta____ kappa____ phi______ frames
    -       13.8509  -19.0000  150.0000 113

#__ type_ start__ end____ width___ exp.time_
  4 omega   -1.00   29.00   1.0000  140.0000
omega____ theta____ kappa____ phi______ frames
    -      -14.3197  -99.0000  150.0000 30
;
_diffrn_measurement_device         'four-circle diffractometer'
_diffrn_measurement_device_type    'New Xcalibur, Ruby'
_diffrn_measurement_method         '\w scans'
_diffrn_orient_matrix_UB_11        -0.0028105000
_diffrn_orient_matrix_UB_12        0.0864172000
_diffrn_orient_matrix_UB_13        -0.0164208000
_diffrn_orient_matrix_UB_21        0.0478128000
_diffrn_orient_matrix_UB_22        -0.0221335000
_diffrn_orient_matrix_UB_23        -0.0088403000
_diffrn_orient_matrix_UB_31        -0.0292037000
_diffrn_orient_matrix_UB_32        -0.0445731000
_diffrn_orient_matrix_UB_33        -0.0277052000
_diffrn_radiation_monochromator    graphite
_diffrn_radiation_probe            x-ray
_diffrn_radiation_type             'Mo K\a'
_diffrn_radiation_wavelength       0.71073
_diffrn_source                     'Enhance (Mo) X-ray Source'
_reflns_Friedel_coverage           0.000
_reflns_Friedel_fraction_full      .
_reflns_Friedel_fraction_max       .
_reflns_number_gt                  1820
_reflns_number_total               4671
_reflns_odcompleteness_completeness  99.54
_reflns_odcompleteness_iscentric   1
_reflns_odcompleteness_theta       26.32
_reflns_special_details
;
 Reflections were merged by SHELXL according to the crystal
 class for the calculation of statistics and refinement.
 
 _reflns_Friedel_fraction is defined as the number of unique
 Friedel pairs measured divided by the number that would be
 possible theoretically, ignoring centric projections and
 systematic absences.
;
_reflns_threshold_expression       'I > 2\s(I)'
_computing_cell_refinement
;
CrysAlisPro, Agilent Technologies,
Version 1.171.37.33 (release 27-03-2014 CrysAlis171 .NET)
(compiled Mar 27 2014,17:12:48)
;
_computing_data_collection
;
CrysAlisPro, Agilent Technologies,
Version 1.171.37.33 (release 27-03-2014 CrysAlis171 .NET)
(compiled Mar 27 2014,17:12:48)
;
_computing_data_reduction
;
CrysAlisPro, Agilent Technologies,
Version 1.171.37.33 (release 27-03-2014 CrysAlis171 .NET)
(compiled Mar 27 2014,17:12:48)
;
_computing_molecular_graphics      'Olex2 1.3 (Dolomanov et al., 2009)'
_computing_publication_material    'Olex2 1.3 (Dolomanov et al., 2009)'
_computing_structure_refinement    'SHELXL 2018/3 (Sheldrick, 2015)'
_computing_structure_solution
;
Superflip  (Palatinus & Chapuis, 2007;Palatinus & van der Lee, 2008;
Palatinus et al., 2012)
;
_refine_diff_density_max           0.439
_refine_diff_density_min           -0.365
_refine_diff_density_rms           0.100
_refine_ls_extinction_coef         .
_refine_ls_extinction_method       none
_refine_ls_goodness_of_fit_ref     1.018
_refine_ls_hydrogen_treatment      constr
_refine_ls_matrix_type             full
_refine_ls_number_parameters       290
_refine_ls_number_reflns           4671
_refine_ls_number_restraints       62
_refine_ls_R_factor_all            0.2127
_refine_ls_R_factor_gt             0.1048
_refine_ls_restrained_S_all        1.013
_refine_ls_shift/su_max            0.000
_refine_ls_shift/su_mean           0.000
_refine_ls_structure_factor_coef   Fsqd
_refine_ls_weighting_details      
 'w=1/[\s^2^(Fo^2^)+(0.1558P)^2^] where P=(Fo^2^+2Fc^2^)/3'
_refine_ls_weighting_scheme        calc
_refine_ls_wR_factor_gt            0.2618
_refine_ls_wR_factor_ref           0.3520
_refine_special_details            ?
_olex2_refinement_description
;
1. Fixed Uiso
 At 1.2 times of:
  All C(H) groups, {H19A,H19B,H19C} of C19
 At 1.5 times of:
  All O(H) groups, {H1SA,H1SB,H1SC} of C1S
2. Restrained distances
 C1S-C2S
 1.5 with sigma of 0.02
3. Restrained planarity
 C1S, C2S, C3S, C4S, C5S, C6S, C7S
 with sigma of 0.05
4. Rigid bond restraints
 C1S, C2S, C3S, C4S, C5S, C6S, C7S
 with sigma for 1-2 distances of 0.002 and sigma for 1-3 distances of 0.002
5. Uiso/Uaniso restraints and constraints
C1S \\sim C2S \\sim C3S \\sim C4S \\sim C5S \\sim C6S \\sim C7S: within 1.7A
with sigma of 0.04 and sigma for terminal atoms of 0.08 within 1.7A
6. Others
 Fixed Sof: C1S(0.5) H1SA(0.5) H1SB(0.5) H1SC(0.5) C3S(0.5) H3S(0.5) C4S(0.5)
 H4S(0.5) C5S(0.5) H5S(0.5) C6S(0.5) H6S(0.5) C7S(0.5) H7S(0.5) C2S(0.5)
7.a Aromatic/amide H refined with riding coordinates:
 C5(H5), C6(H6), C7(H7), C8(H8), C14(H14), C15(H15), C17(H17), C18(H18),
 C3S(H3S), C4S(H4S), C5S(H5S), C6S(H6S), C7S(H7S)
7.b Fitted hexagon refined as free rotating group:
 C3S(C4S,C5S,C6S,C7S,C2S)
7.c Idealised Me refined as rotating group:
 C19(H19A,H19B,H19C), C1S(H1SA,H1SB,H1SC)
7.d Idealised tetrahedral OH refined as rotating group:
 O2(H2), O3(H3)
;
_atom_sites_solution_hydrogens     geom
_atom_sites_solution_primary       iterative
_atom_sites_solution_secondary     ?
loop_
  _atom_site_label
  _atom_site_type_symbol
  _atom_site_fract_x
  _atom_site_fract_y
  _atom_site_fract_z
  _atom_site_U_iso_or_equiv
  _atom_site_adp_type
  _atom_site_occupancy
  _atom_site_site_symmetry_order
  _atom_site_calc_flag
  _atom_site_refinement_flags_posn
  _atom_site_refinement_flags_adp
  _atom_site_refinement_flags_occupancy
  _atom_site_disorder_assembly
  _atom_site_disorder_group
 S1 S 0.69920(12) 0.4540(3) 0.28810(6) 0.0711(6) Uani 1 1 d . . . . .
 O1 O 0.6799(4) 0.3613(8) 0.39868(18) 0.0874(15) Uani 1 1 d . . . . .
 N1 N 0.8619(3) 0.6952(6) 0.37419(16) 0.0458(11) Uani 1 1 d . . . . .
 C1 C 0.7384(5) 0.4361(8) 0.3690(2) 0.0596(15) Uani 1 1 d . . . . .
 O2 O 0.9265(3) 0.3969(5) 0.39591(17) 0.0561(10) Uani 1 1 d . . . . .
 H2 H 0.921306 0.295784 0.413099 0.084 Uiso 1 1 calc R U . . .
 C2 C 0.8460(4) 0.5171(7) 0.4041(2) 0.0488(13) Uani 1 1 d . . . . .
 O3 O 0.8673(3) 0.8681(5) 0.52622(15) 0.0612(11) Uani 1 1 d . . . . .
 H3 H 0.882162 0.975391 0.517326 0.092 Uiso 1 1 calc R U . . .
 C3 C 0.8677(4) 0.7014(7) 0.3096(2) 0.0422(12) Uani 1 1 d . . . . .
 O4 O 0.8886(3) 1.0034(5) 0.40592(15) 0.0627(11) Uani 1 1 d . . . . .
 C4 C 0.8002(4) 0.5848(8) 0.2672(2) 0.0515(13) Uani 1 1 d . . . . .
 O5 O 0.8820(3) 0.2751(5) 0.51561(17) 0.0614(11) Uani 1 1 d . . . . .
 C5 C 0.8090(5) 0.5840(9) 0.2044(2) 0.0622(16) Uani 1 1 d . . . . .
 H5 H 0.763191 0.510313 0.174983 0.075 Uiso 1 1 calc R U . . .
 C6 C 0.8847(5) 0.6912(9) 0.1858(3) 0.0636(16) Uani 1 1 d . . . . .
 H6 H 0.892233 0.685350 0.144530 0.076 Uiso 1 1 calc R U . . .
 C7 C 0.9488(5) 0.8066(8) 0.2286(2) 0.0561(14) Uani 1 1 d . . . . .
 H7 H 0.998559 0.882017 0.215895 0.067 Uiso 1 1 calc R U . . .
 C8 C 0.9402(4) 0.8115(8) 0.2895(2) 0.0518(13) Uani 1 1 d . . . . .
 H8 H 0.984125 0.890698 0.317901 0.062 Uiso 1 1 calc R U . . .
 C9 C 0.8737(4) 0.8405(7) 0.4154(2) 0.0452(12) Uani 1 1 d . . . . .
 C10 C 0.8601(4) 0.7571(8) 0.4765(2) 0.0491(13) Uani 1 1 d . . . . .
 C11 C 0.8457(4) 0.5702(8) 0.4706(2) 0.0499(13) Uani 1 1 d . . . . .
 C12 C 0.8375(4) 0.4278(7) 0.51760(19) 0.0449(12) Uani 1 1 d . . . . .
 C13 C 0.7769(4) 0.4649(7) 0.5657(2) 0.0462(12) Uani 1 1 d . . . . .
 C14 C 0.6894(4) 0.5821(8) 0.5538(2) 0.0551(14) Uani 1 1 d . . . . .
 H14 H 0.670468 0.645355 0.515537 0.066 Uiso 1 1 calc R U . . .
 C15 C 0.6299(5) 0.6061(9) 0.5981(3) 0.0699(17) Uani 1 1 d . . . . .
 H15 H 0.569744 0.681188 0.588519 0.084 Uiso 1 1 calc R U . . .
 C16 C 0.6581(5) 0.5207(9) 0.6565(3) 0.0687(17) Uani 1 1 d . . . . .
 C17 C 0.7452(5) 0.4068(8) 0.6680(2) 0.0610(15) Uani 1 1 d . . . . .
 H17 H 0.765790 0.347990 0.706939 0.073 Uiso 1 1 calc R U . . .
 C18 C 0.8037(4) 0.3764(7) 0.6234(2) 0.0504(13) Uani 1 1 d . . . . .
 H18 H 0.861556 0.295659 0.632435 0.060 Uiso 1 1 calc R U . . .
 C19 C 0.5945(6) 0.5522(11) 0.7061(3) 0.092(2) Uani 1 1 d . . . . .
 H19A H 0.560992 0.673327 0.699800 0.111 Uiso 1 1 calc R U . . .
 H19B H 0.640916 0.547199 0.747198 0.111 Uiso 1 1 calc R U . . .
 H19C H 0.541694 0.455848 0.702501 0.111 Uiso 1 1 calc R U . . .
 C1S C 0.426(2) 1.091(3) 0.6046(9) 0.177(8) Uani 0.5 1 d D U P A -1
 H1SA H 0.485283 1.089347 0.640122 0.265 Uiso 0.5 1 calc R U P A -1
 H1SB H 0.374026 1.002008 0.611041 0.265 Uiso 0.5 1 calc R U P A -1
 H1SC H 0.395397 1.215285 0.600142 0.265 Uiso 0.5 1 calc R U P A -1
 C3S C 0.559(2) 1.105(3) 0.5382(10) 0.128(7) Uani 0.5 1 d G U P A -1
 H3S H 0.601651 1.178482 0.569283 0.153 Uiso 0.5 1 calc R U P A -1
 C4S C 0.593(2) 1.059(3) 0.4842(11) 0.125(8) Uani 0.5 1 d G U P A -1
 H4S H 0.658148 1.102174 0.479127 0.150 Uiso 0.5 1 calc R U P A -1
 C5S C 0.530(2) 0.949(3) 0.4377(10) 0.098(6) Uani 0.5 1 d G U P A -1
 H5S H 0.552312 0.918751 0.401606 0.118 Uiso 0.5 1 calc R U P A -1
 C6S C 0.432(2) 0.885(3) 0.4453(11) 0.112(7) Uani 0.5 1 d G U P A -1
 H6S H 0.389978 0.811635 0.414242 0.134 Uiso 0.5 1 calc R U P A -1
 C7S C 0.399(2) 0.931(3) 0.4993(11) 0.096(5) Uani 0.5 1 d G U P A -1
 H7S H 0.333479 0.887941 0.504398 0.115 Uiso 0.5 1 calc R U P A -1
 C2S C 0.462(3) 1.041(3) 0.5458(10) 0.121(7) Uani 0.5 1 d DG U P A -1

loop_
  _atom_site_aniso_label
  _atom_site_aniso_U_11
  _atom_site_aniso_U_22
  _atom_site_aniso_U_33
  _atom_site_aniso_U_23
  _atom_site_aniso_U_13
  _atom_site_aniso_U_12
 S1 0.0754(11) 0.0771(13) 0.0633(9) -0.0119(8) 0.0212(8) -0.0231(9)
 O1 0.089(3) 0.107(4) 0.071(3) -0.005(2) 0.029(2) -0.040(3)
 N1 0.070(3) 0.027(2) 0.044(2) -0.0059(18) 0.0209(18) -0.005(2)
 C1 0.068(4) 0.042(4) 0.072(4) -0.007(3) 0.024(3) -0.009(3)
 O2 0.077(3) 0.035(2) 0.065(2) -0.0016(17) 0.0325(19) 0.0010(19)
 C2 0.064(3) 0.036(3) 0.051(3) 0.003(2) 0.025(2) -0.002(3)
 O3 0.102(3) 0.039(2) 0.0494(19) -0.0135(17) 0.0309(19) -0.016(2)
 C3 0.053(3) 0.034(3) 0.043(2) 0.004(2) 0.020(2) -0.002(2)
 O4 0.108(3) 0.031(2) 0.057(2) -0.0031(17) 0.035(2) -0.011(2)
 C4 0.059(3) 0.043(3) 0.057(3) -0.002(2) 0.021(2) -0.002(3)
 O5 0.087(3) 0.032(2) 0.074(2) -0.0013(18) 0.035(2) 0.008(2)
 C5 0.084(4) 0.060(4) 0.042(3) -0.001(3) 0.012(3) 0.018(3)
 C6 0.092(4) 0.053(4) 0.056(3) 0.004(3) 0.037(3) 0.018(3)
 C7 0.081(4) 0.046(4) 0.045(3) 0.017(3) 0.023(3) 0.006(3)
 C8 0.054(3) 0.044(3) 0.062(3) 0.009(3) 0.023(2) 0.001(3)
 C9 0.061(3) 0.027(3) 0.049(3) 0.005(2) 0.015(2) 0.001(2)
 C10 0.058(3) 0.049(4) 0.043(3) 0.002(2) 0.017(2) -0.008(3)
 C11 0.057(3) 0.043(3) 0.056(3) 0.000(2) 0.026(2) -0.006(3)
 C12 0.062(3) 0.041(3) 0.031(2) 0.003(2) 0.008(2) -0.005(2)
 C13 0.062(3) 0.040(3) 0.039(2) 0.001(2) 0.017(2) -0.005(2)
 C14 0.060(3) 0.049(4) 0.058(3) 0.010(3) 0.017(2) 0.008(3)
 C15 0.069(4) 0.059(4) 0.093(4) 0.011(3) 0.041(3) 0.019(3)
 C16 0.082(4) 0.051(4) 0.084(4) -0.006(3) 0.043(3) -0.009(3)
 C17 0.083(4) 0.048(4) 0.059(3) -0.004(3) 0.031(3) -0.004(3)
 C18 0.062(3) 0.039(3) 0.054(3) -0.003(2) 0.021(2) -0.006(3)
 C19 0.102(5) 0.078(6) 0.117(5) -0.007(4) 0.067(4) 0.006(4)
 C1S 0.26(2) 0.086(16) 0.179(15) -0.023(12) 0.041(13) 0.041(16)
 C3S 0.106(11) 0.081(16) 0.152(16) -0.007(12) -0.060(9) -0.010(11)
 C4S 0.088(10) 0.088(18) 0.170(18) 0.030(12) -0.031(10) -0.015(10)
 C5S 0.117(12) 0.030(9) 0.141(14) 0.025(8) 0.015(11) -0.008(9)
 C6S 0.128(14) 0.070(14) 0.124(13) 0.012(9) 0.003(12) -0.045(11)
 C7S 0.102(11) 0.039(11) 0.133(11) 0.025(9) 0.002(10) -0.018(9)
 C2S 0.137(13) 0.087(17) 0.114(12) 0.016(9) -0.025(9) -0.004(12)

_geom_special_details
;
 All esds (except the esd in the dihedral angle between two l.s. planes)
 are estimated using the full covariance matrix.  The cell esds are taken
 into account individually in the estimation of esds in distances, angles
 and torsion angles; correlations between esds in cell parameters are only
 used when they are defined by crystal symmetry.  An approximate (isotropic)
 treatment of cell esds is used for estimating esds involving l.s. planes.
;
loop_
  _geom_bond_atom_site_label_1
  _geom_bond_atom_site_label_2
  _geom_bond_distance
  _geom_bond_site_symmetry_2
  _geom_bond_publ_flag
 S1 C1 1.728(6) . ?
 S1 C4 1.754(5) . ?
 O1 C1 1.229(6) . ?
 N1 C2 1.460(6) . ?
 N1 C3 1.430(5) . ?
 N1 C9 1.355(6) . ?
 C1 C2 1.542(7) . ?
 O2 H2 0.8200 . ?
 O2 C2 1.394(6) . ?
 C2 C11 1.503(7) . ?
 O3 H3 0.8200 . ?
 O3 C10 1.328(6) . ?
 C3 C4 1.393(7) . ?
 C3 C8 1.373(7) . ?
 O4 C9 1.199(6) . ?
 C4 C5 1.403(7) . ?
 O5 C12 1.235(6) . ?
 C5 H5 0.9300 . ?
 C5 C6 1.378(8) . ?
 C6 H6 0.9300 . ?
 C6 C7 1.371(8) . ?
 C7 H7 0.9300 . ?
 C7 C8 1.361(6) . ?
 C8 H8 0.9300 . ?
 C9 C10 1.506(6) . ?
 C10 C11 1.342(7) . ?
 C11 C12 1.462(7) . ?
 C12 C13 1.477(6) . ?
 C13 C14 1.385(7) . ?
 C13 C18 1.379(6) . ?
 C14 H14 0.9300 . ?
 C14 C15 1.384(7) . ?
 C15 H15 0.9300 . ?
 C15 C16 1.383(8) . ?
 C16 C17 1.367(8) . ?
 C16 C19 1.523(7) . ?
 C17 H17 0.9300 . ?
 C17 C18 1.385(7) . ?
 C18 H18 0.9300 . ?
 C19 H19A 0.9600 . ?
 C19 H19B 0.9600 . ?
 C19 H19C 0.9600 . ?
 C1S H1SA 0.9600 . ?
 C1S H1SB 0.9600 . ?
 C1S H1SC 0.9600 . ?
 C1S C2S 1.511(18) . ?
 C3S H3S 0.9300 . ?
 C3S C4S 1.3900 . ?
 C3S C2S 1.3900 . ?
 C4S H4S 0.9300 . ?
 C4S C5S 1.3900 . ?
 C5S H5S 0.9300 . ?
 C5S C6S 1.3900 . ?
 C6S H6S 0.9300 . ?
 C6S C7S 1.3900 . ?
 C7S H7S 0.9300 . ?
 C7S C2S 1.3900 . ?

loop_
  _geom_angle_atom_site_label_1
  _geom_angle_atom_site_label_2
  _geom_angle_atom_site_label_3
  _geom_angle
  _geom_angle_site_symmetry_1
  _geom_angle_site_symmetry_3
  _geom_angle_publ_flag
 C1 S1 C4 104.1(3) . . ?
 C3 N1 C2 120.9(4) . . ?
 C9 N1 C2 111.6(4) . . ?
 C9 N1 C3 127.5(4) . . ?
 O1 C1 S1 119.9(4) . . ?
 O1 C1 C2 120.0(5) . . ?
 C2 C1 S1 120.0(4) . . ?
 C2 O2 H2 109.5 . . ?
 N1 C2 C1 107.9(4) . . ?
 N1 C2 C11 104.4(4) . . ?
 O2 C2 N1 106.5(4) . . ?
 O2 C2 C1 109.2(4) . . ?
 O2 C2 C11 116.6(4) . . ?
 C11 C2 C1 111.7(4) . . ?
 C10 O3 H3 109.5 . . ?
 C4 C3 N1 118.0(4) . . ?
 C8 C3 N1 122.0(4) . . ?
 C8 C3 C4 119.9(4) . . ?
 C3 C4 S1 122.5(4) . . ?
 C3 C4 C5 118.2(5) . . ?
 C5 C4 S1 119.2(4) . . ?
 C4 C5 H5 119.6 . . ?
 C6 C5 C4 120.8(5) . . ?
 C6 C5 H5 119.6 . . ?
 C5 C6 H6 120.2 . . ?
 C7 C6 C5 119.5(5) . . ?
 C7 C6 H6 120.2 . . ?
 C6 C7 H7 119.8 . . ?
 C8 C7 C6 120.5(5) . . ?
 C8 C7 H7 119.8 . . ?
 C3 C8 H8 119.4 . . ?
 C7 C8 C3 121.1(5) . . ?
 C7 C8 H8 119.4 . . ?
 N1 C9 C10 105.7(4) . . ?
 O4 C9 N1 128.1(4) . . ?
 O4 C9 C10 126.1(5) . . ?
 O3 C10 C9 119.4(5) . . ?
 O3 C10 C11 130.3(5) . . ?
 C11 C10 C9 110.3(4) . . ?
 C10 C11 C2 108.0(4) . . ?
 C10 C11 C12 130.4(5) . . ?
 C12 C11 C2 121.5(5) . . ?
 O5 C12 C11 118.2(4) . . ?
 O5 C12 C13 120.9(4) . . ?
 C11 C12 C13 120.9(5) . . ?
 C14 C13 C12 121.6(4) . . ?
 C18 C13 C12 120.4(5) . . ?
 C18 C13 C14 118.0(5) . . ?
 C13 C14 H14 119.7 . . ?
 C15 C14 C13 120.6(5) . . ?
 C15 C14 H14 119.7 . . ?
 C14 C15 H15 119.3 . . ?
 C16 C15 C14 121.4(6) . . ?
 C16 C15 H15 119.3 . . ?
 C15 C16 C19 121.3(6) . . ?
 C17 C16 C15 117.4(5) . . ?
 C17 C16 C19 121.3(6) . . ?
 C16 C17 H17 119.0 . . ?
 C16 C17 C18 122.0(5) . . ?
 C18 C17 H17 119.0 . . ?
 C13 C18 C17 120.5(5) . . ?
 C13 C18 H18 119.8 . . ?
 C17 C18 H18 119.8 . . ?
 C16 C19 H19A 109.5 . . ?
 C16 C19 H19B 109.5 . . ?
 C16 C19 H19C 109.5 . . ?
 H19A C19 H19B 109.5 . . ?
 H19A C19 H19C 109.5 . . ?
 H19B C19 H19C 109.5 . . ?
 H1SA C1S H1SB 109.5 . . ?
 H1SA C1S H1SC 109.5 . . ?
 H1SB C1S H1SC 109.5 . . ?
 C2S C1S H1SA 109.5 . . ?
 C2S C1S H1SB 109.5 . . ?
 C2S C1S H1SC 109.5 . . ?
 C4S C3S H3S 120.0 . . ?
 C4S C3S C2S 120.0 . . ?
 C2S C3S H3S 120.0 . . ?
 C3S C4S H4S 120.0 . . ?
 C3S C4S C5S 120.0 . . ?
 C5S C4S H4S 120.0 . . ?
 C4S C5S H5S 120.0 . . ?
 C6S C5S C4S 120.0 . . ?
 C6S C5S H5S 120.0 . . ?
 C5S C6S H6S 120.0 . . ?
 C5S C6S C7S 120.0 . . ?
 C7S C6S H6S 120.0 . . ?
 C6S C7S H7S 120.0 . . ?
 C2S C7S C6S 120.0 . . ?
 C2S C7S H7S 120.0 . . ?
 C3S C2S C1S 119.6(19) . . ?
 C7S C2S C1S 120.4(19) . . ?
 C7S C2S C3S 120.0 . . ?

loop_
  _geom_hbond_atom_site_label_D
  _geom_hbond_atom_site_label_H
  _geom_hbond_atom_site_label_A
  _geom_hbond_distance_DH
  _geom_hbond_distance_HA
  _geom_hbond_distance_DA
  _geom_hbond_angle_DHA
  _geom_hbond_site_symmetry_A
  _geom_hbond_publ_flag
 O2 H2 O4 0.82 2.12 2.854(5) 149.4 1_545 yes
 O2 H2 O5 0.82 2.41 2.936(5) 122.4 . yes
 O3 H3 O5 0.82 2.13 2.908(5) 159.0 1_565 yes

loop_
  _geom_torsion_atom_site_label_1
  _geom_torsion_atom_site_label_2
  _geom_torsion_atom_site_label_3
  _geom_torsion_atom_site_label_4
  _geom_torsion
  _geom_torsion_site_symmetry_1
  _geom_torsion_site_symmetry_2
  _geom_torsion_site_symmetry_3
  _geom_torsion_site_symmetry_4
  _geom_torsion_publ_flag
 S1 C1 C2 N1 39.4(6) . . . . ?
 S1 C1 C2 O2 -76.0(5) . . . . ?
 S1 C1 C2 C11 153.5(4) . . . . ?
 S1 C4 C5 C6 177.4(5) . . . . ?
 O1 C1 C2 N1 -139.4(5) . . . . ?
 O1 C1 C2 O2 105.2(6) . . . . ?
 O1 C1 C2 C11 -25.3(8) . . . . ?
 N1 C2 C11 C10 -0.1(6) . . . . ?
 N1 C2 C11 C12 -176.5(4) . . . . ?
 N1 C3 C4 S1 7.7(7) . . . . ?
 N1 C3 C4 C5 -177.1(5) . . . . ?
 N1 C3 C8 C7 175.9(4) . . . . ?
 N1 C9 C10 O3 -179.9(5) . . . . ?
 N1 C9 C10 C11 2.6(6) . . . . ?
 C1 S1 C4 C3 -21.8(5) . . . . ?
 C1 S1 C4 C5 163.1(4) . . . . ?
 C1 C2 C11 C10 -116.4(5) . . . . ?
 C1 C2 C11 C12 67.3(6) . . . . ?
 O2 C2 C11 C10 117.1(5) . . . . ?
 O2 C2 C11 C12 -59.3(7) . . . . ?
 C2 N1 C3 C4 38.8(6) . . . . ?
 C2 N1 C3 C8 -138.3(5) . . . . ?
 C2 N1 C9 O4 179.5(6) . . . . ?
 C2 N1 C9 C10 -2.6(5) . . . . ?
 C2 C11 C12 O5 36.1(7) . . . . ?
 C2 C11 C12 C13 -143.3(5) . . . . ?
 O3 C10 C11 C2 -178.7(5) . . . . ?
 O3 C10 C11 C12 -2.7(10) . . . . ?
 C3 N1 C2 C1 -61.7(6) . . . . ?
 C3 N1 C2 O2 55.5(6) . . . . ?
 C3 N1 C2 C11 179.4(4) . . . . ?
 C3 N1 C9 O4 2.0(9) . . . . ?
 C3 N1 C9 C10 180.0(4) . . . . ?
 C3 C4 C5 C6 2.0(8) . . . . ?
 O4 C9 C10 O3 -1.9(8) . . . . ?
 O4 C9 C10 C11 -179.5(6) . . . . ?
 C4 S1 C1 O1 175.3(5) . . . . ?
 C4 S1 C1 C2 -3.6(5) . . . . ?
 C4 C3 C8 C7 -1.2(8) . . . . ?
 C4 C5 C6 C7 -3.1(9) . . . . ?
 O5 C12 C13 C14 -148.5(5) . . . . ?
 O5 C12 C13 C18 28.7(7) . . . . ?
 C5 C6 C7 C8 2.0(8) . . . . ?
 C6 C7 C8 C3 0.2(8) . . . . ?
 C8 C3 C4 S1 -175.1(4) . . . . ?
 C8 C3 C4 C5 0.1(8) . . . . ?
 C9 N1 C2 C1 120.7(4) . . . . ?
 C9 N1 C2 O2 -122.1(4) . . . . ?
 C9 N1 C2 C11 1.8(5) . . . . ?
 C9 N1 C3 C4 -143.9(5) . . . . ?
 C9 N1 C3 C8 38.9(7) . . . . ?
 C9 C10 C11 C2 -1.4(6) . . . . ?
 C9 C10 C11 C12 174.5(5) . . . . ?
 C10 C11 C12 O5 -139.4(6) . . . . ?
 C10 C11 C12 C13 41.2(8) . . . . ?
 C11 C12 C13 C14 30.9(7) . . . . ?
 C11 C12 C13 C18 -151.9(5) . . . . ?
 C12 C13 C14 C15 176.1(5) . . . . ?
 C12 C13 C18 C17 -178.2(5) . . . . ?
 C13 C14 C15 C16 2.7(9) . . . . ?
 C14 C13 C18 C17 -0.8(8) . . . . ?
 C14 C15 C16 C17 -2.0(10) . . . . ?
 C14 C15 C16 C19 178.0(6) . . . . ?
 C15 C16 C17 C18 -0.1(9) . . . . ?
 C16 C17 C18 C13 1.6(9) . . . . ?
 C18 C13 C14 C15 -1.2(8) . . . . ?
 C19 C16 C17 C18 179.9(5) . . . . ?
 C3S C4S C5S C6S 0.0 . . . . ?
 C4S C3S C2S C1S -179.9(4) . . . . ?
 C4S C3S C2S C7S 0.0 . . . . ?
 C4S C5S C6S C7S 0.0 . . . . ?
 C5S C6S C7S C2S 0.0 . . . . ?
 C6S C7S C2S C1S 179.9(4) . . . . ?
 C6S C7S C2S C3S 0.0 . . . . ?
 C2S C3S C4S C5S 0.0 . . . . ?

_shelx_res_file
;
TITL CF solution in P21/c
    psu-1260(lea-88).res
    created by SHELXL-2018/3 at 13:54:58 on 19-Jun-2021
CELL 0.71073 13.00712 7.10005 21.84833 90 103.3577 90
ZERR 2 0.00496 0.00347 0.00715 0 0.0366 0
LATT 1
SYMM -X,0.5+Y,0.5-Z
SFAC C H N O S
UNIT 90 68 4 20 4
EQIV $1 +X,1+Y,+Z
EQIV $2 +X,-1+Y,+Z
FLAT 0.05 C1S C2S C3S C4S C5S C6S C7S
DFIX 1.5 C1S C2S
DELU 0.002 0.002 C1S C2S C3S > C7S
SIMU 0.04 0.08 1.7 C1S C2S C3S > C7S

L.S. 10
PLAN  20
SIZE 0.1 0.15 0.2
TEMP 22
CONF
HTAB O3 O5_$1
HTAB O2 O4_$2
HTAB O2 O5
BOND
MORE -1
BOND $H
fmap 2
acta 52
REM <olex2.extras>
REM <HklSrc "%.\\PSU-1260(LEA-88).hkl">
REM </olex2.extras>

WGHT    0.155800
FVAR       0.87459
S1    5    0.699203    0.453974    0.288096    11.00000    0.07535    0.07710 =
         0.06325   -0.01191    0.02117   -0.02312
O1    4    0.679885    0.361257    0.398678    11.00000    0.08892    0.10736 =
         0.07110   -0.00458    0.02892   -0.04029
N1    3    0.861912    0.695203    0.374191    11.00000    0.06959    0.02731 =
         0.04440   -0.00588    0.02092   -0.00530
C1    1    0.738443    0.436052    0.369009    11.00000    0.06804    0.04225 =
         0.07241   -0.00684    0.02412   -0.00868
O2    4    0.926484    0.396866    0.395906    11.00000    0.07678    0.03471 =
         0.06483   -0.00157    0.03251    0.00105
AFIX 147
H2    2    0.921306    0.295784    0.413099    11.00000   -1.50000
AFIX   0
C2    1    0.845969    0.517072    0.404098    11.00000    0.06421    0.03650 =
         0.05101    0.00328    0.02451   -0.00218
O3    4    0.867349    0.868109    0.526222    11.00000    0.10210    0.03880 =
         0.04938   -0.01347    0.03086   -0.01607
AFIX 147
H3    2    0.882162    0.975391    0.517326    11.00000   -1.50000
AFIX   0
C3    1    0.867731    0.701397    0.309639    11.00000    0.05330    0.03416 =
         0.04344    0.00438    0.01994   -0.00224
O4    4    0.888594    1.003428    0.405920    11.00000    0.10819    0.03054 =
         0.05722   -0.00313    0.03504   -0.01142
C4    1    0.800197    0.584850    0.267194    11.00000    0.05863    0.04297 =
         0.05655   -0.00215    0.02102   -0.00180
O5    4    0.882012    0.275064    0.515615    11.00000    0.08665    0.03213 =
         0.07364   -0.00134    0.03529    0.00770
C5    1    0.808985    0.584036    0.204397    11.00000    0.08369    0.05953 =
         0.04245   -0.00053    0.01249    0.01839
AFIX  43
H5    2    0.763191    0.510313    0.174983    11.00000   -1.20000
AFIX   0
C6    1    0.884694    0.691219    0.185792    11.00000    0.09232    0.05281 =
         0.05555    0.00448    0.03735    0.01818
AFIX  43
H6    2    0.892233    0.685350    0.144530    11.00000   -1.20000
AFIX   0
C7    1    0.948821    0.806580    0.228570    11.00000    0.08097    0.04649 =
         0.04478    0.01694    0.02266    0.00649
AFIX  43
H7    2    0.998559    0.882017    0.215895    11.00000   -1.20000
AFIX   0
C8    1    0.940189    0.811458    0.289472    11.00000    0.05406    0.04365 =
         0.06224    0.00890    0.02290    0.00116
AFIX  43
H8    2    0.984125    0.890698    0.317901    11.00000   -1.20000
AFIX   0
C9    1    0.873671    0.840483    0.415426    11.00000    0.06133    0.02664 =
         0.04872    0.00526    0.01477    0.00065
C10   1    0.860052    0.757138    0.476466    11.00000    0.05770    0.04920 =
         0.04280    0.00171    0.01656   -0.00845
C11   1    0.845654    0.570204    0.470635    11.00000    0.05724    0.04294 =
         0.05572   -0.00048    0.02559   -0.00612
C12   1    0.837542    0.427811    0.517597    11.00000    0.06150    0.04058 =
         0.03130    0.00340    0.00825   -0.00492
C13   1    0.776893    0.464921    0.565739    11.00000    0.06212    0.03997 =
         0.03907    0.00121    0.01681   -0.00525
C14   1    0.689405    0.582136    0.553772    11.00000    0.06048    0.04893 =
         0.05774    0.01011    0.01743    0.00810
AFIX  43
H14   2    0.670468    0.645355    0.515537    11.00000   -1.20000
AFIX   0
C15   1    0.629908    0.606090    0.598147    11.00000    0.06900    0.05878 =
         0.09293    0.01066    0.04100    0.01893
AFIX  43
H15   2    0.569744    0.681188    0.588519    11.00000   -1.20000
AFIX   0
C16   1    0.658050    0.520676    0.656518    11.00000    0.08239    0.05149 =
         0.08367   -0.00640    0.04276   -0.00901
C17   1    0.745195    0.406814    0.667993    11.00000    0.08342    0.04772 =
         0.05876   -0.00387    0.03061   -0.00422
AFIX  43
H17   2    0.765790    0.347990    0.706939    11.00000   -1.20000
AFIX   0
C18   1    0.803720    0.376400    0.623411    11.00000    0.06200    0.03914 =
         0.05375   -0.00256    0.02122   -0.00611
AFIX  43
H18   2    0.861556    0.295659    0.632435    11.00000   -1.20000
AFIX   0
C19   1    0.594547    0.552172    0.706083    11.00000    0.10199    0.07760 =
         0.11747   -0.00748    0.06716    0.00597
AFIX 137
H19A  2    0.560992    0.673327    0.699800    11.00000   -1.20000
H19B  2    0.640916    0.547199    0.747198    11.00000   -1.20000
H19C  2    0.541694    0.455848    0.702501    11.00000   -1.20000
AFIX   0

PART -1
C1S   1    0.425878    1.091474    0.604635    10.50000    0.25959    0.08616 =
         0.17947   -0.02271    0.04071    0.04117
AFIX 137
H1SA  2    0.485283    1.089347    0.640122    10.50000   -1.50000
H1SB  2    0.374026    1.002008    0.611041    10.50000   -1.50000
H1SC  2    0.395397    1.215285    0.600142    10.50000   -1.50000
AFIX  66
C3S   1    0.559225    1.104955    0.538208    10.50000    0.10636    0.08094 =
         0.15193   -0.00686   -0.05981   -0.00997
AFIX  43
H3S   2    0.601651    1.178482    0.569283    10.50000   -1.20000
AFIX  65
C4S   1    0.593074    1.059236    0.484192    10.50000    0.08803    0.08811 =
         0.16956    0.03031   -0.03058   -0.01452
AFIX  43
H4S   2    0.658148    1.102174    0.479127    10.50000   -1.20000
AFIX  65
C5S   1    0.529664    0.949340    0.437747    10.50000    0.11720    0.03007 =
         0.14078    0.02529    0.01473   -0.00784
AFIX  43
H5S   2    0.552312    0.918751    0.401606    10.50000   -1.20000
AFIX  65
C6S   1    0.432403    0.885163    0.445317    10.50000    0.12757    0.06986 =
         0.12438    0.01185    0.00280   -0.04453
AFIX  43
H6S   2    0.389978    0.811635    0.414242    10.50000   -1.20000
AFIX  65
C7S   1    0.398553    0.930881    0.499333    10.50000    0.10212    0.03938 =
         0.13338    0.02483    0.00207   -0.01790
AFIX  43
H7S   2    0.333479    0.887941    0.504398    10.50000   -1.20000
AFIX  65
C2S   1    0.461963    1.040776    0.545779    10.50000    0.13661    0.08740 =
         0.11371    0.01625   -0.02498   -0.00408
AFIX   0
HKLF 4


REM  CF solution in P21/c
REM wR2 = 0.3520, GooF = S = 1.018, Restrained GooF = 1.013 for all data
REM R1 = 0.1048 for 1820 Fo > 4sig(Fo) and 0.2127 for all 4671 data
REM 290 parameters refined using 62 restraints

END

WGHT      0.1549      0.0000

REM Highest difference peak  0.439,  deepest hole -0.365,  1-sigma level  0.100
Q1    1   0.7257  0.4458  0.3491  11.00000  0.05    0.44
Q2    1   0.7959  0.4455  0.3322  11.00000  0.05    0.43
Q3    1   0.4788  0.9238  0.4075  11.00000  0.05    0.40
Q4    1   0.9829  0.6839  0.3672  11.00000  0.05    0.36
Q5    1   0.3865  0.9120  0.3983  11.00000  0.05    0.35
Q6    1   0.9938  0.2510  0.5140  11.00000  0.05    0.34
Q7    1   0.6794  0.4549  0.2273  11.00000  0.05    0.34
Q8    1   0.4948  0.5522  0.6689  11.00000  0.05    0.34
Q9    1   1.0052  0.9872  0.3963  11.00000  0.05    0.33
Q10   1   1.0000  1.0000  0.5000  10.50000  0.05    0.33
Q11   1   0.9938  0.8664  0.5210  11.00000  0.05    0.33
Q12   1   0.5944  0.4522  0.3013  11.00000  0.05    0.32
Q13   1   0.9718  0.8027  0.2899  11.00000  0.05    0.32
Q14   1   0.9810  0.2935  0.5745  11.00000  0.05    0.32
Q15   1   0.7755  0.3726  0.7395  11.00000  0.05    0.31
Q16   1   0.9474  0.7170  0.3022  11.00000  0.05    0.31
Q17   1   0.5473  0.4623  0.6191  11.00000  0.05    0.31
Q18   1   0.5915  0.4431  0.2715  11.00000  0.05    0.30
Q19   1   0.5058  1.0664  0.5063  11.00000  0.05    0.30
Q20   1   0.7844  0.4539  0.2821  11.00000  0.05    0.29
;
_shelx_res_checksum                63445
_shelx_hkl_file
;
   0   0   3 1.78822 1.43315   4
   0   0   4 269.136 22.8063   4
   0   0   5 1.81113 2.54318   3
   0   0   5 2.49509 2.11522   4
   0   0   6 403.650 27.2438   3
   0   0   6 422.504 36.7072   4
   0   0   7-0.77207 5.51450   4
   0   0   7 1.28341 1.28771   3
   0   0   8 81.3054 14.1949   3
   0   0   8 83.2972 18.4298   4
   0   0   9 102.057 31.9335   4
   0   0   9 6.84678 12.6151   3
   0   0  10 8318.53 317.721   4
   0   0  10 8788.85 289.367   3
   0   0  11 18.5778 15.0817   4
   0   0  11 6.96114 3.65593   3
   0   0  12 1245.67 110.135   2
   0   0  12 1443.24 100.974   4
   0   0  12 1332.14 72.7453   3
   0   0  13 13.0370 10.5592   4
   0   0  13 0.63211 3.52985   3
   0   0  13 0.44891 11.7563   2
   0   0  14 14.6904 7.16526   3
   0   0  14 9.96948 2.37674   4
   0   0  14 0.45018 5.06737   2
   0   0  15-9.48326 5.65721   2
   0   0  15 5.15728 6.11293   3
   0   0  15-0.15363 8.44893   4
   0   0  16 791.296 100.514   2
   0   0  16 1022.69 63.5974   3
   0   0  16 1046.67 97.3126   4
   0   0  17 13.8477 14.3147   4
   0   0  17 6.48314 6.66111   3
   0   0  17 10.0141 3.80538   2
   0   0  18 28.1447 20.3011   2
   0   0  18 13.0475 6.01867   3
   0   0  18 20.2739 19.5597   4
   0   0  19-11.0900 11.7808   2
   0   0  19 0.95513 1.40123   3
   0   0  20 48.0467 27.1774   2
   0   0  20 42.1987 11.4682   3
   0   0  21 15.2332 20.1700   2
   0   0  22 24.2641 20.4388   2
   0   0  23 17.7103 19.4408   2
   0   0  24 25.0246 21.0770   2
   0   0  25 33.3122 31.2315   2
   0   0  26 129.241 54.4675   2
   0   0  27 35.8742 37.9797   2
   0   1   2 319.483 25.6637   1
   0  -1  -2 212.507 26.1582   4
   0   1   2 242.022 28.3341   4
   0  -1  -3 11488.7 402.378   4
   0   1   3 12797.4 384.345   1
   0   1  -3 12802.5 386.760   2
   0   1   3 10970.1 401.184   4
   0   1   4 362.531 39.8458   4
   0   1  -4 319.581 31.9516   2
   0  -1  -4 332.531 39.5798   4
   0  -1  -5 3.48965 2.94097   4
   0  -1   5 9.71509 7.44687   2
   0   1  -5 5.25347 3.57250   2
   0   1   5 7.01692 2.51819   4
   0   1   6 69.8837 21.2738   4
   0  -1   6 61.9626 16.1716   3
   0   1  -6 67.0585 17.2700   2
   0  -1  -6 58.2675 19.2896   4
   0  -1   6 71.6981 17.7876   2
   0  -1   7 385.325 43.1965   2
   0   1   7 399.266 47.2348   4
   0  -1  -7 344.914 43.7283   4
   0  -1   7 430.622 45.3322   3
   0   1  -7 334.173 40.3971   2
   0   1   8 1766.61 115.191   4
   0  -1   8 1879.61 107.671   3
   0  -1   8 1744.98 110.281   2
   0  -1   9 1768.29 115.075   2
   0   1   9 1880.01 122.571   4
   0  -1   9 1767.43 107.104   3
   0  -1  10 175.229 30.8134   3
   0   1  10 170.553 34.0197   4
   0  -1  10 143.911 31.6903   2
   0  -1  10 124.392 19.1636   4
   0  -1  11 907.472 91.6580   2
   0  -1  11 753.243 60.6671   4
   0   1  11 1327.80 109.050   4
   0  -1  11 944.270 80.4298   3
   0   1  12 14.0494 10.5036   4
   0  -1  12 2.71121 1.29377   3
   0  -1  12 3.12209 4.24729   4
   0  -1  12 6.26798 12.7968   2
   0  -1  13 4.35224 7.93500   3
   0  -1  13 0.94392 4.36305   4
   0   1  13 25.2147 16.7643   4
   0  -1  13 8.30906 10.6888   2
   0  -1  14 1.14755 6.06744   2
   0   1  14 6.49127 0.57386   4
   0  -1  14-0.94002 3.50281   3
   0  -1  14 5.76050 2.84988   4
   0  -1  15 4.03552 6.63707   3
   0  -1  15 18.2856 12.5063   4
   0   1  15 3.08599 11.9288   4
   0  -1  15 3.52711 8.62411   2
   0   1  16 210.278 46.1740   4
   0  -1  16 228.249 37.6507   3
   0  -1  16 209.951 36.7562   4
   0  -1  16 197.825 46.1457   2
   0  -1  17 34.0307 18.9361   3
   0  -1  17 30.2143 18.2444   4
   0  -1  17 40.8598 25.1710   2
   0   1  17 25.2213 15.9627   4
   0  -1  18 322.863 64.0101   2
   0  -1  18 341.381 48.2378   3
   0  -1  18 429.231 55.5175   4
   0  -1  19 111.164 38.9187   2
   0  -1  19 161.451 32.0805   3
   0   1  20-7.19705 9.39783   2
   0  -1  20 14.9192 14.0316   3
   0  -1  20-0.64041 10.5922   2
   0  -1  21 70.2465 32.6128   2
   0   1  21 95.1313 39.0210   2
   0  -1  21 134.121 29.0831   3
   0  -1  22 16.7532 10.7135   2
   0   1  22 20.2968 13.3366   2
   0   1  23 30.6846 35.0082   2
   0  -1  23 7.68187 15.8063   2
   0  -1  24 28.1846 23.6617   2
   0   1  24 9.84866 13.4263   2
   0  -1  25 21.0486 25.7170   2
   0   1  25 4.93486 14.6733   2
   0   1  26 21.4501 25.7361   2
   0  -1  26 32.1379 28.0644   2
   0  -1  27 8.81009 22.7540   2
   0  -2   0 15720.3 516.619   4
   0  -2  -1 1332.34 98.2098   4
   0  -2  -2 10.2869 7.33067   1
   0  -2  -2-1.62972 4.19843   4
   0  -2  -3 2249.48 111.255   1
   0  -2  -3 2007.76 124.926   4
   0  -2  -4 231.077 40.9853   4
   0   2   4 224.986 40.4316   4
   0   2   4 263.241 33.1425   1
   0  -2  -4 244.775 31.5352   1
   0   2   5 351.301 39.7186   1
   0   2   5 298.902 49.6727   4
   0  -2  -5 357.715 51.0768   4
   0   2   6 1588.56 118.750   4
   0   2   6 1392.97 93.2810   1
   0  -2  -6 1813.29 124.765   4
   0   2  -6 1552.15 99.8273   2
   0   2   7 3895.20 206.304   4
   0  -2   7 4485.48 216.595   3
   0   2  -7 3928.42 184.128   2
   0  -2  -7 4382.92 217.759   4
   0   2   7 3427.77 170.483   1
   0  -2  -8 280.096 24.7808   3
   0   2   8 351.545 43.5195   1
   0   2  -8 374.787 47.7349   2
   0   2   8 458.060 63.1723   4
   0  -2   8 468.817 59.9094   3
   0  -2  -8 480.682 63.1312   4
   0  -2   9 3445.74 179.339   3
   0   2  -9 3248.13 154.576   2
   0  -2  -9 3305.39 181.212   4
   0   2   9 2913.45 146.461   1
   0   2   9 3225.69 183.501   4
   0   2  10 17.3854 16.0976   4
   0  -2  10 14.9577 5.89219   3
   0   2 -10 7.38422 5.96759   2
   0  -2 -10 0.89617 5.88014   4
   0   2  11 49.9906 22.0129   4
   0  -2  11 23.6268 13.7140   2
   0   2 -11 52.0442 20.2618   2
   0  -2  11 36.2074 16.2534   3
   0  -2  12 0.99500 8.25378   2
   0  -2  12 4.28187 3.78806   3
   0   2  12-5.17008 5.60987   4
   0  -2  13 282.007 29.4871   4
   0  -2  13 278.271 48.4093   3
   0  -2  13 231.189 48.1855   2
   0   2  13 258.766 55.1981   4
   0  -2  14 147.077 37.3607   3
   0   2  14 163.036 43.2979   4
   0  -2  14 139.902 37.1755   2
   0  -2  14 164.076 23.4339   4
   0   2  15 41.4910 26.6845   4
   0  -2  15 16.4075 10.6765   3
   0  -2  15 30.1973 11.2876   4
   0  -2  15 20.1149 13.6105   2
   0  -2  16 469.485 44.8285   4
   0  -2  16 402.822 69.6114   2
   0  -2  16 456.257 63.1170   3
   0  -2  17 710.083 95.9555   2
   0  -2  17 816.247 66.8424   4
   0  -2  17 863.590 89.6196   3
   0  -2  18 171.152 46.1393   2
   0  -2  18 159.977 37.0634   3
   0  -2  19 90.9962 34.7495   2
   0  -2  19 133.219 36.8284   3
   0  -2  20 156.995 43.2268   3
   0  -2  20 88.7327 33.8738   2
   0  -2  21 40.4039 22.7042   2
   0  -2  21 72.2922 28.7484   3
   0  -2  22-30.0636 22.1306   2
   0  -2  22 18.0354 19.1776   3
   0  -2  23 36.5831 30.0911   2
   0  -2  24 29.2254 29.2141   2
   0   2  24 8.16751 19.1811   2
   0   2  25 0.25514 16.2714   2
   0  -2  25 37.5219 31.6396   2
   0  -2  26 23.3663 23.2925   2
   0   2  26-20.8093 21.4539   2
   0  -2  27-11.0686 15.0828   2
   0  -3   0-2.02829 4.53347   4
   0  -3   1 17.8856 12.0777   4
   0  -3  -1 15.5139 9.60047   4
   0  -3  -2 2535.97 161.717   4
   0  -3   2 2252.21 135.429   4
   0  -3  -3 54.0284 33.4329   4
   0  -3   3 105.417 27.5158   4
   0  -3  -3 53.2733 24.1168   1
   0  -3  -4 297.920 53.7356   4
   0  -3  -4 235.774 36.8404   1
   0  -3  -5 2501.06 163.413   4
   0  -3  -5 1955.69 121.492   1
   0  -3  -6 177.064 35.8632   1
   0  -3  -6 176.976 45.1304   4
   0   3   6 163.517 36.0609   1
   0  -3  -7 716.381 89.1490   4
   0   3  -7 662.568 68.5609   2
   0  -3   7 719.844 89.7012   3
   0   3   7 615.234 66.3873   1
   0  -3   8 710.237 91.4412   3
   0   3  -8 571.840 66.0934   2
   0  -3  -8 688.253 87.9394   4
   0   3   8 482.825 60.3890   1
   0   3   9 432.550 61.3329   1
   0   3  -9 611.057 71.7425   2
   0  -3  -9 544.462 80.5776   4
   0  -3   9 664.207 88.7960   3
   0  -3 -10 608.060 54.5683   3
   0   3 -10 820.894 83.0985   2
   0  -3  10 848.402 100.139   3
   0   3  10 631.457 72.9268   1
   0  -3 -11 97.4024 16.3543   3
   0  -3 -11 82.3345 17.5737   3
   0  -3  11 100.570 33.5922   3
   0   3  11 84.6776 24.9784   1
   0   3 -11 89.2354 26.0140   2
   0  -3 -12 497.548 34.2258   3
   0   3  12 420.814 61.6097   1
   0  -3 -12 358.797 33.3610   3
   0  -3  12 542.266 82.5767   3
   0  -3  13 67.9339 29.4808   3
   0   3  13 63.7184 25.1916   1
   0  -3  14 93.5613 31.3742   3
   0   3  14 90.0775 28.4859   1
   0  -3  14 92.1363 12.1898   4
   0  -3  15 44.2733 22.5036   3
   0   3  15 32.3694 19.7868   1
   0  -3  16 377.973 67.3087   3
   0   3  16 369.273 66.7305   1
   0  -3  17 347.872 65.1109   3
   0   3  17 294.671 62.4448   1
   0  -3  18 266.908 60.5636   3
   0   3  18 240.772 56.7117   1
   0   3  19 39.1810 18.0068   1
   0  -3  19 14.1234 11.8839   3
   0  -3  20 66.3455 27.5587   3
   0   3  20 111.297 39.5654   1
   0  -3  21 116.341 43.7531   3
   0   3  21 108.977 41.5822   1
   0   3  22 18.2894 20.3689   1
   0  -3  22 14.6254 17.2817   3
   0  -3  23 20.9818 22.2896   3
   0   3  23 0.76582 7.61504   1
   0   3  24 6.18107 10.5100   1
   0   3  25 4.75366 37.1759   1
   0   3  26-39.6382 28.5251   1
   0   3  27-14.1107 17.4349   1
   0  -4   0 146.906 36.0409   4
   0  -4   1 801.642 85.6505   4
   0  -4  -1 811.779 89.4970   4
   0  -4  -2 109.424 33.5838   4
   0  -4   2 47.0330 20.6610   4
   0  -4  -3 85.0994 26.1920   1
   0  -4  -3 111.187 36.6426   4
   0  -4   3 87.0804 28.1563   4
   0  -4  -4 193.031 37.3420   1
   0  -4  -4 239.866 55.3928   4
   0  -4   4 228.666 41.9870   4
   0  -4   5 752.033 74.7812   4
   0  -4  -5 835.257 102.064   4
   0  -4  -5 787.249 79.3055   1
   0  -4   6 52.5224 15.7041   4
   0  -4  -6 67.8661 21.0756   1
   0  -4   6 82.8417 32.3854   3
   0  -4   7 55.6770 18.3503   4
   0  -4   7 39.6295 27.9593   3
   0  -4  -7 28.8763 14.7208   1
   0  -4   8 124.272 42.5703   3
   0  -4   8 75.2164 20.2819   4
   0  -4   9 26.3891 11.4021   4
   0  -4  -9 9.89843 15.0007   3
   0  -4   9 27.7519 25.9657   3
   0  -4 -10 7.03707 7.97784   3
   0   4  10 6.15477 11.9113   1
   0  -4  10 14.4017 9.30544   4
   0  -4  10-6.27910 18.3526   3
   0  -4  11 233.652 56.5191   3
   0   4  11 232.683 49.4901   1
   0  -4 -11 158.188 33.7383   3
   0  -4  11 262.801 33.6708   4
   0   4  12 26.4556 15.5772   1
   0  -4  12 31.3999 10.6094   4
   0  -4 -12 32.4286 12.6718   3
   0  -4 -12 15.4635 10.7707   3
   0  -4  12 12.7029 14.5584   3
   0  -4  13 441.154 83.1831   3
   0   4  13 312.630 59.0475   1
   0  -4  13 402.664 34.8277   4
   0  -4 -13 404.684 41.7442   3
   0  -4 -13 349.463 42.1708   3
   0  -4 -14 137.518 22.5296   3
   0  -4 -14 162.872 22.4030   3
   0  -4  14 257.137 63.2441   3
   0   4  14 220.459 50.5727   1
   0   4  15 186.925 48.4297   1
   0  -4  15 205.138 58.0139   3
   0   4  16 7.17835 9.95525   1
   0  -4  16 44.7887 29.3029   3
   0   4  17 8.29614 14.2292   1
   0  -4  17 24.4457 19.9453   3
   0  -4  18-11.3149 2.45799   3
   0   4  18 3.29671 7.10536   1
   0   4  19-3.01330 19.5012   1
   0  -4  19 6.71573 10.5686   3
   0  -4  20-11.0998 17.8216   3
   0   4  20-10.9579 13.0300   1
   0   4  21 0.26465 23.9533   1
   0  -4  21 5.96362 14.6844   3
   0   4  22-5.83163 8.72676   1
   0  -4  22-6.82821 26.7374   3
   0   4  23 25.0271 22.1328   1
   0  -4  23-22.9835 19.9230   3
   0   4  24 8.12252 7.46553   1
   0   4  25 7.83684 12.7495   1
   0   4  26 2.20009 6.93964   1
   0  -5   0-14.7312 12.6612   4
   0  -5   1 149.258 39.7986   4
   0  -5   2 57.4374 24.7007   4
   0  -5   3 105.920 45.5539   3
   0  -5  -3 64.4215 25.7450   1
   0  -5   3 65.6122 29.0127   4
   0  -5   4 1798.41 139.362   4
   0  -5   4 1736.06 185.741   3
   0  -5  -4 1488.74 125.701   1
   0  -5  -5 341.588 56.3783   1
   0  -5  -5 399.140 72.9993   3
   0  -5   5 451.448 67.9389   4
   0  -5   5 628.308 99.7235   3
   0  -5  -6 11.1710 19.0564   3
   0  -5   6 62.5679 23.0645   4
   0  -5   6 50.0291 31.3389   3
   0  -5  -6 32.0289 18.1235   1
   0  -5   7 107.573 47.7900   3
   0  -5  -7 58.7462 20.0733   1
   0  -5   7 53.2918 16.6347   4
   0  -5  -7 50.6306 29.8375   3
   0  -5   8 818.048 81.0576   4
   0  -5   8 940.118 133.806   3
   0  -5  -8 577.116 81.0553   3
   0  -5  -8 610.823 79.1248   1
   0  -5   9-1.68668 6.55759   3
   0  -5   9 6.57689 9.24615   4
   0  -5  -9-2.41556 11.1250   3
   0  -5 -10-1.85587 7.46849   3
   0  -5  10-1.49664 2.77917   4
   0  -5  10-17.1467 13.4039   3
   0  -5  11 42.0299 24.9356   3
   0  -5 -11 39.9784 18.6360   3
   0  -5  11 52.7897 16.3843   4
   0  -5  12 448.083 95.1002   3
   0  -5 -12 278.418 48.4262   3
   0  -5  12 341.996 43.1425   4
   0  -5  13 49.9143 34.1238   3
   0  -5 -13 12.9821 16.3098   3
   0  -5  14 423.527 89.6557   3
   0  -5 -14 200.021 36.2184   3
   0   5  14 369.290 75.0430   1
   0   5  15 121.103 43.2028   1
   0  -5  15 138.694 54.2240   3
   0  -5  16 59.6422 34.6293   3
   0   5  16 58.1394 29.6236   1
   0   5  17 9.67154 14.3954   1
   0  -5  17 0.63471 26.3653   3
   0  -5  18 174.793 59.0416   3
   0   5  18 162.146 50.8691   1
   0   5  19 22.6039 17.1410   1
   0  -5  19-18.4166 19.1934   3
   0   5  20-15.0825 16.0742   1
   0  -5  20 3.94032 14.1171   3
   0  -5  21 39.2472 32.1130   3
   0   5  21 5.76744 8.82716   1
   0   5  22 55.6659 30.0947   1
   0  -5  22 36.7609 11.4073   3
   0  -5  23 8.71762 11.4849   3
   0  -6   0 345.476 77.3263   3
   0  -6   1 39.6598 20.9233   3
   0  -6  -1 65.7456 32.5211   3
   0  -6  -2 140.536 48.6102   3
   0  -6   2 231.912 64.1439   3
   0  -6  -3 943.877 129.521   3
   0  -6   3 1170.03 159.066   3
   0  -6   4 697.419 114.976   3
   0  -6  -4 413.643 86.8811   3
   0  -6   5 31.2866 28.3733   3
   0  -6  -5-0.58440 9.58372   3
   0  -6   6 240.220 52.1747   4
   0  -6  -6 213.652 55.9097   3
   0  -6   6 318.948 82.7767   3
   0  -6  -7 26.8414 23.9606   3
   0  -6   7-0.21406 11.7959   4
   0  -6   7 24.3263 20.3832   3
   0  -6   8 65.4219 37.4983   3
   0  -6   8 27.5891 11.1667   4
   0  -6  -8 59.0037 32.3022   3
   0  -6   9 110.073 51.1870   3
   0  -6  -9 70.2751 38.3795   3
   0  -6  10 2.02670 19.3559   3
   0  -6 -10-2.91947 16.6007   3
   0  -6  11-18.6157 8.96991   3
   0  -6 -11 7.01010 9.11340   3
   0  -6  12 66.4185 38.4342   3
   0  -6 -12 57.2374 26.1338   3
   0  -6 -13 125.025 38.6247   3
   0  -6  13 268.661 79.9912   3
   0  -6  14-2.23150 21.4509   3
   0  -6  15 133.723 55.4025   3
   0  -6  16 1.73143 19.3677   3
   0  -6  17 34.6465 34.9487   3
   0  -6  18-24.8203 36.1810   3
   0  -6  19-20.3972 23.2133   3
   0  -6  20 45.5064 33.0934   3
   0  -6  21-11.8756 6.14972   3
   0  -6  22-3.05220 25.3722   3
   0  -6  23-66.4838 41.3273   3
   0  -7   0 35.5200 33.0184   3
   0  -7  -1 525.854 103.946   3
   0  -7   1 574.890 108.945   3
   0  -7   2 32.9920 24.4061   3
   0  -7  -2 15.5594 30.6587   3
   0  -7  -3 30.6926 32.0749   3
   0  -7   3 41.7177 35.5081   3
   0  -7  -4 352.977 81.1245   3
   0  -7   4 476.947 104.434   3
   0  -7  -5 60.7871 38.4104   3
   0  -7   5 107.637 55.9279   3
   0  -7  -6 39.1557 21.7971   3
   0  -7   6 202.173 71.3930   3
   0  -7   7 37.7537 39.6534   3
   0  -7  -7 15.3048 18.2068   3
   0  -7   8 116.779 55.8495   3
   0  -7  -8 32.8620 21.1266   3
   0  -7   9 55.6545 46.5480   3
   0  -7  -9 35.8256 23.3695   3
   0  -7 -10 29.3332 18.1489   3
   0  -7  10 162.854 73.0077   3
   0  -7 -11 25.6472 24.8544   3
   0  -7  11 46.8027 63.3840   3
   0  -7  12 43.7109 40.2409   3
   0  -7 -12 5.28346 15.3014   3
   0  -7  13 3.00747 28.4963   3
   0  -7  14 31.4450 43.2758   3
   0  -7  15 12.3536 33.3255   3
   0  -7  16-19.6307 29.4103   3
   0  -7  17 13.7874 19.8529   3
   0  -7  18 3.35116 14.9174   3
   0  -8   0 82.0573 45.6058   3
   0  -8   1 151.933 57.7628   3
   0  -8  -1 85.0389 52.3579   3
   0  -8  -2 297.306 81.5425   3
   0  -8   2 304.299 87.9449   3
   0  -8   3 275.291 86.4779   3
   0  -8  -3 189.345 66.6986   3
   0  -8  -4 36.0948 34.2930   3
   0  -8   4 104.668 54.3309   3
   0  -8   5 30.7396 38.8590   3
   0  -8  -5 7.55531 15.8555   3
   0  -8  -6 18.2923 22.7712   3
   0  -8   6 50.8296 35.0805   3
   0  -8   7 41.1954 48.0446   3
   0  -8  -7 0.07634 34.1811   3
   0  -8  -8 8.99090 18.9657   3
   0  -8   8 48.4731 33.2654   3
   0  -8  -9 2.28036 6.35992   3
   0  -8   9-24.2710 27.5606   3
   0  -8  10 16.0949 23.6552   3
   0  -8 -10 2.93277 8.93675   3
   0  -8  11-9.20847 16.5518   3
   0  -8  12 66.6627 46.5298   3
   0  -9   0-25.6936 26.0041   3
   0  -9  -1 40.4518 40.1916   3
   0  -9   1 19.0635 19.7188   3
   0  -9  -2-0.09999 22.7428   3
   0  -9   2 16.2025 24.6901   3
   0  -9  -3 11.6164 16.7948   3
   0  -9   3-30.0226 29.1410   3
   0  -9  -4 45.8953 32.4467   3
   0  -9  -5-0.09254 21.7446   3
   0  -9  -6-26.9091 24.5951   3
   0  -9  -7 13.2859 22.0850   3
   0  -9  -8-25.1766 22.8967   3
  -1   0  27-30.0676 24.9372   2
  -1   0  26 29.2557 31.0733   2
  -1   0  25 22.5650 9.03253   2
  -1   0  24-3.72513 15.7350   2
  -1   0  23 25.2624 20.1095   2
  -1   0  22 58.9428 34.6764   2
  -1   0  21-14.7570 7.25648   2
  -1   0  20 566.000 50.0731   3
  -1   0  20 471.326 84.3050   2
  -1   0  19 6.61070 4.89347   3
  -1   0  19 12.0921 16.1142   2
  -1   0  18 1517.57 142.156   2
  -1   0  18 1568.47 88.9235   3
  -1   0  17 2.39603 12.5735   2
  -1   0  17 3.17930 8.13556   3
  -1   0  16 63.2216 35.2542   2
  -1   0  16 50.6738 15.9166   3
  -1   0  15 0.79498 5.63004   3
  -1   0  14 177.439 26.1420   3
  -1   0  13-2.01769 5.64650   3
  -1   0  12 149.185 23.6293   3
  -1   0  11 4.30782 4.44714   3
   1   0 -10 3792.34 171.363   3
  -1   0  10 4524.99 164.108   3
  -1   0   9 2.19579 5.88729   3
   1   0  -9 0.11524 0.23065   3
   1   0  -8 4856.72 172.026   4
  -1   0   8 4177.79 151.688   3
   1   0  -8 3143.76 151.338   3
   1   0  -7-1.25907 3.96115   3
  -1   0   7 6.79877 5.52763   3
   1   0  -7 7.40148 6.59774   4
  -1   0   6 963.187 51.3315   3
   1   0  -6 722.586 49.4593   3
   1   0  -6 1106.37 62.6731   4
   1   0  -5-0.75976 1.52428   3
  -1   0   5 0.98750 0.74216   3
   1   0  -5-1.68884 4.16359   4
  -1   0   4 345.409 25.9591   3
  -1   0   3 2.73392 1.82965   3
   1   0   2 690.941 33.1327   3
   1   0   3-1.88033 1.33435   2
   1   0   4 15.6214 6.66324   2
   1   0   5 4.35228 3.42519   2
   1   0   6 1764.64 100.397   2
   1   0   7 12.4292 12.0895   2
   1   0   8 11767.6 422.558   2
   1   0   9-1.19968 1.98923   3
   1   0   9 20.6168 13.5963   2
   1   0  10 34.9367 10.5173   3
   1   0  10 46.2936 21.3526   2
   1   0  11 0.30086 6.54014   2
   1   0  11 0.88682 3.92597   4
   1   0  11 0.59362 4.35710   3
   1   0  12 40.9195 16.6793   2
   1   0  12 44.2442 10.5635   3
   1   0  12 52.4572 17.4158   4
   1   0  13-6.56824 5.18232   4
   1   0  13-0.67652 5.91635   2
   1   0  13-0.97405 2.50177   3
   1   0  14 397.783 36.8349   3
   1   0  14 344.337 58.2364   2
   1   0  14 311.145 50.3482   4
   1   0  15-4.08523 3.66835   3
   1   0  15 9.78157 17.0297   2
   1   0  15-13.2043 7.51716   4
   1   0  16 48.1910 26.6338   2
   1   0  16 41.1724 20.3208   4
   1   0  16 49.2017 11.2898   3
   1   0  17 2.15584 2.41149   3
   1   0  17 7.74699 17.0100   2
   1   0  17 6.94849 7.04056   4
   1   0  18 11.8489 6.62302   4
   1   0  18 0.38929 2.88288   3
   1   0  18-9.21421 15.6467   2
   1   0  18 13.2670 6.22433   3
   1   0  19 1.86661 2.64674   3
   1   0  19 8.46161 12.4051   2
   1   0  19 6.34427 7.18664   4
   1   0  20 28.5126 19.4859   4
   1   0  20 36.0510 27.7100   2
   1   0  21 0.37201 6.48678   2
   1   0  21-6.32365 19.6397   4
   1   0  22 25.2599 17.8145   2
   1   0  22 68.0005 37.4279   4
   1   0  23 1.36193 8.68325   2
   1   0  24 106.617 42.0326   2
   1   0  25 8.25702 17.9202   2
   1   0  26 27.7838 34.5146   2
  -1   1  27-0.08367 11.8758   2
  -1  -1  27 4.08898 17.0579   2
  -1   1  26 19.4059 19.6370   2
  -1  -1  26 9.78998 20.0487   2
  -1   1  25 26.6801 22.5636   2
  -1  -1  25 17.2063 23.7660   2
  -1  -1  24 18.2025 16.8787   2
  -1   1  24 54.7731 40.1384   2
  -1   1  23 43.1360 27.7416   2
  -1  -1  23 112.380 43.5423   2
  -1  -1  22 33.0417 24.5897   2
  -1   1  22 29.0172 24.9333   2
  -1  -1  21 22.0962 17.3732   2
  -1  -1  21 1.49693 9.94645   3
  -1  -1  20 103.491 25.4328   3
  -1  -1  20 71.1788 30.8436   2
  -1  -1  19 149.527 46.4378   2
  -1  -1  19 168.910 33.1914   3
  -1  -1  18 291.380 43.1785   3
  -1  -1  18 264.316 57.5901   2
  -1  -1  17 69.7522 19.4114   3
  -1  -1  17 55.5916 23.7292   2
  -1  -1  16 248.656 50.6840   2
  -1  -1  16 294.035 42.4905   3
  -1  -1  15 13.8222 9.41746   2
  -1   1  15 4.92704 3.03811   3
  -1  -1  15 14.3742 10.9024   3
  -1  -1  14 65.7392 19.8690   3
  -1   1  14 26.7264 7.06584   3
  -1  -1  14 48.2942 22.5339   2
  -1  -1  13 270.941 46.9727   2
  -1   1  13 240.072 20.6209   3
  -1  -1  13 348.304 45.9408   3
  -1  -1  12 473.829 60.5829   2
  -1  -1  12 489.201 53.7206   3
   1  -1 -12 383.081 33.0228   3
  -1   1  12 379.795 27.2576   3
  -1  -1  11 1814.36 105.742   3
   1  -1 -11 1960.72 127.061   4
  -1   1  11 1393.32 64.1572   3
   1  -1 -11 1265.54 67.8304   3
  -1  -1  11 1714.92 114.141   2
  -1  -1  10 321.147 43.8955   2
   1  -1 -10 283.919 27.1351   3
  -1   1  10 296.098 23.8531   3
   1  -1 -10 427.813 54.7418   4
  -1  -1  10 379.118 43.1337   3
   1  -1  -9 7.39261 2.26540   4
  -1  -1   9-3.09270 6.08626   2
   1  -1  -9 1.83771 3.22743   3
  -1   1   9 2.34583 4.03706   3
  -1  -1   9 5.27030 6.34537   3
   1  -1  -8 488.927 34.2707   3
   1  -1  -8 997.706 82.6463   4
  -1  -1   8 764.237 64.4070   2
  -1   1   8 645.138 37.0737   3
  -1  -1   8 744.071 60.2174   3
  -1   1   7 179.809 17.6478   3
  -1  -1   7 228.281 31.0297   2
  -1  -1   7 198.324 29.6850   3
   1   1  -7 161.374 29.4889   3
   1  -1  -7 211.679 33.7701   4
   1  -1  -7 124.001 15.3678   3
   1  -1  -6 52.2977 16.9893   4
   1  -1  -6 15.8712 6.57357   3
   1   1  -6 22.2192 9.22228   3
  -1  -1   6 25.9179 12.5439   3
  -1  -1   6 26.6537 9.23294   2
   1   1  -6 31.3544 9.06153   2
  -1  -1   5 107.788 19.1216   3
   1  -1  -5 71.2036 20.5377   4
   1   1  -5 78.2298 18.1172   3
   1   1  -5 96.5073 16.2855   2
   1  -1  -5 64.8208 13.3282   3
  -1  -1   5 100.873 18.1067   2
   1   1  -4 702.407 44.4004   2
  -1  -1   4 838.857 48.3606   2
  -1  -1   4 693.924 51.9356   3
   1  -1  -4 628.870 41.8476   3
   1   1  -4 532.167 50.2499   3
  -1  -1   3 22.2756 7.97375   3
   1   1  -3 15.6913 9.23687   3
  -1   1   3 13.6571 5.10364   1
   1   1  -3 14.0084 6.46636   2
   1   1  -2 1806.30 96.1894   3
  -1  -1   2 2266.79 100.299   3
   1   1  -1 5026.64 185.717   3
   1   1   0 1428.73 72.3367   3
   1   1   1 64.5071 13.8208   1
  -1  -1  -1 52.7123 14.0782   1
   1   1   1 58.2508 11.4261   3
  -1  -1  -2 56.8652 13.5816   1
   1   1   2 58.9817 14.7826   4
   1   1   2 44.0527 11.7982   1
  -1  -1  -2 49.9214 9.05024   3
   1   1   2 46.9892 9.20077   3
  -1  -1  -3 11010.1 354.497   3
  -1   1  -3 11831.0 376.871   2
  -1  -1  -3 11620.0 381.739   1
   1   1   3 11641.2 383.757   4
   1   1   3 11242.5 353.094   3
   1   1   3 12088.9 383.510   1
   1   1   4 335.908 36.9449   4
   1   1   4 363.414 37.2798   1
   1   1   4 373.467 24.3617   3
  -1   1  -4 411.776 39.6953   2
  -1  -1  -4 317.770 21.2621   3
   1  -1   5 574.265 51.8418   2
  -1   1  -5 654.812 54.1119   2
   1   1   5 552.250 51.9238   4
   1   1   6 77.7805 18.8753   4
  -1   1  -6 23.9386 15.2902   2
   1  -1   6 51.2794 16.9332   2
   1   1   7 1527.03 101.675   4
   1  -1   7 1539.22 101.301   2
  -1   1  -7 1572.86 100.245   2
  -1   1  -8 428.636 51.2367   2
   1  -1   8 372.700 48.8039   2
   1   1   8 388.324 49.4517   4
   1   1   9-8.88342 9.87022   4
   1  -1   9-0.23390 8.08468   2
   1   1  10 43.8637 18.8321   4
   1  -1  10 44.4621 17.6018   2
   1  -1  11 3146.79 185.416   2
   1  -1  11 3583.53 171.605   3
   1   1  11 3296.35 184.804   4
   1  -1  12 27.4989 16.1679   2
   1  -1  12 17.7351 13.9757   3
   1   1  12 8.51458 7.61938   4
   1  -1  13 114.503 32.7505   2
   1  -1  13 107.433 23.8106   3
   1   1  13 90.0901 27.9669   4
   1  -1  14 33.7339 13.0405   4
   1   1  14 32.4901 18.2895   4
   1  -1  14 48.5827 22.6702   2
   1  -1  14 39.0217 14.6465   3
   1  -1  15 149.663 32.7272   4
   1  -1  15 152.841 40.2346   2
   1   1  15 138.588 37.4384   4
   1  -1  15 135.017 27.3730   3
   1  -1  16 226.158 41.2831   4
   1   1  16 234.546 50.4962   4
   1  -1  16 240.217 53.9738   2
   1  -1  16 211.670 34.6005   3
   1   1  17 561.544 80.2383   4
   1  -1  17 456.869 78.4235   2
   1  -1  17 477.389 55.5432   3
   1  -1  17 518.064 64.9207   4
   1  -1  18 106.501 38.1411   2
   1  -1  18 132.080 33.2584   4
   1  -1  18 117.817 27.4226   3
   1   1  18 124.572 45.6022   2
   1   1  18 131.920 44.3527   4
   1   1  19 15.9429 17.4569   2
   1  -1  19 1.49371 6.01213   2
   1  -1  19 4.56193 12.3464   3
   1   1  19-2.90485 10.0545   4
   1  -1  19 9.48297 14.7984   4
   1  -1  20 13.7950 16.0705   4
   1  -1  20-1.10512 1.36969   2
   1  -1  20-5.42008 5.60930   3
   1   1  20 9.51141 10.2510   4
   1   1  20-3.10973 18.9688   2
   1  -1  21 15.3610 18.6605   2
   1  -1  21 27.7263 19.5593   4
   1   1  21 29.7242 23.1449   2
   1   1  21 46.0471 27.9148   4
   1   1  22-10.9650 1.09836   2
   1  -1  22-0.20684 8.63191   2
   1   1  23 13.1371 20.5399   2
   1  -1  23-16.9179 22.9018   2
   1   1  24 20.0675 15.1755   2
   1  -1  24-3.53929 10.0823   2
   1   1  25 18.3603 28.2178   2
   1  -1  25-0.08083 5.41292   2
   1  -1  26 58.2598 34.6318   2
   1   1  26 11.3509 13.8539   2
  -1  -2  27 44.0531 32.6787   2
  -1   2  26-12.6379 16.5544   2
  -1  -2  26-8.98705 13.1629   2
  -1  -2  25 0.07404 1.16759   2
  -1  -2  24 8.05712 15.4706   2
  -1  -2  23-7.96931 11.4753   2
  -1  -2  22 8.78640 10.5396   3
  -1  -2  22-14.7882 32.0524   2
  -1  -2  21 209.068 57.4122   2
  -1  -2  21 180.497 41.9448   3
  -1  -2  20 29.4936 18.2435   2
  -1  -2  20 28.8804 18.3031   3
  -1  -2  19 65.1368 29.7832   3
  -1  -2  19 36.0257 24.4531   2
  -1  -2  18 145.428 40.9385   2
  -1  -2  18 137.971 36.7835   3
  -1  -2  17 21.5367 17.8798   3
  -1  -2  17 7.76238 7.68032   2
  -1  -2  16 36.0739 19.7976   3
  -1  -2  16 25.2732 14.2470   2
  -1  -2  15-2.74905 3.50996   2
  -1  -2  15 18.9770 15.0674   3
  -1  -2  14 1.57886 3.70789   2
  -1  -2  14 0.52458 8.94694   3
  -1  -2  13 35.4229 16.8177   2
  -1  -2  13 56.8158 21.9500   3
   1  -2 -13 48.9453 9.42104   3
   1  -2 -13 61.8084 25.6109   4
  -1  -2  12 703.009 75.9388   3
   1  -2 -12 501.325 34.2733   3
  -1  -2  12 650.558 72.9617   2
   1  -2 -12 745.898 87.9987   4
  -1  -2  11 1059.41 91.5756   2
   1  -2 -11 1440.85 123.245   4
  -1  -2  11 1176.99 97.7898   3
   1  -2 -11 752.774 46.0233   3
  -1  -2  10 635.094 71.0055   3
   1   2 -10 536.356 59.6756   2
  -1  -2  10 625.124 64.0653   2
   1  -2 -10 697.746 82.4614   4
   1  -2 -10 455.388 35.7685   3
   1   2  -9 1514.34 100.152   2
   1  -2  -9 2052.53 141.588   4
  -1  -2   9 1816.34 122.995   3
   1  -2  -9 1212.12 68.0953   3
   1  -2  -8 795.009 53.5836   3
   1  -2  -8 1218.61 105.048   4
  -1   2   8 907.130 72.2429   1
   1   2  -8 982.615 75.1744   2
  -1  -2   8 1164.70 95.3369   3
  -1   2   7 884.924 65.1708   1
  -1  -2   7 1188.05 93.5147   3
   1  -2  -7 1180.23 99.7820   4
   1  -2  -7 836.578 56.6302   3
   1   2  -7 1094.36 75.7924   2
  -1  -2   6 1155.64 93.0460   3
   1  -2  -6 1166.13 98.1589   4
   1   2  -6 1099.61 74.0875   2
  -1   2   6 977.135 66.1402   1
  -1  -2   6 1072.26 49.0837   4
  -1   2   5 427.358 38.9517   1
  -1  -2   5 423.362 54.0537   3
   1  -2  -5 472.180 57.6966   4
   1   2  -5 407.203 40.4366   2
  -1  -2   5 395.197 30.2654   4
  -1  -2   4 2231.99 132.477   3
  -1   2   4 2024.12 97.8644   1
   1  -2  -4 1977.64 122.514   4
  -1  -2   4 1928.68 89.7260   4
   1  -2  -4 2056.75 96.7339   1
  -1  -2   3 1.32583 8.38078   3
  -1  -2   3 13.1303 8.27944   4
   1  -2  -3 13.1357 4.43012   1
  -1  -2   2 563.450 49.1501   4
  -1  -2   2 651.298 67.0975   3
   1   2  -2 539.979 50.4611   4
  -1  -2   1 10317.4 361.735   4
   1   2  -1 10209.6 365.155   4
  -1  -2   1 11475.5 389.216   3
  -1  -2   0 11032.2 397.867   4
  -1  -2   0 12258.1 413.742   3
   1   2   0 11704.2 403.358   4
   1   2   1 121.702 26.5950   4
  -1  -2  -1 108.016 26.0840   3
  -1  -2  -1 88.1486 25.1316   4
   1   2   2 419.866 52.5891   4
  -1  -2  -2 394.796 43.7803   3
  -1  -2  -2 366.632 44.9485   1
  -1  -2  -2 319.286 43.2873   4
  -1  -2  -3 5517.76 226.808   1
   1   2   3 6393.43 250.092   1
  -1  -2  -3 5349.25 234.786   4
  -1  -2  -3 4810.68 210.615   3
   1   2   3 6133.00 255.274   4
   1   2   4 1263.78 96.5788   4
  -1  -2  -4 1110.82 73.3967   3
  -1  -2  -4 1249.96 86.5882   1
   1   2   4 1393.66 91.7639   1
  -1  -2  -4 1334.94 98.8663   4
  -1  -2  -5 131.547 25.0994   1
  -1  -2  -5 117.145 19.4244   3
   1   2   5 134.518 29.1715   4
   1   2   5 133.193 25.1433   1
   1   2   6 1424.43 98.0362   1
  -1  -2  -6 1108.91 66.6057   3
  -1   2  -6 1418.08 98.9588   2
   1   2   6 1570.15 113.093   4
   1   2   7 1085.13 94.5018   4
  -1  -2  -7 793.339 50.2268   3
   1   2   7 974.498 80.1649   1
  -1   2  -7 1122.31 87.6220   2
  -1   2  -8 1484.37 104.211   2
   1   2   8 1431.45 112.490   4
  -1  -2  -8 1102.56 56.2327   3
   1   2   8 1236.08 94.5730   1
  -1   2  -9 57.4640 25.2248   2
   1   2   9 23.7269 21.6818   1
   1   2   9 77.1072 27.7663   4
   1   2  10 493.906 69.4039   4
  -1   2 -10 459.974 60.4130   2
   1   2  10 463.164 59.5653   1
  -1   2 -11 37.0529 19.1529   2
   1   2  11 29.7188 15.1781   1
   1   2  11 29.8206 13.5486   4
   1  -2  11 60.3255 25.2489   3
   1  -2  12 167.378 39.7374   2
   1   2  12 159.841 42.3843   4
   1  -2  12 233.744 46.6652   3
   1  -2  13 80.1870 27.6886   2
   1   2  13 86.2166 29.2727   4
   1  -2  13 99.2004 30.2918   3
   1  -2  14 411.958 68.5193   2
   1  -2  14 550.312 76.6503   3
   1   2  14 492.707 82.9245   4
   1   2  15 41.2912 17.2399   4
   1  -2  15 67.1705 24.1575   3
   1  -2  15 69.3865 28.6195   2
   1  -2  16 22.9880 13.6167   4
   1   2  16 50.5850 25.1403   4
   1  -2  16 27.2382 23.1294   2
   1  -2  16 33.0161 20.4328   3
   1   2  17 469.650 80.9097   4
   1  -2  17 390.495 61.2490   3
   1  -2  17 320.027 64.2639   2
   1  -2  17 413.227 49.1448   4
   1  -2  18 113.868 31.0704   3
   1  -2  18 88.9497 36.5040   2
   1   2  18 114.242 41.0859   4
   1  -2  18 124.268 27.5087   4
   1   2  19 36.8671 24.9847   4
   1  -2  19 1.76877 19.4114   2
   1  -2  19 22.1469 13.4009   4
   1  -2  19 17.2983 13.5429   3
   1   2  20 66.4105 34.9467   4
   1  -2  20 51.6417 22.5962   3
   1  -2  20 55.6243 25.7249   2
   1  -2  21 216.987 47.1353   3
   1  -2  21 162.253 51.7362   2
   1  -2  22 25.2054 22.3748   2
   1  -2  23 0.21500 8.60761   2
   1   2  23-4.90502 9.82427   2
   1  -2  24 84.4847 47.3233   2
   1   2  24 10.3320 14.6310   2
   1  -2  25 13.4526 19.4374   2
   1   2  25 29.4906 25.0434   2
   1  -2  26 19.4005 21.0523   2
  -1   3  27 2.66765 8.91708   1
  -1   3  26 39.1520 30.8544   1
  -1   3  25 20.6514 22.1295   1
  -1   3  24 39.2439 30.4420   1
  -1  -3  23 26.8797 25.0022   3
  -1   3  23 47.1201 28.3488   1
  -1  -3  22 59.4489 29.8352   3
  -1   3  22-12.2004 15.3380   1
  -1   3  21-15.7910 18.2463   1
  -1  -3  21 8.19049 15.8660   3
  -1  -3  20 77.0541 34.3517   3
  -1   3  20 67.7390 32.0792   1
  -1   3  19 18.4796 14.7241   1
  -1  -3  19-6.77277 10.6706   3
  -1  -3  18 16.5286 14.8608   3
  -1   3  18-12.2133 5.15261   1
  -1  -3  17 181.692 46.5169   3
  -1   3  17 182.839 44.2754   1
  -1  -3  16 29.3601 27.1872   3
  -1   3  16 23.4511 22.4416   1
  -1  -3  15 153.688 41.9686   3
  -1   3  15 132.093 36.4258   1
  -1   3  14 60.0066 24.4693   1
   1  -3 -14 43.0330 9.66925   3
  -1  -3  14 80.8814 33.9567   3
  -1   3  13 243.466 44.2088   1
   1  -3 -13 290.225 29.4918   3
  -1  -3  13 306.788 60.1274   3
  -1  -3  12 659.318 87.5523   3
   1   3 -12 508.459 65.6194   2
   1  -3 -12 620.181 47.3992   3
  -1   3  12 530.619 65.2821   1
   1  -3 -11 245.024 30.2402   3
   1   3 -11 238.574 41.2038   2
  -1  -3  11 281.016 53.9460   3
  -1   3  11 208.473 36.5211   1
   1  -3 -10 38.1635 22.9332   4
   1  -3 -10 39.7489 13.1120   3
  -1  -3  10 46.2343 19.4740   3
   1   3 -10 41.9180 18.8250   2
  -1   3  10 42.5589 16.7466   1
  -1   3   9 258.049 40.0067   1
  -1  -3   9 268.709 22.9904   4
   1   3  -9 318.607 46.9005   2
  -1  -3   9 305.515 57.0120   3
   1  -3  -9 324.883 59.7773   4
  -1  -3   8 42.6957 23.7570   3
  -1   3   8 29.2259 14.4153   1
   1   3  -8 32.1585 15.4080   2
   1  -3  -8 39.0146 16.3092   4
  -1  -3   8 32.9401 8.05676   4
  -1  -3   7 241.684 27.7768   4
  -1   3   7 215.215 35.9325   1
  -1  -3   7 249.917 50.5876   3
   1   3  -7 240.418 37.6280   2
   1  -3  -7 266.826 50.8458   4
   1  -3  -6 245.817 48.3372   4
  -1  -3   6 221.765 28.3764   4
  -1  -3   6 215.340 49.4217   3
  -1  -3   5 130.709 31.3662   4
  -1  -3   5 275.828 55.3151   3
   1  -3  -5 181.171 30.7445   1
   1  -3  -5 152.180 48.4607   4
  -1  -3   4 2605.11 135.500   4
   1  -3  -4 2667.81 135.543   1
   1  -3  -4 3576.39 193.600   4
  -1  -3   4 2523.27 171.686   3
   1  -3  -3 30.9112 12.5821   1
   1  -3  -3 9.25957 2.83049   4
  -1  -3   3 47.8723 23.5223   3
  -1  -3   3 30.7262 13.8844   4
  -1  -3   2 1161.20 102.096   3
  -1  -3   2 893.021 82.9125   4
  -1  -3   1 6.22293 11.8547   3
  -1  -3   1 7.35929 8.45472   4
  -1  -3   0 1731.06 119.746   4
  -1  -3   0 1635.25 122.616   3
  -1  -3  -1 23.1737 13.7317   4
  -1  -3  -1 17.7641 16.2783   3
   1   3   1 18.2878 10.6759   4
  -1  -3  -2 75.1692 23.8362   4
  -1  -3  -2 82.5663 24.9113   3
  -1  -3  -2 74.7316 24.8295   1
   1   3   2 64.5417 23.5281   4
  -1  -3  -3 3126.69 168.635   1
  -1  -3  -3 3357.52 189.637   4
  -1  -3  -3 2891.85 166.360   3
   1   3   3 2953.78 193.016   4
  -1  -3  -4 87.5798 27.2834   4
  -1  -3  -4 44.5262 15.5619   3
   1   3   4 66.9035 31.9285   4
  -1  -3  -4 77.9191 22.3355   1
  -1  -3  -5 7.02165 7.70719   3
  -1  -3  -5 9.43880 8.47949   4
  -1  -3  -5 11.7991 9.18025   1
   1   3   5 27.6383 17.6191   4
  -1  -3  -6 117.413 24.5408   3
   1   3   6 141.998 35.1335   1
   1   3   6 133.016 35.4560   4
  -1  -3  -6 114.918 34.9497   4
  -1  -3  -6 106.697 26.4705   1
  -1  -3  -7 35.5713 12.5601   3
  -1   3  -7 50.6220 21.9491   2
   1   3   7 25.6100 16.0743   1
   1   3   7 65.0990 29.2163   4
   1   3   8 225.811 51.0606   4
  -1   3  -8 260.417 44.5860   2
  -1  -3  -8 164.004 28.1969   3
   1   3   8 225.988 41.8793   1
   1   3   9 114.425 37.7094   4
   1   3   9 87.3782 26.6227   1
  -1  -3  -9 78.2310 16.3039   3
  -1   3  -9 143.207 34.6734   2
  -1  -3 -10 328.866 34.5638   3
   1   3  10 377.264 58.0191   1
   1   3  10 324.425 63.8289   4
   1   3  11 8.23228 13.6539   1
  -1  -3 -11 1.71054 3.90150   3
   1  -3  11 3.73015 8.51484   3
   1   3  11 15.1123 23.1240   4
   1  -3  12-6.93497 7.24465   3
   1   3  12 0.68806 5.74816   4
   1   3  12 5.21586 7.22697   1
   1   3  13 60.5716 27.2813   4
   1   3  13 40.5432 20.3226   1
   1  -3  13 130.791 41.0931   3
   1   3  14 20.2485 20.7869   1
   1   3  14 22.7553 15.2282   4
   1  -3  14 41.1113 22.6793   3
   1   3  15 254.681 61.2989   4
   1   3  15 194.796 46.0324   1
   1  -3  15 283.033 60.3541   3
   1   3  16 39.0779 27.9051   4
   1   3  16 39.9813 19.2379   1
   1  -3  16 74.6973 32.6485   3
   1   3  17 5.91121 16.2333   1
   1   3  17 10.1011 27.6970   4
   1  -3  17 30.9532 23.7865   3
   1  -3  17 4.24400 5.09946   4
   1  -3  18 30.4719 24.5149   3
   1   3  18 5.97352 6.13673   1
   1  -3  19 0.76858 10.7204   3
   1   3  19 3.17530 14.5393   1
   1  -3  20 17.8905 19.0494   3
   1   3  20 14.3474 17.0040   1
   1  -3  21 15.3895 9.30699   3
   1   3  21 9.75741 15.7975   1
   1  -3  22 4.99338 14.0384   3
   1   3  22-0.34470 2.43267   1
   1   3  23-8.61188 12.5052   1
   1   3  24-3.08697 7.69805   1
   1   3  25 65.3709 38.6083   1
   1   3  26-58.5681 35.2531   1
   1   3  27-63.3979 37.6451   1
  -1   4  25 3.50326 8.23658   1
  -1   4  24 5.80041 16.3346   1
  -1  -4  24-7.10563 9.45086   3
  -1  -4  23 13.1225 22.3038   3
  -1   4  23-6.15231 9.50486   1
  -1   4  22-8.57655 19.0879   1
  -1  -4  22 13.6484 17.1886   3
  -1  -4  21 131.534 46.2647   3
  -1   4  21 97.8604 36.4648   1
  -1  -4  20 28.2546 19.4908   3
  -1   4  20 0.11510 17.9740   1
  -1  -4  19 45.1446 29.6941   3
  -1   4  19 32.0696 11.3721   1
  -1  -4  18 39.5319 22.7170   3
  -1   4  18 19.0303 17.9310   1
  -1  -4  17 98.6012 38.0710   3
  -1   4  17 88.4944 33.8828   1
  -1  -4  16 52.7813 31.1053   3
  -1   4  16 19.1828 17.8415   1
   1  -4 -16 3.94867 3.90756   3
  -1  -4  15 1190.22 136.523   3
   1  -4 -15 521.234 47.3715   3
  -1   4  15 1078.49 111.324   1
   1  -4 -15 639.481 56.5087   3
   1  -4 -14-6.14572 4.10516   3
  -1   4  14 3.65825 16.4917   1
   1  -4 -14 7.50242 12.0282   3
  -1  -4  14 4.57692 17.7406   3
   1  -4 -13 233.344 34.1886   3
  -1   4  13 187.715 43.5298   1
  -1  -4  13 207.763 59.7429   3
   1  -4 -12 411.391 49.3991   3
  -1   4  12 312.584 57.2039   1
  -1  -4  12 381.574 75.4504   3
  -1  -4  11 82.4045 37.1461   3
   1  -4 -11 104.534 25.3531   3
  -1   4  11 87.8183 30.6414   1
  -1   4  10 426.802 62.3679   1
  -1  -4  10 528.951 86.2104   3
   1   4 -10 472.622 65.6053   2
  -1  -4  10 448.006 39.0716   4
  -1  -4   9 54.3616 22.6163   3
   1   4  -9 58.8328 23.4632   2
  -1  -4   9 52.6815 14.4512   4
  -1  -4   8 4.19731 3.50479   4
   1   4  -8 6.70221 8.10608   2
  -1  -4   8-6.28823 6.72443   3
  -1  -4   7 16.0711 9.97017   4
  -1  -4   7 8.13187 14.9622   3
  -1  -4   6 13.9445 8.46947   4
  -1  -4   6 35.0264 24.2753   3
   1  -4  -6 1.31608 11.5581   1
   1  -4  -5 2550.70 183.947   4
  -1  -4   5 2612.84 192.315   3
  -1  -4   5 1833.19 126.339   4
   1  -4  -5 1716.31 119.634   1
   1  -4  -4 2.81741 5.70256   1
  -1  -4   4 11.3753 18.7561   3
   1  -4  -4 21.5525 22.0460   4
  -1  -4   4 14.3460 12.5647   4
  -1  -4   3 2758.09 196.567   3
   1  -4  -3 2300.59 143.326   1
  -1  -4   3 2231.62 147.590   4
   1  -4  -3 2718.06 180.418   4
   1  -4  -2 1992.97 150.730   4
  -1  -4   2 1980.32 162.927   3
  -1  -4   2 1910.19 137.176   4
  -1  -4   1 403.901 67.1463   3
   1  -4  -1 374.865 60.8095   4
  -1  -4   1 314.698 53.2590   4
   1  -4   0 106.363 32.3723   4
  -1  -4   0 82.6228 31.4336   3
  -1  -4   0 78.7413 27.8644   4
  -1  -4  -1 663.929 82.2579   4
  -1  -4  -1 705.625 91.2138   3
  -1  -4  -2 17.1330 17.5613   3
  -1  -4  -2-2.18576 13.4157   4
  -1  -4  -2-4.16208 3.90059   1
  -1  -4  -3 735.569 88.5350   3
  -1  -4  -3 756.548 93.0426   4
  -1  -4  -3 679.610 77.8969   1
  -1  -4  -4-1.02679 8.81255   3
  -1  -4  -4 23.6670 19.2556   1
  -1  -4  -4-0.83955 15.6261   4
  -1  -4  -5 376.966 58.4540   3
  -1  -4  -5 429.490 60.6371   1
  -1  -4  -6 228.078 45.6414   3
  -1  -4  -6 241.727 45.3240   1
  -1  -4  -7 18.6692 12.4816   1
  -1  -4  -7 45.3684 20.1879   3
   1   4   8 15.4835 11.9288   4
  -1  -4  -8-5.01875 4.57864   3
   1   4   9 175.057 48.0824   4
  -1  -4  -9 143.595 31.3913   3
   1   4   9 182.500 46.2055   1
   1   4  10 28.3183 23.6193   1
  -1  -4 -10 23.4912 10.8216   3
   1   4  10 24.6693 20.1641   4
   1  -4  11 110.246 41.9275   3
   1   4  11 85.0053 40.8974   4
  -1  -4 -11 54.7856 16.2588   3
   1   4  11 79.4913 31.5868   1
   1  -4  12 7.87702 31.5853   3
  -1  -4 -12 2.50329 6.75687   3
   1   4  12 1.25328 6.58459   1
   1   4  13 59.7494 27.1556   1
   1  -4  13-12.3783 13.4330   3
  -1  -4 -13 23.8935 9.65209   3
  -1  -4 -13 28.0045 9.34738   3
   1  -4  14 5.61540 6.25123   3
  -1  -4 -14-0.42574 2.19597   3
  -1  -4 -14 1.31334 2.70374   3
   1   4  14 17.6519 17.0841   1
   1   4  15 13.3930 7.90407   1
   1  -4  15 26.5272 23.6653   3
   1  -4  16-23.3509 22.8624   3
   1   4  16 28.8914 20.9811   1
   1  -4  17 39.2726 27.5760   3
   1   4  17 81.2074 36.1832   1
   1   4  18-1.76059 2.55876   1
   1  -4  18 31.7930 25.0508   3
   1   4  19 1.15784 9.35578   1
   1  -4  19 15.5577 14.7449   3
   1  -4  20-6.50579 6.32317   3
   1   4  20 10.8949 18.9110   1
   1  -4  21 124.048 47.9092   3
   1   4  21 89.6144 40.0896   1
   1  -4  22 29.0122 21.3772   3
   1   4  22 103.259 48.8355   1
   1   4  23 0.16010 0.00453   1
   1   4  24 5.83025 11.0703   1
   1   4  25 7.48281 18.4794   1
   1   4  26 3.18882 25.9585   1
  -1  -5  24 49.1532 36.2755   3
  -1  -5  23 21.1078 9.88224   3
  -1  -5  22-78.6568 40.4352   3
  -1   5  21 6.47127 13.6687   1
  -1  -5  21 39.0778 32.2347   3
  -1   5  20 29.0920 29.4864   1
  -1  -5  20 15.1898 16.0994   3
  -1  -5  19-17.7296 26.3016   3
  -1   5  19 21.4343 23.4544   1
  -1  -5  18 14.4928 21.2930   3
  -1   5  18-0.45687 8.96237   1
  -1   5  17 54.4334 30.2491   1
  -1  -5  17 64.4476 35.6290   3
  -1   5  16 93.1473 36.5084   1
  -1  -5  16-17.6159 19.9881   3
   1  -5 -15 15.2707 9.55768   3
  -1   5  15 43.3918 29.3819   1
  -1  -5  15 78.9519 41.6382   3
   1  -5 -14 259.669 47.0052   3
  -1  -5  14 653.770 116.518   3
  -1  -5  13-13.9634 20.3101   3
   1  -5 -13 14.1277 13.6790   3
   1  -5 -13 20.7195 11.9590   3
   1  -5 -12-9.68048 8.50126   3
  -1  -5  12 35.1616 27.5239   3
  -1  -5  11 70.9999 40.9847   3
  -1  -5  10 406.013 46.4609   4
  -1  -5  10 441.308 89.4498   3
  -1  -5   9 55.0487 33.0502   3
  -1  -5   9 57.4212 18.9030   4
  -1  -5   8 172.809 56.6632   3
  -1  -5   8 131.043 30.4396   4
  -1  -5   7 30.9407 12.6080   4
  -1  -5   7 109.766 41.5000   3
   1  -5  -7 33.2582 11.2575   1
  -1  -5   6 664.355 109.749   3
   1  -5  -6 456.095 61.8400   1
  -1  -5   6 545.433 70.5283   4
  -1  -5   5 270.432 65.7289   3
   1  -5  -5 164.807 37.4042   1
  -1  -5   5 193.936 43.4140   4
  -1  -5   4 132.143 36.4474   4
   1  -5  -4 131.026 33.6642   1
  -1  -5   4 153.839 50.1663   3
  -1  -5   3 48.3776 27.1289   3
  -1  -5   3 37.8025 19.7823   4
   1  -5  -3 61.3248 24.1692   1
  -1  -5   2 22.4667 14.5192   3
  -1  -5   2-1.51284 10.9253   4
  -1  -5   1 78.4035 36.9625   3
  -1  -5   1 55.4962 25.5985   4
  -1  -5   0 336.368 62.4093   4
  -1  -5   0 520.887 87.7643   3
   1  -5   1 80.9877 30.0413   4
  -1  -5  -1 55.3481 27.3818   3
  -1  -5  -2-1.89425 5.73237   1
   1  -5   2 26.3922 19.0143   4
  -1  -5  -2 10.3836 10.1784   3
   1  -5   3 27.8242 18.3311   4
  -1  -5  -3 23.3371 17.4562   1
  -1  -5  -3 17.9183 17.4822   3
  -1  -5  -4 164.692 47.2337   3
   1  -5   4 190.441 43.1092   4
  -1  -5  -4 143.689 38.5152   1
  -1  -5  -5 533.693 80.8179   3
   1  -5   5 579.136 74.0023   4
  -1  -5  -5 503.221 73.9730   1
  -1  -5  -6 103.646 34.2164   3
  -1  -5  -6 154.327 37.8187   1
   1  -5   6 157.812 36.7623   4
  -1  -5  -7 5.76112 14.1619   3
  -1  -5  -7-7.03122 14.3798   1
  -1  -5  -8 183.026 42.9499   3
   1  -5   9-7.24217 21.9969   3
  -1  -5  -9 4.70114 6.92146   3
  -1  -5 -10 28.4407 15.4290   3
   1  -5  10 101.236 46.1526   3
  -1  -5 -11 0.03140 10.0894   3
   1  -5  11-16.5551 18.2961   3
  -1  -5 -12 76.2548 24.8892   3
   1  -5  12 81.8813 45.2217   3
   1  -5  13 24.5403 21.1965   3
  -1  -5 -13 6.39036 4.50073   3
   1   5  14 15.6972 18.4789   1
   1  -5  14 43.9955 32.3846   3
  -1  -5 -14 19.4857 16.6709   3
   1  -5  15 261.901 79.9430   3
   1   5  15 261.492 65.7387   1
   1   5  16 11.2923 10.6120   1
   1  -5  16 26.9992 25.5544   3
   1   5  17 28.2175 21.9177   1
   1  -5  17-5.03432 19.7203   3
   1  -5  18 8.53048 17.7710   3
   1   5  18-4.62846 8.07967   1
   1   5  19 25.0682 21.7543   1
   1  -5  19 49.3448 29.6666   3
   1  -5  20 21.8927 5.88935   3
   1   5  20 22.4384 11.0830   1
   1  -5  21 14.2523 14.3837   3
   1   5  21 39.5603 27.7464   1
   1   5  22 24.4334 28.0390   1
   1  -5  22-0.74262 21.6990   3
   1   5  23-13.7806 7.49100   1
   1  -5  23-5.15554 16.9489   3
  -1  -6  23-33.6471 29.7252   3
  -1  -6  22 31.4970 28.9301   3
  -1  -6  21-66.0971 40.1654   3
  -1  -6  20 15.2011 9.65393   3
  -1  -6  19 21.4566 19.6783   3
  -1  -6  18 30.3328 27.0038   3
  -1  -6  17 14.5395 20.7717   3
  -1  -6  16-16.4979 23.0115   3
  -1  -6  15 31.0802 37.3302   3
   1  -6 -14 6.74837 6.16811   3
  -1  -6  14 27.7542 28.9911   3
   1  -6 -13 42.5737 19.8750   3
  -1  -6  13 50.0084 33.9492   3
   1  -6 -12 49.6026 32.9493   3
  -1  -6  12 96.7337 43.7712   3
   1  -6 -11-20.5941 15.8869   3
  -1  -6  11 21.2295 10.0326   3
   1  -6 -10-3.50632 3.25954   3
  -1  -6  10 33.5504 22.5916   3
  -1  -6   9 38.1245 31.9204   3
  -1  -6   8 352.155 90.0273   3
  -1  -6   8 94.4161 30.0242   4
   1  -6  -8 116.538 32.8880   1
   1  -6  -7 56.7136 18.1732   1
  -1  -6   7 159.544 59.1377   3
  -1  -6   7 37.3474 19.1295   4
  -1  -6   6 316.442 77.3192   3
  -1  -6   6 66.4535 25.5241   4
   1  -6  -6 129.683 36.7585   1
  -1  -6   5 53.5217 37.2710   3
   1  -6  -5 64.0551 25.6950   1
  -1  -6   5 21.6347 9.93522   4
   1  -6  -4 20.9535 12.2320   1
  -1  -6   4-0.51781 6.71672   3
  -1  -6   3 97.8437 45.0151   3
   1  -6  -3 91.7156 32.3615   1
  -1  -6   2 70.7641 35.4524   3
  -1  -6   1 60.2014 37.4733   3
  -1  -6   0 210.237 62.9711   3
  -1  -6  -1 253.878 63.8054   3
  -1  -6  -2 191.916 56.8357   3
  -1  -6  -3-10.4493 18.4967   3
  -1  -6  -4 282.354 68.0087   3
  -1  -6  -5 307.212 66.4819   3
  -1  -6  -6 48.6275 24.5062   3
   1  -6   6 110.929 51.5259   3
   1  -6   7 280.208 87.9244   3
   1  -6   7 79.7340 27.9740   4
  -1  -6  -7 165.686 48.6546   3
   1  -6   8-6.72807 8.46819   4
  -1  -6  -8 9.46241 20.0338   3
   1  -6   8 25.7234 29.9567   3
   1  -6   9 44.4963 41.0426   3
  -1  -6  -9 48.3541 25.3874   3
   1  -6  10 177.407 67.0477   3
  -1  -6 -10 79.4151 29.1522   3
  -1  -6 -11 35.6643 20.5612   3
   1  -6  11 63.7845 39.2141   3
  -1  -6 -12 3.34847 5.49956   3
   1  -6  12 20.5186 24.3421   3
   1  -6  13 92.2051 49.4969   3
   1  -6  14 46.5034 35.7932   3
   1  -6  15 154.530 69.6935   3
   1  -6  16 32.4184 28.1478   3
   1  -6  17 42.1598 38.0432   3
   1  -6  18 21.6375 14.0857   3
   1  -6  19 44.5004 33.2693   3
   1  -6  20 14.3779 23.1242   3
   1  -6  21 10.7798 7.24722   3
   1  -6  22-10.1367 10.7150   3
  -1  -7  18 41.8346 21.3939   3
  -1  -7  17 5.24102 17.3675   3
  -1  -7  16 73.3151 53.2477   3
  -1  -7  15 70.6891 52.2828   3
  -1  -7  14 33.4311 32.6054   3
  -1  -7  13 78.9637 46.1990   3
   1  -7 -12 21.9765 26.2162   3
  -1  -7  12-4.11514 12.5746   3
  -1  -7  11 39.4355 41.1155   3
   1  -7 -11-1.80959 14.2082   3
  -1  -7  10 17.0206 18.5135   3
   1  -7 -10 2.55555 6.29797   3
  -1  -7   9 11.5978 24.9770   3
   1  -7  -9 6.79384 15.2978   3
  -1  -7   8 163.819 64.4027   3
   1  -7  -8 101.655 46.0206   3
   1  -7  -7-51.1671 29.5060   3
  -1  -7   7 44.7236 34.0285   3
  -1  -7   6 65.2675 40.4278   3
   1  -7  -6 32.1528 20.2376   3
   1  -7  -5 31.7939 28.0788   3
  -1  -7   5 90.7527 52.5101   3
  -1  -7   4 256.323 74.4179   3
   1  -7  -4 90.0795 41.9815   3
  -1  -7   3 19.6176 24.9856   3
   1  -7  -3 13.1222 14.3925   3
  -1  -7   2 176.080 63.3335   3
   1  -7  -2 123.060 49.4542   3
  -1  -7   1 1213.54 159.894   3
   1  -7  -1 1105.31 154.527   3
  -1  -7   0 10.8049 16.2202   3
   1  -7   0 11.4202 1.89892   3
   1  -7   1-22.2391 16.3696   3
  -1  -7  -1 12.1287 15.7697   3
   1  -7   2 97.3394 51.8422   3
  -1  -7  -2 119.381 50.9503   3
  -1  -7  -3 135.740 50.6283   3
   1  -7   3 247.241 77.6095   3
   1  -7   4 254.687 82.3288   3
  -1  -7  -4 220.413 63.4424   3
  -1  -7  -5 20.4326 16.4761   3
   1  -7   5 90.1859 48.0266   3
  -1  -7  -6 19.9941 16.4438   3
   1  -7   6 21.2225 20.4756   3
  -1  -7  -7 73.8990 37.2314   3
   1  -7   7 178.574 72.4723   3
   1  -7   8 21.9203 21.3224   3
  -1  -7  -8 21.0153 27.1503   3
   1  -7   9 140.527 62.5537   3
  -1  -7  -9 62.1226 34.9332   3
  -1  -7 -10 15.5659 21.3728   3
   1  -7  10 28.9566 27.8474   3
  -1  -7 -11 11.8273 18.5282   3
   1  -7  11 28.4375 28.9262   3
   1  -7  12 31.3258 30.0662   3
   1  -7  13 160.196 67.5747   3
   1  -7  14 142.615 67.9010   3
   1  -7  15-7.77628 34.8265   3
   1  -7  16 28.5338 33.5322   3
   1  -7  17 49.8281 47.7743   3
  -1  -8  12 20.3062 26.9873   3
  -1  -8  11 38.5661 36.2822   3
   1  -8 -10 9.09374 12.8496   3
  -1  -8  10 63.0903 36.3312   3
   1  -8  -9 27.3714 22.8217   3
  -1  -8   9 86.1225 54.4679   3
  -1  -8   8 22.3040 25.7495   3
   1  -8  -8-3.86071 4.12615   3
   1  -8  -7 132.116 49.6002   3
  -1  -8   7 320.970 96.4175   3
   1  -8  -6 5.55604 15.0828   3
  -1  -8   6 3.01343 9.12509   3
  -1  -8   5-2.73610 24.3973   3
   1  -8  -5-20.7548 20.9573   3
   1  -8  -4 26.9378 25.3079   3
  -1  -8   4 79.6590 51.4495   3
   1  -8  -3-4.45415 9.93703   3
  -1  -8   3-13.0806 17.7562   3
  -1  -8   2 28.3605 30.8194   3
   1  -8  -2 32.1439 27.9385   3
   1  -8  -1-24.5258 33.3094   3
  -1  -8   1-5.07366 9.87628   3
   1  -8   0-6.23789 14.6737   3
  -1  -8   0 3.60114 7.23973   3
   1  -8   1 22.1394 26.6530   3
  -1  -8  -1-24.4833 23.6450   3
  -1  -8  -2 229.837 77.0528   3
   1  -8   2 421.378 106.815   3
  -1  -8  -3-6.49717 14.2708   3
   1  -8   3-4.65725 21.5305   3
  -1  -8  -4 16.0186 19.0885   3
   1  -8   4 120.630 53.1424   3
  -1  -8  -5 11.1902 14.7763   3
   1  -8   5 52.0440 40.6652   3
  -1  -8  -6 10.9429 17.7364   3
   1  -8   6 13.1440 6.14622   3
  -1  -8  -7 34.7022 24.4888   3
   1  -8   7 46.1178 52.5208   3
   1  -8   8 8.64114 4.17465   3
  -1  -8  -8-0.49221 3.32724   3
  -1  -8  -9-1.33827 4.71989   3
   1  -8   9 15.9158 23.1519   3
   1  -8  10 84.3799 58.5285   3
   1  -8  11 74.7201 55.0256   3
   1  -9  -8 9.75861 16.1119   3
   1  -9  -7-19.6024 16.3405   3
   1  -9  -6 19.0732 21.8770   3
   1  -9  -5 7.85700 19.9468   3
   1  -9  -4-20.2219 22.5528   3
  -1  -9   4-0.90496 5.05633   3
   1  -9  -3 15.8447 21.6063   3
  -1  -9   3-0.11040 22.5013   3
  -1  -9   2 137.085 64.1408   3
   1  -9  -2 0.53030 18.5665   3
  -1  -9   1 56.9238 48.6268   3
   1  -9  -1 43.2307 47.8322   3
   1  -9   0 41.8301 29.9394   3
  -1  -9   0 15.2059 30.1060   3
   1  -9   1 43.4185 33.7666   3
  -1  -9  -1-33.4473 28.7340   3
   1  -9   2-1.05079 17.2732   3
  -1  -9  -2 6.97851 20.9029   3
   1  -9   3 31.4657 32.1892   3
  -1  -9  -3 3.59649 10.1308   3
  -1  -9  -4 2.39257 22.9922   3
  -1  -9  -5-49.1187 32.9404   3
  -1  -9  -6 22.3716 28.7012   3
  -1  -9  -7 0.32380 5.10654   3
  -2   0  28-16.0495 18.3682   2
  -2   0  27 2.03350 13.4554   2
  -2   0  26 34.2053 36.2737   2
  -2   0  25 2.90096 6.80309   2
  -2   0  24 62.1780 29.8786   2
  -2   0  23 12.8818 13.2728   2
  -2   0  22 56.7438 34.1428   2
  -2   0  21 12.9168 16.1665   2
  -2   0  21 8.39153 9.55983   3
  -2   0  20 94.2953 33.3458   2
  -2   0  20 148.871 29.5275   3
  -2   0  19 11.1358 17.2179   2
  -2   0  19-2.35360 6.77455   3
  -2   0  18 282.899 62.7874   2
  -2   0  18 440.321 47.8333   3
  -2   0  17 9.34426 7.40625   3
  -2   0  16 245.351 33.6664   3
  -2   0  15 10.5994 8.79368   3
   2   0 -15-0.63864 4.58225   3
  -2   0  14 64.6231 17.9101   3
   2   0 -14 51.2712 18.9046   3
   2   0 -13 3.27494 4.60906   3
  -2   0  13 4.24373 2.80311   3
  -2   0  12 345.883 38.6517   3
   2   0 -12 364.706 44.9306   4
   2   0 -12 330.636 44.6070   3
   2   0 -11 7.85000 8.10738   3
  -2   0  11-0.36911 2.05792   3
   2   0 -11 1.90630 8.10569   4
   2   0 -10 1164.50 79.8201   4
   2   0 -10 843.490 68.1326   3
  -2   0  10 1015.43 67.9061   3
   2   0  -9 8.73661 6.46122   3
   2   0  -9 6.70381 7.37729   4
  -2   0   9 1.09097 4.32281   3
  -2   0   8 2186.08 103.848   3
   2   0  -8 2228.16 108.568   4
   2   0  -8 1680.78 104.180   3
  -2   0   7 6.78436 6.18876   3
   2   0  -7-1.56796 4.26845   3
   2   0  -6 2364.92 114.977   3
  -2   0   6 2982.79 119.379   3
  -2   0   5 1.76401 0.24264   3
   2   0  -5 2.98011 2.16410   3
  -2   0   4 2860.11 112.016   3
   2   0  -4 2397.74 109.556   3
   2   0  -3-2.36939 1.35656   3
  -2   0   3 5.87079 4.24183   3
  -2   0   2 12137.3 382.637   3
  -2   0   1 2.40842 4.84865   1
   2   0  -1-1.84337 3.18879   3
   2   0   0 6909.25 239.077   3
  -2   0   0 7521.17 238.275   1
   2   0   1 0.39996 2.44648   2
   2   0   1 5.55841 3.67092   3
   2   0   2 1698.52 76.6545   3
  -2   0  -2 1779.63 81.3607   2
   2   0   2 1879.84 83.0762   2
  -2   0  -2 1786.74 77.3912   3
  -2   0  -3 2.70239 2.77612   3
   2   0   3 6.16908 3.69175   2
   2   0   3-2.14817 2.81981   3
  -2   0  -3-0.72975 1.93340   2
   2   0   4 706.287 53.1667   2
   2   0   4 710.215 42.8683   3
   2   0   5-0.34463 1.92164   3
   2   0   5 3.63558 2.38900   2
   2   0   6 520.570 37.4063   3
   2   0   6 535.981 51.4093   2
   2   0   7 6.64733 6.59018   2
   2   0   7 6.70584 5.26800   3
   2   0   8 850.398 74.3302   2
   2   0   8 868.102 50.9385   3
   2   0   9-3.04080 9.01107   2
   2   0   9-0.29415 3.35331   3
   2   0  10 879.611 53.0777   3
   2   0  10 814.844 82.7635   2
   2   0  11 3.37844 2.97804   3
   2   0  11 2.90311 5.55418   2
   2   0  12 169.255 25.2464   3
   2   0  12 165.093 39.9824   2
   2   0  12 142.158 19.9641   3
   2   0  13-2.56526 3.74197   3
   2   0  13-0.15705 1.25824   3
   2   0  13-10.1177 8.95140   2
   2   0  14 206.583 41.7951   4
   2   0  14 139.468 19.6229   3
   2   0  14 277.971 29.1354   3
   2   0  14 224.077 47.5226   2
   2   0  15-0.10968 2.75156   3
   2   0  15-0.46023 1.03724   4
   2   0  15-1.85862 3.12643   3
   2   0  15 2.63920 8.02790   2
   2   0  16 233.275 53.6513   2
   2   0  16 268.168 28.2122   3
   2   0  16 249.666 47.2156   4
   2   0  17-7.20356 5.54366   4
   2   0  17 4.46356 4.44036   3
   2   0  17 5.89284 14.6938   2
   2   0  17-0.46161 2.44238   3
   2   0  18 49.3326 23.8811   4
   2   0  18 47.1024 10.8923   3
   2   0  18 6.13764 5.15566   3
   2   0  18 60.2162 28.4697   2
   2   0  19 2.94716 6.22044   4
   2   0  19 5.24763 20.0140   2
   2   0  20 456.679 75.1522   4
   2   0  20 428.226 83.3579   2
   2   0  21 17.8229 24.1915   4
   2   0  21 18.8321 23.1073   2
   2   0  22 39.3350 20.8403   2
   2   0  22 24.6199 26.0452   4
   2   0  23 7.66008 9.43947   2
   2   0  23 33.9702 29.6965   4
   2   0  24 4.78129 18.1198   2
   2   0  25 37.0865 31.8713   2
  -2  -1  28 11.9295 19.7073   2
  -2  -1  27-31.7206 23.4773   2
  -2   1  27 29.3536 25.0101   2
  -2   1  26 12.3809 12.1183   2
  -2  -1  26 22.3403 24.2196   2
  -2  -1  25 32.8882 26.6173   2
  -2   1  25 56.9836 38.6783   2
  -2   1  24 28.0996 23.6543   2
  -2  -1  24-9.80496 12.8439   2
  -2  -1  23 38.7780 28.3752   2
  -2   1  23 14.4177 21.2839   2
  -2  -1  22 9.47527 13.5463   3
  -2  -1  22 11.8668 9.86262   2
  -2  -1  21 92.6236 38.7577   2
  -2  -1  21 132.871 32.4798   3
  -2  -1  20 217.794 55.3159   2
  -2  -1  20 230.605 41.3352   3
  -2  -1  19 151.108 45.2451   2
  -2   1  19 45.1894 12.6750   3
  -2  -1  19 157.707 35.4215   3
  -2  -1  18 26.6799 18.3467   2
  -2  -1  18 9.24487 10.9387   3
  -2   1  18 8.03880 7.14394   3
  -2   1  17 5.15161 5.46466   3
  -2  -1  17 2.41728 3.28073   3
  -2  -1  17 8.05000 6.47710   2
  -2  -1  16 202.338 36.5687   3
   2  -1 -16 260.793 35.4538   3
  -2   1  16 191.441 25.5389   3
  -2  -1  16 189.459 43.8127   2
  -2  -1  15 329.865 46.1919   3
  -2   1  15 307.360 32.7059   3
  -2  -1  15 255.059 48.9215   2
   2  -1 -15 367.292 40.5295   3
  -2   1  14 33.1510 10.6963   3
  -2  -1  14 26.0674 15.8874   2
  -2  -1  14 20.6632 9.22594   3
   2  -1 -14 12.7612 9.98520   4
   2  -1 -14 33.7970 10.9034   3
  -2   1  13 61.8713 14.7105   3
   2  -1 -13 57.7807 13.4397   3
   2  -1 -13 61.2997 20.6338   4
  -2  -1  13 72.6038 22.3468   2
  -2  -1  13 63.8471 20.5057   3
  -2  -1  12 398.167 52.9048   2
  -2  -1  12 436.165 51.9166   3
   2   1 -12 588.914 70.9870   3
   2  -1 -12 419.727 43.7175   3
   2  -1 -12 530.304 67.0555   4
  -2   1  12 492.760 42.2284   3
  -2  -1  11 830.524 73.5038   3
  -2  -1  11 783.129 73.4813   2
   2  -1 -11 926.682 87.4907   4
   2   1 -11 856.859 83.2506   3
  -2   1  11 797.648 56.0085   3
   2  -1 -11 635.839 51.8396   3
   2  -1 -10 150.990 30.9830   4
   2   1 -10 190.723 38.6072   3
  -2   1  10 145.573 21.4323   3
  -2  -1  10 143.876 27.3823   3
   2  -1 -10 81.0900 17.5497   3
  -2  -1  10 134.643 27.2070   2
   2  -1  -9 219.096 26.9940   3
  -2  -1   9 290.772 38.4207   2
  -2   1   9 326.995 32.0017   3
   2  -1  -9 358.306 49.8613   4
   2   1  -9 293.513 44.2457   3
  -2  -1   9 352.113 43.0809   3
   2  -1  -8 157.889 21.3850   3
   2  -1  -8 261.112 38.5938   4
  -2  -1   8 265.699 39.3670   3
  -2  -1   8 223.367 30.9021   2
   2   1  -8 213.096 35.0432   3
  -2   1   8 214.898 26.8849   3
  -2  -1   7 2182.40 117.770   3
  -2   1   7 1775.61 83.3467   3
   2   1  -7 1575.21 103.526   3
  -2  -1   7 1788.18 90.8802   2
   2  -1  -7 1309.14 77.9829   3
   2  -1  -6 4.45207 2.38555   3
   2   1  -6 1.68816 4.06816   3
  -2  -1   6 13.0359 1.25670   3
  -2  -1   6 13.6233 6.36143   2
  -2   1   6 12.9745 5.65644   3
  -2   1   5 95.0553 17.6142   3
   2  -1  -5 51.3203 14.9007   3
   2   1  -5 63.9497 16.7097   3
  -2  -1   5 122.784 24.8492   3
  -2  -1   5 99.8405 16.6071   2
   2  -1  -4 109.429 20.6649   3
  -2  -1   4 166.902 26.9784   3
  -2   1   4 124.386 19.1732   3
   2   1  -4 141.412 15.3596   2
  -2  -1   4 131.698 16.2467   2
   2   1  -4 116.301 23.0896   3
   2  -1  -3 1175.21 65.9222   3
   2   1  -3 964.565 42.8399   2
   2   1  -3 1098.43 72.8590   3
  -2   1   3 1026.92 59.4523   3
  -2  -1   3 1107.73 71.9901   3
   2   1  -2 1726.67 97.6432   3
  -2  -1   2 1949.08 99.4361   3
   2  -1  -2 1855.94 89.6311   3
   2   1  -1 5034.05 193.657   3
   2  -1  -1 4390.56 179.884   3
  -2  -1   1 5561.49 193.345   3
   2   1   0 7911.08 277.376   3
  -2  -1   0 6886.32 278.476   1
  -2  -1   0 8584.49 272.452   3
   2   1   1 18589.9 627.442   3
   2   1   1 19418.9 646.852   1
  -2  -1  -1 17673.6 635.724   1
  -2  -1  -2 648.183 54.7521   1
  -2  -1  -2 900.674 52.2695   3
   2   1   2 679.093 48.0376   3
   2   1   2 780.137 60.1668   1
  -2   1  -3 14.2745 8.82316   2
   2   1   3 11.5284 3.60719   1
  -2  -1  -3 23.1236 11.0233   1
  -2  -1  -3 15.1538 6.67019   3
   2   1   3 11.7163 6.86801   3
  -2  -1  -4 755.492 42.6968   3
  -2   1  -4 713.370 58.9310   2
   2   1   4 709.804 44.1616   3
   2   1   4 677.412 58.3378   1
   2   1   5 7.41087 3.90087   3
   2   1   5-3.46946 8.72840   1
  -2  -1  -5 12.9976 5.39607   3
  -2   1  -5 6.87389 3.99188   2
   2  -1   6 340.397 43.8640   2
   2   1   6 382.329 26.9524   3
  -2   1  -6 428.313 48.2600   2
  -2  -1  -6 328.500 24.0823   3
  -2   1  -7 38.4484 16.7455   2
   2   1   7 32.4239 7.69187   3
   2  -1   7 26.0225 13.1259   2
  -2   1  -8 528.582 60.5229   2
   2  -1   8 554.821 61.1330   2
  -2   1  -9 366.632 52.3424   2
   2  -1   9 359.101 53.9754   2
   2  -1  10 45.8878 19.0999   2
   2   1  10 48.1984 18.4716   4
   2   1  11 200.070 39.0056   4
   2  -1  11 248.124 45.7829   2
   2  -1  12 235.652 51.0911   2
   2   1  12 279.865 51.4488   4
   2  -1  13 274.504 52.4955   2
   2  -1  13 340.798 49.0812   3
   2   1  13 274.897 49.3249   4
   2  -1  14 219.159 48.3730   2
   2  -1  14 223.715 37.4350   3
   2   1  14 161.184 39.0797   4
   2  -1  15 90.1267 35.6335   2
   2   1  15 54.9220 25.2827   2
   2   1  15 76.7253 36.9781   4
   2  -1  15 107.716 28.5057   3
   2  -1  16 13.7597 5.72764   4
   2  -1  16 11.3288 10.3332   2
   2   1  16 17.0569 23.2867   2
   2   1  16 28.8532 15.0580   4
   2  -1  16 19.5464 9.67526   3
   2  -1  17 5.06249 3.03802   3
   2  -1  17 1.40559 7.67618   4
   2  -1  17 0.26296 6.94219   2
   2   1  17 21.7144 18.6712   4
   2   1  17 15.0537 18.0324   2
   2   1  18 531.755 90.5188   2
   2  -1  18 580.721 93.5761   2
   2  -1  18 618.235 76.3902   4
   2   1  18 672.015 93.5019   4
   2  -1  18 618.941 63.2638   3
   2   1  19-7.07897 12.2291   2
   2  -1  19-1.36207 15.0232   4
   2   1  19-4.45608 16.7885   4
   2  -1  19 11.5207 12.5924   2
   2  -1  19 20.6641 14.5711   3
   2   1  20-12.0691 22.7379   2
   2  -1  20 2.34343 12.6462   4
   2  -1  20 38.4228 18.1603   3
   2  -1  20-9.32452 17.4757   2
   2   1  20 3.88900 16.7446   4
   2  -1  21 50.5538 24.9439   4
   2   1  21 55.4456 33.8203   2
   2   1  21 63.9056 26.7437   4
   2  -1  21 50.7348 29.8696   2
   2   1  22 23.0680 17.9865   4
   2   1  22 17.5261 8.04197   2
   2  -1  22-8.46459 8.90851   2
   2  -1  23 25.6917 22.0803   2
   2   1  23 65.7444 39.5166   2
   2   1  23 55.3551 38.6852   4
   2   1  24-7.87370 16.2703   4
   2   1  24 14.2716 30.1021   2
   2  -1  24 10.3901 19.6589   2
   2   1  25 29.4276 19.7606   2
   2  -1  25 26.7535 30.4975   2
  -2  -2  28 33.8424 32.1656   2
  -2   2  27 27.0309 24.4953   2
  -2  -2  27 9.38332 16.2279   2
  -2  -2  26-8.22431 12.3689   2
  -2  -2  25 12.9946 15.1121   2
  -2  -2  24-1.34259 12.1634   2
  -2  -2  23 5.75788 11.3605   3
  -2  -2  23 0.44627 1.42704   2
  -2  -2  22 178.791 52.3701   2
  -2  -2  22 153.311 38.3454   3
  -2  -2  21-30.5374 20.7828   2
  -2  -2  21 22.9523 16.1594   3
  -2  -2  20 9.23678 11.6745   2
  -2  -2  20 16.7051 14.2946   3
  -2  -2  19 50.0879 19.9415   3
  -2  -2  19 32.8159 19.1865   2
  -2  -2  18 186.065 42.3089   3
  -2  -2  18 158.518 44.1551   2
   2  -2 -17 53.3002 11.5352   3
  -2  -2  17 109.383 33.3888   3
  -2  -2  17 90.6570 33.7121   2
  -2  -2  16 37.7705 17.5900   2
   2  -2 -16 54.2798 12.5185   3
  -2  -2  16 54.8884 24.8358   3
  -2  -2  15 3.52941 9.18195   2
  -2  -2  15 16.0671 5.51739   3
   2  -2 -15 15.5891 7.40856   3
  -2  -2  14 20.4639 17.4570   3
   2  -2 -14 22.1963 9.14733   3
   2  -2 -14 14.2455 7.80856   4
  -2  -2  14 10.9850 12.5108   2
  -2  -2  13 138.973 34.3411   2
  -2  -2  13 178.525 39.0863   3
   2  -2 -13 216.167 48.9399   4
   2  -2 -13 147.003 22.1244   3
   2  -2 -12 437.834 39.5417   3
  -2  -2  12 612.748 71.3580   3
   2  -2 -12 690.888 85.4921   4
  -2  -2  12 532.217 63.6092   2
   2  -2 -11 376.311 61.8867   4
   2  -2 -11 231.519 30.2669   3
  -2  -2  11 390.404 61.0911   3
  -2  -2  11 344.225 48.1952   2
  -2  -2  10 253.003 38.4623   2
   2  -2 -10 210.922 27.9699   3
  -2  -2  10 273.396 44.5306   3
   2  -2 -10 280.302 49.9611   4
   2  -2  -9 4.58105 5.57116   3
   2  -2  -9 5.14029 2.79573   4
  -2  -2   9-1.97032 8.83783   3
   2   2  -9 6.08067 6.84313   2
   2   2  -8 97.4514 29.9112   3
   2   2  -8 65.8294 17.2295   2
   2  -2  -8 57.0805 16.3933   3
  -2  -2   8 103.835 24.8315   3
   2  -2  -8 79.1876 25.2944   4
   2  -2  -7-2.86604 6.50514   4
   2   2  -7 2.87546 5.17204   2
  -2   2   7 1.77798 6.54443   1
  -2  -2   7 6.52125 9.25467   3
   2  -2  -7 1.40376 4.54267   3
   2   2  -7-1.52977 7.50580   3
   2  -2  -6 226.452 29.8961   3
   2   2  -6 311.631 48.4056   3
   2   2  -6 246.140 29.4494   2
  -2  -2   6 263.154 40.8803   3
  -2   2   6 222.962 24.7272   1
   2   2  -5 25.0934 9.37462   2
   2   2  -5 4.91452 10.7287   3
   2   2  -5 14.2085 6.23422   4
  -2   2   5 7.18453 5.01768   1
   2  -2  -5 12.4712 7.98527   3
  -2  -2   5 8.86105 8.99215   3
  -2  -2   4 2.99467 4.97044   3
   2   2  -4 10.8113 9.83829   3
   2   2  -4 7.05950 3.96413   4
   2  -2  -3 752.876 42.0220   1
   2   2  -3 773.963 55.8496   4
  -2  -2   3 1064.31 81.8649   3
   2   2  -3 1007.93 83.2504   3
  -2  -2   2 5242.21 223.993   3
   2   2  -2 4982.23 201.391   4
   2   2  -2 5426.47 236.138   3
   2   2  -1 956.708 68.4222   4
  -2  -2   1 1075.58 80.1939   3
   2   2  -1 1004.68 80.7221   3
  -2  -2   0 5803.91 222.436   3
   2   2   0 4627.03 214.745   3
   2   2   0 5239.66 212.019   4
   2   2   1 15439.9 509.420   4
   2   2   1 13544.7 500.217   3
  -2  -2  -1 15364.5 523.307   1
  -2  -2  -1 16202.9 509.787   3
  -2  -2  -2 528.838 51.8846   3
  -2  -2  -2 491.722 52.9571   1
   2   2   2 450.674 51.6313   4
   2   2   2 496.428 50.0012   3
   2   2   3 1261.53 95.8112   1
   2   2   3 1011.75 71.6950   3
  -2  -2  -3 1110.26 86.1759   1
   2   2   3 973.996 80.3558   4
  -2  -2  -3 1068.11 74.6796   3
   2   2   4 1599.28 92.6026   3
   2   2   4 1652.68 113.981   4
   2   2   4 1605.52 117.234   1
  -2  -2  -4 1814.06 114.528   1
  -2  -2  -4 1502.37 92.9848   3
   2   2   5 689.426 68.3877   1
  -2  -2  -5 580.992 47.6778   3
   2   2   5 580.637 65.1599   4
  -2  -2  -5 667.843 67.4859   1
  -2   2  -6 411.544 52.5830   2
   2   2   6 408.388 55.7544   1
   2   2   6 372.044 55.3419   4
  -2  -2  -6 333.426 32.5485   3
   2   2   7 95.3888 23.7278   1
   2   2   7 99.7520 27.1133   4
  -2  -2  -7 83.2817 13.8609   3
  -2   2  -7 128.183 30.6916   2
  -2   2  -8 88.2134 26.4663   2
  -2  -2  -8 47.1947 9.07820   3
   2   2   8 73.0606 22.8112   1
   2   2   8 82.6579 27.0337   4
   2   2   9 14.0822 8.55198   4
  -2   2  -9 25.6068 14.4627   2
  -2  -2  -9 11.9446 4.39301   3
   2   2   9 10.2140 5.48921   1
   2   2  10 105.554 31.0880   4
  -2   2 -10 90.8459 29.6201   2
   2   2  10 84.2976 23.7876   1
   2   2  11 257.102 51.3071   4
   2   2  11 194.230 41.0256   1
   2   2  12 9.38293 10.4006   4
   2   2  12 5.25667 17.7101   1
   2   2  13 40.6871 24.7123   1
   2   2  13 51.5967 26.2109   4
   2   2  14 1265.57 127.474   4
   2  -2  14 1532.27 131.564   3
   2   2  14 1097.85 116.311   1
   2  -2  15-13.2711 6.15517   2
   2   2  15-17.2368 16.5128   4
   2  -2  15-8.14389 4.93796   3
   2  -2  16 439.102 74.6248   2
   2  -2  16 496.478 71.1336   3
   2   2  16 407.479 72.6983   4
   2   2  17 18.4702 10.3893   4
   2  -2  17 47.1142 21.7630   2
   2  -2  17 43.5195 20.2193   3
   2  -2  18 18.8409 16.0257   3
   2  -2  18 9.07985 14.4143   2
   2   2  18-5.94577 12.8208   4
   2  -2  18 19.5604 13.1436   4
   2   2  19 50.2552 34.9326   4
   2  -2  19 3.83410 15.2224   2
   2  -2  19 5.93038 11.1334   4
   2  -2  19 1.20143 11.1896   3
   2  -2  20 96.2786 29.5624   4
   2  -2  20 120.097 43.7010   2
   2   2  20 126.445 45.4916   4
   2  -2  20 143.667 37.8734   3
   2  -2  21 44.1299 33.2117   2
   2   2  21 33.7306 28.1121   2
   2  -2  21 19.8228 17.8950   3
   2   2  21 35.8309 23.7927   4
   2   2  22 39.2960 25.9638   4
   2  -2  22-1.51966 3.97089   2
   2   2  22 26.5920 27.9604   2
   2   2  23 15.8644 25.6254   4
   2   2  23-14.5903 17.1080   2
   2  -2  23 41.1112 26.3497   2
   2   2  24-51.5929 31.6058   1
   2   2  24 10.8268 17.2495   2
   2   2  25 20.4051 33.4639   2
   2   2  25 0.08199 19.1383   1
   2   2  26 47.2611 35.0577   1
  -2   3  27-30.1375 24.4610   1
  -2   3  26 3.53319 7.68388   1
  -2   3  25 30.1441 16.4957   1
  -2  -3  24 52.7175 25.6659   3
  -2   3  24-25.6005 20.5075   1
  -2  -3  23 12.6507 17.4806   3
  -2   3  23 11.0010 15.9592   1
  -2  -3  22 28.9581 19.1983   3
  -2   3  22-0.17241 7.09423   1
  -2   3  21 32.0640 19.9181   1
  -2  -3  21 23.5907 20.7903   3
  -2   3  20 9.13325 14.2374   1
  -2  -3  20 15.6756 17.0824   3
  -2   3  19 10.1014 20.1897   1
  -2  -3  19 20.1057 15.3248   3
  -2  -3  18 45.9737 27.0469   3
  -2   3  18 53.7128 23.0192   1
   2  -3 -17 11.0419 6.08019   3
  -2  -3  17 8.39233 7.86701   3
  -2   3  17 26.9709 19.0495   1
  -2  -3  16 528.307 80.0969   3
  -2   3  16 435.081 65.5815   1
   2  -3 -16 315.416 32.5766   3
   2  -3 -15 111.342 18.7513   3
  -2   3  15 139.658 34.6551   1
  -2  -3  15 114.774 36.4715   3
  -2   3  14 575.563 71.0667   1
  -2  -3  14 709.103 88.8055   3
   2  -3 -14 634.529 52.4031   3
  -2   3  13 85.5179 26.8425   1
   2  -3 -13 95.6859 21.4741   3
  -2  -3  13 103.029 34.0518   3
   2  -3 -12 77.8777 18.9580   3
   2   3 -12 62.0690 21.8327   2
  -2  -3  12 86.7355 29.5488   3
  -2   3  12 74.7175 22.1039   1
  -2   3  11 45.4138 14.6262   1
   2   3 -11 78.9777 23.3844   2
   2  -3 -11 55.6029 16.4046   3
  -2  -3  11 52.7710 25.3758   3
   2  -3 -10 68.3954 33.0733   4
  -2   3  10 45.9983 16.2279   1
   2   3 -10 48.5846 17.0199   2
   2  -3 -10 59.6002 16.9539   3
  -2  -3  10 61.4660 26.2390   3
   2  -3  -9 46.2369 21.6541   4
  -2  -3   9 1.35777 8.82569   3
   2  -3  -9 17.3602 9.51331   3
  -2   3   9 25.3697 12.9469   1
   2   3  -9 24.3422 12.5540   2
  -2   3   8 190.968 32.8983   1
  -2  -3   8 265.711 52.5163   3
   2   3  -8 264.938 39.4838   2
   2  -3  -8 234.714 36.2266   3
   2  -3  -8 293.405 56.3004   4
   2   3  -7 69.4052 19.8525   2
  -2  -3   7 62.5828 23.8677   3
   2  -3  -7 81.4642 27.6210   4
   2  -3  -6 13.2170 8.91430   4
  -2  -3   6 25.0545 14.9858   3
  -2  -3   5 4.92518 2.23552   3
   2  -3  -5 0.74408 4.68912   1
   2  -3  -4 2379.58 114.905   1
  -2  -3   4 3004.33 182.812   3
   2   3  -3 38.1562 14.2673   4
   2  -3  -3 40.9228 12.2686   1
  -2  -3   3 32.8368 17.1005   3
   2   3  -2 14.0990 8.28047   4
  -2  -3   2-2.82866 2.54344   3
   2   3  -1 690.824 71.2183   4
  -2  -3   1 872.162 87.0753   3
  -2  -3   0 103.570 29.8688   3
   2   3   0 69.7101 23.3812   4
   2   3   1 3.53669 7.01684   4
  -2  -3  -1 23.9057 16.0122   3
  -2  -3  -2 410.292 56.8854   1
   2   3   2 481.076 63.3313   4
  -2  -3  -2 404.367 54.1622   3
  -2  -3  -3 47.1166 15.0849   3
  -2  -3  -3 29.7200 11.7232   1
   2   3   3 49.1434 19.9951   4
  -2  -3  -4 1183.20 92.9961   3
   2   3   4 1317.35 114.003   4
  -2  -3  -4 1515.88 115.434   1
   2   3   5 155.616 38.4726   4
  -2  -3  -5 162.789 34.9334   1
  -2  -3  -5 152.330 29.0874   3
  -2  -3  -6 658.636 62.2347   3
   2   3   6 675.777 83.0432   4
  -2  -3  -6 760.809 81.5465   1
   2   3   6 751.621 85.2621   1
   2   3   7 403.205 65.7936   4
  -2  -3  -7 268.980 39.3550   3
   2   3   7 395.267 62.3873   1
  -2   3  -7 458.928 61.8993   2
   2   3   8 0.90017 3.11092   4
   2   3   8 15.6359 13.2699   1
  -2   3  -8 20.2640 15.0745   2
  -2  -3  -8 6.63544 4.75037   3
   2   3   9 39.0110 17.6602   1
  -2  -3  -9 42.8302 11.2169   3
   2   3   9 45.8208 23.6817   4
   2   3  10 75.9254 30.3010   4
  -2  -3 -10 66.5909 13.6432   3
   2   3  10 66.4068 26.6342   1
   2   3  11 371.671 67.4554   4
  -2  -3 -11 297.705 25.1846   3
   2   3  11 371.124 61.1979   1
   2   3  12 43.9795 23.2440   4
   2   3  12 59.0342 25.8743   1
   2   3  13 110.514 39.3354   4
   2   3  13 121.073 37.3340   1
   2  -3  14 68.5647 31.0324   3
   2   3  14 45.6424 21.2308   1
   2   3  14 53.2363 25.7832   4
   2  -3  15 39.0038 23.0348   3
   2   3  15 33.4650 24.7613   4
   2   3  15 23.0430 3.14108   1
   2   3  16 12.5975 13.9759   4
   2  -3  16-4.19696 8.69198   3
   2   3  16-1.14454 13.6059   1
   2   3  17 21.6097 20.6180   4
   2   3  17 43.5658 23.3275   1
   2  -3  17 40.8563 21.6332   3
   2  -3  18 130.798 41.8784   3
   2   3  18 112.962 47.1912   4
   2   3  18 100.628 38.2581   1
   2   3  19 40.1409 29.2563   4
   2   3  19-42.2665 25.5243   1
   2  -3  19 5.20650 6.80563   3
   2  -3  20 50.6784 30.0325   3
   2   3  20-2.19979 11.1475   4
   2   3  20-5.70420 15.4502   1
   2   3  21-18.8833 14.9565   4
   2  -3  21-7.19695 4.15206   3
   2   3  21 8.52548 17.9289   1
   2   3  22 62.0870 36.2445   1
   2   3  23-4.17271 8.95589   1
   2   3  24 48.2618 36.3449   2
   2   3  24 37.3168 36.7254   1
   2   3  25-11.3289 15.5540   1
   2   3  26 4.60543 4.03015   1
  -2  -4  24 25.4887 16.8456   3
  -2   4  23 0.76366 3.50699   1
  -2  -4  23 38.4886 33.8754   3
  -2   4  22 11.0811 12.0759   1
  -2  -4  22 19.9825 23.7192   3
  -2  -4  21 21.6995 23.0827   3
  -2   4  21-9.44004 13.8142   1
  -2  -4  20 45.9626 28.1430   3
  -2   4  20 34.2050 24.8347   1
  -2   4  19-3.23963 5.07620   1
  -2  -4  19 3.55737 17.2651   3
  -2  -4  18-5.48779 14.6765   3
  -2   4  18 23.8042 22.6788   1
   2  -4 -17 50.2937 14.7183   3
  -2   4  17 61.5244 28.3565   1
  -2  -4  17 82.6949 31.2534   3
  -2  -4  16 17.0845 10.6955   3
  -2   4  16 24.1037 16.1972   1
  -2  -4  15 187.574 53.2723   3
   2  -4 -15 107.651 22.0967   3
  -2   4  15 149.368 36.1192   1
   2  -4 -14-3.99491 6.18036   3
  -2  -4  14 40.4243 26.1461   3
  -2   4  14 33.3394 21.3854   1
   2  -4 -13 785.893 72.1438   3
  -2  -4  13 819.556 109.088   3
  -2   4  13 725.274 81.7568   1
   2  -4 -12 215.276 38.3469   3
  -2  -4  12 187.578 51.9913   3
  -2   4  12 204.855 40.9008   1
  -2   4  11 90.3674 27.8614   1
   2  -4 -11 88.7721 25.1286   3
  -2  -4  11 62.3733 32.5208   3
   2   4 -11 54.3887 21.5381   2
  -2  -4  10 17.1220 26.0417   3
   2   4 -10-3.48813 9.52476   2
   2  -4 -10 8.13028 12.4052   3
   2   4  -9-0.69236 8.16389   2
  -2  -4   9 1.01985 10.7593   3
   2   4  -8 220.452 40.3531   2
  -2  -4   8 222.497 52.9101   3
  -2  -4   7 72.4168 29.7670   3
  -2  -4   6 17.4004 12.1451   3
   2  -4  -6 19.8543 5.78248   1
   2  -4  -5 280.958 40.5774   1
  -2  -4   5 370.136 67.6045   3
   2  -4  -4 8.98282 13.3705   4
   2  -4  -4 0.75924 4.08768   1
  -2  -4   3 1127.59 119.554   3
  -2  -4   2 222.632 53.5771   3
  -2  -4   1 145.101 42.3126   3
  -2  -4   0 8.81110 1.81983   3
   2   4   0 4.12133 4.42578   4
   2   4   1 41.2812 19.6873   4
  -2  -4  -1 54.7326 27.5882   3
   2   4   2 205.837 47.6957   4
  -2  -4  -2 235.368 50.1133   3
  -2  -4  -2 217.824 46.9021   1
   2   4   3 211.027 49.4849   4
  -2  -4  -3 285.022 53.3577   3
  -2  -4  -3 253.376 48.5331   1
  -2  -4  -4 13.5147 13.4232   1
  -2  -4  -4-5.34958 4.65026   3
   2   4   4-1.16226 9.79482   4
  -2  -4  -5 9.04549 11.9740   1
  -2  -4  -5 0.70067 9.68993   3
   2   4   5 10.6663 12.3247   4
  -2  -4  -6 195.542 42.4768   1
  -2  -4  -6 159.593 35.6095   3
   2   4   6 152.420 48.3030   4
  -2  -4  -7 378.996 62.3435   1
  -2  -4  -7 276.650 46.7239   3
   2   4   7 254.242 59.9683   4
  -2  -4  -8 12.0439 12.0670   3
   2   4   8-7.70447 4.19161   4
   2   4   9 24.0780 19.2048   1
  -2  -4  -9-5.55694 11.6851   3
   2   4   9 13.9734 22.1063   4
  -2  -4 -10 13.7234 8.04489   3
   2   4  10 15.5148 25.4567   1
   2   4  10 27.7943 18.1239   4
   2   4  11 49.0485 27.2790   4
  -2  -4 -11 83.7431 19.1758   3
   2   4  11 82.4347 34.5522   1
   2   4  12 172.597 48.7564   1
   2   4  12 181.238 51.7364   4
  -2  -4 -12 135.596 23.0301   3
  -2  -4 -13 180.741 21.9840   3
   2   4  13 203.184 57.7508   4
   2   4  13 211.202 57.5600   1
   2   4  14 29.9128 18.6345   4
   2  -4  14 75.8786 33.9107   3
   2   4  14 69.6952 32.5824   1
   2   4  15 0.05611 12.5462   1
   2   4  15-3.37134 22.0416   4
   2  -4  15 18.9802 7.32512   3
   2  -4  16 12.1884 33.8936   3
   2   4  16-2.84827 17.5325   1
   2   4  16-7.96322 16.2033   4
   2   4  17 128.035 45.9868   1
   2  -4  17 151.024 51.3969   3
   2   4  17 136.104 54.0937   4
   2   4  18 12.0552 9.03804   4
   2  -4  18 21.1252 22.7758   3
   2   4  18-4.20335 11.3490   1
   2  -4  19-1.15551 15.4495   3
   2   4  19-3.67453 18.6199   1
   2   4  20-8.99230 16.0589   1
   2  -4  20 9.39452 11.2245   3
   2  -4  21 25.1308 22.6367   3
   2   4  21 5.62981 16.0053   1
   2   4  22-2.60075 23.1425   1
   2  -4  22 8.48705 24.2608   3
   2   4  23 16.8663 18.9572   1
   2   4  24-36.9450 28.7939   1
   2   4  25 27.6648 21.4594   1
  -2  -5  24 39.0116 26.1925   3
  -2  -5  23 7.08036 23.7838   3
  -2  -5  22 32.0282 34.5570   3
  -2  -5  21 8.62703 19.8152   3
  -2  -5  20-28.5411 21.8396   3
  -2  -5  19 35.2654 25.2938   3
  -2   5  19 34.7841 27.3952   1
  -2  -5  18 32.4791 30.9002   3
  -2   5  18 50.6562 26.7282   1
  -2  -5  17 405.698 88.2450   3
  -2   5  17 290.441 61.0079   1
  -2   5  16 30.5611 28.7898   1
  -2  -5  16 45.7586 32.8240   3
   2  -5 -16 19.1767 19.0765   3
  -2  -5  15 384.733 83.2525   3
  -2  -5  14 144.224 55.0060   3
  -2  -5  13 35.5361 24.3402   3
   2  -5 -13 5.71255 0.32643   3
   2  -5 -12 12.9213 9.84996   3
  -2  -5  12 20.3236 17.8183   3
  -2  -5  11 299.215 70.6685   3
   2  -5 -11 194.589 42.4421   3
  -2  -5  10 101.114 38.0339   3
  -2  -5   9 2.36845 15.0416   3
  -2  -5   8 118.290 43.7391   3
   2  -5  -7 252.432 42.6502   1
  -2  -5   7 385.908 80.2859   3
   2  -5  -6-13.9605 11.3727   1
  -2  -5   6 25.6676 27.3764   3
   2  -5  -5 466.219 61.6505   1
  -2  -5   5 714.887 107.327   3
  -2  -5   4 382.964 77.7938   3
   2  -5  -4 248.810 43.1964   1
  -2  -5   3 29.6935 20.1121   3
   2  -5  -3 7.82854 5.62084   1
  -2  -5   2 824.595 111.278   3
  -2  -5   1-0.53305 8.81688   3
  -2  -5   0 97.7219 36.0997   3
  -2  -5  -1 119.046 43.0181   3
  -2  -5  -2 35.2609 24.3585   3
  -2  -5  -3 48.5611 31.0818   3
  -2  -5  -4 76.4903 32.9282   3
  -2  -5  -5 824.325 105.556   3
  -2  -5  -6 4.43002 6.59217   3
  -2  -5  -7-16.0667 12.5834   3
  -2  -5  -8 25.2651 13.2703   3
   2   5   9 28.7585 19.6572   4
  -2  -5  -9 23.1131 11.2062   3
  -2  -5 -10 149.991 36.8313   3
  -2  -5 -11-15.7679 11.7571   3
  -2  -5 -12 181.127 37.0483   3
   2  -5  13 45.0645 28.6890   3
  -2  -5 -13 22.6019 13.6884   3
   2   5  13 69.2264 37.6639   1
   2   5  14 8.01701 19.2239   1
   2  -5  14 16.7057 29.3807   3
   2  -5  15 115.083 49.4792   3
   2   5  15 106.315 46.1251   1
   2  -5  16 23.5395 32.8051   3
   2   5  16 14.8585 10.1557   1
   2  -5  17-16.5227 21.7161   3
   2   5  17 34.6534 24.7637   1
   2   5  18 3.22574 20.9652   1
   2  -5  18 13.2606 17.3090   3
   2   5  19 43.6130 30.0098   1
   2  -5  19 49.1224 36.9116   3
   2   5  20 12.6685 19.2993   1
   2  -5  20-16.3008 25.1865   3
   2  -5  21 6.71147 13.8681   3
   2   5  21-14.1715 17.2949   1
   2  -5  22-7.68883 20.0426   3
   2   5  22 33.7871 27.2294   1
   2   5  23 3.61437 13.9428   1
   2   5  24 11.5763 12.0845   1
  -2  -6  23 57.5620 39.9965   3
  -2  -6  22 45.1158 40.2287   3
  -2  -6  21-1.71095 21.8208   3
  -2  -6  20 6.13181 23.4086   3
  -2  -6  19-6.79382 10.0640   3
  -2  -6  18 37.1315 9.44113   3
  -2  -6  17-14.6032 11.1445   3
  -2  -6  16 162.272 59.2871   3
  -2  -6  15 2.36085 13.2307   3
   2  -6 -14 15.0446 14.6903   3
  -2  -6  14 22.0186 32.7379   3
  -2  -6  13 55.8805 33.9288   3
  -2  -6  12 2.98382 18.6240   3
  -2  -6  11 168.316 60.9300   3
  -2  -6  10 109.351 45.9671   3
  -2  -6   9 75.6534 37.0324   3
  -2  -6   8 227.043 72.0455   3
   2  -6  -7 2.06445 3.08569   1
  -2  -6   7 58.6157 26.0531   3
  -2  -6   6 51.5781 35.2237   3
   2  -6  -6 11.5679 4.54444   1
  -2  -6   5-1.80027 15.2814   3
   2  -6  -5 14.0632 12.9285   1
  -2  -6   4 29.8658 18.2652   3
   2  -6  -4 74.4872 28.4609   1
  -2  -6   3 49.6471 28.3954   3
   2  -6  -3 43.9872 21.3002   1
  -2  -6   2-14.9216 21.4496   3
  -2  -6   1 6.85543 19.8604   3
  -2  -6   0 227.733 65.3166   3
  -2  -6  -1 392.070 82.8841   3
  -2  -6  -2 261.341 71.0400   3
  -2  -6  -3 225.500 61.6400   3
  -2  -6  -4 76.6990 32.2920   3
  -2  -6  -5 220.365 55.7853   3
  -2  -6  -6 73.8333 31.4613   3
  -2  -6  -7 24.3632 16.2130   3
  -2  -6  -8 29.2976 14.3511   3
  -2  -6  -9 98.9040 34.7896   3
  -2  -6 -10 26.1595 24.0719   3
  -2  -6 -11 2.30709 11.1337   3
   2  -6  11 11.1746 12.9343   3
  -2  -6 -12 44.4771 22.8212   3
   2  -6  12 102.799 41.4755   3
   2  -6  13 124.849 56.9158   3
   2  -6  14-2.15638 16.9072   3
   2  -6  15 11.9304 10.4037   3
   2  -6  16 171.549 72.0168   3
   2  -6  17 13.4800 28.8143   3
   2  -6  18 13.5871 22.4851   3
   2  -6  19 42.9685 31.1410   3
   2  -6  20 42.1177 42.6085   3
   2  -6  21 12.3645 18.3471   3
   2  -6  22 16.1696 20.9663   3
  -2  -7  18 35.8014 31.4666   3
  -2  -7  17 13.7318 32.1934   3
  -2  -7  16-62.6926 39.9403   3
  -2  -7  15 72.9336 40.7398   3
  -2  -7  14 10.7812 30.9642   3
   2  -7 -13 15.7457 12.5860   3
  -2  -7  13 47.1916 27.3666   3
  -2  -7  12-3.92605 33.0199   3
   2  -7 -12 18.2640 16.6610   3
  -2  -7  11 24.5526 22.1269   3
   2  -7 -11-23.1745 19.2102   3
  -2  -7  10 67.3473 41.4958   3
  -2  -7   9 192.247 71.2515   3
  -2  -7   8 22.9212 29.9774   3
  -2  -7   7 124.693 55.2702   3
  -2  -7   6 53.3917 39.3794   3
  -2  -7   5 151.233 60.9098   3
  -2  -7   4-22.9172 21.9238   3
  -2  -7   3 83.1568 42.6745   3
  -2  -7   2 161.654 58.2440   3
  -2  -7   1 32.7994 26.0965   3
  -2  -7   0 292.778 79.6928   3
  -2  -7  -1 194.576 62.6029   3
  -2  -7  -2 4.70196 2.25100   3
  -2  -7  -3 20.2387 18.0985   3
  -2  -7  -4 268.016 77.0465   3
  -2  -7  -5 0.91126 6.32790   3
  -2  -7  -6 36.1763 28.6318   3
   2  -7   7 5.70050 25.1198   3
  -2  -7  -7 30.0067 17.8561   3
  -2  -7  -8 6.97820 16.4856   3
   2  -7   8 66.8453 55.7035   3
   2  -7   9 153.066 70.6332   3
  -2  -7  -9 49.4554 32.3489   3
   2  -7  10 513.337 122.676   3
  -2  -7 -10 72.6728 38.9910   3
   2  -7  11 84.4042 53.8433   3
   2  -7  12 7.70748 14.8516   3
   2  -7  13 32.6798 28.2112   3
   2  -7  14-10.2107 7.90934   3
   2  -7  15 43.6159 42.2471   3
   2  -7  16 17.2034 20.6254   3
   2  -7  17 45.7500 52.1418   3
  -2  -8  12 51.7817 42.0107   3
   2  -8 -11 21.1452 24.2374   3
  -2  -8  11-2.87589 14.1756   3
   2  -8 -10 20.1877 31.6314   3
  -2  -8  10 15.3092 20.2630   3
   2  -8  -9 30.3181 33.9576   3
  -2  -8   9 34.2824 40.4029   3
   2  -8  -8 43.5271 25.9114   3
  -2  -8   8 134.794 63.0290   3
   2  -8  -7 25.3019 26.1659   3
  -2  -8   7 11.1951 6.14145   3
   2  -8  -6 0.94515 27.2363   3
  -2  -8   6-1.21402 10.4624   3
  -2  -8   5 37.7234 38.3124   3
   2  -8  -5 9.00572 19.4959   3
  -2  -8   4 15.4888 18.8854   3
   2  -8  -4 0.73100 23.3265   3
  -2  -8   3 128.930 57.6013   3
   2  -8  -3 109.823 46.3453   3
  -2  -8   2 27.4878 26.2270   3
   2  -8  -2 22.2555 9.94533   3
  -2  -8   1 3.50193 5.30099   3
   2  -8  -1 8.35502 13.5150   3
   2  -8   0-6.74894 18.9304   3
  -2  -8   0-0.61400 3.66120   3
  -2  -8  -1 218.504 70.9445   3
   2  -8   1 198.229 71.5528   3
  -2  -8  -2 7.76830 9.13064   3
   2  -8   2 21.8035 23.7267   3
   2  -8   3 14.1509 18.4446   3
  -2  -8  -3 4.35897 12.9221   3
  -2  -8  -4 10.2735 17.1424   3
   2  -8   4-1.64922 25.3068   3
   2  -8   5-0.11198 0.06975   3
  -2  -8  -5 3.69533 14.3227   3
  -2  -8  -6-23.7110 20.4990   3
   2  -8   6-8.73189 35.3719   3
  -2  -8  -7-54.4950 30.6281   3
   2  -8   7 27.6968 35.0303   3
  -2  -8  -8 12.8246 18.2913   3
   2  -8   8 22.8310 40.2024   3
  -2  -8  -9 13.2291 28.3551   3
   2  -8   9 18.8677 29.1102   3
   2  -8  10 98.4429 61.2524   3
   2  -8  11 45.5478 44.7819   3
   2  -9  -9 19.0684 27.5889   3
   2  -9  -8-25.5981 24.4885   3
   2  -9  -7 17.2700 31.4084   3
   2  -9  -6 49.1732 38.5485   3
   2  -9  -5 8.59636 24.0315   3
  -2  -9   4 37.5331 32.7271   3
   2  -9  -4-3.72779 9.81053   3
   2  -9  -3 22.6010 30.2603   3
  -2  -9   3 11.6196 11.1850   3
  -2  -9   2 169.522 71.8874   3
   2  -9  -2 62.5949 46.2363   3
   2  -9  -1 76.1393 51.7311   3
  -2  -9   1 19.8567 23.5593   3
   2  -9   0 28.7778 39.7593   3
  -2  -9   0 19.3018 26.4109   3
   2  -9   1-36.4272 32.4210   3
  -2  -9  -1 8.77215 13.4732   3
   2  -9   2 151.957 69.6702   3
  -2  -9  -2 81.0062 46.4239   3
  -2  -9  -3-17.0753 14.3114   3
  -2  -9  -4-4.76252 10.1285   3
  -2  -9  -5 8.36733 18.6623   3
  -2  -9  -6 6.81174 13.9412   3
  -3   0  28 11.4782 15.9042   2
  -3   0  27 9.30504 21.6944   2
  -3   0  26 25.7429 19.8794   2
  -3   0  25-22.7081 19.5187   2
  -3   0  24 40.1166 33.2564   2
  -3   0  23 28.1511 23.2939   2
  -3   0  22 15.7490 13.3141   3
  -3   0  22 25.9355 23.1947   2
  -3   0  21 1.45166 5.92431   3
  -3   0  21-8.76680 6.87001   2
  -3   0  20 592.052 64.3893   3
  -3   0  20 465.157 78.2810   2
  -3   0  19 1.37252 5.22125   3
   3   0 -18 914.110 92.7868   3
  -3   0  18 905.167 78.6433   3
  -3   0  17 7.69361 6.41175   3
   3   0 -17-7.91642 6.48274   3
   3   0 -16 768.599 80.8800   3
  -3   0  16 654.006 63.3736   3
  -3   0  15 2.04715 4.25996   3
   3   0 -15 1.78840 3.67388   4
   3   0 -15 15.9791 12.6851   3
   3   0 -14 444.105 57.5036   3
   3   0 -14 454.606 55.0303   4
  -3   0  14 398.747 48.0149   3
  -3   0  13 3.46523 1.89817   3
   3   0 -13 6.55665 9.72159   3
   3   0 -13-0.57112 3.67470   4
   3   0 -12 128.536 28.0971   3
   3   0 -12 144.364 29.1761   4
  -3   0  12 122.183 24.9348   3
   3   0 -11 4.08480 3.80572   4
   3   0 -11-8.05110 9.98257   3
  -3   0  11 3.65759 9.50043   3
  -3   0  10 2509.62 127.746   3
   3   0 -10 2597.70 142.622   3
   3   0  -9 1.74697 6.15901   3
  -3   0   9-0.28014 6.49702   3
   3   0  -8 925.837 74.5346   3
  -3   0   8 1133.64 75.2435   3
  -3   0   7-0.86984 2.74492   3
   3   0  -7-3.68102 7.76208   3
  -3   0   6 5601.72 204.856   3
   3   0  -6 4555.98 197.434   3
  -3   0   5 2.53879 1.87716   3
   3   0  -5 2.27747 4.78025   3
  -3   0   4 837.907 59.5816   3
   3   0  -4 654.962 54.1090   3
   3   0  -3-3.82050 3.49070   3
  -3   0   3 1.62102 2.19343   3
   3   0  -2 1789.69 97.1426   3
  -3   0   2 2005.73 99.6083   3
  -3   0   1-2.45344 5.29809   3
  -3   0   1-0.72348 2.22729   1
   3   0  -1 1.51002 2.93153   3
   3   0  -1 2.60273 4.88202   1
  -3   0   0 6430.14 230.441   3
  -3   0   0 6420.44 229.235   1
   3   0   0 6815.01 236.659   1
   3   0   0 6234.30 232.836   3
  -3   0  -1 3.59445 2.37187   3
   3   0   1 0.78005 2.72680   3
  -3   0  -1-1.05943 3.33401   2
   3   0   1-5.86155 4.76663   1
   3   0   2 14908.9 462.336   2
   3   0   2 14320.7 465.759   3
  -3   0  -2 14550.5 462.680   3
  -3   0  -2 15360.7 467.053   2
   3   0   2 14264.4 479.233   1
   3   0   3-1.97189 1.47212   3
  -3   0  -3-3.06040 3.94239   2
  -3   0  -3 3.19789 4.73081   3
   3   0   3 1.66259 5.05607   2
   3   0   4 3392.07 142.932   3
   3   0   4 3474.22 156.118   2
  -3   0  -4 3745.60 162.795   2
  -3   0  -4 3585.86 144.034   3
   3   0   5 2.13039 1.77940   3
   3   0   5-5.66762 7.44719   2
   3   0   6 75.2463 15.0244   3
   3   0   6 80.9683 20.1179   2
   3   0   7 4.09958 4.94458   3
   3   0   7 6.52024 6.55520   2
   3   0   8 1.63198 1.27617   3
   3   0   8 17.4344 13.5491   2
   3   0   9-0.19040 5.81946   2
   3   0   9-3.62200 3.81620   3
   3   0  10 928.197 87.9176   2
   3   0  10 922.451 59.8089   3
   3   0  11 7.01181 6.43479   3
   3   0  11 9.37818 7.35277   2
   3   0  12 143.199 21.7193   3
   3   0  12 150.405 38.9169   2
   3   0  13-3.49241 6.02724   2
   3   0  13 0.31839 2.70371   3
   3   0  14 274.630 31.6014   3
   3   0  14 527.584 77.3356   2
   3   0  14 714.373 55.4051   3
   3   0  15 3.93473 6.15021   3
   3   0  15-3.45734 13.9083   2
   3   0  15 0.94179 3.79325   3
   3   0  16-3.29734 2.09119   3
   3   0  16 12.3761 11.2051   4
   3   0  16 7.09042 12.2912   2
   3   0  16 21.6675 8.75143   3
   3   0  17 5.01801 13.6030   4
   3   0  17-3.68627 3.76841   2
   3   0  17 1.08967 3.01650   3
   3   0  17 3.15943 2.20533   3
   3   0  18 592.255 46.8365   3
   3   0  18 804.719 110.949   2
   3   0  18 689.915 94.4767   4
   3   0  19 22.7215 15.0384   4
   3   0  19 12.8972 24.6610   2
   3   0  20 165.278 54.6951   2
   3   0  20 221.458 57.1166   4
   3   0  21 9.83834 11.6340   4
   3   0  21 14.7308 17.2700   2
   3   0  22 24.9256 26.3478   4
   3   0  22 7.60349 13.5982   2
   3   0  23-2.32385 8.00478   2
   3   0  23 30.2158 36.1041   4
   3   0  24 52.8385 33.8736   2
   3   0  25-51.9979 34.0236   2
  -3   1  28 31.6168 29.0537   2
  -3  -1  28-31.7750 25.5391   2
  -3   1  27 7.11123 21.0616   2
  -3  -1  27 23.7790 11.1429   2
  -3  -1  26 15.4269 16.7889   2
  -3   1  26-20.3135 19.7168   2
  -3   1  25 107.876 47.5285   2
  -3  -1  25 53.2324 33.9176   2
  -3  -1  24 38.3126 30.4159   2
  -3  -1  23 41.8597 26.0074   2
  -3  -1  23 74.4174 25.6644   3
  -3  -1  22 10.8414 14.3782   3
  -3  -1  22 0.89923 9.99140   2
  -3  -1  21 8.37408 10.4080   2
  -3  -1  21-1.92701 6.96264   3
  -3  -1  20 63.7159 29.5224   2
  -3   1  20 44.6499 14.8079   3
  -3  -1  20 65.8996 25.3530   3
  -3  -1  19 827.520 82.7448   3
  -3  -1  19 778.392 96.7934   2
   3  -1 -19 560.946 63.3062   3
  -3   1  19 885.160 64.4616   3
   3  -1 -18-3.33384 5.43320   3
  -3  -1  18-4.46837 4.97871   2
  -3  -1  18 26.2959 15.6153   3
  -3   1  18 14.3340 9.96482   3
   3  -1 -17 173.342 33.0149   3
   3  -1 -17 172.202 41.6506   4
  -3  -1  17 147.422 38.6222   2
  -3   1  17 199.011 31.0102   3
  -3  -1  17 164.350 36.6148   3
  -3   1  16 9.86170 9.74364   3
   3  -1 -16-5.83927 13.8913   4
  -3  -1  16 11.2249 14.7936   3
  -3  -1  16 6.25873 10.4795   2
   3   1 -16 45.1337 19.4774   3
   3  -1 -16 0.37304 3.67158   3
   3  -1 -15 660.118 63.4663   3
  -3   1  15 649.773 57.1755   3
   3   1 -15 788.274 91.0011   3
  -3  -1  15 441.035 65.5224   2
  -3  -1  15 533.988 62.3375   3
   3  -1 -15 717.384 84.9771   4
  -3   1  14 77.5745 20.3036   3
   3   1 -14 117.131 33.6219   3
   3  -1 -14 116.348 31.7823   4
  -3  -1  14 86.4400 25.8676   2
  -3  -1  14 85.1794 23.5164   3
   3  -1 -14 96.6417 23.0577   3
   3  -1 -13 241.232 36.1038   3
   3   1 -13 425.475 63.5947   3
  -3  -1  13 237.935 38.9304   3
  -3   1  13 294.808 37.8461   3
  -3  -1  13 264.543 44.1093   2
   3  -1 -13 306.400 51.4762   4
   3   1 -12 45.6004 18.2960   3
   3   1 -12 24.6966 7.85323   4
   3  -1 -12 21.3031 11.0820   4
  -3  -1  12 26.1049 13.9036   2
  -3   1  12 33.2963 10.7372   3
   3  -1 -12 31.9539 13.7733   3
  -3  -1  12 32.4398 12.1133   3
   3  -1 -11 397.598 45.5867   3
  -3   1  11 561.811 51.0068   3
  -3  -1  11 507.817 55.5563   3
  -3  -1  11 487.352 54.7498   2
   3  -1 -11 574.207 66.4318   4
   3   1 -11 640.311 72.6219   3
   3   1 -11 544.281 41.6128   4
   3  -1 -10 1620.91 99.2355   3
  -3  -1  10 1902.45 111.494   2
  -3   1  10 2026.66 106.984   3
   3   1 -10 2211.67 139.042   3
   3   1 -10 2042.83 90.9048   4
  -3  -1  10 1999.57 120.902   3
   3   1  -9 692.884 70.0458   3
  -3   1   9 630.435 53.6231   3
  -3  -1   9 629.548 54.0992   2
   3  -1  -9 425.296 44.1759   3
  -3  -1   9 580.963 59.9904   3
  -3  -1   8 1025.75 67.9251   2
   3   1  -8 1007.91 84.5805   3
  -3  -1   8 980.939 77.8513   3
  -3   1   8 1015.51 68.9317   3
   3  -1  -8 718.371 60.1066   3
   3   1  -7 248.289 38.9461   3
  -3  -1   7 251.845 27.8207   2
  -3  -1   7 245.250 36.0410   3
  -3   1   7 255.334 32.0693   3
   3  -1  -7 206.883 29.5881   3
  -3   1   6 2.23712 2.83653   3
  -3  -1   6 4.64734 2.42313   2
  -3  -1   6 8.22040 7.43680   3
   3   1  -6 1.35884 3.07183   3
   3  -1  -6 6.43706 6.36016   3
   3   1  -5 6.81537 4.34759   3
   3  -1  -5 5.86317 4.88871   3
  -3   1   5 2.00092 5.41165   3
  -3  -1   5 13.6797 9.46258   3
  -3  -1   5 10.1256 3.69988   2
   3   1  -4 302.263 42.1698   3
   3  -1  -4 310.501 35.7545   3
  -3   1   4 385.478 38.3197   3
  -3  -1   4 302.599 37.6125   3
   3   1  -3 13.4459 6.54422   3
   3  -1  -3 18.5094 9.13291   3
  -3  -1   3 6.17942 8.31978   3
  -3   1   3 25.2643 14.3897   3
   3   1  -2 634.221 59.5287   3
   3  -1  -2 550.369 50.1976   3
  -3   1   2 636.922 50.6758   3
  -3  -1   2 673.144 54.2544   3
  -3   1   1 301.441 35.3087   3
   3  -1  -1 290.701 23.5641   1
   3  -1  -1 277.394 33.1383   3
   3   1  -1 287.391 35.9298   3
  -3  -1   1 337.848 38.1442   3
   3   1   0 4757.26 197.944   3
  -3  -1   0 5257.34 215.799   1
   3  -1   0 4912.49 200.091   3
  -3  -1   0 5518.31 201.721   3
  -3  -1  -1 6290.32 219.074   3
   3  -1   1 5629.76 222.201   3
  -3  -1  -1 6075.28 238.608   1
   3   1   1 6234.14 249.259   1
   3   1   1 5143.85 216.427   3
  -3  -1  -2 12621.5 422.341   1
   3   1   2 10331.8 388.643   3
   3   1   2 12401.4 427.145   1
   3  -1   2 13105.4 409.979   3
  -3  -1  -2 12655.9 394.196   3
   3   1   3 4400.37 202.665   1
  -3   1  -3 4615.81 188.895   2
  -3  -1  -3 4625.04 202.050   1
   3   1   3 4266.04 171.028   3
  -3  -1  -3 4440.60 170.945   3
   3   1   4 1995.22 122.930   1
  -3   1  -4 2076.72 117.328   2
   3   1   4 1975.08 97.0477   3
  -3  -1  -4 2039.36 96.1649   3
   3   1   5 210.819 35.3593   1
   3   1   5 205.674 24.8301   3
  -3   1  -5 247.737 36.7985   2
  -3  -1  -5 185.805 22.3390   3
  -3  -1  -6-3.29552 5.10862   3
  -3   1  -6 0.89402 6.80115   2
   3   1   6 4.37044 5.64714   3
   3   1   6-5.53157 10.1548   1
  -3   1  -7 3552.32 179.573   2
   3  -1   7 3471.04 177.083   2
  -3  -1  -7 3240.04 130.224   3
   3   1   7 3355.50 182.021   1
   3   1   7 3502.14 134.700   3
  -3   1  -8 22.5172 12.6839   2
   3  -1   8 27.8117 14.1878   2
   3   1   8 25.7249 9.33078   3
  -3   1  -9 141.135 36.1315   2
   3  -1   9 109.896 28.7106   2
   3   1   9 119.054 16.0579   3
   3  -1  10 193.114 42.1657   2
   3   1  10 162.375 18.1577   3
   3  -1  11 153.610 38.4915   2
   3   1  11 170.755 39.2464   2
   3   1  11 77.9613 11.7014   3
   3   1  12 397.520 63.2293   2
   3  -1  12 373.728 59.9962   2
   3  -1  13 108.308 31.8831   2
   3   1  13 107.914 35.0609   2
   3   1  13 152.316 37.0139   4
   3   1  14-0.08941 1.87744   2
   3   1  14 19.5645 9.75941   4
   3  -1  14 0.26603 7.59888   2
   3   1  15 340.523 59.7702   4
   3   1  15 365.754 71.8558   2
   3  -1  15 362.669 66.4270   2
   3  -1  16 25.3088 18.0249   3
   3   1  16 8.38283 5.89495   4
   3   1  16-13.9004 18.6785   2
   3  -1  16-1.02001 1.63140   2
   3  -1  17 330.198 68.1189   2
   3   1  17 262.375 57.1834   4
   3  -1  17 334.835 50.7368   3
   3   1  17 231.797 60.3125   2
   3  -1  18 126.415 41.6301   2
   3  -1  18 204.626 38.3123   3
   3   1  18 150.128 44.2769   4
   3  -1  18 157.834 39.6279   4
   3   1  18 135.993 44.7410   2
   3   1  19 126.172 43.8877   4
   3  -1  19 110.752 36.8392   2
   3   1  19 152.486 47.8120   2
   3  -1  19 143.395 40.8296   4
   3  -1  19 137.612 29.9524   3
   3  -1  20 66.0243 30.6360   4
   3  -1  20 40.7313 27.3814   2
   3   1  20 51.3929 33.3248   2
   3   1  20 79.0294 33.4284   4
   3   1  21 47.5952 28.5463   4
   3  -1  21 33.1900 24.1898   4
   3  -1  21 32.9710 29.6747   2
   3   1  21 35.5500 31.1770   2
   3  -1  22-4.11610 11.3001   2
   3   1  22 24.6506 30.2148   2
   3   1  22 3.19013 13.3493   4
   3   1  23 21.8069 15.9626   4
   3  -1  23-28.4095 13.0374   2
   3   1  23 27.1372 37.0178   2
   3   1  24 40.0287 26.2687   2
   3  -1  24-0.40957 9.78247   2
   3   1  24 38.7342 35.8737   4
   3   1  25 23.5794 23.3621   2
   3  -1  25 5.26363 12.0256   2
  -3  -2  28 7.32015 6.52353   2
  -3  -2  27 0.52846 27.5385   2
  -3  -2  26 18.7240 19.5705   2
  -3  -2  25-35.8419 24.6904   2
  -3  -2  24 35.5854 22.8465   2
  -3  -2  23 20.7296 19.2435   2
  -3  -2  23 65.2417 30.7578   3
  -3  -2  22 38.6908 26.7133   3
  -3  -2  22 25.3740 21.9312   2
  -3  -2  21-2.01808 4.44993   3
  -3  -2  21-0.81616 5.62706   2
  -3  -2  20 44.0499 25.0218   2
  -3  -2  20 44.6330 20.2471   3
   3  -2 -19 0.01648 3.99870   3
  -3  -2  19 53.8062 24.6098   3
  -3  -2  19 69.1017 28.0541   2
  -3  -2  18 27.3924 15.3285   3
  -3  -2  18 13.0661 12.6245   2
   3  -2 -18 27.4916 12.3750   3
  -3  -2  17 4.07505 5.08675   2
  -3  -2  17 27.3229 23.3348   3
   3  -2 -17 4.79796 6.45920   3
  -3  -2  16 38.5798 20.2219   2
   3  -2 -16 41.6693 12.4294   3
  -3  -2  16 50.8290 22.7327   3
  -3  -2  15 359.992 56.8422   3
  -3  -2  15 304.501 53.3389   2
   3  -2 -15 379.077 41.7619   3
  -3  -2  14 821.242 87.3872   3
   3  -2 -14 736.637 62.7146   3
   3  -2 -14 954.378 106.760   4
  -3  -2  14 751.452 81.0025   2
  -3  -2  13 2.63698 4.93654   2
   3   2 -13 45.8396 24.1379   3
   3  -2 -13 9.03156 13.3459   4
  -3  -2  13 5.21381 10.1919   3
   3  -2 -13-1.32646 0.93282   3
  -3  -2  12 20.4421 11.8839   2
   3  -2 -12 24.1073 10.2678   3
   3  -2 -12 19.7454 15.6222   4
  -3  -2  12 27.4676 15.6862   3
   3   2 -12 8.40680 6.54295   3
   3  -2 -11 1384.23 93.9435   3
   3   2 -11 2258.85 162.204   3
  -3  -2  11 1470.12 105.997   2
  -3  -2  11 1898.25 140.146   3
   3  -2 -11 1762.72 139.260   4
   3  -2 -10 387.079 45.2144   3
   3   2 -10 621.663 81.4466   3
  -3  -2  10 417.075 48.6954   2
   3  -2 -10 478.531 66.7759   4
  -3  -2  10 482.286 66.7371   3
   3  -2  -9 121.790 24.2017   3
   3   2  -9 221.473 45.7866   3
  -3  -2   9 138.870 35.4700   3
   3  -2  -8 60.2577 17.9873   3
   3   2  -8 97.0941 29.2910   3
  -3  -2   8 82.2610 25.0276   3
   3   2  -7 50.4174 23.9807   3
  -3  -2   7 31.0246 12.4434   3
  -3   2   7 24.3124 7.51050   1
   3  -2  -7 11.9615 8.09302   3
   3   2  -7 22.1543 9.07373   2
  -3  -2   6 1383.51 108.200   3
   3   2  -6 1411.65 110.536   3
   3  -2  -6 1139.49 79.9406   3
  -3   2   6 1063.54 50.9966   1
   3   2  -6 1063.17 59.8686   2
  -3  -2   5 1532.99 113.202   3
   3   2  -5 1503.19 113.101   3
   3  -2  -5 1198.10 87.9514   3
   3   2  -5 1253.79 63.9740   2
   3   2  -4 2753.02 157.453   3
   3  -2  -4 2404.08 132.892   3
  -3  -2   4 2788.50 158.855   3
   3   2  -3 258.413 41.3164   3
  -3  -2   3 262.224 44.3270   3
   3  -2  -3 268.613 39.7836   3
   3   2  -2 32.9611 15.7331   3
  -3  -2   2 54.3409 20.2218   3
  -3  -2   1 11019.3 385.774   3
   3   2  -1 9134.42 365.797   3
   3   2   0 861.217 73.4072   3
  -3  -2   0 960.780 78.6311   3
  -3  -2   0 882.614 82.3752   1
  -3  -2  -1 6638.89 254.751   3
   3   2   1 5625.84 242.617   3
  -3  -2  -1 5990.75 264.715   1
  -3  -2  -2 1192.66 84.9282   3
   3   2   2 1051.71 77.9360   3
  -3  -2  -2 1180.54 94.0244   1
  -3  -2  -3 1559.44 94.2120   3
   3   2   3 1576.90 119.325   1
   3   2   3 1361.16 90.5924   3
  -3  -2  -3 1507.02 110.414   1
   3   2   4 1284.77 83.1584   3
  -3  -2  -4 1375.18 104.448   1
  -3  -2  -4 1212.31 80.0782   3
   3   2   4 1355.87 107.202   1
  -3  -2  -5 9.49256 10.6584   1
   3   2   5-3.69633 1.45026   3
  -3   2  -5 4.06814 7.73967   2
  -3  -2  -5 2.93356 3.13694   3
   3   2   5 8.19307 11.1083   1
   3   2   6 1241.83 75.0644   3
  -3   2  -6 1341.09 103.415   2
   3   2   6 1217.35 102.628   1
  -3  -2  -6 999.354 65.3940   3
   3   2   7-1.36169 1.89165   4
  -3   2  -7 5.30271 11.4791   2
   3   2   7 5.37260 6.11151   3
  -3  -2  -7 0.35303 5.18507   3
   3   2   7-1.19836 6.08710   1
   3   2   8 36.0956 13.2345   1
   3   2   8 52.3533 12.5906   3
  -3  -2  -8 48.8088 11.9071   3
  -3   2  -8 69.8106 25.3432   2
   3   2   8 64.6593 21.8483   4
  -3  -2  -9 34.0764 9.26546   3
   3   2   9 30.0760 15.6542   4
  -3   2  -9 50.6465 21.1887   2
   3   2   9 64.9117 23.9080   1
   3   2  10 350.910 59.6506   4
  -3  -2 -10 390.941 27.2017   3
   3   2  10 286.492 53.0959   1
   3   2  11 2004.25 153.400   4
   3   2  11 1818.11 146.493   1
   3   2  12 395.146 68.5136   4
   3   2  12 415.488 66.8393   1
   3   2  13 38.5600 22.6677   4
   3   2  13 7.04822 2.09525   1
   3   2  14 1.00303 16.6060   1
   3   2  14-2.29421 15.8888   4
   3   2  15 17.3717 13.6924   4
   3   2  15 29.4156 20.1664   1
   3   2  16 117.633 42.9517   4
   3   2  16 85.9502 30.6871   1
   3  -2  16 140.926 38.9282   3
   3   2  17 13.3474 15.9200   4
   3  -2  17 3.59949 6.75847   3
   3   2  17-16.0064 14.0257   1
   3  -2  18 31.5755 20.2819   3
   3   2  18 21.7800 24.0941   2
   3   2  18 23.2162 24.7562   4
   3   2  18-5.96093 16.3990   1
   3   2  19 8.03329 15.2153   4
   3   2  19-32.5026 30.4897   1
   3   2  19 3.15725 16.2065   2
   3  -2  19-2.85069 4.93331   3
   3  -2  20 7.51322 12.5749   4
   3  -2  20-10.4159 8.62372   3
   3   2  20 2.05258 7.14801   2
   3   2  20 9.24977 6.72054   1
   3   2  20 19.6838 13.7347   4
   3   2  21 38.4901 29.8920   1
   3   2  21 61.9645 36.4053   2
   3   2  21 30.7144 18.2550   4
   3   2  22 97.9021 43.7060   2
   3   2  22 96.5297 47.4829   4
   3   2  22 39.6336 31.4450   1
   3   2  23 25.7911 31.2456   2
   3   2  23 31.5429 27.7415   1
   3   2  23 43.4568 23.4883   4
   3   2  24 30.6989 36.6028   4
   3   2  24 10.0150 11.4705   1
   3   2  24 24.8092 21.5853   2
   3   2  25-58.1720 35.4957   1
   3   2  25 59.5951 43.0982   4
  -3   3  26 0.07043 22.5985   1
  -3   3  25 0.92540 12.8097   1
  -3  -3  24 81.6034 34.5835   3
  -3  -3  23 23.3491 21.8228   3
  -3  -3  22 62.8166 31.2960   3
  -3  -3  21 31.6079 20.4566   3
  -3  -3  20-5.32103 4.57972   3
  -3  -3  19 92.9357 35.3855   3
  -3  -3  18 111.404 37.8920   3
   3  -3 -17 4.68675 7.81494   3
  -3  -3  17 16.0715 16.3871   3
  -3   3  16 86.8565 24.3778   1
   3  -3 -16 75.4839 18.7553   3
  -3  -3  16 97.4396 38.6436   3
  -3  -3  15 618.493 88.7578   3
  -3   3  15 552.616 65.3798   1
   3  -3 -15 558.190 53.3798   3
  -3  -3  14 162.392 43.7304   3
   3  -3 -14 133.234 27.6945   3
  -3   3  14 83.0787 22.7731   1
   3  -3 -13 11.6501 8.25782   3
  -3   3  13 4.15702 7.51909   1
  -3  -3  13-3.73398 5.10722   3
   3  -3 -12 136.553 27.6674   3
  -3   3  12 109.754 25.3889   1
  -3  -3  12 138.930 38.3024   3
  -3   3  11 1083.70 79.9262   1
   3  -3 -11 1363.05 94.7753   3
   3   3 -11 1105.99 87.3162   2
  -3  -3  11 1193.81 118.003   3
   3  -3 -10 3.89143 3.52940   3
  -3   3  10 11.5080 4.60788   1
  -3  -3  10 7.13085 4.37707   3
   3   3 -10 3.19051 8.68654   2
   3  -3  -9 25.6524 12.9426   3
  -3   3   9 20.0444 8.15907   1
   3   3  -9 21.9661 10.1267   2
   3  -3  -9 32.5928 22.4909   4
  -3  -3   9 19.0959 15.1017   3
   3   3  -8 872.452 102.388   3
   3   3  -8 569.012 54.4390   2
  -3  -3   8 513.164 72.3887   3
   3  -3  -8 616.962 67.3375   3
  -3  -3   7 8.74810 10.4791   3
   3   3  -7 9.16996 9.60838   2
   3   3  -7 26.2254 18.0498   3
   3  -3  -7-5.33910 10.8502   3
   3   3  -6 490.087 49.1345   4
  -3  -3   6 434.026 65.5411   3
   3  -3  -6 540.750 63.4109   3
   3   3  -6 639.122 83.4895   3
  -3  -3   5 1474.24 122.690   3
   3   3  -5 1866.40 145.149   3
   3   3  -5 1355.19 92.6706   4
  -3  -3   4 86.8263 32.0690   3
   3   3  -4 87.3087 31.3258   3
   3  -3  -4 55.3959 11.1225   1
   3   3  -4 71.9655 22.7234   4
   3   3  -3 1895.70 121.224   4
  -3  -3   3 1999.63 140.702   3
   3   3  -3 2276.53 156.169   3
  -3  -3   2 1424.27 113.464   3
   3   3  -2 1384.07 118.197   3
   3   3  -2 1258.76 99.0760   4
   3   3  -1 1113.09 94.4292   4
  -3  -3   1 1305.69 106.214   3
   3   3  -1 1218.47 108.869   3
   3   3   0 160.182 33.2692   4
  -3  -3   0 203.514 39.6665   3
   3   3   0 158.708 36.3150   3
   3   3   1 165.386 35.5269   3
  -3  -3  -1 179.843 37.8834   3
   3   3   1 168.354 36.2960   4
  -3  -3  -1 138.505 36.6221   1
   3   3   2 859.832 87.5628   4
  -3  -3  -2 998.228 92.0989   3
   3   3   2 967.142 87.2128   3
  -3  -3  -2 1041.72 96.8615   1
  -3  -3  -3 477.916 62.8281   3
   3   3   3 454.247 62.9719   4
  -3  -3  -3 503.129 67.2492   1
   3   3   3 467.503 57.7496   3
  -3  -3  -4 542.117 64.3809   3
  -3  -3  -4 529.059 68.9024   1
   3   3   4 505.485 68.0609   4
  -3  -3  -5 27.2731 10.6330   3
   3   3   5 61.0993 27.6276   1
   3   3   5 13.6459 7.81124   4
  -3  -3  -5 11.9425 10.0161   1
   3   3   6 7.64593 12.4163   1
  -3  -3  -6 6.51826 8.62632   3
  -3  -3  -6 2.24184 6.16270   1
   3   3   6 3.19688 8.04124   4
   3   3   7 128.563 33.9434   4
   3   3   7 125.957 36.8527   1
  -3  -3  -7 94.9475 22.1914   3
   3   3   8 195.393 44.8335   1
   3   3   8 159.897 42.7369   4
  -3  -3  -8 129.772 24.7011   3
   3   3   9 32.5204 17.2634   4
  -3  -3  -9 35.2121 12.2126   3
   3   3   9 16.1904 11.9281   1
  -3  -3 -10 30.1841 9.28001   3
   3   3  10 46.5841 23.8070   1
   3   3  10 40.3969 17.2547   4
  -3  -3 -11 7.87601 5.64623   3
   3   3  11-9.62782 9.99917   1
   3   3  11 12.2226 5.70034   4
   3   3  12 17.1624 13.8489   4
   3   3  12 25.4491 18.2541   1
   3   3  13 8.73823 7.75615   1
   3   3  13-3.96535 8.90390   4
   3   3  14 78.6970 30.2122   1
   3   3  14 55.0764 27.5321   4
   3   3  15 36.2748 11.2294   1
   3   3  15 34.9672 30.1696   4
   3   3  16-12.8696 23.1084   1
   3  -3  16 24.1960 26.7691   3
   3   3  16 21.4829 21.5348   4
   3  -3  17-1.39267 1.35868   3
   3   3  17-8.60770 9.29994   4
   3   3  17-6.16202 16.2056   1
   3  -3  18 22.8171 22.1959   3
   3   3  18 2.46165 6.06961   1
   3   3  18 16.7115 19.2844   4
   3  -3  19 10.3285 19.3606   3
   3   3  19 49.8537 33.2329   4
   3   3  19 20.8362 14.4868   1
   3   3  20 5.65093 10.9930   1
   3  -3  20 47.5225 28.7227   3
   3   3  20 51.3593 35.7292   4
   3  -3  21 76.7989 40.6631   3
   3   3  21 60.5076 38.2724   4
   3   3  21-0.07351 11.4963   1
   3   3  22 30.3605 23.4357   4
   3   3  22 35.9111 31.7763   2
   3   3  22 44.8159 32.0824   1
   3   3  23 29.3235 27.6077   4
   3   3  23 25.5013 24.3409   2
   3   3  23 51.9649 38.3347   1
   3   3  24 6.37491 17.1861   1
   3   3  25 22.0825 22.3036   1
  -3  -4  25 12.1432 16.3656   3
  -3  -4  24 49.0603 32.9801   3
  -3  -4  23 11.6117 17.9175   3
  -3   4  22-19.7865 16.4063   1
  -3  -4  22-7.02748 6.40740   3
  -3   4  21 9.34482 15.2035   1
  -3  -4  21 26.7131 20.5309   3
  -3  -4  20 265.307 68.4189   3
  -3   4  20 123.035 43.1340   1
  -3   4  19 11.3587 4.63093   1
  -3  -4  19 4.08040 22.1898   3
  -3   4  18-11.7372 11.1198   1
  -3  -4  18-5.86481 4.48843   3
  -3  -4  17 517.566 92.2964   3
  -3   4  17 370.133 61.8315   1
  -3   4  16 10.5825 9.46840   1
  -3  -4  16 22.7016 25.8730   3
  -3  -4  15 1013.88 123.445   3
  -3   4  15 856.454 85.4967   1
   3  -4 -15 610.477 67.7614   3
  -3   4  14 223.008 41.0467   1
   3  -4 -14 191.660 36.4653   3
  -3  -4  14 221.895 55.2899   3
   3  -4 -13 0.56158 2.98283   3
  -3   4  13 12.4372 11.1083   1
   3   4 -13 12.4946 13.7520   2
  -3  -4  13 20.5187 21.8700   3
   3  -4 -12 140.646 32.8068   3
  -3  -4  12 141.863 42.6753   3
  -3   4  12 175.924 36.2699   1
   3   4 -12 95.4274 25.8829   2
   3   4 -11 75.4964 23.1159   2
   3  -4 -11 118.435 30.2132   3
  -3  -4  11 95.2494 33.6474   3
   3   4 -10 318.916 47.2360   2
   3  -4 -10 394.544 57.2669   3
  -3  -4  10 323.447 65.9476   3
   3  -4  -9-10.9348 9.00870   3
   3   4  -9-0.10253 6.40541   2
  -3  -4   9-2.54063 18.1441   3
   3   4  -8 1.39259 5.19257   2
  -3  -4   8 11.0941 15.5032   3
  -3  -4   7-6.33889 8.57388   3
  -3  -4   6 445.107 72.4430   3
  -3  -4   5 2783.68 191.361   3
   3  -4  -5 2493.41 122.348   1
   3   4  -4 1228.09 105.973   4
  -3  -4   4 1459.00 132.157   3
   3  -4  -4 1182.41 78.2423   1
  -3  -4   3 31.5905 17.4880   3
   3   4  -3 14.1335 13.3842   4
  -3  -4   2 580.258 80.1886   3
   3   4  -2 483.990 68.8587   4
  -3  -4   1 1469.72 127.989   3
   3   4  -1 1104.94 108.000   4
   3   4   0 28.9183 18.7239   4
  -3  -4   0 24.7991 18.9682   3
  -3  -4  -1 71.1237 28.5595   3
  -3  -4  -1 77.6996 29.6600   1
   3   4   1 64.1237 23.5962   4
  -3  -4  -2 503.457 73.7876   3
  -3  -4  -2 464.951 72.2778   1
   3   4   2 376.597 64.1540   4
   3   4   3 21.4578 13.5755   4
  -3  -4  -3 41.5778 19.4548   3
  -3  -4  -3 45.5629 20.8828   1
   3   4   4 35.4773 22.0777   4
  -3  -4  -4 44.0883 24.2489   1
  -3  -4  -4-0.42575 10.4356   3
  -3  -4  -5 37.8608 25.7671   1
   3   4   5 15.5573 7.65543   4
  -3  -4  -5 27.7059 11.9274   3
   3   4   6 14.4666 11.0227   4
  -3  -4  -6 3.69881 7.41505   3
   3   4   7 44.5188 26.1949   4
  -3  -4  -7 39.1220 16.4283   3
  -3  -4  -8 8.40384 11.0931   3
   3   4   8 9.79585 9.72613   4
  -3  -4  -9 11.5708 9.41179   3
   3   4   9 26.4094 21.7853   1
   3   4   9 17.6967 10.8044   4
   3   4  10 77.6516 33.2740   1
  -3  -4 -10 50.6507 16.0391   3
   3   4  10 73.3972 34.2815   4
  -3  -4 -11 6.10334 5.87408   3
   3   4  11-1.46637 17.8175   4
   3   4  11-8.02786 3.18093   1
  -3  -4 -12 107.795 19.9516   3
   3   4  12 166.925 47.5849   1
   3   4  12 99.2310 41.1409   4
  -3  -4 -13 5.52995 6.10889   3
   3   4  13 25.5876 22.2085   4
   3   4  13 42.4940 26.8910   1
   3   4  14 30.2498 20.3161   1
   3   4  14 14.6365 15.8588   4
   3   4  15 11.3855 11.7944   4
   3   4  15 24.9766 16.0291   1
   3  -4  16 0.54099 4.39586   3
   3   4  16 13.1154 15.1753   1
   3   4  16-5.19836 21.3629   4
   3   4  17 5.96060 11.8634   1
   3  -4  17 45.8987 39.2754   3
   3   4  17 20.8140 28.5307   4
   3   4  18 0.76724 16.0979   4
   3  -4  18-4.23551 14.4255   3
   3   4  18 0.28504 9.33509   1
   3  -4  19-0.55306 4.16673   3
   3   4  19 21.9142 22.6949   1
   3   4  19 35.8350 35.7599   4
   3   4  20 21.0761 23.9518   4
   3  -4  20-2.24531 9.30035   3
   3   4  20-0.07866 12.9530   1
   3   4  21 114.379 52.7072   4
   3   4  21 74.2262 43.2566   1
   3  -4  21 144.806 56.0964   3
   3   4  22 36.2378 30.6073   1
   3   4  23-3.08858 8.35398   1
   3   4  24 45.4782 32.1693   1
  -3  -5  25 18.5424 11.1208   3
  -3  -5  24-10.5725 15.1699   3
  -3  -5  23-28.1729 24.1446   3
  -3  -5  22 9.00954 26.8023   3
  -3  -5  21 25.6040 31.2528   3
  -3  -5  20 18.2644 23.9662   3
  -3  -5  19 98.4249 46.8647   3
  -3  -5  18 14.3918 24.9799   3
  -3   5  18 8.99252 16.9269   1
  -3  -5  17 204.315 67.0289   3
  -3   5  17 92.9884 35.8160   1
  -3  -5  16 53.9279 32.5671   3
  -3  -5  15 338.642 79.7205   3
  -3  -5  14 187.119 55.9582   3
   3  -5 -13 7.03378 13.3273   3
  -3  -5  13 20.8792 22.7304   3
   3  -5 -12 29.6367 16.8018   3
  -3  -5  12 37.3106 28.9248   3
   3  -5 -11 86.7281 28.5535   3
  -3  -5  11 156.954 49.4159   3
  -3  -5  10 178.618 54.6391   3
   3   5 -10 176.840 41.0030   2
   3   5  -9 45.2000 15.5282   2
  -3  -5   9 1.32881 12.6802   3
  -3  -5   8 31.8630 27.7578   3
  -3  -5   7 114.580 52.9059   3
  -3  -5   6 978.104 123.179   3
   3  -5  -6 741.730 67.2826   1
  -3  -5   5 14.0082 12.6441   3
   3  -5  -5 3.10543 4.21750   1
   3  -5  -4 22.7936 12.9970   1
  -3  -5   4 26.4864 20.5947   3
  -3  -5   3 160.974 47.4132   3
  -3  -5   2 5.78901 10.2505   3
  -3  -5   1 314.036 65.8019   3
   3   5   0 1.61526 9.46424   4
  -3  -5   0 27.7336 22.7903   3
   3   5   1-1.26905 7.84398   4
  -3  -5  -1-2.73719 8.83200   3
  -3  -5  -2 402.811 72.6192   3
   3   5   2 297.822 66.0535   4
   3   5   3 172.431 46.1285   4
  -3  -5  -3 158.096 44.9326   3
  -3  -5  -4 5.85822 4.78951   3
   3   5   4 22.8290 19.0869   4
  -3  -5  -5 223.542 50.3472   3
   3   5   5 194.405 53.5984   4
   3   5   6 812.824 110.544   4
  -3  -5  -6 757.548 92.5413   3
   3   5   7 4.73595 14.4529   4
  -3  -5  -7 3.24026 9.92112   3
   3   5   8 328.885 75.3267   4
  -3  -5  -8 338.581 61.2211   3
  -3  -5  -9 6.52531 12.7438   3
   3   5   9 16.2735 15.4284   4
   3   5  10 315.912 79.3265   4
  -3  -5 -10 270.986 48.1475   3
  -3  -5 -11 15.6964 15.4854   3
   3   5  11 22.8532 30.1200   4
  -3  -5 -12 63.5893 19.3337   3
   3   5  12 68.2521 31.9106   4
   3   5  13 242.087 66.9025   1
   3   5  13 186.683 63.1958   4
   3   5  14-12.0091 10.9863   4
   3   5  14 14.7998 29.7189   1
   3  -5  15-50.6999 37.5577   3
   3   5  15 15.7109 27.7572   4
   3   5  15 7.67639 14.9075   1
   3  -5  16 79.0462 38.7296   3
   3   5  16 14.6094 26.9685   4
   3   5  16 45.7853 35.6852   1
   3   5  17 90.2065 43.8350   1
   3  -5  17 151.222 64.0184   3
   3   5  17 58.0319 45.2421   4
   3  -5  18 33.2760 35.6933   3
   3   5  18 78.2628 41.2598   1
   3  -5  19 18.1323 28.8373   3
   3   5  19 8.24142 13.2016   1
   3   5  20 5.44284 21.8518   1
   3  -5  20 29.3199 26.3494   3
   3  -5  21 0.38335 8.69333   3
   3   5  21 29.5500 33.0130   1
   3  -5  22 1.52179 17.8156   3
   3   5  22 24.4716 33.2775   1
   3   5  23-33.4203 28.8119   1
  -3  -6  23 35.2289 30.1030   3
  -3  -6  22 87.9207 51.7765   3
  -3  -6  21 18.6241 22.2726   3
  -3  -6  20 77.0250 40.7612   3
  -3  -6  19 13.0045 6.63219   3
  -3  -6  18 46.0016 33.0912   3
  -3  -6  17 23.5717 24.4502   3
  -3  -6  16 48.3779 34.4695   3
  -3  -6  15 62.5367 39.2135   3
  -3  -6  14 6.79436 10.6743   3
  -3  -6  13 66.4828 42.1322   3
  -3  -6  12 25.2385 20.0245   3
  -3  -6  11-0.98993 11.5188   3
  -3  -6  10 14.6952 1.73143   3
  -3  -6   9 11.0512 6.26484   3
  -3  -6   8 9.18451 28.1952   3
  -3  -6   7 32.0388 10.6792   3
   3  -6  -7-51.5673 18.8860   1
  -3  -6   6 200.100 61.5746   3
   3  -6  -6 66.3155 25.8707   1
  -3  -6   5-22.5653 19.8355   3
   3  -6  -5-11.3741 9.22193   1
  -3  -6   4 728.752 114.331   3
   3  -6  -4 330.214 51.4128   1
  -3  -6   3 248.665 65.1029   3
   3  -6  -3 140.332 34.1156   1
  -3  -6   2 64.0201 36.7852   3
  -3  -6   1 686.986 109.235   3
  -3  -6   0 3.80727 8.66264   3
  -3  -6  -1 104.065 41.4100   3
  -3  -6  -2 20.8291 13.9526   3
  -3  -6  -3-25.5490 18.8003   3
  -3  -6  -4 214.178 53.7669   3
  -3  -6  -5-10.0037 11.5097   3
  -3  -6  -6 90.5047 38.3888   3
  -3  -6  -7 58.4974 24.5520   3
  -3  -6  -8 199.659 52.5491   3
  -3  -6  -9 147.580 46.2855   3
  -3  -6 -10 17.3077 17.1219   3
  -3  -6 -11 34.3743 13.7615   3
   3  -6  13 117.626 63.7381   3
   3  -6  14 12.3351 11.7039   3
   3  -6  15 12.4667 6.90752   3
   3  -6  16 159.386 72.8067   3
   3  -6  17 5.25823 14.0806   3
   3  -6  18 30.7356 37.7186   3
   3  -6  19 33.3053 40.1489   3
   3  -6  20-17.9929 28.9942   3
   3  -6  21 2.19616 19.6332   3
  -3  -7  18 4.24077 20.2211   3
  -3  -7  17 7.10320 13.7904   3
  -3  -7  16 9.61081 15.8045   3
  -3  -7  15 49.9067 36.9355   3
  -3  -7  14 12.4225 13.3477   3
  -3  -7  13 38.0348 23.8641   3
  -3  -7  12 97.3820 48.6190   3
  -3  -7  11 126.383 55.5157   3
  -3  -7  10 76.5993 38.8553   3
  -3  -7   9 235.620 73.5357   3
  -3  -7   8 89.4018 43.6237   3
  -3  -7   7 194.308 64.5715   3
  -3  -7   6 56.7136 34.5650   3
  -3  -7   5 104.315 48.6961   3
  -3  -7   4 22.4863 27.4648   3
  -3  -7   3-11.0727 10.6583   3
  -3  -7   2 8.37118 19.1902   3
  -3  -7   1 220.685 66.5677   3
  -3  -7   0 475.644 95.9745   3
  -3  -7  -1 48.1571 28.1427   3
  -3  -7  -2 71.8010 35.8974   3
  -3  -7  -3 109.993 49.0043   3
  -3  -7  -4-4.13084 8.14409   3
  -3  -7  -5 4.47035 8.42737   3
  -3  -7  -6 94.8739 41.9642   3
  -3  -7  -7 18.1638 17.3181   3
  -3  -7  -8-28.5456 21.1435   3
  -3  -7  -9 17.1864 18.4621   3
  -3  -7 -10 11.7734 17.9448   3
   3  -7  11 6.17333 47.2169   3
   3  -7  12-1.20272 22.6027   3
   3  -7  13 79.5743 53.8641   3
   3  -7  14 59.7979 42.7176   3
   3  -7  15 121.758 57.6752   3
   3  -7  16 16.3950 30.5443   3
  -3  -8  12 33.4424 59.2137   3
  -3  -8  11 24.8728 41.3423   3
   3  -8 -11 6.10329 9.60865   3
  -3  -8  10 46.2900 31.1906   3
  -3  -8   9-2.35293 22.9302   3
  -3  -8   8 63.3501 37.5184   3
  -3  -8   7 39.0756 30.6770   3
  -3  -8   6 3.92356 18.0477   3
  -3  -8   5 42.7412 37.9977   3
  -3  -8   4 1.82839 16.7516   3
  -3  -8   3-37.1804 28.7679   3
  -3  -8   2 38.2778 32.8360   3
  -3  -8   1 35.8947 32.4756   3
  -3  -8   0-9.75021 14.2185   3
  -3  -8  -1 5.46075 3.63885   3
  -3  -8  -2 31.2665 29.5499   3
  -3  -8  -3-7.52589 18.3958   3
  -3  -8  -4-44.9485 29.3357   3
  -3  -8  -5 4.95012 13.4822   3
   3  -8   6 46.0523 23.8388   3
  -3  -8  -6-1.06249 11.2339   3
   3  -8   7 24.4233 49.9393   3
  -3  -8  -7 5.17137 18.1608   3
   3  -8   8-37.6204 34.1983   3
  -3  -8  -8-0.07402 13.1057   3
   3  -8   9 85.2624 49.4641   3
   3  -8  10 48.3186 19.0369   3
   3  -9  -9 50.6053 34.5336   3
   3  -9  -8 0.38970 3.07293   3
   3  -9  -7-12.3750 15.0180   3
   3  -9  -6 13.9936 4.60675   3
   3  -9  -5-26.3210 26.2638   3
   3  -9  -4-64.5120 41.6097   3
   3  -9  -3 13.2186 30.8330   3
  -3  -9   3 0.92426 17.4442   3
   3  -9  -2 44.3890 25.8260   3
  -3  -9   2 23.9941 3.99023   3
   3  -9  -1 79.5120 59.4135   3
  -3  -9   1 40.6362 27.5229   3
   3  -9   0 3.41856 14.1737   3
  -3  -9   0 37.6374 30.1799   3
  -3  -9  -1-54.9617 36.0869   3
  -3  -9  -2 26.4182 21.7800   3
  -3  -9  -3 55.2355 36.7659   3
  -3  -9  -4-37.9299 29.2776   3
  -3  -9  -5-44.4656 31.5440   3
  -3  -9  -6-65.3681 38.0444   3
  -4   0  29 29.5217 24.4507   2
  -4   0  28-4.29199 9.04594   2
  -4   0  27-11.0936 13.8676   2
  -4   0  26-4.41363 6.52675   2
  -4   0  25-4.19529 11.3252   2
  -4   0  24 267.090 66.7119   2
  -4   0  23-11.5668 15.7959   2
  -4   0  22 67.5082 26.8092   3
  -4   0  22 74.4109 32.8845   2
  -4   0  21 11.8634 9.84242   3
  -4   0  21 5.03886 9.28144   2
   4   0 -20 387.029 63.8997   3
  -4   0  20 628.724 72.0161   3
  -4   0  19 8.95299 10.4650   3
   4   0 -19-6.38145 8.35816   3
   4   0 -18 48.3178 24.6631   3
  -4   0  18 65.5704 23.0937   3
   4   0 -17 8.99744 12.3153   3
  -4   0  17-10.6265 9.35867   3
   4   0 -17-6.79174 9.82845   4
   4   0 -16 2165.07 148.485   3
   4   0 -16 2044.67 138.279   4
  -4   0  16 1858.29 126.856   3
   4   0 -15-0.77743 4.58621   4
  -4   0  15 4.38876 5.39887   3
   4   0 -15-2.44309 6.60882   3
   4   0 -14 132.731 32.5912   3
  -4   0  14 118.295 27.8634   3
   4   0 -14 118.062 28.8210   4
   4   0 -13 60.1943 26.8806   3
  -4   0  13 2.80502 6.80521   3
   4   0 -13 1.92127 8.56148   4
   4   0 -12 172.315 36.0269   3
  -4   0  12 137.449 27.6447   3
  -4   0  11-3.23479 2.53873   3
   4   0 -11-3.27920 6.86625   3
   4   0 -10 1675.98 114.042   3
  -4   0  10 1880.70 116.348   3
   4   0  -9 2.47684 2.75093   3
  -4   0   9 0.10463 7.30564   3
  -4   0   8 10257.5 364.827   3
   4   0  -8 9547.83 362.595   3
  -4   0   7 7.97997 13.4060   3
   4   0  -7 7.31984 8.17182   3
  -4   0   6 22.9039 12.5819   3
   4   0  -6 13.1429 9.58476   3
  -4   0   5-4.30305 6.13993   3
   4   0  -5-2.44182 4.62582   3
   4   0  -4 992.348 74.1558   3
  -4   0   4 1386.11 89.1644   3
   4   0  -3 3.97089 7.11695   3
  -4   0   3 8.39324 7.13003   3
  -4   0   2 1131.38 76.5578   3
  -4   0   2 1103.82 72.0818   1
   4   0  -2 949.267 70.6826   3
  -4   0   1 11.0396 10.2420   3
   4   0  -1 9.21301 9.13882   3
  -4   0   1 0.62771 4.81007   1
   4   0  -1 2.95526 10.3742   1
  -4   0   0 14009.5 465.388   1
   4   0   0 13841.5 470.842   3
   4   0   0 14810.8 477.941   1
  -4   0   0 14757.9 470.422   3
  -4   0   0 13809.8 447.007   2
  -4   0  -1 4.58309 8.75897   3
   4   0   1 0.99034 0.79674   1
   4   0   1 1.30029 9.20262   3
  -4   0  -1 1.56332 2.62585   2
  -4   0  -2 17146.1 558.117   2
   4   0   2 17024.2 577.255   1
  -4   0  -2 17961.9 563.362   3
   4   0   2 17919.1 569.293   3
   4   0   3 12.4016 11.3361   2
   4   0   3 8.80718 9.72903   3
   4   0   3 3.56332 3.77294   1
  -4   0  -3 0.01650 4.69306   2
  -4   0  -3 2.67553 6.50657   3
   4   0   4 165.132 28.4617   3
  -4   0  -4 221.330 30.4058   3
  -4   0  -4 179.136 31.2466   2
   4   0   4 189.075 29.3419   2
   4   0   5 8.26167 4.69806   3
   4   0   5 6.68609 3.68649   2
  -4   0  -5-4.34139 4.79031   2
   4   0   6 767.688 59.8525   3
   4   0   6 703.423 67.1208   2
   4   0   7-0.31153 5.24584   3
   4   0   7-3.87412 6.99661   2
   4   0   8 845.452 82.5287   2
   4   0   8 791.306 61.9290   3
   4   0   9 1.56675 3.27886   3
   4   0   9 6.96005 12.9737   2
   4   0  10 2675.89 171.606   2
   4   0  10 2878.65 134.062   3
   4   0  11-2.07895 4.47777   3
   4   0  11 9.35344 13.9391   2
   4   0  12 594.963 52.0472   3
   4   0  12 596.031 78.8900   2
   4   0  13 0.33973 8.68051   2
   4   0  13 0.94027 6.29847   3
   4   0  14 1114.21 116.668   2
   4   0  14 573.888 52.2859   3
   4   0  15 2.51683 5.61244   2
   4   0  15 1.54701 7.78963   3
   4   0  16 7.57839 7.73434   3
   4   0  16 62.9354 18.4278   3
   4   0  16 59.3104 26.6813   2
   4   0  17 0.36245 5.81251   3
   4   0  17-1.03039 15.5581   2
   4   0  18 1284.05 146.080   2
   4   0  18 1192.41 125.113   4
   4   0  19-0.66503 17.7490   4
   4   0  19-5.96581 1.79267   2
   4   0  20 197.229 54.8329   4
   4   0  20 183.203 54.5105   2
   4   0  21 4.57313 12.3409   4
   4   0  21 20.5603 25.3629   2
   4   0  22 25.2468 15.0176   4
   4   0  22-7.61802 14.2871   2
   4   0  23 4.60888 21.3598   4
   4   0  23-40.6545 29.0263   2
   4   0  24-7.70517 19.4806   2
  -4  -1  29 41.0550 38.3824   2
  -4   1  28 16.5724 18.4808   2
  -4  -1  28-12.1998 15.5039   2
  -4  -1  27 21.9641 22.4169   2
  -4   1  27 62.0069 34.9890   2
  -4   1  26 6.27714 19.9942   2
  -4  -1  26 6.57995 25.1985   2
  -4  -1  25 32.7394 30.4027   2
  -4  -1  24 11.5265 11.9254   2
  -4  -1  23 10.3785 12.1352   2
  -4  -1  23 9.24103 16.7282   3
  -4  -1  22-3.21972 18.1611   2
  -4  -1  22 2.91500 9.91387   3
  -4  -1  21 18.0719 17.2852   2
  -4   1  21 14.8006 8.94201   3
  -4  -1  21-3.50534 9.31874   3
  -4   1  20 24.0924 13.5948   3
  -4  -1  20 26.7005 17.5420   2
  -4  -1  20 25.2454 17.0051   3
   4  -1 -19 17.9498 14.1789   3
   4  -1 -19 24.7476 18.7702   4
   4   1 -19 59.9595 32.9073   3
  -4  -1  19 15.0172 12.2517   3
  -4  -1  19 13.1643 14.7008   2
  -4   1  19 14.9105 11.2358   3
  -4  -1  18 211.276 42.5699   3
   4   1 -18 278.333 59.0453   3
   4  -1 -18 217.719 46.1229   4
   4  -1 -18 184.807 37.1898   3
  -4  -1  18 193.514 45.3199   2
  -4   1  18 261.833 39.6021   3
  -4   1  17 6.26946 6.87186   3
   4  -1 -17 0.75866 6.07173   3
  -4  -1  17 7.89358 10.1301   3
  -4  -1  17 10.0301 12.3828   2
   4   1 -17 6.55372 16.2914   3
   4  -1 -17-4.16428 8.29323   4
   4   1 -16 963.104 109.115   3
  -4  -1  16 632.864 78.6015   2
   4  -1 -16 856.158 96.1018   4
   4  -1 -16 923.000 90.2445   3
  -4   1  16 848.955 74.1035   3
  -4  -1  16 682.651 75.8122   3
  -4   1  15 123.972 26.3222   3
   4   1 -15 136.005 36.3041   3
   4  -1 -15 116.632 28.5816   3
   4  -1 -15 118.252 31.6135   4
  -4  -1  15 127.598 31.9233   3
  -4  -1  15 80.0468 27.8254   2
   4   1 -15 109.056 20.9346   4
   4   1 -14 203.861 45.1107   3
   4   1 -14 187.479 27.9032   4
   4  -1 -14 211.161 44.3262   4
  -4   1  14 163.452 31.7469   3
   4  -1 -14 186.794 35.1092   3
  -4  -1  14 115.590 31.1493   2
  -4  -1  14 187.183 38.2551   3
  -4   1  13 16.4002 12.2228   3
   4   1 -13 22.3406 10.0041   4
   4  -1 -13 36.3389 23.9929   4
  -4  -1  13 11.5528 8.34745   2
  -4  -1  13 27.5112 13.7862   3
   4  -1 -13 13.4326 8.29521   3
   4   1 -13 17.7685 13.1060   3
  -4   1  12 24.5767 12.1556   3
  -4  -1  12 25.0899 11.7673   2
  -4  -1  12 18.0849 11.1909   3
   4  -1 -12 21.4848 11.6709   3
   4   1 -12 27.3991 16.4696   3
   4   1 -11 928.264 89.4762   3
  -4  -1  11 761.535 74.8251   3
  -4   1  11 889.088 73.5291   3
  -4  -1  11 757.007 66.6792   2
   4  -1 -11 679.909 65.0688   3
   4   1 -10 6.53660 14.3650   3
  -4   1  10 5.34747 12.1348   3
  -4  -1  10 5.33484 5.70120   2
   4  -1 -10 5.00868 6.36650   3
  -4  -1  10 7.44784 11.7926   3
   4   1  -9 695.332 75.3076   3
  -4  -1   9 493.436 45.9957   2
   4  -1  -9 485.348 51.3221   3
  -4   1   9 585.584 57.3553   3
  -4  -1   9 496.325 58.0112   3
  -4  -1   8 6.46972 5.69501   2
   4  -1  -8 1.58443 6.20937   3
  -4   1   8 1.56163 3.73516   3
  -4  -1   8 1.64051 9.76430   3
   4   1  -8 17.3883 5.20287   3
   4   1  -7 1183.43 99.2338   3
  -4  -1   7 1072.80 86.0309   3
  -4  -1   7 1004.46 58.4645   2
   4  -1  -7 950.403 76.7070   3
  -4   1   7 1174.86 82.6022   3
  -4   1   6 201.231 32.8062   3
   4  -1  -6 179.752 30.9852   3
  -4  -1   6 176.494 18.5068   2
  -4  -1   6 195.195 34.0084   3
   4   1  -6 223.396 39.1699   3
  -4   1   5 41.7909 14.0856   3
   4  -1  -5 30.8044 13.7701   3
   4   1  -5 37.5468 16.1088   3
  -4  -1   5 29.1772 5.63391   2
  -4  -1   5 38.0306 15.4460   3
   4   1  -4 1049.73 84.0902   3
   4  -1  -4 1053.03 76.9938   3
  -4  -1   4 1063.77 81.6853   3
  -4   1   4 1072.13 54.3512   1
  -4   1   4 1022.52 77.3986   3
  -4   1   3 59.3717 14.8995   3
  -4   1   3 49.3465 9.02680   1
   4  -1  -3 59.2560 16.9604   3
   4   1  -3 65.1181 19.1569   3
  -4  -1   3 71.3617 18.9935   3
  -4   1   2 20.3221 9.80503   3
   4  -1  -2 36.1075 10.5188   1
   4  -1  -2 28.8798 12.6732   3
  -4  -1   2 28.8878 11.7984   3
   4   1  -2 29.2412 12.6602   3
  -4  -1   1 925.436 69.6978   3
   4   1  -1 911.381 71.2825   3
   4  -1  -1 860.896 55.8796   1
   4   1  -1 842.260 39.6104   2
  -4  -1   1 998.225 81.9194   1
  -4   1   1 898.842 71.0880   3
   4  -1  -1 866.160 69.4784   3
   4  -1   0 276.224 32.0193   1
   4   1   0 269.180 22.8566   2
  -4  -1   0 326.949 44.1761   1
   4  -1   0 293.673 37.8509   3
  -4   1   0 320.745 40.3852   3
  -4  -1   0 318.383 37.4629   3
   4   1   0 302.290 39.0774   3
   4  -1   1 34.1114 12.9789   3
  -4  -1  -1 25.1094 13.8640   1
  -4  -1  -1 35.7779 12.1332   3
   4   1   1 40.5696 16.8871   1
   4   1   1 34.0631 12.3760   3
   4   1   1 25.2683 7.81846   2
   4   1   2 266.922 46.2052   1
   4  -1   2 255.758 40.8817   3
   4   1   2 268.873 30.6576   2
  -4  -1  -2 273.826 39.1417   3
   4   1   2 278.235 37.4491   3
  -4  -1  -2 314.449 45.5117   1
  -4   1  -3 75.8733 20.0490   2
  -4  -1  -3 95.3554 20.0728   3
  -4  -1  -3 72.5536 24.5051   1
   4   1   3 75.0768 16.5770   2
   4   1   3 83.8677 18.2828   3
   4   1   3 88.3418 23.6671   1
   4  -1   3 75.0725 20.3056   3
  -4   1  -4 83.1554 23.3544   2
   4   1   4 59.8065 19.8485   1
  -4  -1  -4 58.9164 15.6426   3
   4  -1   4 72.7392 19.9246   3
   4   1   4 60.1857 15.4394   2
   4   1   4 68.4402 17.0385   3
  -4  -1  -5 112.927 21.1184   3
   4   1   5 139.819 26.7160   2
   4   1   5 133.182 23.0102   3
   4   1   5 109.890 29.5048   1
  -4   1  -5 137.660 29.8001   2
   4  -1   5 134.404 26.6388   3
  -4  -1  -6 25.0925 9.81164   3
   4   1   6 43.8770 17.8874   1
   4   1   6 33.0285 14.1600   2
   4   1   6 33.5854 12.5589   3
  -4   1  -6 37.3890 16.1637   2
   4  -1   6 14.3357 3.09764   3
  -4  -1  -7 42.9350 13.1038   3
   4   1   7 33.7156 12.8615   1
   4   1   7 56.5091 18.3326   2
   4   1   7 50.0985 14.6457   3
  -4   1  -7 53.8765 20.6572   2
   4  -1   7 52.3762 18.5572   3
   4  -1   8 51.8524 21.1955   2
   4   1   8 59.3215 15.7441   3
   4   1   8 56.1820 20.1195   2
   4   1   8 45.2978 19.6379   1
  -4   1  -8 51.3803 20.2237   2
  -4  -1  -8 55.0666 13.6257   3
   4  -1   8 65.4930 22.5237   3
   4   1   9 142.629 37.0582   1
  -4   1  -9 185.496 40.4656   2
   4   1   9 153.503 35.3466   2
   4  -1   9 150.520 29.7283   3
   4  -1   9 159.475 35.5307   2
   4   1   9 164.694 24.6646   3
   4   1  10 954.704 94.0528   2
   4  -1  10 997.732 98.2676   2
   4  -1  10 1002.32 79.2650   3
   4   1  10 1037.24 65.2048   3
   4   1  11 470.294 69.7538   2
   4  -1  11 525.622 72.5618   2
   4  -1  11 546.540 56.3823   3
   4   1  11 442.400 39.2498   3
   4  -1  12 9.90122 5.55781   2
   4   1  12 22.8918 21.3562   2
   4   1  12 19.1848 7.00333   3
   4  -1  12 8.90821 8.99259   3
   4   1  13 112.422 16.7058   3
   4  -1  13 342.289 61.7878   2
   4   1  13 283.600 54.8971   2
   4  -1  13 274.547 42.2008   3
   4  -1  14 37.2600 20.4435   2
   4  -1  14 19.2092 11.7223   3
   4   1  14 48.2738 25.1022   2
   4   1  15 8.72433 14.1174   4
   4  -1  15 12.3184 16.9732   2
   4   1  15 11.7058 13.4236   2
   4  -1  15 6.28231 2.35856   3
   4   1  16 25.3874 14.7991   2
   4  -1  16-2.21620 2.99993   3
   4   1  16 29.6844 15.9796   4
   4  -1  16-0.73774 14.9365   2
   4  -1  17 0.40356 9.12489   3
   4   1  17-2.00018 8.48306   4
   4   1  17 13.2554 15.9899   2
   4  -1  17-6.69593 19.9021   2
   4  -1  18-20.2783 21.0941   2
   4   1  18 8.27081 20.1994   2
   4   1  18 25.0255 20.7915   4
   4  -1  18 8.74859 10.1087   3
   4  -1  19 63.0467 34.1816   2
   4   1  19 105.170 47.1625   2
   4   1  19 59.2755 30.3201   4
   4  -1  20 9.44043 23.8303   2
   4  -1  20-5.51941 5.71486   4
   4   1  20-0.19037 11.0535   4
   4   1  20-4.75240 8.95813   2
   4  -1  21 95.1840 42.8060   2
   4   1  21 109.394 44.5778   4
   4   1  21 41.7677 35.8252   2
   4  -1  21 59.7799 29.2156   4
   4  -1  22 16.6186 24.1373   2
   4   1  22-3.29891 22.5829   4
   4   1  22 24.3928 26.5608   2
   4  -1  23-5.36369 10.3533   2
   4   1  23 22.3182 26.6999   2
   4   1  23 51.9405 33.6971   4
   4  -1  24 3.72498 20.2042   2
   4   1  24 0.23259 12.7071   4
   4   1  24 3.30020 17.0550   2
  -4  -2  29 1.98950 10.9412   2
  -4  -2  28 1.67628 14.5692   2
  -4  -2  27 0.65205 3.42782   2
  -4  -2  26 19.1776 18.1475   2
  -4  -2  25-2.02028 1.02937   2
  -4  -2  24 9.83418 9.85591   3
  -4  -2  24 5.56565 10.3240   2
  -4  -2  23-8.20600 16.2241   2
  -4  -2  23 13.5757 13.5438   3
  -4  -2  22 71.8475 34.3311   2
  -4  -2  22 81.1536 31.1951   3
  -4  -2  21 22.9190 17.5076   2
  -4  -2  21 11.1512 2.52471   3
  -4  -2  20 26.5625 17.1503   3
  -4  -2  20 36.9705 21.8090   2
  -4  -2  19 24.3108 16.5046   3
  -4  -2  19 32.4684 17.5541   2
   4  -2 -18 5.04712 6.27971   3
  -4  -2  18 20.3590 12.7274   3
  -4  -2  18 6.64741 11.2834   2
   4  -2 -17 563.294 61.5250   3
  -4  -2  17 675.939 84.9092   2
  -4  -2  17 596.897 76.9437   3
  -4  -2  16 1384.18 119.269   3
  -4  -2  16 1401.34 119.986   2
   4  -2 -16 1418.86 99.4821   3
  -4  -2  15 143.439 36.5003   3
   4  -2 -15 133.866 28.8340   3
  -4  -2  15 132.102 33.4419   2
  -4  -2  14 13.0590 10.1730   2
   4   2 -14 6.47640 11.5730   3
   4  -2 -14 5.55299 7.34247   3
  -4  -2  14 6.17493 12.0008   3
   4  -2 -14 9.35265 2.68826   4
  -4  -2  13 1.53261 2.85132   2
   4   2 -13 17.5218 20.8391   3
   4  -2 -13 7.28887 7.76453   3
   4  -2 -13 15.2028 15.9264   4
  -4  -2  13-0.06742 12.0070   3
  -4  -2  12 135.268 29.8747   2
   4   2 -12 258.744 53.3678   3
  -4  -2  12 145.698 35.8367   3
   4  -2 -12 138.650 29.0787   3
   4  -2 -12 224.020 47.3529   4
  -4  -2  11 340.547 54.5525   3
   4   2 -11 619.720 82.5083   3
  -4  -2  11 379.578 46.1787   2
   4  -2 -11 392.418 51.2260   3
   4  -2 -10 157.004 32.7022   3
   4   2 -10 187.616 45.1317   3
  -4  -2  10 167.615 38.1532   3
  -4  -2  10 147.981 26.3616   2
   4   2  -9 47.1265 22.0677   3
   4  -2  -9 9.67921 3.74552   3
  -4  -2   9 28.2382 17.6790   3
   4   2  -8 1132.36 105.348   3
   4  -2  -8 940.793 78.3656   3
  -4  -2   8 867.529 87.0205   3
   4   2  -7 4017.64 216.964   3
   4  -2  -7 3439.79 173.791   3
  -4  -2   7 3371.06 190.591   3
  -4  -2   6 3074.74 176.433   3
   4   2  -6 3651.42 196.280   3
   4  -2  -6 3180.22 164.784   3
   4  -2  -5 93.8669 23.5829   3
   4   2  -5 72.8005 10.1238   2
  -4  -2   5 97.3060 26.7843   3
   4   2  -5 88.3512 26.1822   3
   4  -2  -4 163.765 32.3638   3
   4   2  -4 130.129 12.3596   2
  -4  -2   4 152.009 30.8545   3
   4   2  -4 165.273 35.2791   3
   4  -2  -3 199.352 35.6559   3
  -4  -2   3 184.576 34.2446   3
   4   2  -3 195.709 37.4961   3
   4   2  -2 143.243 32.0671   3
  -4  -2   2 145.558 30.2905   3
   4  -2  -2 168.074 32.8547   3
  -4  -2   1 94.4821 25.8529   3
   4  -2  -1 114.058 27.2690   3
   4   2  -1 120.376 29.3152   3
   4   2   0 1117.19 89.5116   3
  -4  -2   0 1147.82 98.5901   1
   4  -2   0 1106.69 88.7934   3
  -4  -2   0 932.247 79.3871   3
   4   2   1 413.947 52.0372   3
  -4  -2  -1 425.462 56.9629   1
  -4  -2  -1 385.989 46.9011   3
  -4  -2  -2 175.221 36.8575   1
   4   2   2 166.644 32.4080   3
  -4  -2  -2 122.667 27.5565   3
   4   2   3 514.198 55.4579   3
  -4  -2  -3 489.209 63.1217   1
   4   2   3 548.582 72.7886   1
  -4  -2  -3 443.333 49.0206   3
   4   2   4 853.319 71.8648   3
  -4  -2  -4 859.962 88.0328   1
   4   2   4 858.807 90.6827   1
  -4  -2  -4 728.189 62.3864   3
   4   2   5 54.5941 15.7166   3
   4   2   5 57.9858 22.1173   1
  -4   2  -5 58.5977 20.5194   2
  -4  -2  -5 64.6230 24.5461   1
  -4  -2  -5 43.2760 14.6524   3
  -4   2  -6 4.20718 10.2221   2
   4   2   6 7.87531 9.23952   1
   4   2   6-2.69744 6.15750   3
  -4  -2  -6 5.03180 4.73690   3
   4   2   7 138.981 23.7924   3
   4   2   7 174.058 41.6081   1
  -4  -2  -7 93.3385 19.4733   3
  -4   2  -7 161.131 37.6477   2
  -4  -2  -8 89.0802 18.3313   3
   4   2   8 97.0871 30.9599   1
   4   2   8 110.685 20.2521   3
  -4  -2  -9 1609.34 83.6775   3
   4   2   9 1512.59 85.1719   3
   4   2   9 1577.93 134.496   1
   4   2  10 301.862 31.6450   3
  -4  -2 -10 368.700 33.5342   3
   4   2  10 311.619 59.7407   1
   4   2  11 914.065 102.611   1
   4   2  11 798.164 95.7095   4
   4   2  11 379.326 34.1377   3
   4   2  12 112.933 34.5773   1
   4   2  12 117.506 35.3014   4
   4   2  13 55.7705 31.2872   4
   4   2  13 34.1870 19.5869   1
   4   2  14 75.8343 27.8670   1
   4   2  14 42.3472 20.6031   4
   4   2  15 46.5800 20.9470   1
   4   2  15 59.6195 31.4051   2
   4   2  15 41.8229 23.3906   4
   4   2  16 16.8876 8.73854   4
   4   2  16 21.4030 4.63151   2
   4   2  16-14.2780 9.39436   1
   4   2  17 8.98112 15.5845   4
   4   2  17 6.33212 17.6954   1
   4   2  17 62.7792 29.9315   2
   4   2  18 6.02975 5.26156   1
   4  -2  18 17.4277 26.3410   3
   4   2  18-0.06418 14.3879   4
   4   2  18 3.29520 6.68574   2
   4  -2  19 52.7190 26.5181   3
   4   2  19 17.1587 10.7164   1
   4   2  19 41.6585 29.7139   2
   4   2  19 48.0305 33.8002   4
   4   2  20 223.363 63.6923   4
   4   2  20 161.443 61.5631   2
   4   2  20 131.412 52.8811   1
   4   2  21-25.1388 21.6296   1
   4   2  21-2.35289 13.2231   2
   4   2  21 4.95173 11.7699   4
   4   2  22 4.61740 15.9185   4
   4   2  22 18.1741 15.7940   1
   4   2  22-1.43639 7.01052   2
   4   2  23-21.0839 20.8226   1
   4   2  23 32.5232 19.9022   2
   4   2  23-24.0148 22.1258   4
   4   2  24 2.48885 14.2668   4
   4   2  24-28.7302 24.8708   1
   4   2  25 19.4100 26.6611   4
  -4  -3  25 8.28537 24.8625   3
  -4  -3  24 19.5809 20.6460   3
  -4  -3  23 20.0400 20.9041   3
  -4  -3  22 19.3207 15.9916   3
  -4  -3  21 6.52656 17.3871   3
  -4  -3  20 58.3927 28.7713   3
  -4  -3  19 146.892 43.7747   3
  -4  -3  18 43.6284 21.4095   3
  -4  -3  17 114.134 38.6962   3
   4  -3 -17 83.3278 21.1141   3
  -4  -3  16 532.384 81.9278   3
   4  -3 -16 380.408 49.1242   3
  -4  -3  15 470.258 75.9521   3
  -4   3  15 484.284 58.3049   1
   4  -3 -15 467.639 55.3918   3
  -4  -3  14 260.931 53.8500   3
  -4   3  14 197.603 33.3939   1
   4  -3 -14 257.580 42.4412   3
  -4  -3  13 1034.48 116.262   3
  -4   3  13 891.778 73.9238   1
   4  -3 -13 1085.91 96.1852   3
   4  -3 -12 12.9985 11.3635   3
  -4  -3  12 8.62518 14.9716   3
  -4   3  12 5.43067 9.37149   1
  -4   3  11 56.8523 14.2413   1
   4  -3 -11 69.0763 22.5007   3
  -4  -3  11 79.3819 30.9900   3
  -4   3  10 937.737 61.2626   1
   4   3 -10 987.884 73.0692   2
  -4  -3  10 1257.11 126.043   3
   4  -3 -10 1271.39 98.4060   3
   4   3  -9 207.811 29.7758   2
   4  -3  -9 299.549 45.9229   3
   4   3  -9 276.167 30.9027   4
  -4  -3   9 247.054 51.3611   3
   4  -3  -8 50.0350 20.4300   3
   4   3  -8 48.5732 25.9724   3
   4   3  -8 33.0590 9.61336   4
  -4  -3   8 30.5694 19.7043   3
   4   3  -8 35.0471 11.2898   2
   4   3  -7 910.618 108.504   3
   4   3  -7 654.017 51.1757   2
   4   3  -7 682.138 59.4551   4
  -4  -3   7 693.605 94.0203   3
   4  -3  -7 795.703 81.6439   3
   4   3  -6 271.161 29.6495   2
   4   3  -6 250.441 35.7169   4
  -4  -3   6 362.674 62.8809   3
   4   3  -6 374.233 65.3064   3
   4  -3  -6 288.504 50.0191   3
   4   3  -5 143.386 40.5592   3
  -4  -3   5 168.800 43.0564   3
   4   3  -5 59.1037 19.4261   4
   4  -3  -5 117.698 28.7536   3
  -4  -3   4 489.888 72.3655   3
   4   3  -4 459.295 69.6917   3
   4   3  -4 276.618 43.9730   4
   4  -3  -4 373.793 60.0861   3
  -4  -3   3 2130.15 155.473   3
   4   3  -3 1452.43 106.667   4
   4   3  -3 2318.15 157.411   3
  -4  -3   2 492.608 68.6055   3
   4   3  -2 559.023 74.6692   3
   4   3  -2 381.921 52.2230   4
  -4  -3   1 399.772 61.1518   3
   4   3  -1 431.472 65.0258   3
   4   3  -1 263.365 45.3424   4
  -4  -3   0 1066.31 100.384   3
   4   3   0 1096.16 101.178   3
  -4  -3   0 1087.41 107.208   1
   4   3   0 910.418 85.6788   4
   4   3   1 146.026 36.2530   3
  -4  -3  -1 118.669 31.9116   1
   4   3   1 97.9907 30.6596   4
  -4  -3  -1 113.388 30.5259   3
   4   3   2 5883.54 258.596   3
  -4  -3  -2 4767.25 237.253   3
  -4  -3  -2 5465.77 271.919   1
   4   3   2 4368.39 239.862   4
  -4  -3  -3 730.894 76.3819   3
   4   3   3 910.846 84.3870   3
  -4  -3  -3 832.200 91.6861   1
   4   3   3 682.043 78.9808   4
   4   3   4 40.9906 23.6619   4
   4   3   4 58.4113 21.5305   3
  -4  -3  -4 60.2956 21.4609   3
  -4  -3  -4 48.0922 24.9270   1
   4   3   5 1113.87 107.347   4
  -4  -3  -5 1237.44 116.376   1
   4   3   5 1374.10 103.052   3
   4   3   5 1298.30 127.194   1
  -4  -3  -5 962.103 83.5186   3
   4   3   6 552.749 61.0581   3
   4   3   6 525.579 80.0212   1
   4   3   6 436.575 67.5966   4
  -4  -3  -6 474.383 73.1814   1
  -4  -3  -6 475.062 54.1698   3
   4   3   7 167.238 46.4755   1
   4   3   7 196.882 36.1897   3
  -4  -3  -7 144.076 28.8596   3
   4   3   7 204.452 46.0793   4
   4   3   8 189.996 49.1975   1
   4   3   8 134.265 40.5113   4
  -4  -3  -8 116.759 23.3582   3
   4   3   9 46.9059 21.9922   4
  -4  -3  -9 69.6227 17.5107   3
   4   3   9 109.696 38.5675   1
   4   3  10 375.423 70.6538   1
   4   3  10 398.885 71.6771   4
  -4  -3 -10 411.886 41.3547   3
   4   3  11 22.8686 17.0867   4
  -4  -3 -11 35.2811 11.4683   3
   4   3  11 68.2640 31.1312   1
   4   3  12 345.047 68.5833   4
   4   3  12 349.171 70.2876   1
  -4  -3 -12 423.083 32.9412   3
   4   3  13 330.138 69.4896   1
   4   3  13 282.204 63.3052   4
   4   3  14 6.16874 2.56179   4
   4   3  14 23.0466 21.3768   1
   4   3  15 3.86677 15.1860   1
   4   3  15 3.36720 13.4055   4
   4   3  16 157.145 52.6263   4
   4   3  16 53.3369 23.5652   1
   4   3  17 10.8969 14.2739   1
   4   3  17 13.0801 16.7147   4
   4   3  18 3.47126 16.5335   4
   4   3  18-12.4202 22.1414   1
   4  -3  18 3.85295 19.5156   3
   4   3  19-29.2969 22.7583   1
   4   3  19-16.7831 20.5780   4
   4  -3  19 27.8912 30.2977   3
   4   3  20 15.4755 4.58879   1
   4  -3  20 10.4413 20.0014   3
   4   3  20-31.0050 31.7697   2
   4   3  20 4.63754 25.6752   4
   4   3  21 5.91773 14.5687   1
   4   3  21 21.5265 23.8295   4
   4   3  21 9.14930 21.0314   2
   4   3  22 32.3888 35.4925   1
   4   3  22 10.6349 30.3720   4
   4   3  22 7.61936 26.9011   2
   4   3  23 8.17022 10.8083   1
   4   3  23 28.8363 25.5085   2
   4   3  23 21.3557 29.9649   4
   4   3  24 26.8861 28.1726   1
   4   3  24 15.5496 20.3405   4
   4   3  25 24.0007 27.8308   4
  -4  -4  25 19.7147 17.4716   3
  -4  -4  24 28.8619 28.6734   3
  -4  -4  23 27.1441 26.8049   3
  -4  -4  22 8.25856 13.4948   3
  -4  -4  21-0.80288 10.3078   3
  -4   4  20-6.61018 8.34691   1
  -4  -4  20 3.83538 11.2936   3
  -4   4  19 13.3354 7.96663   1
  -4  -4  19 70.2563 37.2005   3
  -4  -4  18-2.23200 12.8237   3
  -4   4  18-2.34533 4.58820   1
  -4  -4  17 7.51664 14.6313   3
  -4   4  17 7.00683 14.9135   1
   4  -4 -16-9.20777 3.64558   3
  -4  -4  16 31.1414 29.0801   3
  -4   4  16 6.78343 11.5853   1
  -4  -4  15 685.628 108.601   3
   4  -4 -15 389.376 57.2230   3
  -4   4  15 476.149 59.9163   1
   4  -4 -14 15.6696 16.4307   3
  -4  -4  14-14.8330 14.5427   3
  -4   4  14 10.4339 12.5242   1
   4  -4 -13 78.0037 26.9909   3
   4   4 -13 21.8859 12.1792   2
  -4   4  13 67.8811 23.2292   1
  -4  -4  13 77.1109 37.7708   3
   4   4 -12 492.180 58.5881   2
  -4  -4  12 618.030 97.8697   3
   4  -4 -12 573.531 70.8719   3
   4  -4 -11 63.8647 23.4511   3
  -4  -4  11 95.9015 33.0857   3
   4   4 -11 52.4585 17.2091   2
   4  -4 -10 169.465 39.4023   3
   4   4 -10 144.550 29.1160   2
  -4  -4  10 158.292 49.9324   3
   4  -4  -9 216.782 45.3796   3
   4   4  -9 243.634 37.4039   2
  -4  -4   9 263.450 58.2781   3
   4   4  -8 80.0363 19.3927   2
  -4  -4   8 61.3645 31.7127   3
   4  -4  -8 65.6664 26.1557   3
  -4  -4   7 3.18885 15.6172   3
   4   4  -7 0.45330 4.69086   2
   4   4  -7 0.20789 2.31834   4
   4  -4  -7-3.15129 2.21240   3
   4   4  -6 13.6348 7.11277   4
  -4  -4   6 11.6930 9.69566   3
   4  -4  -5 5.02896 2.52744   1
   4   4  -5 7.03402 4.78656   4
  -4  -4   5 7.77732 9.54976   3
   4  -4  -4 46.2808 11.6233   1
   4   4  -4 45.9592 18.5800   4
  -4  -4   4 15.9220 9.92985   3
  -4  -4   3 185.167 46.0651   3
   4   4  -3 154.316 37.0565   4
   4   4  -2 168.943 45.0929   3
   4   4  -2 150.153 37.7440   4
  -4  -4   2 186.479 46.2080   3
   4   4  -1 122.973 35.1211   4
   4   4  -1 172.951 45.6583   3
  -4  -4   1 132.353 38.0824   3
   4   4   0 155.110 39.5808   4
  -4  -4   0 221.256 49.9845   3
   4   4   1 305.275 56.0146   4
  -4  -4  -1 377.139 68.1264   3
  -4  -4  -2 698.530 91.6230   3
   4   4   2 543.124 80.2313   4
  -4  -4  -3-2.80900 7.95268   3
   4   4   3 9.77174 16.5172   4
   4   4   4 72.5995 31.5997   4
  -4  -4  -4 89.0622 29.2470   3
  -4  -4  -5 418.714 61.6463   3
   4   4   5 452.021 77.5774   4
  -4  -4  -6 410.574 59.2745   3
   4   4   6 423.650 75.3201   4
   4   4   7 131.339 45.7989   4
  -4  -4  -7 79.1213 25.1441   3
  -4  -4  -8 1.75772 3.10495   3
   4   4   8-0.16661 15.4456   4
   4   4   9 354.590 71.6409   4
   4   4   9 380.516 75.5813   1
  -4  -4  -9 316.340 47.5601   3
   4   4  10 13.8409 16.3978   4
  -4  -4 -10 2.40965 7.13301   3
   4   4  10 1.75474 3.91505   1
  -4  -4 -11 13.9603 9.50634   3
   4   4  11 28.2825 23.8608   1
  -4  -4 -12 113.185 21.6204   3
   4   4  12 94.6916 41.6428   4
   4   4  12 123.795 50.6570   1
   4   4  13 18.4617 12.2599   4
  -4  -4 -13 2.05720 4.01222   3
   4   4  13 0.62975 8.06881   1
   4   4  14 21.2986 19.6201   4
   4   4  14-12.1698 16.1525   1
   4   4  15 5.85140 14.2263   1
   4   4  15 10.1617 9.90572   4
   4   4  16-14.3776 15.3348   1
   4   4  16-9.82700 15.7875   4
   4   4  17 5.03354 9.61155   4
   4  -4  17 14.1860 32.8372   3
   4   4  17 9.94841 6.63266   1
   4  -4  18-14.3800 23.9885   3
   4   4  18-14.7501 30.5394   1
   4   4  18 10.3464 14.1204   4
   4   4  19 7.54419 7.70731   1
   4  -4  19 24.1763 26.7487   3
   4   4  19 5.78517 9.77429   4
   4  -4  20-3.12931 17.1344   3
   4   4  20 41.0906 31.7200   4
   4   4  20-12.2019 17.3047   1
   4   4  21 7.93904 14.9214   1
   4   4  21 12.6582 19.9141   4
   4  -4  21 10.5451 26.9017   3
   4   4  22 32.4456 35.4960   1
   4   4  22 62.8365 45.7446   4
   4   4  23-10.2526 21.5037   4
   4   4  23 4.34656 27.4616   1
  -4  -5  25 40.0541 28.1601   3
  -4  -5  24 8.90822 14.9730   3
  -4  -5  23 14.6701 28.1195   3
  -4  -5  22-28.6736 21.4509   3
  -4  -5  21-32.1768 25.0777   3
  -4  -5  20 1.18215 23.7453   3
  -4  -5  19-8.78434 15.0160   3
  -4  -5  18-10.9345 12.4661   3
  -4  -5  17 26.9603 37.7919   3
  -4  -5  16 146.398 54.0541   3
  -4  -5  15 71.9242 44.6192   3
  -4  -5  14-1.00679 11.9488   3
  -4  -5  13 22.1443 17.1123   3
  -4  -5  12 1140.08 140.324   3
   4   5 -12 423.997 59.6321   2
   4   5 -11 9.18175 12.3442   2
  -4  -5  11 17.1913 10.5571   3
   4   5 -10 151.892 35.1545   2
  -4  -5  10 192.911 53.4800   3
   4   5  -9 22.9172 12.6040   2
  -4  -5   9 10.6852 14.5618   3
  -4  -5   8 238.014 60.4962   3
   4   5  -8 234.321 42.0993   2
  -4  -5   7 3.36873 18.2409   3
   4  -5  -6 69.8663 16.8527   1
  -4  -5   6 119.428 41.2801   3
   4  -5  -5-0.20522 3.99247   1
  -4  -5   5-26.3405 19.2850   3
   4  -5  -4 54.9171 16.3559   1
  -4  -5   4 91.2059 37.3141   3
   4   5  -4 59.5295 26.9153   4
  -4  -5   3 11.8489 1.23831   3
   4   5  -3-3.35155 8.63186   4
  -4  -5   2 535.266 87.4513   3
   4   5  -2 408.441 69.8363   4
   4   5  -1 124.187 43.4081   4
  -4  -5   1 152.607 46.8637   3
   4   5   0 217.212 54.1273   4
  -4  -5   0 330.567 67.2010   3
  -4  -5  -1 38.8915 21.7233   3
   4   5   1 25.2446 19.8427   4
  -4  -5  -2 204.784 52.3053   3
   4   5   2 252.389 59.1998   4
   4   5   3 169.502 48.1801   4
  -4  -5  -3 228.330 55.4104   3
   4   5   4 56.5611 27.3663   4
  -4  -5  -4 60.1223 34.7924   3
  -4  -5  -5 629.573 91.7670   3
   4   5   5 648.656 100.371   4
   4   5   6 19.5131 14.6957   4
  -4  -5  -6 10.2478 9.67528   3
  -4  -5  -7 632.511 82.2203   3
   4   5   7 560.156 95.1139   4
   4   5   8 70.9812 42.0217   4
  -4  -5  -8 40.0041 22.2035   3
  -4  -5  -9 17.9905 19.6540   3
   4   5   9 21.4754 22.0061   4
   4   5  10 555.222 103.379   4
  -4  -5 -10 453.232 61.2916   3
  -4  -5 -11 116.553 31.5972   3
   4   5  11 171.150 59.9782   4
  -4  -5 -12-0.61820 6.95584   3
   4   5  12 39.8423 31.5588   4
   4   5  13 81.0326 43.3836   1
   4   5  13 51.1830 32.6979   4
   4   5  14 105.648 51.4039   1
   4   5  14 87.2202 43.8952   4
   4   5  15 32.6795 28.4567   1
   4   5  15-8.73599 10.5643   4
   4   5  16 0.08360 10.7135   1
   4   5  16 15.9971 29.6091   4
   4  -5  17 35.5542 31.4825   3
   4   5  17 29.1304 34.8846   1
   4   5  17 42.0194 36.1995   4
   4   5  18 9.69756 21.2540   4
   4   5  18 16.0840 23.4095   1
   4  -5  18 28.3424 9.88811   3
   4  -5  19 39.4689 32.1901   3
   4   5  19 17.3523 24.5915   4
   4   5  19 40.0030 34.4417   1
   4  -5  20 4.80133 6.37591   3
   4   5  20 14.1043 38.8155   1
   4   5  20-11.2524 12.1428   4
   4  -5  21 11.2986 16.9152   3
   4   5  21 9.42555 15.1740   1
   4   5  22 38.3884 41.6948   1
  -4  -6  22 49.4964 40.6768   3
  -4  -6  21-33.5205 28.8553   3
  -4  -6  20 12.9583 23.5003   3
  -4  -6  19 38.3992 40.8681   3
  -4  -6  18 16.8767 36.0656   3
  -4  -6  17 47.7742 25.9477   3
  -4  -6  16 6.56451 9.67387   3
  -4  -6  15 46.2994 31.3000   3
  -4  -6  14 3.26607 17.3588   3
  -4  -6  13 124.942 49.4991   3
  -4  -6  12 60.3469 26.0869   3
  -4  -6  11 151.022 53.3150   3
  -4  -6  10 9.74061 29.8897   3
  -4  -6   9 142.554 50.5973   3
  -4  -6   8 53.0479 21.0187   3
  -4  -6   7-3.93706 13.2140   3
  -4  -6   6 175.135 56.4709   3
   4  -6  -6 5.52600 3.51125   1
   4  -6  -5 73.8027 20.7022   1
  -4  -6   5 305.312 73.9754   3
  -4  -6   4 696.494 112.610   3
   4  -6  -4 191.317 36.5272   1
  -4  -6   3 238.910 64.9682   3
   4  -6  -3 102.110 27.1186   1
  -4  -6   2 92.1804 38.2463   3
  -4  -6   1 164.373 53.4416   3
  -4  -6   0 56.0673 33.6722   3
  -4  -6  -1 219.296 61.4859   3
   4   6   2 228.437 65.9978   4
  -4  -6  -2 271.890 66.5545   3
   4   6   3 7.90134 13.2328   4
  -4  -6  -3 3.50464 6.71992   3
   4   6   4 103.899 39.6422   4
  -4  -6  -4 83.7914 35.2618   3
  -4  -6  -5-10.9961 16.2210   3
   4   6   5 25.1870 24.9000   4
   4   6   6 6.89892 20.9627   4
  -4  -6  -6 6.15575 12.4473   3
   4   6   7 55.7886 28.5293   4
  -4  -6  -7 67.2065 31.0257   3
  -4  -6  -8-0.04892 12.4877   3
   4   6   8 13.4834 14.0904   4
  -4  -6  -9 52.2385 26.3670   3
   4   6   9 75.0100 44.6136   4
  -4  -6 -10 6.09472 14.1438   3
   4   6  10-11.0889 23.9151   4
  -4  -6 -11 22.1639 17.1446   3
   4   6  11 18.8861 19.7345   4
   4   6  12 11.2059 18.2523   4
   4   6  13-22.2604 22.1236   4
   4   6  14 53.7617 44.5727   4
   4  -6  15-2.33466 30.1952   3
   4   6  15 18.3450 17.1916   4
   4  -6  16 24.4836 8.92971   3
   4  -6  17 62.7492 64.3937   3
   4  -6  18-14.7557 15.9642   3
   4  -6  19 17.3659 36.6516   3
   4  -6  20 32.4007 28.0904   3
  -4  -7  17 75.7627 48.0606   3
  -4  -7  16 25.6785 22.0916   3
  -4  -7  15 24.8296 19.8975   3
  -4  -7  14-25.7086 30.1753   3
  -4  -7  13 96.6394 54.0475   3
  -4  -7  12 48.9324 36.3890   3
  -4  -7  11 41.7825 33.3145   3
  -4  -7  10 66.6448 48.7760   3
  -4  -7   9 120.885 51.4873   3
  -4  -7   8 14.0297 16.6668   3
  -4  -7   7 6.31347 6.99375   3
  -4  -7   6 85.3835 43.2669   3
  -4  -7   5 45.3308 31.4237   3
  -4  -7   4 16.1908 5.07696   3
  -4  -7   3 35.5727 24.9123   3
  -4  -7   2-16.1581 22.4125   3
  -4  -7   1 180.675 58.2290   3
  -4  -7   0-5.32410 13.4326   3
  -4  -7  -1 41.4463 27.9645   3
  -4  -7  -2 4.26423 14.4359   3
  -4  -7  -3 50.8719 34.9428   3
  -4  -7  -4-7.18413 11.3887   3
  -4  -7  -5 5.49397 13.5861   3
  -4  -7  -6 17.3019 20.2595   3
  -4  -7  -7-34.3988 23.9714   3
  -4  -7  -8 13.6067 19.9266   3
  -4  -7  -9 7.98996 10.8614   3
   4  -7  13 27.4925 47.0892   3
   4  -7  14 24.0238 33.8410   3
   4  -7  15 50.9405 15.7220   3
  -4  -8  11-33.8752 24.7656   3
  -4  -8  10-24.2743 29.5253   3
  -4  -8   9-25.2692 21.2580   3
  -4  -8   8 23.9926 27.0231   3
  -4  -8   7 21.6451 12.3252   3
  -4  -8   6 20.9822 28.2350   3
  -4  -8   5 7.88351 21.2696   3
  -4  -8   4 36.9665 23.3492   3
  -4  -8   3-64.3633 38.6852   3
  -4  -8   2-41.6508 30.7829   3
  -4  -8   1 3.87444 27.9182   3
  -4  -8   0 57.4424 33.2919   3
  -4  -8  -1 2.89158 7.69443   3
  -4  -8  -2 27.4857 26.8216   3
  -4  -8  -3 0.08650 12.1256   3
  -4  -8  -4 58.3870 35.2446   3
  -4  -8  -5-0.08650 15.8509   3
  -4  -8  -6 15.0597 26.5896   3
  -4  -8  -7-5.39636 10.1012   3
   4  -9 -10 20.7336 23.9778   3
   4  -9  -9 14.1630 19.0159   3
  -4  -9   2 6.66718 23.5610   3
  -4  -9   1 56.0899 41.7522   3
  -4  -9   0-23.5989 24.7654   3
  -4  -9  -1 91.3790 54.1034   3
  -4  -9  -2-15.7440 8.48810   3
  -4  -9  -3 12.6568 21.8396   3
  -4  -9  -4 5.68860 17.6956   3
  -4  -9  -5 0.49159 27.8665   3
  -5   0  29 9.16675 19.8484   2
  -5   0  28 26.5667 28.2551   2
  -5   0  27 4.87529 9.71520   2
  -5   0  26 58.7646 35.8406   2
  -5   0  25-6.75548 15.1871   2
  -5   0  24 0.42690 16.5473   2
  -5   0  23 5.98123 16.7506   3
  -5   0  23-24.6490 22.1561   2
  -5   0  22 27.1646 18.8911   3
  -5   0  22 9.02288 15.7258   2
  -5   0  21 2.38452 4.52566   3
   5   0 -20 45.2279 23.1161   3
  -5   0  20 61.4282 24.0838   3
   5   0 -19-6.39637 12.7645   3
   5   0 -19-2.02862 8.29486   4
  -5   0  19 4.41806 6.86396   3
   5   0 -18 7.09339 12.5916   3
   5   0 -18 0.03460 3.40817   4
  -5   0  18-9.31718 20.5379   3
  -5   0  17-6.78517 5.58898   3
   5   0 -17 1.71713 14.1390   3
   5   0 -17-2.91521 7.67979   4
   5   0 -16 1177.11 111.454   3
  -5   0  16 1100.07 101.763   3
   5   0 -16 1118.62 98.7959   4
  -5   0  15 1.75105 5.97423   3
   5   0 -15-6.57000 9.25851   4
   5   0 -15-10.0435 15.6765   3
   5   0 -14 16.8437 9.12938   3
  -5   0  14 10.6169 8.39292   3
  -5   0  13 1.39729 5.37546   3
   5   0 -13 9.42214 10.4512   3
   5   0 -12 54.9967 21.1920   3
  -5   0  12 78.9031 24.5440   3
   5   0 -11 15.9146 14.1412   3
  -5   0  11 0.46892 11.1189   3
  -5   0  10 162.639 34.7814   3
   5   0 -10 137.334 32.6321   3
  -5   0   9 13.5987 12.0125   3
   5   0  -9 5.23092 7.07586   3
  -5   0   8 1144.65 94.4834   3
   5   0  -8 1175.64 94.3260   3
  -5   0   7 8.65091 12.7653   3
   5   0  -7 0.61094 5.63883   3
  -5   0   6 33.3983 9.48342   3
   5   0  -6 61.0844 20.5197   3
  -5   0   5-1.00955 8.10422   3
   5   0  -5 4.75498 4.77978   3
  -5   0   4 93.2483 22.3175   3
   5   0  -4 71.7454 20.3133   3
  -5   0   3 4.17655 3.83300   3
  -5   0   3 0.97291 5.74161   1
   5   0  -3 9.22848 5.31304   3
  -5   0   2 602.813 59.7191   3
   5   0  -2 552.819 56.0786   3
  -5   0   2 535.092 54.0461   1
  -5   0   1-7.58777 8.17173   1
  -5   0   1-6.65373 3.55127   3
   5   0  -1 8.80856 9.59726   3
   5   0  -1 0.21242 2.78576   1
  -5   0   0 3595.28 168.276   1
  -5   0   0 3667.43 150.876   2
   5   0   0 3530.34 176.111   1
  -5   0   0 3545.75 170.958   3
   5   0   0 3505.95 172.447   3
  -5   0  -1-1.32199 2.68040   3
   5   0   1 7.65178 9.88711   3
   5   0   1-1.73656 6.76164   1
  -5   0  -1-4.04868 5.73723   2
   5   0   2 1.86055 6.20831   1
   5   0   2 10.8987 8.62084   3
  -5   0  -2 2.03415 7.01427   2
  -5   0  -2 5.26626 10.8547   3
  -5   0  -3-0.66885 5.82954   3
  -5   0  -3-4.20876 4.96654   2
   5   0   3-5.28350 7.48301   3
   5   0   3 0.70393 3.63233   1
   5   0   4 211.061 39.0447   1
   5   0   4 255.645 39.0694   3
  -5   0  -4 247.474 38.9666   2
   5   0   4 254.118 36.7983   2
  -5   0  -4 243.421 36.4643   3
   5   0   5-1.05795 7.49154   2
   5   0   5 7.07905 6.62649   3
  -5   0  -5 1.64009 4.26816   2
   5   0   5 2.17909 7.04626   1
  -5   0  -5 3.09636 4.37755   3
   5   0   6 48.9226 16.0295   2
   5   0   6 19.9173 10.4889   3
   5   0   7 1.27899 4.09643   2
   5   0   7 3.10409 5.79983   3
   5   0   8 3.25832 5.25340   3
   5   0   8 11.2313 10.9913   2
   5   0   9-4.57297 2.21772   3
   5   0   9 7.22035 8.84446   2
   5   0  10 1043.80 79.3862   3
   5   0  10 955.466 97.9023   2
   5   0  11-6.95756 2.60583   3
   5   0  11-9.87350 15.9640   2
   5   0  12 56.5607 18.7230   3
   5   0  12 34.0850 18.8498   2
   5   0  13 5.07931 3.17937   3
   5   0  13-2.63517 11.0313   2
   5   0  14 9.11092 7.19193   3
   5   0  14 19.3301 17.7029   2
   5   0  15-4.83875 6.21304   3
   5   0  15-7.04748 11.6129   2
   5   0  16 41.8140 19.9710   2
   5   0  17-8.02943 20.6186   2
   5   0  18 13.5104 19.0835   2
   5   0  19-15.2717 11.8177   4
   5   0  19 1.15230 13.8163   2
   5   0  20 97.7878 37.4323   4
   5   0  20 64.7572 33.0802   2
   5   0  21-16.6619 16.3279   4
   5   0  21 14.7863 5.10029   2
   5   0  22 0.72836 22.0361   2
   5   0  22 26.0000 37.1382   4
   5   0  23 24.0271 20.0760   2
   5   0  23 21.4721 29.7432   4
  -5  -1  29 3.13974 7.92937   2
  -5   1  28-13.3175 16.4005   2
  -5  -1  28 17.4029 19.1762   2
  -5   1  27 33.4730 29.1495   2
  -5  -1  27 42.3350 32.2632   2
  -5  -1  26 22.8207 18.2079   2
  -5  -1  25 3.93963 11.1145   2
  -5  -1  24 9.54452 16.2800   3
  -5  -1  24-2.39990 4.97370   2
  -5  -1  23-0.26965 10.6241   2
  -5  -1  23 8.46787 14.9289   3
  -5   1  22 1.42710 7.90720   3
  -5  -1  22 4.67079 18.7605   2
  -5  -1  22 6.34330 14.2517   3
  -5   1  21 119.948 30.5894   3
  -5  -1  21 106.820 33.5068   3
  -5  -1  21 109.571 35.4716   2
  -5   1  20 48.5572 20.6691   3
  -5  -1  20 33.2641 18.5721   3
  -5  -1  20 58.1583 24.8409   2
   5  -1 -19 346.873 56.5684   3
  -5  -1  19 509.349 74.1256   2
   5  -1 -19 617.065 88.3384   4
  -5   1  19 624.000 70.7397   3
  -5  -1  19 511.708 69.6861   3
   5  -1 -18 227.241 49.9272   4
  -5  -1  18 231.546 45.4713   3
  -5  -1  18 228.914 46.3120   2
   5  -1 -18 194.528 42.5406   3
  -5   1  18 280.564 46.1802   3
   5   1 -17 69.4692 32.2786   3
   5   1 -17 27.5435 8.50026   4
  -5   1  17 43.3586 18.5420   3
  -5  -1  17 42.9195 23.5764   3
   5  -1 -17 16.5000 9.31080   3
  -5  -1  17 26.9046 14.8421   2
   5  -1 -17 39.4462 21.2644   4
   5   1 -16 111.972 35.5449   3
  -5   1  16 143.722 34.5421   3
  -5  -1  16 116.612 30.5431   3
  -5  -1  16 128.028 33.5683   2
   5  -1 -16 134.598 33.8755   3
   5   1 -16 147.423 27.1697   4
   5  -1 -16 171.934 41.7517   4
   5   1 -15 62.9222 27.4886   3
  -5   1  15 83.6901 24.7183   3
  -5  -1  15 45.0742 18.2761   3
  -5  -1  15 46.2656 19.9521   2
   5   1 -15 49.2326 16.6596   4
   5  -1 -15 75.9124 26.4256   4
   5  -1 -15 65.4950 24.3783   3
   5   1 -14 534.834 73.8794   3
  -5  -1  14 378.136 54.4103   2
  -5   1  14 529.590 63.6374   3
  -5  -1  14 404.476 58.4372   3
   5  -1 -14 492.216 59.7524   3
  -5   1  13 96.4275 26.7303   3
  -5  -1  13 82.1234 24.6693   2
  -5  -1  13 72.9083 25.4190   3
   5   1 -13 97.4492 31.0885   3
   5  -1 -13 99.7597 26.4810   3
  -5   1  12 52.6036 17.7648   3
  -5  -1  12 49.6415 19.7643   3
   5  -1 -12 60.9924 21.7199   3
   5   1 -12 67.1961 28.1634   3
  -5   1  11 5.46272 6.56638   3
   5  -1 -11-0.98304 0.69421   3
  -5  -1  11 9.08454 13.8415   3
   5   1 -11 0.99477 9.80440   3
  -5   1  10 10.3451 11.6800   3
   5  -1 -10 1.67617 5.67574   3
  -5  -1  10 19.0099 12.7726   3
   5   1 -10 14.9656 8.03077   3
  -5   1   9 1.07628 6.68213   3
   5  -1  -9 3.17870 3.06292   3
  -5  -1   9 8.00378 9.24525   3
   5   1  -9-0.72611 9.98322   3
  -5  -1   8 274.356 45.3353   3
   5   1  -8 359.586 54.9850   3
  -5   1   8 320.781 46.4949   3
   5  -1  -8 289.467 44.2762   3
   5   1  -7 359.376 53.6310   3
  -5   1   7 333.422 47.4354   3
   5  -1  -7 331.424 46.7244   3
  -5  -1   7 286.959 45.2102   3
  -5   1   6 27.4086 15.4520   3
   5   1  -6 31.7016 15.0073   3
   5  -1  -6 24.5025 12.1674   3
  -5  -1   6 33.0102 14.9414   3
   5   1  -5 2574.71 150.411   3
  -5   1   5 2502.13 109.696   1
  -5   1   5 2356.23 136.389   3
   5  -1  -5 2349.21 139.376   3
  -5  -1   5 2243.39 137.098   3
   5   1  -4 469.022 58.3380   3
  -5   1   4 345.783 32.6443   1
  -5   1   4 392.375 52.1256   3
   5  -1  -4 438.162 54.4958   3
  -5  -1   4 408.130 53.6864   3
  -5   1   3 630.383 46.1159   1
  -5   1   3 772.895 69.6511   3
   5  -1  -3 770.910 70.3937   3
  -5  -1   3 695.862 66.2902   3
   5   1  -3 730.928 70.2899   3
   5  -1  -2 1401.87 86.5777   1
  -5  -1   2 1703.75 118.593   1
  -5   1   2 1592.85 105.752   3
   5  -1  -2 1575.22 104.492   3
  -5  -1   2 1416.09 98.8096   3
   5   1  -2 1500.28 104.964   3
   5  -1  -1 119.637 26.6468   3
  -5  -1   1 142.203 29.5632   1
  -5  -1   1 135.354 28.7994   3
  -5   1   1 127.299 28.1471   3
   5  -1  -1 91.7283 20.6014   1
   5   1  -1 137.522 29.9011   3
   5  -1   0 1580.42 97.7778   1
   5  -1   0 1836.21 114.005   3
  -5  -1   0 1940.65 124.440   1
   5   1   0 1600.27 77.4377   2
  -5   1   0 1870.51 114.716   3
  -5  -1   0 1785.44 111.527   3
   5   1   0 1845.15 114.981   3
  -5  -1  -1 141.436 30.9365   1
   5  -1   1 135.327 28.9841   3
   5   1   1 120.970 35.1326   1
   5   1   1 134.999 29.0808   3
  -5  -1  -1 152.698 28.5973   3
   5  -1   1 120.248 25.9875   1
  -5   1  -1 166.981 32.3351   3
   5   1   1 115.926 18.4336   2
   5  -1   2 10.6076 8.36858   3
  -5  -1  -2 4.44129 7.02627   3
   5   1   2 9.28907 12.4248   1
  -5  -1  -2 9.67680 8.54755   1
   5   1   2 12.6056 9.15164   3
   5   1   2 7.33347 6.97845   2
  -5   1  -3 28.7411 13.1198   2
   5   1   3 28.6560 11.0474   2
  -5  -1  -3 29.2547 11.8989   3
  -5  -1  -3 29.1087 14.4638   1
   5   1   3 25.7317 12.0869   3
   5  -1   3 20.3244 12.7970   3
   5   1   3 15.6541 8.66171   1
   5   1   4 381.659 43.1589   2
   5   1   4 476.993 63.7526   1
  -5   1  -4 495.854 58.3213   2
   5  -1   4 441.514 53.3103   3
  -5  -1  -4 435.250 48.0791   3
   5   1   4 447.207 50.6128   3
   5  -1   5 133.021 29.5582   3
  -5  -1  -5 120.702 24.0135   3
   5   1   5 134.836 35.5469   1
   5   1   5 148.176 28.2858   3
   5   1   5 128.777 27.9608   2
  -5   1  -5 146.740 33.3240   2
   5  -1   6 159.097 31.2520   3
  -5  -1  -6 133.678 25.9517   3
  -5   1  -6 188.143 39.4887   2
   5   1   6 119.166 31.2440   1
   5   1   6 154.681 30.5567   2
   5   1   6 181.541 30.6013   3
   5   1   7 377.017 43.7023   3
  -5   1  -7 352.387 54.6456   2
   5   1   7 289.417 43.5635   2
   5   1   7 269.740 50.7354   1
  -5  -1  -7 283.469 37.3600   3
   5  -1   7 333.008 44.6416   3
   5  -1   8 0.41855 1.03731   3
   5   1   8 1.06238 2.97690   3
  -5   1  -8 19.0657 14.6583   2
   5   1   8-8.54545 7.37177   2
  -5  -1  -8-2.20824 0.27892   3
   5   1   8-8.76907 11.9072   1
   5   1   9 280.225 47.5961   2
   5  -1   9 272.847 44.0590   3
   5   1   9 299.846 38.3466   3
   5   1   9 234.447 49.3373   1
   5  -1  10 10.7875 8.85577   3
   5   1  10 20.8382 10.4218   3
   5   1  10-5.82665 12.7240   1
   5   1  10 6.65980 6.24222   2
   5  -1  11 99.2562 25.0598   3
   5  -1  11 119.202 36.6502   2
   5   1  11 110.303 23.0851   3
   5   1  11 80.7627 34.0260   1
   5   1  11 91.5632 30.8831   2
   5  -1  12 0.76900 3.19421   3
   5  -1  12 6.00767 11.6647   2
   5   1  12-14.6078 13.1698   1
   5   1  12 5.05866 5.71119   3
   5   1  12 2.95101 9.00492   2
   5  -1  13 15.8767 11.3324   3
   5  -1  13 13.8511 17.4355   2
   5   1  13 12.1137 9.14477   3
   5   1  13 4.94791 13.1532   2
   5   1  13 3.92465 8.32971   1
   5  -1  14 32.6501 15.2972   3
   5   1  14 4.65959 6.25908   3
   5  -1  14 52.3209 30.0594   2
   5   1  14 11.1462 6.10982   1
   5   1  14 50.5526 20.9424   2
   5  -1  15 18.2051 11.2681   3
   5  -1  15 75.8454 28.8166   2
   5   1  15 87.6341 32.3326   2
   5  -1  16 87.9947 31.2697   2
   5   1  16 73.3146 30.9611   2
   5   1  17 33.0854 24.6453   4
   5  -1  17 11.1661 13.7811   2
   5   1  17 17.9304 15.3118   2
   5   1  18 42.7175 25.1694   4
   5  -1  18 35.6127 24.7950   2
   5   1  18 56.1648 29.9367   2
   5  -1  19 218.899 61.2688   2
   5   1  19 185.824 55.4623   4
   5   1  19 199.021 59.5242   2
   5   1  20 31.1331 22.3915   4
   5   1  20 6.19201 18.6719   2
   5  -1  20 9.87615 8.98514   2
   5   1  21-7.58489 19.7348   4
   5  -1  21 8.84374 14.5484   2
   5  -1  21 35.3883 30.8080   4
   5   1  21-1.71775 11.8795   2
   5  -1  22 34.5718 26.6682   2
   5   1  22-22.1778 22.8446   1
   5   1  22-14.1143 23.4264   4
   5   1  22 57.0686 36.4006   2
   5  -1  23 2.51550 17.5491   2
   5   1  23-4.99973 28.1563   1
   5   1  23 18.2982 11.3737   4
   5   1  23 30.5628 35.0400   2
   5   1  24 6.96846 24.5661   4
  -5  -2  29-1.53642 5.41824   2
  -5  -2  28-3.80119 8.31389   2
  -5  -2  27-1.03831 4.22805   2
  -5  -2  26 82.0908 45.0749   2
  -5  -2  25 62.1197 36.5753   2
  -5  -2  24 112.407 45.4112   2
  -5  -2  24 86.2177 33.0719   3
  -5  -2  23 19.8751 13.3816   2
  -5  -2  23 14.9378 13.1840   3
  -5  -2  22 0.47633 5.06686   3
  -5  -2  22 13.7189 15.3531   2
  -5  -2  21 13.2098 9.27042   3
  -5  -2  21 12.5306 15.5229   2
  -5  -2  20 36.5313 21.3725   3
  -5  -2  20 75.1173 29.0678   2
  -5  -2  19 87.2815 31.4906   3
  -5  -2  19 137.682 38.2730   2
   5  -2 -18 8.95923 9.82449   3
  -5  -2  18 8.14179 4.17484   3
  -5  -2  18 7.22080 8.49061   2
  -5  -2  17 18.2190 11.1278   3
   5  -2 -17 34.8995 14.9497   3
  -5  -2  17 54.3362 22.3272   2
   5  -2 -16 215.902 42.2391   3
  -5  -2  16 217.637 46.2821   3
  -5   2  16 287.083 45.7111   3
  -5  -2  16 274.542 48.9564   2
   5  -2 -15 64.2914 20.8771   3
  -5  -2  15 59.6342 25.2824   3
  -5   2  15 55.3796 18.7318   3
  -5  -2  15 67.0165 22.2091   2
   5  -2 -14 115.799 26.8495   3
  -5  -2  14 101.761 26.2643   2
  -5  -2  14 99.0190 29.9674   3
  -5   2  14 106.372 25.7919   3
  -5  -2  13 570.781 62.1112   2
  -5   2  13 616.626 67.0999   3
   5  -2 -13 579.740 64.4179   3
  -5  -2  13 619.117 78.0880   3
  -5  -2  12 0.50363 4.68098   2
   5  -2 -12 3.76448 4.45678   3
  -5  -2  12 1.25354 2.56377   3
  -5   2  12 6.06806 4.19344   3
   5   2 -11 73.8236 27.8740   3
  -5  -2  11 50.0787 15.2075   2
   5  -2 -11 50.2416 18.9265   3
  -5  -2  11 36.0741 15.6938   3
  -5   2  11 42.3575 17.7669   3
   5   2 -10 410.076 66.7324   3
  -5  -2  10 296.071 51.0226   3
  -5   2  10 293.430 45.4097   3
   5  -2 -10 327.473 50.0797   3
   5  -2  -9 112.104 30.6298   3
  -5  -2   9 139.173 34.5409   3
  -5   2   9 140.993 31.3384   3
   5   2  -9 176.426 41.1050   3
  -5   2   8 420.362 54.0284   3
   5  -2  -8 432.816 58.8567   3
   5   2  -8 519.836 72.4167   3
  -5  -2   8 325.056 52.5108   3
   5   2  -7 850.255 91.7369   3
   5  -2  -7 795.704 78.1391   3
  -5  -2   7 680.228 75.8338   3
   5  -2  -6 98.0098 27.7609   3
   5   2  -6 77.9618 27.6773   3
  -5  -2   6 97.6782 29.5703   3
   5  -2  -5 13.7365 10.5952   3
  -5  -2   5-2.78096 5.44564   3
   5   2  -5 0.80831 10.8623   3
   5  -2  -4 129.274 30.2292   3
  -5  -2   4 97.4665 25.9790   3
   5   2  -4 179.845 40.0699   3
   5   2  -3 900.205 91.8263   3
   5  -2  -3 720.027 74.1526   3
  -5  -2   3 653.071 72.0142   3
   5   2  -2 998.345 94.5936   3
   5   2  -2 610.763 31.6957   2
   5  -2  -2 642.749 44.2079   1
   5  -2  -2 916.044 81.2405   3
  -5  -2   2 772.878 75.7645   3
   5   2  -1 2359.07 154.370   3
  -5  -2   1 1956.57 141.111   1
   5  -2  -1 1890.50 128.473   3
  -5  -2   1 1761.53 125.438   3
   5   2   0 503.400 66.4060   3
  -5  -2   0 350.116 56.6664   1
   5  -2   0 410.893 55.9783   3
  -5  -2   0 381.083 52.6656   3
  -5  -2  -1 514.237 58.3415   3
   5   2   1 747.722 79.9659   3
  -5  -2  -1 553.761 70.7132   1
   5  -2   1 620.370 68.7742   3
  -5  -2  -2 57.2641 25.3418   1
  -5  -2  -2 53.0723 17.7769   3
   5   2   2 93.7633 28.6197   3
   5  -2   2 61.2219 21.2633   3
  -5  -2  -3 1622.49 128.557   1
   5   2   3 1574.65 136.293   1
   5   2   3 1860.93 127.992   3
   5  -2   3 1708.68 120.927   3
  -5  -2  -3 1337.19 97.4746   3
   5   2   4 383.625 53.9000   3
  -5  -2  -4 374.124 58.9027   1
   5   2   4 327.827 59.2339   1
   5  -2   4 334.914 51.0358   3
  -5  -2  -4 276.940 40.9937   3
   5   2   5 918.953 82.3330   3
  -5   2  -5 801.074 82.6376   2
   5   2   5 720.039 92.0111   1
   5  -2   5 759.332 78.4353   3
  -5  -2  -5 626.268 62.1412   3
   5   2   6 622.844 66.6793   3
   5   2   6 490.926 72.2605   1
  -5   2  -6 537.356 69.9834   2
   5  -2   6 569.111 67.2349   3
  -5  -2  -6 463.114 52.1821   3
   5   2   7 336.241 47.0768   3
   5   2   7 246.752 54.5149   1
   5  -2   7 295.388 47.4197   3
  -5  -2  -7 233.100 34.5424   3
  -5  -2  -8 26.4751 10.9048   3
   5   2   8 42.0176 18.7852   1
   5  -2   8 38.9570 20.7159   3
   5   2   8 30.8222 14.3360   3
  -5  -2  -9 45.6020 14.4831   3
   5   2   9 53.7408 18.4041   1
   5   2   9 47.2992 16.9733   3
   5  -2   9 44.5657 18.3765   3
  -5  -2 -10 65.0937 15.9600   3
   5   2  10 74.8434 30.8296   1
   5   2  10 63.6243 17.7839   3
   5   2  10 79.8029 26.5111   2
   5  -2  10 79.4715 26.6098   3
   5   2  11 75.4990 33.8330   1
   5   2  11 72.3098 30.6225   2
   5  -2  11 79.0626 25.7136   3
   5   2  11 33.8659 11.3644   3
   5   2  12 14.5381 8.70756   3
   5   2  12 137.362 40.8343   2
   5   2  12 113.163 35.1743   1
   5  -2  12 91.5783 31.4051   3
   5   2  13 24.1579 16.3502   4
   5   2  13 0.44216 3.44589   3
   5   2  13 36.9872 10.1538   2
   5   2  13 34.2322 11.7807   1
   5  -2  13 20.6109 10.4476   3
   5   2  14 11.4555 16.3376   4
   5   2  14 8.60116 8.47198   2
   5   2  14 6.52771 7.04854   1
   5   2  15 9.82279 16.5776   2
   5   2  15 7.24723 2.80695   4
   5   2  15 0.05909 14.2862   1
   5   2  16 73.2122 36.5931   4
   5   2  16 106.079 38.6579   2
   5   2  16 44.9320 34.2720   1
   5   2  17 58.5978 32.1495   2
   5   2  17 62.2371 30.8356   4
   5   2  17 53.7398 31.5403   1
   5   2  18 183.866 56.8059   4
   5   2  18 165.174 49.8131   2
   5   2  18 64.5526 32.6425   1
   5  -2  19 19.1015 20.3802   3
   5   2  19 0.14508 5.72467   4
   5   2  19-10.8144 18.3880   1
   5   2  19 14.9183 15.7457   2
   5   2  20-8.34139 17.1742   1
   5   2  20 12.4990 10.0562   4
   5   2  20-7.10544 17.8595   2
   5   2  21 56.1107 37.9345   4
   5   2  21 18.9177 20.2231   1
   5   2  21 31.0139 27.6714   2
   5   2  22-63.0893 35.8331   1
   5   2  22 39.8019 28.7389   2
   5   2  22 1.54434 11.6093   4
   5   2  23 21.5055 20.0514   4
   5   2  23 12.0912 26.0911   1
   5   2  23 34.3558 32.2207   2
   5   2  24 9.52889 17.2361   4
   5   2  25 63.6148 43.1354   4
  -5  -3  25 38.9700 24.4278   3
  -5  -3  24 37.7658 21.9288   3
  -5  -3  23 61.9310 29.3399   3
  -5  -3  22 8.73929 18.8064   3
  -5  -3  21 10.9160 11.2626   3
  -5  -3  20 42.9954 24.7280   3
  -5  -3  19 11.4497 9.83538   3
  -5  -3  18 101.719 35.8281   3
   5  -3 -17 28.2270 15.9580   3
  -5  -3  17 50.9804 26.7724   3
  -5  -3  16 117.181 37.7737   3
   5  -3 -16 90.8034 25.9721   3
   5  -3 -15 44.7936 16.4050   3
  -5  -3  15 49.4271 24.8284   3
  -5   3  14 2.99945 3.05036   1
   5  -3 -14 5.34940 5.37816   3
  -5  -3  14 11.9523 7.14977   3
   5  -3 -13 7.81779 6.24717   3
  -5  -3  13 21.1049 15.5203   3
  -5   3  13 19.7430 6.86769   1
   5  -3 -12 12.0296 11.9704   3
  -5  -3  12 7.07236 11.7255   3
  -5   3  12 3.10628 4.27566   1
  -5  -3  11 540.568 78.6916   3
  -5   3  11 501.839 38.3836   1
   5   3 -11 564.291 41.9829   4
   5  -3 -11 558.807 70.7738   3
  -5  -3  10 607.611 85.1113   3
   5  -3 -10 710.060 78.9126   3
   5   3 -10 607.569 50.0256   4
   5   3  -9 107.356 20.6855   4
   5  -3  -9 126.039 33.0264   3
  -5  -3   9 99.8080 32.1252   3
   5  -3  -8-1.29816 6.65590   3
  -5  -3   8 24.2720 17.7003   3
   5  -3  -7 176.907 38.8329   3
   5   3  -7 108.621 16.1621   2
  -5  -3   7 120.022 33.7297   3
   5  -3  -6 108.425 30.9382   3
   5   3  -6 110.648 36.9618   3
  -5  -3   6 103.153 33.5868   3
   5   3  -6 88.0826 13.4746   2
  -5  -3   5 2137.88 155.938   3
   5   3  -5 2758.32 185.649   3
   5   3  -5 1891.89 83.5072   2
   5  -3  -5 2381.55 156.895   3
   5  -3  -4 172.676 38.7678   3
   5   3  -4 216.798 48.3455   3
  -5  -3   4 139.839 39.5978   3
   5   3  -3 104.427 36.2062   3
  -5  -3   3 54.4908 22.9199   3
   5  -3  -3 70.2128 28.4575   3
  -5  -3   2 934.425 95.6720   3
   5   3  -2 1233.23 112.310   3
   5  -3  -2 895.898 94.1242   3
  -5  -3   1 899.064 93.3367   3
   5   3  -1 1055.53 103.675   3
  -5  -3   1 1032.88 109.808   1
   5  -3  -1 833.244 92.6095   3
  -5  -3   0 1166.95 105.222   3
   5   3   0 1296.15 116.692   3
  -5  -3   0 1219.01 118.264   1
  -5  -3  -1 103.997 27.8194   3
   5   3   1 163.749 39.6781   3
  -5  -3  -1 137.465 38.5270   1
   5   3   2 556.664 69.4671   3
  -5  -3  -2 537.004 75.5969   1
  -5  -3  -2 447.154 61.8319   3
   5   3   3 826.949 88.0674   3
  -5  -3  -3 780.894 94.1710   1
  -5  -3  -3 651.094 73.3580   3
  -5  -3  -4 83.4827 24.4818   3
   5   3   4 111.331 30.8833   3
   5   3   5 67.0670 23.4352   3
   5   3   5 62.4779 28.8806   1
  -5  -3  -5 47.6873 17.3086   3
   5   3   6 181.332 36.4791   3
  -5  -3  -6 173.248 32.6436   3
   5   3   6 180.566 48.5441   1
   5   3   7-15.9323 18.4345   4
  -5  -3  -7 2.01419 3.11892   3
   5   3   7 12.5232 9.21653   3
   5   3   7-5.67146 15.1906   1
   5   3   8 5.87342 0.56970   3
  -5  -3  -8-3.52055 3.68441   3
   5   3   8-10.4789 22.0815   1
   5   3   8-1.62604 10.5922   4
   5   3   9 94.0278 32.1657   4
   5   3   9 147.673 40.7842   1
   5   3   9 49.5467 20.2090   3
  -5  -3  -9 99.6811 23.4239   3
   5   3  10 131.620 29.7403   3
   5   3  10 450.173 79.8491   1
  -5  -3 -10 441.099 45.9112   3
   5   3  10 382.278 70.0338   4
  -5  -3 -11 7.11376 4.94628   3
   5   3  11 18.6420 21.8598   1
   5   3  11-5.23401 18.4692   4
  -5  -3 -12 0.58753 3.08170   3
   5   3  12-21.0283 23.4886   4
   5   3  12 9.05882 14.7184   1
   5   3  13-10.5201 12.6156   1
   5   3  13-4.78409 1.66788   4
   5   3  14-5.53105 12.4829   1
   5   3  14 11.5391 18.9413   4
   5   3  15 9.64853 16.5475   1
   5   3  15 11.7543 17.0485   4
   5   3  16 36.3337 22.8982   1
   5   3  16 46.5623 34.3785   4
   5   3  17-13.5734 15.5842   1
   5   3  17 68.7477 38.5113   2
   5   3  17 5.63452 4.86421   4
   5   3  18 26.4104 32.0181   1
   5   3  18-18.1871 16.7960   2
   5   3  18-30.9999 25.7712   4
   5   3  19 8.13707 3.53342   1
   5   3  19-3.61093 6.68950   4
   5  -3  19 74.4789 34.1212   3
   5   3  19-18.5983 18.7852   2
   5   3  20 21.0608 27.8132   1
   5   3  20 14.6624 17.6904   2
   5   3  20 16.5568 31.7976   4
   5   3  21 14.7598 28.8017   1
   5   3  21 55.8555 38.7288   2
   5   3  21 69.1965 41.3798   4
   5   3  22-2.60501 7.63116   1
   5   3  22 39.9030 33.1394   4
   5   3  22-11.2318 15.6576   2
   5   3  23 79.7413 51.4152   4
   5   3  24 58.8590 41.5994   4
  -5  -4  25 28.5204 24.0308   3
  -5  -4  24 0.25100 26.4799   3
  -5  -4  23 12.3232 17.1913   3
  -5  -4  22 41.4009 31.3073   3
  -5  -4  21 33.2832 30.3103   3
  -5  -4  20 43.4215 26.5405   3
  -5  -4  19 12.8987 12.4719   3
  -5   4  18 1.24754 8.14465   1
  -5  -4  18 16.8639 20.0464   3
  -5   4  17 17.4823 10.4904   1
  -5  -4  17 39.9950 25.4103   3
  -5  -4  16 3.86039 14.2007   3
  -5   4  16-1.10259 7.69144   1
   5  -4 -15 109.847 34.7276   3
  -5  -4  15 152.164 47.7382   3
  -5   4  15 89.0692 23.1863   1
   5  -4 -14 12.4609 12.2727   3
  -5  -4  14 23.2311 20.2706   3
   5  -4 -13 8.58919 11.2672   3
  -5  -4  13 26.0490 28.5612   3
   5  -4 -12 67.2681 31.7826   3
  -5  -4  12 76.9104 33.8057   3
   5  -4 -11 117.770 34.2458   3
   5   4 -11 166.644 28.9209   2
  -5  -4  11 178.346 47.3759   3
   5   4 -10 329.411 41.7981   2
  -5  -4  10 474.026 86.5944   3
   5   4  -9 11.1243 6.72009   2
  -5  -4   9-5.81088 13.1105   3
   5   4  -9 17.2209 10.6097   4
   5   4  -8 24.0312 13.7533   4
  -5  -4   8 29.4718 21.6950   3
   5   4  -8 24.2491 8.44477   2
   5   4  -7 104.867 21.5273   2
  -5  -4   7 102.692 39.0755   3
   5   4  -7 105.045 28.8230   4
   5   4  -6 78.9302 27.2114   4
  -5  -4   6 59.3626 24.4571   3
   5   4  -5 0.50111 5.62549   4
  -5  -4   5 3.52225 10.8100   3
   5   4  -4 282.270 51.4206   4
  -5  -4   4 379.964 72.3023   3
   5   4  -3 14.3419 12.8687   4
  -5  -4   3 30.0934 24.4646   3
  -5  -4   2 15.6244 14.1890   3
   5   4  -2 2.56009 3.25330   4
  -5  -4   1 2341.83 175.945   3
   5   4  -1 2155.08 161.368   4
  -5  -4   0 353.270 63.2518   3
   5   4   0 314.247 59.7678   4
  -5  -4  -1 71.1936 29.4811   3
   5   4   1 84.8282 32.5365   3
   5   4   1 47.9029 22.2768   4
  -5  -4  -2 471.799 70.6194   3
   5   4   2 538.635 80.4272   3
   5   4   2 405.803 68.9192   4
   5   4   3 115.310 35.2117   3
   5   4   3 72.0247 30.3697   4
  -5  -4  -3 72.2628 25.7867   3
   5   4   4-19.1790 14.0028   3
  -5  -4  -4-4.17221 9.17567   3
   5   4   4 7.18368 12.3334   4
   5   4   5 363.805 72.6912   4
   5   4   5 404.047 65.3736   3
  -5  -4  -5 327.617 56.0846   3
  -5  -4  -6 7.22923 15.4027   3
   5   4   6 21.7574 22.2601   4
  -5  -4  -7 170.024 36.7902   3
   5   4   7 182.735 53.6056   4
   5   4   8 192.575 55.1153   4
  -5  -4  -8 181.664 36.2668   3
   5   4   9 36.3216 26.3262   4
   5   4   9 43.7677 30.5658   1
  -5  -4  -9 27.1403 15.9910   3
   5   4  10 15.7385 15.6026   4
  -5  -4 -10 4.69254 7.42002   3
   5   4  10 11.9399 5.57485   1
   5   4  11 154.476 51.2656   1
  -5  -4 -11 160.412 30.2974   3
   5   4  11 131.028 48.8249   4
   5   4  12 175.270 54.3962   4
   5   4  12 205.067 60.9810   1
  -5  -4 -12 183.308 30.5868   3
   5   4  13 216.712 63.9204   4
   5   4  13 165.546 53.2309   1
   5   4  14 9.34563 17.1386   4
   5   4  14 0.63692 9.60189   1
   5   4  15 91.6672 45.3734   1
   5   4  15 71.0354 39.8962   4
   5   4  16 48.4826 36.7470   1
   5   4  16 48.3693 28.6628   4
   5   4  17 9.22029 20.1042   4
   5   4  17 17.3574 17.1223   1
   5   4  18 3.15455 10.5895   4
   5   4  18 11.8415 22.3883   1
   5  -4  19 44.8677 26.5611   3
   5   4  19-40.7429 30.0914   4
   5   4  19 16.5884 18.8337   1
   5  -4  20 8.03120 24.0969   3
   5   4  20 0.62671 13.1838   1
   5   4  20 38.0307 41.7690   2
   5   4  20 35.3897 34.5379   4
   5   4  21 6.39406 19.1662   2
   5   4  21 3.93037 12.2606   1
   5   4  21 10.2158 24.1155   4
   5   4  22 31.6824 33.2568   1
   5   4  22-2.90263 8.50983   4
  -5  -5  25 10.3417 16.9197   3
  -5  -5  24-17.3209 14.1555   3
  -5  -5  23 19.5117 22.1419   3
  -5  -5  22 23.1215 18.4773   3
  -5  -5  21 42.7170 28.5697   3
  -5  -5  20 11.9805 21.7198   3
  -5  -5  19 28.4128 16.7811   3
  -5  -5  18 27.2120 27.8132   3
  -5  -5  17 47.2415 27.1373   3
  -5  -5  16-14.5091 18.1337   3
  -5  -5  15 51.4402 35.8006   3
  -5  -5  14-3.07586 3.74240   3
  -5  -5  13 39.6793 31.9131   3
   5   5 -12 84.0911 30.7648   2
  -5  -5  12 397.954 87.7434   3
   5   5 -11 5.89794 11.6419   2
  -5  -5  11-1.26356 10.7443   3
   5   5 -10 25.9511 16.8477   2
  -5  -5  10 91.2603 45.2008   3
  -5  -5   9-48.4769 29.0002   3
   5   5  -9 13.0308 10.3899   2
   5   5  -8 155.894 30.3269   2
  -5  -5   8 190.923 57.3701   3
  -5  -5   7 8.54738 16.8509   3
   5   5  -6 70.8473 27.7840   4
  -5  -5   6 58.2690 30.0371   3
   5  -5  -5 51.4083 11.6333   1
   5   5  -5 152.236 39.9207   4
  -5  -5   5 187.044 54.2145   3
   5   5  -4 154.038 42.5665   4
   5  -5  -4 63.9686 15.4871   1
  -5  -5   4 126.113 46.8154   3
   5   5  -3 12.7021 9.41486   4
  -5  -5   3-10.9714 21.0322   3
   5   5  -2 10.2491 11.2855   4
  -5  -5   2 5.58447 11.3254   3
   5   5  -1 106.415 40.4163   4
  -5  -5   1 95.7788 43.6028   3
  -5  -5   0-15.7065 17.2045   3
   5   5   0-4.14725 11.4197   4
  -5  -5  -1 421.508 79.2023   3
   5   5   1 388.091 70.9429   4
   5   5   2 56.4241 26.1563   4
  -5  -5  -2 101.766 37.7776   3
  -5  -5  -3 0.34741 6.06433   3
   5   5   3 11.1403 8.25872   4
  -5  -5  -4 15.6459 20.8613   3
   5   5   4-25.9817 21.5600   4
  -5  -5  -5 31.5180 22.5277   3
   5   5   5 29.0510 26.9469   4
  -5  -5  -6 48.1145 25.5183   3
   5   5   6 12.9319 12.3469   4
  -5  -5  -7 269.724 51.9154   3
   5   5   7 247.921 64.8551   4
   5   5   8 139.008 48.8608   4
  -5  -5  -8 135.077 37.2552   3
   5   5   9 100.537 43.6619   4
  -5  -5  -9 70.2222 25.7128   3
   5   5  10-28.2172 27.3373   4
  -5  -5 -10 7.01283 13.2530   3
  -5  -5 -11 129.258 30.2443   3
   5   5  11 212.408 66.3071   4
   5   5  12 33.1066 25.2839   4
   5   5  13 81.1586 49.3457   4
   5   5  14-1.42844 16.4457   4
   5   5  14 15.6631 20.9856   1
   5   5  15 16.3071 21.9213   1
   5   5  15 10.5157 26.8718   4
   5   5  16-12.8862 16.9954   1
   5   5  16 23.5804 26.9940   4
   5   5  17-6.76155 12.5761   1
   5   5  17 39.6020 31.4684   4
   5  -5  18 60.4675 40.0015   3
   5   5  18 30.6337 25.2601   1
   5   5  18-14.0434 18.7755   4
   5  -5  19-50.8440 37.0677   3
   5   5  19 56.5212 41.2322   1
   5   5  19 38.6392 33.5734   4
   5   5  20 23.2925 34.2515   1
   5  -5  20 6.55685 22.2086   3
  -5  -6  22 74.5222 47.0579   3
  -5  -6  21 23.4028 33.8350   3
  -5  -6  20 20.4943 22.0980   3
  -5  -6  19-1.98607 6.83516   3
  -5  -6  18 10.1721 11.7131   3
  -5  -6  17 56.5318 37.8814   3
  -5  -6  16 51.2472 39.5239   3
  -5  -6  15 287.479 88.4525   3
  -5  -6  14 14.7706 34.5085   3
  -5  -6  13 198.652 68.4586   3
  -5  -6  12 52.5703 36.9671   3
  -5  -6  11 54.0867 34.4821   3
  -5  -6  10 97.7353 50.3095   3
  -5  -6   9 28.2490 22.7056   3
  -5  -6   8 252.634 74.1130   3
  -5  -6   7 19.5500 16.3800   3
  -5  -6   6 213.691 66.4074   3
  -5  -6   5 39.4020 20.8185   3
  -5  -6   4 61.5954 30.8350   3
  -5  -6   3 75.7865 31.3140   3
  -5  -6   2 12.0399 9.27665   3
   5   6  -2 36.2430 28.5833   4
   5   6  -1 160.686 51.3887   4
  -5  -6   1 203.158 60.3727   3
  -5  -6   0 155.817 57.5208   3
   5   6   0 142.876 50.5339   4
  -5  -6  -1 87.7106 42.1848   3
   5   6   1 57.9899 30.8572   4
  -5  -6  -2 141.914 51.6193   3
   5   6   2 136.383 51.6219   4
  -5  -6  -3-3.58632 8.51040   3
   5   6   3 8.52820 13.2921   4
   5   6   4 53.0113 32.5861   4
  -5  -6  -4 25.9303 19.7463   3
  -5  -6  -5 106.573 37.2322   3
   5   6   5 158.799 58.0567   4
  -5  -6  -6 2.41835 18.0188   3
   5   6   6-5.82818 16.4940   4
  -5  -6  -7 17.7693 18.1799   3
   5   6   7 29.7255 22.6311   4
  -5  -6  -8 105.177 38.0061   3
   5   6   8 158.312 66.3859   4
  -5  -6  -9-2.83877 7.45068   3
   5   6   9-5.08976 15.0037   4
  -5  -6 -10 1.04106 8.23368   3
   5   6  10 47.8215 41.7120   4
   5   6  11-11.4656 14.1476   4
   5   6  12 0.54053 22.9091   4
   5   6  13 3.22358 15.6443   4
   5   6  14 14.8884 25.1180   4
   5   6  15 44.8668 33.0514   4
   5   6  16-3.72707 23.2395   4
   5  -6  17-62.3112 44.0707   3
   5  -6  18 13.1404 20.3243   3
   5  -6  19-25.2265 28.2822   3
  -5  -7  17-5.82188 24.8159   3
  -5  -7  16 85.2602 51.2927   3
  -5  -7  15 5.70577 13.3477   3
  -5  -7  14 4.28441 30.1757   3
  -5  -7  13 85.6447 46.1599   3
  -5  -7  12 28.3647 17.8511   3
  -5  -7  11 12.6714 18.8517   3
  -5  -7  10 17.6896 19.8929   3
  -5  -7   9 18.2224 24.6899   3
  -5  -7   8 56.0038 40.8365   3
  -5  -7   7 5.43743 11.8289   3
  -5  -7   6 32.6536 20.0692   3
  -5  -7   5 19.3170 21.6899   3
  -5  -7   4 170.728 59.5259   3
  -5  -7   3-14.3504 22.7492   3
  -5  -7   2-9.30670 15.4141   3
  -5  -7   1 154.600 60.2829   3
  -5  -7   0 7.49412 21.5233   3
  -5  -7  -1 55.2812 36.2479   3
  -5  -7  -2-23.7598 22.0519   3
  -5  -7  -3 12.1454 24.0957   3
  -5  -7  -4-7.67575 11.7045   3
  -5  -7  -5 19.7900 25.0614   3
  -5  -7  -6 20.0471 22.1583   3
  -5  -7  -7 9.16455 19.5005   3
  -5  -7  -8 9.55025 11.4770   3
  -5  -8  10 49.5154 36.3870   3
  -5  -8   9 25.2136 36.0371   3
  -5  -8   8-8.94249 15.7695   3
  -5  -8   7 33.4094 26.6674   3
  -5  -8   6-3.22082 4.48058   3
  -5  -8   5 35.5725 21.7909   3
  -5  -8   4 7.94524 11.6234   3
  -5  -8   3 89.5415 53.1276   3
  -5  -8   2 90.9422 44.4299   3
  -5  -8   1-1.52790 12.1281   3
  -5  -8   0 4.09482 10.0860   3
  -5  -8  -1-39.2227 30.7949   3
  -5  -8  -2 38.6353 29.0445   3
  -5  -8  -3-64.2497 37.3177   3
  -5  -8  -4 3.31448 8.26539   3
  -5  -8  -5 11.5028 7.03624   3
  -5  -8  -6 10.9078 19.7960   3
  -5  -9   1-16.3017 28.7753   3
  -5  -9   0 1.47194 6.43839   3
  -5  -9  -1-14.5823 19.6522   3
  -5  -9  -2-25.3166 21.6751   3
  -5  -9  -3 2.02645 6.97415   3
  -5  -9  -4-28.6351 25.5793   3
  -6   0  29-1.20895 17.1858   2
  -6   0  28-15.1736 16.4796   2
  -6   0  27-24.1544 20.3731   2
  -6   0  26 23.3787 25.0368   2
  -6   0  25 1.81988 12.2417   2
  -6   0  24 20.6092 17.4578   2
  -6   0  23 5.48006 12.2032   3
  -6   0  23-6.09407 9.24803   2
  -6   0  22 50.6739 26.1868   3
  -6   0  21 4.68191 12.2114   3
  -6   0  20 28.8624 18.1464   3
  -6   0  19-0.97579 14.4885   3
   6   0 -19-1.42309 3.49423   4
   6   0 -18 72.4061 25.2744   4
  -6   0  18 61.3995 23.1641   3
  -6   0  17-5.05892 15.7709   3
   6   0 -17 17.5203 14.3587   4
   6   0 -17 10.2253 8.29351   3
   6   0 -16 486.145 77.9460   3
  -6   0  16 578.740 75.0727   3
  -6   0  15 4.34760 6.03101   3
   6   0 -15 11.6051 12.3158   3
  -6   0  14 10.8572 12.8411   3
   6   0 -14 15.7159 11.5693   3
  -6   0  13-8.73442 4.91374   3
   6   0 -13-0.36418 7.87581   3
  -6   0  12 64.5405 27.7518   3
   6   0 -12 50.7362 23.3818   3
  -6   0  11-1.62203 2.80384   3
   6   0 -11 6.72438 6.20616   3
  -6   0  10 69.5660 23.7219   3
   6   0 -10 81.0655 27.2666   3
  -6   0   9-3.07799 2.99004   3
   6   0  -9 13.9095 8.89805   3
   6   0  -8 5921.06 266.207   3
  -6   0   8 5428.38 262.903   3
  -6   0   7 42.0983 26.5982   3
   6   0  -7 9.15693 12.9006   3
  -6   0   6 409.113 57.8845   3
   6   0  -6 444.847 56.9952   3
  -6   0   5 14.4821 12.7107   3
   6   0  -5 4.31975 4.24817   3
  -6   0   4 284.462 45.7874   3
  -6   0   4 341.206 46.8582   1
   6   0  -4 305.485 45.6041   3
  -6   0   3 14.7542 12.7988   3
   6   0  -3-0.90702 3.05331   3
  -6   0   3 1.23730 3.50898   1
  -6   0   2 2108.70 132.798   3
  -6   0   2 2099.68 125.115   1
   6   0  -2 2195.21 133.106   3
  -6   0   1 12.1911 11.0842   3
  -6   0   1-4.62123 3.98249   2
   6   0  -1 18.4840 14.6316   3
  -6   0   1 0.22009 2.38088   1
   6   0  -1-0.76594 9.54432   1
  -6   0   0 229.669 38.8382   3
  -6   0   0 216.446 37.9722   1
  -6   0   0 232.018 32.7961   2
   6   0   0 196.526 38.0966   1
   6   0   0 257.372 41.7965   3
  -6   0  -1 10.3099 10.8828   3
   6   0   1 9.81122 10.0749   3
  -6   0  -1 1.94821 2.45961   2
   6   0   1 1.28857 9.29613   1
  -6   0  -2 4052.58 187.698   2
   6   0   2 3826.18 210.783   1
  -6   0  -2 4162.95 198.823   3
   6   0   2 4734.34 212.785   3
  -6   0  -3 9.46989 15.0116   3
   6   0   3 16.7052 16.1239   1
   6   0   3 7.25583 14.2586   3
  -6   0  -3 4.45508 4.32965   2
  -6   0  -4 30.5709 15.3375   3
   6   0   4 32.1181 12.8403   3
  -6   0  -4 23.6989 9.07499   2
   6   0   4 20.0556 7.97234   1
   6   0   5 11.5501 12.5448   3
  -6   0  -5 1.70092 1.26577   2
   6   0   5-9.48166 15.8157   1
  -6   0  -5-5.93802 3.97266   3
   6   0   6 25.0477 14.2417   2
   6   0   6 12.9759 11.0732   3
   6   0   6 15.9471 8.64897   1
   6   0   7-1.66617 5.56287   2
   6   0   7 3.43717 4.78507   3
   6   0   7 3.17154 14.5245   1
   6   0   8 988.116 105.637   1
   6   0   8 1054.69 97.3261   2
   6   0   8 1365.33 99.4899   3
   6   0   9 7.39649 10.1316   2
   6   0   9 21.4276 15.0191   3
   6   0  10 31.5249 17.7489   2
   6   0  10 44.6597 17.5715   3
   6   0  11 4.44825 12.0582   2
   6   0  11 3.19454 10.6471   3
   6   0  12 95.0946 33.9904   2
   6   0  12 68.6531 21.9784   3
   6   0  13 3.67912 5.92360   2
   6   0  13 6.36924 7.73053   3
   6   0  14 61.8209 29.9720   2
   6   0  14 7.57098 6.68990   3
   6   0  15-8.91534 13.6071   2
   6   0  16 0.46018 8.79536   2
   6   0  17 1.41469 8.51202   2
   6   0  18 134.811 48.2475   2
   6   0  19-10.7126 12.9840   2
   6   0  20 14.3015 17.3076   4
   6   0  20-8.29241 8.33904   2
   6   0  21 51.1469 24.2333   2
   6   0  21 5.85582 20.8628   4
   6   0  22 30.4581 24.7652   2
   6   0  22 64.0419 33.4695   4
  -6   1  29 3.82064 10.1514   2
  -6  -1  29-23.7918 21.4170   2
  -6   1  28 22.6312 24.8468   2
  -6  -1  28 13.0131 19.8422   2
  -6   1  27 8.90221 12.9859   2
  -6  -1  27 19.1728 20.6009   2
  -6  -1  26 8.60996 14.4732   2
  -6  -1  25-4.54138 8.21646   2
  -6  -1  24 35.9303 20.7186   2
  -6  -1  24 34.8965 23.8905   3
  -6  -1  23 98.9922 37.0566   2
  -6  -1  23 62.4804 26.6776   3
  -6   1  22 2.54711 9.61971   3
  -6  -1  22 8.46831 8.30198   3
  -6  -1  22 0.71643 9.87925   2
  -6   1  21 11.1983 15.4298   3
  -6  -1  21 14.6099 14.5307   3
  -6  -1  21 6.31089 7.34212   2
  -6  -1  20 205.079 45.7274   3
  -6  -1  20 247.230 50.6406   2
  -6   1  20 292.099 51.0743   3
  -6   1  19 26.6479 19.9222   3
  -6  -1  19 12.4864 6.67404   3
  -6  -1  19 11.6287 9.31555   2
   6  -1 -19 12.8058 12.2253   3
  -6   1  18 66.1679 25.5208   3
   6   1 -18 38.5732 15.6849   4
  -6  -1  18 29.3752 16.0745   3
  -6  -1  18 28.1761 16.7942   2
   6  -1 -18 39.1811 22.8694   3
  -6   1  17 125.106 32.9088   3
  -6  -1  17 110.728 32.1632   3
  -6  -1  17 83.4038 27.5688   2
   6  -1 -17 82.6117 28.4697   3
   6   1 -17 111.041 25.1732   4
   6  -1 -17 111.164 34.1137   4
  -6   1  16 288.334 49.9928   3
  -6  -1  16 238.142 47.8284   3
  -6  -1  16 215.448 41.5527   2
   6   1 -16 285.782 40.8397   4
   6  -1 -16 215.353 45.6154   3
  -6  -1  15 410.601 61.7409   3
  -6  -1  15 367.755 52.2599   2
  -6   1  15 451.638 61.7126   3
   6  -1 -15 364.771 59.2901   3
  -6  -1  14 350.373 48.4357   2
  -6   1  14 389.803 57.7319   3
  -6  -1  14 332.131 55.0581   3
   6  -1 -14 398.316 57.7436   3
   6   1 -13 554.230 82.0121   3
  -6   1  13 473.668 63.8249   3
  -6  -1  13 380.861 58.3369   3
   6  -1 -13 471.778 64.0683   3
  -6   1  12 19.2676 16.7418   3
  -6  -1  12 12.0826 9.31204   3
   6  -1 -12 3.73390 7.84816   3
   6   1 -12 41.5450 26.9173   3
   6   1 -11 764.286 94.5923   3
  -6   1  11 542.647 68.2653   3
  -6  -1  11 484.058 64.8249   3
   6  -1 -11 668.722 72.1579   3
  -6   1  10 21.4157 12.8685   3
   6  -1 -10 16.4459 12.3166   3
  -6  -1  10 14.8910 12.2870   3
   6   1 -10 42.5783 21.3621   3
  -6   1   9 101.316 29.8565   3
   6  -1  -9 101.440 27.9502   3
  -6  -1   9 72.1275 27.5418   3
   6   1  -9 100.563 35.1692   3
  -6   1   8 54.4311 18.7139   3
   6  -1  -8 50.6974 18.5036   3
  -6  -1   8 71.5869 23.7358   3
   6   1  -8 72.7917 24.7820   3
  -6   1   7 62.1346 22.4447   3
   6   1  -7 78.8773 25.5235   3
   6  -1  -7 87.7675 24.7301   3
  -6  -1   7 46.7796 20.8036   3
  -6   1   6 3.77042 4.08833   3
  -6   1   6 1.84416 0.94131   1
   6  -1  -6-2.25169 10.5108   3
  -6  -1   6 2.82435 4.38743   3
   6   1  -6 8.35274 13.4894   3
  -6   1   5 16.1045 9.26382   3
   6  -1  -5 20.2759 11.8710   3
  -6  -1   5 6.53767 7.01206   3
  -6   1   5 18.9227 7.94684   1
   6   1  -5 26.1522 16.2102   3
   6   1  -4 627.416 70.4448   3
  -6   1   4 515.181 44.9322   1
  -6   1   4 602.464 66.5053   3
   6  -1  -4 616.866 69.6007   3
  -6  -1   4 522.651 63.4421   3
  -6   1   3 427.005 42.9328   1
  -6  -1   3 545.730 70.1172   1
  -6   1   3 477.002 60.9005   3
   6  -1  -3 611.045 69.6241   3
  -6  -1   3 527.106 62.5128   3
   6   1  -3 577.374 68.0349   3
  -6  -1   2 1040.92 93.3098   1
   6  -1  -2 936.018 76.0002   1
   6  -1  -2 1121.26 94.2757   3
  -6   1   2 916.847 85.3275   3
  -6  -1   2 912.083 84.5633   3
   6   1  -2 1032.61 90.7755   3
  -6   1   1 16.3877 13.3181   3
   6  -1  -1 9.75960 14.3778   3
  -6  -1   1 6.33322 9.45531   3
   6   1  -1 14.3491 13.3140   3
  -6  -1   1-1.15813 4.11775   1
   6  -1  -1 7.24947 3.88756   1
   6  -1   0 59.2368 23.1226   3
  -6  -1   0 58.1191 22.3531   1
  -6  -1   0 57.8985 20.9934   3
   6  -1   0 45.2848 16.1186   1
   6   1   0 57.0882 22.9560   3
  -6   1   0 66.2382 22.5968   3
  -6  -1  -1 2715.71 166.647   1
   6  -1   1 2337.31 145.387   1
   6   1   1 2727.23 182.782   1
  -6   1  -1 2956.81 163.738   3
   6  -1   1 3069.18 165.682   3
  -6  -1  -1 2899.62 160.589   3
   6   1   1 3133.42 167.962   3
  -6  -1  -2 234.084 43.6563   1
   6  -1   2 228.819 39.9410   3
  -6  -1  -2 224.782 38.1221   3
   6  -1   2 180.293 37.3319   1
   6   1   2 221.304 31.3087   2
  -6   1  -2 211.707 37.2268   2
   6   1   2 266.082 52.2543   1
   6   1   2 283.732 44.9068   3
  -6   1  -3 58.0229 21.6391   2
   6   1   3 40.0347 19.3668   1
   6  -1   3 48.8422 18.7452   3
  -6  -1  -3 31.3368 15.5273   3
   6  -1   3 29.8126 14.4585   1
   6   1   3 70.9795 23.5186   3
   6   1   3 48.5755 15.4063   2
   6   1   4 484.226 56.9482   3
   6   1   4 420.521 47.8173   2
  -6   1  -4 452.526 58.9110   2
   6   1   4 375.909 61.7528   1
   6  -1   4 482.634 58.5960   3
  -6  -1  -4 342.796 47.5103   3
  -6  -1  -5 12.8935 9.48862   3
   6  -1   5 17.4018 11.8940   3
   6   1   5 7.42659 9.57021   1
   6   1   5 24.6575 15.3624   3
  -6   1  -5 19.0369 13.5449   2
   6   1   5 8.98154 8.80323   2
   6   1   6 282.311 55.4636   1
  -6   1  -6 298.879 52.0962   2
   6   1   6 312.821 46.5190   2
  -6  -1  -6 239.745 38.3470   3
   6  -1   6 344.583 51.7370   3
   6   1   6 268.192 43.8738   3
  -6  -1  -7 33.5623 14.0876   3
   6   1   7 30.7244 13.2348   1
   6  -1   7 50.3442 19.2891   3
   6   1   7 32.6094 16.1888   3
  -6   1  -7 39.0263 19.0265   2
   6   1   7 42.5939 17.1109   2
   6  -1   8 77.7394 23.8980   3
   6   1   8 91.5637 23.8277   3
   6   1   8 55.9047 21.8374   2
   6   1   8 47.3096 23.5744   1
  -6  -1  -8 77.3531 22.1414   3
   6  -1   9 123.809 30.0361   3
   6   1   9 103.122 26.6207   3
   6   1   9 107.693 29.7309   2
   6   1   9 92.7999 30.3784   1
   6  -1  10 152.140 33.3092   3
   6   1  10 152.303 30.4814   3
   6   1  10 114.371 34.6203   1
   6   1  10 159.784 40.3730   2
   6  -1  11 255.245 48.2921   3
   6   1  11 346.031 67.5426   1
   6   1  11 277.623 54.1415   2
   6   1  11 263.641 40.7864   3
   6  -1  12 23.0941 11.9057   3
   6   1  12 13.1385 12.6051   3
   6   1  12 7.09295 11.6842   2
   6   1  12 15.2311 8.18464   1
   6   1  13 89.2308 33.2800   1
   6  -1  13 92.0205 28.2952   3
   6   1  13 12.5579 9.63740   3
   6   1  13 128.335 36.7155   2
   6  -1  14 29.5841 14.7246   3
   6   1  14-0.83979 7.11921   3
   6   1  14 54.0127 30.4099   1
   6   1  14 101.593 35.8665   2
   6   1  15-7.25065 13.2869   1
   6   1  15 7.24843 16.3530   2
   6   1  16 16.7554 20.5523   1
   6   1  16 48.8586 27.4804   2
   6   1  17 6.75776 10.8687   1
   6   1  17-1.26235 14.3216   2
   6   1  18 145.549 56.7122   1
   6   1  18 189.603 52.1813   4
   6   1  18 239.383 68.2453   2
   6   1  19 7.67239 4.36053   1
   6   1  19-16.6517 19.1207   4
   6   1  19 40.1863 24.4568   2
   6   1  20 16.1117 15.0978   4
   6   1  20 0.07782 19.9033   1
   6   1  20-17.1245 23.0245   2
   6   1  21-37.0102 27.3959   1
   6   1  21-2.39411 21.5939   2
   6   1  21 0.38761 17.3800   4
   6   1  22 17.7417 17.1309   2
   6   1  22-16.1330 18.5070   1
   6   1  22 7.57078 26.2462   4
   6   1  23 15.7245 26.7390   4
   6   1  24-29.2572 25.5292   4
  -6  -2  28 0.06976 18.4095   2
  -6  -2  27-46.8026 27.8303   2
  -6  -2  26-25.0028 19.7529   2
  -6  -2  25-16.9273 6.28353   2
  -6  -2  25 12.1391 17.0045   3
  -6  -2  24 44.9690 27.4633   2
  -6  -2  24 39.2420 21.3852   3
  -6  -2  23 7.96306 12.0900   3
  -6  -2  23-17.2853 13.8574   2
  -6  -2  22 8.36117 15.7021   3
  -6  -2  22 5.90591 6.45755   2
  -6  -2  21 12.8576 15.4371   3
  -6  -2  21-3.09934 7.92674   2
  -6  -2  20 33.3568 21.2538   3
  -6  -2  20 46.9780 22.9219   2
  -6  -2  19 21.6256 21.1419   3
  -6   2  19 16.6488 12.9429   3
  -6  -2  19 17.0613 9.79821   2
  -6  -2  18 350.820 58.9358   2
  -6  -2  18 319.090 61.1917   3
  -6   2  18 330.112 52.5319   3
   6  -2 -18 200.943 44.6930   3
  -6  -2  17 319.976 52.3561   2
  -6  -2  17 242.869 51.4614   3
   6  -2 -17 176.262 40.3157   3
  -6   2  17 329.197 53.6088   3
  -6  -2  16 892.496 85.5548   2
   6   2 -16 603.400 42.4291   4
  -6   2  16 912.267 89.0966   3
  -6  -2  16 763.327 92.1607   3
   6  -2 -16 666.604 79.9674   3
  -6  -2  15 401.916 56.2938   2
  -6   2  15 380.713 57.3027   3
   6  -2 -15 354.048 56.3493   3
  -6  -2  15 406.771 65.1059   3
   6  -2 -14 3.27275 6.52734   3
  -6  -2  14 32.1111 20.9135   3
  -6  -2  14 21.8142 11.0014   2
  -6   2  14 9.38585 6.62815   3
  -6  -2  13 347.597 43.9246   2
  -6  -2  13 284.519 53.3268   3
  -6   2  13 330.097 52.3311   3
   6  -2 -13 311.870 52.0828   3
  -6  -2  12 20.0598 10.2671   2
   6  -2 -12 10.5129 9.19695   3
  -6  -2  12 22.1307 12.8349   3
  -6   2  12 26.9853 18.5375   3
  -6  -2  11 394.513 39.6833   2
  -6   2  11 360.364 55.3338   3
   6  -2 -11 480.175 64.9982   3
  -6  -2  11 372.794 61.7774   3
   6  -2 -10-0.32970 4.06173   3
  -6  -2  10-6.63281 13.5420   3
  -6   2  10 12.3938 10.9456   3
   6  -2  -9 28.5477 22.3917   3
  -6  -2   9 17.0828 15.5586   3
  -6   2   9 14.1735 10.7105   3
   6  -2  -8 165.165 37.7053   3
  -6  -2   8 107.955 30.0770   3
   6   2  -8 141.156 39.3786   3
  -6   2   8 134.772 32.2064   3
   6  -2  -7 11.0636 12.6957   3
  -6  -2   7 1.32293 8.57881   3
   6   2  -7-0.08655 17.5335   3
  -6   2   7 12.8509 11.5559   3
   6   2  -6 458.152 71.5804   3
  -6   2   6 371.132 55.0451   3
   6  -2  -6 472.878 63.3270   3
  -6  -2   6 337.435 56.5563   3
   6  -2  -5 76.4012 24.5827   3
  -6  -2   5 69.9227 20.3059   3
   6   2  -5 140.943 40.7219   3
   6   2  -4 693.488 86.5582   3
   6  -2  -4 526.593 67.3682   3
  -6  -2   4 438.356 61.3005   3
   6  -2  -3-12.1457 8.01755   3
  -6  -2   3 15.0718 12.7348   3
   6   2  -3 29.8603 18.7894   3
   6   2  -2 1073.97 103.333   3
   6  -2  -2 741.248 56.7342   1
  -6  -2   2 952.694 100.304   1
   6  -2  -2 953.602 90.9854   3
  -6  -2   2 732.809 79.2104   3
   6  -2  -1 4.12891 4.09467   3
  -6  -2   1-2.31221 6.68009   1
  -6  -2   1-4.18783 6.19645   3
   6   2  -1 0.22041 5.93647   3
   6   2  -1-1.09512 2.39204   2
   6  -2  -1-2.37752 5.33724   1
   6  -2   0 160.016 36.6921   3
   6  -2   0 60.2506 17.4715   1
  -6  -2   0 77.8640 26.2185   3
   6   2   0 83.5229 15.2730   2
   6   2   0 146.592 37.6849   3
  -6  -2   0 114.920 34.5042   1
   6   2   1 600.689 71.8373   3
   6   2   1 386.833 36.9498   2
  -6  -2  -1 536.709 73.9627   1
   6  -2   1 538.851 67.2262   3
  -6  -2  -1 427.468 56.2929   3
   6  -2   2 65.1346 23.6196   3
  -6  -2  -2 68.2617 26.1288   1
   6   2   2 122.029 34.6933   3
  -6  -2  -2 57.4605 19.3380   3
   6   2   2 68.0953 17.3031   2
   6  -2   3 62.2849 22.2651   3
   6   2   3 75.9081 29.1029   1
  -6  -2  -3 41.6027 15.2415   3
   6   2   3 54.2451 15.0401   2
  -6  -2  -3 57.7399 27.4637   1
   6   2   3 55.1400 22.8121   3
   6  -2   4 139.583 35.4558   3
   6   2   4 115.518 35.3204   1
  -6   2  -4 85.2853 25.0452   2
  -6  -2  -4 96.7817 27.2607   3
   6   2   4 94.3927 22.5304   2
   6   2   4 124.835 32.3498   3
   6   2   5 320.302 50.0018   3
  -6  -2  -5 227.479 39.9311   3
   6   2   5 237.212 37.7846   2
   6   2   5 270.781 57.2279   1
   6  -2   5 279.285 48.6819   3
   6   2   6 427.730 58.3431   3
   6   2   6 380.844 68.6736   1
   6   2   6 436.202 56.0207   2
   6  -2   6 329.994 56.6840   3
  -6  -2  -6 282.691 45.2832   3
   6  -2   7 86.6529 29.3351   3
   6   2   7 178.449 36.6137   3
  -6  -2  -7 84.8246 22.8247   3
   6   2   7 101.934 27.2002   2
   6   2   7 98.2109 33.2750   1
   6  -2   8 210.129 42.0858   3
   6   2   8 299.114 47.1336   3
   6   2   8 242.124 44.7909   2
   6   2   8 227.487 53.1973   1
  -6  -2  -8 225.371 36.9184   3
   6   2   9 459.504 59.5607   3
   6   2   9 407.157 62.3820   2
   6   2   9 455.799 78.6441   1
  -6  -2  -9 355.405 45.1264   3
  -6  -2 -10 24.0431 11.2678   3
   6   2  10-0.43168 8.57696   1
   6   2  10 28.4756 17.3155   2
   6   2  10 24.8024 13.2377   3
   6   2  11 303.530 65.2663   1
   6   2  11 378.587 64.0275   2
  -6  -2 -11 487.878 49.2254   3
   6   2  11 93.5988 24.2019   3
   6   2  12 12.9576 18.9460   1
   6   2  12 6.60109 8.71484   3
   6   2  12 2.27896 10.9417   2
   6   2  13 63.7564 33.3816   1
   6   2  13 72.8802 31.2578   2
   6   2  14-7.59964 19.6820   1
   6   2  14 5.20760 15.5138   2
   6   2  15 42.8782 25.6309   4
   6   2  15 29.0774 23.2632   1
   6   2  15 64.9942 32.6021   2
   6   2  16-15.8110 4.59127   4
   6   2  16 17.3250 16.3370   2
   6   2  16-21.9391 21.6735   1
   6   2  17-16.0649 23.7185   4
   6   2  17 47.7569 38.2442   2
   6   2  17 0.07000 18.6728   1
   6   2  18 49.9575 30.1230   2
   6   2  18 26.1037 17.5961   4
   6   2  18 30.6852 27.7151   1
   6   2  19 16.7737 30.0606   2
   6   2  19 18.9554 18.0998   4
   6   2  19-6.51250 9.36330   1
   6   2  20 108.507 52.3418   2
   6   2  20 126.080 51.6049   4
   6   2  20 57.1443 36.0084   1
   6   2  21-19.0557 20.1845   4
   6   2  21-26.3463 23.3496   2
   6   2  21-35.5392 27.2302   1
   6   2  22 34.0879 27.4348   4
   6   2  22 35.5902 33.2181   2
   6   2  22-38.9084 29.1218   1
   6   2  23-2.00953 17.0447   4
   6   2  24-9.12291 12.4913   4
  -6  -3  25-9.26597 11.3450   3
  -6  -3  24-6.24858 6.76064   3
  -6  -3  23 21.2278 24.1512   3
  -6  -3  22 28.7553 20.5806   3
  -6  -3  21 67.7007 32.2020   3
  -6  -3  20 43.8302 26.5487   3
  -6  -3  19 5.50848 8.98302   3
  -6  -3  18 44.9981 29.8788   3
   6  -3 -17 23.8222 15.9320   3
  -6  -3  17 51.5497 28.5722   3
   6  -3 -16 31.4793 18.1703   3
  -6  -3  16 40.3109 24.8554   3
   6  -3 -15 658.983 82.3881   3
  -6  -3  15 923.142 105.088   3
  -6  -3  14 16.2527 11.5071   3
   6  -3 -14 7.21809 4.37540   3
  -6   3  14 8.07530 7.47609   1
   6  -3 -13 183.483 44.8813   3
  -6   3  13 214.732 24.7379   1
  -6  -3  13 222.214 51.4338   3
   6   3 -13 271.649 26.7620   4
  -6   3  12 222.063 21.4655   1
  -6  -3  12 314.791 62.1847   3
   6  -3 -12 361.867 66.4716   3
  -6  -3  11 322.424 59.6333   3
   6  -3 -11 291.879 55.0836   3
   6  -3 -10 1.11191 1.55259   3
  -6  -3  10 13.1001 13.5543   3
   6  -3  -9 36.3494 19.2584   3
  -6  -3   9 40.4695 23.4767   3
   6  -3  -8 40.8934 20.7795   3
  -6  -3   8 40.4982 21.7612   3
   6  -3  -7-4.46756 1.86210   3
  -6  -3   7-6.12367 6.99521   3
   6  -3  -6 72.0949 27.5832   3
  -6  -3   6 69.7079 26.1559   3
   6  -3  -5 34.2109 22.1480   3
  -6  -3   5 14.3683 10.7697   3
  -6  -3   4 40.7008 23.2833   3
   6  -3  -3 47.7598 9.81514   1
  -6  -3   3 63.1358 24.2516   3
   6   3  -3 102.649 33.6974   3
   6   3  -2 1528.22 131.563   3
   6  -3  -2 1042.84 63.6849   1
  -6  -3   2 1156.36 109.534   3
   6   3  -1 457.192 69.6780   3
  -6  -3   1 338.062 57.6566   3
  -6  -3   0 148.692 37.4852   3
   6   3   0 178.677 40.9753   3
  -6  -3  -1 33.3714 17.3888   3
   6   3   1 35.9881 18.6697   3
   6   3   2 1651.65 129.338   3
  -6  -3  -2 1228.06 109.681   3
  -6  -3  -3-3.67916 3.20318   3
   6   3   3 6.02697 14.1895   3
  -6  -3  -4 25.1339 13.5933   3
   6   3   4 92.4539 27.4331   3
   6   3   5 146.532 34.3407   3
   6   3   5 95.7781 37.4605   1
  -6  -3  -5 104.088 28.1705   3
   6   3   6 59.8638 20.6772   3
   6   3   6 59.8586 33.1480   1
  -6  -3  -6 38.2259 16.5326   3
   6   3   7 7.01246 8.18862   3
   6   3   7-12.1164 20.7262   1
  -6  -3  -7-1.50807 2.02849   3
   6   3   8 8.08581 2.60092   3
  -6  -3  -8 20.7418 11.0337   3
   6   3   8 35.2165 26.0048   1
   6   3   9 2.46201 7.15528   3
  -6  -3  -9-0.24313 6.20644   3
   6   3   9-9.58868 2.08727   1
   6   3  10 346.732 74.9508   1
   6   3  10 54.1824 23.5920   3
  -6  -3 -10 364.011 45.0520   3
   6   3  10 346.298 69.8913   4
  -6  -3 -11 12.5469 11.0490   3
   6   3  11 2.29895 13.8314   3
   6   3  11-2.31538 10.1673   4
   6   3  11 3.69598 8.85271   1
  -6  -3 -12 16.2448 9.16255   3
   6   3  12 8.43703 12.2738   4
   6   3  12-6.08011 10.3990   1
   6   3  13-11.2313 19.6060   2
   6   3  13-10.2175 9.70996   1
   6   3  13 26.7726 27.3380   4
   6   3  14 56.4622 23.7402   2
   6   3  14 36.2616 28.0234   1
   6   3  14 84.3461 37.6902   4
   6   3  15 7.21741 6.17275   4
   6   3  15 23.1717 20.1702   2
   6   3  15-48.2340 29.4097   1
   6   3  16 5.64331 8.13750   1
   6   3  16 12.2578 24.7645   2
   6   3  16 0.45316 19.5363   4
   6   3  17 16.6392 23.9208   1
   6   3  17 43.6482 29.1312   2
   6   3  17 23.3623 16.1688   4
   6   3  18-9.91520 14.2154   1
   6   3  18 9.54151 21.0242   2
   6   3  18 1.49364 17.0627   4
   6   3  19 2.03951 17.0624   1
   6   3  19 15.5689 9.06002   2
   6   3  19 23.9926 18.9510   4
   6   3  20 2.30725 10.1996   1
   6   3  20-29.1960 24.2049   2
   6   3  20-17.6774 25.1338   4
   6   3  21 19.0867 27.1460   1
   6   3  21 28.0554 29.2296   2
   6   3  21 4.58479 6.32537   4
   6   3  22 12.6002 6.26449   4
  -6  -4  26 24.9068 19.3166   3
  -6  -4  25 21.6179 6.40179   3
  -6  -4  24-26.7735 19.9106   3
  -6  -4  23 25.6613 21.2154   3
  -6  -4  22-9.15644 8.67961   3
  -6  -4  21 25.9594 18.7586   3
  -6  -4  20 4.46735 8.02701   3
  -6  -4  19 67.5102 31.3351   3
  -6  -4  18 49.7114 25.1618   3
  -6  -4  17 42.6693 23.3763   3
  -6  -4  16-6.13202 11.0535   3
  -6  -4  15 82.7429 37.1320   3
  -6  -4  14 55.6195 25.4267   3
  -6  -4  13 206.920 53.4673   3
  -6  -4  12 5.50060 14.2920   3
  -6  -4  11 585.900 91.8555   3
   6   4 -11 827.863 69.4453   4
   6   4 -10 15.9426 6.08397   4
  -6  -4  10 22.6232 18.7660   3
   6   4  -9 33.0248 11.9326   2
  -6  -4   9 36.4761 26.4257   3
   6   4  -9 46.9467 21.6074   4
   6   4  -8 2.21471 4.45592   2
   6   4  -8 6.23169 7.39046   4
  -6  -4   8-12.0977 12.5804   3
   6   4  -7 0.09445 4.55681   4
  -6  -4   7 8.16212 17.1371   3
   6   4  -7 9.59911 5.87546   2
   6   4  -6 103.247 29.5452   4
   6   4  -6 128.992 18.9523   2
  -6  -4   6 142.450 42.2223   3
   6   4  -5 52.5409 22.2479   4
  -6  -4   5 78.5412 30.7002   3
   6   4  -4 67.3680 26.9843   4
  -6  -4   4 96.8883 33.1925   3
  -6  -4   3 1148.40 120.607   3
   6   4  -3 793.977 91.5298   4
   6   4  -2 148.765 43.6108   4
  -6  -4   2 286.821 57.4837   3
  -6  -4   1 22.5266 15.6199   3
   6   4  -1-0.28724 9.96662   4
  -6  -4   0 16.8365 16.5533   3
   6   4   0-2.22823 9.31724   4
  -6  -4  -1 43.7695 21.7271   3
   6   4   1 8.27093 9.97612   4
   6   4   2 7.70022 11.4304   4
  -6  -4  -2 7.54531 0.93484   3
   6   4   3 66.1209 29.6331   4
   6   4   3 132.879 43.3543   3
  -6  -4  -3 110.654 35.0985   3
   6   4   4-10.7132 13.9456   4
   6   4   4 3.10602 16.6155   3
  -6  -4  -4 9.07028 2.77006   3
   6   4   5 202.304 51.2275   4
   6   4   5 224.256 50.3730   3
  -6  -4  -5 171.629 40.5501   3
   6   4   6 335.190 58.2151   3
  -6  -4  -6 235.167 46.1752   3
   6   4   6 319.416 65.0159   4
   6   4   7 4.05678 7.06547   3
   6   4   7-13.1007 11.3685   4
  -6  -4  -7 9.39242 6.62136   3
  -6  -4  -8 10.9641 7.06816   3
   6   4   8-22.2883 12.6304   4
  -6  -4  -9 254.481 44.1999   3
   6   4   9 251.411 66.6646   4
   6   4   9 327.357 79.9226   1
  -6  -4 -10 15.3969 11.8293   3
   6   4  10 27.9047 17.9696   1
   6   4  10 1.74452 11.8382   4
   6   4  11-33.1074 27.6407   4
  -6  -4 -11 5.28075 5.69272   3
   6   4  11 18.4949 23.9344   1
   6   4  12-7.25688 11.3266   4
   6   4  12 20.5835 28.6723   1
  -6  -4 -12-0.69465 1.19701   3
   6   4  13 51.1355 32.6042   4
   6   4  13 12.9580 13.6574   1
   6   4  14 57.9721 36.1554   1
   6   4  14 16.2522 7.98186   4
   6   4  15 74.9393 43.3799   1
   6   4  15 74.3455 44.6606   4
   6   4  16-16.1159 13.7407   1
   6   4  16 7.11325 11.4887   4
   6   4  17 2.39413 10.5329   1
   6   4  17-24.4797 26.9929   4
   6   4  17 4.02826 13.6675   2
   6   4  18 6.59422 17.8319   1
   6   4  18 8.17406 15.4272   2
   6   4  18-7.68179 12.6682   4
   6   4  19-1.28220 11.9117   1
   6   4  19-8.65055 21.1514   2
   6   4  19-7.15448 24.4404   4
   6   4  20 34.1035 32.2366   2
   6   4  20 2.84949 14.8664   4
   6   4  20-11.1699 16.2887   1
  -6  -5  25 9.11708 7.84355   3
  -6  -5  24 20.3242 20.9483   3
  -6  -5  23 22.1602 26.5661   3
  -6  -5  22 20.6875 16.3206   3
  -6  -5  21 17.9854 22.3972   3
  -6  -5  20 10.0527 20.8328   3
  -6  -5  19 2.13156 23.1836   3
  -6  -5  18 15.2549 20.1407   3
  -6  -5  17 11.4399 23.6805   3
  -6  -5  16 86.7638 39.5588   3
  -6  -5  15 45.8099 24.5245   3
  -6  -5  14 18.8268 23.3242   3
  -6  -5  13 74.8049 34.5318   3
  -6  -5  12 330.321 76.6250   3
  -6  -5  11 159.398 52.3618   3
   6   5 -10 5.67065 4.68083   2
  -6  -5  10 5.31002 13.6173   3
   6   5  -9 98.6329 23.3605   2
  -6  -5   9 232.712 66.3326   3
   6   5  -9 168.750 40.2294   4
  -6  -5   8-1.73949 16.4821   3
   6   5  -8 0.99896 4.20085   4
   6   5  -8-7.49266 5.96258   2
   6   5  -7 10.0636 8.13761   2
  -6  -5   7 32.9519 26.1114   3
   6   5  -7 28.6707 12.4141   4
  -6  -5   6-0.94847 5.89953   3
   6   5  -6 0.51330 1.50842   4
  -6  -5   5 16.3291 13.6902   3
   6   5  -5-7.90253 10.2278   4
  -6  -5   4-17.6336 22.9713   3
   6   5  -4 3.65906 9.70365   4
  -6  -5   3 111.215 43.7431   3
   6   5  -3 95.4788 35.4311   4
  -6  -5   2 326.553 68.2596   3
   6   5  -2 254.057 57.7750   4
  -6  -5   1 147.247 45.0813   3
   6   5  -1 150.961 44.6317   4
  -6  -5   0 260.386 60.2867   3
   6   5   0 271.777 64.9346   4
   6   5   1 264.565 63.3552   4
  -6  -5  -1 252.361 57.1443   3
   6   5   2 90.0922 41.3094   4
  -6  -5  -2 124.655 42.2286   3
  -6  -5  -3 962.293 112.720   3
   6   5   3 1092.61 135.962   4
  -6  -5  -4 64.0339 29.0123   3
   6   5   4 57.9518 39.9952   4
  -6  -5  -5 8.70218 1.07840   3
   6   5   5 21.3669 18.1896   4
   6   5   6 5.70096 18.8246   4
  -6  -5  -6-6.27847 16.2038   3
  -6  -5  -7 11.7047 13.1917   3
   6   5   7 39.4792 22.9839   4
   6   5   8 17.1803 21.7262   4
  -6  -5  -8 9.01504 10.7421   3
  -6  -5  -9 6.79323 12.8045   3
   6   5   9 7.13467 5.02875   4
  -6  -5 -10 124.890 32.7031   3
   6   5  10 173.003 61.6210   4
   6   5  11 44.2302 32.1828   4
  -6  -5 -11 2.96983 9.79850   3
   6   5  12 4.17328 11.9682   4
   6   5  13 73.3668 44.8370   4
   6   5  14 146.220 65.1833   1
   6   5  14 130.591 61.4095   4
   6   5  15 5.22178 19.8073   1
   6   5  15-0.91263 10.5766   4
   6   5  16 16.7913 19.7765   1
   6   5  16-14.2310 17.9545   4
   6   5  17 14.0038 9.33615   1
   6   5  17-30.0755 24.9654   4
   6   5  18-29.0040 27.4870   1
   6   5  18 56.4344 43.2348   4
   6  -5  19 31.5815 43.5327   3
   6   5  19-0.21364 15.0740   1
  -6  -6  21 52.0506 32.0355   3
  -6  -6  20 42.0551 34.5619   3
  -6  -6  19 43.6034 33.2580   3
  -6  -6  18 5.85133 19.1715   3
  -6  -6  17 20.4264 29.3904   3
  -6  -6  16 73.4891 46.0642   3
  -6  -6  15 25.9111 24.1577   3
  -6  -6  14 57.0060 38.6816   3
  -6  -6  13-28.3397 23.3776   3
  -6  -6  12 65.0711 41.6869   3
  -6  -6  11 56.5055 26.8483   3
  -6  -6  10 42.6763 30.1788   3
  -6  -6   9 69.5409 51.3563   3
  -6  -6   8 163.957 53.7508   3
  -6  -6   7 35.3495 31.9711   3
  -6  -6   6 89.9554 48.9489   3
  -6  -6   5 184.916 61.4969   3
   6   6  -5 182.125 54.3651   4
   6   6  -4 506.911 90.0134   4
  -6  -6   4 576.072 104.872   3
  -6  -6   3 42.4441 34.3685   3
   6   6  -3 62.0017 30.5348   4
  -6  -6   2 156.635 51.8269   3
   6   6  -2 200.715 58.8180   4
  -6  -6   1 15.3899 15.9208   3
   6   6  -1 4.08736 11.1041   4
  -6  -6   0 12.7191 16.4728   3
   6   6   0 0.06729 8.08447   4
  -6  -6  -1-0.12881 2.03575   3
   6   6   1-9.98737 13.0810   4
  -6  -6  -2 13.1577 13.5846   3
   6   6   2-13.4181 12.0591   4
  -6  -6  -3 0.59931 8.24009   3
   6   6   3 5.77809 13.9377   4
  -6  -6  -4 2.99016 11.5118   3
   6   6   4-0.07476 6.01217   4
   6   6   5 1.15479 8.25457   4
  -6  -6  -5 32.1694 19.6125   3
  -6  -6  -6 32.4860 25.2540   3
   6   6   6 30.5115 30.6101   4
  -6  -6  -7 20.3440 18.9311   3
   6   6   7 27.7992 26.6214   4
  -6  -6  -8 12.0127 9.68381   3
   6   6   8 2.20206 28.0189   4
  -6  -6  -9 2.30950 6.18493   3
   6   6   9-13.2580 10.0144   4
   6   6  10-17.2023 19.6876   4
   6   6  11 17.1599 20.5440   4
   6   6  12 22.7455 21.9044   4
   6   6  13-19.1269 15.6435   4
   6   6  14 29.1635 33.2408   4
   6   6  15 33.8210 35.4788   4
   6  -6  18 58.8069 38.2669   3
  -6  -7  16 19.7921 31.6813   3
  -6  -7  15 32.7808 38.6005   3
  -6  -7  14 37.0613 37.9184   3
  -6  -7  13-5.97662 12.1526   3
  -6  -7  12 51.4675 44.0047   3
  -6  -7  11 18.4014 26.0324   3
  -6  -7  10 7.86241 27.7528   3
  -6  -7   9 66.2070 42.0768   3
  -6  -7   8-4.43582 10.4292   3
  -6  -7   7 27.3222 12.5309   3
  -6  -7   6 30.7657 23.8618   3
  -6  -7   5 137.208 54.9868   3
  -6  -7   4 23.4609 22.1142   3
  -6  -7   3 184.320 62.7152   3
  -6  -7   2 37.7601 27.6091   3
  -6  -7   1 30.1233 26.2209   3
  -6  -7   0 22.7934 26.2208   3
  -6  -7  -1 1.82770 13.0510   3
   6   7   1 26.8852 24.1442   4
  -6  -7  -2 57.9267 33.5069   3
   6   7   2 34.9268 27.8950   4
  -6  -7  -3 9.06392 22.5716   3
   6   7   3 25.8406 15.4157   4
  -6  -7  -4 36.7886 30.0431   3
   6   7   4 28.1045 32.2831   4
  -6  -7  -5 2.52633 11.2437   3
   6   7   5-7.95427 3.72935   4
  -6  -7  -6 3.60739 10.2909   3
   6   7   6 22.2981 32.6180   4
  -6  -7  -7 5.49304 20.5869   3
   6   7   7 0.09417 26.4418   4
   6   7   8 22.2246 29.1606   4
   6   7   9 107.700 56.5381   4
   6   7  10 19.0467 14.7319   4
   6   7  11 13.7986 40.7188   4
  -6  -8   9-45.4484 24.6163   3
  -6  -8   8 7.91147 15.2382   3
  -6  -8   7 74.2788 53.2586   3
  -6  -8   6 90.3768 48.9479   3
  -6  -8   5 65.6297 54.2396   3
  -6  -8   4 17.2947 24.1745   3
  -6  -8   3-6.20332 16.8215   3
  -6  -8   2-24.1326 14.3303   3
  -6  -8   1-32.3862 27.7554   3
  -6  -8   0 0.09129 20.9140   3
  -6  -8  -1 16.2595 10.1412   3
  -6  -8  -2 5.05636 10.2957   3
  -6  -8  -3 14.5470 18.9027   3
  -6  -8  -4 6.94899 16.1906   3
  -6  -8  -5 18.4726 17.1732   3
  -6  -8  -6 4.88815 29.4473   3
  -6  -9   0-45.7919 24.1593   3
  -6  -9  -1 14.8504 19.1270   3
  -6  -9  -2-5.14564 11.0441   3
  -6  -9  -3-21.5898 22.2666   3
  -7   0  29 11.0686 22.9193   2
  -7   0  28 52.4145 30.0157   2
  -7   0  27-29.3829 22.1319   2
  -7   0  26 115.277 48.8948   2
  -7   0  25 0.12242 1.36514   2
  -7   0  24 44.0437 27.2406   3
  -7   0  24 4.18042 11.6812   2
  -7   0  23 15.6511 14.7092   3
  -7   0  22 13.5814 15.8455   3
  -7   0  21 16.7539 18.4457   3
  -7   0  20-4.51868 7.05721   3
  -7   0  19 11.0184 17.4719   3
   7   0 -19 5.95359 12.1715   4
   7   0 -18 849.670 94.1748   4
  -7   0  18 925.769 105.753   3
  -7   0  17-6.04732 4.68624   3
  -7   0  16 28.0729 19.2673   3
  -7   0  15 0.84487 7.23430   3
  -7   0  14 82.9709 28.3470   3
  -7   0  13 3.57861 8.54492   3
  -7   0  12 23.8558 11.7657   3
  -7   0  11-9.00047 14.3558   3
   7   0 -11 8.09258 12.4530   3
  -7   0  10 448.680 65.9987   3
   7   0 -10 451.375 68.5409   3
  -7   0   9-9.73429 9.73673   3
   7   0  -9 3.29860 7.27195   3
  -7   0   8 181.333 40.4884   3
   7   0  -8 181.880 40.8794   3
  -7   0   7 7.42840 10.9078   3
   7   0  -7-5.13587 7.36104   3
  -7   0   6 4399.10 232.103   3
   7   0  -6 4262.18 222.858   3
  -7   0   5 66.4422 41.2424   3
   7   0  -5 27.2746 18.2429   3
  -7   0   5 44.8067 23.1968   1
  -7   0   4 150.839 32.9373   3
   7   0  -4 129.497 30.0918   3
  -7   0   4 119.222 28.6302   1
  -7   0   3 17.9868 11.4071   3
  -7   0   3 1.51247 8.68051   1
   7   0  -3-5.36827 6.91552   3
  -7   0   2 991.105 84.9171   1
  -7   0   2 1068.76 96.3203   3
   7   0  -2 1218.10 100.615   3
  -7   0   1-1.37442 6.30999   2
  -7   0   1 10.5242 13.8381   3
  -7   0   1-0.46986 10.1342   1
   7   0  -1 2.30198 8.86777   3
  -7   0   0 1916.42 114.507   2
   7   0   0 1779.08 140.266   1
  -7   0   0 2070.90 137.181   3
   7   0   0 2096.90 138.358   3
  -7   0  -1 21.8207 18.9449   3
   7   0   1 6.76506 12.4685   1
   7   0   1 13.6245 17.1410   3
  -7   0  -1 2.36661 7.44077   2
  -7   0  -2 348.434 46.2965   2
  -7   0  -2 403.031 55.5230   3
   7   0   2 459.745 60.5304   3
   7   0   2 311.153 53.9268   1
  -7   0  -3 3.95948 5.19873   3
   7   0   3-0.59956 4.09438   3
   7   0   3-5.01356 13.9451   1
  -7   0  -3 0.50471 5.03407   2
  -7   0  -4 1086.08 93.6591   2
   7   0   4 825.796 94.4200   1
  -7   0  -4 970.601 89.9231   3
   7   0   4 1132.30 98.7836   3
   7   0   5 5.04822 4.95117   3
  -7   0  -5 15.7585 16.5981   2
  -7   0  -5 2.06426 1.36950   3
   7   0   5-0.35820 5.92453   1
   7   0   6 7.67717 5.47651   3
   7   0   6-2.70474 11.9401   1
   7   0   7-3.53478 13.1265   3
   7   0   7-2.22197 16.7321   1
   7   0   8 23.5302 14.5220   2
   7   0   8 24.5825 19.3504   3
   7   0   8-6.29340 17.4101   1
   7   0   9 14.8181 14.5493   2
   7   0   9-0.29939 6.42313   3
   7   0   9-2.27985 5.24598   1
   7   0  10 66.9503 25.1843   2
   7   0  10 101.227 27.3962   3
   7   0  10 28.9066 27.2511   1
   7   0  11 2.65730 7.72013   2
   7   0  11 5.69845 1.48845   3
   7   0  11-16.8517 14.8093   1
   7   0  12 171.043 45.9648   2
   7   0  12 140.334 46.6529   1
   7   0  12 104.873 30.6359   3
   7   0  13-8.27473 15.9540   2
   7   0  13-38.7765 23.6437   1
   7   0  13 3.27675 11.9438   3
   7   0  14 26.8362 14.8903   2
   7   0  15 12.4543 17.7581   2
   7   0  16 6.71994 13.1314   2
   7   0  17-32.5207 22.6847   2
   7   0  18 36.4475 22.8631   2
   7   0  19 37.5934 30.1691   2
   7   0  20-0.07611 27.2118   2
   7   0  21 52.2176 34.9157   2
   7   0  21-4.10874 11.6926   1
   7   0  21 3.80899 5.79757   4
   7   0  22-49.3569 31.0679   4
  -7   1  29-33.1020 25.9573   2
  -7   1  28 15.0697 17.1544   2
  -7  -1  28 7.53053 13.5609   2
  -7  -1  27 55.5033 36.5007   2
  -7  -1  26-1.04040 3.97959   2
  -7  -1  25 16.0389 17.9371   2
  -7  -1  24-6.97101 8.49277   3
  -7  -1  24 13.7037 10.5393   2
  -7   1  23 45.9849 21.3669   3
  -7  -1  23-2.92442 13.3545   3
  -7  -1  23 25.8025 18.8446   2
  -7   1  22 39.1878 20.4284   3
  -7  -1  22 25.5850 13.7890   3
  -7  -1  22 43.4639 22.0978   2
  -7   1  21 29.3339 23.9033   3
  -7  -1  21 23.2277 21.0180   3
  -7  -1  21 7.90445 14.0287   2
  -7   1  20 23.6553 16.9460   3
  -7  -1  20 4.63191 7.57364   3
  -7  -1  20 9.03386 11.8854   2
  -7   1  19-11.1927 6.98069   3
  -7  -1  19 17.1867 13.1813   3
  -7  -1  19-0.71039 5.10658   2
  -7   1  18 0.03972 6.10800   3
  -7  -1  18 10.5761 13.4892   3
  -7  -1  18 5.75184 4.98127   2
   7   1 -18 8.31320 10.4681   4
  -7  -1  17 778.460 83.5604   2
  -7   1  17 892.072 97.4198   3
  -7  -1  17 720.961 89.9844   3
  -7   1  16 22.2248 19.3855   3
  -7  -1  16 5.29019 12.5218   2
  -7  -1  16 20.7572 17.8468   3
  -7  -1  15 1035.56 88.4772   2
  -7   1  15 1119.31 109.928   3
  -7  -1  15 958.020 103.642   3
  -7   1  14 11.3967 13.4730   3
  -7  -1  14-0.56653 0.85445   3
  -7   1  13 1.96113 3.58091   3
  -7  -1  13 10.2563 16.5890   3
  -7   1  12 309.499 52.9899   3
  -7  -1  12 217.840 45.7361   3
   7  -1 -12 191.586 42.5591   3
  -7   1  11 11.7958 12.1984   3
  -7  -1  11 9.20040 5.34469   3
   7  -1 -11 12.1177 7.65755   3
  -7   1  10 277.791 52.2275   3
  -7  -1  10 264.390 50.5184   3
   7  -1 -10 217.213 45.0035   3
  -7   1   9 633.561 78.1013   3
  -7  -1   9 611.209 76.8163   3
   7  -1  -9 587.174 72.8942   3
  -7   1   8 9.20640 14.3298   3
  -7  -1   8 6.86549 11.6617   3
   7  -1  -8 0.26208 12.8649   3
   7   1  -8-1.36890 3.95048   3
   7   1  -7 956.931 98.8146   3
  -7   1   7 797.093 65.8325   1
  -7   1   7 823.376 86.1376   3
   7  -1  -7 836.541 88.1251   3
  -7  -1   7 762.417 85.5577   3
  -7   1   6 313.634 38.0015   1
  -7   1   6 437.412 66.1329   3
   7  -1  -6 407.118 60.4923   3
  -7  -1   6 399.051 61.9455   3
   7   1  -6 337.445 56.4593   3
  -7   1   5 2025.61 108.711   1
  -7  -1   5 1765.82 72.9664   2
  -7   1   5 2194.96 145.489   3
   7  -1  -5 2474.13 156.222   3
  -7  -1   5 2186.68 149.153   3
   7   1  -5 2471.65 158.159   3
  -7   1   4 170.178 45.1268   3
   7  -1  -4 39.3669 20.0445   3
  -7  -1   4 71.6414 30.8770   3
  -7  -1   4 9.83176 3.79910   2
   7   1  -4 24.5330 18.4977   3
  -7   1   4 9.49463 9.35534   1
  -7  -1   4 30.1592 17.8575   1
  -7   1   3 219.190 42.6331   3
   7  -1  -3 270.280 48.2135   3
  -7  -1   3 231.248 45.4445   3
  -7  -1   3 217.583 22.5911   2
  -7  -1   3 320.841 52.7186   1
   7   1  -3 276.153 49.6457   3
  -7  -1   2 299.657 50.3470   3
  -7  -1   2 342.552 54.4939   1
   7  -1  -2 276.565 44.5200   1
  -7   1   2 327.159 53.9307   3
   7  -1  -2 388.524 58.0576   3
   7   1  -2 331.055 54.0556   3
  -7   1   1 149.953 35.0444   3
   7  -1  -1 197.703 40.2211   3
  -7  -1   1 138.402 33.2096   3
  -7  -1   1 136.504 34.0696   1
   7  -1  -1 86.5700 25.2904   1
   7   1  -1 157.865 35.6498   3
   7  -1   0 0.83835 1.90301   3
  -7  -1   0 10.8089 11.8203   3
   7  -1   0-11.8057 11.4863   1
   7   1   0-1.83199 8.03046   3
  -7   1   0 4.11583 2.76100   3
  -7  -1   0 6.95316 7.63981   1
  -7  -1  -1 843.116 88.5913   1
   7  -1   1 723.590 78.6377   1
   7   1   1 693.774 92.3338   1
  -7   1  -1 811.946 83.7724   3
   7  -1   1 988.020 93.7787   3
   7   1   1 986.763 91.9080   3
  -7  -1  -1 848.525 84.9984   3
   7   1   2 157.208 44.9462   1
  -7   1  -2 186.782 35.5489   2
   7  -1   2 215.834 43.1578   3
  -7  -1  -2 178.587 39.6651   3
   7   1   2 189.145 39.2786   3
  -7  -1  -2 169.044 39.6930   1
   7  -1   2 139.449 34.0016   1
  -7  -1  -3 25.8207 16.9163   3
   7  -1   3 17.6480 12.6494   3
   7   1   3 19.6009 11.1753   2
   7   1   3 17.2616 15.5634   1
   7   1   3 17.2567 14.1512   3
   7  -1   3 5.78649 10.8747   1
  -7   1  -3 18.0377 11.8625   2
   7  -1   4 551.814 73.4390   1
  -7   1  -4 800.208 83.0519   2
   7   1   4 538.714 80.2630   1
   7   1   4 629.677 61.9783   2
  -7  -1  -4 620.090 69.3824   3
   7  -1   4 715.346 78.8637   3
   7   1   4 840.143 82.4414   3
   7   1   5 161.603 32.8290   2
  -7  -1  -5 157.291 33.7470   3
   7  -1   5 228.525 42.3833   3
   7   1   5 206.263 42.3448   3
   7  -1   5 190.982 40.9097   1
   7   1   5 172.860 44.3479   1
  -7   1  -5 237.900 46.1771   2
   7   1   6 13.0652 3.33410   2
  -7  -1  -6 2.33403 7.54482   3
   7  -1   6 6.72039 9.90469   3
   7   1   6 0.66558 9.24690   1
   7   1   6 15.1720 13.6138   3
  -7  -1  -7-6.76368 10.5644   3
   7  -1   7 4.47411 7.35066   3
   7   1   7 0.68242 17.1553   1
   7   1   7 10.3446 10.5205   3
   7   1   7 4.64195 2.26734   2
   7   1   8 37.4785 20.5423   1
   7  -1   8 67.1255 22.6264   3
   7   1   8 64.8853 25.2538   3
   7   1   8 54.5511 20.7648   2
  -7  -1  -8 67.2992 22.3998   3
   7   1   9 600.034 95.3876   1
   7   1   9 718.009 84.6154   2
   7  -1   9 609.728 74.7444   3
   7   1   9 787.655 78.1530   3
   7  -1  10 13.8199 12.1618   3
   7   1  10 25.9324 18.2289   3
   7   1  10 21.8646 11.3111   2
   7   1  10-1.49451 21.2181   1
   7  -1  11 119.008 31.3846   3
   7   1  11 84.1152 25.1069   3
   7   1  11 120.249 36.5213   2
   7   1  11 80.3781 31.4249   1
   7  -1  12 43.9319 24.9900   3
   7   1  12 36.4540 19.4067   3
   7   1  12 61.3283 26.5989   1
   7   1  12 109.632 37.5266   2
   7   1  13 26.6218 10.7830   1
   7   1  13 54.2902 26.6540   2
   7   1  14 47.2842 34.3520   1
   7   1  14 78.4031 31.9586   2
   7   1  15-7.05860 24.4430   1
   7   1  15 3.37678 3.67285   2
   7   1  16-33.4360 23.9439   1
   7   1  16 34.8365 22.8585   2
   7   1  17 19.8923 23.9375   2
   7   1  17-22.1586 15.5750   1
   7   1  18 35.9458 28.0913   1
   7   1  18 49.1623 32.9554   2
   7   1  19 31.7886 31.1055   1
   7   1  19 45.9896 29.1801   4
   7   1  19 62.4487 39.3950   2
   7   1  20 2.62175 25.6539   4
   7   1  20-25.6935 22.9776   1
   7   1  20 3.91107 12.3988   2
   7   1  21-8.75962 13.5474   2
   7   1  21 37.0572 36.8070   4
   7   1  21-41.4202 29.8160   1
   7   1  22-5.66168 8.25526   4
   7   1  23 60.0841 42.3250   4
  -7  -2  25 8.37319 13.5813   2
  -7  -2  25 47.4448 28.9749   3
  -7  -2  24 17.0336 15.0072   2
  -7  -2  24 27.6365 19.5473   3
  -7  -2  23 25.4174 15.2122   3
  -7  -2  23 28.1814 20.8189   2
  -7  -2  22 41.7411 24.2793   3
  -7  -2  22 38.8914 22.4776   2
  -7  -2  21-5.50738 7.41245   3
  -7   2  21-5.75619 11.7352   3
  -7  -2  21 20.3699 15.2969   2
  -7  -2  20 18.0958 18.7760   3
  -7  -2  20 32.3876 16.9233   2
  -7   2  20 47.6960 24.9672   3
  -7  -2  19 99.1983 36.4255   3
  -7  -2  19 139.136 36.8419   2
  -7   2  19 131.620 35.3266   3
  -7  -2  18 5.08398 5.63559   3
  -7  -2  18 5.38721 12.6826   2
  -7   2  18 21.3847 17.7980   3
  -7  -2  17 67.3728 28.1052   3
   7   2 -17 24.9543 10.6585   4
  -7  -2  17 84.1600 25.3869   2
  -7   2  17 81.0272 27.8053   3
  -7  -2  16 353.964 50.2878   2
  -7  -2  16 291.261 58.3658   3
  -7   2  16 388.116 62.9964   3
  -7  -2  15 73.5553 29.6544   3
  -7  -2  15 87.4510 22.8089   2
  -7   2  15 115.809 34.2682   3
  -7  -2  14 29.3768 20.5615   3
  -7   2  14 16.6451 12.1277   3
  -7  -2  14 27.2534 9.25068   2
  -7  -2  13 289.333 36.2563   2
  -7  -2  13 275.867 55.2537   3
  -7   2  13 361.644 58.6603   3
  -7  -2  12 655.595 52.0397   2
  -7   2  12 693.337 83.2685   3
  -7  -2  12 621.143 84.6907   3
  -7   2  11 458.153 66.2796   3
  -7  -2  11 410.022 66.2855   3
  -7  -2  10 119.495 35.3623   3
  -7   2  10 111.823 33.6097   3
  -7   2   9 1036.81 55.8239   1
  -7   2   9 1377.55 118.389   3
  -7  -2   9 1224.27 116.436   3
  -7   2   8 359.376 25.5776   1
  -7   2   8 510.776 69.2388   3
   7  -2  -8 469.517 70.0983   3
  -7  -2   8 414.174 65.3783   3
   7  -2  -7 15.2189 14.6035   3
  -7  -2   7 23.8079 18.6961   3
  -7   2   7 34.9104 21.4262   3
   7  -2  -6 52.1081 25.4196   3
  -7  -2   6 35.9498 18.1580   3
  -7   2   6 34.8434 15.3506   3
   7  -2  -5 89.3981 31.7966   3
  -7  -2   5 77.4868 27.6496   3
  -7   2   5 113.847 31.5188   3
  -7  -2   4 29.1812 21.7189   1
   7  -2  -4 30.7076 21.7364   3
  -7  -2   4 9.67407 16.1259   3
   7   2  -4 35.8636 26.5852   3
   7  -2  -3 39.3973 20.6161   3
  -7  -2   3 59.7234 23.4078   3
  -7  -2   3 73.5455 29.8234   1
   7   2  -3 61.1417 28.2458   3
  -7  -2   2 223.380 44.4178   3
   7  -2  -2 222.464 34.0375   1
  -7  -2   2 273.337 55.4073   1
   7   2  -2 307.966 58.2569   3
   7  -2  -1 22.9026 11.5669   1
  -7  -2   1 3.77619 5.04585   3
   7   2  -1 42.9926 17.6862   3
  -7  -2   1 32.3633 22.0930   1
   7   2   0 17.2965 8.00968   2
  -7  -2   0 15.3539 12.1813   3
  -7  -2   0 20.1940 12.8217   1
   7   2   0 16.1810 14.2575   3
   7  -2   0-0.16385 3.94687   1
   7  -2   1-13.5724 11.3501   1
  -7  -2  -1-4.25871 10.9121   3
   7   2   1 5.74886 9.81602   3
   7   2   1 5.18184 6.16702   2
   7   2   2 179.867 41.8529   3
   7  -2   2 82.1468 24.9538   1
  -7  -2  -2 78.0535 25.2258   3
   7   2   2 93.9461 20.2082   2
   7   2   3 467.403 66.1369   3
   7   2   3 293.832 39.2000   2
   7   2   3 369.239 74.8330   1
  -7  -2  -3 305.237 52.7350   3
   7   2   4 491.104 67.0498   3
   7   2   4 301.059 41.9119   2
   7   2   4 301.849 65.2452   1
  -7  -2  -4 350.466 54.9315   3
  -7  -2  -5 22.8824 12.6564   3
   7   2   5 25.3605 16.1419   3
   7   2   5 25.8829 14.2374   2
   7   2   5 16.5890 17.2339   1
  -7  -2  -6 214.784 38.9166   3
   7   2   6 174.969 52.4284   1
   7   2   6 182.802 36.6596   2
   7   2   6 271.827 48.8372   3
   7   2   7 34.7918 21.2482   1
  -7  -2  -7 40.4985 15.6426   3
   7   2   7 17.4813 13.3336   3
   7   2   7 29.2194 15.5766   2
  -7  -2  -8 81.3375 23.9431   3
   7   2   8 95.7703 27.7594   2
   7   2   8 109.320 30.4834   3
   7   2   8 88.6167 37.3848   1
  -7  -2  -9 47.4852 20.3025   3
   7   2   9 65.2790 34.3685   1
   7   2   9 39.7199 18.6256   2
   7   2   9 23.1163 13.7945   3
  -7  -2 -10 23.8716 13.2776   3
   7   2  10 41.8017 25.6850   1
   7   2  10 25.3341 18.9358   2
   7   2  10 4.34513 12.2751   3
   7   2  11 15.2891 11.1814   1
   7   2  11 15.1883 15.7337   2
   7   2  11 6.86381 6.82207   3
  -7  -2 -11 8.96915 9.04926   3
   7   2  12 0.68571 11.2200   2
   7   2  12-37.1470 24.4119   1
   7   2  13 367.782 85.2949   1
   7   2  13 320.499 65.9912   2
   7   2  14 7.63775 19.7937   1
   7   2  14 46.3366 28.7831   2
   7   2  15 15.9929 17.9768   1
   7   2  15 74.0645 36.7079   2
   7   2  16 58.7294 41.1392   1
   7   2  16 49.2685 27.8649   4
   7   2  16 51.9446 31.0026   2
   7   2  17 2.85760 12.4395   1
   7   2  17 29.7950 23.7195   4
   7   2  17 33.1798 23.3604   2
   7   2  18 3.97110 12.7668   1
   7   2  18 60.9260 31.8631   4
   7   2  18 53.7879 36.6501   2
   7   2  19-7.04135 9.51166   1
   7   2  19 25.8907 27.9790   4
   7   2  19-5.15437 18.8351   2
   7   2  20-29.2031 25.0507   1
   7   2  20 0.35156 17.2567   4
   7   2  20 21.0264 25.7793   2
   7   2  21 32.4356 28.7364   1
   7   2  21 5.47684 26.6746   4
   7   2  21-32.0270 26.5102   2
   7   2  22 65.1867 39.7003   4
   7   2  23 15.2055 2.27222   4
  -7  -3  26 5.87881 17.6705   3
  -7  -3  25 15.0566 8.94607   3
  -7  -3  24-4.79517 12.0119   3
  -7  -3  23 14.0238 19.5043   3
  -7  -3  22-1.22482 6.08315   3
  -7  -3  21 19.4941 16.9829   3
  -7  -3  20 9.20214 16.6650   3
  -7  -3  19 14.7523 2.83679   3
  -7  -3  18 119.464 41.9681   3
  -7  -3  17 77.9417 35.8633   3
  -7  -3  16 372.059 69.0897   3
  -7   3  15 79.9311 16.2202   1
  -7  -3  15 141.992 47.4444   3
   7   3 -15 125.601 16.7826   4
  -7  -3  14 249.995 53.9372   3
  -7   3  14 76.3072 12.7355   1
  -7  -3  13 67.5153 24.4013   3
  -7  -3  12 105.740 37.0582   3
  -7  -3  11 213.315 52.0699   3
  -7  -3  10 2.39336 12.3825   3
  -7  -3   9 3.31468 2.58360   3
  -7  -3   8 123.395 39.1303   3
  -7  -3   7 121.251 39.3981   3
  -7  -3   6 542.747 81.7772   3
  -7  -3   5 46.1266 27.6257   3
  -7  -3   4 348.875 63.5061   3
  -7  -3   3 48.4304 22.4307   3
   7  -3  -3 43.4130 11.1213   1
   7  -3  -2-0.21172 1.83338   1
  -7  -3   2 16.5230 18.0967   3
   7   3  -2 2.48654 2.82827   2
   7  -3  -1 535.991 51.7202   1
   7   3  -1 501.142 37.1316   2
  -7  -3   1 580.942 77.6189   3
   7   3   0 18.5880 10.3381   2
  -7  -3   0 10.9996 3.39030   3
   7   3   1 85.0827 17.8929   2
  -7  -3  -1 71.3452 26.7619   3
   7   3   1 121.537 35.0209   3
   7   3   2 30.0526 12.0252   2
  -7  -3  -2 24.6996 14.5165   3
   7   3   2 40.5730 21.6059   3
   7   3   3 150.625 29.6818   2
  -7  -3  -3 170.424 37.8041   3
   7   3   3 234.922 50.4271   3
   7   3   4 27.8279 14.5522   2
  -7  -3  -4 2.67490 7.65998   3
   7   3   4 18.0461 13.7300   3
   7   3   5 18.8153 14.6183   2
  -7  -3  -5 12.1653 8.49443   3
   7   3   5 11.2276 5.88650   3
   7   3   6 65.0056 34.6350   1
  -7  -3  -6 88.7424 26.6434   3
   7   3   6 82.6041 26.8180   2
   7   3   6 110.636 31.5148   3
  -7  -3  -7 25.7280 15.5093   3
   7   3   7 8.44108 5.21079   2
   7   3   7-13.2365 17.4174   1
   7   3   7 30.4874 13.8609   3
   7   3   8 15.9930 16.5680   1
  -7  -3  -8 41.1420 14.8453   3
   7   3   8 39.0203 24.4478   2
   7   3   8 24.0088 16.6498   3
   7   3   9 25.8424 16.6179   3
  -7  -3  -9 223.232 40.8438   3
   7   3   9 234.170 47.8450   2
   7   3   9 207.410 62.0614   1
   7   3  10 37.0020 21.6031   3
   7   3  10 266.901 69.8112   1
   7   3  10 310.906 59.9876   2
  -7  -3 -10 342.715 48.2755   3
  -7  -3 -11 79.2210 23.3270   3
   7   3  11 77.3093 40.6388   1
   7   3  11 57.9135 24.6952   2
   7   3  12 89.5942 43.3184   1
   7   3  12 66.7080 30.0290   2
   7   3  12 55.9709 27.6070   4
  -7  -3 -12 99.3746 24.0564   3
   7   3  13 7.85041 22.9152   4
   7   3  13 12.7901 16.6071   2
   7   3  13 39.5376 29.7277   1
   7   3  14-4.00343 9.33156   2
   7   3  14 7.90635 12.9243   4
   7   3  14 4.59919 2.65918   1
   7   3  15 58.9008 34.3617   2
   7   3  15 108.919 49.3196   4
   7   3  15 90.3727 50.7906   1
   7   3  16-14.4005 15.4692   4
   7   3  16 4.63637 13.7398   2
   7   3  16 13.0703 27.2985   1
   7   3  17 3.98679 2.99239   1
   7   3  17 1.17529 12.6684   2
   7   3  17 4.34158 22.8233   4
   7   3  18 18.2002 21.6792   4
   7   3  18 24.3733 32.2158   1
   7   3  18 6.14728 23.7966   2
   7   3  19 41.3488 34.9641   1
   7   3  19 23.2125 29.6967   2
   7   3  19 29.9992 31.4788   4
   7   3  20-15.9074 19.4148   1
   7   3  20 20.2446 20.3562   2
   7   3  20 20.9141 13.7881   4
   7   3  21 3.77216 16.2956   2
   7   3  21 69.6916 53.6584   4
  -7  -4  26 12.7286 21.5755   3
  -7  -4  25 21.4500 24.4147   3
  -7  -4  24 0.47805 14.5696   3
  -7  -4  23 11.7012 18.2802   3
  -7  -4  22-12.5601 14.9674   3
  -7  -4  21 24.7152 28.7751   3
  -7  -4  20 70.6418 35.7684   3
  -7  -4  19-0.80219 6.45528   3
  -7  -4  18 48.3471 30.4287   3
  -7  -4  17 128.925 43.9236   3
  -7  -4  16 31.4750 20.4696   3
  -7  -4  15 33.6275 28.3781   3
  -7  -4  14 329.692 69.4221   3
   7   4 -13 1087.34 76.4416   4
  -7  -4  13 873.192 115.948   3
  -7  -4  12 111.840 41.5131   3
   7   4 -12 79.9786 20.9078   4
   7   4 -11 18.3135 12.0193   4
  -7  -4  11 35.1724 27.9275   3
  -7  -4  10 662.452 97.6892   3
   7   4 -10 621.205 69.4972   4
   7   4  -9 312.751 51.8348   4
  -7  -4   9 316.869 68.7503   3
   7   4  -8 114.217 30.2569   4
  -7  -4   8 114.047 41.6711   3
  -7  -4   7 165.002 47.7367   3
  -7  -4   6 18.4911 20.4761   3
   7   4  -5 137.537 15.3886   2
  -7  -4   5 221.544 55.0298   3
  -7  -4   4 114.908 37.6810   3
   7  -4  -3 503.696 35.6029   1
  -7  -4   3 728.981 95.0852   3
  -7  -4   2 70.8915 29.2762   3
  -7  -4   1 280.481 58.9060   3
  -7  -4   0 103.965 34.9460   3
  -7  -4  -1 651.957 88.5458   3
  -7  -4  -2 22.3137 19.6819   3
  -7  -4  -3 194.337 48.0208   3
  -7  -4  -4 6.04867 8.54738   3
   7   4   4 40.4906 25.4582   4
  -7  -4  -5 159.887 39.9508   3
   7   4   5 191.861 53.7349   4
  -7  -4  -6 112.548 31.8778   3
   7   4   6 144.739 50.2513   4
   7   4   7-2.08099 9.60713   4
   7   4   7 10.9531 10.9491   3
  -7  -4  -7 9.86185 11.8474   3
   7   4   8 11.6752 6.74281   3
  -7  -4  -8 98.2439 30.4291   3
   7   4   8 153.783 50.1774   4
   7   4   9 5.71573 24.9115   1
  -7  -4  -9 5.47100 4.36624   3
   7   4   9-4.68302 19.2822   4
   7   4  10 34.8136 33.8213   1
  -7  -4 -10 7.24386 2.22428   3
   7   4  10 9.06070 12.2389   4
   7   4  11 37.0932 23.9404   1
  -7  -4 -11 90.8386 25.3869   3
   7   4  11 36.6745 28.8286   4
   7   4  12-22.2665 21.3728   1
   7   4  12 41.7950 36.7968   4
   7   4  13 201.555 72.7631   1
   7   4  13 149.756 58.8472   4
   7   4  14 7.14521 8.83126   2
   7   4  14 24.5221 26.2738   4
   7   4  14 40.4238 32.4863   1
   7   4  15 12.7777 27.1295   1
   7   4  15 20.2084 27.1955   2
   7   4  15 4.62913 17.4265   4
   7   4  16 17.0855 19.6657   2
   7   4  16 15.4403 23.0983   1
   7   4  16 18.0811 23.6881   4
   7   4  17 9.28690 30.2104   1
   7   4  17-10.5849 2.96514   2
   7   4  17-6.53702 11.3458   4
   7   4  18-47.5302 33.7650   1
   7   4  18 67.4575 36.7990   2
   7   4  18 11.0125 17.8934   4
   7   4  19 54.5168 36.8774   1
   7   4  19 43.5592 50.0204   2
   7   4  19 13.8543 8.87858   4
   7   4  20 24.9381 34.8334   2
  -7  -5  24 17.6243 17.9261   3
  -7  -5  23 12.2477 13.6489   3
  -7  -5  22-10.1554 19.6049   3
  -7  -5  21-23.9096 20.9917   3
  -7  -5  20-1.23961 3.98377   3
  -7  -5  19 15.3811 19.4157   3
  -7  -5  18 45.6205 34.8527   3
  -7  -5  17 33.4028 29.6795   3
  -7  -5  16 90.7001 47.7866   3
  -7  -5  15 30.1528 27.1628   3
  -7  -5  14 167.512 55.0806   3
  -7  -5  13 59.0994 34.7506   3
  -7  -5  12 124.906 48.4801   3
  -7  -5  11 100.210 41.3797   3
   7   5 -11 123.872 34.3907   4
  -7  -5  10 144.184 51.9443   3
   7   5 -10 152.777 39.3201   4
   7   5  -9 440.637 67.3479   4
  -7  -5   9 431.442 86.5158   3
  -7  -5   8 214.266 59.3433   3
   7   5  -8 188.715 43.7289   4
  -7  -5   7 39.4501 26.7917   3
   7   5  -7 28.2740 21.5221   4
   7   5  -7 8.43527 6.05784   2
   7   5  -6-11.9070 6.26354   2
   7   5  -6-16.9413 16.0138   4
  -7  -5   6 13.9671 16.8817   3
   7   5  -5 17.5664 14.3762   4
  -7  -5   5 5.87835 18.6724   3
  -7  -5   4 147.682 45.8518   3
   7   5  -4 136.922 40.4974   4
  -7  -5   3 73.0619 33.3536   3
   7   5  -3 44.8343 27.6624   4
  -7  -5   2 243.099 60.8832   3
   7   5  -2 255.906 61.0390   4
  -7  -5   1 14.3689 24.1212   3
   7   5  -1-9.88812 11.8221   4
  -7  -5   0 157.276 45.3232   3
   7   5   0 141.182 47.1164   4
  -7  -5  -1 152.892 46.2153   3
   7   5   1 176.108 55.2546   4
  -7  -5  -2 95.3299 39.9574   3
   7   5   2 109.372 43.1434   4
  -7  -5  -3 227.393 57.4282   3
   7   5   3 345.326 77.6975   4
  -7  -5  -4 13.2423 20.5247   3
   7   5   4-34.4901 24.1095   4
  -7  -5  -5 89.6964 35.5236   3
   7   5   5 89.4650 41.8379   4
  -7  -5  -6-11.3644 11.2931   3
   7   5   6-3.52429 18.1263   4
  -7  -5  -7 26.2194 11.9720   3
   7   5   7 19.6111 26.1633   4
  -7  -5  -8 224.384 47.8025   3
   7   5   8 243.684 70.8067   4
  -7  -5  -9 24.6065 13.5484   3
   7   5   9 61.2219 38.3945   4
  -7  -5 -10-2.01407 6.90604   3
   7   5  10 9.43409 16.7506   4
   7   5  11-30.2470 25.6588   4
   7   5  12 158.080 67.9578   4
   7   5  13 11.5240 25.2268   4
   7   5  14-9.34310 26.7088   4
   7   5  15 37.3173 41.3545   1
   7   5  15-6.30972 24.5453   4
   7   5  16 48.1299 44.4265   1
   7   5  16 8.77189 25.8966   4
   7   5  17 16.9105 17.6321   2
   7   5  17 45.0784 45.1789   1
   7   5  18-30.7096 12.5962   2
  -7  -6  20 29.8878 31.4368   3
  -7  -6  19 17.9738 28.2084   3
  -7  -6  18 16.3288 5.41087   3
  -7  -6  17 46.3978 31.9271   3
  -7  -6  16-4.05920 17.4962   3
  -7  -6  15 0.50949 32.6932   3
  -7  -6  14 187.097 64.5204   3
  -7  -6  13 16.5481 30.1664   3
  -7  -6  12 21.4480 26.8714   3
  -7  -6  11 43.3868 27.7692   3
  -7  -6  10 193.125 61.4279   3
  -7  -6   9 29.8810 22.9354   3
  -7  -6   8-10.4444 11.5476   3
   7   6  -8 37.1771 22.4946   4
  -7  -6   7 59.1937 37.1694   3
   7   6  -7 60.0724 31.4767   4
  -7  -6   6 121.011 51.4924   3
   7   6  -6 96.8005 39.6992   4
  -7  -6   5 17.3430 17.4185   3
   7   6  -5 7.30759 4.82751   4
  -7  -6   4 259.695 67.0163   3
   7   6  -4 257.787 65.7740   4
  -7  -6   3 24.7469 24.7472   3
   7   6  -3 5.74124 14.7975   4
  -7  -6   2 20.8269 21.5507   3
   7   6  -2 30.8434 24.4036   4
  -7  -6   1-32.5749 26.8508   3
   7   6  -1-41.9890 26.5300   4
  -7  -6   0-6.91660 12.0958   3
   7   6   0 6.59045 10.6636   4
  -7  -6  -1 1.14809 8.99704   3
   7   6   1 0.42959 14.9374   4
   7   6   2-4.43131 20.7385   4
  -7  -6  -2-7.69200 11.7139   3
  -7  -6  -3 3.45507 7.45678   3
   7   6   3-2.95904 7.47258   4
  -7  -6  -4 77.1737 34.8165   3
   7   6   4 57.0969 38.5860   4
  -7  -6  -5 103.803 42.0394   3
   7   6   5 131.254 54.5758   4
  -7  -6  -6 90.0886 36.3508   3
   7   6   6 160.610 59.3976   4
  -7  -6  -7 4.49242 7.64106   3
   7   6   7 6.10767 27.6040   4
  -7  -6  -8 16.2314 14.0296   3
   7   6   8-20.3046 31.2059   4
   7   6   9 12.9095 2.52746   4
   7   6  10 8.02080 2.98495   4
   7   6  11 18.7541 32.6457   4
   7   6  12 8.55709 26.9913   4
   7   6  13 29.5849 35.0999   4
  -7  -7  14-26.4622 9.38195   3
  -7  -7  13-15.5715 35.2402   3
  -7  -7  12 5.91249 25.0246   3
  -7  -7  11-28.3098 27.7869   3
  -7  -7  10-21.7520 25.5409   3
  -7  -7   9 68.2694 40.0598   3
  -7  -7   8 32.7289 25.8537   3
  -7  -7   7 48.1635 35.4020   3
  -7  -7   6-20.8142 30.1278   3
  -7  -7   5-15.6380 27.9486   3
  -7  -7   4-10.1842 14.7261   3
  -7  -7   3 81.9067 40.8488   3
   7   7  -3 63.1691 36.7128   4
  -7  -7   2 89.5407 41.0971   3
   7   7  -2 53.6441 39.3072   4
  -7  -7   1 40.7186 30.6330   3
   7   7  -1 25.4881 25.5216   4
  -7  -7   0 12.6596 15.6382   3
   7   7   0-6.91936 18.5155   4
  -7  -7  -1 123.188 49.2258   3
   7   7   1 58.4014 43.9781   4
  -7  -7  -2 5.98650 13.8421   3
   7   7   2 10.7063 23.6980   4
  -7  -7  -3-0.06877 19.0360   3
   7   7   3 18.6308 29.3949   4
  -7  -7  -4-2.14169 7.46385   3
   7   7   4 10.3173 26.7484   4
  -7  -7  -5 30.0719 20.7376   3
   7   7   5 24.0913 37.4888   4
  -7  -7  -6 15.8646 21.8267   3
   7   7   6 29.1797 42.5781   4
  -7  -7  -7 3.96194 16.3710   3
   7   7   7 38.3601 31.1184   4
   7   7   8 31.4343 38.5187   4
   7   7   9 0.21104 16.1342   4
   7   7  10 11.1629 23.3123   4
  -7  -8   8-48.8196 36.0417   3
  -7  -8   7-28.3565 29.9619   3
  -7  -8   6-7.43497 12.4043   3
  -7  -8   5 27.6621 35.1190   3
  -7  -8   4-14.9255 19.0970   3
  -7  -8   3 75.7317 47.2085   3
  -7  -8   2 9.30530 22.2365   3
  -7  -8   1 3.56005 8.99086   3
  -7  -8   0 40.2537 34.9271   3
  -7  -8  -1-5.20801 10.6044   3
  -7  -8  -2 12.1697 8.37833   3
  -7  -8  -3-13.5297 20.0461   3
  -7  -8  -4 38.6988 34.2518   3
  -7  -8  -5 16.1631 17.7388   3
  -8   0  28 0.54532 5.48147   2
  -8   0  27 10.6727 19.2100   2
  -8   0  26 7.07943 11.3963   2
  -8   0  25 7.24336 10.9614   2
  -8   0  24 25.1872 21.4761   3
  -8   0  24 27.7344 28.1375   2
  -8   0  23-5.71232 9.35161   3
  -8   0  22 16.6365 17.8355   3
  -8   0  21 10.2663 12.8316   3
  -8   0  20 139.686 42.4153   3
  -8   0  19 7.46511 17.7493   3
  -8   0  18 548.116 82.9757   3
  -8   0  17 28.8765 21.7716   3
  -8   0  16 525.988 79.3002   3
  -8   0  15-9.85666 4.06852   3
  -8   0  14 818.658 99.3814   3
  -8   0  13-3.36639 6.80711   3
  -8   0  12 782.236 94.7335   3
  -8   0  11 7.49599 16.4859   3
  -8   0  10 12.8107 12.9376   3
  -8   0   9 3.57016 6.57523   3
  -8   0   8 165.976 39.9110   3
  -8   0   7 5.33375 14.8037   3
  -8   0   7 19.4607 15.2670   1
  -8   0   6 1381.76 110.382   1
  -8   0   6 1200.35 113.763   3
  -8   0   5 191.325 58.4783   3
  -8   0   5 28.1009 20.3298   1
  -8   0   4 468.035 59.2265   1
  -8   0   4 515.158 70.3866   3
  -8   0   3 42.6302 21.0346   1
  -8   0   3 149.802 40.4262   3
  -8   0   2 2905.51 169.594   1
  -8   0   2 2691.12 139.592   2
  -8   0   2 2931.69 183.421   3
   8   0  -2 3477.25 196.736   3
  -8   0   1 135.246 40.6746   3
  -8   0   1 388.843 75.5086   1
   8   0  -1 261.647 80.3337   3
  -8   0   1 97.7806 26.6301   2
   8   0   0 12.1267 12.4521   1
  -8   0   0-4.15746 14.7132   3
   8   0   0 24.2878 16.2526   3
  -8   0   0 23.7161 11.3892   2
  -8   0  -1-2.94728 4.87613   3
   8   0   1 7.09410 7.13111   3
   8   0   1 6.81582 8.85512   1
  -8   0  -1 13.7655 12.6591   2
  -8   0  -2 75.5606 26.4482   3
   8   0   2 73.5738 29.5767   1
   8   0   2 104.238 31.6311   3
  -8   0  -2 93.2854 24.4194   2
  -8   0  -3 26.8392 15.5461   3
   8   0   3-14.4996 12.5882   1
   8   0   3-0.10205 5.36538   3
  -8   0  -3-1.54595 7.02430   2
  -8   0  -4 37.9921 17.2749   3
   8   0   4 66.3687 25.7270   3
   8   0   4 36.3704 20.7823   1
  -8   0  -4 50.2823 21.1975   2
   8   0   5-2.20247 15.8336   1
   8   0   5 0.54911 10.5513   3
  -8   0  -5 9.95882 10.4778   2
  -8   0  -5 4.00431 6.02438   3
   8   0   6 184.009 46.8668   1
   8   0   6 237.283 49.6592   3
  -8   0  -6 234.449 45.7686   3
   8   0   7 18.9665 17.1286   3
   8   0   7-7.73940 9.74758   1
   8   0   8-1.02674 10.4395   3
   8   0   8-19.3778 15.7193   1
   8   0   9 2.60083 5.73710   3
   8   0   9-14.6996 13.9038   1
   8   0  10 33.2352 20.6397   3
   8   0  10 41.9848 25.3831   1
   8   0  11-11.2134 9.65001   3
   8   0  11 5.55864 10.1529   1
   8   0  12 178.645 55.0191   1
   8   0  13-6.10232 11.6156   2
   8   0  13-48.8453 27.8942   1
   8   0  14 48.6401 28.9071   2
   8   0  14-11.3349 7.20745   1
   8   0  15 2.13444 15.9449   2
   8   0  15-3.71201 12.9754   1
   8   0  16 3.29970 11.2747   2
   8   0  16-8.19095 21.9745   1
   8   0  17 7.55241 18.6120   2
   8   0  17-8.32319 17.2000   1
   8   0  18 82.7221 36.9089   2
   8   0  18 9.16751 16.7381   1
   8   0  19 36.7211 25.3941   2
   8   0  19 4.57641 5.60308   1
   8   0  20 76.0458 43.8937   2
   8   0  20 24.3119 27.9693   1
   8   0  22 73.0204 36.2178   4
  -8   1  29-1.93787 6.23858   2
  -8   1  28 25.4813 22.0998   2
  -8  -1  26-12.2468 13.3643   2
  -8  -1  25 34.9114 29.4879   3
  -8  -1  25 27.4441 17.8628   2
  -8  -1  24 28.7610 16.0002   3
  -8  -1  24 1.00300 3.55904   2
  -8   1  23 27.3516 21.6526   3
  -8  -1  23 26.3551 20.0192   3
  -8  -1  23 35.9797 24.6454   2
  -8   1  22 65.8330 29.8109   3
  -8  -1  22 7.55728 10.7676   3
  -8  -1  22 36.1837 20.6430   2
  -8   1  21 9.00770 13.4632   3
  -8  -1  21 8.39372 9.70410   3
  -8  -1  21 0.20406 8.70829   2
  -8   1  20 104.439 35.7843   3
  -8  -1  20 61.8787 28.9660   3
  -8  -1  20 61.7382 24.5865   2
  -8   1  19 60.4853 28.4312   3
  -8  -1  19 59.4567 25.7270   3
  -8  -1  19 53.0784 20.7913   2
  -8   1  18 35.5561 24.9235   3
  -8  -1  18 11.0312 8.90903   3
  -8  -1  18 13.3965 15.4666   2
  -8   1  17 4.34409 7.00368   3
  -8  -1  17 24.6746 22.3826   3
  -8  -1  17 16.6392 10.5767   2
  -8   1  16 22.1782 17.7773   3
  -8  -1  16-2.14603 6.12126   3
  -8  -1  16 15.3899 9.35986   2
  -8   1  15 281.738 56.2326   3
  -8  -1  15 238.512 52.8869   3
  -8   1  14 227.067 49.5447   3
  -8  -1  14 184.964 45.0369   3
  -8   1  13 60.2415 28.8930   3
  -8  -1  13 56.6107 25.6352   3
  -8   1  12 191.351 44.6675   3
  -8  -1  12 207.554 46.1871   3
  -8   1  11-0.88148 4.09559   3
  -8  -1  11-3.83789 6.17454   3
  -8   1  10 19.2793 14.9000   3
  -8  -1  10 3.05209 9.34124   3
  -8  -1   9 372.777 61.2908   3
  -8   1   9 370.976 61.1457   3
  -8   1   8 194.119 44.7709   3
  -8  -1   8 154.350 41.0028   3
  -8   1   8 146.476 29.2512   1
  -8   1   7 379.473 45.7147   1
  -8   1   7 496.522 70.3666   3
  -8  -1   7 464.010 70.8128   3
  -8   1   6 139.312 41.3638   3
  -8   1   6 34.2892 14.5741   1
  -8  -1   6 78.3751 32.4433   3
  -8  -1   6 53.7358 25.0349   1
  -8  -1   6 29.4486 6.68210   2
  -8   1   5 11.3365 20.8552   3
  -8  -1   5 19.7221 16.7983   3
  -8  -1   5 32.3738 20.3604   1
  -8  -1   5 4.45259 3.25809   2
  -8   1   5 22.3223 12.2274   1
  -8   1   4 52.0584 20.4851   3
  -8   1   4 47.2606 16.7502   1
  -8  -1   4 76.9761 23.9842   3
  -8  -1   4 77.0834 26.9731   1
  -8  -1   4 40.4955 9.30578   2
  -8   1   3 283.854 53.1179   3
  -8  -1   3 279.167 52.0616   3
  -8  -1   3 254.378 50.3750   1
  -8   1   2 102.605 32.2508   3
  -8  -1   2 67.5402 25.1853   3
  -8  -1   2 56.0643 32.0671   1
  -8   1   1 11.0849 2.40384   3
  -8  -1   1-7.16827 3.38489   1
   8  -1  -1 24.7017 16.7786   1
  -8  -1   1-2.97672 5.37627   3
   8   1  -1 4.79618 13.5689   3
   8  -1   0 142.388 34.9665   1
  -8  -1   0 165.350 40.1499   3
   8   1   0 180.139 43.4467   3
  -8  -1   0 138.471 35.5173   1
  -8   1   0 175.917 40.0221   3
  -8  -1  -1 719.546 87.5459   1
   8  -1   1 599.880 78.1074   1
  -8   1  -1 805.352 78.4403   2
   8   1   1 607.642 92.5906   1
  -8   1  -1 849.766 91.0037   3
  -8  -1  -1 789.894 86.8540   3
   8   1   1 1105.21 104.595   3
   8  -1   2 345.533 58.0393   1
  -8   1  -2 446.570 59.2342   2
   8   1   2 317.197 65.5765   1
  -8   1  -2 431.158 64.7314   3
  -8  -1  -2 360.059 58.5239   3
   8   1   2 488.546 69.4787   3
   8  -1   3 124.881 35.7181   1
  -8  -1  -3 136.275 35.5035   3
   8   1   3 205.368 44.7787   3
   8   1   3 170.593 46.6037   1
  -8   1  -3 195.495 42.1647   2
  -8  -1  -4 12.2589 10.3996   3
   8   1   4 15.1492 22.2742   1
   8   1   4 23.9259 22.0554   3
  -8   1  -4 25.4348 16.0886   2
   8  -1   4 8.05664 12.0454   1
  -8  -1  -5 8.27390 2.55825   3
   8   1   5 29.5173 11.5874   2
   8   1   5 23.9083 22.2444   3
   8  -1   5 4.37096 5.20985   1
   8   1   5 28.8039 22.4181   1
  -8  -1  -6 5.15355 12.0682   3
   8   1   6 2.79876 10.1765   2
   8   1   6-2.23193 9.03721   3
   8  -1   6-9.86923 12.0826   1
   8   1   6 2.36867 10.7725   1
  -8  -1  -7 100.520 29.0812   3
   8   1   7 112.528 31.2709   2
   8   1   7 146.267 45.5496   1
   8   1   7 131.018 35.6790   3
   8  -1   7 85.1167 28.4854   1
   8   1   8 7.56928 7.47049   2
   8   1   8-33.3818 21.7849   1
   8   1   8-9.21787 7.54464   3
   8  -1   8-8.19965 16.8408   1
  -8  -1  -8 9.15107 7.93534   3
   8   1   9 77.9759 26.7532   2
   8   1   9 110.666 42.7412   1
   8  -1   9 66.5040 30.0843   1
   8   1   9 96.0523 29.3618   3
   8   1  10 15.6223 15.6383   2
   8   1  10 4.73474 14.1711   1
   8   1  10 11.9881 14.2042   3
   8   1  11 11.8995 13.6735   2
   8   1  11-17.0693 14.8568   1
   8   1  11 4.18600 7.87921   3
   8   1  12-12.1865 20.2558   1
   8   1  12 2.90278 12.9117   2
   8   1  13 19.6372 14.4896   2
   8   1  13-11.2308 24.1971   1
   8   1  14 8.82122 15.6025   2
   8   1  14-6.12179 20.3812   1
   8   1  15 7.15976 11.2378   2
   8   1  15 1.57597 20.8929   1
   8   1  16 1.77496 15.0626   2
   8   1  16-10.5214 18.8657   1
   8   1  17 4.33885 9.86406   2
   8   1  17 24.7709 25.4768   1
   8   1  18 0.07193 21.4669   2
   8   1  18-25.6459 22.7548   1
   8   1  19-13.8775 16.2678   2
   8   1  19 11.0767 19.2320   1
   8   1  20 25.8633 22.5446   2
   8   1  20 3.96061 8.29940   4
   8   1  20-34.0008 27.2927   1
   8   1  21-11.6420 21.1428   4
   8   1  22-68.2135 40.1381   4
  -8  -2  25-3.34089 15.5498   3
  -8  -2  24-18.9353 16.2278   3
  -8  -2  23 4.63058 7.30802   2
  -8  -2  23 18.0432 20.2415   3
  -8  -2  22-5.79748 6.79255   3
  -8   2  22 18.1180 14.4561   3
  -8  -2  22-9.19631 9.91431   2
  -8  -2  21-7.98800 10.0540   3
  -8   2  21 29.2450 20.2316   3
  -8  -2  21-16.3949 12.7229   2
  -8  -2  20 29.1738 23.0675   3
  -8  -2  20 37.5796 19.2904   2
  -8   2  20 51.5281 28.8093   3
  -8  -2  19 9.03033 2.58728   3
  -8  -2  19 5.29667 2.17196   2
  -8   2  19 39.5553 19.9935   3
  -8  -2  18 23.6084 22.2731   3
  -8  -2  18 12.8029 9.02297   2
  -8   2  18 6.33234 6.02087   3
  -8  -2  17 108.466 40.2503   3
  -8  -2  17 193.958 36.4200   2
  -8   2  17 198.969 48.8991   3
  -8  -2  16 9.47652 10.5747   3
  -8  -2  16 14.9256 13.1139   2
  -8   2  16 17.9595 13.8224   3
  -8  -2  15 18.0282 9.47878   2
  -8  -2  15-2.47740 10.0330   3
  -8   2  15 14.6722 16.0995   3
  -8   2  14 20.6769 17.0219   3
  -8  -2  14 12.9882 5.05767   2
  -8  -2  14 24.0994 16.4990   3
  -8   2  13 147.682 41.2263   3
  -8  -2  13 140.976 39.6365   3
  -8  -2  13 175.024 25.1838   2
  -8  -2  12-7.10415 3.85695   3
  -8   2  12-8.46304 3.16091   3
  -8  -2  11 109.332 36.6419   3
  -8   2  11 90.3655 19.0086   1
  -8   2  11 75.9251 27.0351   3
  -8   2  10 144.659 20.3853   1
  -8  -2  10 189.779 46.4368   3
  -8   2  10 196.897 46.3242   3
  -8  -2   9 33.4954 20.8108   3
  -8   2   9 12.5157 6.04794   1
  -8   2   9 33.6936 22.6279   3
  -8  -2   8-7.47749 12.6850   3
  -8   2   8 18.1841 15.0479   3
  -8  -2   7 297.517 55.9355   3
  -8   2   7 317.251 56.1396   3
  -8  -2   6 195.098 46.0716   3
  -8   2   6 258.744 57.3348   3
  -8   2   5 417.607 70.5515   3
  -8  -2   5 335.412 62.7272   3
  -8  -2   4 376.353 63.6247   3
  -8  -2   3 44.8670 25.6491   3
  -8  -2   2 25.6622 20.1183   3
   8  -2  -2 33.1597 13.4888   1
  -8  -2   1 41.4165 21.4046   3
   8  -2  -1 37.2969 15.2832   1
   8  -2   0 435.084 58.9414   1
  -8  -2   0 493.200 69.5866   3
   8  -2   1 404.098 58.1636   1
  -8  -2  -1 457.863 67.9711   3
   8   2   2 1.74616 2.74055   2
   8   2   2 18.1908 22.3942   3
  -8  -2  -2 4.32954 15.9707   3
   8  -2   2-17.4402 11.8691   1
   8   2   3 16.6024 10.4209   2
  -8  -2  -3 16.2641 15.8123   3
   8  -2   3 36.0455 20.5184   1
   8   2   3 28.1048 21.9002   3
   8   2   3 24.1329 27.7622   1
  -8  -2  -4 91.2544 27.0236   3
   8  -2   4 77.7201 29.0488   1
   8   2   4 128.962 52.7072   1
   8   2   4 148.708 42.4850   3
   8   2   4 115.297 26.2621   2
  -8  -2  -5 19.1245 13.8854   3
   8   2   5 25.1523 15.6771   1
   8   2   5 11.5225 12.7546   3
   8   2   5 6.52902 9.83164   2
  -8  -2  -6 49.5091 21.7639   3
   8   2   6 87.8570 30.0247   3
   8   2   6 54.1888 29.4834   1
   8   2   6 56.2535 20.0303   2
  -8  -2  -7 181.674 38.7022   3
   8   2   7 164.146 52.2773   1
   8   2   7 245.296 48.4246   3
   8   2   7 191.750 42.1708   2
  -8  -2  -8 56.0561 21.1405   3
   8   2   8 36.0637 18.1905   1
   8   2   8 73.6194 29.8964   3
   8   2   8 65.0854 25.0628   2
  -8  -2  -9 13.3697 13.0636   3
   8   2   9 4.33741 11.4985   3
   8   2   9 20.2289 14.0980   2
   8   2   9-13.1487 14.4497   1
   8   2  10 14.6335 11.7817   1
   8   2  10 11.4047 9.64816   3
   8   2  10 27.4859 14.0715   2
  -8  -2 -10 7.77028 4.05822   3
   8   2  11 78.5871 40.4330   1
   8   2  11 74.6213 34.3067   2
  -8  -2 -11 87.4452 24.0324   3
   8   2  12 111.161 48.4460   1
   8   2  12 185.454 48.9773   2
   8   2  13 12.6771 15.5611   1
   8   2  13 22.6083 21.4142   2
   8   2  14 25.6408 22.0952   1
   8   2  14 1.78404 11.3397   2
   8   2  15-4.97519 9.89063   1
   8   2  15 20.3089 22.8751   2
   8   2  16-3.93988 12.0772   1
   8   2  16 18.9628 14.8944   2
   8   2  17 10.9063 27.8808   1
   8   2  17 55.8516 29.1735   4
   8   2  17 9.38290 15.9888   2
   8   2  18 5.36323 25.0794   1
   8   2  18 68.4975 37.0390   4
   8   2  18-9.48097 13.4378   2
   8   2  19-17.4650 22.9376   1
   8   2  19-11.1609 15.6809   4
   8   2  19 10.2850 14.2772   2
   8   2  20-42.1362 35.5387   4
   8   2  20 11.1993 18.2307   2
   8   2  21 5.28280 20.5564   4
  -8  -3  26-2.71092 6.44571   3
  -8  -3  25 5.79415 9.32762   3
  -8  -3  24 9.38424 19.5595   3
  -8  -3  23 23.4010 21.5519   3
  -8  -3  22 11.9389 10.1751   3
  -8  -3  21-2.95218 10.7817   3
  -8  -3  20 3.31469 9.86668   3
  -8  -3  19 92.5945 36.6204   3
  -8  -3  18 242.136 58.7449   3
  -8  -3  17 17.4544 14.2033   3
  -8  -3  16 37.5244 24.1337   3
  -8  -3  15 10.3123 13.6310   3
  -8  -3  14-0.88547 10.4229   3
  -8  -3  13 14.3776 12.3943   3
  -8  -3  12 79.0901 31.1917   3
  -8  -3  11 12.5585 12.1784   3
  -8  -3  10 264.139 55.6329   3
  -8  -3   9 179.294 47.6972   3
  -8  -3   8 66.4604 29.3771   3
  -8  -3   7 3.61801 9.76054   3
  -8  -3   6 300.603 61.3549   3
  -8  -3   5 146.464 43.6198   3
  -8  -3   4 2.42941 11.7874   3
  -8  -3   3 244.942 51.5949   3
  -8  -3   2 96.3217 31.0870   3
   8  -3  -2 76.7522 20.0416   1
   8  -3  -1 161.618 30.4613   1
   8   3  -1 146.206 18.7643   2
  -8  -3   1 123.986 37.9488   3
  -8  -3   0 101.729 31.2175   3
   8  -3   0 101.030 25.2601   1
   8   3   0 110.339 18.5888   2
  -8  -3  -1 56.8114 23.4011   3
   8  -3   1 40.6009 17.5880   1
   8   3   1 57.1094 15.8132   2
  -8  -3  -2 24.4360 12.2871   3
   8   3   2 24.7598 11.0086   2
  -8  -3  -3-2.78171 10.4681   3
   8   3   3 1.56950 10.7484   2
   8   3   4 451.306 53.5746   2
  -8  -3  -4 421.808 65.4994   3
  -8  -3  -5 278.376 54.0430   3
   8   3   5 312.331 46.4705   2
  -8  -3  -6 12.2461 10.0511   3
   8   3   6 20.0380 10.9009   2
   8   3   6 13.2155 24.1087   1
   8   3   6 27.1089 19.4232   3
  -8  -3  -7 33.9060 18.0186   3
   8   3   7 21.0244 21.2767   1
   8   3   7 60.1676 24.3226   2
   8   3   7 39.9483 19.3514   3
  -8  -3  -8 189.254 40.6654   3
   8   3   8 238.574 46.4233   2
   8   3   8 167.260 58.6092   1
   8   3   8 48.7285 26.0958   3
   8   3   9-4.41076 9.93524   1
  -8  -3  -9 5.54610 9.72216   3
   8   3   9 5.80962 6.55305   2
  -8  -3 -10 153.038 36.7650   3
   8   3  10 176.362 46.5755   2
   8   3  10 134.233 52.9203   1
  -8  -3 -11 35.3027 17.9292   3
   8   3  11 28.3766 26.1959   1
   8   3  11 31.9217 18.9464   2
   8   3  12-5.47808 26.9271   1
   8   3  12 12.6918 14.9489   2
  -8  -3 -12 3.69204 10.3253   3
   8   3  13 0.08006 17.2194   1
   8   3  13-4.24991 19.0371   4
   8   3  13 1.67568 1.90619   2
   8   3  14 52.6789 37.4214   1
   8   3  14 61.8363 39.7118   4
   8   3  14 88.0992 39.0942   2
   8   3  15 31.9252 35.2580   4
   8   3  15 74.0943 37.0577   2
   8   3  15 23.1939 24.3412   1
   8   3  16 19.0923 29.1217   4
   8   3  16-0.80709 12.5522   2
   8   3  16 11.3692 21.1260   1
   8   3  17 16.2131 25.9086   4
   8   3  17 33.6873 24.6221   2
   8   3  17 30.6230 29.7813   1
   8   3  18 105.741 61.8905   4
   8   3  18 29.7106 29.8765   1
   8   3  18 251.420 70.0325   2
   8   3  19-46.6614 34.1629   4
   8   3  19 42.7859 35.5940   2
   8   3  20 13.7302 32.9134   2
  -8  -4  26 7.10888 11.1573   3
  -8  -4  25 5.47726 21.8416   3
  -8  -4  24 6.38710 7.82109   3
  -8  -4  23 16.1805 20.9202   3
  -8  -4  22 30.5317 25.6725   3
  -8  -4  21 27.0924 18.9390   3
  -8  -4  20 97.6944 41.5848   3
  -8  -4  19 6.27196 17.8469   3
  -8  -4  18 22.3753 23.5081   3
  -8  -4  17 33.1316 20.4570   3
  -8  -4  16 27.6870 30.6171   3
  -8  -4  15 32.4137 26.0398   3
  -8  -4  14 28.0308 20.3681   3
   8   4 -14-0.21007 5.46577   4
  -8  -4  13 17.2452 15.6539   3
   8   4 -13 28.7969 16.8735   4
  -8  -4  12 59.0876 32.2751   3
   8   4 -12 22.7081 15.3491   4
  -8  -4  11 289.284 66.2941   3
  -8  -4  10 65.5604 31.9285   3
  -8  -4   9 23.5991 18.2595   3
  -8  -4   8 130.987 46.6147   3
  -8  -4   7 50.8061 26.0892   3
  -8  -4   6-0.27574 6.27156   3
  -8  -4   5 302.940 63.5088   3
  -8  -4   4-14.4699 12.7123   3
   8  -4  -3 41.0027 11.0433   1
  -8  -4   3 83.5105 33.9791   3
   8   4  -3 11.5677 4.47409   2
   8   4  -2 221.461 24.0127   2
   8  -4  -2 361.832 38.7618   1
  -8  -4   2 304.480 64.2904   3
   8   4  -1 175.452 27.5182   2
  -8  -4   1 151.447 44.2798   3
   8  -4  -1 137.728 26.8562   1
  -8  -4   0 100.625 34.5904   3
  -8  -4  -1 47.1145 24.7613   3
  -8  -4  -2 10.6774 5.11167   3
  -8  -4  -3 164.808 45.6891   3
  -8  -4  -4 20.1041 14.1086   3
  -8  -4  -5 9.63619 11.1969   3
  -8  -4  -6 34.9005 21.8394   3
   8   4   7-10.0029 19.0766   4
  -8  -4  -7 12.5819 11.3619   3
   8   4   7-3.61789 7.71189   2
  -8  -4  -8 16.0371 15.1133   3
   8   4   8-4.84244 11.9092   2
   8   4   8 2.40183 2.23280   4
  -8  -4  -9 78.7102 26.1277   3
   8   4   9 88.9512 32.0438   2
   8   4   9 60.9718 45.6047   4
  -8  -4 -10 5.68751 9.56042   3
   8   4  10-23.9471 17.9609   2
   8   4  10-2.84261 15.6515   4
   8   4  10-12.8618 20.2768   1
   8   4  11 12.5937 11.0803   1
   8   4  11-2.50244 9.23680   2
   8   4  11-13.9838 7.33012   4
   8   4  12 7.26173 14.2037   1
   8   4  12 6.59962 2.37440   2
   8   4  12-13.3467 4.50119   4
   8   4  13 4.60199 16.7355   2
   8   4  13-13.5722 29.5436   1
   8   4  13-42.9951 29.1665   4
   8   4  14 19.5037 25.6469   1
   8   4  14 27.4650 22.6081   2
   8   4  14 47.4026 39.9771   4
   8   4  15 23.3340 29.3406   1
   8   4  15 16.3360 8.73778   2
   8   4  15 21.6697 13.2218   4
   8   4  16 22.7925 17.1649   2
   8   4  16 16.9609 33.5655   4
   8   4  16 0.09970 24.1067   1
   8   4  17 16.1604 17.4751   2
   8   4  17-28.8005 22.4217   1
   8   4  18-3.62207 8.51593   2
   8   4  19 29.4998 26.2786   2
  -8  -5  23 34.8318 31.7989   3
  -8  -5  22 43.7716 32.2628   3
  -8  -5  21-5.24020 11.1704   3
  -8  -5  20 39.7186 29.8138   3
  -8  -5  19 19.6373 3.60279   3
  -8  -5  18 32.2561 26.0529   3
  -8  -5  17 10.9830 13.7253   3
  -8  -5  16 3.89814 13.6443   3
  -8  -5  15 7.26182 13.8433   3
  -8  -5  14 34.5559 31.6654   3
  -8  -5  13-19.7807 14.0367   3
  -8  -5  12-5.79045 7.04818   3
   8   5 -12 15.3475 17.4501   4
  -8  -5  11 15.9610 23.2129   3
   8   5 -11 42.4525 19.2562   4
  -8  -5  10 111.994 40.6359   3
   8   5 -10 135.967 38.9112   4
  -8  -5   9-1.23473 15.7445   3
   8   5  -9 3.39858 16.3046   4
  -8  -5   8 51.1692 24.2551   3
   8   5  -8 77.8697 35.3552   4
  -8  -5   7 2.09904 6.34436   3
   8   5  -7-1.73406 11.0083   4
  -8  -5   6 395.578 79.8184   3
   8   5  -6 473.305 78.5682   4
  -8  -5   5 26.6085 28.0192   3
   8   5  -5 23.1535 21.5186   4
  -8  -5   4 13.0596 18.8464   3
   8   5  -4 25.1904 19.7337   4
  -8  -5   3 148.416 48.9842   3
   8   5  -3 140.315 43.2716   4
  -8  -5   2 75.4005 34.3829   3
   8  -5  -2 22.8831 8.96665   1
   8   5  -2 20.4662 19.4348   4
  -8  -5   1 89.8483 35.5319   3
   8   5  -1 33.2219 25.2175   4
  -8  -5   0 57.1471 33.6142   3
   8   5   0 18.3334 8.30611   4
  -8  -5  -1-13.9611 14.2135   3
   8   5   1 3.06078 14.8151   4
  -8  -5  -2 61.6296 30.7357   3
   8   5   2 49.6164 30.0232   4
  -8  -5  -3 15.0608 14.7937   3
   8   5   3 4.73180 3.96948   4
  -8  -5  -4 37.0611 24.9502   3
   8   5   4 62.6219 36.9883   4
  -8  -5  -5-3.41140 6.47677   3
   8   5   5 7.43622 21.7461   4
   8   5   6 108.871 51.1569   4
  -8  -5  -6 92.2982 30.7386   3
  -8  -5  -7 58.7984 27.2528   3
   8   5   7 142.785 57.3222   4
  -8  -5  -8 17.9591 12.0638   3
   8   5   8 14.6191 27.8925   4
  -8  -5  -9 0.56301 4.04573   3
   8   5   9 31.5622 39.3510   4
   8   5  10 28.2465 39.8835   4
   8   5  11 6.49985 21.9355   4
   8   5  12 51.8570 33.5358   4
   8   5  13 88.4188 40.2530   2
   8   5  13 32.3763 37.2051   4
   8   5  14 10.9772 14.4711   2
   8   5  14 68.7341 48.8028   4
   8   5  15 22.2662 28.4316   2
   8   5  15 44.1793 30.2054   4
   8   5  16 4.60897 20.9707   2
   8   5  17-20.5209 20.6420   2
   8   5  18 35.8619 34.1403   2
  -8  -6  18 38.6585 33.7049   3
  -8  -6  17-9.95394 25.3130   3
  -8  -6  16 63.5025 38.2061   3
  -8  -6  15 10.3270 23.9457   3
  -8  -6  14-19.7782 20.1772   3
  -8  -6  13 44.0215 20.3572   3
  -8  -6  12-12.1353 15.2424   3
  -8  -6  11 25.6622 28.3913   3
  -8  -6  10 26.1397 18.8711   3
  -8  -6   9 32.0125 30.0196   3
   8   6  -9 14.8774 13.1750   4
  -8  -6   8 18.5210 14.2599   3
   8   6  -8 48.8854 29.8166   4
  -8  -6   7-8.60834 2.73535   3
   8   6  -7 9.15778 8.84430   4
  -8  -6   6 116.046 45.4543   3
   8   6  -6 148.160 46.9710   4
  -8  -6   5-2.36296 6.58833   3
   8   6  -5 7.47366 15.4941   4
  -8  -6   4 10.8002 15.4857   3
   8   6  -4 9.46979 25.0465   4
   8   6  -3 74.5960 40.1036   4
  -8  -6   3 123.277 42.7504   3
  -8  -6   2 45.3650 28.8233   3
   8   6  -2 14.2461 26.1891   4
  -8  -6   1 59.6213 33.2508   3
   8   6  -1 9.40196 20.9633   4
  -8  -6   0 30.1346 26.7021   3
   8   6   0 10.6130 22.9247   4
  -8  -6  -1 196.001 56.7060   3
   8   6   1 256.959 73.2652   4
  -8  -6  -2-3.15712 13.0389   3
   8   6   2 14.0238 24.7209   4
  -8  -6  -3-26.5443 20.6110   3
   8   6   3-22.0371 14.1638   4
  -8  -6  -4 17.5889 16.5211   3
   8   6   4 7.12650 10.1087   4
  -8  -6  -5 6.39924 9.03331   3
   8   6   5 32.8221 29.7041   4
  -8  -6  -6-4.77467 13.2210   3
   8   6   6 13.4538 20.3388   4
  -8  -6  -7 8.47797 4.18231   3
   8   6   7 1.01329 23.0167   4
   8   6   8-9.78556 29.6282   4
   8   6   9 36.5116 33.6569   4
   8   6  10 6.82639 18.9992   4
   8   6  11 47.4722 28.9680   4
   8   6  12 55.5744 42.7838   4
  -8  -7  13 58.3789 42.6378   3
  -8  -7  12 67.8360 41.7412   3
  -8  -7  11 21.2969 26.0800   3
  -8  -7  10-0.85117 13.5882   3
  -8  -7   9 105.850 54.2222   3
  -8  -7   8 63.0015 39.6834   3
  -8  -7   7 38.8319 29.1342   3
  -8  -7   6 18.7969 26.0949   3
   8   7  -6 61.7196 40.0181   4
  -8  -7   5 30.0238 28.2407   3
   8   7  -5 18.2947 18.0797   4
  -8  -7   4 15.6399 33.4730   3
   8   7  -4 5.98385 10.5549   4
  -8  -7   3 23.6241 27.9835   3
   8   7  -3 39.4589 37.2771   4
  -8  -7   2 16.5283 18.3088   3
   8   7  -2 34.8958 30.7966   4
  -8  -7   1 41.6498 26.7923   3
   8   7  -1 27.6171 34.4412   4
  -8  -7   0 20.6694 27.2975   3
   8   7   0 20.4440 34.1649   4
  -8  -7  -1 33.2248 30.9804   3
   8   7   1 44.2680 35.3925   4
  -8  -7  -2-13.0592 15.5699   3
   8   7   2 2.50982 19.0589   4
  -8  -7  -3 8.28199 11.8441   3
   8   7   3-17.0380 20.1399   4
  -8  -7  -4 5.80960 15.6735   3
   8   7   4-5.51672 27.8353   4
  -8  -7  -5 13.3807 23.6091   3
   8   7   5 7.39839 19.1827   4
  -8  -7  -6 9.63496 10.7428   3
   8   7   6-10.3195 23.4222   4
   8   7   7 0.10721 5.60773   4
   8   7   8-24.1448 25.7398   4
  -8  -8   5 38.8604 39.6126   3
  -8  -8   4 73.5344 47.7336   3
  -8  -8   3 50.9939 38.5933   3
  -8  -8   2 20.7568 18.5270   3
  -8  -8   1 37.5454 36.9806   3
  -8  -8   0-17.5314 19.4595   3
  -8  -8  -1-38.6528 28.5672   3
  -8  -8  -2 5.91697 4.37961   3
   8   8   2 31.4693 35.7323   4
  -8  -8  -3 10.7676 18.1037   3
   8   8   3 8.31240 19.1646   4
  -8  -8  -4 41.1935 36.1015   3
   8   8   4 27.5110 50.9079   4
  -9   0  26 48.8281 28.4780   2
  -9   0  25 10.1003 6.21545   2
  -9   0  24 51.4572 23.1657   3
  -9   0  24 27.9821 14.8026   2
  -9   0  23-14.2127 13.9334   3
  -9   0  22-4.83599 4.53651   3
  -9   0  21 2.04543 2.81604   3
  -9   0  20 158.093 47.4648   3
  -9   0  19 12.9798 19.1130   3
  -9   0  18 78.8062 31.0132   3
  -9   0  17 0.30512 9.42115   3
  -9   0  16 389.893 72.0667   3
  -9   0  15 58.1619 34.3724   3
  -9   0  14 1087.63 120.592   3
  -9   0  13 19.5521 21.0467   3
  -9   0  12 272.207 58.4282   3
  -9   0  11 11.0467 12.4504   3
  -9   0  10 167.889 43.6757   3
  -9   0   9 18.1809 21.4813   3
  -9   0   8 26.7057 16.0188   3
  -9   0   8 37.8231 18.5797   1
  -9   0   7-0.25444 7.39789   3
  -9   0   7 23.6635 16.5910   1
  -9   0   6 107.956 34.3288   3
  -9   0   6 97.2416 29.5582   1
  -9   0   5 21.4568 25.0285   3
  -9   0   5 6.68832 12.5148   1
  -9   0   4 13.4556 10.2514   1
  -9   0   4 26.2292 20.3702   3
  -9   0   3 2.48897 14.7124   3
  -9   0   3 2.23921 3.76983   2
  -9   0   3 6.06895 11.8941   1
  -9   0   2 231.007 48.9336   3
  -9   0   2 134.167 34.6892   1
  -9   0   2 198.961 32.4559   2
  -9   0   1 45.8543 25.7624   3
  -9   0   1 58.1090 22.9039   2
  -9   0   0 1.53213 4.29382   3
   9   0   0 12.4362 13.9535   1
  -9   0   0 21.0694 11.6108   2
  -9   0  -1-4.97387 4.52113   3
   9   0   1 16.2519 21.6208   1
  -9   0  -1-4.32612 4.96222   2
  -9   0  -2 53.5962 24.3794   3
   9   0   2 66.4218 31.7186   1
  -9   0  -2 82.5150 24.2973   2
  -9   0  -3-3.17746 8.08419   3
   9   0   3 0.99725 12.7041   1
  -9   0  -3 2.80028 6.00122   2
   9   0   4 356.896 70.2422   1
  -9   0  -4 456.478 64.0751   2
  -9   0  -4 480.143 70.6151   3
   9   0   5 17.6038 23.1972   1
  -9   0  -5 5.50395 9.83507   3
   9   0   6 57.8605 26.0093   1
   9   0   7-22.6683 17.9536   1
   9   0   8 357.095 74.8935   1
   9   0   9 0.05988 16.0248   1
   9   0  10 5.14602 6.48752   1
   9   0  11-29.8185 21.8240   1
   9   0  12 10.0292 11.0628   1
   9   0  13 10.1061 21.1093   1
   9   0  14 6.94111 17.0787   1
   9   0  15-30.0935 19.7298   1
   9   0  16 5.79567 8.00641   1
   9   0  17-50.1426 31.9190   1
   9   0  18 16.7199 19.0294   1
   9   0  19-26.8545 24.3020   1
  -9  -1  25-6.73462 8.69195   3
  -9  -1  24 25.5789 20.9218   3
  -9   1  23 7.70647 12.1288   3
  -9  -1  23 13.9374 21.1621   3
  -9  -1  23 22.3362 16.8916   2
  -9   1  22 15.4327 17.0762   3
  -9  -1  22 22.4063 21.6803   3
  -9  -1  22 17.6497 12.4476   2
  -9   1  21 58.1541 29.1071   3
  -9  -1  21 62.4476 32.2684   3
  -9  -1  21 58.9463 25.6780   2
  -9   1  20 48.5790 23.9601   3
  -9  -1  20 27.5061 19.4645   3
  -9  -1  20 3.75849 4.18597   2
  -9   1  19 7.69929 7.79692   3
  -9  -1  19-16.0614 19.0132   3
  -9  -1  19 10.2510 14.1402   2
  -9   1  18 104.341 37.0280   3
  -9  -1  18 103.504 36.3754   3
  -9  -1  18 164.636 35.0132   2
  -9  -1  17 642.518 71.0850   2
  -9   1  17 729.322 99.3805   3
  -9  -1  17 624.328 95.1010   3
  -9   1  16 46.9219 22.0344   3
  -9  -1  16 27.1946 22.7820   3
  -9  -1  16 13.0891 12.7676   2
  -9   1  15 3.80604 1.32166   3
  -9  -1  15 4.86418 13.8179   3
  -9   1  14 283.575 62.1913   3
  -9  -1  14 218.235 55.2235   3
  -9   1  13 57.5559 24.0749   3
  -9  -1  13 72.6325 31.1126   3
  -9   1  12 5.37230 12.6262   3
  -9  -1  12 1.30797 12.2480   3
  -9   1  11 99.6100 37.2625   3
  -9  -1  11 69.1842 28.3052   3
  -9   1  10 130.969 36.8860   3
  -9   1  10 97.2292 26.4927   1
  -9  -1  10 152.695 44.4916   3
  -9   1   9 3.59345 7.32343   3
  -9   1   9 0.73303 3.33826   1
  -9  -1   9 20.5372 16.6783   3
  -9   1   8 210.922 49.4640   3
  -9  -1   8 187.452 49.2374   3
  -9   1   8 190.419 34.9330   1
  -9   1   7 138.815 45.8668   3
  -9   1   7 105.364 24.4714   1
  -9  -1   7 128.618 42.9747   3
  -9  -1   7 68.8079 10.9764   2
  -9  -1   7 141.678 41.5739   1
  -9   1   6 42.5247 27.3073   3
  -9  -1   6 56.4567 28.8139   3
  -9  -1   6 30.0016 7.77898   2
  -9   1   6 31.7350 14.2742   1
  -9  -1   6 69.8412 25.9233   1
  -9   1   5 4.69159 12.4692   3
  -9  -1   5 21.7781 8.35303   1
  -9  -1   5 59.1924 28.2111   3
  -9  -1   5 3.15897 3.32252   2
  -9   1   5 12.0786 8.99765   1
  -9   1   4 144.765 38.7027   3
  -9  -1   4 144.444 39.7560   3
  -9  -1   4 160.307 21.2498   2
  -9  -1   4 185.033 44.0111   1
  -9  -1   3 280.086 56.4366   3
  -9   1   3 376.685 65.4498   3
  -9   1   2 91.5043 31.6290   3
  -9  -1   2 90.1248 36.4884   3
   9  -1  -1 820.190 94.5422   1
  -9   1   1 944.541 102.191   3
  -9  -1   1 838.818 95.9142   3
  -9   1   0 745.542 76.9262   2
   9  -1   0 530.022 77.5042   1
  -9   1   0 827.092 94.2895   3
  -9  -1   0 671.674 84.0415   3
   9  -1   1 43.4804 23.9403   1
  -9   1  -1 129.476 32.2277   2
  -9  -1  -1 98.4650 31.8170   3
  -9   1  -1 138.756 38.9117   3
  -9  -1  -2 65.2998 26.9257   3
   9  -1   2 63.5559 26.3137   1
   9   1   2 79.8020 37.9797   1
  -9   1  -2 90.0374 29.9654   3
  -9   1  -2 94.5509 29.1537   2
  -9  -1  -3 180.726 41.0159   3
   9   1   3 181.721 50.8223   1
   9  -1   3 156.919 44.2437   1
  -9  -1  -4 5.75109 12.1928   3
   9  -1   4 19.1717 13.3087   1
   9   1   4 1.12219 12.7058   1
   9  -1   5 43.4542 22.1788   1
  -9  -1  -5 27.2436 16.3918   3
   9   1   5 49.1965 23.8508   1
  -9  -1  -6 3.14448 11.0388   3
   9  -1   6-8.51173 17.6058   1
   9   1   6-0.06011 15.5757   1
  -9  -1  -7 0.03696 6.49856   3
   9   1   7-2.85620 15.2365   1
   9  -1   7-36.5140 21.6441   1
   9   1   8 8.79683 6.87070   1
   9  -1   8-11.1684 12.3032   1
  -9  -1  -8 15.6183 18.5524   3
   9   1   9 211.512 46.0058   2
   9   1   9 215.946 62.2785   1
   9  -1   9 243.799 62.1582   1
   9   1  10 98.7266 37.2095   2
   9   1  10 53.2267 29.3178   1
   9  -1  10 67.7087 37.5066   1
   9   1  11-0.63546 8.53953   2
   9   1  11-28.8421 30.6013   1
   9  -1  11-31.3327 22.1465   1
   9   1  12 26.1551 16.4753   2
   9   1  12 24.1255 21.2618   1
   9  -1  12 11.4241 21.5057   1
   9   1  13 5.82025 10.1232   1
   9   1  13-1.47191 11.4276   2
   9  -1  13-8.38494 21.7424   1
   9   1  14-16.5700 13.6404   1
   9   1  14-10.8916 12.4987   2
   9  -1  14-19.1455 18.4143   1
   9   1  15 36.3210 30.5657   1
   9   1  15 117.777 44.7282   2
   9  -1  15 60.1856 36.9129   1
   9   1  16 7.09608 23.3730   1
   9   1  16 34.4347 24.4619   2
   9  -1  16 4.70110 9.27103   1
   9   1  17-34.0604 26.7925   1
   9   1  17-0.48410 12.2947   2
   9  -1  17-2.41223 6.95194   1
   9   1  18-5.01731 10.4846   1
   9   1  18-22.2063 20.1878   2
   9  -1  18 2.43220 10.1638   1
   9   1  19-21.1372 20.3321   2
   9  -1  19-17.4196 19.5312   1
   9   1  20-22.3510 28.7055   4
   9   1  21 7.31862 21.7229   4
  -9  -2  26-9.68590 9.79534   3
  -9  -2  25 8.25713 11.4677   3
  -9  -2  24 10.8967 10.0672   3
  -9  -2  23 1.38365 4.55018   3
  -9  -2  22 91.3016 40.4262   3
  -9   2  22 31.8410 21.0170   3
  -9  -2  21 20.0312 24.2288   3
  -9   2  21 16.3367 15.3917   3
  -9  -2  20 16.6876 20.7829   3
  -9   2  20 18.0852 15.2317   3
  -9  -2  19 67.8183 21.8733   2
  -9  -2  19 39.9361 20.9810   3
  -9   2  19 39.4923 19.8337   3
  -9  -2  18 34.3100 18.1091   2
  -9  -2  18 39.4425 21.4004   3
  -9   2  18 34.8803 23.4549   3
  -9  -2  17 23.9575 12.2487   2
  -9  -2  17 12.6178 13.5515   3
  -9   2  17 52.9721 26.2037   3
  -9  -2  16 41.0746 14.9877   2
  -9  -2  16 31.0210 18.0602   3
  -9   2  16 28.9389 15.4368   3
  -9   2  15 42.2345 25.2410   3
  -9  -2  15 21.1383 10.4454   2
  -9  -2  15 20.0591 13.9666   3
  -9   2  14 44.6073 22.9661   3
  -9  -2  14 11.2695 7.81996   3
  -9   2  13-5.37843 5.47824   3
  -9  -2  13-1.82160 9.23820   3
  -9   2  13 21.9618 11.0427   1
  -9   2  12 0.27728 2.33050   1
  -9  -2  12 4.11886 13.3354   3
  -9   2  12 6.08310 7.54760   3
  -9   2  11 2.48416 6.00727   1
  -9  -2  11 0.42335 11.0284   3
  -9   2  11 14.2117 12.7706   3
  -9   2  10 252.247 28.4286   1
  -9  -2  10 311.112 61.0719   3
  -9   2  10 346.004 64.9372   3
  -9   2   9 696.750 92.9659   3
  -9  -2   9 676.790 90.9349   3
  -9  -2   8 57.9095 35.2627   3
  -9   2   8 46.9507 39.1561   3
  -9  -2   7 6.78954 12.7417   3
  -9   2   7 13.7777 16.2682   3
  -9  -2   6 423.003 68.9871   3
  -9   2   6 371.847 65.0866   3
  -9  -2   5 177.226 47.5129   3
  -9   2   5 353.237 67.5446   3
  -9  -2   4 88.8053 34.0111   3
  -9  -2   3 65.9703 29.7716   3
  -9  -2   2 248.554 53.2744   3
   9  -2  -2 264.607 48.4731   1
  -9  -2   1 121.445 41.3410   3
   9  -2  -1 100.941 32.6368   1
  -9  -2   0 31.8307 18.1899   3
   9  -2   0 29.2328 13.7860   1
  -9  -2  -1 169.020 45.1629   3
   9  -2   1 135.145 37.4295   1
   9  -2   2 20.0854 15.8171   1
  -9  -2  -2-2.50609 18.2494   3
   9  -2   3 538.795 76.7219   1
  -9  -2  -3 581.583 79.1089   3
  -9  -2  -4 224.297 50.2555   3
   9   2   4 254.439 40.1003   2
   9  -2   4 240.193 51.8184   1
   9   2   4 261.949 73.5668   1
   9   2   5 61.1346 38.8785   1
   9   2   5 56.0293 20.8526   2
  -9  -2  -5 35.4072 22.6671   3
   9  -2   5 34.5752 19.6680   1
   9   2   6 2.22107 3.21158   2
  -9  -2  -6 1.79669 8.91392   3
   9   2   6 2.37630 7.31188   1
   9  -2   6 7.53490 5.90100   1
   9   2   7 82.2845 26.4059   2
  -9  -2  -7 65.9482 25.2716   3
   9  -2   7 17.7956 24.3264   1
   9   2   7 43.5278 28.1447   1
  -9  -2  -8 72.1196 29.2511   3
   9   2   8 69.7240 32.2481   1
   9   2   8 73.9339 25.3263   2
  -9  -2  -9 55.9630 24.4143   3
   9   2   9 57.3807 30.8993   1
   9   2   9 67.7815 27.2664   2
   9   2  10 9.34874 13.0071   2
  -9  -2 -10 9.15989 4.04316   3
   9   2  10 1.38958 26.9028   1
   9   2  11 12.4940 16.0242   1
   9   2  11 9.37665 16.9044   2
   9   2  12-17.8697 16.0927   1
   9   2  12 8.23525 16.0917   2
   9   2  13 68.8194 45.6185   1
   9   2  13 108.753 40.9750   2
   9   2  14 30.3268 37.9586   1
   9   2  14-12.1259 12.4620   2
   9   2  15 16.6195 27.1637   1
   9   2  15 12.8262 10.6632   2
   9   2  16 21.9555 33.1308   1
   9   2  16 5.15310 13.8796   2
   9   2  17-0.09253 8.50952   1
   9   2  17 5.03252 8.29490   2
   9   2  18-10.1963 14.0502   2
   9   2  18 8.72437 29.0049   1
   9   2  18 26.1385 18.5798   4
   9   2  19 43.7746 30.5236   2
   9   2  19 49.8008 40.6711   4
  -9  -3  26 10.2916 14.3766   3
  -9  -3  25-27.3730 20.9790   3
  -9  -3  24 24.6289 24.5596   3
  -9  -3  23 7.80834 16.3707   3
  -9  -3  22 33.8806 26.2775   3
  -9  -3  21-22.9997 22.6005   3
  -9  -3  20-11.8912 13.9990   3
  -9  -3  19 65.2026 29.6515   3
  -9  -3  18 29.5939 25.6743   3
  -9  -3  17 15.0448 3.46791   3
  -9  -3  16 57.2413 27.6944   3
  -9  -3  15 5.11950 7.66866   3
  -9  -3  14 211.446 58.1239   3
  -9  -3  13 430.135 78.5019   3
  -9  -3  12 48.0510 32.5126   3
  -9  -3  11 151.742 45.8361   3
  -9  -3  10 227.408 53.3227   3
  -9  -3   9 301.251 64.5410   3
  -9  -3   8 399.556 74.3505   3
  -9  -3   7 188.890 53.8036   3
  -9  -3   6 29.9849 21.0858   3
  -9  -3   5 22.4979 13.7364   3
  -9  -3   4 38.5814 23.2777   3
  -9  -3   3 135.824 39.0049   3
  -9  -3   2 51.8568 27.1800   3
   9  -3  -2 29.1010 17.1856   1
  -9  -3   1 78.4389 29.2552   3
   9  -3  -1 99.0594 25.9856   1
   9  -3   0 9.59197 6.60456   1
  -9  -3   0 17.4280 11.5864   3
   9   3   1 46.7511 13.6203   2
  -9  -3  -1 19.4245 9.69736   3
   9  -3   1 42.1515 19.2396   1
  -9  -3  -2 59.8841 27.7328   3
   9  -3   2 69.0351 24.0907   1
   9   3   2 107.426 24.4028   2
  -9  -3  -3 52.4416 24.5702   3
   9  -3   3 35.6082 24.5687   1
   9   3   3 68.4442 22.0051   2
   9  -3   4 11.8448 7.66476   1
  -9  -3  -4 22.4168 17.1631   3
   9   3   4 18.6757 12.6855   2
  -9  -3  -5 0.43660 6.15901   3
   9   3   5 3.51551 6.66224   2
  -9  -3  -6-4.39896 2.72592   3
   9   3   6 7.35037 8.90370   2
   9   3   7 34.5984 31.9769   1
  -9  -3  -7 29.9728 18.8545   3
   9   3   7 46.3839 21.5496   2
  -9  -3  -8 58.4112 25.0537   3
   9   3   8 36.6107 40.0183   1
   9   3   8 59.6827 23.1085   2
  -9  -3  -9 9.51451 4.21669   3
   9   3   9 9.05130 22.5639   1
   9   3   9 17.5224 14.9356   2
  -9  -3 -10 19.8781 17.4446   3
   9   3  10 21.5880 31.9241   1
   9   3  10 25.7759 18.8567   2
  -9  -3 -11 0.37453 11.2264   3
   9   3  11 12.9762 21.7321   2
   9   3  11 16.8042 40.2013   1
   9   3  12 36.3489 36.1046   1
   9   3  12 45.5805 23.8611   2
   9   3  13 2.48728 23.9944   1
   9   3  13 40.9358 20.2836   2
   9   3  14 3.72239 9.17339   1
   9   3  14 16.6927 19.4845   4
   9   3  14 11.5013 11.7695   2
   9   3  15 9.64669 16.2303   1
   9   3  15-4.10688 9.56095   4
   9   3  15 30.5720 30.9518   2
   9   3  16 26.3914 28.9717   1
   9   3  16 38.1863 34.6067   4
   9   3  16 37.5296 30.5457   2
   9   3  17-2.05673 11.5676   1
   9   3  17-1.85245 18.7113   4
   9   3  17 37.7494 34.5082   2
   9   3  18 8.55417 8.60892   4
   9   3  18-29.2578 24.4923   2
   9   3  19 1.31829 16.8617   2
  -9  -4  25 0.57830 13.2458   3
  -9  -4  24-8.23791 2.25205   3
  -9  -4  23 4.48433 7.89239   3
  -9  -4  22 49.2553 33.8873   3
  -9  -4  21 0.54604 19.9938   3
  -9  -4  20 15.2078 25.5887   3
  -9  -4  19 68.4787 40.0929   3
  -9  -4  18 20.4304 23.6852   3
  -9  -4  17 152.022 52.7078   3
  -9  -4  16 29.7740 26.0715   3
  -9  -4  15-12.0896 10.4592   3
  -9  -4  14 151.843 52.6522   3
  -9  -4  13 115.201 44.9175   3
  -9  -4  12 276.362 69.3392   3
  -9  -4  11 124.960 48.9930   3
  -9  -4  10 13.7953 17.5408   3
  -9  -4   9 210.765 56.5274   3
  -9  -4   8 2.74784 8.10438   3
  -9  -4   7 17.6515 11.5656   3
  -9  -4   6-0.87621 8.78803   3
  -9  -4   5 67.9192 30.8780   3
  -9  -4   4 60.0106 28.1134   3
  -9  -4   3-9.97623 5.93492   3
  -9  -4   2 11.0101 8.34843   3
   9  -4  -2 16.3122 9.82346   1
   9  -4  -1 8.49682 9.17363   1
  -9  -4   1 3.30123 14.1270   3
   9   4  -1 4.45798 4.75003   2
  -9  -4   0 17.4848 15.5886   3
   9   4   0 20.6051 8.76937   2
   9  -4   0 24.0211 9.94367   1
  -9  -4  -1-3.58334 9.55713   3
   9  -4   1-0.57918 3.51581   1
   9   4   1 18.4942 12.1519   2
  -9  -4  -2 12.6390 9.54105   3
   9   4   2 10.6004 9.85718   2
  -9  -4  -3 10.7487 13.8506   3
   9   4   3 6.12794 11.6508   2
  -9  -4  -4-1.61060 7.05893   3
   9   4   4 11.9974 10.9022   2
  -9  -4  -5 4.42627 7.82283   3
   9   4   5-0.72335 6.14253   2
  -9  -4  -6 6.47570 6.77497   3
   9   4   6 21.7505 18.5258   2
  -9  -4  -7 187.236 51.3292   3
   9   4   7 194.626 43.0067   2
  -9  -4  -8 36.3606 22.7604   3
   9   4   8 16.9591 5.22443   2
  -9  -4  -9 0.56907 13.2643   3
   9   4   9 16.6382 14.1012   2
   9   4   9 10.6712 17.0724   4
  -9  -4 -10 3.03143 6.69189   3
   9   4  10 31.8942 18.4595   2
   9   4  10 1.40463 3.46798   4
   9   4  11 5.12510 25.0633   1
   9   4  11 4.03508 16.2966   2
   9   4  11-1.94898 7.67726   4
   9   4  12 34.5805 42.4449   1
   9   4  12 63.6172 29.7361   2
   9   4  12 32.2631 39.6465   4
   9   4  13-0.10258 19.4857   1
   9   4  13 17.1588 17.3823   2
   9   4  13 27.3684 24.8319   4
   9   4  14 15.7214 20.3193   2
   9   4  14 18.6504 19.7073   4
   9   4  14 3.67552 24.9556   1
   9   4  15 14.5681 23.2536   1
   9   4  15 17.5585 16.7102   2
   9   4  15 70.8045 45.1690   4
   9   4  16-19.7724 19.0204   2
   9   4  17 96.7453 51.4360   2
   9   4  18 6.70726 26.8134   2
  -9  -5  21 47.2022 30.5395   3
  -9  -5  20 56.0646 33.6236   3
  -9  -5  19 28.6258 29.3908   3
  -9  -5  18-30.8343 24.5138   3
  -9  -5  17 25.2267 27.5656   3
  -9  -5  16 52.6707 31.4299   3
  -9  -5  15 18.0552 26.4506   3
  -9  -5  14 146.086 52.9404   3
  -9  -5  13 35.1923 24.1189   3
  -9  -5  12 0.43331 15.2802   3
  -9  -5  11 57.3926 37.9462   3
   9   5 -11 7.45306 16.0486   4
  -9  -5  10 22.3639 17.7213   3
   9   5 -10 7.94422 19.8713   4
  -9  -5   9 66.9525 32.4836   3
   9   5  -9 71.3265 34.7329   4
  -9  -5   8 12.5287 19.4516   3
   9   5  -8-2.02561 10.6553   4
  -9  -5   7 43.2528 32.6980   3
   9   5  -7 7.58494 17.4346   4
  -9  -5   6 7.47251 21.5432   3
   9   5  -6-19.2159 20.2368   4
  -9  -5   5 6.04587 14.0943   3
   9   5  -5 13.9413 16.4809   4
  -9  -5   4 119.080 44.5986   3
   9   5  -4 104.086 45.3783   4
  -9  -5   3 41.7536 24.5725   3
   9   5  -3 22.8183 21.7727   4
  -9  -5   2 29.5661 20.1437   3
   9   5  -2 38.4773 26.5359   4
  -9  -5   1 82.1098 35.3737   3
   9   5  -1 91.1931 40.0062   4
   9  -5   0 10.8653 11.0851   1
  -9  -5   0 22.9177 24.7068   3
   9   5   0 10.6738 18.7922   4
   9   5   1 3.67802 7.74472   2
  -9  -5  -1 15.4838 14.3188   3
   9   5   1 3.39244 7.56766   4
  -9  -5  -2 6.05090 18.2705   3
   9   5   2 21.9248 22.0285   4
  -9  -5  -3 3.03647 10.6431   3
   9   5   3 11.9968 12.3399   4
   9   5   4 23.7290 15.7417   2
  -9  -5  -4 5.58665 12.9978   3
   9   5   4 22.9325 17.7077   4
   9   5   5 67.6605 24.1047   2
  -9  -5  -5 85.5689 32.8393   3
   9   5   5 140.094 52.9242   4
   9   5   6 40.4457 23.4614   2
  -9  -5  -6 36.3370 22.0384   3
   9   5   6 40.3840 35.5652   4
  -9  -5  -7 11.9553 12.7790   3
   9   5   7 27.2527 28.2763   2
   9   5   7-17.5155 8.32830   4
  -9  -5  -8 14.7524 16.6823   3
   9   5   8 33.1129 18.4670   2
   9   5   8-21.2601 21.7859   4
   9   5   9 0.30599 14.3897   2
   9   5   9 39.7935 40.1835   4
   9   5  10 12.6819 17.4360   2
   9   5  10-6.72261 12.7655   4
   9   5  11 23.7321 24.9817   2
   9   5  11-17.1763 18.3802   4
   9   5  12 58.2306 33.7582   2
   9   5  12 13.7779 13.3345   4
   9   5  13-20.8865 18.5661   2
   9   5  13-8.82878 15.4789   4
   9   5  14 7.70961 11.5948   2
   9   5  15 37.6332 22.1798   2
   9   5  16-49.6989 31.0622   2
  -9  -6  17 64.0512 44.5264   3
  -9  -6  16 20.7089 16.8875   3
  -9  -6  15 6.33402 21.5567   3
  -9  -6  14 14.4511 19.2719   3
  -9  -6  13 37.3148 30.2122   3
  -9  -6  12 26.3998 25.1052   3
  -9  -6  11 11.5825 24.6119   3
  -9  -6  10 11.6175 1.31411   3
  -9  -6   9 23.4677 23.3512   3
   9   6  -9 6.28407 15.0368   4
   9   6  -8 33.0929 24.9457   4
  -9  -6   8 61.1422 34.3674   3
  -9  -6   7 39.0673 32.5247   3
   9   6  -7 29.9541 22.6294   4
  -9  -6   6 59.3263 34.7612   3
   9   6  -6 1.84874 9.46323   4
  -9  -6   5 68.1987 37.0514   3
   9   6  -5 35.2370 33.8692   4
  -9  -6   4-0.22931 9.49348   3
   9   6  -4 14.7325 13.6821   4
  -9  -6   3 34.2225 24.0597   3
   9   6  -3-47.0272 29.2707   4
  -9  -6   2 30.5225 20.0748   3
   9   6  -2-9.33060 14.1604   4
  -9  -6   1 16.1298 21.3425   3
   9   6  -1 52.1161 38.8972   4
  -9  -6   0 99.4038 43.9518   3
   9   6   0 93.0292 48.5989   4
  -9  -6  -1 19.0975 23.5997   3
   9   6   1 46.1703 38.6090   4
  -9  -6  -2 9.09976 9.51735   3
   9   6   2 24.4079 32.0702   4
  -9  -6  -3 22.3370 24.6342   3
   9   6   3 17.9369 32.0716   4
  -9  -6  -4 3.56071 6.46563   3
   9   6   4 21.6889 31.9232   4
  -9  -6  -5 32.0688 28.3835   3
   9   6   5 82.3939 53.2955   4
  -9  -6  -6 9.74330 7.57453   3
   9   6   6 30.9621 34.3514   4
  -9  -6  -7 0.49909 24.4293   3
   9   6   7 59.2794 44.3257   4
   9   6   8 17.8307 39.1122   4
   9   6   9-18.1009 31.2841   4
   9   6  10 76.5231 53.4108   4
  -9  -7  11 16.3557 14.4562   3
  -9  -7  10 18.4725 23.8369   3
  -9  -7   9-3.74249 15.8354   3
  -9  -7   8-6.04157 8.17103   3
  -9  -7   7 19.4202 28.7972   3
  -9  -7   6 54.7379 35.2478   3
   9   7  -6-32.4865 24.3975   4
  -9  -7   5 33.5889 23.0299   3
   9   7  -5 4.89869 27.2887   4
  -9  -7   4 33.7679 26.9063   3
   9   7  -4 10.8134 22.3127   4
  -9  -7   3 31.6009 30.8942   3
   9   7  -3 14.4572 18.6647   4
  -9  -7   2-37.4690 28.0760   3
   9   7  -2 21.1652 38.5595   4
  -9  -7   1 52.7600 43.9910   3
   9   7  -1 6.25334 3.28034   4
  -9  -7   0-0.16470 22.6445   3
   9   7   0 7.41701 22.1376   4
  -9  -7  -1 49.0282 42.8574   3
   9   7   1 1.03926 14.0821   4
  -9  -7  -2 26.9636 25.2531   3
   9   7   2 22.9882 40.7659   4
  -9  -7  -3 10.3789 14.0361   3
   9   7   3 4.91804 14.8506   4
  -9  -7  -4 8.36808 20.5861   3
   9   7   4 20.2604 22.8255   4
  -9  -7  -5 8.38106 6.86268   3
   9   7   5 28.7337 35.7234   4
   9   7   6 39.9796 49.6891   4
  -9  -8   3 4.78361 10.6698   3
  -9  -8   2 3.60379 17.3779   3
   9   8  -2 1.05678 5.02543   4
  -9  -8   1 40.0576 30.5048   3
   9   8  -1-17.0214 20.5345   4
  -9  -8   0 55.0232 32.7122   3
   9   8   0 39.2190 39.9535   4
  -9  -8  -1 0.09030 28.5657   3
   9   8   1 71.7919 43.5548   4
  -9  -8  -2-18.1172 19.9074   3
   9   8   2 20.9144 43.7554   4
  -9  -8  -3 3.62011 37.1523   3
 -10   0  25 21.7160 23.8761   3
 -10   0  24 21.9977 19.4875   3
 -10   0  23 1.63203 9.72158   3
 -10   0  22-17.2004 15.9091   3
 -10   0  21 27.7263 19.6337   3
 -10   0  20 8.05462 10.7764   3
 -10   0  19-12.2752 8.42333   3
 -10   0  18 0.05608 12.5389   3
 -10   0  17 11.6409 18.2329   3
 -10   0  16 20.5244 11.2779   3
 -10   0  15-5.01316 14.8959   3
 -10   0  14 355.583 70.8173   3
 -10   0  13 2.95900 15.4906   3
 -10   0  12 17.0463 20.6038   3
 -10   0  11 16.8167 16.6176   3
 -10   0  10 137.938 41.6600   3
 -10   0  10 89.2161 34.3180   1
 -10   0   9 9.76245 18.7473   3
 -10   0   9 7.07160 4.46674   1
 -10   0   8 404.149 65.3676   1
 -10   0   8 505.456 79.7496   3
 -10   0   7 192.278 54.9752   3
 -10   0   7 15.9374 13.5386   1
 -10   0   6 402.179 63.6842   1
 -10   0   6 524.364 80.4323   3
 -10   0   5 43.2099 18.5007   1
 -10   0   5 328.202 63.6270   3
 -10   0   4 43.4137 21.4981   3
 -10   0   4 32.2957 13.0528   2
 -10   0   4 54.3878 24.1475   1
 -10   0   3 31.5798 24.3511   3
 -10   0   3 26.5926 15.3060   1
 -10   0   3 25.6010 14.3369   2
 -10   0   2 183.214 47.9494   3
 -10   0   2 116.666 32.0286   1
 -10   0   2 227.912 37.6063   2
 -10   0   1 66.5957 32.0556   3
 -10   0   1 98.4620 26.0078   2
 -10   0   0 5.77611 6.42616   3
 -10   0   0 3.64261 6.12235   2
 -10   0  -1 23.3509 19.4699   3
  10   0   1-1.16414 16.5246   1
 -10   0  -1 1.81003 5.23299   2
 -10   0  -2 173.996 46.3935   3
  10   0   2 230.073 61.5140   1
 -10   0  -2 238.459 45.3822   2
 -10   0  -3 2.85558 7.13253   3
  10   0   3 10.6420 15.7936   1
 -10   0  -3 40.7033 23.4653   2
  10   0   4 109.645 36.6761   1
 -10   0  -4 118.765 35.6850   3
  10   0   5 48.4510 32.4794   1
 -10   0  -5 4.41539 11.4377   3
  10   0   6 0.06269 9.27444   1
  10   0   7-7.74535 11.1528   1
  10   0   8 19.7290 21.2198   1
  10   0   9-21.7706 19.2330   1
  10   0  10 37.5140 34.3793   1
  10   0  11 0.93831 10.3704   1
  10   0  12 25.1779 34.2148   1
  10   0  13-53.0977 31.8451   1
  10   0  14 0.47497 9.00267   1
  10   0  15-34.5129 26.5767   1
  10   0  16-40.8769 29.3861   1
  10   0  17 3.08153 16.1332   1
 -10  -1  25 6.57968 12.1911   3
 -10   1  24 21.3831 19.2089   3
 -10  -1  24 3.75980 10.7292   3
 -10   1  23 6.98927 7.24108   3
 -10  -1  23 16.1600 21.2519   3
 -10   1  22 12.1447 22.5969   3
 -10  -1  22-7.23966 8.48324   3
 -10   1  21 71.4834 34.5352   3
 -10  -1  21 60.4307 33.6864   3
 -10   1  20 9.57321 6.69548   3
 -10  -1  20 16.2725 15.9463   3
 -10   1  19 73.1906 29.2540   3
 -10  -1  19 53.4224 29.0818   3
 -10  -1  19 40.0546 15.0640   2
 -10   1  18 163.507 48.8804   3
 -10  -1  18 128.828 43.1751   3
 -10  -1  18 182.495 36.8363   2
 -10   1  17 16.9374 20.6379   3
 -10  -1  17 26.0843 32.9070   3
 -10  -1  17 16.8866 16.3389   2
 -10   1  16 127.319 41.5951   3
 -10  -1  16 169.826 51.6182   3
 -10  -1  16 132.594 27.3493   2
 -10   1  15 149.896 44.2144   3
 -10  -1  15 101.318 36.6976   3
 -10   1  14 140.065 41.6061   3
 -10  -1  14 210.993 54.1195   3
 -10   1  13 0.05162 5.66246   3
 -10  -1  13 35.6206 23.6404   3
 -10   1  12 30.1736 20.1893   3
 -10  -1  12 41.5429 19.4293   3
 -10   1  12 34.9830 18.3785   1
 -10   1  11 122.250 38.2928   3
 -10  -1  11 126.478 40.8586   3
 -10   1  11 72.6966 23.1264   1
 -10   1  10 8.16469 3.77856   3
 -10  -1  10 0.26656 16.8159   3
 -10   1  10 2.83130 6.13935   1
 -10   1   9 167.136 45.0788   3
 -10  -1   9 204.085 50.7283   3
 -10   1   9 156.264 32.6826   1
 -10   1   8 6.61458 7.07275   1
 -10   1   8 46.0666 31.7861   3
 -10  -1   8 28.2187 25.2409   3
 -10   1   7 260.759 55.1968   3
 -10  -1   7 317.880 65.7755   3
 -10  -1   7 189.885 18.8836   2
 -10   1   7 236.283 39.4185   1
 -10  -1   6 270.805 25.1310   2
 -10   1   6 233.070 39.7791   1
 -10   1   6 399.689 72.3742   3
 -10  -1   6 440.621 78.0486   3
 -10   1   5 275.735 59.2839   3
 -10  -1   5 196.599 52.4277   3
 -10  -1   5 187.896 23.3687   2
 -10   1   4 144.835 41.6838   3
 -10  -1   4 166.288 45.7524   3
 -10   1   3 211.422 50.7445   3
 -10  -1   3 176.014 45.7526   3
 -10   1   2 107.468 36.3136   3
 -10  -1   2 104.185 40.2070   3
 -10  -1   1 151.725 43.9043   3
 -10   1   1 149.314 34.6073   2
 -10   1   1 163.005 43.2773   3
 -10   1   0 120.490 29.4493   2
 -10  -1   0 96.3989 32.8420   3
  10  -1   0 63.5747 30.0524   1
 -10   1   0 119.618 37.9183   3
 -10  -1  -1-1.59173 5.59248   3
  10  -1   1 33.8493 24.4755   1
 -10   1  -1 17.0068 7.54579   3
  10  -1   2 40.3459 20.8434   1
 -10  -1  -2 67.6462 29.4584   3
  10   1   2 71.6891 39.8159   1
 -10  -1  -3-3.71934 10.7030   3
  10   1   3 6.49075 24.0698   1
  10  -1   3 10.4735 16.1690   1
 -10  -1  -4 11.0587 8.92450   3
  10   1   4 19.5044 24.2681   1
  10  -1   4-5.29128 15.3760   1
 -10  -1  -5 51.6222 24.2098   3
  10  -1   5 90.8947 39.6543   1
  10   1   5 62.7281 36.9405   1
 -10  -1  -6 17.7373 12.0634   3
  10  -1   6 20.7093 22.5434   1
  10   1   6 33.8200 26.9776   1
  10  -1   7 175.330 60.9856   1
  10   1   7 234.484 64.7505   1
 -10  -1  -7 280.409 56.6221   3
  10   1   8 27.4201 25.1234   1
 -10  -1  -8 23.9297 14.8963   3
  10  -1   8 14.4116 12.1088   1
  10   1   9-16.5682 9.25283   1
  10  -1   9-3.40146 3.59100   1
  10   1  10 8.85543 17.0486   1
  10  -1  10-8.41567 18.8929   1
  10   1  11 132.890 58.0664   1
  10  -1  11 126.034 51.6615   1
  10   1  12 39.9404 35.7203   1
  10  -1  12 1.77872 20.8478   1
  10   1  13 10.1576 14.5036   1
  10  -1  13-14.9635 16.5219   1
  10   1  14 16.0900 30.7503   1
  10  -1  14-32.5531 25.0521   1
  10   1  15 13.3820 20.7794   1
  10  -1  15 7.82559 19.9981   1
  10   1  16 5.82001 18.3197   1
  10  -1  16-42.5682 29.8208   1
  10   1  17-7.25402 16.8746   1
  10  -1  17 5.15437 24.1796   1
 -10  -2  26 20.7420 12.6446   3
 -10  -2  25 38.1297 21.6502   3
 -10  -2  24 72.9535 34.7625   3
 -10  -2  23-4.95138 12.7516   3
 -10   2  23 0.58409 17.7905   3
 -10  -2  22 14.0920 17.4635   3
 -10   2  22 13.3919 9.98330   3
 -10  -2  21-4.67747 6.06463   3
 -10   2  21 10.7251 14.9929   3
 -10  -2  20 18.5029 16.9585   3
 -10   2  20-3.71905 3.89286   3
 -10  -2  19 8.55069 12.6395   3
 -10   2  19 18.6294 7.15053   3
 -10  -2  18 0.35078 11.2548   3
 -10   2  18 5.92839 9.51444   3
 -10  -2  17-5.47303 11.0159   3
 -10   2  17 10.6406 14.2063   3
 -10  -2  16 19.0336 20.4097   3
 -10   2  16 6.05828 4.56848   3
 -10  -2  15 152.042 48.3672   3
 -10   2  15 162.447 49.3119   3
 -10  -2  14 369.976 74.8948   3
 -10   2  14 461.199 82.2946   3
 -10  -2  13 12.5454 5.49055   3
 -10   2  13 6.31008 15.9366   3
 -10   2  12 66.0771 16.5305   1
 -10  -2  12 70.0177 32.8548   3
 -10   2  12 135.342 45.4197   3
 -10  -2  11 11.2247 5.45257   3
 -10   2  11 12.4890 5.76171   1
 -10   2  11 39.0073 24.1960   3
 -10  -2  10 198.140 52.8925   3
 -10   2  10 194.365 51.7630   3
 -10  -2   9 15.9573 23.4927   3
 -10   2   9 1.63193 16.3859   3
 -10  -2   8 37.0682 18.6473   3
 -10   2   8 36.8875 21.4979   3
 -10  -2   7 265.208 59.9899   3
 -10   2   7 289.615 60.6963   3
 -10  -2   6 159.835 46.9369   3
 -10   2   6 155.436 50.1364   3
 -10  -2   5 87.7680 32.2502   3
 -10   2   5 65.3055 27.2390   3
 -10  -2   4 101.118 36.2150   3
 -10  -2   3 77.1477 34.6393   3
 -10  -2   2 527.080 85.1964   3
 -10  -2   1 101.919 44.8949   3
  10  -2  -1 142.366 38.6850   1
 -10  -2   0 150.117 43.2562   3
  10  -2   0 111.737 35.4097   1
 -10  -2  -1 33.0247 22.5546   3
  10  -2   1 0.59798 5.31984   1
 -10  -2  -2 62.0493 27.2955   3
  10  -2   2 79.0627 30.2523   1
 -10  -2  -3 14.5736 15.9154   3
  10  -2   3 11.2542 10.9917   1
  10  -2   4 167.820 48.8353   1
 -10  -2  -4 203.128 47.4585   3
 -10  -2  -5 36.2750 25.1085   3
  10   2   5 31.1769 28.3302   1
  10  -2   5 59.3493 34.2688   1
 -10  -2  -6 10.7397 4.24493   3
  10  -2   6 7.09407 1.22795   1
  10   2   6 19.2117 13.9462   1
 -10  -2  -7 34.6720 16.1526   3
  10   2   7 35.5055 19.2643   2
  10   2   7 58.7230 42.6556   1
  10  -2   7 37.7874 19.4231   1
 -10  -2  -8 3.73782 10.9358   3
  10   2   8 1.01310 17.3030   2
  10  -2   8-21.2715 17.6561   1
  10   2   8 11.1940 16.3634   1
 -10  -2  -9 1.96427 8.36904   3
  10   2   9 22.4321 10.2050   2
  10   2   9-9.59401 13.8725   1
  10  -2   9 2.41583 16.9506   1
  10   2  10 15.8960 17.4213   2
  10   2  10-1.31448 12.6293   1
  10  -2  10-9.43299 16.4482   1
 -10  -2 -10 4.30224 12.2153   3
  10   2  11 57.8200 27.4296   2
  10   2  11 29.2907 27.8296   1
  10  -2  11 2.36596 22.3356   1
  10   2  12 21.3682 38.1832   1
  10   2  12 113.062 39.2901   2
  10  -2  12 65.7911 44.9271   1
  10   2  13 16.5677 17.6486   2
  10  -2  13 5.35761 4.93942   1
  10   2  13 46.3043 36.8921   1
  10   2  14-23.0769 25.3851   2
  10  -2  14-25.1391 21.8960   1
  10   2  14 8.45615 24.8829   1
  10   2  15-15.2030 15.6810   2
  10  -2  15-37.9207 27.4728   1
  10   2  15 8.23851 3.93534   1
  10   2  16 22.4664 20.3455   2
  10  -2  16-54.1704 33.5346   1
  10   2  16 0.67834 22.0415   1
  10   2  17 0.07432 10.9341   2
  10  -2  17 14.1008 12.5822   1
  10   2  18-36.6664 17.8735   2
 -10  -3  26-18.9462 18.4323   3
 -10  -3  25-1.40177 17.7888   3
 -10  -3  24 12.3526 16.8502   3
 -10  -3  23-1.51926 9.88281   3
 -10  -3  22 21.5853 13.4966   3
 -10  -3  21 2.98624 6.87002   3
 -10  -3  20 34.3852 26.4216   3
 -10  -3  19-4.28967 2.55984   3
 -10  -3  18 9.36150 22.6020   3
 -10  -3  17 17.9336 18.0322   3
 -10  -3  16 19.0615 23.1320   3
 -10  -3  15 135.932 42.4766   3
 -10  -3  14 6.40562 11.6904   3
 -10  -3  13-0.40354 6.09887   3
 -10  -3  12 3.08408 10.1508   3
 -10  -3  11 95.7937 38.5199   3
 -10  -3  10 6.17646 15.6172   3
 -10  -3   9 0.38510 6.49262   3
 -10  -3   8 41.2655 25.4176   3
 -10  -3   7 107.396 37.3943   3
 -10  -3   6 536.996 86.3291   3
 -10  -3   5 578.932 89.0939   3
 -10  -3   4 120.302 41.7799   3
 -10  -3   3 142.854 43.4483   3
  10  -3  -2 113.642 31.2286   1
 -10  -3   2 21.7061 24.2739   3
  10  -3  -1 248.265 46.3824   1
 -10  -3   1 182.334 49.6409   3
 -10  -3   0 18.9189 22.0899   3
  10  -3   0 91.9124 30.4449   1
  10  -3   1 8.34871 6.18933   1
 -10  -3  -1-4.85395 21.2480   3
  10  -3   2-4.79114 7.35742   1
 -10  -3  -2-0.84376 13.1237   3
  10   3   3 6.92988 8.31307   2
 -10  -3  -3 5.69772 12.3844   3
  10  -3   3 2.05046 12.3501   1
  10   3   4 4.77151 8.82625   2
 -10  -3  -4 5.12837 9.48862   3
  10  -3   4 1.82931 3.81828   1
  10   3   5 25.0627 15.3207   2
 -10  -3  -5 14.9601 19.2851   3
  10  -3   5 11.3987 14.8954   1
 -10  -3  -6 71.8492 30.3865   3
  10  -3   6 94.7358 39.7144   1
  10   3   6 106.589 30.1422   2
 -10  -3  -7 23.7262 18.5938   3
  10  -3   7 4.59103 19.8070   1
  10   3   7-1.95505 4.20025   2
 -10  -3  -8 19.7668 17.4438   3
  10   3   8 94.1051 49.6467   1
  10   3   8 52.8484 24.6605   2
 -10  -3  -9 23.5340 16.3295   3
  10   3   9-0.46538 11.7514   1
  10   3   9 10.7876 3.20005   2
 -10  -3 -10 4.55702 4.13396   3
  10   3  10 12.7230 19.2344   1
  10   3  10-7.87969 9.67428   2
  10   3  11 36.9831 35.8671   1
  10   3  11 35.8557 23.0193   2
  10   3  12 24.2356 24.2269   1
  10   3  12 15.8575 17.3014   2
  10   3  13 11.0748 12.7679   1
  10   3  13 10.1501 12.3535   2
  10   3  14-29.9300 27.3477   1
  10   3  14-12.0841 5.14732   2
  10   3  15 37.8254 31.6377   1
  10   3  15 1.86598 10.8510   4
  10   3  15 13.4496 22.3120   2
  10   3  16-12.1448 7.81924   4
  10   3  16 7.25206 12.4058   2
  10   3  17 10.1926 14.1556   2
  10   3  18 4.29318 15.9866   2
 -10  -4  23 22.3432 23.3252   3
 -10  -4  22-4.76868 14.5930   3
 -10  -4  21 11.9640 9.53579   3
 -10  -4  20 26.6459 22.1851   3
 -10  -4  19 7.11857 14.2959   3
 -10  -4  18 2.94707 6.01858   3
 -10  -4  17 32.6134 26.7782   3
 -10  -4  16 7.69827 9.28676   3
 -10  -4  15 67.7155 39.3401   3
 -10  -4  14 10.7073 19.9437   3
 -10  -4  13 1.17838 8.12944   3
 -10  -4  12 18.7523 19.5039   3
 -10  -4  11 162.425 55.8046   3
 -10  -4  10 118.000 44.4337   3
 -10  -4   9 22.4011 18.8906   3
 -10  -4   8-3.23921 17.9003   3
 -10  -4   7 169.893 53.3851   3
 -10  -4   6 127.464 46.7103   3
 -10  -4   5 150.990 50.7047   3
 -10  -4   4 31.2281 19.1840   3
 -10  -4   3-1.47454 1.61166   3
  10  -4  -2 18.7954 12.0683   1
 -10  -4   2-2.24563 5.68525   3
 -10  -4   1 102.287 35.9111   3
  10  -4  -1 175.417 34.4009   1
  10  -4   0 91.1700 27.7785   1
 -10  -4   0 27.3076 20.4007   3
  10   4   1 0.19605 1.76657   2
 -10  -4  -1 4.83471 5.60734   3
  10  -4   1 1.81953 8.02388   1
 -10  -4  -2-8.06562 4.05308   3
  10  -4   2 5.22476 2.85003   1
  10   4   2 10.8753 8.12534   2
 -10  -4  -3 31.5776 23.4247   3
  10  -4   3 43.6198 25.4538   1
  10   4   3 70.3616 21.9976   2
 -10  -4  -4 41.8727 19.7427   3
  10  -4   4 24.3674 14.1450   1
  10   4   4 35.4826 21.6779   2
 -10  -4  -5 32.2288 18.3854   3
  10   4   5 19.6925 11.5034   2
 -10  -4  -6 13.2791 15.2796   3
  10   4   6 22.2974 16.7602   2
 -10  -4  -7 19.0174 21.1831   3
  10   4   7 36.3355 23.5319   2
 -10  -4  -8 9.36090 11.8391   3
  10   4   8 15.7873 6.17119   2
 -10  -4  -9 7.38108 4.03079   3
  10   4   9 2.42752 19.9007   2
  10   4  10 1.00114 14.2831   4
  10   4  10 9.67064 11.6094   2
  10   4  11 12.6271 29.6894   4
  10   4  11 20.1504 20.5601   2
  10   4  12 4.79353 5.53590   4
  10   4  12 36.8101 23.1853   2
  10   4  12 63.3876 53.4003   1
  10   4  13 49.7506 46.9033   1
  10   4  13-52.3194 42.1398   4
  10   4  13-0.18924 7.70662   2
  10   4  14-20.4414 18.5596   2
  10   4  15 73.1361 39.8460   2
  10   4  16 7.08992 24.8196   2
  10   4  17-21.9890 21.3925   2
 -10  -5  19 25.1785 25.0779   3
 -10  -5  18-6.33273 12.1928   3
 -10  -5  17 28.3376 24.5807   3
 -10  -5  16 18.4875 21.7802   3
 -10  -5  15 29.6439 24.9807   3
 -10  -5  14 75.4327 40.5602   3
 -10  -5  13 125.224 48.5254   3
 -10  -5  12 8.87950 15.0317   3
 -10  -5  11 63.2915 30.5835   3
  10   5 -11 58.1585 27.4724   4
 -10  -5  10 77.9392 35.6673   3
  10   5 -10 8.16047 15.5366   4
 -10  -5   9 12.6050 19.5620   3
  10   5  -9 18.8267 17.7514   4
 -10  -5   8-5.19325 11.8764   3
  10   5  -8 1.22083 9.83376   4
 -10  -5   7 55.2231 33.7841   3
  10   5  -7 16.4230 23.3333   4
 -10  -5   6 222.939 62.2609   3
  10   5  -6 142.763 52.7058   4
 -10  -5   5 68.6159 35.4352   3
  10   5  -5 34.9829 34.1712   4
 -10  -5   4 12.7106 19.5670   3
 -10  -5   3 14.8148 11.7855   3
 -10  -5   2 18.4100 17.7006   3
 -10  -5   1 11.1137 11.7422   3
  10   5  -1 55.8526 33.7511   4
 -10  -5   0-2.31459 11.6054   3
  10   5   0 0.07287 18.0607   4
 -10  -5  -1 41.9183 25.5727   3
  10   5   1 54.4726 38.9613   4
 -10  -5  -2 31.8621 22.7854   3
  10   5   2 24.5975 35.1449   4
 -10  -5  -3 46.6614 27.6808   3
  10   5   3 74.5584 41.7410   4
 -10  -5  -4-12.8583 13.8051   3
  10   5   4-22.2496 25.1207   4
 -10  -5  -5 48.8461 32.0022   3
  10   5   5 15.0332 18.7357   4
 -10  -5  -6 18.6668 14.0621   3
  10   5   6 42.1110 27.4657   4
 -10  -5  -7-48.8612 26.2967   3
  10   5   7-4.77651 11.7249   4
  10   5   8 0.47958 33.2438   4
  10   5   9 18.1468 37.4598   4
  10   5  10 9.02073 24.8697   4
  10   5  11 12.5701 16.3575   4
 -10  -6  15 24.2554 28.5167   3
 -10  -6  14 32.4686 24.9793   3
 -10  -6  13 57.3869 38.8873   3
 -10  -6  12 23.5908 24.8962   3
 -10  -6  11 25.2886 32.4010   3
 -10  -6  10 1.73375 6.11416   3
 -10  -6   9 17.1796 19.7768   3
 -10  -6   8 46.6486 28.1992   3
  10   6  -8 5.10114 4.65187   4
 -10  -6   7 24.3510 21.6408   3
  10   6  -7 1.08185 18.1308   4
 -10  -6   6-25.7905 23.1022   3
  10   6  -6 4.66800 4.18089   4
 -10  -6   5 13.9167 6.95924   3
  10   6  -5 7.35663 16.1208   4
 -10  -6   4 2.95945 8.36740   3
  10   6  -4-0.07620 3.60556   4
 -10  -6   3 8.70113 19.6466   3
  10   6  -3 6.95214 23.9665   4
 -10  -6   2 134.211 49.1220   3
  10   6  -2 22.3515 30.4448   4
 -10  -6   1 45.4228 27.2956   3
  10   6  -1 33.4725 34.9348   4
 -10  -6   0 1.75047 5.98091   3
  10   6   0 16.8714 27.9406   4
 -10  -6  -1 3.99049 1.94992   3
  10   6   1-17.2569 19.6413   4
 -10  -6  -2-5.71638 9.95674   3
  10   6   2 27.0196 32.8090   4
 -10  -6  -3 9.06575 17.2059   3
  10   6   3 7.47919 20.2333   4
 -10  -6  -4 6.03891 12.1634   3
  10   6   4 20.0291 18.7288   4
 -10  -6  -5 0.06350 17.6613   3
  10   6   5 35.8944 47.0109   4
 -10  -6  -6 6.69662 13.7730   3
  10   6   6 23.8270 29.0575   4
  10   6   7-0.32921 2.99756   4
  10   6   8 11.5093 34.5989   4
 -10  -7   8-10.7010 16.0210   3
 -10  -7   7 81.5255 37.3329   3
 -10  -7   6 36.3995 40.0494   3
 -10  -7   5 22.8030 16.9346   3
  10   7  -5-42.6779 29.6019   4
 -10  -7   4 24.0782 28.5489   3
  10   7  -4-21.7260 21.4567   4
 -10  -7   3 22.2627 25.1524   3
  10   7  -3 10.6493 24.9883   4
 -10  -7   2-36.7080 28.4938   3
  10   7  -2-7.38285 12.9535   4
 -10  -7   1 8.46750 10.6495   3
  10   7  -1-43.7498 31.9986   4
 -10  -7   0-1.41894 5.42741   3
  10   7   0 0.09720 19.9867   4
 -10  -7  -1-13.3527 16.4171   3
  10   7   1-59.6972 38.6062   4
 -10  -7  -2 5.72393 4.95511   3
  10   7   2 20.0775 32.5625   4
 -10  -7  -3 15.1472 16.9470   3
  10   7   3 42.0366 40.4579   4
 -10  -7  -4-16.0125 17.1047   3
  10   7   4 13.6322 16.7214   4
  10   8  -2 4.89314 11.1391   4
  10   8  -1-45.1564 34.4466   4
  10   8   0 7.31036 14.0863   4
 -10  -8  -1-4.16781 9.69195   3
 -11   0  25 31.4210 31.5171   3
 -11   0  24 21.8449 18.8576   3
 -11   0  23 8.66549 25.1487   3
 -11   0  22 13.4941 17.6957   3
 -11   0  21 4.78460 9.75528   3
 -11   0  20 41.1352 28.0201   3
 -11   0  19 0.18437 3.49459   3
 -11   0  18 8.65628 11.2983   3
 -11   0  17-0.35789 14.9332   3
 -11   0  16-0.05881 9.32032   3
 -11   0  15-16.5892 13.6990   3
 -11   0  14 10.3038 4.78587   3
 -11   0  13 28.9385 29.2096   3
 -11   0  12 84.0288 37.7117   3
 -11   0  11-3.71976 10.8307   3
 -11   0  10 150.452 47.4648   3
 -11   0  10 57.9361 26.6150   1
 -11   0   9 31.0320 27.4011   3
 -11   0   9-0.29407 7.73071   1
 -11   0   8-2.52716 8.89609   3
 -11   0   8 12.7138 13.0506   1
 -11   0   7-0.53023 6.32439   3
 -11   0   7-19.2062 13.9617   1
 -11   0   6 119.210 38.9935   3
 -11   0   5 37.2715 14.4639   2
 -11   0   5 45.0294 19.1045   3
 -11   0   4 632.748 62.3720   2
 -11   0   4 765.600 102.469   3
 -11   0   3 417.569 52.7217   2
 -11   0   3 363.507 77.4464   3
 -11   0   2 72.7824 30.9330   3
 -11   0   2 76.6794 22.2546   2
 -11   0   1 26.0179 19.2034   3
 -11   0   1 20.6043 14.0984   2
 -11   0   0 444.776 60.0418   2
 -11   0   0 467.146 77.9893   3
 -11   0  -1 40.7084 24.6406   3
 -11   0  -1 93.5265 32.3849   2
 -11   0  -2-10.4364 9.93563   3
  11   0   2 22.0163 24.3174   1
 -11   0  -2 20.4811 19.0027   2
  11   0   3 15.1369 25.4663   1
 -11   0  -3 1.38336 3.12099   3
  11   0   4-10.8268 20.0051   1
 -11   0  -4-5.33217 13.2072   3
  11   0   5-9.77661 6.51814   1
 -11   0  -5-6.15174 12.0466   3
  11   0   6 60.2116 37.8996   1
  11   0   7-11.7680 13.6777   1
  11   0   8 37.0223 28.2307   1
  11   0   9-9.84889 13.6783   1
  11   0  10 0.07893 12.4485   1
  11   0  11-5.43610 6.27045   1
  11   0  12 7.57057 17.1581   1
  11   0  13 11.2795 21.9820   1
  11   0  14 15.2201 22.5063   1
  11   0  15 11.1781 23.7014   1
  11   0  16 27.0640 28.2852   1
 -11  -1  26-4.21816 6.27300   3
 -11  -1  25 8.16253 26.7711   3
 -11   1  24 12.6323 14.5730   3
 -11  -1  24 21.0881 22.7211   3
 -11   1  23 9.15919 7.59822   3
 -11  -1  23-2.05820 5.92715   3
 -11   1  22 7.15403 19.6485   3
 -11  -1  22 51.2852 31.7320   3
 -11   1  21 7.38137 9.28402   3
 -11  -1  21 11.4198 4.83361   3
 -11   1  20-13.7476 24.7603   3
 -11  -1  20 10.4518 13.2761   3
 -11   1  19 1.04451 7.19556   3
 -11  -1  19 26.3154 15.7796   3
 -11   1  18-1.33218 2.52784   3
 -11  -1  18 7.23610 10.0993   3
 -11   1  17-5.13258 6.38361   3
 -11  -1  17 6.12598 11.7002   3
 -11   1  16 167.084 49.6933   3
 -11  -1  16 145.040 48.8737   3
 -11   1  15 11.0224 19.9252   3
 -11  -1  15 25.9784 23.8823   3
 -11   1  14 175.570 51.5437   3
 -11  -1  14 215.086 58.3454   3
 -11   1  13 67.4880 28.6401   3
 -11  -1  13 104.916 44.5420   3
 -11   1  12 80.1398 28.0813   1
 -11   1  12 201.915 54.6551   3
 -11  -1  12 207.479 54.5828   3
 -11   1  11 29.9612 19.4596   3
 -11  -1  11 21.0890 22.8447   3
 -11   1  11 27.9965 17.4059   1
 -11  -1  10-3.28408 0.81045   2
 -11   1  10-4.02142 1.71595   3
 -11   1  10 2.66328 9.62054   1
 -11  -1  10 9.41369 17.8880   3
 -11   1   9 22.9831 20.7787   3
 -11  -1   9 3.97027 12.5087   3
 -11  -1   9 3.05967 1.58382   2
 -11   1   9 4.40429 5.98876   1
 -11   1   8 31.7348 20.7159   3
 -11  -1   8 20.1055 20.0796   3
 -11  -1   8 24.4261 6.01785   2
 -11   1   8 13.3356 8.40067   1
 -11   1   7 390.818 57.0650   1
 -11  -1   7 497.349 34.1775   2
 -11   1   7 928.473 114.669   3
 -11  -1   7 969.849 117.898   3
 -11   1   6 566.942 95.4161   3
 -11  -1   6 484.371 89.6749   3
 -11   1   5 38.7135 17.2015   3
 -11  -1   5 33.4759 21.6510   3
 -11   1   4 60.9582 29.2974   3
 -11  -1   4 58.3408 27.9934   3
 -11   1   3 542.722 86.3095   3
 -11  -1   3 484.544 81.6605   3
 -11  -1   2 198.383 56.3326   3
 -11   1   2 257.096 45.5611   2
 -11   1   2 309.229 66.8790   3
 -11  -1   1 49.9179 28.0688   3
 -11   1   1 30.3817 14.4973   3
 -11  -1   0 12.5257 4.04829   3
  11  -1   0 8.99809 11.3264   1
 -11   1   0-4.59674 16.3106   3
 -11  -1  -1 61.1959 28.2410   3
  11  -1   1 83.6168 34.5730   1
 -11   1  -1 79.2977 30.8892   3
 -11  -1  -2 11.9455 14.2062   3
  11  -1   2 22.7578 12.7928   1
  11  -1   3 525.699 92.3247   1
  11   1   3 378.925 88.8815   1
 -11  -1  -3 491.216 80.8272   3
 -11  -1  -4 28.6441 20.8117   3
  11   1   4 4.61109 22.9334   1
  11  -1   4 14.1503 24.5372   1
 -11  -1  -5-0.04851 8.85630   3
  11   1   5 2.90082 27.2296   1
  11  -1   5-7.96357 11.0995   1
  11  -1   6-9.28133 12.2854   1
  11   1   6-0.31440 7.12453   1
 -11  -1  -6 19.4484 20.6349   3
  11  -1   7-3.24048 17.8816   1
  11   1   7 0.15748 12.7887   1
 -11  -1  -7 20.5622 16.1350   3
  11  -1   8 1.32117 16.8826   1
  11   1   8 8.42642 7.27159   1
 -11  -1  -8 4.45125 10.6222   3
  11   1   9 33.7654 32.3832   1
  11  -1   9 15.1379 28.0895   1
  11  -1  10 7.01420 24.4535   1
  11   1  10 8.57370 19.8667   1
  11  -1  11-36.6018 26.2385   1
  11   1  11 36.1954 31.2429   1
  11   1  12 22.5444 27.5718   1
  11  -1  12-0.07819 33.8389   1
  11   1  13 24.3685 34.7262   1
  11  -1  13-42.0579 29.0616   1
  11   1  14 3.85506 34.7902   1
  11  -1  14-66.9763 37.3811   1
  11   1  15 14.4940 28.7985   1
  11  -1  15 24.8043 25.0913   1
  11  -1  16 13.7607 17.1372   1
 -11  -2  26 14.3448 25.7063   3
 -11  -2  25 56.8079 42.8825   3
 -11  -2  24 12.3138 20.3552   3
 -11  -2  23 3.95214 8.40725   3
 -11   2  23 11.3600 7.91186   3
 -11  -2  22-4.84773 7.98990   3
 -11   2  22 4.56320 8.60142   3
 -11  -2  21 39.5450 25.7411   3
 -11   2  21 0.84303 6.57172   3
 -11  -2  20 7.04476 12.2273   3
 -11   2  20-0.64564 14.2916   3
 -11  -2  19 23.1801 20.8574   3
 -11   2  19 12.9575 5.05816   3
 -11  -2  18 15.7054 23.3855   3
 -11   2  18 17.3418 13.5349   3
 -11  -2  17 95.8343 38.8678   3
 -11   2  17 167.034 50.6531   3
 -11  -2  16 53.0887 32.5863   3
 -11   2  16 82.4626 37.7336   3
 -11  -2  15 88.6453 37.5437   3
 -11   2  15 107.064 43.0096   3
 -11  -2  14 21.9977 17.9912   3
 -11   2  14 5.29296 10.0898   3
 -11  -2  13 77.7090 37.1744   3
 -11   2  13 68.3984 35.0009   3
 -11  -2  12-15.2195 12.6353   3
 -11   2  12-2.75245 14.5173   3
 -11  -2  11 23.9482 21.5722   3
 -11   2  11 14.8873 14.7688   3
 -11  -2  10 69.9812 32.7815   3
 -11   2  10 109.468 42.4245   3
 -11  -2   9 60.6053 31.9890   3
 -11   2   9 49.5878 24.6678   3
 -11  -2   8 135.997 43.9021   3
 -11   2   8 110.342 44.7477   3
 -11  -2   7 128.326 46.3207   3
 -11   2   7 133.736 47.6424   3
 -11  -2   6 263.009 62.6069   3
 -11   2   6 294.727 64.3546   3
 -11  -2   5 214.443 57.2594   3
 -11   2   5 254.134 60.1313   3
 -11  -2   4 279.015 64.1386   3
 -11  -2   3 179.720 52.2796   3
 -11  -2   2 4.35061 16.7183   3
 -11  -2   1 12.6757 16.8752   3
  11  -2  -1 28.2002 26.6348   1
  11  -2   0 61.3542 28.5615   1
 -11  -2   0 12.5209 15.1810   3
 -11  -2  -1-3.94421 11.6114   3
  11  -2   1 9.17490 12.5874   1
 -11  -2  -2 5.05347 13.6616   3
  11  -2   2-4.13300 14.2819   1
 -11  -2  -3 7.74752 6.44015   3
  11  -2   3 2.37522 12.2790   1
 -11  -2  -4 19.0728 12.1158   3
  11  -2   4 4.29532 4.73203   1
 -11  -2  -5-2.48284 11.0995   3
  11  -2   5 0.64380 6.19185   1
 -11  -2  -6 13.4769 18.3913   3
  11  -2   6 4.58814 7.68252   1
  11   2   6 15.6100 24.7304   1
 -11  -2  -7-8.92088 10.2516   3
  11   2   7 21.0384 22.5299   1
  11  -2   7-65.7833 31.9461   1
 -11  -2  -8 14.3746 15.1389   3
  11   2   8 8.70429 18.0328   1
  11  -2   8 1.87202 5.76573   1
  11   2   9-8.36763 5.80077   1
  11  -2   9-7.36772 17.3532   1
 -11  -2  -9 2.86533 3.71666   3
  11   2  10 15.4324 30.8335   1
  11  -2  10-13.1091 15.0780   1
 -11  -2 -10 3.02500 15.6871   3
  11   2  11 22.1033 18.2530   1
  11  -2  11-5.29077 9.83462   1
  11   2  12 2.65828 6.20764   2
  11   2  12 15.5712 13.3935   1
  11  -2  12 3.14175 18.7611   1
  11   2  13-3.71607 25.2481   1
  11   2  13-2.42207 9.77324   2
  11  -2  13-16.8572 18.3463   1
  11   2  14 13.1412 23.6029   1
  11   2  14 13.9646 14.3642   2
  11  -2  14-38.7188 28.3780   1
  11   2  15-38.2107 24.8188   2
  11  -2  15-0.08708 1.54031   1
  11   2  16-22.9937 11.7884   2
  11  -2  16-33.8975 27.6533   1
  11   2  17 21.8835 29.6863   2
 -11  -3  25 10.3567 27.8500   3
 -11  -3  24-15.1420 16.8903   3
 -11  -3  23 10.8270 13.9917   3
 -11  -3  22-27.2225 21.9220   3
 -11  -3  21 42.1109 26.4594   3
 -11  -3  20 3.34585 22.3305   3
 -11  -3  19 23.2437 18.7191   3
 -11  -3  18 11.4099 20.9679   3
 -11  -3  17 23.6576 23.0031   3
 -11  -3  16 8.91294 14.4102   3
 -11  -3  15 33.5227 27.8726   3
 -11  -3  14 57.4492 33.4135   3
 -11  -3  13 45.0450 30.3213   3
 -11  -3  12 3.46674 9.15904   3
 -11  -3  11 3.01138 21.0792   3
 -11  -3  10 42.9659 25.2754   3
 -11  -3   9 36.5955 25.3707   3
 -11  -3   8 12.5838 13.0726   3
 -11  -3   7 93.2026 38.4279   3
 -11  -3   6 108.464 41.7125   3
 -11  -3   5 46.9759 27.6509   3
 -11  -3   4-1.85817 9.52102   3
 -11  -3   3-23.7080 22.6989   3
 -11  -3   2 21.8932 16.7717   3
 -11  -3   1 36.5795 22.5676   3
  11  -3  -1 43.2920 23.9520   1
  11  -3   0 44.0796 22.7260   1
 -11  -3   0 17.0610 7.48638   3
 -11  -3  -1 10.3259 2.65563   3
  11  -3   1 13.9865 21.7594   1
 -11  -3  -2 63.4884 34.3783   3
  11  -3   2 35.4365 28.0167   1
 -11  -3  -3-0.89705 15.8672   3
  11  -3   3 11.4864 16.4015   1
  11  -3   4 3.10482 12.8518   1
 -11  -3  -4 0.43173 11.0969   3
 -11  -3  -5 9.79378 15.8723   3
  11  -3   5-45.2355 24.6468   1
 -11  -3  -6 14.0453 15.4049   3
  11   3   6 8.42857 13.6531   2
  11  -3   6 7.57198 11.9820   1
 -11  -3  -7 39.7964 24.8439   3
  11   3   7 28.1975 17.1204   2
  11  -3   7-33.4053 22.3285   1
 -11  -3  -8 55.2189 24.1916   3
  11   3   8 37.3100 20.5484   2
  11  -3   8 3.30134 12.0198   1
 -11  -3  -9 5.30658 19.5865   3
  11   3   9 15.9839 16.0998   2
  11  -3   9 3.08071 17.5211   1
  11   3   9 94.2877 49.0246   1
  11   3  10-9.56012 8.11718   1
  11   3  10 1.76746 7.38186   2
  11  -3  10 11.6377 20.5708   1
  11   3  11 3.77944 11.2257   2
  11   3  11 16.4442 24.3457   1
  11  -3  11-34.4571 25.1733   1
  11   3  12 28.3690 28.6001   2
  11  -3  12-53.5360 32.0033   1
  11   3  12 20.1402 21.7853   1
  11   3  13-2.24419 12.7261   2
  11   3  13 6.69618 19.8900   1
  11  -3  13 2.41414 6.71537   1
  11   3  14 9.38746 9.97382   2
  11  -3  14-51.8970 32.9514   1
  11   3  15 11.0457 10.5103   2
  11  -3  15-0.08732 27.3343   1
  11   3  16 57.8155 59.1583   2
  11  -3  16-74.3516 41.0485   1
  11   3  17-4.91752 9.85017   2
 -11  -4  21 30.6651 31.5948   3
 -11  -4  20-11.8406 17.4844   3
 -11  -4  19 40.4151 38.7954   3
 -11  -4  18 17.4074 19.9974   3
 -11  -4  17 21.4186 17.2385   3
 -11  -4  16 3.13067 7.09740   3
 -11  -4  15 0.91640 14.7065   3
 -11  -4  14 54.9341 33.6130   3
 -11  -4  13 56.5135 30.6030   3
 -11  -4  12 25.6765 22.7319   3
 -11  -4  11 7.65749 4.70496   3
 -11  -4  10 0.47551 14.0499   3
 -11  -4   9 17.6473 15.0855   3
 -11  -4   8 7.66812 15.0211   3
 -11  -4   7 38.5359 32.9392   3
 -11  -4   6 20.0113 13.1740   3
 -11  -4   5 12.5616 13.5206   3
 -11  -4   4 16.1793 11.9463   3
 -11  -4   3 71.8155 31.3558   3
 -11  -4   2 116.208 39.7613   3
 -11  -4   1 15.6184 24.5832   3
 -11  -4   0 30.8311 17.7424   3
  11  -4   0 56.8629 26.7172   1
 -11  -4  -1 17.8528 20.4118   3
  11  -4   1 20.0162 12.1229   1
  11  -4   2 33.4971 23.2892   1
 -11  -4  -2 15.0206 6.70066   3
 -11  -4  -3-13.5563 14.5598   3
  11  -4   3-26.9889 17.3585   1
 -11  -4  -4 2.80118 6.53824   3
  11  -4   4-33.5953 20.0764   1
 -11  -4  -5 86.0793 40.5997   3
  11  -4   5 24.9382 23.9999   1
 -11  -4  -6 18.1563 15.9327   3
  11  -4   6-8.87287 20.4702   1
 -11  -4  -7 25.2752 20.2283   3
  11  -4   7 14.9624 19.1606   1
 -11  -4  -8 3.94842 7.10879   3
  11  -4   8-48.0005 27.3905   1
  11  -4   9-43.8725 26.8795   1
  11   4  11 32.3089 27.3618   4
 -11  -5  17-7.70263 6.52371   3
 -11  -5  16 69.3600 42.6035   3
 -11  -5  15 25.8679 32.6549   3
 -11  -5  14 26.0431 30.3620   3
 -11  -5  13-3.00206 3.52499   3
 -11  -5  12 38.9675 27.5881   3
 -11  -5  11 11.9882 19.0617   3
 -11  -5  10 26.5607 22.1607   3
  11   5 -10-20.6617 16.6507   4
 -11  -5   9 34.3664 27.6219   3
 -11  -5   8 135.942 50.5801   3
 -11  -5   7 50.8070 35.1306   3
 -11  -5   6-22.8113 20.5087   3
 -11  -5   5-5.95276 12.4300   3
 -11  -5   4 5.52777 17.5848   3
 -11  -5   3 69.2805 36.5924   3
 -11  -5   2 11.3181 12.6630   3
 -11  -5   1 3.99426 14.6925   3
 -11  -5   0 53.3862 26.9842   3
 -11  -5  -1 59.5970 32.3234   3
 -11  -5  -2 6.11342 15.1886   3
 -11  -5  -3-29.4132 22.3459   3
  11   5   3 16.9537 16.7717   4
 -11  -5  -4 24.2654 25.9709   3
  11   5   4 35.0457 25.3539   4
 -11  -5  -5-25.3037 20.3387   3
  11   5   5 22.1086 31.2714   4
 -11  -5  -6 15.5269 17.1663   3
  11   5   6 16.5512 33.2363   4
  11   5   7 5.34092 21.9490   4
  11   5   8-30.4853 30.8482   4
  11   5   9 15.9540 16.1343   4
 -11  -6  12 34.7041 28.0198   3
 -11  -6  11 1.44167 10.8221   3
 -11  -6  10 12.6925 7.46776   3
 -11  -6   9 17.6467 26.8688   3
 -11  -6   8 1.56436 13.7744   3
  11   6  -8-1.26911 8.96468   4
 -11  -6   7 7.06834 9.41909   3
  11   6  -7-16.0886 17.1457   4
 -11  -6   6-27.9545 24.2553   3
  11   6  -6-48.8719 30.4138   4
 -11  -6   5 35.9829 29.0466   3
  11   6  -5 25.6037 24.6141   4
 -11  -6   4 68.0766 38.9867   3
  11   6  -4 107.419 56.7483   4
 -11  -6   3 88.9891 40.9954   3
  11   6  -3 117.518 56.6538   4
 -11  -6   2 85.9820 41.5361   3
  11   6  -2 144.944 64.0236   4
 -11  -6   1 7.60836 3.93786   3
  11   6  -1 27.9945 38.7759   4
 -11  -6   0 48.6243 33.4430   3
  11   6   0 0.09307 10.2058   4
 -11  -6  -1-2.67331 9.80610   3
  11   6   1-36.5504 29.5726   4
 -11  -6  -2 36.0846 31.1751   3
  11   6   2 1.00191 11.5240   4
 -11  -6  -3 6.82310 11.7311   3
  11   6   3-31.7608 28.5876   4
 -11  -6  -4-27.0529 21.9732   3
  11   6   4 45.0655 38.4047   4
 -11  -6  -5 12.6518 15.5413   3
  11   6   5 5.85635 15.4916   4
  11   6   6 75.1198 50.4447   4
 -11  -7   5-8.24966 14.0616   3
  11   7  -5-56.2470 34.9677   4
 -11  -7   4-13.2969 17.6021   3
  11   7  -4-14.8846 18.3344   4
 -11  -7   3 52.4289 40.5174   3
  11   7  -3-23.5393 23.4391   4
 -11  -7   2-11.2321 15.7816   3
  11   7  -2 1.45676 14.3688   4
 -11  -7   1 10.5594 24.7370   3
  11   7  -1 14.2515 20.2287   4
 -11  -7   0 28.4645 35.5234   3
  11   7   0 14.5177 42.3532   4
 -11  -7  -1-14.6814 17.5030   3
  11   7   1 11.6466 24.0517   4
 -11  -7  -2-5.47293 10.4674   3
  11   7   2-0.11127 6.07965   4
 -11  -7  -3 0.07833 2.76234   3
 -12   0  25 34.2523 29.3926   3
 -12   0  24-10.9719 14.0383   3
 -12   0  23 1.70725 14.5841   3
 -12   0  22-20.1935 18.7745   3
 -12   0  21-9.12750 16.6121   3
 -12   0  20-18.5415 23.4359   3
 -12   0  19 17.8114 15.8256   3
 -12   0  18 107.293 43.1437   3
 -12   0  17-23.4527 13.6431   3
 -12   0  16 44.8925 28.8206   3
 -12   0  15 3.71763 17.3034   3
 -12   0  14 33.7090 20.8872   3
 -12   0  13-9.58815 16.8615   3
 -12   0  12 36.4610 23.4111   3
 -12   0  11 3.42488 9.74156   3
 -12   0  10 287.557 66.6719   3
 -12   0   9 22.0667 33.1987   3
 -12   0   8 164.795 50.1376   3
 -12   0   7-16.4419 12.3386   3
 -12   0   6 33.5012 13.5762   2
 -12   0   6 33.5078 24.1803   3
 -12   0   5 28.3534 25.2232   3
 -12   0   5 37.1972 18.1485   2
 -12   0   4-7.67493 16.1675   3
 -12   0   4 0.82480 6.13187   2
 -12   0   3-3.74726 11.2957   3
 -12   0   3 0.05272 3.98754   2
 -12   0   2 20.9340 21.9682   3
 -12   0   2 16.4669 11.2598   2
 -12   0   1-12.6268 10.4998   3
 -12   0   1 4.22657 5.92344   2
 -12   0   0 171.269 49.4638   3
 -12   0   0 10.1865 9.18285   2
 -12   0  -1 8.98807 15.4741   3
  12   0   2 401.482 91.2853   1
 -12   0  -2 240.558 62.1130   3
  12   0   3 66.7309 50.8079   1
 -12   0  -3 28.3944 27.4119   3
  12   0   4 140.125 54.6037   1
 -12   0  -4 133.790 44.9279   3
  12   0   5 0.07894 6.34777   1
  12   0   6 81.5628 42.9167   1
  12   0   7 5.60711 21.3642   1
  12   0   8-16.3182 18.2032   1
  12   0   9-0.08443 17.5133   1
  12   0  10-8.26366 16.1170   1
  12   0  11 3.04754 15.0932   1
  12   0  12 100.544 59.9305   1
  12   0  13 15.8885 14.7080   1
  12   0  14 23.0784 37.9111   1
 -12  -1  26 4.68676 9.31315   3
 -12  -1  25 14.8321 16.5042   3
 -12   1  24 8.73766 24.0875   3
 -12  -1  24-2.34468 6.53718   3
 -12   1  23 16.7246 20.0478   3
 -12  -1  23 28.6692 13.9760   3
 -12   1  22 62.8784 32.1750   3
 -12  -1  22 16.1778 14.4526   3
 -12   1  21 20.3216 22.3282   3
 -12  -1  21 29.0408 26.5731   3
 -12   1  20 43.1604 28.2894   3
 -12  -1  20 10.4803 10.1416   3
 -12   1  19-4.09036 15.4702   3
 -12  -1  19-2.93449 17.8016   3
 -12   1  18 19.4704 19.9367   3
 -12  -1  18 26.4911 29.9596   3
 -12   1  17-3.85569 10.6110   3
 -12  -1  17 2.25515 12.5684   3
 -12   1  16-10.8369 14.4942   3
 -12  -1  16 9.59422 6.21317   3
 -12   1  15 172.358 52.6115   3
 -12  -1  15 154.679 48.4263   3
 -12   1  14 19.6314 21.1274   3
 -12  -1  14 19.8517 20.7746   3
 -12   1  13 160.005 51.2377   3
 -12  -1  13 176.898 54.2363   3
 -12   1  12 93.2453 35.1393   3
 -12  -1  12 69.1137 34.4783   3
 -12   1  11 19.9335 19.6942   3
 -12  -1  11 13.2911 33.5112   3
 -12   1  10-4.47150 6.87216   3
 -12  -1  10 10.4114 14.5234   3
 -12   1   9 31.3642 23.1075   3
 -12  -1   9 1.68946 12.6458   3
 -12   1   8 21.8078 20.5368   3
 -12  -1   8 27.0382 28.1019   3
 -12   1   8 1.22491 3.18104   1
 -12   1   7 267.556 63.0038   3
 -12  -1   7 164.161 52.0056   3
 -12   1   6 195.100 58.4500   3
 -12  -1   6 220.805 61.6673   3
 -12   1   5 14.2668 24.5939   3
 -12  -1   5 52.5703 33.4260   3
 -12   1   4 2.87012 11.7576   3
 -12  -1   4 5.03231 16.7387   3
 -12   1   4-4.40294 5.68900   2
 -12  -1   3-2.72867 2.92204   3
 -12   1   3 29.8180 15.6385   3
 -12  -1   2-3.84089 12.8189   3
 -12   1   2-9.69078 7.10747   3
 -12  -1   1-0.62495 2.97445   3
 -12   1   1-8.67426 8.20032   3
 -12  -1   0 50.7263 26.0833   3
 -12   1   0 49.8087 28.2606   3
  12  -1   1 86.5836 43.5897   1
 -12  -1  -1 58.9025 33.4511   3
 -12  -1  -2 37.7746 20.6917   3
  12  -1   2 32.4852 23.4293   1
 -12  -1  -3 12.7156 19.4098   3
  12  -1   3 27.2511 30.6036   1
 -12  -1  -4 2.02955 7.78940   3
  12  -1   4 12.5039 18.7994   1
  12   1   4 19.9271 34.8047   1
  12  -1   5 39.1072 34.6395   1
 -12  -1  -5 27.6353 14.1828   3
  12   1   5 45.8867 36.7100   1
  12   1   6 11.0905 27.4195   1
  12  -1   6 10.2801 25.3763   1
 -12  -1  -6-2.20749 9.75616   3
  12   1   7 11.2597 30.0684   1
  12  -1   7-11.8231 14.8813   1
 -12  -1  -7 8.11779 7.29537   3
  12  -1   8-27.3138 22.9648   1
  12   1   8-5.40243 11.0106   1
  12  -1   9 2.17195 6.61162   1
  12   1   9 35.8417 41.6704   1
  12   1  10 6.04953 24.1632   1
  12  -1  10 6.71261 23.9217   1
  12   1  11 26.6961 30.3795   1
  12  -1  11 0.42559 22.8626   1
  12   1  12-14.7074 24.7256   1
  12  -1  12 1.22581 16.1042   1
  12  -1  13-25.8600 24.1578   1
  12   1  13 32.8329 35.9118   1
  12  -1  14 0.18624 5.08873   1
  12   1  14-9.19985 15.2941   1
  12  -1  15 9.45358 10.5434   1
 -12  -2  25 60.9310 34.6721   3
 -12  -2  24 0.23434 2.13375   3
 -12  -2  23-39.2606 27.5269   3
 -12   2  23 13.3356 22.7099   3
 -12  -2  22-10.9349 18.1308   3
 -12   2  22-5.67768 10.0768   3
 -12  -2  21 3.53053 23.6975   3
 -12   2  21 26.5713 16.9782   3
 -12  -2  20 53.9658 32.5944   3
 -12   2  20-4.87537 20.1618   3
 -12  -2  19-7.51832 10.5581   3
 -12   2  19-20.5173 18.9398   3
 -12  -2  18 31.7446 30.3862   3
 -12   2  18 5.55433 16.8644   3
 -12  -2  17-23.8371 20.5776   3
 -12   2  17-16.3932 15.3465   3
 -12  -2  16 7.56006 23.4829   3
 -12   2  16 21.0742 21.9571   3
 -12  -2  15 173.252 58.3994   3
 -12   2  15 304.181 72.4441   3
 -12  -2  14 150.598 55.2000   3
 -12   2  14 97.2173 40.1194   3
 -12  -2  13 43.3035 30.9585   3
 -12   2  13 35.5991 22.2104   3
 -12  -2  12 26.9892 18.1163   3
 -12   2  12 34.5729 25.6631   3
 -12  -2  11 35.9534 26.9008   3
 -12   2  11 48.4863 25.9591   3
 -12  -2  10-2.56740 14.6484   3
 -12   2  10 1.19935 6.13672   3
 -12  -2   9 74.8776 36.0074   3
 -12   2   9 37.7300 22.0648   3
 -12  -2   8 118.776 49.9691   3
 -12   2   8 100.027 40.2364   3
 -12  -2   7 72.9491 35.1474   3
 -12   2   7 116.286 47.2205   3
 -12  -2   6 80.4199 36.4553   3
 -12   2   6 97.2604 41.1407   3
 -12  -2   5 72.5053 37.3269   3
 -12  -2   4 50.8191 29.9589   3
 -12  -2   3 47.2351 23.6672   3
 -12  -2   2 92.0261 40.2666   3
 -12  -2   1 3.47705 13.2702   3
 -12  -2   0 53.9332 31.7430   3
  12  -2   0 54.2656 38.8593   1
  12  -2   1 20.6057 27.7065   1
 -12  -2  -1 1.56542 12.3389   3
 -12  -2  -2-0.97039 8.00151   3
  12  -2   2 5.84142 11.0932   1
  12  -2   3 10.0866 8.13960   1
 -12  -2  -3 1.52101 7.84758   3
 -12  -2  -4 14.9258 11.0727   3
  12  -2   4 20.6191 23.5608   1
 -12  -2  -5 0.05376 13.9059   3
  12  -2   5 7.49639 18.0816   1
 -12  -2  -6 40.4737 24.8066   3
  12  -2   6 13.6337 26.8962   1
 -12  -2  -7-21.7245 17.0488   3
  12   2   7 3.74151 19.2063   1
  12  -2   7 0.07119 7.86628   1
  12  -2   8-2.85047 7.14986   1
  12   2   8 8.43947 22.2339   1
 -12  -2  -8 46.1415 24.6130   3
  12  -2   9 5.36140 23.8475   1
  12   2   9 7.76542 25.3491   1
 -12  -2  -9-1.44658 2.70267   3
  12  -2  10-67.0387 35.9857   1
  12   2  10 5.94232 26.6866   1
  12   2  11 16.4795 38.6462   1
  12  -2  11-43.6758 29.5643   1
  12   2  12-15.4108 20.2726   1
  12  -2  12-40.8502 29.1766   1
  12   2  13 8.01950 14.7121   1
  12  -2  13-38.4323 28.7695   1
  12  -2  14-0.08999 10.0350   1
  12  -2  15 56.1231 38.6493   1
 -12  -3  22 22.1754 19.8522   3
 -12  -3  21 12.7289 31.3767   3
 -12  -3  20 38.5556 26.9469   3
 -12  -3  19 30.3425 26.0774   3
 -12  -3  18-15.2257 16.4151   3
 -12  -3  17 40.6141 30.9904   3
 -12  -3  16 52.2613 38.3632   3
 -12  -3  15 41.0557 27.2563   3
 -12  -3  14-1.54830 7.68970   3
 -12  -3  13-16.2153 21.3218   3
 -12  -3  12 42.3631 27.8199   3
 -12  -3  11-8.47794 14.7028   3
 -12  -3  10 19.2954 21.3654   3
 -12  -3   9 33.1734 21.7823   3
 -12  -3   8 37.6303 29.5629   3
 -12  -3   7-8.59542 4.41501   3
 -12  -3   6 149.556 49.8552   3
 -12  -3   5 190.529 58.8647   3
 -12  -3   4 45.4130 24.2985   3
 -12  -3   3 79.6094 38.0753   3
 -12  -3   2 54.6609 39.6456   3
 -12  -3   1 13.5649 12.5194   3
 -12  -3   0 6.67925 22.5167   3
  12  -3   0 33.8389 24.9230   1
 -12  -3  -1 21.6596 15.1469   3
  12  -3   1 34.1077 26.8665   1
 -12  -3  -2 21.2278 23.4488   3
  12  -3   2 6.16855 7.74211   1
 -12  -3  -3 57.1425 33.5179   3
  12  -3   3 88.2741 40.5336   1
 -12  -3  -4-8.21357 10.9489   3
  12  -3   4-3.45143 3.69425   1
 -12  -3  -5 11.3536 14.2990   3
  12  -3   5-4.27620 3.73349   1
 -12  -3  -6 29.1585 18.7450   3
  12  -3   6 29.0957 29.1822   1
  12  -3   7 5.80603 9.48065   1
 -12  -3  -7 4.93947 13.5899   3
 -12  -3  -8 11.9475 10.3006   3
  12  -3   8-26.8688 21.4844   1
  12  -3   9 3.53170 13.5931   1
  12  -3  10-28.9123 23.3436   1
  12   3  11 53.3893 57.8354   1
  12  -3  11-70.3578 37.0173   1
  12  -3  12-25.2029 22.7700   1
  12  -3  13-21.0559 21.2667   1
  12  -3  14-41.5060 30.5093   1
 -12  -4  19 40.5081 29.0018   3
 -12  -4  18 6.88885 10.1733   3
 -12  -4  17 0.83431 21.8277   3
 -12  -4  16 33.9214 26.5144   3
 -12  -4  15 1.26212 12.2801   3
 -12  -4  14 0.81098 4.79396   3
 -12  -4  13-2.63714 15.0186   3
 -12  -4  12-0.65889 3.46378   3
 -12  -4  11 66.7600 39.7846   3
 -12  -4  10 68.5738 37.9592   3
 -12  -4   9 62.7101 40.0287   3
 -12  -4   8 24.3848 23.8596   3
 -12  -4   7 111.661 45.9211   3
 -12  -4   6 212.790 63.8134   3
 -12  -4   5 59.4481 32.1651   3
 -12  -4   4-4.69195 1.61539   3
 -12  -4   3-14.0019 15.8998   3
 -12  -4   2 6.52068 13.5255   3
 -12  -4   1 3.69616 3.23447   3
 -12  -4   0-3.37292 7.75962   3
 -12  -4  -1-8.53947 18.1325   3
 -12  -4  -2 50.8474 27.2934   3
 -12  -4  -3 0.74300 12.0046   3
 -12  -4  -4 12.6495 23.6184   3
  12  -4   5-5.25165 4.84802   1
 -12  -4  -5 2.88884 14.5897   3
 -12  -4  -6 15.8097 17.9518   3
  12  -4   6-38.5720 23.9716   1
 -12  -4  -7 0.05830 12.9055   3
  12  -4   7 0.31743 12.6247   1
  12  -4   8-14.1637 15.3104   1
  12  -4   9-40.4645 26.7538   1
  12  -4  10-85.6174 40.0991   1
  12  -4  11-64.1059 35.6348   1
  12  -4  12-50.8143 32.5051   1
  12  -4  13-9.92038 14.7203   1
 -12  -5  14 1.33676 13.0436   3
 -12  -5  13 22.3260 21.4770   3
 -12  -5  12 65.5731 40.5554   3
 -12  -5  11-3.11577 17.2038   3
 -12  -5  10-7.41846 15.6420   3
 -12  -5   9 20.7057 22.4868   3
 -12  -5   8 39.0032 28.3769   3
 -12  -5   7 44.9575 25.8540   3
 -12  -5   6 36.4972 31.0580   3
 -12  -5   5-6.03569 8.71667   3
 -12  -5   4 2.85292 19.1113   3
 -12  -5   3 5.82467 4.52543   3
 -12  -5   2 57.0137 33.0924   3
 -12  -5   1 64.9919 38.3580   3
 -12  -5   0 20.4821 24.7747   3
 -12  -5  -1 9.95978 18.9437   3
 -12  -5  -2 5.45485 13.6761   3
 -12  -5  -3-3.29152 7.82620   3
 -12  -5  -4 39.3589 31.7593   3
 -12  -5  -5 22.4387 19.7284   3
  12   5   5 16.7600 19.3321   4
  12   5   6 18.8923 23.6778   4
 -12  -6   9 20.9528 27.6704   3
 -12  -6   8 27.4719 25.3031   3
 -12  -6   7 4.11184 9.56667   3
  12   6  -7 17.6710 20.6168   4
 -12  -6   6-5.04600 28.3381   3
  12   6  -6 6.20945 25.1508   4
 -12  -6   5 24.6518 20.9372   3
  12   6  -5-32.3663 26.0485   4
 -12  -6   4 37.7241 32.4196   3
  12   6  -4-14.7729 17.9253   4
 -12  -6   3 11.7997 16.2794   3
  12   6  -3-14.5798 18.1213   4
 -12  -6   2 50.8658 34.5652   3
  12   6  -2-3.18689 8.65850   4
 -12  -6   1 4.03330 3.68718   3
  12   6  -1 25.1091 32.9355   4
 -12  -6   0 24.7301 32.4491   3
  12   6   0-26.1547 25.5322   4
 -12  -6  -1 11.8965 22.2227   3
  12   6   1 10.8705 27.9493   4
 -12  -6  -2 0.81579 14.3841   3
  12   6   2 0.10691 23.1173   4
 -12  -6  -3 3.62761 8.52937   3
  12   6   3 6.88744 34.1516   4
 -12  -6  -4 17.3098 26.8553   3
  12   7  -4-27.9519 26.0782   4
  12   7  -3 18.9553 28.1790   4
  12   7  -2 1.27314 5.79620   4
  12   7  -1 6.58424 35.6364   4
 -12  -7   0-8.49240 13.6714   3
 -12  -7  -1-6.38099 11.7795   3
 -13   0  25-0.23365 2.12748   3
 -13   0  24 0.07744 17.2706   3
 -13   0  23 28.5179 30.8333   3
 -13   0  22 39.0813 32.3096   3
 -13   0  21 2.47182 16.0673   3
 -13   0  20-6.13520 17.4480   3
 -13   0  19-8.97994 12.7719   3
 -13   0  18 53.7452 41.5350   3
 -13   0  17 9.84226 13.7325   3
 -13   0  16 148.288 49.6958   3
 -13   0  15-13.8935 12.0678   3
 -13   0  14 12.0976 23.2830   3
 -13   0  13 2.19138 12.8242   3
 -13   0  12 103.566 40.8478   3
 -13   0  11-3.83719 3.35904   3
 -13   0  10 33.9844 23.0892   3
 -13   0   9 21.4475 11.6767   3
 -13   0   8-11.9587 11.2945   3
 -13   0   7 24.4177 23.0458   3
 -13   0   6 310.554 70.6155   3
 -13   0   5 85.5050 50.3758   3
 -13   0   4 201.118 57.7978   3
 -13   0   3 58.9780 40.1546   3
 -13   0   2-1.43984 13.4646   3
 -13   0   1-11.5424 9.80218   3
 -13   0   0 31.7044 23.1135   3
 -13   0  -1-0.18625 11.6672   3
 -13   0  -2 39.4692 27.7016   3
 -13   0  -3 1.03649 3.96464   3
  13   0   4 21.8118 30.9891   1
 -13   0  -4 17.2273 19.7473   3
  13   0   5 0.45296 24.1613   1
  13   0   6 13.3105 27.0593   1
  13   0   7 22.2442 28.6798   1
  13   0   8 7.11714 7.57705   1
  13   0   9-8.95629 14.4938   1
  13   0  10-2.78541 5.46207   1
  13   0  11 0.09766 13.1585   1
  13   0  12 12.0048 17.3585   1
  13   0  13 2.07275 14.2488   1
 -13   1  24-3.81204 9.35808   3
 -13  -1  24 84.2315 52.0377   3
 -13   1  23-16.2614 33.2903   3
 -13  -1  23-0.07703 6.43247   3
 -13   1  22 7.44037 8.73153   3
 -13  -1  22-32.2622 24.8002   3
 -13   1  21 11.5929 21.7805   3
 -13  -1  21 26.8581 32.8980   3
 -13   1  20 27.1245 22.2756   3
 -13  -1  20 15.5222 16.8580   3
 -13   1  19 31.4880 28.4731   3
 -13  -1  19-10.5013 18.0458   3
 -13   1  18-11.8911 20.6472   3
 -13  -1  18-3.90413 19.7161   3
 -13   1  17 53.4988 33.8585   3
 -13  -1  17 22.5278 25.0544   3
 -13   1  16 25.0305 21.7976   3
 -13  -1  16 15.4515 19.2657   3
 -13   1  15-5.29894 17.1761   3
 -13  -1  15 11.0189 18.3693   3
 -13   1  14-2.97903 15.5289   3
 -13  -1  14-3.90195 8.29812   3
 -13   1  13 22.0799 23.6989   3
 -13  -1  13 16.6793 11.4938   3
 -13   1  12 12.0190 13.7666   3
 -13  -1  12 27.7969 29.8255   3
 -13   1  11 13.1436 14.5735   3
 -13  -1  11 2.26921 14.4292   3
 -13   1  10 30.7608 21.0961   3
 -13  -1  10 174.444 54.5364   3
 -13   1   9 55.5585 40.6832   3
 -13  -1   9 51.9871 29.4324   3
 -13   1   8 20.3790 18.8674   3
 -13  -1   8 40.9312 33.0296   3
 -13  -1   7 412.823 84.4028   3
 -13   1   7 585.516 99.4602   3
 -13   1   6 114.055 58.6650   3
 -13  -1   6 130.492 64.7773   3
 -13   1   5 8.04177 11.1529   3
 -13  -1   5-10.2674 11.8495   3
 -13  -1   4 15.4575 17.2235   3
 -13   1   4-41.0399 25.7075   3
 -13  -1   3 58.7930 32.1414   3
 -13   1   3 91.6622 37.5922   3
 -13  -1   2 17.0488 20.3751   3
 -13   1   2 27.3374 21.4428   3
 -13  -1   1 16.8522 19.7527   3
 -13   1   1 40.1228 13.3569   3
 -13  -1   0 124.227 47.5448   3
 -13   1   0 136.556 47.4372   3
 -13  -1  -1 111.356 44.6918   3
 -13  -1  -2 0.06127 17.0674   3
  13  -1   2 6.97010 16.4744   1
 -13  -1  -3-3.88474 7.72129   3
  13  -1   3-13.6860 16.3638   1
 -13  -1  -4 8.79953 11.5664   3
  13  -1   4 4.84191 15.8850   1
  13  -1   5 0.64198 10.3602   1
 -13  -1  -5 8.21477 13.7393   3
  13   1   6 7.04410 42.9221   1
  13  -1   6 1.62732 23.3721   1
 -13  -1  -6 59.6185 31.0523   3
  13  -1   7 21.8799 31.5141   1
  13   1   7 15.4413 31.8458   1
  13   1   8 5.83662 11.1882   1
  13  -1   8-3.07561 8.08412   1
  13   1   9-25.5414 25.6832   1
  13  -1   9 2.55810 20.1612   1
  13  -1  10 22.0458 34.6255   1
  13   1  10 1.68347 12.4230   1
  13  -1  11 1.13365 21.3333   1
  13   1  11 18.1135 47.8837   1
  13   1  12 28.3185 46.6867   1
  13  -1  12 19.6449 21.8087   1
  13  -1  13 63.2318 39.8015   1
 -13   2  23-24.9147 22.1148   3
 -13  -2  22-5.19760 5.44369   3
 -13   2  22 25.7694 24.8136   3
 -13  -2  21 7.78301 25.2296   3
 -13   2  21-75.1399 38.1380   3
 -13  -2  20-51.3699 31.8749   3
 -13   2  20 36.6884 28.2017   3
 -13  -2  19 5.03542 8.42085   3
 -13   2  19-26.7339 18.1916   3
 -13  -2  18 31.3959 27.2590   3
 -13   2  18 11.9321 23.4376   3
 -13  -2  17 68.7841 39.0996   3
 -13   2  17 159.556 57.7673   3
 -13  -2  16 47.8598 37.3884   3
 -13   2  16-6.79202 12.0572   3
 -13  -2  15 14.7375 10.0237   3
 -13   2  15-9.05407 12.8229   3
 -13  -2  14 10.6354 1.72470   3
 -13   2  14 15.9654 9.80801   3
 -13  -2  13 7.04354 11.5183   3
 -13   2  13-0.21452 15.2558   3
 -13  -2  12-2.01061 13.3964   3
 -13   2  12 30.0273 25.3982   3
 -13  -2  11 42.3422 29.5903   3
 -13   2  11 15.8729 18.9569   3
 -13  -2  10 25.4024 31.0627   3
 -13   2  10 43.8945 27.5108   3
 -13  -2   9 42.3335 31.5432   3
 -13   2   9 36.5532 20.0821   3
 -13  -2   8 32.5291 20.7302   3
 -13   2   8 33.1138 17.7098   3
 -13  -2   7 54.4850 35.3336   3
 -13   2   7 65.5489 35.6911   3
 -13  -2   6 55.6033 36.7061   3
 -13  -2   5 35.7969 30.1144   3
 -13  -2   4 122.506 46.0643   3
 -13  -2   3 28.1705 28.0374   3
 -13  -2   2 37.2420 28.7862   3
 -13  -2   1 17.2747 23.9198   3
 -13  -2   0 52.3708 28.9665   3
 -13  -2  -1 22.8723 27.3381   3
  13  -2   1 56.8908 40.7719   1
 -13  -2  -2 0.06353 9.96971   3
  13  -2   2 14.3761 26.8018   1
 -13  -2  -3-0.37111 10.3691   3
  13  -2   3-0.34715 2.44843   1
 -13  -2  -4-20.7982 17.7151   3
  13  -2   4-3.37395 7.69094   1
 -13  -2  -5-38.2795 23.9504   3
  13  -2   5-4.38408 8.28737   1
 -13  -2  -6-18.1525 16.5592   3
  13  -2   6 0.75135 19.1461   1
  13  -2   7 1.72918 16.1693   1
 -13  -2  -7 24.7239 21.6993   3
  13  -2   8 0.40694 20.7775   1
  13   2   8 16.4672 17.1556   1
 -13  -2  -8 10.8816 14.2956   3
  13  -2   9-8.89699 22.6142   1
  13   2   9 97.0597 67.9533   1
  13  -2  10 0.61329 23.6973   1
  13   2  10 47.2659 49.3172   1
  13  -2  11-17.9618 20.0807   1
  13   2  11 15.9504 32.7014   1
  13  -2  12 0.09376 10.4557   1
  13  -2  13 3.96253 26.7062   1
 -13  -3  19 30.8194 33.5604   3
 -13  -3  18 1.79209 6.02579   3
 -13  -3  17 34.9835 29.0053   3
 -13  -3  16 24.0048 26.6585   3
 -13  -3  15 54.2081 37.4903   3
 -13  -3  14 19.4348 19.7863   3
 -13  -3  13 53.9746 32.4172   3
 -13  -3  12 120.266 48.2457   3
 -13  -3  11 16.3725 26.3749   3
 -13  -3  10 48.1046 37.8577   3
 -13  -3   9 86.4798 41.6253   3
 -13  -3   8 199.840 66.3990   3
 -13  -3   7 81.4331 51.6024   3
 -13  -3   6 1.30907 8.92411   3
 -13  -3   5 14.4295 18.4811   3
 -13  -3   4-0.45301 11.9071   3
 -13  -3   3 29.5517 27.3106   3
 -13  -3   2-16.2810 20.6301   3
 -13  -3   1-15.3960 16.6425   3
 -13  -3   0 4.03011 7.48082   3
 -13  -3  -1 11.1822 17.3196   3
  13  -3   1 27.7737 28.1326   1
 -13  -3  -2 4.39201 26.0056   3
  13  -3   2 9.86500 24.5301   1
 -13  -3  -3-28.0143 21.4322   3
  13  -3   3 9.14105 5.03398   1
 -13  -3  -4 1.35436 18.8105   3
  13  -3   4 12.3872 23.3791   1
 -13  -3  -5 30.9287 29.3769   3
  13  -3   5 0.87903 24.1591   1
 -13  -3  -6 13.2337 22.1250   3
  13  -3   6 18.3038 30.5621   1
 -13  -3  -7 9.60416 9.59443   3
  13  -3   7-11.9587 14.9101   1
  13  -3   8-3.86386 4.72132   1
  13  -3   9 71.8026 55.4848   1
  13  -3  10-28.3468 24.2579   1
  13  -3  11 3.00760 20.4183   1
  13  -3  12-61.9033 37.2067   1
  13  -3  13 10.7104 12.8082   1
 -13  -4  16-22.2881 21.4405   3
 -13  -4  15 57.2319 39.8075   3
 -13  -4  14-4.34017 19.7559   3
 -13  -4  13 69.0074 37.4451   3
 -13  -4  12 72.0045 38.2896   3
 -13  -4  11 96.3784 46.9730   3
 -13  -4  10-24.1637 22.0858   3
 -13  -4   9 33.5772 31.0383   3
 -13  -4   8 41.7405 33.9151   3
 -13  -4   7 57.2302 34.1267   3
 -13  -4   6 18.0606 31.0697   3
 -13  -4   5 24.7659 12.6492   3
 -13  -4   4 10.6444 11.1754   3
 -13  -4   3 67.1560 32.4875   3
 -13  -4   2 38.3932 30.0582   3
 -13  -4   1 35.8347 33.4383   3
 -13  -4   0-10.4721 14.2700   3
 -13  -4  -1-2.06219 6.25915   3
 -13  -4  -2-16.8381 17.6705   3
 -13  -4  -3-15.0022 16.3711   3
 -13  -4  -4 9.31914 18.7635   3
 -13  -4  -5 11.1745 13.6817   3
 -13  -4  -6 0.06540 9.22533   3
 -13  -5  11-2.33781 9.05804   3
 -13  -5  10 37.8253 32.9955   3
 -13  -5   9 6.88727 8.26092   3
 -13  -5   8 89.6512 48.0581   3
 -13  -5   7 11.0546 15.4126   3
 -13  -5   6-16.7799 19.0053   3
 -13  -5   5 29.4389 24.5282   3
 -13  -5   4 40.4259 30.5898   3
 -13  -5   3 169.227 61.7128   3
 -13  -5   2 54.0620 36.1182   3
 -13  -5   1 17.9680 19.6076   3
 -13  -5   0 70.9193 41.5131   3
 -13  -5  -1 18.1891 28.5187   3
 -13  -5  -2-14.6468 17.3671   3
 -13  -5  -3 0.07993 17.1912   3
 -13  -5  -4-0.07729 5.02549   3
  13   6  -6-21.8741 21.7398   4
  13   6  -5 5.67434 2.01522   4
 -13  -6   4 67.7459 42.2696   3
  13   6  -4-40.1381 30.5311   4
 -13  -6   3 52.2284 34.6003   3
  13   6  -3 0.09664 37.5280   4
 -13  -6   2 52.9494 38.9618   3
  13   6  -2 2.69931 31.4260   4
 -13  -6   1-26.2318 24.5054   3
  13   6  -1 18.6028 21.8675   4
 -13  -6   0 0.18334 18.9622   3
  13   6   0 26.3728 32.9122   4
 -13  -6  -1 8.86457 14.4094   3
 -13  -6  -2-13.2692 17.1477   3
 -14   0  22 85.8496 43.0551   3
 -14   0  21 20.1114 30.3477   3
 -14   0  20 65.3808 36.0099   3
 -14   0  19 2.30155 6.74050   3
 -14   0  18 66.3760 42.3067   3
 -14   0  17 5.60061 10.9735   3
 -14   0  16 28.5150 19.0413   3
 -14   0  15 27.1198 22.8084   3
 -14   0  14 28.4864 46.2202   3
 -14   0  13 4.73560 19.5155   3
 -14   0  12 11.0241 13.9078   3
 -14   0  11-0.44078 14.9720   3
 -14   0  10 66.0887 37.9667   3
 -14   0   9 4.82379 25.0058   3
 -14   0   8 23.0307 30.8502   3
 -14   0   7 9.37839 6.86031   3
 -14   0   6 14.3585 11.5395   3
 -14   0   5 4.05838 11.7828   3
 -14   0   4 119.260 44.9321   3
 -14   0   3 33.9530 30.9967   3
 -14   0   2-6.11895 8.44915   3
 -14   0   1 45.2741 28.6116   3
 -14   0   0 25.1161 14.8586   3
 -14   0  -1 8.14675 16.0520   3
 -14   0  -2-11.3173 24.2117   3
 -14   0  -3 9.22210 11.2824   3
  14   0   5 12.4409 36.4626   1
  14   0   6 0.10251 22.9210   1
  14   0   7 0.51450 4.29356   1
  14   0   8 22.6051 24.2650   1
  14   0   9 0.42528 33.4509   1
  14   0  10-0.10789 25.2942   1
  14   0  11 0.98662 29.2887   1
 -14   1  23-15.7866 18.2605   3
 -14   1  22-6.51872 11.6418   3
 -14   1  21 11.3227 9.67701   3
 -14  -1  21 20.2493 17.0079   3
 -14   1  20 18.2257 32.4549   3
 -14  -1  20-4.37335 9.30158   3
 -14   1  19 26.7244 17.9257   3
 -14  -1  19 42.3253 35.6767   3
 -14   1  18-49.1425 31.1548   3
 -14  -1  18 15.1562 23.5368   3
 -14   1  17 45.1726 48.3314   3
 -14  -1  17 71.3916 39.1895   3
 -14   1  16-1.94425 12.8635   3
 -14  -1  16 2.93473 9.11441   3
 -14   1  15 41.7441 30.7332   3
 -14  -1  15 52.7378 31.8747   3
 -14   1  14 26.9369 25.8999   3
 -14  -1  14 8.60158 17.8131   3
 -14   1  13 27.6843 25.0819   3
 -14  -1  13 0.30047 7.77699   3
 -14   1  12 17.3018 22.5163   3
 -14  -1  12 8.58506 5.65822   3
 -14   1  11 21.0649 15.0958   3
 -14  -1  11 66.6396 34.9350   3
 -14   1  10 71.3904 41.5675   3
 -14  -1  10 51.2222 30.1953   3
 -14   1   9 47.0729 29.4712   3
 -14  -1   9 10.2710 24.4297   3
 -14   1   8 20.0072 21.6634   3
 -14  -1   8 16.0163 11.0649   3
 -14   1   7 28.5490 24.0674   3
 -14  -1   7 46.2139 34.9614   3
 -14  -1   6 19.5233 25.3248   3
 -14   1   6 15.0262 22.2145   3
 -14  -1   5 1.79762 16.4741   3
 -14   1   5 17.9285 21.9612   3
 -14  -1   4 15.1859 12.6360   3
 -14   1   4 11.9349 8.61425   3
 -14  -1   3 9.52912 8.48218   3
 -14   1   3 9.74280 18.7655   3
 -14  -1   2 4.01363 2.55756   3
 -14   1   2 48.7275 23.3898   3
 -14  -1   1 53.2519 27.8207   3
 -14   1   1 50.1071 30.0703   3
 -14  -1   0 17.4504 21.8584   3
 -14  -1  -1-1.02776 15.9178   3
 -14  -1  -2 60.2727 34.8611   3
 -14  -1  -3 1.98121 9.14375   3
  14  -1   3-23.2001 22.5191   1
  14  -1   4 7.54256 28.8479   1
 -14  -1  -4 0.47233 20.0218   3
  14  -1   5-11.9087 16.4094   1
 -14  -1  -5-2.33277 6.22008   3
 -14  -1  -6 0.93976 18.6691   3
  14  -1   6 7.43957 30.4182   1
  14   1   7 37.6561 33.5198   1
  14  -1   7 17.7373 33.3336   1
  14  -1   8 0.09488 17.7058   1
  14   1   8 19.4877 23.6421   1
  14   1   9 2.10903 15.7881   1
  14  -1   9 4.17227 25.6969   1
  14   1  10 0.11704 17.8957   1
  14  -1  10 0.09896 25.7402   1
  14  -1  11 0.10249 24.4063   1
 -14   2  22 21.0423 30.8404   3
 -14   2  21 2.01693 8.17019   3
 -14   2  20-13.3832 12.0961   3
 -14  -2  19-3.27822 16.9823   3
 -14   2  19-27.4843 20.3147   3
 -14  -2  18 2.25845 20.7126   3
 -14   2  18 58.7401 39.3916   3
 -14  -2  17 19.4279 28.5062   3
 -14   2  17 69.5665 39.6190   3
 -14  -2  16 38.6751 32.4624   3
 -14   2  16-11.4770 13.9854   3
 -14  -2  15 37.0428 22.7661   3
 -14   2  15 11.5231 17.4244   3
 -14  -2  14 36.8756 29.0699   3
 -14   2  14-28.0235 23.4238   3
 -14  -2  13 5.09022 15.0784   3
 -14   2  13 10.2191 19.6081   3
 -14  -2  12-10.8536 20.0934   3
 -14   2  12 45.7890 32.2304   3
 -14  -2  11 17.0430 18.0683   3
 -14   2  11-3.35818 12.6255   3
 -14  -2  10 33.0407 31.7625   3
 -14   2  10-25.8368 22.0658   3
 -14  -2   9 68.5509 36.9156   3
 -14   2   9 46.7954 36.2134   3
 -14  -2   8 58.1514 31.9985   3
 -14   2   8 49.2573 35.1544   3
 -14  -2   7-4.07868 22.8027   3
 -14  -2   6 15.4801 16.3270   3
 -14  -2   5 32.2365 24.6469   3
 -14  -2   4 77.2450 36.8586   3
 -14  -2   3-25.9306 21.8091   3
 -14  -2   2 7.60625 14.1281   3
 -14  -2   1 16.9633 25.3578   3
 -14  -2   0-2.14619 21.5844   3
 -14  -2  -1 1.26751 8.16078   3
 -14  -2  -2 0.61901 11.5306   3
  14  -2   2 5.96817 1.70834   1
 -14  -2  -3 7.12653 22.1194   3
  14  -2   3 8.73113 22.1918   1
  14  -2   4 12.1811 33.4204   1
 -14  -2  -4 27.5255 22.1058   3
 -14  -2  -5-28.0576 21.8067   3
  14  -2   5 0.08170 22.3596   1
 -14  -2  -6 26.4568 29.4095   3
  14  -2   6 1.66876 26.7145   1
  14  -2   7 3.09932 23.3250   1
 -14  -2  -7-26.4355 20.7733   3
  14  -2   8 0.35461 12.0270   1
  14  -2   9-0.09200 23.7069   1
  14  -2  10 0.09577 46.5019   1
  14  -2  11 2.87845 8.43004   1
 -14  -3  16 0.96273 25.9329   3
 -14  -3  15-45.8831 31.5475   3
 -14  -3  14 94.0198 49.4017   3
 -14  -3  13 63.1713 36.4849   3
 -14  -3  12 4.99882 22.0433   3
 -14  -3  11 39.7486 36.0174   3
 -14  -3  10 20.0015 9.29848   3
 -14  -3   9 3.33417 9.43827   3
 -14  -3   8-18.4850 19.7061   3
 -14  -3   7 29.4921 35.2428   3
 -14  -3   6-1.90917 12.8264   3
 -14  -3   5 34.8010 35.0806   3
 -14  -3   4 97.9811 45.7001   3
 -14  -3   3 40.4560 30.3358   3
 -14  -3   2 35.0480 24.3687   3
 -14  -3   1 9.78982 25.8187   3
 -14  -3   0 25.2859 31.4940   3
 -14  -3  -1 0.29796 2.34954   3
 -14  -3  -2 7.98237 19.1188   3
 -14  -3  -3 14.8544 24.1273   3
 -14  -3  -4 28.2117 31.9581   3
 -14  -3  -5-11.4959 13.9912   3
 -14  -3  -6 11.1789 13.6871   3
 -14  -4  12 12.4304 26.6203   3
 -14  -4  11 33.5135 22.5462   3
 -14  -4  10 40.9206 29.8667   3
 -14  -4   9 11.2336 37.6665   3
 -14  -4   8 46.6320 34.1352   3
 -14  -4   7 15.2501 16.0433   3
 -14  -4   6-2.88819 18.3945   3
 -14  -4   5 109.231 56.1022   3
 -14  -4   4 22.0216 22.9035   3
 -14  -4   3 0.43968 13.6585   3
 -14  -4   2 28.7167 26.8935   3
 -14  -4   1 8.33675 18.1503   3
 -14  -4   0-48.6658 31.8433   3
 -14  -4  -1-6.39326 11.3452   3
 -14  -4  -2-30.9767 24.6583   3
 -14  -4  -3 0.22840 5.88220   3
 -14  -4  -4-29.1938 23.3581   3
 -14  -4  -5 0.07302 3.25703   3
 -14  -5   6-5.01067 10.9592   3
 -14  -5   5 27.0639 25.4732   3
 -14  -5   4 21.3340 24.2416   3
 -14  -5   3-45.3949 32.8043   3
 -14  -5   2 43.1185 34.4819   3
 -14  -5   1 5.06722 15.5921   3
 -14  -5   0 55.8325 43.3088   3
 -14  -5  -1 13.4807 11.7859   3
 -14  -5  -2 3.22327 23.9544   3
 -14  -5  -3-0.08410 12.4414   3
  14   6  -5 1.35479 14.6383   4
  14   6  -4-32.2670 28.3730   4
  14   6  -3 0.93304 25.0634   4
 -15   0  18 11.5648 15.5290   3
 -15   0  17-49.0436 31.8727   3
 -15   0  16-0.74243 7.24342   3
 -15   0  15-20.8850 20.6344   3
 -15   0  14 0.65081 13.7583   3
 -15   0  13-3.63769 21.5978   3
 -15   0  12 31.3732 27.6830   3
 -15   0  11-2.93703 6.85724   3
 -15   0  10 27.8127 25.8083   3
 -15   0   9 13.7959 21.5573   3
 -15   0   8 54.3878 38.3424   3
 -15   0   7 0.23368 9.19282   3
 -15   0   6 30.6894 19.4136   3
 -15   0   5 13.4710 20.3742   3
 -15   0   4-11.3629 19.2282   3
 -15   0   3 0.93753 18.1503   3
 -15   0   2-9.45015 16.0234   3
 -15   0   1 25.3498 29.1967   3
 -15   0   0 14.0559 24.2653   3
 -15   0  -1 6.09115 6.16476   3
 -15   0  -2 17.4580 26.3180   3
  15   0   7 13.0289 19.3329   1
  15   0   8-29.3927 29.3287   1
  15   0   9-39.9949 34.5832   1
 -15   1  18 20.8091 28.9393   3
 -15   1  17-6.55819 8.05322   3
 -15   1  16 44.1467 31.4371   3
 -15  -1  16 44.2801 33.4825   3
 -15   1  15 3.81870 2.33897   3
 -15  -1  15 17.4238 19.0098   3
 -15   1  14 49.0919 38.1219   3
 -15  -1  14-18.9865 11.0234   3
 -15   1  13 53.4158 37.0801   3
 -15  -1  13-22.7661 21.6165   3
 -15   1  12 14.1965 11.5677   3
 -15  -1  12 8.34239 12.8378   3
 -15   1  11 2.39353 15.8888   3
 -15  -1  11 3.82623 8.61294   3
 -15   1  10-20.1828 25.4604   3
 -15  -1  10-20.9783 20.5657   3
 -15   1   9-15.3378 8.96514   3
 -15  -1   9-8.46654 18.0319   3
 -15  -1   8 57.9010 32.1321   3
 -15   1   8 58.4506 31.7487   3
 -15  -1   7 9.61530 18.8302   3
 -15   1   7 10.0709 23.5836   3
 -15  -1   6-5.93094 5.85793   3
 -15   1   6 29.4458 20.7217   3
 -15  -1   5 53.9217 36.9362   3
 -15   1   5 42.5402 34.6158   3
 -15  -1   4 5.94744 18.5142   3
 -15   1   4 2.57849 13.3863   3
 -15  -1   3-25.1496 21.9011   3
 -15   1   3 39.2489 27.1070   3
 -15  -1   2 9.67584 15.5337   3
 -15   1   2 22.3908 21.1770   3
 -15  -1   1 17.8110 19.2503   3
 -15  -1   0-4.30081 9.06454   3
 -15  -1  -1 4.60854 9.38381   3
 -15  -1  -2 22.8889 27.0905   3
 -15  -1  -3 12.4621 20.8486   3
 -15  -1  -4-0.07409 18.7326   3
  15  -1   5 19.7184 26.4938   1
 -15  -1  -5 25.9369 30.9946   3
  15  -1   6-66.2343 41.5270   1
  15  -1   7 4.32198 11.9887   1
  15  -1   8-21.0029 23.7272   1
  15  -1   9 0.21973 19.8314   1
 -15   2  17-8.57943 13.6000   3
 -15   2  16 45.9014 31.5005   3
 -15   2  15 7.31241 8.58317   3
 -15  -2  14 30.5873 32.0580   3
 -15   2  14 7.33794 23.2735   3
 -15  -2  13 0.17230 1.93545   3
 -15   2  13 16.1708 6.81221   3
 -15  -2  12 13.5608 9.93644   3
 -15   2  12 80.6870 41.3662   3
 -15  -2  11 2.47993 15.2629   3
 -15   2  11 22.3521 21.6988   3
 -15  -2  10 49.5199 35.5782   3
 -15   2  10 28.4414 15.4588   3
 -15  -2   9-8.83929 2.97920   3
 -15  -2   8 23.6199 27.3328   3
 -15  -2   7 28.0463 33.0791   3
 -15  -2   6 3.45863 16.7830   3
 -15  -2   5 26.3182 28.9221   3
 -15  -2   4-14.0464 16.8467   3
 -15  -2   3 4.59451 17.1970   3
 -15  -2   2 2.48164 3.78811   3
 -15  -2   1 14.4474 16.8477   3
 -15  -2   0 47.9684 31.3845   3
 -15  -2  -1-0.07640 11.0424   3
 -15  -2  -2 7.74727 23.5653   3
 -15  -2  -3 8.03275 17.6066   3
 -15  -2  -4 5.39352 17.4852   3
 -15  -2  -5 20.0757 23.5158   3
  15  -2   6 0.09425 10.2979   1
 -15  -2  -6 4.31631 4.61580   3
  15  -2   7 16.3501 19.7238   1
  15  -2   8-0.09835 19.6796   1
  15  -2   9 0.10121 26.9944   1
 -15  -3  11 22.0885 26.4044   3
 -15  -3  10 12.6687 23.2576   3
 -15  -3   9 4.83352 20.7433   3
 -15  -3   8 57.7835 40.2038   3
 -15  -3   7 19.5773 12.6582   3
 -15  -3   6 2.22411 20.4766   3
 -15  -3   5-8.77768 13.8452   3
 -15  -3   4 17.9827 18.8008   3
 -15  -3   3 7.74188 36.1270   3
 -15  -3   2 12.2257 15.9606   3
 -15  -3   1 1.58615 13.7454   3
 -15  -3   0 28.2872 24.3783   3
 -15  -3  -1 13.1545 13.2518   3
 -15  -3  -2 0.08030 12.6008   3
 -15  -3  -3 1.32520 5.06896   3
 -15  -3  -4 4.18646 18.7516   3
 -15  -3  -5-11.7266 14.8105   3
 -15  -4   6 27.4427 31.4993   3
 -15  -4   5 23.0479 24.6725   3
 -15  -4   4 49.8551 38.5595   3
 -15  -4   3 4.03690 24.8191   3
 -15  -4   2-0.09204 28.7033   3
 -15  -4   1 1.71426 6.20244   3
 -15  -4   0 26.6932 27.2328   3
 -15  -4  -1 34.2265 27.0061   3
 -15  -4  -2-18.7163 19.8623   3
 -15  -4  -3-21.4275 21.0064   3
 -16   0  11 1.03760 18.0906   3
 -16   0  10 25.7756 30.5411   3
 -16   0   9 7.92695 13.9258   3
 -16   0   8-2.07474 7.21433   3
 -16   0   7-33.4902 26.8995   3
 -16   0   6 15.1137 21.8359   3
 -16   0   5 17.2392 19.2788   3
 -16   0   4 21.8187 32.9950   3
 -16   0   3 4.94028 11.7115   3
 -16   0   2 14.5695 25.3499   3
 -16   0   1-12.1391 15.9021   3
 -16   0   0 41.8152 29.2222   3
 -16   0  -1 1.68435 11.9536   3
 -16  -1  10 15.9718 16.7353   3
 -16   1  10-1.95280 4.20507   3
 -16  -1   9 34.8165 24.2780   3
 -16   1   9 3.08408 5.91716   3
 -16  -1   8 13.6343 21.7110   3
 -16   1   8 18.4333 22.3259   3
 -16  -1   7 41.7745 35.6568   3
 -16   1   7 16.2607 23.8065   3
 -16  -1   6 42.1162 32.8552   3
 -16   1   6 67.3759 47.5090   3
 -16  -1   5 4.42454 28.4024   3
 -16   1   5 0.94272 11.7051   3
 -16  -1   4 67.0383 43.8226   3
 -16   1   4 57.1663 37.3564   3
 -16  -1   3 50.1106 42.6995   3
 -16  -1   2 6.87347 12.0459   3
 -16  -1   1 15.9818 26.5188   3
 -16  -1   0 10.8105 14.0188   3
 -16  -1  -1 7.54274 26.6654   3
 -16  -1  -2 0.08319 16.5961   3
 -16  -1  -3 135.247 52.6801   3
 -16  -1  -4 14.4341 26.2131   3
 -16  -2   7 33.6998 19.8157   3
 -16  -2   6 36.5039 35.5180   3
 -16  -2   5 73.5957 41.4793   3
 -16  -2   4 14.8728 26.9099   3
 -16  -2   3-19.6656 20.7295   3
 -16  -2   2 41.9232 42.1427   3
 -16  -2   1 5.96816 19.1111   3
 -16  -2   0 4.81736 18.6129   3
 -16  -2  -1 8.56334 9.55205   3
 -16  -2  -2 40.6414 29.2774   3
 -16  -2  -3-11.1349 15.2877   3
 -16  -2  -4 3.14181 16.0229   3
 -16  -2  -5-30.6094 24.8770   3
 -16  -3   2 2.65233 7.76782   3
 -16  -3   1 18.4756 29.3456   3
 -16  -3   0 13.0217 23.9544   3
 -16  -3  -1-13.3715 17.0526   3
 -16  -3  -2 0.08571 4.48303   3
 -16  -3  -3-11.3761 15.4443   3
   0   0   0    0.00    0.00   0
TITL PSU-1260(LEA-88) in P2(1)/c
REM P2(1)/c (#14 in standard setting)
CELL 0.71073  13.007120   7.100047  21.848328  90.0000 103.3577  90.0000
ZERR   28.00   0.004963   0.003475   0.007155   0.0000   0.0366   0.0000
LATT  1
SYMM -x, y+1/2,-z+1/2
SFAC C H N O S
UNIT 28.00 28.00 28.00 28.00 28.00
TREF
HKLF 4
END
;
_shelx_hkl_checksum                3612
_olex2_submission_special_instructions  'No special instructions were received'
