# Supplementary material for: Nucleophile-induced ring contraction in pyrrolo[2,1-c][1,4]benzothiazines: access to pyrrolo[2,1-b][1,3]benzothiazoles
Source: Beilstein J Org Chem. 2023 May 11;19:646–57. doi: 10.3762/bjoc.19.46 (PMC10186265; doi:10.3762/bjoc.19.46)
Supplement: File 2 — Crystallographic information files (CIF) of compounds 3bb (CCDC 2241415), 4 (CCDC 2241420), 6b (CCDC 2241419), 6e (CCDC 2241423), 7a (CCDC 2241418), 10a (CCDC 2241424), 12bd (CCDC 2241422), 14ab (CCDC 2241416), 17a (CCDC 2241417, 2241421). [file Beilstein_J_Org_Chem-19-646-s002.zip › 6e.cif]

data_psu-1297(lea-119-2-os1)
_audit_creation_date               2021-11-21
_audit_creation_method
;
Olex2 1.3
(compiled 2020.11.12 svn.r5f609507 for OlexSys, GUI svn.r6408)
;
_shelx_SHELXL_version_number       '2018/3'
_audit_contact_author_address      ?
_audit_contact_author_email        ?
_audit_contact_author_name         ''
_audit_contact_author_phone        ?
_publ_contact_author_id_orcid      ?
_publ_section_references
;
Dolomanov, O.V., Bourhis, L.J., Gildea, R.J, Howard, J.A.K. & Puschmann, H.
 (2009), J. Appl. Cryst. 42, 339-341.

Sheldrick, G.M. (2015). Acta Cryst. A71, 3-8.

Sheldrick, G.M. (2015). Acta Cryst. C71, 3-8.
;
_chemical_name_common              ?
_chemical_name_systematic
;
 ? 
;
_chemical_formula_moiety           'C18 H10 Cl N O5 S'
_chemical_formula_sum              'C18 H10 Cl N O5 S'
_chemical_formula_weight           387.78
_chemical_absolute_configuration   unk
_chemical_melting_point            ?
_chemical_oxdiff_formula           'C H N O S Cl'
loop_
  _atom_type_symbol
  _atom_type_description
  _atom_type_scat_dispersion_real
  _atom_type_scat_dispersion_imag
  _atom_type_scat_source
 'C' 'C' 0.0033 0.0016 'International Tables Vol C Tables 4.2.6.8 and 6.1.1.4'
 'H' 'H' 0.0000 0.0000 'International Tables Vol C Tables 4.2.6.8 and 6.1.1.4'
 'Cl' 'Cl' 0.1484 0.1585 'International Tables Vol C Tables 4.2.6.8 and 6.1.1.4'
 'N' 'N' 0.0061 0.0033 'International Tables Vol C Tables 4.2.6.8 and 6.1.1.4'
 'O' 'O' 0.0106 0.0060 'International Tables Vol C Tables 4.2.6.8 and 6.1.1.4'
 'S' 'S' 0.1246 0.1234 'International Tables Vol C Tables 4.2.6.8 and 6.1.1.4'

_shelx_space_group_comment
;
The symmetry employed for this shelxl refinement is uniquely defined
by the following loop, which should always be used as a source of
symmetry information in preference to the above space-group names.
They are only intended as comments.
;
_space_group_crystal_system        'monoclinic'
_space_group_IT_number             9
_space_group_name_H-M_alt          'C 1 c 1'
_space_group_name_Hall             'C -2yc'
loop_
  _space_group_symop_operation_xyz
 'x, y, z'
 'x, -y, z+1/2'
 'x+1/2, y+1/2, z'
 'x+1/2, -y+1/2, z+1/2'

_cell_length_a                     15.639(5)
_cell_length_b                     15.684(7)
_cell_length_c                     6.932(2)
_cell_angle_alpha                  90
_cell_angle_beta                   101.27(3)
_cell_angle_gamma                  90
_cell_volume                       1667.4(10)
_cell_formula_units_Z              4
_cell_measurement_reflns_used      883
_cell_measurement_temperature      295(2)
_cell_measurement_theta_max        27.0340
_cell_measurement_theta_min        3.6180
_shelx_estimated_absorpt_T_max     0.989
_shelx_estimated_absorpt_T_min     0.831
_exptl_absorpt_coefficient_mu      0.385
_exptl_absorpt_correction_T_max    1.00000
_exptl_absorpt_correction_T_min    0.78739
_exptl_absorpt_correction_type     multi-scan
_exptl_absorpt_process_details
;
CrysAlisPro, Agilent Technologies,
Version 1.171.37.33 (release 27-03-2014 CrysAlis171 .NET)
(compiled Mar 27 2014,17:12:48)
Empirical absorption correction using spherical harmonics,
 implemented in SCALE3 ABSPACK scaling algorithm.
;
_exptl_absorpt_special_details     ?
_exptl_crystal_colour              'clear yellow'
_exptl_crystal_colour_lustre       clear
_exptl_crystal_colour_modifier     .
_exptl_crystal_colour_primary      yellow
_exptl_crystal_density_diffrn      1.545
_exptl_crystal_density_meas        ?
_exptl_crystal_density_method      'not measured'
_exptl_crystal_description         needle
_exptl_crystal_F_000               792
_exptl_crystal_size_max            0.5
_exptl_crystal_size_mid            0.04
_exptl_crystal_size_min            0.03
_exptl_special_details
;
 ? 
;
_exptl_transmission_factor_max     ?
_exptl_transmission_factor_min     ?
_diffrn_reflns_av_R_equivalents    0.0403
_diffrn_reflns_av_unetI/netI       0.0668
_diffrn_reflns_Laue_measured_fraction_full  0.998
_diffrn_reflns_Laue_measured_fraction_max  0.862
_diffrn_reflns_limit_h_max         20
_diffrn_reflns_limit_h_min         -14
_diffrn_reflns_limit_k_max         19
_diffrn_reflns_limit_k_min         -21
_diffrn_reflns_limit_l_max         9
_diffrn_reflns_limit_l_min         -9
_diffrn_reflns_number              3836
_diffrn_reflns_point_group_measured_fraction_full  0.700
_diffrn_reflns_point_group_measured_fraction_max  0.582
_diffrn_reflns_theta_full          26.000
_diffrn_reflns_theta_max           29.288
_diffrn_reflns_theta_min           3.298
_diffrn_ambient_temperature        295.15
_diffrn_detector                   'CCD plate'
_diffrn_detector_area_resol_mean   10.4752
_diffrn_detector_type              Ruby
_diffrn_measured_fraction_theta_full  0.998
_diffrn_measured_fraction_theta_max  0.862
_diffrn_measurement_details
;
#__ type_ start__ end____ width___ exp.time_
  1 omega  -44.00   49.00   1.0000  100.0000
omega____ theta____ kappa____ phi______ frames
    -       13.8509  -77.0000   90.0000 93

#__ type_ start__ end____ width___ exp.time_
  2 omega  -76.00   17.00   1.0000  100.0000
omega____ theta____ kappa____ phi______ frames
    -      -14.3978  -57.0000  -60.0000 93
;
_diffrn_measurement_device         'four-circle diffractometer'
_diffrn_measurement_device_type    'New Xcalibur, Ruby'
_diffrn_measurement_method         '\w scans'
_diffrn_orient_matrix_UB_11        -0.0086833000
_diffrn_orient_matrix_UB_12        0.0443523000
_diffrn_orient_matrix_UB_13        -0.0057400000
_diffrn_orient_matrix_UB_21        0.0453196000
_diffrn_orient_matrix_UB_22        0.0086149000
_diffrn_orient_matrix_UB_23        0.0273290000
_diffrn_orient_matrix_UB_31        0.0034571000
_diffrn_orient_matrix_UB_32        -0.0002344000
_diffrn_orient_matrix_UB_33        -0.1005630000
_diffrn_radiation_monochromator    graphite
_diffrn_radiation_probe            x-ray
_diffrn_radiation_type             'Mo K\a'
_diffrn_radiation_wavelength       0.71073
_diffrn_source                     'Enhance (Mo) X-ray Source'
_reflns_Friedel_coverage           0.348
_reflns_Friedel_fraction_full      0.401
_reflns_Friedel_fraction_max       0.302
_reflns_number_gt                  2082
_reflns_number_total               2644
_reflns_odcompleteness_completeness  99.78
_reflns_odcompleteness_iscentric   1
_reflns_odcompleteness_theta       26.32
_reflns_special_details
;
 Reflections were merged by SHELXL according to the crystal
 class for the calculation of statistics and refinement.
 
 _reflns_Friedel_fraction is defined as the number of unique
 Friedel pairs measured divided by the number that would be
 possible theoretically, ignoring centric projections and
 systematic absences.
;
_reflns_threshold_expression       'I > 2\s(I)'
_computing_cell_refinement
;
CrysAlisPro, Agilent Technologies,
Version 1.171.37.33 (release 27-03-2014 CrysAlis171 .NET)
(compiled Mar 27 2014,17:12:48)
;
_computing_data_collection
;
CrysAlisPro, Agilent Technologies,
Version 1.171.37.33 (release 27-03-2014 CrysAlis171 .NET)
(compiled Mar 27 2014,17:12:48)
;
_computing_data_reduction
;
CrysAlisPro, Agilent Technologies,
Version 1.171.37.33 (release 27-03-2014 CrysAlis171 .NET)
(compiled Mar 27 2014,17:12:48)
;
_computing_molecular_graphics      'Olex2 1.3 (Dolomanov et al., 2009)'
_computing_publication_material    'Olex2 1.3 (Dolomanov et al., 2009)'
_computing_structure_refinement    'SHELXL 2018/3 (Sheldrick, 2015)'
_computing_structure_solution      'SHELXT 2018/2 (Sheldrick, 2018)'
_refine_diff_density_max           0.262
_refine_diff_density_min           -0.328
_refine_diff_density_rms           0.060

_refine_ls_extinction_coef         .
_refine_ls_extinction_method       none
_refine_ls_goodness_of_fit_ref     0.976
_refine_ls_hydrogen_treatment      mixed
_refine_ls_matrix_type             full
_refine_ls_number_parameters       243
_refine_ls_number_reflns           2644
_refine_ls_number_restraints       2
_refine_ls_R_factor_all            0.0717
_refine_ls_R_factor_gt             0.0536
_refine_ls_restrained_S_all        0.976
_refine_ls_shift/su_max            0.000
_refine_ls_shift/su_mean           0.000
_refine_ls_structure_factor_coef   Fsqd
_refine_ls_weighting_details      
 'w=1/[\s^2^(Fo^2^)+(0.1000P)^2^] where P=(Fo^2^+2Fc^2^)/3'
_refine_ls_weighting_scheme        calc
_refine_ls_wR_factor_gt            0.1360
_refine_ls_wR_factor_ref           0.1618
_refine_special_details            ?
_olex2_refinement_description
;
1. Fixed Uiso
 At 1.2 times of:
  All C(H) groups
2.a Aromatic/amide H refined with riding coordinates:
 C7(H7), C8(H8), C9(H9), C10(H10), C14(H14), C15(H15), C17(H17), C18(H18)
;
_atom_sites_solution_hydrogens     mixed
_atom_sites_solution_primary       dual
_atom_sites_solution_secondary     ?
loop_
  _atom_site_label
  _atom_site_type_symbol
  _atom_site_fract_x
  _atom_site_fract_y
  _atom_site_fract_z
  _atom_site_U_iso_or_equiv
  _atom_site_adp_type
  _atom_site_occupancy
  _atom_site_site_symmetry_order
  _atom_site_calc_flag
  _atom_site_refinement_flags_posn
  _atom_site_refinement_flags_adp
  _atom_site_refinement_flags_occupancy
  _atom_site_disorder_assembly
  _atom_site_disorder_group
 C1 C 0.6076(4) 0.6241(3) 0.7359(8) 0.0321(12) Uani 1 1 d . . . . .
 Cl1 Cl 0.06379(13) 0.62246(19) 0.2459(3) 0.0935(9) Uani 1 1 d . . . . .
 N1 N 0.6609(3) 0.6261(3) 0.6032(6) 0.0348(11) Uani 1 1 d . . . . .
 O1 O 0.6275(3) 0.6243(3) 0.9112(5) 0.0427(11) Uani 1 1 d . . . . .
 S1 S 0.74942(12) 0.74199(11) 0.3526(2) 0.0476(5) Uani 1 1 d . . . . .
 C2 C 0.5154(4) 0.6222(4) 0.6158(8) 0.0377(14) Uani 1 1 d . . . . .
 O2 O 0.4482(3) 0.6155(4) 0.7055(7) 0.0514(13) Uani 1 1 d . . . . .
 H2 H 0.464(5) 0.603(5) 0.813(13) 0.06(3) Uiso 1 1 d . . . . .
 C3 C 0.5170(4) 0.6263(4) 0.4233(8) 0.0367(13) Uani 1 1 d . . . . .
 O3 O 0.6398(2) 0.5628(3) 0.2958(6) 0.0372(9) Uani 1 1 d . . . . .
 H3 H 0.622(4) 0.567(4) 0.161(10) 0.038(16) Uiso 1 1 d . . . . .
 C4 C 0.6122(4) 0.6307(4) 0.4010(8) 0.0354(13) Uani 1 1 d . . . . .
 O4 O 0.5844(3) 0.7617(3) 0.2140(7) 0.0546(13) Uani 1 1 d . . . . .
 C5 C 0.6374(4) 0.7156(4) 0.3128(7) 0.0352(13) Uani 1 1 d . . . . .
 O5 O 0.4693(3) 0.5974(4) 0.0922(6) 0.0594(14) Uani 1 1 d . . . . .
 C6 C 0.7535(4) 0.6207(3) 0.6443(8) 0.0325(12) Uani 1 1 d . . . . .
 C7 C 0.7983(4) 0.5708(4) 0.7964(9) 0.0455(15) Uani 1 1 d . . . . .
 H7 H 0.767715 0.540720 0.876649 0.055 Uiso 1 1 calc R U . . .
 C8 C 0.8882(4) 0.5655(5) 0.8292(11) 0.0546(19) Uani 1 1 d . . . . .
 H8 H 0.917589 0.531402 0.930559 0.066 Uiso 1 1 calc R U . . .
 C9 C 0.9348(5) 0.6105(5) 0.7126(11) 0.0543(18) Uani 1 1 d . . . . .
 H9 H 0.995316 0.606793 0.736041 0.065 Uiso 1 1 calc R U . . .
 C10 C 0.8914(4) 0.6609(4) 0.5610(9) 0.0445(15) Uani 1 1 d . . . . .
 H10 H 0.922611 0.690296 0.480995 0.053 Uiso 1 1 calc R U . . .
 C11 C 0.8002(4) 0.6678(4) 0.5277(8) 0.0356(13) Uani 1 1 d . . . . .
 C12 C 0.4478(4) 0.6123(4) 0.2511(8) 0.0392(14) Uani 1 1 d . . . . .
 C13 C 0.3529(4) 0.6151(4) 0.2615(8) 0.0342(13) Uani 1 1 d . . . . .
 C14 C 0.2989(4) 0.5568(4) 0.1499(9) 0.0466(15) Uani 1 1 d . . . . .
 H14 H 0.322246 0.517018 0.075241 0.056 Uiso 1 1 calc R U . . .
 C15 C 0.2098(5) 0.5567(5) 0.1473(11) 0.0570(18) Uani 1 1 d . . . . .
 H15 H 0.173596 0.515853 0.076230 0.068 Uiso 1 1 calc R U . . .
 C16 C 0.1764(4) 0.6189(5) 0.2532(9) 0.0492(17) Uani 1 1 d . . . . .
 C17 C 0.2291(4) 0.6777(4) 0.3632(9) 0.0421(15) Uani 1 1 d . . . . .
 H17 H 0.205170 0.718532 0.434398 0.050 Uiso 1 1 calc R U . . .
 C18 C 0.3185(4) 0.6765(4) 0.3688(8) 0.0388(14) Uani 1 1 d . . . . .
 H18 H 0.354804 0.716276 0.443510 0.047 Uiso 1 1 calc R U . . .

loop_
  _atom_site_aniso_label
  _atom_site_aniso_U_11
  _atom_site_aniso_U_22
  _atom_site_aniso_U_33
  _atom_site_aniso_U_23
  _atom_site_aniso_U_13
  _atom_site_aniso_U_12
 C1 0.029(3) 0.043(3) 0.027(3) 0.005(2) 0.010(2) -0.005(2)
 Cl1 0.0290(9) 0.170(3) 0.0838(16) -0.0330(15) 0.0155(10) -0.0021(12)
 N1 0.024(2) 0.060(3) 0.021(2) 0.006(2) 0.0069(19) -0.003(2)
 O1 0.041(3) 0.065(3) 0.022(2) 0.0004(18) 0.0072(17) -0.007(2)
 S1 0.0421(9) 0.0628(10) 0.0385(7) 0.0147(8) 0.0094(6) -0.0092(8)
 C2 0.031(3) 0.058(4) 0.025(3) 0.002(3) 0.010(2) 0.001(3)
 O2 0.030(2) 0.104(4) 0.022(2) 0.006(2) 0.0107(19) -0.002(2)
 C3 0.026(3) 0.057(4) 0.027(3) 0.000(3) 0.005(2) -0.002(3)
 O3 0.037(2) 0.050(2) 0.027(2) -0.0018(18) 0.0120(17) 0.0060(19)
 C4 0.027(3) 0.054(4) 0.025(3) 0.006(2) 0.006(2) -0.003(3)
 O4 0.048(3) 0.063(3) 0.056(3) 0.018(2) 0.018(2) 0.017(2)
 C5 0.039(3) 0.046(3) 0.023(2) 0.002(2) 0.011(2) 0.010(3)
 O5 0.043(3) 0.118(4) 0.020(2) -0.002(2) 0.0117(19) -0.004(3)
 C6 0.026(3) 0.046(3) 0.026(3) 0.002(2) 0.004(2) -0.005(2)
 C7 0.034(3) 0.060(4) 0.041(3) 0.015(3) 0.001(3) -0.004(3)
 C8 0.035(4) 0.063(4) 0.059(4) 0.018(4) -0.008(3) -0.010(3)
 C9 0.028(3) 0.069(5) 0.062(5) -0.002(4) 0.000(3) 0.001(3)
 C10 0.034(3) 0.051(3) 0.055(4) 0.000(3) 0.027(3) -0.008(3)
 C11 0.032(3) 0.044(3) 0.032(3) -0.001(3) 0.010(2) -0.002(3)
 C12 0.030(3) 0.067(4) 0.021(3) 0.008(3) 0.007(2) -0.005(3)
 C13 0.030(3) 0.054(4) 0.019(2) 0.002(2) 0.004(2) -0.002(2)
 C14 0.041(4) 0.062(4) 0.036(3) -0.009(3) 0.006(3) 0.002(3)
 C15 0.038(4) 0.082(5) 0.050(4) -0.018(4) 0.006(3) -0.009(4)
 C16 0.034(4) 0.077(5) 0.036(3) 0.002(3) 0.006(3) 0.000(3)
 C17 0.036(3) 0.063(4) 0.030(3) -0.005(3) 0.011(2) 0.016(3)
 C18 0.037(3) 0.053(4) 0.025(3) -0.001(3) 0.003(2) 0.003(3)

_geom_special_details
;
 All esds (except the esd in the dihedral angle between two l.s. planes)
 are estimated using the full covariance matrix.  The cell esds are taken
 into account individually in the estimation of esds in distances, angles
 and torsion angles; correlations between esds in cell parameters are only
 used when they are defined by crystal symmetry.  An approximate (isotropic)
 treatment of cell esds is used for estimating esds involving l.s. planes.
;
loop_
  _geom_bond_atom_site_label_1
  _geom_bond_atom_site_label_2
  _geom_bond_distance
  _geom_bond_site_symmetry_2
  _geom_bond_publ_flag
 C1 N1 1.358(7) . ?
 C1 O1 1.194(7) . ?
 C1 C2 1.518(8) . ?
 Cl1 C16 1.753(7) . ?
 N1 C4 1.460(7) . ?
 N1 C6 1.422(7) . ?
 S1 C5 1.768(6) . ?
 S1 C11 1.755(6) . ?
 C2 O2 1.326(7) . ?
 C2 C3 1.341(8) . ?
 O2 H2 0.76(9) . ?
 C3 C4 1.528(8) . ?
 C3 C12 1.463(8) . ?
 O3 H3 0.92(6) . ?
 O3 C4 1.405(7) . ?
 C4 C5 1.548(8) . ?
 O4 C5 1.208(7) . ?
 O5 C12 1.234(7) . ?
 C6 C7 1.388(8) . ?
 C6 C11 1.402(8) . ?
 C7 H7 0.9300 . ?
 C7 C8 1.382(8) . ?
 C8 H8 0.9300 . ?
 C8 C9 1.383(10) . ?
 C9 H9 0.9300 . ?
 C9 C10 1.383(10) . ?
 C10 H10 0.9300 . ?
 C10 C11 1.403(7) . ?
 C12 C13 1.501(8) . ?
 C13 C14 1.375(9) . ?
 C13 C18 1.388(8) . ?
 C14 H14 0.9300 . ?
 C14 C15 1.390(9) . ?
 C15 H15 0.9300 . ?
 C15 C16 1.383(10) . ?
 C16 C17 1.365(10) . ?
 C17 H17 0.9300 . ?
 C17 C18 1.393(8) . ?
 C18 H18 0.9300 . ?

loop_
  _geom_angle_atom_site_label_1
  _geom_angle_atom_site_label_2
  _geom_angle_atom_site_label_3
  _geom_angle
  _geom_angle_site_symmetry_1
  _geom_angle_site_symmetry_3
  _geom_angle_publ_flag
 N1 C1 C2 105.8(5) . . ?
 O1 C1 N1 128.1(5) . . ?
 O1 C1 C2 126.1(5) . . ?
 C1 N1 C4 112.2(5) . . ?
 C1 N1 C6 126.8(4) . . ?
 C6 N1 C4 121.0(4) . . ?
 C11 S1 C5 104.7(3) . . ?
 O2 C2 C1 120.0(5) . . ?
 O2 C2 C3 129.9(6) . . ?
 C3 C2 C1 110.1(5) . . ?
 C2 O2 H2 109(6) . . ?
 C2 C3 C4 108.2(5) . . ?
 C2 C3 C12 130.5(5) . . ?
 C12 C3 C4 120.3(5) . . ?
 C4 O3 H3 114(4) . . ?
 N1 C4 C3 103.7(4) . . ?
 N1 C4 C5 107.2(5) . . ?
 C3 C4 C5 114.0(5) . . ?
 O3 C4 N1 107.8(5) . . ?
 O3 C4 C3 115.0(5) . . ?
 O3 C4 C5 108.6(4) . . ?
 C4 C5 S1 117.4(4) . . ?
 O4 C5 S1 119.8(5) . . ?
 O4 C5 C4 122.7(6) . . ?
 C7 C6 N1 122.0(5) . . ?
 C7 C6 C11 119.5(6) . . ?
 C11 C6 N1 118.5(5) . . ?
 C6 C7 H7 119.8 . . ?
 C8 C7 C6 120.4(6) . . ?
 C8 C7 H7 119.8 . . ?
 C7 C8 H8 119.7 . . ?
 C7 C8 C9 120.6(6) . . ?
 C9 C8 H8 119.7 . . ?
 C8 C9 H9 120.0 . . ?
 C10 C9 C8 119.9(6) . . ?
 C10 C9 H9 120.0 . . ?
 C9 C10 H10 119.9 . . ?
 C9 C10 C11 120.1(6) . . ?
 C11 C10 H10 119.9 . . ?
 C6 C11 S1 122.1(5) . . ?
 C6 C11 C10 119.5(5) . . ?
 C10 C11 S1 118.2(4) . . ?
 C3 C12 C13 122.5(5) . . ?
 O5 C12 C3 118.0(5) . . ?
 O5 C12 C13 119.5(5) . . ?
 C14 C13 C12 117.3(5) . . ?
 C14 C13 C18 120.2(6) . . ?
 C18 C13 C12 122.4(5) . . ?
 C13 C14 H14 119.6 . . ?
 C13 C14 C15 120.8(6) . . ?
 C15 C14 H14 119.6 . . ?
 C14 C15 H15 120.9 . . ?
 C16 C15 C14 118.3(6) . . ?
 C16 C15 H15 120.9 . . ?
 C15 C16 Cl1 119.2(5) . . ?
 C17 C16 Cl1 119.2(5) . . ?
 C17 C16 C15 121.6(7) . . ?
 C16 C17 H17 120.0 . . ?
 C16 C17 C18 119.9(6) . . ?
 C18 C17 H17 120.0 . . ?
 C13 C18 C17 119.2(6) . . ?
 C13 C18 H18 120.4 . . ?
 C17 C18 H18 120.4 . . ?

loop_
  _geom_hbond_atom_site_label_D
  _geom_hbond_atom_site_label_H
  _geom_hbond_atom_site_label_A
  _geom_hbond_distance_DH
  _geom_hbond_distance_HA
  _geom_hbond_distance_DA
  _geom_hbond_angle_DHA
  _geom_hbond_site_symmetry_A
  _geom_hbond_publ_flag
 O2 H2 O5 0.76(9) 1.93(9) 2.651(6) 159(9) 1_556 yes
 O3 H3 O1 0.92(6) 1.97(6) 2.807(6) 150(5) 1_554 yes

loop_
  _geom_torsion_atom_site_label_1
  _geom_torsion_atom_site_label_2
  _geom_torsion_atom_site_label_3
  _geom_torsion_atom_site_label_4
  _geom_torsion
  _geom_torsion_site_symmetry_1
  _geom_torsion_site_symmetry_2
  _geom_torsion_site_symmetry_3
  _geom_torsion_site_symmetry_4
  _geom_torsion_publ_flag
 C1 N1 C4 C3 -3.0(7) . . . . ?
 C1 N1 C4 O3 -125.4(5) . . . . ?
 C1 N1 C4 C5 117.9(5) . . . . ?
 C1 N1 C6 C7 34.7(9) . . . . ?
 C1 N1 C6 C11 -144.9(6) . . . . ?
 C1 C2 C3 C4 0.4(7) . . . . ?
 C1 C2 C3 C12 168.4(6) . . . . ?
 Cl1 C16 C17 C18 -179.2(5) . . . . ?
 N1 C1 C2 O2 176.4(5) . . . . ?
 N1 C1 C2 C3 -2.3(6) . . . . ?
 N1 C4 C5 S1 45.9(5) . . . . ?
 N1 C4 C5 O4 -136.7(6) . . . . ?
 N1 C6 C7 C8 178.5(6) . . . . ?
 N1 C6 C11 S1 7.4(8) . . . . ?
 N1 C6 C11 C10 -177.6(5) . . . . ?
 O1 C1 N1 C4 -176.3(6) . . . . ?
 O1 C1 N1 C6 6.6(10) . . . . ?
 O1 C1 C2 O2 -4.0(9) . . . . ?
 O1 C1 C2 C3 177.3(6) . . . . ?
 C2 C1 N1 C4 3.3(6) . . . . ?
 C2 C1 N1 C6 -173.9(5) . . . . ?
 C2 C3 C4 N1 1.4(7) . . . . ?
 C2 C3 C4 O3 118.9(5) . . . . ?
 C2 C3 C4 C5 -114.8(6) . . . . ?
 C2 C3 C12 O5 -161.0(7) . . . . ?
 C2 C3 C12 C13 18.8(11) . . . . ?
 O2 C2 C3 C4 -178.1(6) . . . . ?
 O2 C2 C3 C12 -10.2(12) . . . . ?
 C3 C4 C5 S1 160.1(4) . . . . ?
 C3 C4 C5 O4 -22.6(7) . . . . ?
 C3 C12 C13 C14 -141.7(6) . . . . ?
 C3 C12 C13 C18 42.2(8) . . . . ?
 O3 C4 C5 S1 -70.3(5) . . . . ?
 O3 C4 C5 O4 107.1(6) . . . . ?
 C4 N1 C6 C7 -142.3(6) . . . . ?
 C4 N1 C6 C11 38.2(8) . . . . ?
 C4 C3 C12 O5 5.7(9) . . . . ?
 C4 C3 C12 C13 -174.5(5) . . . . ?
 C5 S1 C11 C6 -17.7(6) . . . . ?
 C5 S1 C11 C10 167.2(5) . . . . ?
 O5 C12 C13 C14 38.1(8) . . . . ?
 O5 C12 C13 C18 -138.1(7) . . . . ?
 C6 N1 C4 C3 174.3(5) . . . . ?
 C6 N1 C4 O3 52.0(7) . . . . ?
 C6 N1 C4 C5 -64.8(6) . . . . ?
 C6 C7 C8 C9 0.7(11) . . . . ?
 C7 C6 C11 S1 -172.2(5) . . . . ?
 C7 C6 C11 C10 2.8(9) . . . . ?
 C7 C8 C9 C10 -0.3(11) . . . . ?
 C8 C9 C10 C11 1.2(10) . . . . ?
 C9 C10 C11 S1 172.7(5) . . . . ?
 C9 C10 C11 C6 -2.5(9) . . . . ?
 C11 S1 C5 C4 -10.5(5) . . . . ?
 C11 S1 C5 O4 172.1(4) . . . . ?
 C11 C6 C7 C8 -1.9(9) . . . . ?
 C12 C3 C4 N1 -168.0(5) . . . . ?
 C12 C3 C4 O3 -50.5(7) . . . . ?
 C12 C3 C4 C5 75.8(7) . . . . ?
 C12 C13 C14 C15 -178.3(6) . . . . ?
 C12 C13 C18 C17 176.7(5) . . . . ?
 C13 C14 C15 C16 2.7(10) . . . . ?
 C14 C13 C18 C17 0.6(9) . . . . ?
 C14 C15 C16 Cl1 177.9(5) . . . . ?
 C14 C15 C16 C17 -2.1(11) . . . . ?
 C15 C16 C17 C18 0.8(10) . . . . ?
 C16 C17 C18 C13 0.0(9) . . . . ?
 C18 C13 C14 C15 -2.0(9) . . . . ?

_shelx_res_file
;
TITL psu-1297(lea-119-2-os1)_a.res in Cc
    psu-1297(lea-119-2-os1).res
    created by SHELXL-2018/3 at 16:03:33 on 21-Nov-2021
REM Old TITL psu-1297(lea-119-2-os1)_a.res in Cc
REM SHELXT solution in Cc: R1 0.179, Rweak 0.041, Alpha 0.007
REM <I/s> 0.720 for 64 systematic absences, Orientation as input
REM Flack x = 0.422 ( 0.093 ) from 517 Parsons' quotients
REM Formula found by SHELXT: C18 N O5 Cl2
CELL 0.71073 15.6394 15.6839 6.9316 90 101.274 90
ZERR 4 0.0048 0.0067 0.0021 0 0.029 0
LATT -7
SYMM +X,-Y,0.5+Z
SFAC C H Cl N O S
UNIT 72 40 4 4 20 4
EQIV $1 +X,+Y,1+Z
EQIV $2 +X,+Y,-1+Z

L.S. 5
PLAN  20
SIZE 0.03 0.04 0.5
TEMP 22
CONF
HTAB O2 O5_$1
HTAB O3 O1_$2
BOND
list 4
fmap 2
MORE -1
BOND $H
acta 52
REM <olex2.extras>
REM <HklSrc "%.\\PSU-1297(LEA-119-2-os1).hkl">
REM </olex2.extras>

WGHT    0.100000
FVAR       0.45708
C1    1    0.607583    0.624125    0.735879    11.00000    0.02885    0.04254 =
         0.02687    0.00505    0.01044   -0.00462
CL1   3    0.063788    0.622459    0.245853    11.00000    0.02897    0.16959 =
         0.08379   -0.03297    0.01547   -0.00214
N1    4    0.660939    0.626141    0.603193    11.00000    0.02436    0.06015 =
         0.02099    0.00575    0.00690   -0.00264
O1    5    0.627496    0.624349    0.911188    11.00000    0.04123    0.06518 =
         0.02198    0.00045    0.00719   -0.00746
S1    6    0.749421    0.741985    0.352608    11.00000    0.04207    0.06283 =
         0.03854    0.01467    0.00943   -0.00921
C2    1    0.515371    0.622229    0.615782    11.00000    0.03118    0.05833 =
         0.02520    0.00203    0.00950    0.00142
O2    5    0.448194    0.615467    0.705520    11.00000    0.03008    0.10394 =
         0.02243    0.00601    0.01068   -0.00158
H2    2    0.464487    0.603254    0.812658    11.00000    0.06008
C3    1    0.517042    0.626341    0.423338    11.00000    0.02579    0.05742 =
         0.02662    0.00025    0.00473   -0.00163
O3    5    0.639840    0.562782    0.295821    11.00000    0.03731    0.04963 =
         0.02713   -0.00182    0.01204    0.00602
H3    2    0.621634    0.567302    0.161007    11.00000    0.03768
C4    1    0.612246    0.630672    0.401023    11.00000    0.02729    0.05432 =
         0.02467    0.00562    0.00559   -0.00263
O4    5    0.584434    0.761708    0.213992    11.00000    0.04787    0.06288 =
         0.05650    0.01788    0.01847    0.01688
C5    1    0.637430    0.715553    0.312794    11.00000    0.03925    0.04563 =
         0.02256    0.00222    0.01062    0.00988
O5    5    0.469291    0.597440    0.092247    11.00000    0.04251    0.11771 =
         0.02018   -0.00170    0.01168   -0.00375
C6    1    0.753481    0.620691    0.644306    11.00000    0.02589    0.04564 =
         0.02567    0.00237    0.00407   -0.00490
C7    1    0.798326    0.570771    0.796397    11.00000    0.03371    0.05957 =
         0.04067    0.01465    0.00107   -0.00419
AFIX  43
H7    2    0.767715    0.540720    0.876649    11.00000   -1.20000
AFIX   0
C8    1    0.888185    0.565497    0.829176    11.00000    0.03495    0.06327 =
         0.05869    0.01824   -0.00779   -0.00984
AFIX  43
H8    2    0.917589    0.531402    0.930559    11.00000   -1.20000
AFIX   0
C9    1    0.934815    0.610472    0.712550    11.00000    0.02847    0.06855 =
         0.06220   -0.00163    0.00017    0.00060
AFIX  43
H9    2    0.995316    0.606793    0.736041    11.00000   -1.20000
AFIX   0
C10   1    0.891363    0.660905    0.561009    11.00000    0.03449    0.05134 =
         0.05513   -0.00001    0.02742   -0.00844
AFIX  43
H10   2    0.922611    0.690296    0.480995    11.00000   -1.20000
AFIX   0
C11   1    0.800212    0.667821    0.527728    11.00000    0.03235    0.04415 =
         0.03200   -0.00127    0.01018   -0.00183
C12   1    0.447823    0.612298    0.251060    11.00000    0.02975    0.06721 =
         0.02142    0.00788    0.00672   -0.00493
C13   1    0.352928    0.615068    0.261471    11.00000    0.02969    0.05388 =
         0.01883    0.00188    0.00411   -0.00153
C14   1    0.298885    0.556823    0.149891    11.00000    0.04149    0.06198 =
         0.03560   -0.00891    0.00570    0.00226
AFIX  43
H14   2    0.322246    0.517018    0.075241    11.00000   -1.20000
AFIX   0
C15   1    0.209819    0.556702    0.147290    11.00000    0.03800    0.08177 =
         0.04993   -0.01848    0.00556   -0.00880
AFIX  43
H15   2    0.173596    0.515853    0.076230    11.00000   -1.20000
AFIX   0
C16   1    0.176439    0.618943    0.253183    11.00000    0.03416    0.07733 =
         0.03604    0.00222    0.00646   -0.00034
C17   1    0.229052    0.677708    0.363226    11.00000    0.03568    0.06262 =
         0.02996   -0.00510    0.01147    0.01550
AFIX  43
H17   2    0.205170    0.718532    0.434398    11.00000   -1.20000
AFIX   0
C18   1    0.318538    0.676464    0.368801    11.00000    0.03739    0.05289 =
         0.02476   -0.00128    0.00296    0.00259
AFIX  43
H18   2    0.354804    0.716276    0.443510    11.00000   -1.20000
AFIX   0
HKLF 4


REM  psu-1297(lea-119-2-os1)_a.res in Cc
REM wR2 = 0.1618, GooF = S = 0.976, Restrained GooF = 0.976 for all data
REM R1 = 0.0536 for 2082 Fo > 4sig(Fo) and 0.0717 for all 2644 data
REM 243 parameters refined using 2 restraints

END

WGHT      0.0640      0.3069

REM Highest difference peak  0.262,  deepest hole -0.328,  1-sigma level  0.060
Q1    1   0.3664  0.5871 -0.0603  11.00000  0.05    0.24
Q2    1   0.7293  0.6005  0.1582  11.00000  0.05    0.23
Q3    1   0.8411  0.8413  0.3392  11.00000  0.05    0.22
Q4    1   0.0974  0.6797  0.3449  11.00000  0.05    0.22
Q5    1   0.8494  0.8026  0.2516  11.00000  0.05    0.21
Q6    1   0.6374  0.6905  0.4364  11.00000  0.05    0.21
Q7    1   0.3256  0.5830 -0.1729  11.00000  0.05    0.21
Q8    1   0.1869  0.4626 -0.0016  11.00000  0.05    0.21
Q9    1   1.0326  0.5920  0.5427  11.00000  0.05    0.20
Q10   1   0.3383  0.6128  0.7296  11.00000  0.05    0.20
Q11   1   0.8866  0.6244  0.2942  11.00000  0.05    0.19
Q12   1   0.9046  0.7550  0.4895  11.00000  0.05    0.19
Q13   1   0.2726  0.7317  0.4989  11.00000  0.05    0.19
Q14   1   0.8681  0.7001  0.5907  11.00000  0.05    0.18
Q15   1   0.3180  0.6201  0.4790  11.00000  0.05    0.18
Q16   1   0.9278  0.6916  0.3145  11.00000  0.05    0.18
Q17   1   0.5116  0.7271  0.6553  11.00000  0.05    0.18
Q18   1   0.7821  0.6899  0.4137  11.00000  0.05    0.18
Q19   1   0.0413  0.7398  0.3240  11.00000  0.05    0.18
Q20   1   0.3428  0.6886  0.5557  11.00000  0.05    0.18
;
_shelx_res_checksum                70250
_shelx_hkl_file
;
 -14  -4   8    2.62    3.83
 -13  -3   8   18.54    6.58
 -13  -5   8   -0.16    4.50
 -12  -2   8    4.82    3.92
 -12  -4   8    9.49    6.41
 -12  -6   8   23.96    7.80
 -12  -8   7   10.11    5.55
 -11  -3   8   47.25   10.32
 -11   5   0  163.27   12.46
 -11  -5   7    4.09    3.83
 -11  -5   8    3.74    2.79
 -11   7   0  204.51   14.33
 -11   7   4   -0.82    0.81
 -11  -7   7   35.52    9.10
 -11  -7   8   -2.50    4.09
 -11   9   0   32.09    5.68
 -11  -9   7    6.44    4.76
 -11 -11   6   27.81    9.44
 -10   0   7    5.92    4.63
 -10   2   1  131.79   11.27
 -10   2   2   89.62    8.72
 -10   2   7   27.03    6.18
 -10  -2   7   33.83    7.92
 -10  -2   8    7.79    4.08
 -10   4   0   25.50    4.60
 -10   4   1   23.14    4.76
 -10   4   2  903.21   39.34
 -10   4   3  213.63   14.29
 -10   4   4 1015.84   41.76
 -10   4   5   36.67    5.16
 -10  -4   7    4.71    3.85
 -10  -4   8   10.56    6.27
 -10   6   0  306.45   17.81
 -10   6   1  683.54   33.29
 -10   6   2   46.33    6.55
 -10   6   3  337.59   19.22
 -10   6   4  124.42   10.02
 -10  -6   7   20.41    6.79
 -10  -6   8   17.50    7.82
 -10   8  -1  131.63    9.26
 -10   8   0  500.07   25.38
 -10   8   3   80.81    8.46
 -10  -8   7    3.32    3.71
 -10  10   0   34.15    5.83
 -10 -10   6   39.29   10.30
 -10 -10   7   23.51    9.16
 -10 -12   6    4.66    4.99
 -10 -14   5    6.91    5.05
  -9   1   0  255.92   16.35
  -9  -1   0  240.35   15.68
  -9  -1   1 1151.05   46.29
  -9   1   1 1057.43   44.77
  -9   1   1 1147.76   46.01
  -9   1   2   44.14    6.55
  -9   1   7   68.26    9.79
  -9  -1   7   55.93   10.24
  -9  -1   8   40.11    9.21
  -9   3   0   70.23    8.21
  -9   3   0   68.48    7.13
  -9   3   1   89.97    8.95
  -9   3   1  101.03    9.44
  -9   3   2  330.31   19.97
  -9   3   2  277.74   16.55
  -9   3   3  509.92   23.95
  -9  -3   7   21.34    7.13
  -9  -3   8   18.09    7.78
  -9   5   0  139.84   10.44
  -9   5   1   49.94    6.61
  -9   5   1   58.62    7.35
  -9   5   2  258.22   15.96
  -9   5   3  300.11   16.91
  -9   5   4   49.54    5.76
  -9   5   5  288.55   15.67
  -9  -5   7    6.74    4.18
  -9  -5   8   59.08   12.24
  -9   7  -1   52.04    5.31
  -9   7   0  153.41   11.57
  -9   7   1  513.20   25.47
  -9   7   1  358.57   22.23
  -9   7   2  219.98   14.78
  -9   7   3   85.83    8.10
  -9   7   4   35.17    4.68
  -9  -7   6   70.92   11.82
  -9  -7   7   28.11    8.34
  -9  -7   8    3.69    3.74
  -9   9  -1   -0.14    1.76
  -9   9   0  182.31   13.47
  -9   9   1   63.72    8.70
  -9   9   2   65.94    7.87
  -9   9   3   15.78    3.64
  -9  -9   6    1.51    3.58
  -9  -9   7   17.59    8.19
  -9  11   0  215.72   15.35
  -9  11   2   -3.89    1.99
  -9 -11   6   16.83    7.24
  -9 -13   5   20.21    7.38
  -9 -15   4    8.33    6.41
  -9 -17   3   12.49    6.11
  -9 -19   1    2.16    2.96
  -8   0  -1    3.09    2.08
  -8   0   0    7.43    2.78
  -8   0   1    3.33    2.00
  -8   0   1    0.10    1.45
  -8   0   2 3216.95  114.19
  -8   0   7   -5.39    3.45
  -8   2  -1  810.68   37.03
  -8  -2  -1  850.09   36.48
  -8   2   0  305.70   16.40
  -8  -2   0  310.31   17.24
  -8   2   0  305.21   17.84
  -8   2   1  286.33   16.73
  -8   2   1  327.26   17.82
  -8   2   2  379.48   19.59
  -8  -2   2  438.56   22.66
  -8   2   2  439.24   23.25
  -8   2   6   23.87    5.94
  -8   2   7   83.77   10.34
  -8  -2   7   90.04   12.32
  -8  -2   8   25.07    6.97
  -8  -4  -1   14.03    3.46
  -8   4   0  317.70   16.66
  -8   4   0  299.00   18.29
  -8   4   1   27.84    4.80
  -8   4   1   26.42    4.89
  -8   4   2 1421.53   54.29
  -8   4   2 1191.72   48.55
  -8   4   3   55.76    5.73
  -8  -4   6  149.82   16.44
  -8   4   6  144.51   11.81
  -8  -4   7   -1.87    2.67
  -8  -4   8  117.30   16.24
  -8   6  -1  613.65   25.18
  -8   6   0   66.14    8.26
  -8   6   0   85.83    7.80
  -8   6   1  161.38   12.45
  -8   6   1  144.78   11.42
  -8   6   2  292.81   19.30
  -8   6   2  243.88   14.91
  -8   6   3  276.87   15.10
  -8   6   4  167.32   10.41
  -8   6   5  219.13   11.84
  -8  -6   6   17.00    5.92
  -8  -6   7   25.11    7.87
  -8  -6   8   19.01    8.20
  -8   8  -1   47.97    4.85
  -8   8   0  111.65    9.63
  -8   8   1   58.74    7.61
  -8   8   1   74.14    8.76
  -8   8   2  762.91   33.59
  -8   8   3   19.21    3.34
  -8   8   4  434.00   19.26
  -8  -8   6    6.06    5.09
  -8  -8   7   27.47    8.81
  -8  -8   8   -7.79    5.47
  -8  10  -1   71.63    6.29
  -8  10   0   86.57    9.06
  -8  10   1   -6.51    3.30
  -8  10   2   57.16    6.76
  -8  10   3    0.36    1.32
  -8 -10   5  117.66   15.75
  -8 -10   6   31.51    8.88
  -8 -10   7   43.42   11.79
  -8  12   0   -3.14    3.80
  -8  12   2    2.32    1.60
  -8 -12   5   13.28    6.15
  -8 -12   6   34.64   10.34
  -8 -14   4   33.21    9.28
  -8 -14   5   16.64    7.58
  -8 -16   3    0.69    4.86
  -8 -16   4   17.06    7.61
  -8 -18   1    1.69    4.30
  -8 -18   2    4.66    4.33
  -8 -18   3    2.25    3.72
  -7   1  -2  160.44   12.80
  -7  -1  -2  168.93   12.54
  -7  -1  -1  266.00   15.74
  -7   1  -1  271.20   16.18
  -7   1   0 3950.91  135.04
  -7  -1   0 4054.32  136.16
  -7   1   0 3984.02  136.81
  -7  -1   1 1734.88   62.70
  -7   1   1 1629.58   61.05
  -7   1   1 1701.66   62.51
  -7   1   2  936.57   39.85
  -7  -1   2  949.12   39.51
  -7   1   3   36.08    5.97
  -7  -1   3   34.40    5.87
  -7   1   6  237.19   17.48
  -7  -1   6  230.81   18.59
  -7   1   7   31.95    6.70
  -7  -1   7   33.83    7.40
  -7  -1   8   29.36    7.10
  -7  -3  -3   15.57    3.91
  -7  -3  -2  100.57    9.16
  -7  -3  -1   74.68    7.54
  -7   3  -1   80.58    8.78
  -7   3   0 1488.32   54.91
  -7   3   0 1373.70   52.18
  -7   3   1 1403.06   52.92
  -7   3   1 1408.99   54.13
  -7   3   2  273.93   17.11
  -7  -3   2  270.19   16.10
  -7   3   2  238.31   13.49
  -7  -3   3  922.78   40.50
  -7   3   3  964.25   43.03
  -7  -3   6  105.82   12.82
  -7   3   6  111.33   10.54
  -7  -3   7   67.32   11.35
  -7  -3   8   17.95    6.83
  -7  -5  -3   91.28    9.03
  -7  -5  -2  179.06   12.67
  -7   5  -1  253.74   17.19
  -7   5  -1  255.09   12.47
  -7  -5  -1  254.66   15.18
  -7   5   0  682.20   28.32
  -7   5   0  619.35   30.29
  -7   5   1  188.44   12.50
  -7   5   1  208.52   14.09
  -7   5   2  256.04   14.47
  -7   5   2  314.75   19.04
  -7  -5   3  197.08   14.08
  -7   5   3  185.37   10.97
  -7   5   4  107.94    7.40
  -7  -5   6  276.66   23.26
  -7   5   6  264.25   14.69
  -7  -5   7    3.30    3.47
  -7  -5   8   30.41    7.96
  -7  -5   9   -3.09    4.31
  -7  -7  -3  152.54   11.88
  -7  -7  -2  134.74   10.70
  -7   7  -1  143.66    8.57
  -7   7   0    3.37    1.48
  -7   7   0    7.70    3.30
  -7   7   1  143.73   11.48
  -7   7   1  173.57   12.98
  -7   7   2   67.72    8.55
  -7   7   2   52.80    5.75
  -7   7   3   15.96    2.89
  -7   7   4   12.80    2.24
  -7   7   5    7.64    1.34
  -7   7   5    5.23    1.27
  -7  -7   6  110.09   14.68
  -7  -7   7   76.13   13.12
  -7  -7   8   -1.05    3.85
  -7  -9  -3   77.08    8.22
  -7  -9  -2   76.85    7.92
  -7   9  -1   23.90    3.61
  -7   9   0  200.00   13.74
  -7   9   1  103.89    9.93
  -7   9   1  139.36   12.13
  -7   9   2   47.10    5.69
  -7   9   3    8.82    2.25
  -7   9   4    4.91    1.10
  -7  -9   5  107.57   14.64
  -7  -9   6   48.18   10.04
  -7  -9   7   13.33    6.17
  -7  -9   8   21.78    7.49
  -7  11  -1   26.47    3.95
  -7  11   0   94.55    9.60
  -7  11   1   37.44    6.05
  -7  11   2   26.43    4.61
  -7  11   3   23.19    3.49
  -7 -11   5   46.51   10.26
  -7 -11   6   20.87    7.84
  -7 -11   7   12.32    6.47
  -7 -13   4   31.94    8.97
  -7 -13   5   10.88    6.10
  -7 -13   6   20.77    7.64
  -7 -15   3    5.46    4.87
  -7 -15   4   20.94    8.06
  -7 -15   5    5.70    5.21
  -7 -17   1    5.60    4.29
  -7 -17   2   15.66    6.69
  -7 -17   3    6.69    5.05
  -7 -17   4   10.84    7.52
  -7 -19   1   10.70    5.60
  -7 -19   2    1.60    3.62
  -6   0  -3    3.15    1.74
  -6   0  -2  703.04   31.85
  -6   0  -1   -0.26    1.52
  -6   0   0 2003.53   71.12
  -6   0   1    2.76    1.81
  -6   0   2 1091.21   43.82
  -6   0   3    1.23    2.40
  -6   0   6  500.20   28.33
  -6   0   7    4.25    3.07
  -6  -2  -3  246.84   15.93
  -6  -2  -2   43.60    5.76
  -6   2  -2   46.85    6.56
  -6   2  -1  559.18   25.58
  -6  -2  -1  502.61   23.65
  -6   2   0  723.57   29.59
  -6   2   0  791.21   31.69
  -6   2   1  666.65   29.22
  -6   2   1  709.74   28.22
  -6  -2   1  683.11   29.30
  -6   2   2  340.03   18.88
  -6  -2   2  310.56   17.34
  -6   2   3  546.38   28.22
  -6  -2   3  560.79   27.17
  -6  -2   4   72.12    8.41
  -6   2   6   33.67    5.94
  -6  -2   6   28.67    7.00
  -6   2   7   10.90    3.68
  -6  -2   7    0.55    2.84
  -6  -2   8   30.61    7.83
  -6  -4  -4  493.59   25.92
  -6  -4  -3   28.13    4.82
  -6  -4  -2  234.86   14.19
  -6   4  -2  228.18   16.42
  -6  -4  -1   13.45    2.96
  -6   4  -1   13.56    3.61
  -6   4   0  438.37   20.50
  -6   4   0  506.84   23.17
  -6   4   1  146.72    9.66
  -6   4   1  139.76   10.62
  -6  -4   2   93.78    8.70
  -6   4   2  113.06   10.07
  -6   4   2   94.21    7.00
  -6  -4   3   12.38    3.43
  -6   4   3   10.91    2.18
  -6   4   3    8.60    3.60
  -6  -4   4   77.07    8.49
  -6   4   5   25.75    4.21
  -6  -4   5   23.16    5.92
  -6  -4   6   47.83    9.01
  -6   4   6   45.71    5.68
  -6  -4   7   -0.65    3.25
  -6  -4   8   37.64   10.00
  -6  -4   9   22.09    7.57
  -6  -6  -4   41.59    5.86
  -6  -6  -3   80.25    7.88
  -6  -6  -2  340.49   17.97
  -6   6  -1  674.48   25.88
  -6   6  -1  705.58   33.09
  -6   6   0  304.70   18.09
  -6   6   0  328.15   16.78
  -6   6   1  502.41   24.88
  -6   6   1  477.38   22.62
  -6   6   2    2.92    3.26
  -6   6   2    2.69    1.51
  -6   6   3  225.88   11.32
  -6   6   4    7.41    1.52
  -6  -6   4   12.76    3.77
  -6  -6   5  133.58   14.61
  -6   6   5   86.49    6.00
  -6   6   5  129.94    6.34
  -6  -6   6  108.34   14.21
  -6  -6   7   -2.14    4.88
  -6  -6   8   -2.66    3.86
  -6  -6   9   11.15    6.20
  -6  -8  -4   67.55    7.49
  -6  -8  -3   40.08    5.32
  -6  -8  -2  178.98   12.12
  -6   8  -1    6.13    1.88
  -6   8   0  316.05   17.12
  -6   8   0  264.63   17.45
  -6   8   1   39.61    5.52
  -6   8   1   42.63    6.27
  -6   8   2  491.29   26.01
  -6   8   2  392.68   19.67
  -6   8   3   78.44    5.73
  -6  -8   5    7.36    4.38
  -6  -8   6  283.12   25.52
  -6  -8   7    6.29    4.90
  -6  -8   8    8.29    4.88
  -6 -10  -3   68.73    7.25
  -6  10  -1   91.16    7.31
  -6  10   0  106.00    9.73
  -6  10   1   75.49    8.19
  -6  10   1   96.81   10.17
  -6  10   2   50.63    5.73
  -6  10   3   51.63    4.57
  -6 -10   4   23.75    6.76
  -6 -10   5   86.74   13.24
  -6 -10   6   16.42    6.11
  -6 -10   7    9.56    5.73
  -6  12  -1   21.74    4.07
  -6  12   0   65.19    7.95
  -6  12   1   17.04    5.19
  -6  12   2   26.51    4.44
  -6 -12   4   17.31    6.57
  -6 -12   5    6.61    5.68
  -6 -12   6   18.99    7.66
  -6 -14   3    2.02    3.03
  -6 -14   4   26.76    9.08
  -6 -14   5   17.06    7.29
  -6 -16   1   13.03    5.25
  -6 -16   2    6.52    4.50
  -6 -16   3   16.70    7.08
  -6 -16   4   10.55    6.34
  -6 -18   0    3.89    4.47
  -6 -18   1    9.00    4.56
  -6 -18   2    2.97    5.03
  -6 -18   3    7.49    5.02
  -6 -20   1   -0.40    3.22
  -6 -20   2   14.41    6.11
  -5  -1  -4    6.24    2.75
  -5  -1  -3  147.49   11.44
  -5   1  -3  140.03   11.87
  -5  -1  -2  682.97   29.94
  -5   1  -2  710.91   31.10
  -5   1  -1  499.42   22.64
  -5  -1  -1  494.55   22.25
  -5   1   0 1476.59   51.82
  -5  -1   0 1481.72   51.26
  -5   1   0 1326.47   50.26
  -5   1   1  115.06    8.31
  -5  -1   1  117.27    8.17
  -5   1   2   60.16    6.45
  -5  -1   2   51.64    5.87
  -5  -1   3  365.96   20.01
  -5   1   3  394.04   21.49
  -5   1   4  250.12   17.42
  -5  -1   4  250.87   16.92
  -5  -1   5   39.04    6.51
  -5   1   5   41.64    6.35
  -5  -1   6   71.24    9.76
  -5   1   6   79.09    9.26
  -5   1   7   71.05    9.21
  -5  -1   7   63.25    9.45
  -5  -1   8   40.12    8.20
  -5  -3  -4   17.14    4.22
  -5  -3  -3  136.59   10.48
  -5  -3  -2  163.01   10.89
  -5   3  -2  172.29   13.06
  -5  -3  -1  809.79   32.33
  -5   3  -1  833.71   34.71
  -5   3   0  298.54   14.70
  -5   3   0  345.96   16.47
  -5   3   1 1268.29   49.51
  -5   3   1 1337.16   47.55
  -5   3   2   88.89    6.06
  -5  -3   2   93.94    7.87
  -5   3   2   98.67    8.88
  -5  -3   3    5.53    2.35
  -5   3   3    8.45    3.05
  -5  -3   4   47.95    6.61
  -5  -3   5  140.27   13.71
  -5   3   5  149.69   10.74
  -5   3   6  152.26   11.51
  -5  -3   6  139.82   14.66
  -5  -3   7   24.01    5.96
  -5   3   7   21.59    4.76
  -5  -3   8   10.09    5.18
  -5  -5  -5    5.44    3.17
  -5  -5  -4   22.71    4.18
  -5  -5  -3   90.40    7.97
  -5   5  -2  123.45   11.50
  -5  -5  -2  123.89    9.02
  -5   5  -1  168.54    8.29
  -5   5  -1  200.26   13.49
  -5   5   0  440.73   20.21
  -5   5   0  462.88   22.07
  -5   5   1  230.96   14.59
  -5   5   1  257.26   13.23
  -5   5   2   76.42    5.65
  -5   5   2   78.67    8.27
  -5   5   3   15.34    3.95
  -5   5   3   18.29    2.30
  -5  -5   3   17.93    3.98
  -5  -5   4   79.31    8.22
  -5   5   4   78.52    4.95
  -5  -5   5  402.14   25.83
  -5   5   5  340.47   15.42
  -5  -5   6   90.32   12.55
  -5   5   6   76.41    6.02
  -5  -5   7   33.98    7.42
  -5  -5   8   16.63    7.09
  -5  -5   9   19.71    8.54
  -5  -7  -4   46.23    5.72
  -5  -7  -3   92.97    8.07
  -5  -7  -2    2.53    1.78
  -5   7  -1  464.27   24.36
  -5   7  -1  435.90   18.21
  -5   7   0    0.06    1.27
  -5   7   0    1.28    1.69
  -5   7   1  248.09   15.53
  -5   7   1  235.30   13.68
  -5   7   2   57.31    7.45
  -5   7   2   47.50    4.64
  -5   7   3   85.19    5.13
  -5  -7   5   91.14   12.63
  -5  -7   6   72.80   12.06
  -5  -7   7   34.51    8.89
  -5  -7   8    4.32    4.56
  -5  -9  -4    0.75    1.35
  -5  -9  -3   40.01    5.08
  -5   9  -1  351.08   16.71
  -5   9   0    9.07    3.08
  -5   9   0   10.60    3.58
  -5   9   1   76.40    8.46
  -5   9   1   61.33    6.75
  -5   9   2   50.75    5.23
  -5  -9   4   44.32    8.64
  -5  -9   5    6.24    3.54
  -5  -9   6   88.64   14.27
  -5  -9   7   45.83   10.99
  -5  -9   8   12.09    6.71
  -5 -11  -3   10.48    2.85
  -5  11  -1   22.21    3.77
  -5  11   0    0.98    1.72
  -5  11   1   53.77    7.53
  -5  11   1   38.15    5.72
  -5 -11   3   19.71    6.24
  -5 -11   4   30.06    7.82
  -5 -11   5   91.31   13.98
  -5 -11   6   20.63    7.37
  -5 -11   7   16.24    7.66
  -5  13  -1   29.31    4.68
  -5  13   0    4.87    2.64
  -5 -13   2   23.94    6.66
  -5 -13   3   10.60    5.05
  -5 -13   4   10.86    5.66
  -5 -13   5   57.55   12.09
  -5 -13   6    9.38    6.39
  -5 -15   1   15.38    5.69
  -5 -15   2   44.84    9.13
  -5 -15   3    6.28    5.41
  -5 -15   4    8.73    4.61
  -5 -15   5    5.90    4.79
  -5 -17  -1    5.68    3.44
  -5 -17   0    8.37    4.65
  -5 -17   1   11.10    5.01
  -5 -17   2   -4.00    3.80
  -5 -17   3   11.26    4.69
  -5 -17   4    0.02    4.06
  -5 -19   0   10.74    5.61
  -5 -19   1    4.01    4.08
  -5 -19   2    7.24    4.95
  -5 -19   3    4.76    4.57
  -4   0  -4  379.95   21.98
  -4   0  -3    1.92    2.18
  -4   0  -2  676.57   29.00
  -4   0  -1    2.15    1.51
  -4   0   0   54.51    4.75
  -4   0   0   52.53    4.44
  -4   0   1    2.83    1.62
  -4   0   2  442.35   20.90
  -4   0   3   -0.35    1.79
  -4   0   4 1063.13   46.13
  -4   0   4 1297.38   50.07
  -4   0   5   -1.17    1.92
  -4   0   6  263.45   18.68
  -4   0   7   -0.48    2.00
  -4   0   8  225.18   18.94
  -4  -2  -5  148.98   12.82
  -4  -2  -4  127.41   10.85
  -4  -2  -3   95.11    8.27
  -4   2  -3   99.17    9.88
  -4   2  -2 1076.95   42.42
  -4  -2  -2 1013.70   39.75
  -4  -2  -1  579.49   23.68
  -4   2  -1  576.86   25.37
  -4   2   0  344.64   15.40
  -4   2   0  395.70   16.90
  -4   2   1  341.46   16.81
  -4   2   1  360.53   15.00
  -4  -2   1  346.10   16.16
  -4   2   2  730.67   31.23
  -4  -2   2  709.80   29.44
  -4   2   3 1546.88   59.36
  -4  -2   3 1487.84   57.08
  -4   2   4  286.85   18.19
  -4  -2   4  276.21   16.55
  -4  -2   4  235.63   16.47
  -4   2   4  213.17   13.33
  -4   2   5   80.63    7.93
  -4  -2   5   89.18    9.64
  -4  -2   5   84.78    9.98
  -4   2   6  159.00   12.35
  -4  -2   6  151.56   15.07
  -4  -2   7   43.08    8.34
  -4   2   7   47.81    7.05
  -4  -2   8   14.39    6.60
  -4  -4  -5    4.74    2.72
  -4  -4  -4    4.38    2.01
  -4  -4  -3   23.88    3.94
  -4   4  -3   32.99    5.96
  -4  -4  -2 1439.75   53.50
  -4   4  -2 1549.32   58.45
  -4   4  -1   78.88    4.41
  -4   4  -1   87.38    8.02
  -4   4   0  396.46   18.09
  -4   4   0  347.35   16.32
  -4   4   1  115.17    7.36
  -4   4   1  105.08    8.38
  -4  -4   2  953.21   37.42
  -4   4   2 1010.19   40.28
  -4   4   2  938.00   33.89
  -4  -4   3  242.63   14.15
  -4   4   3  256.94   16.81
  -4   4   4   87.51    6.26
  -4  -4   4   90.35   10.35
  -4  -4   4  116.77    9.54
  -4  -4   5   62.22    7.58
  -4   4   5   53.00    5.53
  -4  -4   5   57.09    8.77
  -4  -4   6  131.53   14.56
  -4   4   6  121.52    8.89
  -4  -4   7   11.44    4.93
  -4  -4   8  -14.13    5.87
  -4  -4   9   17.37    6.76
  -4  -6  -5  121.58   10.28
  -4  -6  -4  115.91    9.27
  -4  -6  -3  110.92    8.22
  -4   6  -2   78.48    8.99
  -4  -6  -2   62.87    5.73
  -4   6  -1  754.97   32.00
  -4   6  -1  662.94   25.19
  -4   6   0  167.73   11.40
  -4   6   0  144.81    9.53
  -4   6   1  180.73   10.71
  -4   6   1  195.21   12.62
  -4   6   2  124.21   10.49
  -4   6   2   90.68    5.81
  -4   6   3   75.98    9.15
  -4  -6   4  239.09   14.66
  -4  -6   4  202.84   17.31
  -4  -6   5   76.98    7.97
  -4  -6   5   63.78   10.08
  -4  -6   6   15.97    6.03
  -4  -6   7    2.18    3.40
  -4  -6   8   26.56    8.54
  -4  -6   9   55.88   12.63
  -4  -8  -4  116.68    8.78
  -4  -8  -3   19.58    3.22
  -4   8  -1    3.89    1.58
  -4   8  -1    7.14    3.61
  -4   8   0   41.45    6.03
  -4   8   0   41.97    5.27
  -4   8   1   29.60    4.42
  -4   8   1   40.72    5.95
  -4   8   2   50.65    4.51
  -4   8   2   65.33    8.20
  -4  -8   4  154.44   15.73
  -4  -8   5   28.12    7.63
  -4  -8   6   58.93   10.88
  -4  -8   7    8.81    5.38
  -4  -8   8   12.02    6.31
  -4 -10  -3    5.88    2.04
  -4  10  -1  154.78   10.15
  -4  10   0   97.83    8.82
  -4  10   0   75.07    8.23
  -4  10   1    2.78    1.80
  -4  10   1   -0.50    2.49
  -4 -10   3   14.43    4.88
  -4 -10   4   81.54   11.81
  -4 -10   5   24.63    7.06
  -4 -10   6   57.86   11.55
  -4 -10   7   -6.95    5.21
  -4  12  -2   97.83    6.20
  -4  12  -1   54.44    6.25
  -4  12   0  105.09   10.38
  -4 -12   2  120.52   13.60
  -4 -12   3   14.54    5.47
  -4 -12   4    5.53    4.19
  -4 -12   5    6.69    4.54
  -4 -12   6    3.51    3.41
  -4 -12   7   13.60    7.42
  -4 -14   0   82.27   10.66
  -4 -14   1   25.82    6.67
  -4 -14   2   57.77   10.60
  -4 -14   3   -1.06    3.79
  -4 -14   4   21.62    7.51
  -4 -14   5   19.45    8.15
  -4 -14   6    9.21    6.81
  -4 -16  -1    5.69    3.59
  -4 -16   0    2.62    2.72
  -4 -16   1   14.67    5.87
  -4 -16   2    0.04    2.68
  -4 -16   3    7.08    5.34
  -4 -16   4   40.09   10.25
  -4 -16   5    2.44    4.22
  -4 -18   0    3.12    3.13
  -4 -18   1   11.99    5.64
  -4 -18   2    6.86    4.73
  -4 -18   3   30.41    9.13
  -4 -20   1   18.32    6.41
  -4 -20   2  -10.61    5.77
  -3  -1  -5   67.58    8.47
  -3  -1  -4  133.74   10.89
  -3   1  -4  135.62   11.82
  -3   1  -3  209.49   13.78
  -3  -1  -3  197.35   12.65
  -3  -1  -2 1184.15   44.34
  -3   1  -2 1205.82   45.81
  -3  -1  -1  241.27   11.71
  -3   1  -1  252.50   12.63
  -3   1   0   61.87    4.27
  -3   1   0   77.73    5.06
  -3  -1   1  685.34   26.00
  -3   1   1  663.22   26.73
  -3   1   2   31.72    4.35
  -3  -1   2   29.70    4.11
  -3  -1   3 1027.61   40.78
  -3   1   3  989.48   41.28
  -3  -1   4  373.81   20.22
  -3  -1   4  332.38   19.50
  -3   1   4  386.47   21.24
  -3   1   4  318.03   17.70
  -3  -1   5    2.83    2.90
  -3   1   5    4.48    2.34
  -3  -1   5    3.92    2.30
  -3   1   6    3.81    2.33
  -3  -1   6    1.50    2.07
  -3  -1   7  229.41   18.97
  -3   1   7  215.43   16.49
  -3  -1   8   13.26    5.12
  -3  -3  -5  469.05   24.72
  -3  -3  -4   93.47    8.43
  -3  -3  -3 1124.14   43.94
  -3   3  -3 1205.10   48.43
  -3   3  -2 1692.92   63.05
  -3  -3  -2 1669.86   59.04
  -3   3  -1  400.49   19.43
  -3  -3  -1  412.33   16.90
  -3   3   0   52.37    4.62
  -3   3   0   45.09    4.00
  -3   3   1   59.20    5.52
  -3   3   1   69.62    4.47
  -3  -3   2  197.53   11.08
  -3   3   2  217.96   13.18
  -3  -3   3  318.91   16.71
  -3   3   3  341.65   19.50
  -3   3   4  274.65   18.07
  -3   3   4  222.72   12.17
  -3  -3   4  267.08   15.43
  -3  -3   4  238.81   16.90
  -3   3   5  428.46   20.66
  -3  -3   5  497.85   25.15
  -3  -3   5  418.94   26.23
  -3  -3   6   40.01    7.55
  -3   3   6   39.36    5.25
  -3  -3   7   33.80    7.48
  -3   3   7   38.37    5.51
  -3  -3   8   -4.12    3.68
  -3  -5  -5   74.78    7.68
  -3  -5  -4    3.52    1.51
  -3  -5  -3  420.05   19.16
  -3   5  -3  437.92   24.57
  -3   5  -2  168.65   12.79
  -3  -5  -2  163.86    9.26
  -3   5  -1   28.95    2.50
  -3   5  -1   44.82    5.71
  -3   5   0  145.25    9.48
  -3   5   0  132.70    8.31
  -3   5   1 2016.22   69.08
  -3   5   1 2015.10   72.21
  -3   5   2  236.18   14.20
  -3   5   2  171.87    7.73
  -3   5   3 1479.46   56.01
  -3  -5   3 1236.18   54.45
  -3  -5   3 1323.59   49.94
  -3  -5   4  162.23   14.55
  -3  -5   4  162.85   11.25
  -3  -5   5  509.59   30.98
  -3  -5   5  655.31   27.49
  -3   5   5  491.97   19.54
  -3  -5   6   15.37    5.72
  -3   5   6   24.32    3.02
  -3  -5   7   85.45   12.76
  -3  -5   8    5.52    3.82
  -3  -5   9   22.76    7.05
  -3  -7  -5   22.85    4.07
  -3  -7  -4   16.88    3.05
  -3  -7  -3   48.98    4.65
  -3   7  -2  109.86   10.66
  -3   7  -1  868.38   33.36
  -3   7  -1 1060.77   40.29
  -3   7   0    2.22    1.79
  -3   7   0    1.73    1.50
  -3   7   1  472.21   21.51
  -3   7   1  585.32   25.74
  -3   7   2  282.62   18.46
  -3  -7   3  718.23   36.21
  -3  -7   4   60.81    9.13
  -3  -7   5   18.26    3.62
  -3  -7   5   19.09    5.33
  -3  -7   6   51.95    9.81
  -3  -7   7   46.09    9.83
  -3  -7   8   16.79    5.84
  -3  -9  -4    1.47    1.24
  -3  -9  -3  112.29    7.55
  -3   9  -1  202.52   14.50
  -3   9  -1  179.77   10.76
  -3   9   0  515.69   24.26
  -3   9   0  497.38   24.72
  -3   9   1  326.01   18.67
  -3   9   1  268.52   15.06
  -3   9   2  200.87   15.36
  -3  -9   2  162.52   14.50
  -3  -9   3  122.85   13.55
  -3  -9   4   98.88   12.74
  -3  -9   5   10.57    4.82
  -3  -9   6    2.92    3.40
  -3  -9   7   26.88    8.45
  -3  -9   8  -10.03    6.07
  -3 -11  -3   66.39    5.65
  -3  11  -2   12.72    2.29
  -3  11  -1   15.30    3.40
  -3  11   0   40.56    5.80
  -3 -11   1  142.55   13.33
  -3  11   1  171.88   13.97
  -3 -11   2   37.63    7.30
  -3 -11   3  195.99   18.13
  -3 -11   4   12.44    5.07
  -3 -11   5   97.78   14.30
  -3 -11   6   20.82    7.91
  -3 -11   7   28.89    9.48
  -3  13  -1   38.80    5.74
  -3 -13  -1   34.60    6.24
  -3  13   0   28.76    5.49
  -3 -13   0   17.19    4.98
  -3 -13   1   21.33    5.85
  -3 -13   2   32.11    7.65
  -3 -13   3   10.12    4.77
  -3 -13   4   -0.06    2.63
  -3 -13   5   13.88    6.77
  -3 -13   6   25.81    9.13
  -3 -15  -2   28.15    5.38
  -3 -15  -1   26.28    5.71
  -3 -15   0   75.97   10.40
  -3 -15   1   12.83    4.78
  -3 -15   2   24.74    7.67
  -3 -15   3   27.15    7.83
  -3 -15   4   -2.82    3.93
  -3 -15   5    8.47    6.26
  -3 -17  -1    3.86    2.93
  -3 -17   0    1.30    2.74
  -3 -17   1    0.82    3.38
  -3 -17   2   -6.08    4.23
  -3 -17   3   25.08    7.54
  -3 -17   4    2.88    4.57
  -3 -19   0    8.98    4.36
  -3 -19   1    7.92    4.45
  -3 -19   2    8.17    5.02
  -3 -19   3    7.49    5.16
  -3 -21   2  -10.69    5.70
  -2   0  -5    1.14    2.09
  -2   0  -4 1490.32   58.23
  -2   0  -3    1.87    1.70
  -2   0  -2  109.04    7.63
  -2   0  -1    0.51    1.02
  -2   0   1    0.13    1.15
  -2   0   2 3787.51  127.70
  -2   0   3    1.11    1.54
  -2   0   3    1.11    1.50
  -2   0   4  691.29   32.02
  -2   0   4  811.35   34.38
  -2   0   5   -3.30    2.85
  -2   0   5   -0.16    2.00
  -2   0   6  747.53   36.50
  -2   0   7    2.96    2.55
  -2   0   8   12.43    4.38
  -2  -2  -5  196.43   14.02
  -2  -2  -4  326.45   17.90
  -2   2  -4  347.57   20.60
  -2   2  -3  798.48   34.12
  -2  -2  -3  753.04   31.07
  -2   2  -2  227.00   13.14
  -2  -2  -2  222.36   11.09
  -2  -2  -1  417.23   16.40
  -2   2  -1  428.02   18.47
  -2   2   0  649.19   23.90
  -2   2   1 1147.00   36.57
  -2   2   1  986.43   39.38
  -2  -2   1 1048.42   38.21
  -2   2   2 2360.00   81.61
  -2  -2   2 2282.18   79.15
  -2  -2   3  345.31   18.44
  -2   2   3  341.72   18.70
  -2  -2   3  350.44   17.21
  -2   2   3  315.44   14.71
  -2   2   4  252.45   16.73
  -2  -2   4  247.90   14.95
  -2   2   4  214.90   12.39
  -2  -2   4  216.38   15.41
  -2  -2   5  147.80   11.93
  -2  -2   5  119.90   11.94
  -2   2   5  117.71    9.45
  -2   2   6  114.73   10.20
  -2  -2   6  116.06   12.82
  -2   2   7  213.82   15.51
  -2  -2   7  210.41   18.78
  -2  -2   8  101.16   13.52
  -2  -4  -5   15.87    3.80
  -2  -4  -4   44.73    5.10
  -2   4  -3  757.88   33.91
  -2  -4  -3  691.09   27.93
  -2   4  -2   16.50    3.57
  -2  -4  -2   15.04    2.24
  -2   4  -1 1297.27   48.75
  -2   4   0 2851.44   92.12
  -2   4   0 2607.24   91.01
  -2   4   1  678.03   23.84
  -2   4   1  619.65   26.95
  -2   4   2 1400.80   52.53
  -2  -4   2 1319.48   47.75
  -2  -4   3   18.70    4.24
  -2   4   3   20.75    4.67
  -2  -4   3   20.41    3.25
  -2  -4   4  274.78   14.60
  -2   4   4  227.23   10.60
  -2  -4   4  229.35   16.99
  -2   4   5   67.58    5.44
  -2  -4   5   56.10    8.65
  -2  -4   5   81.09    8.14
  -2   4   6  288.87   15.32
  -2  -4   6  325.13   19.74
  -2  -4   6  298.80   22.98
  -2  -4   7   36.54    8.16
  -2  -4   8  131.51   16.66
  -2  -4   9    8.91    5.23
  -2  -6  -5   47.51    5.14
  -2  -6  -4   12.85    2.59
  -2  -6  -3   44.42    3.97
  -2   6  -2  210.37   15.02
  -2  -6  -2  216.01   10.14
  -2   6  -1  344.92   14.90
  -2   6  -1  492.79   21.12
  -2   6   0  116.32    8.24
  -2   6   0   93.41    7.04
  -2   6   1  428.81   17.58
  -2   6   1  407.69   20.39
  -2  -6   2  141.36   12.39
  -2   6   2  189.16   13.16
  -2  -6   3  386.89   24.57
  -2   6   3  528.11   26.96
  -2  -6   4  214.25   12.34
  -2  -6   4  200.15   16.94
  -2  -6   5  268.80   21.77
  -2  -6   5  307.47   16.59
  -2  -6   6   15.23    5.84
  -2  -6   7   39.15    9.00
  -2  -6   8    6.26    4.54
  -2  -6   9   10.83    6.03
  -2  -8  -4  274.70   12.78
  -2  -8  -3   38.75    3.60
  -2   8  -2  149.25   12.47
  -2   8  -2   86.70    5.11
  -2   8  -2  113.34    5.11
  -2   8  -1   88.25    8.87
  -2   8   0 1082.67   42.89
  -2   8   1   40.08    5.72
  -2  -8   2  186.78   15.15
  -2   8   2  242.17   16.42
  -2  -8   3   59.35    8.81
  -2  -8   4    8.11    3.71
  -2  -8   5   89.09   12.67
  -2  -8   6   14.97    6.27
  -2  -8   7   51.75   11.18
  -2  -8   8    0.27    4.94
  -2 -10  -4   49.42    3.68
  -2 -10  -3   16.41    2.33
  -2  10  -2   12.98    2.22
  -2 -10   1  108.16   11.26
  -2  10   1  145.95   12.18
  -2 -10   2   88.21   11.23
  -2 -10   3   93.21   11.78
  -2 -10   4   21.99    6.61
  -2 -10   5   12.94    5.34
  -2 -10   6   -0.99    3.13
  -2 -10   7   25.34    9.15
  -2 -12  -3   23.24    3.44
  -2 -12  -3   13.45    2.27
  -2 -12  -2   58.51    6.48
  -2  12  -2   59.63    5.65
  -2 -12  -1   83.77    8.79
  -2  12  -1  102.42    8.93
  -2 -12   0  253.98   18.26
  -2  12   0  332.36   19.41
  -2 -12   1   11.87    4.03
  -2 -12   2  209.57   18.06
  -2 -12   3   47.59    9.54
  -2 -12   4   20.00    6.89
  -2 -12   5   63.23   11.68
  -2 -12   6   74.60   13.74
  -2 -12   7   11.73    4.86
  -2 -14  -2   89.19    9.02
  -2  14  -1   36.75    5.82
  -2 -14  -1   32.16    5.93
  -2 -14   0   31.06    6.29
  -2 -14   1   42.79    8.42
  -2 -14   2   20.39    6.58
  -2 -14   3    3.10    3.03
  -2 -14   4   16.83    6.83
  -2 -14   5    3.14    3.96
  -2 -14   6   19.25    7.80
  -2 -16  -1   36.30    6.76
  -2 -16   0   42.24    8.06
  -2 -16   1   57.07    9.85
  -2 -16   2   -0.49    3.57
  -2 -16   3   -2.52    4.03
  -2 -16   4    7.72    5.50
  -2 -16   5    9.07    5.76
  -2 -18   0   12.59    5.08
  -2 -18   1   -2.36    4.72
  -2 -18   2    4.98    4.22
  -2 -18   3    6.99    5.35
  -2 -18   4   -0.13    4.59
  -2 -20   1   -6.45    4.46
  -2 -20   2  -14.95    6.52
  -1   1  -5   78.81   10.97
  -1  -1  -5   81.75    8.53
  -1   1  -4  517.45   25.56
  -1  -1  -4  487.39   23.78
  -1   1  -3  716.20   30.66
  -1  -1  -3  711.15   29.21
  -1  -1  -2  773.84   29.36
  -1   1  -2  792.54   30.92
  -1   1  -1  709.52   26.45
  -1   1   1 1993.94   67.58
  -1  -1   1 1994.00   66.46
  -1   1   2  130.30    8.71
  -1  -1   2  135.87    8.20
  -1  -1   2  153.26    9.02
  -1   1   2  138.73    7.28
  -1  -1   3   52.18    5.48
  -1  -1   3   50.21    5.82
  -1   1   3   54.74    6.14
  -1   1   3   51.56    4.87
  -1   1   4   15.18    3.14
  -1  -1   4   16.42    3.66
  -1  -1   4   20.87    3.85
  -1   1   4   18.64    3.54
  -1  -1   5  258.89   17.05
  -1   1   5  220.60   14.71
  -1  -1   5  217.45   16.16
  -1   1   6  151.24   12.61
  -1  -1   6  124.23   12.66
  -1   1   7  126.91   12.35
  -1  -1   7  133.16   14.06
  -1  -1   8   20.42    6.17
  -1  -3  -5  249.29   15.10
  -1  -3  -4  338.43   17.01
  -1   3  -4  351.68   20.97
  -1  -3  -3  199.77   10.68
  -1   3  -3  219.97   14.31
  -1  -3  -2  509.67   19.27
  -1   3  -2  510.64   23.37
  -1   3  -1 4342.45  144.54
  -1   3   0  639.67   23.76
  -1   3   1 6039.37  198.50
  -1  -3   2 2352.66   81.05
  -1   3   2 2314.72   80.78
  -1  -3   2 2224.99   76.68
  -1  -3   3  476.60   23.91
  -1   3   3  535.39   24.91
  -1  -3   3  452.74   20.20
  -1   3   3  452.50   17.81
  -1   3   4  240.02   12.36
  -1  -3   4  277.29   15.22
  -1  -3   4  233.39   16.81
  -1   3   4  293.79   18.81
  -1  -3   5   17.51    4.64
  -1   3   5   23.72    3.64
  -1  -3   5   21.22    4.64
  -1  -3   6   78.99    9.28
  -1  -3   6   83.03   10.97
  -1   3   6   67.61    7.14
  -1  -3   7   43.69    8.52
  -1   3   7   38.25    5.52
  -1  -3   8   20.71    7.03
  -1  -5  -5    2.30    1.12
  -1  -5  -4  310.14   14.54
  -1  -5  -3   74.74    5.05
  -1   5  -3   77.96    8.69
  -1  -5  -2  572.21   21.06
  -1   5  -2  606.21   27.52
  -1   5  -1 1768.57   64.09
  -1   5   0 1071.74   39.59
  -1  -5   1 3034.76  104.90
  -1   5   2   33.51    5.25
  -1  -5   2   31.53    5.21
  -1   5   3 1654.53   61.26
  -1  -5   3 1486.83   52.88
  -1  -5   3 1412.25   59.85
  -1  -5   4  277.52   13.67
  -1   5   4  231.11    9.47
  -1  -5   4  293.48   19.79
  -1  -5   5   21.75    5.80
  -1  -5   5   22.28    3.78
  -1   5   5   18.39    2.35
  -1  -5   6   70.63   10.93
  -1   5   6   54.86    4.96
  -1  -5   6   64.07    7.45
  -1  -5   7   63.20   11.15
  -1  -5   8   15.75    6.56
  -1  -5   9   63.48   13.79
  -1  -7  -4  229.58   10.14
  -1  -7  -3  456.82   15.00
  -1   7  -3  306.11   13.99
  -1   7  -2  386.28   15.25
  -1   7  -2  479.11   23.64
  -1   7  -1  247.94   15.11
  -1  -7   1   16.70    3.95
  -1  -7   2 1186.82   50.15
  -1  -7   3  337.91   22.25
  -1  -7   4  354.45   24.43
  -1  -7   5  231.60   12.74
  -1  -7   5  255.65   21.40
  -1  -7   6   30.76    8.11
  -1  -7   7   96.09   14.55
  -1  -7   8   32.44    9.68
  -1  -9  -3  163.77    7.45
  -1   9  -3  147.52    7.55
  -1   9  -2   83.84    5.45
  -1  -9  -1  428.14   20.32
  -1  -9   0  255.55   15.59
  -1  -9   1    4.29    2.75
  -1  -9   2   17.80    4.80
  -1  -9   3  112.89   12.75
  -1  -9   4  549.21   33.49
  -1  -9   5   28.12    7.70
  -1  -9   6   50.36   10.48
  -1  -9   7   87.14   15.05
  -1  -9   8   18.53    8.29
  -1  11  -3    5.04    1.24
  -1 -11  -3    8.61    1.71
  -1 -11  -3    2.65    1.03
  -1 -11  -2  221.91   12.74
  -1 -11  -1   52.70    6.48
  -1 -11   0  156.00   12.84
  -1 -11   1  384.71   23.62
  -1 -11   2   69.11   10.08
  -1 -11   3    8.06    4.45
  -1 -11   4   54.47   10.41
  -1 -11   5   -1.96    4.28
  -1 -11   6    1.45    4.54
  -1 -11   7   43.22   11.75
  -1 -13  -3   35.26    3.97
  -1  13  -3   40.97    4.15
  -1 -13  -2   98.81    8.79
  -1 -13  -1    4.34    2.63
  -1 -13   0  125.77   12.27
  -1 -13   1  110.04   12.61
  -1 -13   2   53.19    9.59
  -1 -13   3   35.13    8.20
  -1 -13   4   56.48   11.21
  -1 -13   5    8.45    5.31
  -1 -13   6   55.97   13.43
  -1 -15  -2   12.59    3.72
  -1 -15  -1   16.75    4.71
  -1 -15   0   42.56    7.56
  -1 -15   1   38.79    8.23
  -1 -15   2    7.98    3.93
  -1 -15   3   31.10    8.40
  -1 -15   4   15.32    6.36
  -1 -15   5    4.22    4.42
  -1 -17  -1   13.36    4.54
  -1 -17   0    5.34    3.86
  -1 -17   1    9.76    4.41
  -1 -17   2    2.69    3.68
  -1 -17   3    4.71    4.13
  -1 -17   4    4.14    3.25
  -1 -19   0    0.67    2.51
  -1 -19   1   31.87    8.06
  -1 -19   2    1.86    3.84
  -1 -19   3   -3.66    4.15
  -1 -21   2   -1.06    3.00
   0   0  -4  176.31   12.17
   0   0  -3    1.92    1.76
   0   0  -2 6268.85  205.15
   0   0   1    3.48    0.85
   0   0   1    3.65    1.05
   0   0   2 6310.32  207.61
   0   0   2 6515.78  207.07
   0   0   3    0.78    1.50
   0   0   3    1.58    1.83
   0   0   4  190.80   13.18
   0   0   4  168.67   11.96
   0   0   5   -2.71    2.84
   0   0   5   -0.62    2.16
   0   0   6  159.43   13.78
   0   0   7   -0.43    2.57
   0   0   8   43.49    8.38
   0  -2  -4   64.60    6.21
   0   2  -4   76.94    8.15
   0   2  -3  573.02   25.36
   0   2  -3  531.00   22.69
   0  -2  -3  509.50   21.50
   0  -2  -2  977.66   34.03
   0   2  -2  984.10   37.66
   0   2  -2  965.75   35.09
   0   2  -1 2187.50   74.41
   0  -2   1 2246.72   76.34
   0   2   2  995.65   38.26
   0  -2   2 1009.39   38.68
   0  -2   2  960.88   35.45
   0   2   2 1012.93   34.41
   0   2   3  552.50   22.63
   0  -2   3  574.83   24.07
   0   2   3  606.99   27.16
   0  -2   3  581.02   26.69
   0  -2   4   67.59    7.99
   0   2   4   64.43    6.04
   0  -2   4   75.12    7.17
   0   2   4   96.67    9.69
   0   2   5   55.89    6.43
   0  -2   5   66.28    8.61
   0  -2   5   86.21    8.55
   0  -2   6  258.30   19.79
   0   2   6  250.85   16.45
   0  -2   6  283.20   18.83
   0   2   7   48.23    7.46
   0  -2   7   55.46    9.11
   0  -2   8   43.02    8.37
   0   4  -3  219.03   11.11
   0   4  -3  226.29   14.59
   0  -4  -3  181.45    8.92
   0   4  -2 1246.24   46.36
   0   4  -2 1148.94   40.87
   0  -4   0 9999.00  323.85
   0  -4   1 2119.95   74.44
   0  -4   2 1191.43   40.64
   0  -4   2 1190.76   46.99
   0   4   3  265.58   16.06
   0  -4   3  207.15   14.81
   0   4   3  203.81    9.06
   0  -4   3  221.03   10.59
   0   4   4  341.86   20.94
   0   4   4  295.28   13.65
   0  -4   4  319.92   15.61
   0  -4   4  285.79   19.60
   0  -4   5  165.72   11.16
   0  -4   5  129.23   13.60
   0   4   5  128.60    8.78
   0  -4   6  729.07   39.36
   0  -4   6  739.91   33.12
   0   4   6  655.14   29.47
   0  -4   7   53.48    9.71
   0  -4   8   47.11   10.04
   0  -4   9    2.05    4.03
   0   6  -4   30.79    3.77
   0   6  -3  391.28   16.97
   0   6  -2 1293.14   44.85
   0  -6  -1  402.84   16.79
   0  -6   0 1961.94   69.21
   0  -6   1  450.84   22.11
   0  -6   2 1317.97   53.28
   0  -6   3  395.12   23.87
   0  -6   4   25.41    5.70
   0  -6   4   32.53    3.41
   0  -6   5  374.56   26.60
   0  -6   5  405.73   18.38
   0  -6   6   34.63    7.82
   0  -6   7   43.50    9.88
   0  -6   8   17.92    7.05
   0   8  -4  227.02   11.85
   0   8  -3  158.98    9.06
   0   8  -2  216.32   10.37
   0  -8  -2  194.37    9.64
   0  -8  -1   28.66    3.82
   0  -8   0 1777.50   65.55
   0  -8   1   23.29    4.64
   0  -8   2  231.11   16.71
   0  -8   3  151.64   14.35
   0  -8   4  194.18   17.83
   0  -8   5  119.21   14.77
   0  -8   6  226.40   22.25
   0  -8   7    2.14    3.74
   0  -8   8   52.55   12.70
   0  10  -4   60.19    5.04
   0  10  -3  286.84   13.82
   0 -10  -2   44.24    4.58
   0 -10  -1   58.57    6.41
   0 -10   0   95.34    9.44
   0 -10   1   56.61    8.12
   0 -10   2   42.46    7.41
   0 -10   3  287.26   21.93
   0 -10   4   73.66   11.23
   0 -10   5   53.67   10.65
   0 -10   6   59.15   11.96
   0 -10   7   17.44    7.18
   0  12  -3   11.94    2.71
   0 -12  -3    4.02    1.05
   0 -12  -3    0.93    0.65
   0 -12  -2  106.91    8.44
   0 -12  -1    8.44    2.97
   0 -12   0   96.83   10.65
   0 -12   1    7.41    3.34
   0 -12   2   98.15   11.81
   0 -12   3    7.14    4.10
   0 -12   4  103.32   14.67
   0 -12   5   44.54   10.81
   0 -12   6  152.59   20.48
   0  14  -3    9.94    2.75
   0 -14  -2    0.50    1.94
   0 -14  -1   -1.30    2.04
   0 -14   0   59.29    8.97
   0 -14   1    0.73    3.66
   0 -14   2    1.97    3.40
   0 -14   3    4.60    3.96
   0 -14   4   16.98    6.22
   0 -14   5   49.60   11.66
   0 -14   6   55.40   13.29
   0 -16  -1   34.04    6.62
   0 -16   0  271.78   21.12
   0 -16   1   23.60    6.52
   0 -16   2   43.90    9.88
   0 -16   3   28.14    8.17
   0 -16   4   30.26    9.57
   0 -16   5   22.83    9.57
   0 -18   0   15.88    6.01
   0 -18   1   11.76    5.99
   0 -18   2    8.09    5.65
   0 -18   3   35.44    9.33
   0 -18   4   13.31    7.43
   0 -20   1   -0.46    3.30
   0 -20   2   22.85    7.33
   1   1  -3   51.59    5.73
   1  -1  -2  133.64    8.81
   1   1  -2  132.13    8.18
   1  -1   1  732.51   27.75
   1   1   1  770.37   26.46
   1   1   2  788.13   29.20
   1  -1   2  796.68   31.03
   1  -1   2  771.45   28.98
   1  -1   3  723.47   30.89
   1   1   3  753.26   31.10
   1  -1   3  710.18   29.33
   1   1   3  699.06   28.79
   1  -1   4  550.02   25.10
   1   1   4  472.74   23.61
   1  -1   4  511.57   25.98
   1   1   4  574.78   27.16
   1  -1   5   78.24    9.09
   1  -1   5   97.33    9.55
   1   1   5  102.28   10.64
   1   1   5   84.26    8.65
   1  -1   6   22.91    6.00
   1   1   6   22.88    5.47
   1  -1   7   40.83    7.77
   1   1   7   43.57    7.18
   1  -1   8   23.48    5.04
   1   3  -4  245.55   14.97
   1   3  -3  444.59   20.37
   1   3  -2 2311.90   78.60
   1   3  -1 6441.16  208.71
   1  -3   0  670.21   24.72
   1  -3   1 4268.55  142.46
   1  -3   2  509.49   23.28
   1  -3   2  472.74   17.92
   1   3   2  519.71   18.62
   1  -3   3  221.71   14.65
   1  -3   3  215.00   10.77
   1   3   3  205.64   10.51
   1   3   4  392.63   21.98
   1   3   4  317.57   16.19
   1  -3   4  350.99   17.48
   1  -3   4  344.72   21.13
   1  -3   5  297.34   16.73
   1  -3   5  234.53   18.38
   1   3   5  245.09   14.50
   1  -3   6    2.59    2.54
   1  -3   6    3.51    1.99
   1   3   6    7.83    2.97
   1  -3   7    6.15    3.84
   1   3   7    3.69    2.29
   1  -3   8    4.58    3.01
   1   5  -5   20.68    4.41
   1   5  -4  284.32   15.97
   1   5  -3 1444.26   52.64
   1   5  -2   34.18    3.47
   1  -5  -1 2876.27   94.93
   1  -5   0 1034.16   38.39
   1  -5   1 1745.09   63.84
   1  -5   2  569.53   27.36
   1  -5   3   70.49    8.36
   1  -5   3   74.08    4.24
   1  -5   4  309.07   21.59
   1  -5   4  341.15   14.88
   1   5   5    4.28    1.71
   1  -5   5    6.08    1.92
   1  -5   5    1.95    2.59
   1  -5   6   91.93   12.84
   1   5   6   87.17    7.29
   1  -5   7   48.72   10.19
   1  -5   8   -5.45    4.34
   1   7  -5  280.39   16.16
   1   7  -4  389.04   19.12
   1   7  -3  345.09   16.62
   1   7  -2 1141.61   35.92
   1  -7  -2  877.93   32.15
   1  -7  -1    8.42    2.11
   1  -7   0   65.52    6.42
   1  -7   1  217.72   14.51
   1  -7   2  451.33   24.73
   1  -7   3  508.98   28.80
   1  -7   4  333.12   23.59
   1  -7   5  292.31   23.82
   1  -7   6   52.08   10.03
   1  -7   7  120.26   16.72
   1  -7   8   14.81    7.25
   1   9  -5   34.26    4.71
   1   9  -4  599.15   26.10
   1   9  -3  128.82    8.74
   1   9  -2   17.39    2.89
   1  -9  -2   20.09    2.63
   1  -9  -1    5.36    2.06
   1  -9   0  254.99   15.65
   1  -9   1  453.62   25.14
   1  -9   2   87.45   10.16
   1  -9   3  191.43   17.26
   1  -9   4  327.05   25.10
   1  -9   5  197.78   20.03
   1  -9   6   62.79   12.04
   1  -9   7   15.57    7.14
   1  11  -4   56.04    5.88
   1  11  -3    7.87    2.54
   1 -11  -2   78.59    6.50
   1 -11  -1  404.77   20.83
   1 -11   0  138.18   11.82
   1 -11   1   57.44    8.15
   1 -11   2  187.11   16.97
   1 -11   3   11.04    4.81
   1 -11   4  164.15   17.84
   1 -11   5    0.86    3.52
   1 -11   6    3.52    4.53
   1 -11   7   10.71    6.19
   1  13  -3   42.19    5.33
   1 -13  -2   66.22    6.70
   1 -13  -1  130.01   11.46
   1 -13   0  137.03   12.80
   1 -13   1    3.70    3.13
   1 -13   2   93.97   12.13
   1 -13   3   43.44    9.11
   1 -13   4   56.63   11.18
   1 -13   5   44.69   11.09
   1 -13   6   19.18    8.78
   1 -15  -2    7.71    2.82
   1 -15  -1   42.32    7.08
   1 -15   0   37.17    7.13
   1 -15   1   15.70    5.33
   1 -15   2    8.13    4.74
   1 -15   3    4.71    3.57
   1 -15   4    8.45    5.23
   1 -15   5    6.00    6.00
   1 -17  -1    5.46    3.32
   1 -17   0    4.67    4.36
   1 -17   1   15.12    5.38
   1 -17   2   10.52    5.13
   1 -17   3    4.91    4.31
   1 -17   4   26.65    9.73
   1 -19   0    7.16    4.41
   1 -19   1    3.47    4.62
   1 -19   2    9.65    5.34
   1 -19   3   10.62    7.03
   1 -21   2    1.10    3.09
   2   0  -4  729.29   33.86
   2   0  -3    1.12    1.93
   2   0  -2 4125.35  138.55
   2   0   1   -0.44    1.03
   2   0   2  111.50    7.62
   2   0   3   -1.32    1.85
   2   0   4 1545.68   56.75
   2   0   4 1349.06   55.51
   2   0   5    0.41    1.85
   2   0   5    0.06    2.47
   2   0   6  273.21   19.21
   2   0   7    1.77    2.49
   2   0   8   32.77    7.61
   2   2  -5  113.99   11.37
   2   2  -4  235.23   15.81
   2  -2  -3  315.95   18.43
   2   2  -3  344.98   17.67
   2  -2  -2 2354.89   85.57
   2   2  -2 2502.95   83.99
   2  -2  -1 1175.24   41.03
   2   2  -1 1075.80   39.30
   2  -2   0  649.18   23.45
   2  -2   0  652.90   23.98
   2  -2   1  419.07   18.23
   2  -2   2  212.95    9.67
   2   2   2  227.37   10.96
   2  -2   2  236.67   13.34
   2  -2   3  739.13   33.04
   2  -2   3  773.10   29.43
   2   2   3  730.29   29.82
   2   2   4  371.68   20.59
   2   2   4  307.00   16.85
   2  -2   4  334.56   17.28
   2  -2   4  306.16   19.43
   2  -2   5  210.06   14.11
   2   2   5  190.69   13.37
   2  -2   5  197.88   15.86
   2   2   6   61.46    7.72
   2  -2   6   59.99    8.96
   2  -2   7   15.52    4.69
   2   2   7   16.60    4.68
   2  -2   8   17.28    6.29
   2   4  -5   71.19    8.35
   2   4  -4  237.17   15.07
   2   4  -3   19.29    3.55
   2   4  -2 1317.89   47.54
   2  -4  -1  698.06   24.69
   2  -4   0 2984.63  100.48
   2  -4   1 1311.13   49.15
   2  -4   2   13.61    3.54
   2  -4   3  644.54   24.32
   2  -4   3  720.38   32.72
   2   4   3  682.72   25.96
   2  -4   4   51.69    4.78
   2   4   4   53.90    5.24
   2  -4   4   55.46    8.00
   2  -4   5   18.40    3.35
   2  -4   5   14.55    4.70
   2   4   5   21.97    3.88
   2  -4   6    5.29    3.54
   2   4   6    8.74    3.01
   2  -4   7   21.82    6.88
   2  -4   8    1.41    4.88
   2   6  -6   21.28    4.95
   2   6  -5  302.96   18.81
   2   6  -4  193.82   12.99
   2   6  -3  431.38   20.56
   2   6  -2  164.52    9.67
   2  -6  -1  414.43   17.29
   2  -6   0  109.77    8.28
   2  -6   1  474.46   23.27
   2  -6   2  210.73   15.20
   2  -6   3   40.78    6.73
   2  -6   4    9.62    3.92
   2  -6   5   49.38    8.94
   2  -6   5   40.22    3.51
   2  -6   6   63.56   10.99
   2  -6   7   17.47    5.98
   2  -6   8    6.88    5.06
   2   8  -6   29.01    5.54
   2   8  -5  119.07   10.37
   2   8  -4   10.33    2.92
   2   8  -3   59.83    6.13
   2  -8  -2  192.22    8.71
   2   8  -2  191.44   11.25
   2  -8  -1   34.75    4.31
   2  -8   0 1059.15   42.58
   2  -8   1   71.75    8.22
   2  -8   2  122.86   12.44
   2  -8   3   37.91    7.05
   2  -8   4  316.95   24.25
   2  -8   5    8.15    5.04
   2  -8   6  143.88   17.59
   2  -8   7   13.31    5.77
   2  -8   8    4.52    5.93
   2  10  -5   22.25    4.35
   2  10  -4   19.53    3.68
   2  10  -3   96.27    8.19
   2  10  -2   89.43    7.81
   2 -10  -2   97.08    6.51
   2 -10  -1  123.82    9.58
   2 -10   0  312.34   18.59
   2 -10   1   45.76    7.14
   2 -10   2   13.17    4.50
   2 -10   3    8.53    4.46
   2 -10   4  122.35   14.85
   2 -10   5   42.82    9.45
   2 -10   6   33.89    9.26
   2 -10   7   32.98   10.77
   2  12  -4   30.66    5.05
   2  12  -3   58.77    6.58
   2 -12  -2  269.09   14.30
   2 -12  -1   19.41    4.16
   2 -12   0  281.19   19.39
   2 -12   1   87.93   10.64
   2 -12   2   54.28    9.36
   2 -12   3   30.47    7.88
   2 -12   4   18.95    7.03
   2 -12   5   17.78    6.34
   2 -12   6    7.97    6.21
   2  14  -3    2.12    2.25
   2 -14  -2   31.61    4.63
   2 -14  -1   51.11    7.40
   2 -14   0   33.42    6.69
   2 -14   1   46.15    8.52
   2 -14   2   87.43   12.67
   2 -14   3   37.77    8.86
   2 -14   4   41.81   10.95
   2 -14   5    2.80    4.25
   2 -16  -1   67.68    9.27
   2 -16   0   36.33    7.44
   2 -16   1   32.21    8.05
   2 -16   2    7.65    4.63
   2 -16   3    3.18    3.99
   2 -16   4   40.57   10.99
   2 -18   0   -2.63    3.07
   2 -18   1   15.86    6.23
   2 -18   2   -1.02    3.33
   2 -18   3   10.20    6.16
   2 -20   1   13.90    5.88
   2 -20   2   -6.11    4.89
   3  -1  -5    4.77    3.92
   3   1  -5    1.96    2.13
   3  -1  -4  316.35   20.21
   3   1  -4  317.57   19.70
   3   1  -3  960.05   40.26
   3  -1  -3  983.50   41.22
   3  -1  -2   33.06    4.81
   3   1  -2   33.91    4.45
   3  -1  -1  768.50   29.47
   3   1  -1  735.12   28.56
   3  -1   0   79.19    5.15
   3  -1   0   77.53    4.96
   3  -1   1  236.65   12.27
   3   1   1  251.05   11.81
   3   1   2 1200.27   44.35
   3  -1   2 1188.76   45.48
   3  -1   3  189.15   12.82
   3   1   3  183.22   11.75
   3  -1   4  124.45   11.01
   3  -1   4  131.31   10.23
   3   1   4  123.02   10.15
   3   1   5   69.67    9.02
   3  -1   5   80.94    8.61
   3   1   5   64.76    7.84
   3  -1   5   66.37    8.56
   3  -1   6    8.96    3.85
   3   1   6    5.86    3.32
   3   1   7   17.61    5.30
   3  -1   7   16.14    5.14
   3  -1   8   19.38    5.30
   3   3  -6   40.10    7.52
   3   3  -5  452.72   26.28
   3   3  -4  247.54   16.21
   3  -3  -3  309.53   18.78
   3   3  -3  306.11   17.54
   3  -3  -2  211.53   13.61
   3   3  -2  220.06   12.18
   3   3  -1   69.59    5.44
   3  -3  -1   68.07    4.20
   3  -3  -1   63.57    5.93
   3  -3   0   54.41    4.39
   3  -3   0   55.73    4.75
   3  -3   1  406.73   17.70
   3  -3   1  331.06   12.97
   3  -3   2 1638.78   61.57
   3  -3   3 1161.27   47.35
   3  -3   3 1122.58   40.48
   3   3   3 1121.42   42.53
   3  -3   4   93.64   10.21
   3  -3   4   91.57    7.20
   3   3   4   91.30    8.03
   3  -3   5  501.21   23.38
   3  -3   5  456.49   27.64
   3   3   5  440.35   23.36
   3  -3   6   10.10    4.18
   3   3   6   13.67    3.54
   3  -3   7   80.23   11.71
   3   3   7   70.90    8.59
   3  -3   8    5.05    4.19
   3   5  -6   22.96    5.35
   3   5  -5  613.16   31.10
   3   5  -4  156.22   12.20
   3   5  -3 1313.48   50.72
   3   5  -2  204.14   11.96
   3  -5  -1 2085.46   70.63
   3  -5   0  161.12   10.04
   3  -5   1   32.33    4.77
   3  -5   2  142.20   12.00
   3  -5   3  422.30   24.32
   3  -5   4    2.24    3.12
   3  -5   4    3.56    1.12
   3  -5   5   73.15   10.41
   3  -5   5   71.94    5.85
   3   5   6   -0.45    1.71
   3  -5   6    1.70    3.00
   3  -5   7   17.68    6.25
   3  -5   8    7.09    4.57
   3   7  -6   76.16    9.70
   3   7  -5   24.84    5.49
   3   7  -4   59.48    7.27
   3   7  -3  716.91   30.87
   3   7  -2  211.93   12.19
   3  -7  -2  201.54    8.78
   3  -7  -1  482.40   20.71
   3  -7   0    1.12    1.53
   3  -7   1 1017.43   42.66
   3  -7   2  106.94   10.92
   3  -7   3   48.24    7.87
   3  -7   4    6.45    3.10
   3  -7   5   32.08    8.19
   3  -7   6   38.39    9.34
   3  -7   7   22.64    7.81
   3  -7   8    7.82    5.21
   3   9  -6    4.57    2.97
   3   9  -5    6.81    2.85
   3   9  -4  118.00   10.30
   3   9  -3  137.10   10.45
   3  -9  -2  178.52    9.05
   3   9  -2  165.26   11.53
   3  -9  -1  263.92   14.60
   3  -9   0  461.01   23.68
   3  -9   1  168.84   13.99
   3  -9   2  213.40   16.80
   3  -9   3  135.47   14.15
   3  -9   4    0.82    2.68
   3  -9   5    8.28    4.63
   3  -9   6   14.80    6.92
   3  -9   7   21.47    9.03
   3  11  -5   98.37    9.82
   3  11  -4   17.08    4.37
   3  11  -3  206.63   13.64
   3  11  -2   49.56    6.21
   3 -11  -2   51.08    4.97
   3 -11  -1  157.51   11.68
   3 -11   0   38.48    6.70
   3 -11   1    8.83    3.24
   3 -11   2   10.65    4.41
   3 -11   3   78.43   11.73
   3 -11   4    1.83    4.43
   3 -11   5   92.41   14.56
   3 -11   6   17.83    7.78
   3  13  -4    1.21    2.07
   3  13  -3   14.99    3.70
   3 -13  -2   46.97    5.36
   3  13  -2   48.22    6.74
   3 -13  -1   26.97    5.06
   3 -13   0   18.45    5.04
   3 -13   1   47.02    8.30
   3 -13   2   20.48    6.33
   3 -13   3   57.29   11.13
   3 -13   4    8.74    5.39
   3 -13   5   53.73   11.89
   3 -13   6   -1.55    4.73
   3  15  -3   20.54    4.83
   3  15  -2   27.79    5.59
   3 -15  -2   39.27    5.41
   3 -15  -1   35.77    6.55
   3 -15   0   94.09   11.39
   3 -15   1   28.64    7.17
   3 -15   2   26.19    7.13
   3 -15   3   18.36    6.03
   3 -15   4    2.22    3.99
   3 -15   5   -0.22    3.39
   3  17  -2    0.36    2.33
   3 -17  -1    1.27    2.28
   3 -17   0    2.24    2.83
   3 -17   1    5.57    4.50
   3 -17   2   -0.28    3.47
   3 -17   3    1.16    3.30
   3 -17   4    6.23    5.12
   3 -19   1   -0.66    3.13
   3 -19   2   -0.45    3.39
   3 -19   3   -7.75    5.57
   4   0  -6  256.41   20.90
   4   0  -5   -2.90    3.11
   4   0  -4 1118.84   48.67
   4   0  -3    1.88    2.66
   4   0  -2  444.98   21.60
   4   0  -1    2.33    2.01
   4   0   0   61.90    4.89
   4   0   1   -0.09    1.74
   4   0   2  716.97   30.11
   4   0   3   -1.92    2.62
   4   0   4  343.15   20.06
   4   0   5    0.25    1.94
   4   0   5   -2.08    1.74
   4   0   6   85.31   10.53
   4   0   7    2.21    2.46
   4   0   8   12.45    4.70
   4   2  -6  168.45   16.09
   4  -2  -5   90.60   11.28
   4   2  -5   81.00   10.30
   4  -2  -4  235.41   17.57
   4   2  -4  226.81   16.52
   4  -2  -3 1415.15   57.93
   4   2  -3 1490.49   56.94
   4  -2  -2  743.07   32.15
   4   2  -2  725.91   30.84
   4  -2  -1  360.46   17.36
   4   2  -1  348.79   16.45
   4  -2   0  421.80   18.35
   4  -2   0  430.69   18.14
   4  -2   1  592.61   25.25
   4  -2   1  585.51   21.97
   4  -2   2  987.08   41.14
   4   2   2 1050.33   39.42
   4  -2   3   89.18    9.12
   4   2   3   98.42    8.19
   4  -2   4  115.58   11.33
   4  -2   4  129.66    9.60
   4   2   4  115.91   10.05
   4  -2   5  133.99   13.34
   4   2   5  150.79   12.48
   4  -2   5  159.54   12.19
   4  -2   6   11.80    4.41
   4   2   6   12.00    4.03
   4  -2   7   50.12    8.94
   4   2   7   29.07    6.35
   4  -2   8    9.99    4.18
   4   4  -7   25.95    6.89
   4   4  -6  151.55   15.15
   4   4  -5   54.46    8.07
   4  -4  -4   97.78   11.27
   4   4  -4  103.65   10.13
   4  -4  -3  207.57   15.78
   4   4  -3  221.37   14.27
   4  -4  -2  954.91   40.31
   4   4  -2  933.26   37.40
   4  -4  -1  123.17    9.32
   4   4  -1  123.54    8.57
   4  -4  -1  112.99    6.90
   4  -4   0  405.80   17.76
   4  -4   0  398.55   18.35
   4  -4   1   94.31    8.18
   4  -4   1   83.80    4.99
   4  -4   2 1470.06   57.37
   4  -4   3   17.22    2.16
   4  -4   3   19.97    4.39
   4   4   4    3.09    1.95
   4  -4   4    3.01    1.53
   4  -4   4   -0.28    2.19
   4   4   5    5.92    2.59
   4  -4   5    8.20    2.22
   4  -4   5    9.88    4.79
   4   4   6   65.16    8.11
   4  -4   6   91.59   12.21
   4  -4   7    4.08    3.37
   4  -4   8   63.16   11.90
   4   6  -7   10.65    4.62
   4   6  -6   21.41    5.49
   4   6  -5   72.75    9.15
   4   6  -4  209.00   15.11
   4   6  -3   53.98    6.68
   4   6  -2  100.07    8.29
   4  -6  -1  186.84   10.46
   4  -6   0  179.93   11.45
   4  -6   1  751.48   33.65
   4  -6   2   66.27    8.18
   4  -6   3  111.61   11.78
   4  -6   4  110.17   12.54
   4  -6   5  130.69   14.62
   4  -6   6   28.66    7.54
   4  -6   7    0.06    3.38
   4  -6   8   31.54    9.73
   4   8  -6   76.46    9.92
   4   8  -5   25.27    5.40
   4   8  -4  179.87   13.72
   4   8  -3    2.95    2.27
   4   8  -2   49.62    6.31
   4  -8  -2   55.57    4.34
   4  -8  -1   34.42    4.36
   4  -8   0   39.57    5.57
   4  -8   1    5.79    2.51
   4  -8   2   60.66    8.70
   4  -8   3   16.85    5.20
   4  -8   4  129.95   14.78
   4  -8   5   -0.06    2.70
   4  -8   6   77.33   13.16
   4  -8   7   17.50    8.27
   4  10  -5   34.97    6.12
   4  10  -4   80.01    8.68
   4  10  -3   19.28    4.09
   4  10  -2   33.79    5.46
   4 -10  -2   38.93    4.14
   4 -10  -1   -1.16    1.62
   4 -10   0   73.39    8.31
   4 -10   1  132.58   12.94
   4 -10   2  165.37   15.47
   4 -10   3    6.93    4.53
   4 -10   4   -8.83    4.60
   4 -10   5   18.85    7.10
   4 -10   6    1.96    3.97
   4  12  -5    6.64    3.49
   4  12  -4   11.90    3.48
   4  12  -3   13.68    3.93
   4 -12  -2  150.41    9.76
   4  12  -2  122.21   11.17
   4 -12  -1   12.60    3.44
   4 -12   0  113.60   11.34
   4 -12   1   52.03    8.30
   4 -12   2  199.80   17.95
   4 -12   3   10.06    5.17
   4 -12   4   32.87    8.43
   4 -12   5    8.81    5.01
   4 -12   6   40.22   11.41
   4  14  -4   25.86    5.51
   4  14  -3    3.71    2.55
   4  14  -2   70.15    9.02
   4 -14  -2   97.35    8.21
   4 -14  -1   46.93    6.81
   4 -14   0   80.48   10.35
   4 -14   1    9.39    4.27
   4 -14   2   21.70    6.58
   4 -14   3   18.78    6.78
   4 -14   4   44.17   10.89
   4 -14   5   17.08    8.34
   4  16  -3    3.10    3.42
   4  16  -2    2.61    2.55
   4 -16  -1   29.50    6.12
   4 -16   0   15.39    4.93
   4 -16   1   14.19    5.64
   4 -16   2   -2.46    3.12
   4 -16   3    0.98    3.43
   4 -16   4    9.36    6.18
   4  18  -2    2.36    3.27
   4 -18   0    5.75    3.55
   4 -18   1   -0.79    3.43
   4 -18   2   35.10    9.07
   4 -18   3  -12.72    6.16
   4 -20   1    2.73    3.81
   4 -20   2   10.79    5.85
   5   1  -7   68.42   11.18
   5  -1  -6   73.93   10.87
   5   1  -6   72.29   10.60
   5  -1  -5   34.01    7.11
   5   1  -5   44.00    7.70
   5   1  -4  228.86   16.92
   5  -1  -4  235.54   17.56
   5  -1  -3  329.22   20.09
   5   1  -3  324.00   19.40
   5  -1  -2   60.67    6.92
   5   1  -2   51.74    6.25
   5   1  -1  116.20    8.69
   5  -1  -1  112.67    8.77
   5   1   0 1489.24   53.53
   5  -1   0 1468.64   53.14
   5  -1   0 1481.68   53.06
   5  -1   1  516.91   20.83
   5  -1   1  517.68   22.98
   5   1   1  475.90   21.93
   5  -1   2  668.67   29.94
   5   1   2  665.84   28.98
   5  -1   3  148.49   11.97
   5   1   3  149.77   11.33
   5  -1   4    6.43    2.65
   5   1   4    3.93    2.47
   5  -1   5  164.02   13.31
   5   1   5  168.92   14.32
   5  -1   5  170.61   14.79
   5  -1   6   11.72    4.04
   5   1   6    9.41    3.80
   5  -1   7   32.21    7.47
   5   1   7   22.93    6.21
   5  -1   8    8.56    4.86
   5   3  -7   22.89    7.41
   5   3  -6  163.17   16.87
   5  -3  -5  146.03   15.10
   5   3  -5  149.24   14.19
   5   3  -4   34.36    6.09
   5  -3  -4   39.29    7.29
   5   3  -3    4.23    2.01
   5  -3  -3    2.92    2.96
   5  -3  -2   87.53    9.00
   5   3  -2   95.10    8.22
   5   3  -1 1291.11   48.45
   5  -3  -1 1278.50   49.33
   5  -3   0  342.73   16.28
   5  -3   0  334.32   16.62
   5  -3   1  777.51   33.45
   5  -3   1  811.78   29.92
   5  -3   2  167.77    8.43
   5  -3   2  162.98   12.40
   5   3   3  142.74   10.45
   5  -3   3  140.25   12.46
   5   3   4   13.16    3.44
   5  -3   4   14.29    2.76
   5  -3   4   20.39    5.22
   5  -3   5   67.29    7.22
   5  -3   5   92.34   11.29
   5   3   5   77.08    8.67
   5  -3   6   11.88    4.32
   5   3   6   10.27    3.72
   5   3   7    7.75    3.33
   5  -3   7   10.53    4.62
   5  -3   8   11.28    6.18
   5   5  -7   30.70    7.09
   5   5  -6   99.72   12.31
   5   5  -5  419.71   25.46
   5  -5  -4   77.12   10.41
   5   5  -4   81.01    9.13
   5   5  -3   16.00    4.00
   5  -5  -3   22.50    5.15
   5  -5  -2   73.50    8.42
   5   5  -2   67.97    7.11
   5  -5  -1  238.83   14.84
   5   5  -1  252.18   14.41
   5  -5  -1  229.47   12.26
   5  -5   0  457.47   20.52
   5  -5   0  448.95   21.34
   5  -5   1  194.04   13.15
   5  -5   1  175.93    9.16
   5  -5   2  119.14   11.21
   5  -5   3   91.78   10.51
   5  -5   4   13.85    1.37
   5  -5   4    7.68    1.42
   5  -5   4   19.18    5.72
   5  -5   5   11.03    4.55
   5  -5   6   19.41    6.03
   5  -5   7   86.06   13.54
   5  -5   8   21.54    7.42
   5   7  -7   40.60    8.04
   5   7  -6   91.29   11.86
   5   7  -5  100.34   11.20
   5   7  -4   47.45    6.94
   5   7  -3  112.16   10.05
   5  -7  -2   48.04    4.10
   5   7  -2   47.62    6.08
   5  -7  -1  236.83   13.16
   5  -7   0    4.54    2.28
   5  -7   1  418.54   22.93
   5  -7   2   -0.31    2.87
   5  -7   3   87.08   10.80
   5  -7   4   38.47    7.69
   5  -7   5   54.67    9.91
   5  -7   6   41.60    9.39
   5  -7   7   18.47    7.71
   5   9  -6   98.87   11.72
   5   9  -5    5.13    2.59
   5   9  -4   73.70    8.76
   5   9  -3  171.02   13.36
   5   9  -2   54.59    6.99
   5  -9  -2   62.69    5.34
   5  -9  -1   58.98    6.41
   5  -9   0    4.84    2.43
   5  -9   1  309.35   20.00
   5  -9   2   22.29    5.27
   5  -9   3   46.30    8.83
   5  -9   4   -1.96    3.03
   5  -9   5   12.38    4.47
   5  -9   6   16.48    7.34
   5  -9   7    5.16    6.67
   5  11  -5   86.20   10.26
   5  11  -4   37.68    6.52
   5  11  -3   24.47    4.96
   5  11  -2   13.28    3.89
   5 -11  -2   11.18    2.67
   5 -11  -1   50.36    6.42
   5 -11   0    1.24    1.98
   5 -11   1   17.50    5.33
   5 -11   2   45.55    8.41
   5 -11   3    6.95    3.68
   5 -11   4   10.59    4.80
   5 -11   5   13.91    6.34
   5 -11   6    9.41    6.22
   5  13  -4   17.35    4.87
   5  13  -3   10.55    3.72
   5  13  -2   34.69    6.34
   5 -13  -2   45.95    5.56
   5 -13  -1   66.11    8.13
   5 -13   0   -1.59    2.85
   5 -13   1   43.07    8.06
   5 -13   2    3.73    3.52
   5 -13   3   56.41   10.89
   5 -13   4   20.62    7.12
   5 -13   5   11.79    5.72
   5  15  -3    7.52    3.98
   5  15  -2   61.07    8.96
   5 -15  -2   67.75    7.51
   5 -15  -1   17.52    4.71
   5 -15   0   32.10    6.71
   5 -15   1   31.40    7.40
   5 -15   2   12.05    5.47
   5 -15   3   11.57    5.27
   5 -15   4    5.73    4.52
   5  17  -2    0.83    3.06
   5 -17  -1   20.22    5.28
   5 -17   0   -1.20    3.70
   5 -17   1   16.78    6.31
   5 -17   2   -5.09    4.18
   5 -17   3    6.70    4.87
   5 -19   1   -4.44    4.63
   5 -19   2    0.31    3.85
   6   0  -7   -0.16    4.10
   6   0  -6  531.08   33.82
   6   0  -5    0.98    2.33
   6   0  -4   87.42   10.18
   6   0  -3   -0.59    2.63
   6   0  -2 1059.79   44.19
   6   0  -1    2.69    1.92
   6   0   0 2015.97   71.63
   6   0   1    1.76    2.11
   6   0   2  699.63   31.45
   6   0   3    1.00    1.61
   6   0   4   76.04    8.97
   6   0   5   -1.35    2.16
   6   0   6  126.60   13.82
   6   0   7    2.95    2.68
   6   2  -7    5.67    4.19
   6  -2  -6   34.48    8.00
   6   2  -6   33.82    7.52
   6  -2  -5  459.43   29.90
   6   2  -5  481.11   28.98
   6   2  -4   59.10    8.28
   6  -2  -4   57.60    8.45
   6  -2  -3  490.90   27.03
   6   2  -3  479.98   25.93
   6  -2  -2  290.44   17.81
   6   2  -2  275.08   16.71
   6  -2  -1  677.99   30.25
   6   2  -1  688.36   29.72
   6   2   0  817.41   33.49
   6  -2   0  805.23   32.60
   6  -2   0  810.13   32.80
   6  -2   1  522.52   21.90
   6  -2   1  512.46   24.54
   6   2   2   40.43    5.49
   6  -2   2   46.80    4.64
   6  -2   2   50.37    6.60
   6  -2   3  233.57   16.46
   6   2   3  223.54   14.91
   6  -2   4   44.04    7.27
   6   2   4   41.23    6.34
   6  -2   5  162.69   12.91
   6  -2   5  186.10   16.37
   6   2   5  186.16   14.99
   6  -2   6   39.94    8.08
   6   2   6   35.90    6.89
   6  -2   7    4.13    3.72
   6   2   7    9.04    4.50
   6  -2   8   13.15    5.36
   6   4  -8   43.56    9.82
   6   4  -7    2.41    3.12
   6   4  -6   47.05    8.60
   6   4  -5   33.80    6.45
   6  -4  -5   23.09    6.54
   6   4  -4   60.11    8.21
   6  -4  -4   62.24    9.35
   6   4  -3    9.13    3.52
   6  -4  -3    4.76    2.76
   6  -4  -2   87.48    9.32
   6   4  -2   98.75    9.24
   6   4  -1  136.35   10.45
   6  -4  -1  138.51   10.69
   6  -4  -1  131.89    8.74
   6  -4   0  489.83   22.44
   6  -4   0  480.77   22.89
   6  -4   1   14.48    2.58
   6  -4   1   13.63    3.54
   6  -4   2  224.92   15.79
   6  -4   2  222.96   10.76
   6  -4   3   24.73    5.36
   6  -4   3   25.46    2.79
   6  -4   4  393.37   18.39
   6  -4   4  512.00   28.29
   6   4   5    8.93    3.74
   6  -4   5    3.18    3.07
   6   4   6   28.31    6.15
   6  -4   6   40.98    8.86
   6  -4   7   16.12    6.23
   6  -4   8   10.78    3.62
   6   6  -7    7.40    4.15
   6   6  -6  140.21   15.14
   6   6  -5  131.23   13.60
   6  -6  -4    4.02    2.96
   6   6  -4    8.52    3.81
   6  -6  -3  224.06   17.68
   6   6  -3  227.43   15.82
   6   6  -2    6.10    2.53
   6  -6  -2    5.31    2.95
   6  -6  -1  507.76   25.40
   6   6  -1  483.26   24.46
   6  -6  -1  472.95   21.98
   6  -6   0  309.33   16.46
   6  -6   0  285.09   16.94
   6  -6   1  718.63   27.60
   6  -6   1  654.40   32.08
   6  -6   2  179.03    7.88
   6  -6   2  337.41   19.66
   6  -6   3   78.06   10.10
   6  -6   4   45.92    8.74
   6  -6   5    9.50    4.13
   6  -6   6   56.66   10.87
   6  -6   7   11.08    6.05
   6   8  -7    6.14    3.16
   6   8  -6  332.54   23.89
   6   8  -5   12.57    4.65
   6   8  -4   74.93    9.29
   6   8  -3   95.59   10.08
   6   8  -2  399.56   22.42
   6  -8  -2  425.82   18.72
   6  -8  -1   45.32    5.70
   6  -8   0  286.48   17.44
   6  -8   1    9.89    3.56
   6  -8   2  165.56   14.95
   6  -8   3   36.48    7.64
   6  -8   4   76.71   11.46
   6  -8   5    9.28    5.71
   6  -8   6   19.95    7.55
   6  -8   7   15.46    6.99
   6  10  -6   25.36    6.24
   6  10  -5  108.70   12.24
   6  10  -4   28.09    5.66
   6  10  -3   88.54    9.72
   6 -10  -2   60.87    5.84
   6  10  -2   56.89    7.68
   6 -10  -1   91.80    8.74
   6 -10   0   83.51    9.51
   6 -10   1   68.68    9.57
   6 -10   2   17.27    5.25
   6 -10   3   83.93   12.24
   6 -10   4   37.37    8.41
   6 -10   5   54.07   11.03
   6 -10   6   16.39    7.21
   6  12  -5    5.57    3.48
   6  12  -4   19.46    5.09
   6  12  -3    3.46    2.57
   6 -12  -2   62.79    6.44
   6  12  -2   54.51    8.08
   6 -12  -1   36.91    5.86
   6 -12   0   66.49    8.80
   6 -12   1   32.12    6.92
   6 -12   2    3.98    3.84
   6 -12   3    3.43    3.77
   6 -12   4   63.97   11.20
   6 -12   5    4.65    4.23
   6  14  -4   40.60    7.52
   6  14  -3    9.54    4.22
   6  14  -2   16.92    5.02
   6 -14  -2   29.21    4.89
   6 -14  -1   19.80    4.82
   6 -14   0   39.12    7.62
   6 -14   1   35.16    7.69
   6 -14   2   34.61    8.47
   6 -14   3   14.13    6.16
   6 -14   4   -4.51    5.74
   6  16  -3   15.33    4.73
   6  16  -2    9.33    4.66
   6 -16  -1    4.25    2.84
   6 -16   0   11.08    4.72
   6 -16   1   -5.65    3.58
   6 -16   2   13.80    5.95
   6 -16   3    1.57    3.64
   6 -16   4   -0.78    3.80
   6  18  -2    2.52    3.31
   6 -18   0   17.69    6.37
   6 -18   1   16.76    5.98
   6 -18   2   -8.86    5.19
   6 -18   3    9.27    4.98
   7   1  -8   29.68    8.86
   7  -1  -7   34.15    8.84
   7   1  -7   23.36    6.93
   7  -1  -6  254.61   22.69
   7   1  -6  261.97   22.27
   7   1  -5   21.80    5.77
   7  -1  -5   26.25    6.59
   7  -1  -4   72.00    9.88
   7   1  -4   68.42    9.28
   7  -1  -3   21.52    5.01
   7   1  -3   42.46    6.73
   7  -1  -2  836.56   37.84
   7   1  -2  826.39   37.29
   7  -1  -1 1733.61   64.57
   7   1  -1 1672.30   63.97
   7   1   0 4001.03  136.85
   7  -1   0 4001.85  136.56
   7  -1   1  245.66   13.75
   7  -1   1  250.30   15.23
   7  -1   2  184.87   13.57
   7   1   2  156.44   12.12
   7  -1   3  415.60   23.97
   7   1   3  430.57   23.63
   7  -1   4   13.92    4.18
   7   1   4   17.39    4.21
   7  -1   5   56.82    9.22
   7   1   5   56.34    8.53
   7  -1   6   10.22    4.39
   7   1   6    7.07    3.61
   7  -1   7   25.86    7.40
   7   1   7   32.77    8.23
   7  -1   8    2.74    5.35
   7   3  -8    0.91    3.89
   7   3  -7   90.52   14.10
   7  -3  -6  123.63   15.41
   7   3  -6  126.29   14.63
   7  -3  -5  111.92   13.98
   7   3  -5   86.20   11.13
   7   3  -4    4.99    2.96
   7  -3  -4    2.33    2.69
   7  -3  -3  838.39   40.20
   7   3  -3  813.46   38.61
   7  -3  -2  237.29   16.48
   7   3  -2  231.07   15.62
   7   3  -1 1373.96   53.57
   7  -3  -1 1354.49   54.03
   7  -3   0 1465.37   53.95
   7   3   0 1425.79   54.92
   7  -3   0 1339.38   53.42
   7  -3   1   74.82    8.07
   7  -3   1   84.42    7.00
   7  -3   2  108.25   10.53
   7  -3   2  104.08    7.41
   7  -3   3   18.36    3.01
   7  -3   3   19.37    4.83
   7   3   4   14.92    3.70
   7  -3   4   18.09    5.35
   7  -3   5  275.00   21.55
   7   3   5  260.15   18.63
   7   3   6   15.72    5.38
   7  -3   6   16.76    5.74
   7  -3   7   53.15   10.44
   7  -3   8    0.93    3.38
   7   5  -8   26.55    7.93
   7   5  -7   15.69    5.60
   7   5  -6  284.83   23.07
   7   5  -5   -1.95    2.97
   7  -5  -5   -2.74    4.39
   7  -5  -4   99.06   12.38
   7   5  -4  102.58   11.33
   7  -5  -3  192.98   16.53
   7   5  -3  193.65   14.86
   7  -5  -2  260.03   17.77
   7   5  -2  255.74   16.63
   7   5  -1  175.26   13.14
   7  -5  -1  168.01   12.97
   7  -5  -1  171.24   11.19
   7  -5   0  626.13   28.14
   7  -5   0  635.21   29.10
   7  -5   1  249.88   16.78
   7  -5   1  268.91   14.21
   7  -5   2  151.35   13.28
   7  -5   2  164.50    9.20
   7  -5   3   96.98   11.04
   7  -5   3   74.89    5.09
   7  -5   4   36.21    3.10
   7  -5   4   19.21    2.73
   7  -5   4   45.57    8.34
   7  -5   5  141.69   15.64
   7  -5   6   26.65    7.27
   7  -5   7   23.75    7.45
   7   7  -7   59.08   10.40
   7   7  -6  114.94   13.92
   7   7  -5    7.48    3.97
   7   7  -4   15.88    4.55
   7  -7  -4   17.57    5.66
   7  -7  -3   23.96    6.29
   7   7  -3   31.35    6.17
   7   7  -2   58.19    7.61
   7  -7  -2   58.50    8.26
   7  -7  -1  160.45   12.94
   7   7  -1  149.23   12.51
   7  -7  -1  142.02   10.70
   7  -7   0   11.49    3.15
   7  -7   0    7.55    2.72
   7  -7   1  144.23    9.33
   7  -7   1  134.63   12.20
   7  -7   2  119.96   12.51
   7  -7   3  168.24   15.90
   7  -7   4  235.20   20.49
   7  -7   5  105.79   14.27
   7  -7   6   59.71   11.74
   7  -7   7   35.07    9.89
   7   9  -6   47.87    8.95
   7   9  -5  118.56   12.99
   7   9  -4    6.41    3.05
   7   9  -3   13.24    3.95
   7  -9  -2   62.51    6.10
   7   9  -2   64.46    8.32
   7  -9  -1  115.39    9.94
   7  -9   0  152.30   13.05
   7  -9   1   16.26    4.90
   7  -9   2   67.97   10.10
   7  -9   3   83.92   12.06
   7  -9   4   28.06    7.69
   7  -9   5   11.65    6.94
   7  -9   6    4.39    6.15
   7  11  -6   28.47    7.19
   7  11  -5   38.41    7.44
   7  11  -4    4.61    2.52
   7  11  -3   40.18    6.94
   7  11  -2   42.23    7.28
   7 -11  -2   45.20    5.50
   7 -11  -1   67.58    7.97
   7 -11   0   91.08   10.38
   7 -11   1   26.71    6.61
   7 -11   2   67.69   10.41
   7 -11   3    0.05    3.54
   7 -11   4    4.59    4.39
   7 -11   5   66.25   13.58
   7  13  -5    3.71    3.93
   7  13  -4   45.06    8.35
   7  13  -3   67.70    9.36
   7  13  -2   10.04    4.36
   7 -13  -2   15.83    3.63
   7 -13  -1   72.39    8.89
   7 -13   0    7.26    3.79
   7 -13   1   14.49    5.42
   7 -13   2   26.48    7.45
   7 -13   3    1.62    3.84
   7 -13   4   68.93   13.20
   7 -13   5   26.39    9.24
   7  15  -4   21.37    6.11
   7  15  -3    2.89    3.54
   7  15  -2    6.06    3.64
   7 -15  -1   23.89    5.60
   7 -15   0    6.76    3.79
   7 -15   1   -1.42    3.29
   7 -15   2    0.30    2.99
   7 -15   3   18.42    7.65
   7 -15   4   16.93    7.59
   7  17  -3    7.27    5.18
   7  17  -2   14.79    6.58
   7 -17   0   27.96    7.45
   7 -17   1    2.56    3.70
   7 -17   2   28.17    9.61
   7 -17   3   -7.06    5.28
   7  19  -2    5.16    3.79
   7  19  -1    0.92    3.89
   7 -19   1    7.92    4.63
   7 -19   2    4.73    4.80
   8   0  -8   39.15   11.33
   8   0  -7    0.21    3.95
   8   0  -6  110.11   14.97
   8   0  -5    0.74    3.11
   8   0  -4  713.55   37.87
   8   0  -3    0.45    2.37
   8   0  -2 2911.20  106.83
   8   0  -1    2.05    1.89
   8   0   0    7.30    2.75
   8   0   1   -0.21    1.82
   8   0   2  657.12   31.73
   8   0   3    2.75    2.80
   8   0   4  964.25   45.17
   8   0   5    2.08    3.48
   8   0   6  116.50   13.72
   8   0   7    0.84    4.10
   8   2  -8   14.91    6.22
   8  -2  -7   92.01   14.15
   8   2  -7  102.06   15.60
   8  -2  -6   27.17    7.47
   8   2  -6   30.03    8.16
   8  -2  -5  196.50   18.80
   8   2  -5  189.13   17.69
   8  -2  -4  107.33   12.83
   8   2  -4  109.07   12.09
   8  -2  -3  194.90   16.27
   8   2  -3  219.44   16.87
   8  -2  -2  362.84   22.06
   8   2  -2  347.46   21.12
   8  -2  -1  289.76   18.39
   8   2  -1  305.48   18.23
   8  -2   0  299.59   17.00
   8   2   0  297.93   17.80
   8  -2   0  305.54   17.35
   8  -2   1  774.63   35.31
   8  -2   1  798.44   33.30
   8  -2   2  103.69    8.21
   8  -2   2   94.85   10.39
   8  -2   3  347.32   18.02
   8  -2   3  352.08   22.40
   8   2   3  356.09   21.06
   8   2   4   62.93    8.50
   8  -2   4   81.17   10.45
   8   2   5   32.09    6.21
   8  -2   5   12.06    4.60
   8   2   6   22.57    6.12
   8  -2   6   16.21    5.86
   8   2   7   59.93   10.28
   8  -2   7   63.16   11.46
   8   4  -8  116.04   16.24
   8   4  -7    3.14    3.33
   8  -4  -6  159.38   18.31
   8   4  -6  145.44   14.89
   8   4  -5    2.79    4.06
   8  -4  -5    2.45    3.49
   8  -4  -4  187.13   17.34
   8   4  -4  188.37   16.57
   8  -4  -3   55.17    8.67
   8   4  -3   62.49    8.64
   8  -4  -2 1178.09   51.23
   8   4  -2 1193.14   50.25
   8  -4  -1   29.07    5.46
   8   4  -1   25.26    4.81
   8  -4   0  292.95   17.07
   8   4   0  296.72   18.20
   8  -4   0  266.31   16.66
   8  -4   1   10.57    3.53
   8  -4   1   11.67    3.15
   8  -4   2  388.20   23.83
   8  -4   2  419.55   19.30
   8  -4   3    9.84    2.37
   8  -4   3    6.18    2.41
   8  -4   4  178.36   10.50
   8  -4   4  192.15   17.67
   8  -4   5   27.27    6.82
   8  -4   6   31.25    8.34
   8  -4   7    5.40    4.79
   8   6  -8   30.25    9.73
   8   6  -7   16.31    6.38
   8   6  -6   18.50    6.23
   8  -6  -5  223.24   20.97
   8   6  -5  205.52   18.81
   8  -6  -4  180.22   17.61
   8   6  -4  166.55   15.62
   8  -6  -3  290.21   21.90
   8   6  -3  258.11   18.66
   8  -6  -2  264.28   18.76
   8   6  -2  231.16   16.95
   8  -6  -1  127.66   11.60
   8   6  -1  136.00   12.06
   8  -6  -1  119.64    9.80
   8  -6   0   70.57    7.62
   8  -6   0   67.83    7.86
   8  -6   1  584.61   25.79
   8  -6   1  566.42   29.91
   8  -6   2  419.44   18.71
   8  -6   2  448.08   26.34
   8  -6   3   28.31    2.69
   8  -6   3   52.31    8.30
   8  -6   4   96.75   12.90
   8  -6   5   35.92    8.50
   8  -6   6   86.79   13.83
   8  -6   7   26.00    9.60
   8   8  -7   21.89    6.96
   8   8  -6    3.25    2.83
   8   8  -5   59.73    9.34
   8  -8  -4  590.94   35.04
   8   8  -4  477.74   29.22
   8  -8  -3   16.52    4.74
   8   8  -3    7.11    3.64
   8   8  -2  769.74   37.70
   8  -8  -2  813.52   39.82
   8  -8  -1   61.37    7.19
   8  -8  -1   54.10    7.56
   8   8  -1   59.24    8.29
   8  -8   0  104.01    9.61
   8  -8   0   86.96    9.53
   8  -8   1   47.74    5.37
   8  -8   1   42.32    7.42
   8  -8   2   58.38    9.10
   8  -8   3    7.32    3.47
   8  -8   4  275.67   23.59
   8  -8   5    3.90    4.50
   8  -8   6   16.24    7.55
   8  10  -6   27.34    7.22
   8  10  -5  128.60   14.30
   8  10  -4    8.56    4.01
   8  10  -3    2.48    2.63
   8  10  -2   80.47   10.06
   8 -10  -2   90.30    8.04
   8  10  -1    1.67    2.62
   8 -10  -1    1.47    1.90
   8 -10   0   88.72   10.47
   8 -10   1   71.87   10.02
   8 -10   2   80.37   11.12
   8 -10   3   71.01   11.51
   8 -10   4   40.24    9.64
   8 -10   5    1.10    2.90
   8  12  -5   19.00    5.84
   8  12  -4   26.92    7.14
   8  12  -3   34.58    7.14
   8 -12  -2   30.56    4.92
   8  12  -2   17.95    5.54
   8 -12  -1   29.26    5.66
   8 -12   0    6.86    3.61
   8 -12   1   81.15   11.22
   8 -12   2    9.77    4.35
   8 -12   3   47.04   10.06
   8 -12   4   39.70   10.06
   8 -12   5    2.91    4.23
   8  14  -5   10.38    5.61
   8  14  -4   52.26    9.21
   8  14  -3   -3.28    3.40
   8  14  -2   48.91    9.10
   8 -14  -2   55.35    7.07
   8 -14  -1   33.14    6.38
   8 -14   0   35.56    7.51
   8 -14   1   20.36    6.14
   8 -14   2   22.05    7.34
   8 -14   3    0.31    3.76
   8 -14   4    0.60    3.97
   8  16  -4   21.57    7.24
   8  16  -3    5.29    4.17
   8  16  -2   25.44    7.05
   8 -16  -1    1.96    2.56
   8 -16   0   18.72    5.76
   8 -16   1   -2.58    2.95
   8 -16   2   12.22    6.55
   8 -16   3    5.78    6.20
   8  18  -2    2.31    4.01
   8  18  -1   -0.03    3.65
   8 -18   0    1.71    2.96
   8 -18   1    1.32    2.81
   8 -18   2   12.32    7.68
   9  -1  -8   62.56   13.56
   9   1  -8   40.01    9.52
   9  -1  -7   77.63   13.33
   9   1  -7   91.66   14.26
   9  -1  -6  139.02   16.68
   9   1  -6  135.94   16.16
   9  -1  -5   64.30   10.78
   9   1  -5   70.26   10.58
   9  -1  -4    1.73    3.27
   9   1  -4   -0.53    2.60
   9  -1  -3  634.48   34.97
   9   1  -3  662.06   34.97
   9   1  -2   39.75    6.65
   9  -1  -2   40.84    6.80
   9  -1  -1 1010.21   44.55
   9   1  -1 1042.11   44.75
   9  -1   0  259.94   16.42
   9   1   0  249.32   16.39
   9   1   1   61.83    7.29
   9  -1   1   56.12    7.22
   9  -1   1   56.63    6.74
   9  -1   2   61.99    7.04
   9  -1   2   61.41    8.27
   9  -1   3  202.03   16.31
   9   1   3  187.02   15.52
   9  -1   4  240.44   19.04
   9   1   4  226.83   17.96
   9   1   5   24.32    5.86
   9  -1   5   29.26    6.46
   9   1   6    6.02    3.66
   9  -1   6    5.74    4.01
   9   1   7    6.90    4.69
   9  -1   7   11.49    5.13
   9   3  -9   11.51    6.61
   9   3  -8    8.97    5.54
   9  -3  -7   36.52    9.43
   9   3  -7   32.48    8.50
   9   3  -6   58.64   10.75
   9  -3  -6   50.49    9.85
   9  -3  -5  162.56   17.60
   9   3  -5  149.64   16.13
   9  -3  -4   14.26    3.85
   9   3  -4    5.50    2.40
   9  -3  -3  453.98   28.07
   9   3  -3  460.19   27.35
   9  -3  -2  263.77   18.95
   9   3  -2  261.60   18.44
   9  -3  -1   76.76    8.91
   9   3  -1   79.38    9.11
   9   3   0   76.19    8.78
   9  -3   0   68.96    7.95
   9  -3   0   66.17    7.65
   9  -3   1  178.19   14.45
   9  -3   1  207.93   13.50
   9  -3   2   55.98    6.15
   9  -3   2   43.88    7.34
   9  -3   3  381.93   24.97
   9  -3   3  394.49   19.60
   9  -3   4  145.36   10.55
   9  -3   4  163.22   16.32
   9  -3   5   58.68   10.17
   9  -3   6   10.15    5.60
   9  -3   7   12.93    6.63
   9   5  -8   78.22   14.39
   9   5  -7    8.58    5.13
   9   5  -6   55.08   10.37
   9  -5  -6   65.38   11.72
   9  -5  -5  310.36   25.66
   9   5  -5  277.97   22.64
   9  -5  -4   40.81    8.74
   9   5  -4   51.95    8.78
   9  -5  -3  296.59   21.94
   9   5  -3  284.79   20.53
   9  -5  -2  263.58   19.08
   9   5  -2  236.59   17.83
   9  -5  -1   48.43    7.48
   9   5  -1   45.31    7.17
   9  -5   0  116.21   10.60
   9   5   0  109.55   11.10
   9  -5   0  110.09   10.41
   9  -5   1  506.81   24.12
   9  -5   1  444.78   26.23
   9  -5   2   11.65    2.97
   9  -5   2    9.78    4.18
   9  -5   3   25.27    3.64
   9  -5   3   27.83    6.35
   9  -5   4   36.50    4.14
   9  -5   4   54.84    9.58
   9  -5   5  163.26   17.78
   9  -5   6   -3.75    5.25
   9   7  -8    7.08    5.97
   9   7  -7   23.13    7.01
   9   7  -6   89.53   12.94
   9  -7  -5   55.35   10.48
   9   7  -5   56.29    9.45
   9   7  -4   41.96    8.10
   9  -7  -4   40.75    8.22
   9   7  -3   92.45   11.16
   9  -7  -3   83.45   11.65
   9  -7  -2  238.99   19.17
   9   7  -2  244.02   18.14
   9  -7  -1  393.74   23.77
   9   7  -1  414.17   24.78
   9  -7  -1  391.47   21.58
   9  -7   0  141.50   11.78
   9  -7   0  128.46   12.00
   9  -7   1   42.30    7.42
   9  -7   1   48.88    5.90
   9  -7   2   51.75    5.10
   9  -7   2   50.96    8.44
   9  -7   3   71.96   10.78
   9  -7   4   52.65   10.04
   9  -7   5   23.22    7.34
   9  -7   6    9.79    6.08
   9   9  -7   18.87    6.91
   9   9  -6    1.34    3.23
   9   9  -5    2.18    3.24
   9   9  -4   10.52    4.66
   9  -9  -3    8.25    4.49
   9   9  -3   12.35    4.83
   9  -9  -2   81.81   10.81
   9   9  -2   75.11    9.87
   9  -9  -1   63.20    7.69
   9   9  -1   69.66    9.55
   9  -9  -1   61.12    8.64
   9  -9   0  163.39   13.08
   9  -9   0  166.64   14.36
   9  -9   1   -0.11    2.61
   9  -9   2   11.08    4.60
   9  -9   3   55.71   10.13
   9  -9   4    6.10    4.92
   9  -9   5   12.59    5.95
   9  11  -6   14.55    5.85
   9  11  -5   56.69   10.11
   9  11  -4    7.21    4.27
   9  11  -3   86.05   11.29
   9 -11  -2    3.38    2.03
   9  11  -2    1.28    3.37
   9 -11  -1   99.13   10.40
   9  11  -1   96.15   12.21
   9 -11   0  244.59   18.95
   9 -11   1   50.35    8.84
   9 -11   2   46.50    9.06
   9 -11   3   21.63    6.70
   9 -11   4   21.36    7.55
   9 -11   5    5.31    4.56
   9  13  -5   20.45    6.87
   9  13  -4   14.57    6.03
   9  13  -3   37.29    8.08
   9  13  -2   51.26    9.23
   9 -13  -2   65.65    7.89
   9  13  -1    0.72    3.27
   9 -13  -1    5.58    3.16
   9 -13   0   21.64    5.70
   9 -13   1   32.73    7.56
   9 -13   2   24.47    7.26
   9 -13   3   29.61    8.48
   9 -13   4    4.80    5.01
   9  15  -4   27.83    8.00
   9  15  -3    4.06    3.49
   9  15  -2   28.16    7.30
   9  15  -1   -1.52    3.29
   9 -15  -1   10.17    4.00
   9 -15   0   13.49    5.05
   9 -15   1   11.69    5.44
   9 -15   2   17.97    6.26
   9 -15   3   -5.04    4.44
   9  17  -3   -1.07    3.65
   9  17  -2    4.61    4.03
   9  17  -1   18.58    6.58
   9 -17   0   24.28    6.91
   9 -17   1   -0.78    3.04
   9 -17   2   10.80    6.08
   9  19  -2   -2.33    4.17
   9  19  -1   -5.99    4.90
   9 -19   1   -4.94    5.38
  10   0  -8   86.62   15.79
  10   0  -7    3.94    5.04
  10   0  -6   20.40    6.93
  10   0  -5    2.52    3.08
  10   0  -4  147.59   15.71
  10   0  -3   -1.09    2.39
  10   0  -2   11.16    4.30
  10   0  -1    0.48    1.81
  10   0   0  370.27   21.87
  10   0   1   -0.43    1.77
  10   0   2 1413.75   57.73
  10   0   2 1342.56   55.29
  10   0   3    2.40    2.90
  10   0   4  152.10   15.10
  10   0   5    3.50    3.07
  10   0   6   -1.01    2.72
  10   0   7    4.94    4.22
  10   2  -9   20.32    8.09
  10  -2  -8   20.76    8.85
  10   2  -8   12.36    7.56
  10  -2  -7   41.63   10.25
  10   2  -7   38.14    9.84
  10   2  -6   84.95   13.34
  10  -2  -6   78.97   13.38
  10  -2  -5  164.40   18.05
  10   2  -5  167.12   17.71
  10  -2  -4  325.10   24.61
  10   2  -4  324.43   24.30
  10  -2  -3   94.83   11.84
  10   2  -3   93.86   11.69
  10  -2  -2   94.89   11.08
  10   2  -2   85.87   10.22
  10  -2  -1  131.06   12.53
  10   2  -1  134.65   12.72
  10   2   0   93.34    9.94
  10  -2   0   96.35    9.92
  10   2   1  364.69   22.03
  10  -2   1  376.53   22.25
  10  -2   1  372.74   20.99
  10  -2   2  219.59   17.10
  10  -2   2  228.28   14.83
  10  -2   3  849.80   37.18
  10  -2   3  892.29   43.06
  10  -2   4   66.66    7.59
  10  -2   4   65.63   10.29
  10  -2   5  259.31   22.10
  10  -2   6   28.69    8.43
  10  -2   7   12.31    6.41
  10   4  -8   17.24    7.27
  10   4  -7    6.43    5.79
  10  -4  -7   -2.55    4.12
  10  -4  -6  183.19   20.87
  10   4  -6  163.85   18.18
  10   4  -5   30.83    7.12
  10  -4  -5   26.29    7.30
  10  -4  -4 1060.89   53.17
  10   4  -4 1034.56   51.19
  10  -4  -3  211.24   18.50
  10   4  -3  208.99   17.62
  10  -4  -2  918.70   44.28
  10   4  -2  904.99   43.35
  10   4  -1   22.92    5.31
  10  -4  -1   22.30    5.61
  10  -4   0   19.54    4.44
  10   4   0   22.62    5.09
  10  -4   0   25.10    5.38
  10  -4   1  140.98   11.49
  10  -4   1  117.75   12.03
  10  -4   2  458.29   28.07
  10  -4   2  488.08   23.80
  10  -4   3   16.23    3.40
  10  -4   3    6.96    3.50
  10  -4   4    3.25    1.71
  10  -4   4    5.60    4.03
  10  -4   5   23.43    7.00
  10  -4   6   11.44    6.61
  10   6  -8    0.98    4.76
  10   6  -7   35.71    9.29
  10   6  -6   57.77   10.72
  10  -6  -6   68.13   12.53
  10  -6  -5   96.16   14.53
  10   6  -5   95.14   13.19
  10  -6  -4  146.17   16.73
  10   6  -4  124.36   14.12
  10  -6  -3  363.41   25.86
  10   6  -3  324.23   23.45
  10   6  -2   50.46    8.28
  10  -6  -2   52.77    8.70
  10   6  -1  616.32   33.09
  10  -6  -1  621.39   32.76
  10  -6   0  308.39   19.27
  10   6   0  277.83   20.07
  10  -6   0  251.57   18.10
  10  -6   1  129.31   10.91
  10  -6   1  123.76   12.90
  10  -6   2   74.66    7.55
  10  -6   2   73.62   10.40
  10  -6   3   37.19    4.50
  10  -6   3   37.51    8.60
  10  -6   4    9.16    5.64
  10  -6   5   17.41    6.86
  10  -6   6   24.19    8.08
  10   8  -7   14.56    4.69
  10   8  -6   13.11    5.29
  10  -8  -5   31.52    8.14
  10   8  -5   25.54    7.29
  10   8  -4    5.93    3.40
  10  -8  -4   -0.53    3.14
  10  -8  -3   92.51   12.87
  10   8  -3  101.30   12.35
  10  -8  -2  164.89   15.96
  10   8  -2  138.11   14.26
  10  -8  -1   44.32    6.73
  10   8  -1   45.69    7.93
  10  -8  -1   49.25    8.07
  10  -8   0  452.85   25.01
  10  -8   0  411.49   25.22
  10  -8   1  147.14   11.40
  10  -8   1  133.91   14.25
  10  -8   2  152.75    9.84
  10  -8   2  148.10   15.70
  10  -8   3    4.36    4.52
  10  -8   4   79.41   12.67
  10  -8   5   14.37    6.36
  10  10  -7   23.20    7.56
  10  10  -6   26.37    7.54
  10  10  -5    3.43    3.41
  10  10  -4   59.00    9.96
  10 -10  -3  117.21   14.42
  10  10  -3  104.32   12.86
  10 -10  -2   68.00   10.32
  10  10  -2   66.68   10.18
  10 -10  -1   46.07    7.15
  10  10  -1   48.70    8.91
  10 -10  -1   57.37    8.79
  10 -10   0   26.36    5.57
  10 -10   0   27.37    6.07
  10 -10   1   85.54   11.52
  10 -10   2   70.19   11.30
  10 -10   3   21.44    6.96
  10 -10   4   14.40    6.34
  10 -10   5    3.93    5.30
  10  12  -6    8.68    5.54
  10  12  -5   24.06    6.88
  10  12  -4   68.27   11.61
  10  12  -3   54.31    9.70
  10 -12  -2   58.80    7.40
  10  12  -2   53.39    9.61
  10 -12  -1   91.91   10.73
  10  12  -1   94.76   12.47
  10 -12   0   16.56    4.93
  10 -12   1   15.50    5.28
  10 -12   2   22.83    7.00
  10 -12   3    2.86    3.57
  10 -12   4    0.67    3.83
  10  14  -5    1.76    3.85
  10  14  -4   24.30    7.19
  10  14  -3   27.22    7.34
  10 -14  -2    3.33    2.43
  10  14  -2    3.79    3.94
  10  14  -1   10.60    5.23
  10 -14  -1   13.77    4.82
  10 -14   0   41.08    8.90
  10 -14   1   11.01    5.85
  10 -14   2   18.65    7.50
  10 -14   3   32.95    9.75
  10  16  -4   26.81    9.34
  10  16  -3    6.58    5.70
  10  16  -2    8.98    5.84
  10  16  -1    2.30    4.08
  10 -16  -1   15.32    5.11
  10 -16   0    4.80    4.23
  10 -16   1    9.19    5.31
  10 -16   2    2.01    5.24
  10  18  -3    5.81    4.48
  10  18  -2    8.04    6.41
  10  18  -1    2.59    4.55
  10 -18   1    7.04    5.02
  11  -1  -8   33.03   10.06
  11   1  -8   43.14   11.60
  11  -1  -7  165.23   21.20
  11   1  -7  186.55   21.68
  11  -1  -6  177.33   20.41
  11   1  -6  190.24   20.68
  11  -1  -5  505.44   34.53
  11   1  -5  497.30   33.88
  11  -1  -4  329.19   25.36
  11   1  -4  328.81   25.30
  11  -1  -3  434.05   28.97
  11   1  -3  470.51   29.60
  11  -1  -2  216.24   18.11
  11   1  -2  196.68   17.17
  11  -1  -1   47.65    7.91
  11   1  -1   45.16    7.45
  11  -1   0  286.40   19.34
  11   1   0  292.59   19.69
  11   1   1    4.89    2.65
  11  -1   1    7.31    3.38
  11  -1   2  350.17   20.79
  11   1   2  341.00   21.72
  11  -1   2  347.92   22.67
  11  -1   3   61.75    9.25
  11  -1   3   58.20    7.68
  11   1   3   63.35    8.56
  11  -1   4   82.25    9.23
  11  -1   4   91.94   12.06
  11  -1   5   -1.46    2.90
  11   1   5    4.59    2.57
  11  -1   6   10.02    5.88
  11   1   6   12.60    4.55
  11  -3  -8   76.91   15.83
  11   3  -8   44.73   12.49
  11   3  -7   82.31   14.27
  11  -3  -7   81.05   15.31
  11   3  -6   98.09   14.69
  11  -3  -6  116.66   16.30
  11  -3  -5  121.36   15.92
  11   3  -5  116.92   15.05
  11  -3  -4  194.65   19.07
  11   3  -4  174.60   17.76
  11   3  -3   25.37    6.50
  11  -3  -3   31.16    6.98
  11   3  -2    3.96    4.30
  11  -3  -2    4.67    3.42
  11  -3  -1   67.32    9.33
  11   3  -1   64.82    9.19
  11   3   0  285.85   20.18
  11  -3   0  312.47   20.42
  11   3   1  382.76   23.79
  11  -3   1  396.05   22.38
  11  -3   1  358.81   23.33
  11  -3   2   44.17    7.80
  11  -3   2   39.39    6.13
  11  -3   3   72.41    7.99
  11  -3   3   67.17   10.16
  11  -3   4   31.99    5.22
  11  -3   4   28.63    7.15
  11  -3   5    2.43    2.82
  11  -3   6   16.01    6.77
  11   5  -8    5.95    5.87
  11   5  -7   18.98    7.76
  11  -5  -7   11.56    6.83
  11   5  -6   22.17    7.09
  11  -5  -6   28.44    9.94
  11   5  -5   52.56   10.16
  11  -5  -5   69.05   12.25
  11  -5  -4   41.98    8.72
  11   5  -4   50.09    9.03
  11  -5  -3   42.16    8.46
  11   5  -3   41.78    7.82
  11  -5  -2  363.28   25.06
  11   5  -2  382.98   25.40
  11   5  -1  413.48   26.04
  11  -5  -1  410.09   25.68
  11   5   0  181.14   15.97
  11  -5   0  156.72   14.09
  11  -5   0  163.21   13.92
  11   5   1  708.14   37.11
  11  -5   1  724.39   34.02
  11  -5   1  680.80   36.04
  11  -5   2  265.99   16.80
  11  -5   2  260.60   20.74
  11  -5   3   61.91    7.05
  11  -5   3   76.54   11.11
  11  -5   4   26.01    7.10
  11  -5   5   53.34   10.87
  11  -5   6   26.89    9.02
  11   7  -8    3.81    4.92
  11   7  -7    7.82    4.71
  11   7  -6   16.01    5.66
  11  -7  -6   15.38    6.80
  11  -7  -5  185.83   20.83
  11   7  -5  167.07   18.12
  11   7  -4   15.90    5.38
  11  -7  -4   21.05    7.24
  11   7  -3  115.42   13.71
  11  -7  -3  100.21   13.36
  11   7  -2   24.50    6.32
  11  -7  -2   33.07    7.58
  11   7  -1  127.39   13.64
  11  -7  -1  124.96   13.27
  11  -7   0  204.53   16.16
  11   7   0  201.90   17.75
  11  -7   0  197.00   16.09
  11  -7   1   29.77    5.69
  11  -7   1   27.45    6.53
  11  -7   2   12.45    3.11
  11  -7   2   21.85    6.59
  11  -7   3   21.83    6.93
  11  -7   4   17.29    6.42
  11  -7   5   18.73    8.13
  11   9  -7    5.52    3.78
  11   9  -6   -3.44    3.98
  11  -9  -5   51.70   11.10
  11   9  -5   47.63    9.53
  11   9  -4   62.04   10.45
  11  -9  -4   93.81   13.98
  11  -9  -3   20.73    5.78
  11   9  -3   13.60    5.27
  11  -9  -2   87.76   12.16
  11   9  -2  101.84   12.63
  11  -9  -1    0.48    2.54
  11   9  -1    1.93    2.86
  11  -9  -1    2.44    3.64
  11   9   0   30.28    6.41
  11  -9   0   35.21    6.76
  11  -9   0   29.64    6.55
  11  -9   1   16.17    3.85
  11  -9   1   14.45    4.82
  11  -9   2   22.98    6.53
  11  -9   3   17.79    6.16
  11  -9   4   55.51   11.60
  11  11  -6   27.50    7.71
  11  11  -5    0.33    3.16
  11  11  -4   49.97   10.00
  11  11  -3   20.62    7.07
  11  11  -2   17.34    6.17
  11  11  -1  111.41   13.87
  11 -11  -1  118.45   12.28
  11 -11   0   10.63    4.46
  11 -11   1  259.49   22.10
  11 -11   2   27.62    8.08
  11 -11   3   30.31    8.95
  11 -11   4   18.25    7.91
  11  13  -5    5.42    4.55
  11  13  -4   16.79    7.04
  11  13  -3    3.73    3.77
  11  13  -2   42.63    9.48
  11  13  -1    7.34    4.97
  11 -13  -1   10.26    4.18
  11 -13   0   10.15    5.12
  11 -13   1   14.17    5.52
  11 -13   2   19.34    6.66
  11 -13   3   44.94   11.41
  11  15  -5    6.02    4.66
  11  15  -4   23.45    8.62
  11  15  -3    9.88    5.69
  11  15  -2   68.43   12.39
  11  15  -1   12.19    5.92
  11 -15  -1    1.28    3.41
  11 -15   0   10.95    5.04
  11 -15   1   -1.01    3.34
  11 -15   2   32.74    9.81
  11  17  -3    3.16    5.73
  11  17  -2    0.86    4.13
  11  17  -1    4.64    4.50
  11 -17   0   -6.63    4.55
  11 -17   1   11.05    6.18
  12   0  -8  189.51   24.52
  12   0  -7    6.08    5.14
  12   0  -6  103.88   15.59
  12   0  -5   -3.61    4.00
  12   0  -4  600.91   37.81
  12   0  -3    3.47    3.53
  12   0  -2   26.50    6.70
  12   0  -1    1.16    2.64
  12   0   0  115.43   12.06
  12   0   1   -2.14    2.78
  12   0   2   21.88    5.42
  12   0   3    1.54    2.47
  12   0   4   53.10    9.21
  12   0   4   59.11    8.57
  12   0   5    2.52    2.86
  12   0   6   13.29    5.60
  12   2  -8   16.97    8.26
  12   2  -7    2.11    5.12
  12  -2  -7   12.68    6.20
  12   2  -6   14.67    5.65
  12  -2  -6   11.33    4.44
  12  -2  -5  193.95   20.91
  12   2  -5  189.16   20.01
  12  -2  -4   46.19    9.36
  12   2  -4   51.14    9.91
  12  -2  -3  563.23   34.71
  12   2  -3  536.57   33.91
  12   2  -2   66.41   10.05
  12  -2  -2   78.46   10.70
  12  -2  -1  655.02   35.83
  12   2  -1  659.30   35.62
  12  -2   0  276.75   19.67
  12   2   0  266.51   19.81
  12  -2   1   37.70    6.68
  12   2   1   44.53    7.78
  12   2   2   82.98   10.57
  12  -2   2   89.14   11.43
  12  -2   2   90.29   10.02
  12  -2   3    0.06    2.93
  12  -2   3    0.99    1.72
  12   2   3    1.71    2.70
  12  -2   4   28.11    6.94
  12  -2   4   36.15    6.35
  12  -2   5   15.17    5.76
  12  -2   6   33.25    8.41
  12   4  -8   -0.99    4.16
  12   4  -7    0.02    4.95
  12  -4  -7    9.21    6.41
  12   4  -6   90.21   14.22
  12  -4  -6   98.69   15.89
  12   4  -5   11.81    5.26
  12  -4  -5   18.23    7.96
  12  -4  -4   20.21    6.51
  12   4  -4   18.07    5.98
  12   4  -3   79.40   11.47
  12  -4  -3   84.89   12.27
  12  -4  -2  302.74   22.72
  12   4  -2  267.16   21.56
  12   4  -1   38.22    7.71
  12  -4  -1   38.46    7.55
  12   4   0  161.22   15.15
  12  -4   0  157.49   14.54
  12   4   1   92.99   11.51
  12  -4   1  126.58   12.14
  12  -4   1   94.87   11.52
  12  -4   2   53.83    9.12
  12  -4   2   67.58    8.25
  12   4   2   48.01    8.42
  12  -4   3    7.61    3.13
  12  -4   3    7.84    3.91
  12  -4   4   33.39    8.04
  12  -4   5   12.40    5.77
  12   6  -8   11.69    5.71
  12   6  -7    9.62    6.17
  12  -6  -7   13.09    6.59
  12  -6  -6  159.02   20.50
  12   6  -6  152.35   18.82
  12  -6  -5   51.72   11.31
  12   6  -5   40.71    9.34
  12   6  -4   14.93    5.78
  12  -6  -4   23.40    7.42
  12  -6  -3  173.12   18.03
  12   6  -3  169.13   17.36
  12  -6  -2   69.84   10.90
  12   6  -2   77.58   11.32
  12   6  -1  125.07   13.97
  12  -6  -1   91.01   12.01
  12  -6   0   12.95    4.52
  12   6   0   21.20    5.92
  12  -6   0   16.92    4.96
  12  -6   1   22.79    6.04
  12   6   1   14.73    4.79
  12  -6   1   16.24    4.83
  12  -6   2   -3.56    2.21
  12  -6   2    6.72    4.13
  12  -6   3   59.68   10.49
  12  -6   4    2.78    3.68
  12  -6   5   21.84    7.86
  12   8  -7   16.39    8.05
  12  -8  -6   21.20    8.71
  12   8  -6   31.67    8.41
  12  -8  -5   63.10   12.40
  12   8  -5   49.39   10.28
  12   8  -4   88.85   12.69
  12  -8  -4   91.43   14.43
  12   8  -3    8.56    6.17
  12  -8  -3    3.51    3.66
  12  -8  -2  152.88   16.35
  12   8  -2  152.94   15.97
  12   8  -1   83.86   11.63
  12  -8  -1   71.93   10.43
  12  -8   0  459.16   26.85
  12   8   0  453.62   29.75
  12  -8   0  403.83   26.56
  12  -8   1   17.72    4.78
  12  -8   1   13.71    5.20
  12  -8   2    3.54    3.84
  12  -8   3    6.63    4.45
  12  -8   4   22.42    7.39
  12  10  -7   14.65    6.21
  12  10  -6   19.76    8.13
  12  10  -5    1.18    4.64
  12  10  -4   17.99    5.89
  12 -10  -4   24.57    9.02
  12 -10  -3   61.18   11.32
  12  10  -3   60.31   10.81
  12  10  -2   84.57   12.35
  12 -10  -2   91.93   12.76
  12  10  -1   60.85   10.58
  12 -10  -1   74.68    9.67
  12 -10  -1   83.22   11.09
  12 -10   0   28.11    6.99
  12 -10   0   37.93    6.96
  12  10   0   37.84    8.45
  12 -10   1   64.60   10.50
  12 -10   2   -1.21    3.05
  12 -10   3   10.48    6.38
  12 -10   4    7.54    5.54
  12  12  -6  -11.70    5.90
  12  12  -5    7.41    3.77
  12  12  -4   18.61    7.00
  12  12  -3   44.54    9.59
  12  12  -2   57.51   11.02
  12 -12  -1    4.70    3.38
  12  12  -1    2.51    4.48
  12  12   0   95.15   13.82
  12 -12   0   84.59   12.09
  12 -12   1    5.48    4.91
  12 -12   2   49.54   10.69
  12 -12   3    2.27    4.79
  12  14  -5   -1.61    3.93
  12  14  -4   32.50    9.18
  12  14  -3   11.30    5.56
  12  14  -2   -2.32    4.18
  12 -14  -1   10.17    4.35
  12  14  -1    5.56    4.51
  12  14   0   30.07    8.56
  12 -14   0   16.98    5.97
  12 -14   1   40.16    9.93
  12 -14   2   33.94    9.58
  12  16  -4   44.00   10.08
  12  16  -3    6.20    5.94
  12  16  -2    2.86    5.39
  12  16  -1    5.61    6.24
  12 -16   0    2.27    4.02
  12 -16   1   11.61    6.37
  13  -1  -7   15.48    7.52
  13   1  -7   33.17   12.04
  13  -1  -6   19.05    7.11
  13   1  -6    7.93    5.65
  13  -1  -5   69.54   12.57
  13   1  -5   61.41   11.61
  13  -1  -4   97.78   13.91
  13   1  -4   81.95   13.11
  13  -1  -3  285.32   24.00
  13   1  -3  298.70   24.50
  13  -1  -2  195.31   18.84
  13   1  -2  193.25   18.32
  13  -1  -1   69.75   10.15
  13   1  -1   76.36   10.97
  13  -1   0  143.89   14.39
  13   1   0  140.04   14.32
  13  -1   1  210.98   17.20
  13   1   1  215.42   17.65
  13   1   2   49.21    7.97
  13  -1   2   38.75    7.07
  13   1   3   11.09    4.24
  13  -1   3   15.95    4.84
  13  -1   4   45.36    9.09
  13  -1   4   39.52    7.04
  13   1   4   48.43    8.14
  13  -1   5   45.30    9.37
  13   3  -7   39.83   10.81
  13  -3  -7   28.45   10.37
  13   3  -6    3.03    4.23
  13  -3  -6    0.76    3.68
  13  -3  -5  185.15   21.40
  13   3  -5  170.15   19.43
  13  -3  -4    2.07    3.74
  13   3  -4    2.77    3.26
  13   3  -3   41.61    9.18
  13  -3  -3   42.58    8.91
  13  -3  -2  408.35   28.56
  13   3  -2  410.35   28.35
  13   3  -1   34.87    7.71
  13  -3  -1   36.05    7.31
  13  -3   0  125.59   13.40
  13   3   0  120.20   13.44
  13  -3   1   39.73    7.20
  13   3   1   43.69    7.98
  13  -3   2   18.75    5.49
  13  -3   2   20.33    4.96
  13   3   2   12.30    4.73
  13  -3   3   38.75    8.12
  13   3   3   33.21    7.24
  13  -3   3   49.02    7.66
  13  -3   4   28.55    7.57
  13  -3   5   19.48    7.68
  13   5  -7   29.45    8.91
  13  -5  -7   43.34   12.14
  13   5  -6    6.17    5.43
  13  -5  -6    1.46    5.30
  13   5  -5  101.34   14.94
  13  -5  -5   93.86   15.24
  13  -5  -4   34.23    9.61
  13   5  -4   41.30    9.44
  13  -5  -3  111.23   14.65
  13   5  -3   95.18   13.19
  13  -5  -2   29.96    7.20
  13   5  -2   47.60    9.57
  13   5  -1   41.99    8.18
  13  -5  -1   41.30    8.34
  13   5   0  124.99   14.05
  13  -5   0  113.03   12.98
  13  -5   1   26.50    6.01
  13   5   1   30.80    7.21
  13  -5   1   21.21    5.55
  13  -5   2   82.71   11.55
  13   5   2   73.56   10.99
  13  -5   2   70.35    9.46
  13  -5   3    8.10    4.34
  13  -5   4   20.35    6.86
  13  -5   5   44.26   10.92
  13   7  -7   29.43    9.09
  13   7  -6   14.39    5.90
  13  -7  -6   19.43    8.83
  13  -7  -5   54.32   12.47
  13   7  -5   51.74   10.86
  13   7  -4    0.86    3.69
  13  -7  -4    0.37    4.19
  13  -7  -3  167.39   18.55
  13   7  -3  159.45   17.75
  13  -7  -2  232.82   21.03
  13   7  -2  244.26   21.66
  13   7  -1  388.61   27.62
  13  -7  -1  369.38   26.10
  13   7   0   91.59   12.57
  13  -7   0   88.52   11.57
  13  -7   0   91.21   11.37
  13  -7   1   82.31   11.42
  13  -7   1   77.03   10.26
  13   7   1   79.93   11.76
  13  -7   2    6.15    4.37
  13  -7   3   46.93    9.94
  13  -7   4   23.13    8.11
  13   9  -7    5.58    6.14
  13  -9  -6   13.04    6.85
  13   9  -6    5.85    5.17
  13  -9  -5   14.75    6.44
  13   9  -5   27.32    8.55
  13   9  -4   14.54    6.12
  13  -9  -4    9.16    6.54
  13   9  -3   67.19   11.67
  13  -9  -3   59.06   11.54
  13   9  -2   13.68    5.21
  13  -9  -2   13.58    5.26
  13   9  -1  118.33   14.95
  13  -9  -1  125.18   14.51
  13  -9   0  123.21   13.22
  13   9   0  112.99   14.65
  13  -9   0  119.86   13.46
  13   9   1   54.15   10.37
  13  -9   1   53.19    7.84
  13  -9   1   51.91    9.40
  13  -9   2   24.97    6.93
  13  -9   3    3.95    5.20
  13  11  -6   11.63    7.15
  13  11  -5   78.87   13.88
  13 -11  -4   61.67   12.80
  13  11  -4   59.62   11.65
  13 -11  -3    1.17    4.19
  13  11  -3   14.87    6.66
  13  11  -2    9.92    5.00
  13 -11  -2   -1.46    3.98
  13 -11  -1   26.18    5.90
  13 -11  -1   26.72    6.79
  13  11  -1   20.80    7.37
  13 -11   0   65.03   10.24
  13 -11   0   54.01    8.72
  13  11   0   53.86   11.01
  13  11   1    3.40    3.97
  13 -11   1   11.38    4.79
  13 -11   2    7.44    3.39
  13 -11   3    5.40    4.88
  13  13  -5   -6.41    6.22
  13  13  -4   44.35   10.56
  13  13  -3   36.83    9.47
  13  13  -2   42.65    9.74
  13 -13  -1   14.17    4.95
  13  13  -1   10.83    6.50
  13 -13   0   14.48    5.77
  13  13   0   13.68    5.85
  13 -13   1    5.11    4.97
  13 -13   2   10.42    6.50
  13  15  -4   37.99   10.33
  13  15  -3   13.75    7.06
  13  15  -2    3.07    4.35
  13 -15  -1   14.79    5.07
  13  15  -1   10.44    6.61
  13 -15   0   -6.34    3.94
  13 -15   1    5.10    5.39
  14   0  -7    7.25    6.72
  14   0  -6  101.21   16.34
  14   0  -5    0.48    3.71
  14   0  -4  182.52   20.23
  14   0  -3   -0.94    4.13
  14   0  -2   34.82    8.09
  14   0  -1    5.79    4.12
  14   0   0   69.43   10.42
  14   0   1    0.24    2.88
  14   0   2  154.80   15.00
  14   0   3    8.17    5.41
  14   0   4   79.15   10.83
  14   2  -7   11.76    5.08
  14  -2  -7    8.90    6.35
  14  -2  -6    8.97    5.29
  14   2  -6   -2.09    3.84
  14  -2  -5   38.52   10.23
  14   2  -5   41.91   10.14
  14  -2  -4   38.28    9.26
  14   2  -4   48.03   10.00
  14  -2  -3  144.31   17.38
  14   2  -3  169.04   18.58
  14   2  -2   44.93    8.97
  14  -2  -2   35.97    8.26
  14  -2  -1  436.26   29.83
  14   2  -1  457.72   30.18
  14  -2   0   63.36    9.87
  14   2   0   60.98    9.85
  14  -2   1  129.50   13.80
  14   2   1  120.32   13.57
  14  -2   2   39.47    7.45
  14   2   2   41.45    7.96
  14   2   3   67.43   10.42
  14  -2   3   60.12    9.06
  14  -2   4   14.70    5.11
  14   2   4   18.57    6.17
  14  -2   5   22.75    7.73
  14   4  -7   16.05    7.29
  14   4  -6   10.53    6.52
  14  -4  -6    1.32    5.12
  14  -4  -5   58.44   11.86
  14   4  -5   38.57   10.28
  14  -4  -4   21.18    7.21
  14   4  -4   25.46    7.40
  14   4  -3   15.61    6.12
  14  -4  -3   14.92    5.42
  14  -4  -2  112.26   14.64
  14   4  -2  125.52   15.22
  14  -4  -1   27.22    7.18
  14   4  -1   30.90    7.07
  14   4   0   23.53    6.73
  14  -4   0   15.59    5.06
  14   4   1   44.57    8.56
  14  -4   1   46.85    8.14
  14  -4   2   56.47    9.94
  14  -4   2   70.35   10.29
  14   4   2   70.89   10.87
  14  -4   3    5.69    3.67
  14   4   3    6.41    3.73
  14  -4   4   13.28    6.08
  14   4   4    4.03    3.69
  14   6  -7   24.53    9.78
  14   6  -6   28.78    8.92
  14  -6  -6   38.56   10.91
  14   6  -5   14.88    7.10
  14  -6  -5    7.07    5.11
  14   6  -4   13.62    6.06
  14  -6  -4   11.35    5.39
  14  -6  -3  100.17   14.43
  14   6  -3   89.56   13.72
  14  -6  -2   64.92   11.39
  14   6  -2   90.46   13.44
  14   6  -1   84.59   12.81
  14  -6  -1   95.35   12.48
  14  -6   0    1.08    2.38
  14   6   0    3.86    4.22
  14  -6   1   31.34    7.48
  14   6   1   30.46    7.98
  14  -6   1   27.18    6.57
  14  -6   2   15.61    6.86
  14   6   2    4.78    4.19
  14  -6   3    0.73    3.88
  14   6   3    4.57    3.51
  14  -6   4   16.42    7.10
  14   8  -7   16.90    8.14
  14  -8  -6   39.28   11.91
  14   8  -6   21.45    7.97
  14  -8  -5    3.57    4.82
  14   8  -5   11.28    6.15
  14   8  -4   17.40    7.33
  14  -8  -4   31.81    9.65
  14   8  -3   15.15    7.37
  14  -8  -3    2.48    4.18
  14   8  -2   40.76    9.63
  14  -8  -2   52.79   10.40
  14   8  -1   48.42    9.88
  14  -8  -1   52.28    9.86
  14  -8   0   36.54    7.92
  14   8   0   43.16    9.09
  14  -8   0   31.96    7.08
  14  -8   1    0.47    3.21
  14  -8   1    5.85    3.94
  14   8   1    4.10    3.89
  14  -8   2   24.13    7.14
  14   8   2   32.34    8.45
  14  -8   3    2.50    5.21
  14  10  -6   -1.04    5.03
  14 -10  -5   12.79    6.25
  14  10  -5   17.74    6.98
  14  10  -4    7.32    4.71
  14 -10  -4   24.61    8.85
  14 -10  -3   29.36    8.87
  14  10  -3   51.99   11.43
  14  10  -2   31.12    8.18
  14 -10  -2   31.59    7.98
  14  10  -1    5.91    4.90
  14 -10  -1    7.19    4.31
  14 -10   0    8.95    4.35
  14  10   0    6.59    5.22
  14 -10   0    7.33    4.34
  14 -10   1   10.74    4.92
  14  10   1   33.32    8.73
  14 -10   2   22.54    7.64
  14 -10   3    8.92    5.23
  14  12  -5   -4.85    5.41
  14  12  -4   33.78   10.28
  14  12  -3   20.22    6.85
  14  12  -2   33.43    9.68
  14  12  -1    3.73    4.63
  14 -12   0   14.52    5.87
  14  12   0   14.81    6.91
  14 -12   1   19.54    7.33
  14  12   1   22.25    7.59
  14 -12   2   10.25    5.29
  14  14  -3    4.16    5.89
  14  14  -2    9.52    5.23
  14 -14   0   11.87    5.82
  14 -14   1    3.62    4.58
  15  -1  -6   10.13    6.50
  15   1  -6   13.74    6.63
  15  -1  -5   57.35   12.50
  15   1  -5   66.97   12.96
  15  -1  -4   40.25   10.13
  15   1  -4   42.31   10.27
  15  -1  -3    9.45    5.35
  15   1  -3   12.50    5.87
  15   1  -2   19.26    6.28
  15  -1  -2   23.11    7.02
  15  -1  -1    5.06    4.21
  15   1  -1    2.48    2.79
  15  -1   0   29.36    7.53
  15   1   0   37.90    8.58
  15  -1   1    3.78    3.45
  15   1   1   -1.17    3.37
  15   1   2   27.67    6.70
  15  -1   2   47.24    8.64
  15   1   3   47.43    8.95
  15  -1   3   47.89    8.43
  15   1   4    9.76    4.27
  15   3  -6   -1.92    3.69
  15  -3  -6    0.92    4.62
  15  -3  -5   13.19    7.03
  15   3  -5    1.69    3.78
  15  -3  -4   34.94    9.69
  15   3  -4   51.55   11.30
  15  -3  -3  141.00   17.62
  15   3  -3  157.24   18.66
  15   3  -2   38.92    8.92
  15  -3  -2   30.80    8.08
  15   3  -1   76.10   11.92
  15  -3  -1   51.29   10.16
  15  -3   0   25.47    6.02
  15   3   0   34.36    8.07
  15  -3   1   67.04   10.79
  15   3   1   68.57   10.86
  15  -3   2   17.89    5.73
  15   3   2   19.17    6.30
  15   3   3   10.91    5.05
  15   3   4    1.65    2.63
  15   5  -6    9.27    5.91
  15  -5  -6   -2.81    4.33
  15   5  -5   11.51    5.29
  15  -5  -5   13.82    7.17
  15  -5  -4   51.21   11.56
  15   5  -4   30.65    8.96
  15   5  -3   14.14    5.85
  15  -5  -3   19.39    7.10
  15  -5  -2   77.92   12.65
  15   5  -2   72.79   12.29
  15  -5  -1   31.01    8.12
  15   5  -1   39.58    8.91
  15   5   0   96.94   13.79
  15  -5   0   86.04   12.49
  15  -5   1   36.21    7.90
  15   5   1   43.86    9.35
  15  -5   2   23.21    6.70
  15   5   2   24.96    7.18
  15   5   3    6.13    4.22
  15  -5   3   10.85    5.03
  15   5   4    8.02    4.63
  15   7  -6    0.32    3.51
  15  -7  -5   28.49   10.24
  15   7  -5   27.42    8.69
  15   7  -4    0.36    3.32
  15  -7  -4    2.98    5.23
  15   7  -3   88.25   14.05
  15  -7  -3   83.55   14.06
  15  -7  -2   38.74    9.43
  15   7  -2   51.75   11.53
  15   7  -1   26.48    8.57
  15  -7  -1   22.79    6.76
  15  -7   0   42.17    8.53
  15   7   0   46.25   10.32
  15  -7   1    3.18    2.85
  15   7   1    6.29    4.69
  15  -7   1    5.26    3.42
  15  -7   2   -1.59    4.32
  15   7   2   10.70    5.56
  15  -7   3   49.87   10.81
  15   7   3   53.83   10.81
  15   7   4    0.90    3.45
  15  -9  -5   11.63    6.72
  15   9  -5    7.02    5.88
  15   9  -4    1.55    4.24
  15  -9  -4    7.21    6.86
  15   9  -3   67.95   12.95
  15  -9  -3   73.61   14.04
  15  -9  -2   47.89    9.89
  15   9  -2   75.07   13.19
  15   9  -1   43.74    9.94
  15  -9  -1   22.43    7.56
  15  -9   0    9.72    4.48
  15   9   0   11.21    5.74
  15  -9   1   24.74    7.44
  15   9   1   17.56    6.36
  15  -9   2    2.44    3.52
  15   9   2    5.72    4.77
  15  11  -5    4.07    6.79
  15  11  -4    5.11    5.00
  15 -11  -4   -1.46    3.82
  15 -11  -3    5.20    5.78
  15  11  -3   24.94    8.45
  15  11  -2   14.84    6.75
  15 -11  -2   12.67    6.09
  15  11  -1    6.90    5.22
  15 -11  -1   10.89    5.19
  15 -11   0    3.26    3.54
  15  11   0   12.70    6.23
  15  11   1    0.35    6.10
  15 -11   1   12.81    5.51
  15 -13   0    7.25    3.72
  15 -13   1  -11.42    5.70
  15 -15   0    3.64    3.86
  16   0  -6   27.35    9.87
  16   0  -5  -14.37    6.79
  16   0  -4    7.77    6.22
  16   0  -3   -1.99    4.03
  16   0  -2  156.54   18.92
  16   0  -1   -3.27    4.57
  16   0   0  304.04   25.01
  16   0   1    4.11    4.77
  16   0   2  148.25   16.28
  16   0   3    4.60    3.48
  16  -2  -6   10.04    6.34
  16   2  -6    8.67    6.90
  16  -2  -5   31.25   10.41
  16   2  -5   39.65   10.92
  16  -2  -4   53.30   11.81
  16   2  -4   53.67   12.40
  16  -2  -3  127.62   17.29
  16   2  -3  117.60   16.84
  16   2  -2   25.47    8.01
  16  -2  -2   14.57    6.78
  16   2  -1   39.00    9.30
  16  -2  -1   30.40    7.93
  16  -2   0   17.36    5.94
  16   2   0   44.12    9.06
  16  -2   1    3.07    2.77
  16   2   1    4.94    3.93
  16   2   2   17.59    5.48
  16  -2   2   21.32    5.85
  16   2   3   15.81    6.07
  16   4  -6   23.50    8.08
  16  -4  -5   15.41    7.25
  16   4  -5   11.26    5.58
  16  -4  -4  102.63   16.17
  16   4  -4   99.34   16.14
  16   4  -3  -12.87    6.15
  16  -4  -3    4.06    4.74
  16   4  -2   20.82    6.63
  16  -4  -2   24.16    7.47
  16  -4  -1    5.06    4.16
  16   4  -1   13.23    6.24
  16  -4   0   20.91    6.97
  16   4   0   24.88    7.31
  16   4   1   10.22    5.95
  16  -4   1   14.25    6.21
  16   4   2   66.89   11.47
  16   4   3    2.52    4.02
  16   4   4   84.79   13.47
  16   6  -5    2.35    5.50
  16  -6  -5    1.77    4.23
  16  -6  -4   20.21    7.69
  16   6  -4   17.39    7.10
  16  -6  -3    7.28    5.09
  16   6  -3   -4.62    4.41
  16  -6  -2   21.16    7.18
  16   6  -2   23.80    8.78
  16  -6  -1    0.76    3.48
  16   6  -1   -1.40    4.22
  16   6   0   26.84    8.00
  16  -6   0   19.08    6.09
  16  -6   1   13.75    5.81
  16   6   1   16.29    6.67
  16   6   2   38.68    9.56
  16   6   3    5.71    4.68
  16  -8  -5    1.01    4.20
  16   8  -5   -1.49    5.27
  16   8  -4   18.05    7.33
  16  -8  -4   17.87    7.27
  16   8  -3   45.03   12.12
  16  -8  -3   24.17    7.91
  16   8  -2   41.39   10.60
  16  -8  -2   27.64    8.21
  16  -8  -1    3.23    4.67
  16   8  -1    2.48    3.54
  16  -8   0   41.68    9.34
  16   8   0   76.49   13.08
  16   8   1    0.29    3.42
  16  -8   2   22.48    8.08
  16   8   2   40.15   10.03
  16  10  -4    3.18    5.52
  16 -10  -4   -6.71    5.54
  16  10  -3   20.58    8.54
  16 -10  -3   20.91    8.23
  16 -10  -2   -1.00    3.74
  16  10  -2   11.53    6.49
  16  10  -1   35.35    9.65
  16 -10  -1   22.51    7.00
  16  10   0   -1.63    5.02
  16 -10   1    3.74    3.27
  16 -12  -4    7.89    5.61
  16 -12  -3   11.55    7.95
  16 -12  -2    4.07    4.40
  17  -1  -5   18.10    7.94
  17   1  -5   12.30    6.62
  17  -1  -4   22.39    8.72
  17   1  -4   24.00    9.29
  17  -1  -3   17.35    6.73
  17   1  -3    9.28    5.91
  17  -1  -2   15.85    5.78
  17   1  -2   18.21    7.06
  17   1  -1    5.26    5.44
  17  -1  -1   16.31    7.44
  17  -1   0   30.02    7.82
  17   1   0   40.32    9.28
  17  -1   1   93.06   13.86
  17   1   1  103.12   14.34
  17  -1   2   16.67    6.37
  17   1   2   18.54    6.67
  17   1   3   84.61   12.82
  17  -3  -5   65.96   14.37
  17   3  -5   88.86   16.29
  17  -3  -4   12.76    7.14
  17   3  -4    1.35    4.76
  17  -3  -3   39.98   10.68
  17   3  -3   42.45   10.98
  17   3  -2   23.15    8.44
  17  -3  -2   12.96    6.92
  17   3  -1  144.02   18.06
  17  -3  -1   99.34   15.08
  17   3   0   17.18    6.85
  17  -3   0    7.74    4.64
  17   3   1   51.01   10.50
  17  -3   1   36.70    8.66
  17   3   2   18.90    7.46
  17   3   3   -1.03    3.10
  17   5  -5   17.23    8.79
  17  -5  -5   24.60    8.49
  17  -5  -4   77.80   15.11
  17   5  -4   59.48   13.24
  17   5  -3   42.13   10.82
  17  -5  -3   42.06   10.64
  17   5  -2   70.14   13.47
  17  -5  -2   46.73   10.95
  17  -5  -1   57.08   11.90
  17   5  -1   78.76   14.41
  17  -5   0   16.17    7.35
  17   5   0   15.15    7.10
  17   5   1   42.81   10.03
  17  -5   1   26.19    7.34
  17   5   2   -0.12    4.74
  17   5   3    6.55    4.68
  17   7  -4   62.94   14.04
  17  -7  -4   44.24   11.80
  17  -7  -3    7.22    4.22
  17   7  -3    5.20    5.16
  17  -7  -2   44.47   10.48
  17   7  -2   73.77   14.20
  17  -7  -1   13.56    5.89
  17   7  -1    7.87    7.22
  17   7   0    5.20    4.18
  17  -7   0    6.55    5.24
  17   7   1   27.15    8.92
  17   7   2   -4.79    4.61
  17  -9  -4   10.24    6.75
  17   9  -3   21.91    9.10
  17  -9  -3   17.02    7.42
  17   9  -2   20.57    8.17
  17  -9  -2    2.74    4.14
  17   9  -1    9.00    6.28
  17  -9  -1    5.15    4.41
  17   9   0   11.60    7.31
  17 -11  -3   -2.76    4.47
  17 -11  -2    7.22    5.59
  18   0  -4  132.15   20.60
  18   0  -3    4.39    3.95
  18   0  -2   97.20   16.61
  18   0  -1    6.43    3.57
  18   0   0  119.70   16.26
  18   0   1    5.50    4.00
  18   0   2    4.73    4.08
  18  -2  -4   12.44    5.92
  18   2  -4   -4.52    6.03
  18  -2  -3   48.60   12.95
  18   2  -3   42.44   12.13
  18   2  -2   30.13    8.91
  18  -2  -2   16.60    7.52
  18   2  -1   25.24    7.92
  18  -2  -1   24.82    8.46
  18   2   0   26.93    8.34
  18  -2   0   10.10    5.14
  18  -2   1   41.19    9.65
  18   2   1   82.89   13.59
  18   2   2   19.77    7.01
  18   2   3   14.01    5.96
  18  -4  -4   17.91    7.57
  18   4  -4   -7.02    5.57
  18   4  -3    6.02    5.68
  18  -4  -3    8.53    6.42
  18   4  -2   98.28   16.15
  18  -4  -2   98.68   16.36
  18   4  -1   36.13    9.77
  18  -4  -1    8.02    4.33
  18  -4   0  166.55   19.96
  18   4   0  192.27   21.76
  18  -4   1    5.10    5.29
  18   4   1    3.41    4.93
  18   4   2   79.21   13.71
  18   4   3    2.87    3.97
  18  -6  -4   42.03   11.92
  18  -6  -3    1.65    4.20
  18   6  -3   -8.40    5.64
  18  -6  -2   16.67    7.22
  18   6  -2   33.90   10.71
  18  -6  -1   13.88    5.97
  18   6  -1   48.05   11.01
  18  -6   0   16.96    7.71
  18   6   0   36.38   10.92
  18   6   1   71.88   13.75
  18  -8  -4   17.05    7.80
  18  -8  -3    5.14    5.28
  18  -8  -2   34.03    9.91
  18  -8  -1    8.46    5.21
  18 -10  -3    4.08    4.73
  18 -10  -2   15.49    6.94
  19  -1  -3   52.00   14.04
  19   1  -3   33.59   10.85
  19  -1  -2    2.93    3.80
  19   1  -2    9.49    6.21
  19   1  -1   97.23   16.18
  19  -1  -1  116.13   17.83
  19   1   0    0.76    3.61
  19  -1   0    8.75    5.62
  19  -1   1   26.08    8.04
  19   1   1   39.58   10.29
  19   1   2   40.27    9.24
  19  -3  -3   82.96   15.53
  19   3  -3   79.33   16.23
  19   3  -2   16.94    8.72
  19  -3  -2   19.37    8.29
  19   3  -1   10.23    6.17
  19  -3  -1   20.11    8.17
  19   3   0   24.87    8.41
  19  -3   0    9.06    5.35
  19   3   1   23.12    8.95
  19   3   2   29.27    8.56
  19  -5  -3   26.63    9.74
  19  -5  -2   15.01    6.96
  19   5  -1   39.98   10.31
  19  -5  -1    6.83    4.86
  19  -5   0    8.30    4.84
  19  -7  -3   24.60   10.24
  19  -7  -2   38.01   10.91
  19  -7  -1   39.41   10.36
  19  -9  -3    7.88    6.29
  19  -9  -2   12.58    6.32
  20   0  -2   10.49    6.26
  20   0  -1   -5.68    5.18
  20   0   0   36.92    9.88
  20   0   1   -0.31    3.86
  20  -2  -2    2.95    5.05
  20   2  -1   14.35    7.50
  20  -2  -1    9.21    5.64
  20   2   0    1.40    4.64
  20  -2   0   14.41    7.70
  20  -4  -2   84.85   15.54
  20  -4  -1    8.12    6.18
  20  -4   0   49.26   11.13
  20  -6  -2   51.05   11.92
  20  -6  -1   -2.79    4.40
   0   0   0    0.00    0.00


TITL PSU-1297(LEA-119-2-os1) in Cc
REM Cc (#9 in standard setting)
CELL 0.71073  15.639441  15.683914   6.931642  90.0000 101.2742  90.0000
ZERR   19.00   0.004820   0.006685   0.002084   0.0000   0.0288   0.0000
LATT -7
SYMM  x,-y, z+1/2
SFAC C H N O S Cl
UNIT 19.00 19.00 19.00 19.00 19.00 19.00
TREF
HKLF 4
END
_computing_structure_solution     'SHELXT 2018/2 (Sheldrick, 2018)'
_computing_structure_solution     'SHELXT 2018/2 (Sheldrick, 2018)'
;
_shelx_hkl_checksum                30646
_olex2_submission_special_instructions  'No special instructions were received'
