# Supplementary material for: Nucleophile-induced ring contraction in pyrrolo[2,1-c][1,4]benzothiazines: access to pyrrolo[2,1-b][1,3]benzothiazoles
Source: Beilstein J Org Chem. 2023 May 11;19:646–57. doi: 10.3762/bjoc.19.46 (PMC10186265; doi:10.3762/bjoc.19.46)
Supplement: File 2 — Crystallographic information files (CIF) of compounds 3bb (CCDC 2241415), 4 (CCDC 2241420), 6b (CCDC 2241419), 6e (CCDC 2241423), 7a (CCDC 2241418), 10a (CCDC 2241424), 12bd (CCDC 2241422), 14ab (CCDC 2241416), 17a (CCDC 2241417, 2241421). [file Beilstein_J_Org_Chem-19-646-s002.zip › 7a.cif]

data_psu-1133(lea-6)
_audit_creation_date               2020-09-16
_audit_creation_method
;
Olex2 1.3
(compiled 2020.07.31 svn.rc2a77460 for OlexSys, GUI svn.r6145)
;
_shelx_SHELXL_version_number       '2018/3'
_audit_contact_author_address      ?
_audit_contact_author_email        ?
_audit_contact_author_name         ''
_audit_contact_author_phone        ?
_publ_contact_author_id_orcid      ?
_publ_section_references
;
Dolomanov, O.V., Bourhis, L.J., Gildea, R.J, Howard, J.A.K. & Puschmann, H.
 (2009), J. Appl. Cryst. 42, 339-341.

Sheldrick, G.M. (2015). Acta Cryst. A71, 3-8.

Sheldrick, G.M. (2015). Acta Cryst. C71, 3-8.
;
_chemical_name_common              ?
_chemical_name_systematic          ?
_chemical_formula_moiety           'C25 H18 N2 O4 S'
_chemical_formula_sum              'C25 H18 N2 O4 S'
_chemical_formula_weight           442.47
_chemical_melting_point            ?
_chemical_oxdiff_formula           'C H N O S'
loop_
  _atom_type_symbol
  _atom_type_description
  _atom_type_scat_dispersion_real
  _atom_type_scat_dispersion_imag
  _atom_type_scat_source
 'C' 'C' 0.0033 0.0016 'International Tables Vol C Tables 4.2.6.8 and 6.1.1.4'
 'H' 'H' 0.0000 0.0000 'International Tables Vol C Tables 4.2.6.8 and 6.1.1.4'
 'N' 'N' 0.0061 0.0033 'International Tables Vol C Tables 4.2.6.8 and 6.1.1.4'
 'O' 'O' 0.0106 0.0060 'International Tables Vol C Tables 4.2.6.8 and 6.1.1.4'
 'S' 'S' 0.1246 0.1234 'International Tables Vol C Tables 4.2.6.8 and 6.1.1.4'

_shelx_space_group_comment
;
The symmetry employed for this shelxl refinement is uniquely defined
by the following loop, which should always be used as a source of
symmetry information in preference to the above space-group names.
They are only intended as comments.
;
_space_group_crystal_system        'monoclinic'
_space_group_IT_number             14
_space_group_name_H-M_alt          'P 1 21/n 1'
_space_group_name_Hall             '-P 2yn'
loop_
  _space_group_symop_operation_xyz
 'x, y, z'
 '-x+1/2, y+1/2, -z+1/2'
 '-x, -y, -z'
 'x-1/2, -y-1/2, z-1/2'

_cell_length_a                     25.308(6)
_cell_length_b                     20.678(4)
_cell_length_c                     8.2996(14)
_cell_angle_alpha                  90
_cell_angle_beta                   90.66(2)
_cell_angle_gamma                  90
_cell_volume                       4343.1(16)
_cell_formula_units_Z              8
_cell_measurement_reflns_used      3142
_cell_measurement_temperature      295.15
_cell_measurement_theta_max        24.8990
_cell_measurement_theta_min        2.9530
_shelx_estimated_absorpt_T_max     0.991
_shelx_estimated_absorpt_T_min     0.922
_exptl_absorpt_coefficient_mu      0.184
_exptl_absorpt_correction_T_max    1.00000
_exptl_absorpt_correction_T_min    0.53798
_exptl_absorpt_correction_type     multi-scan
_exptl_absorpt_process_details
;
CrysAlisPro, Agilent Technologies,
Version 1.171.37.33 (release 27-03-2014 CrysAlis171 .NET)
(compiled Mar 27 2014,17:12:48)
Empirical absorption correction using spherical harmonics,
 implemented in SCALE3 ABSPACK scaling algorithm.
;
_exptl_absorpt_special_details     ?
_exptl_crystal_colour              'clear yellow'
_exptl_crystal_colour_lustre       clear
_exptl_crystal_colour_modifier     .
_exptl_crystal_colour_primary      yellow
_exptl_crystal_density_diffrn      1.353
_exptl_crystal_density_meas        ?
_exptl_crystal_density_method      ?
_exptl_crystal_description         plate
_exptl_crystal_F_000               1840
_exptl_crystal_size_max            0.45
_exptl_crystal_size_mid            0.2
_exptl_crystal_size_min            0.05
_exptl_transmission_factor_max     ?
_exptl_transmission_factor_min     ?
_diffrn_reflns_av_R_equivalents    0.0737
_diffrn_reflns_av_unetI/netI       0.1009
_diffrn_reflns_Laue_measured_fraction_full  0.999
_diffrn_reflns_Laue_measured_fraction_max  0.851
_diffrn_reflns_limit_h_max         23
_diffrn_reflns_limit_h_min         -32
_diffrn_reflns_limit_k_max         28
_diffrn_reflns_limit_k_min         -26
_diffrn_reflns_limit_l_max         11
_diffrn_reflns_limit_l_min         -11
_diffrn_reflns_number              24909
_diffrn_reflns_point_group_measured_fraction_full  0.999
_diffrn_reflns_point_group_measured_fraction_max  0.851
_diffrn_reflns_theta_full          26.000
_diffrn_reflns_theta_max           29.536
_diffrn_reflns_theta_min           2.756
_diffrn_ambient_temperature        295.15
_diffrn_detector                   'CCD plate'
_diffrn_detector_area_resol_mean   10.4752
_diffrn_detector_type              Ruby
_diffrn_measured_fraction_theta_full  0.999
_diffrn_measured_fraction_theta_max  0.851
_diffrn_measurement_details
;
#__ type_ start__ end____ width___ exp.time_
  1 omega  -42.00   21.00   1.0000  120.0000
omega____ theta____ kappa____ phi______ frames
    -       13.8509   19.0000   90.0000 63

#__ type_ start__ end____ width___ exp.time_
  2 omega   37.00   66.00   1.0000  120.0000
omega____ theta____ kappa____ phi______ frames
    -       13.8509   19.0000   90.0000 29

#__ type_ start__ end____ width___ exp.time_
  3 omega  -20.00   10.00   1.0000  120.0000
omega____ theta____ kappa____ phi______ frames
    -      -14.3197  -99.0000   30.0000 30

#__ type_ start__ end____ width___ exp.time_
  4 omega   70.00   97.00   1.0000  120.0000
omega____ theta____ kappa____ phi______ frames
    -       13.8509 -178.0000    0.0000 27

#__ type_ start__ end____ width___ exp.time_
  5 omega  -63.00   29.00   1.0000  120.0000
omega____ theta____ kappa____ phi______ frames
    -       13.8509  -38.0000 -120.0000 92
;
_diffrn_measurement_device         'four-circle diffractometer'
_diffrn_measurement_device_type    'New Xcalibur, Ruby'
_diffrn_measurement_method         '\w scans'
_diffrn_orient_matrix_UB_11        0.0185977000
_diffrn_orient_matrix_UB_12        -0.0256544000
_diffrn_orient_matrix_UB_13        0.0055120000
_diffrn_orient_matrix_UB_21        0.0202068000
_diffrn_orient_matrix_UB_22        0.0208769000
_diffrn_orient_matrix_UB_23        -0.0267905000
_diffrn_orient_matrix_UB_31        0.0057596000
_diffrn_orient_matrix_UB_32        0.0089252000
_diffrn_orient_matrix_UB_33        0.0809504000
_diffrn_radiation_monochromator    graphite
_diffrn_radiation_probe            x-ray
_diffrn_radiation_type             'Mo K\a'
_diffrn_radiation_wavelength       0.71073
_diffrn_source                     'Enhance (Mo) X-ray Source'
_reflns_Friedel_coverage           0.000
_reflns_Friedel_fraction_full      .
_reflns_Friedel_fraction_max       .
_reflns_number_gt                  4697
_reflns_number_total               10334
_reflns_odcompleteness_completeness  99.83
_reflns_odcompleteness_iscentric   1
_reflns_odcompleteness_theta       26.32
_reflns_special_details
;
 Reflections were merged by SHELXL according to the crystal
 class for the calculation of statistics and refinement.
 
 _reflns_Friedel_fraction is defined as the number of unique
 Friedel pairs measured divided by the number that would be
 possible theoretically, ignoring centric projections and
 systematic absences.
;
_reflns_threshold_expression       'I > 2\s(I)'
_computing_cell_refinement
;
CrysAlisPro, Agilent Technologies,
Version 1.171.37.33 (release 27-03-2014 CrysAlis171 .NET)
(compiled Mar 27 2014,17:12:48)
;
_computing_data_collection
;
CrysAlisPro, Agilent Technologies,
Version 1.171.37.33 (release 27-03-2014 CrysAlis171 .NET)
(compiled Mar 27 2014,17:12:48)
;
_computing_data_reduction
;
CrysAlisPro, Agilent Technologies,
Version 1.171.37.33 (release 27-03-2014 CrysAlis171 .NET)
(compiled Mar 27 2014,17:12:48)
;
_computing_molecular_graphics      'Olex2 1.3 (Dolomanov et al., 2009)'
_computing_publication_material    'Olex2 1.3 (Dolomanov et al., 2009)'
_computing_structure_refinement    'SHELXL 2018/3 (Sheldrick, 2015)'
_computing_structure_solution      'SHELXT 2018/2 (Sheldrick, 2018)'
_refine_diff_density_max           0.595
_refine_diff_density_min           -0.359
_refine_diff_density_rms           0.074
_refine_ls_extinction_coef         .
_refine_ls_extinction_method       none
_refine_ls_goodness_of_fit_ref     1.044
_refine_ls_hydrogen_treatment      mixed
_refine_ls_matrix_type             full
_refine_ls_number_parameters       593
_refine_ls_number_reflns           10334
_refine_ls_number_restraints       0
_refine_ls_R_factor_all            0.1866
_refine_ls_R_factor_gt             0.0936
_refine_ls_restrained_S_all        1.044
_refine_ls_shift/su_max            0.000
_refine_ls_shift/su_mean           0.000
_refine_ls_structure_factor_coef   Fsqd
_refine_ls_weighting_details      
 'w=1/[\s^2^(Fo^2^)+(0.1039P)^2^+1.1165P] where P=(Fo^2^+2Fc^2^)/3'
_refine_ls_weighting_scheme        calc
_refine_ls_wR_factor_gt            0.2133
_refine_ls_wR_factor_ref           0.2756
_refine_special_details            ?
_olex2_refinement_description
;
1. Fixed Uiso
 At 1.2 times of:
  All C(H) groups, All C(H,H) groups
2.a Secondary CH2 refined with riding coordinates:
 C12(H12A,H12B), C12A(H12C,H12D)
2.b Aromatic/amide H refined with riding coordinates:
 C7(H7), C8(H8), C9(H9), C10(H10), C14(H14), C15(H15), C16(H16), C17(H17),
 C18(H18), C21(H21), C22(H22), C23(H23), C24(H24), C25(H25), C7A(H7A), C8A(H8A),
  C9A(H9A), C10A(H10A), C14A(H14A), C15A(H15A), C16A(H16A), C17A(H17A),
 C18A(H18A), C21A(H21A), C22A(H22A), C23A(H23A), C24A(H24A), C25A(H25A)
;
_atom_sites_solution_hydrogens     mixed
_atom_sites_solution_primary       dual
_atom_sites_solution_secondary     ?
loop_
  _atom_site_label
  _atom_site_type_symbol
  _atom_site_fract_x
  _atom_site_fract_y
  _atom_site_fract_z
  _atom_site_U_iso_or_equiv
  _atom_site_adp_type
  _atom_site_occupancy
  _atom_site_site_symmetry_order
  _atom_site_calc_flag
  _atom_site_refinement_flags_posn
  _atom_site_refinement_flags_adp
  _atom_site_refinement_flags_occupancy
  _atom_site_disorder_assembly
  _atom_site_disorder_group
 S1 S 0.81517(4) 0.42824(5) 0.41988(12) 0.0499(3) Uani 1 1 d . . . . .
 O1 O 0.68633(12) 0.59918(14) 0.5132(3) 0.0506(8) Uani 1 1 d . . . . .
 H1 H 0.699(2) 0.635(3) 0.517(6) 0.09(2) Uiso 1 1 d . . . . .
 O2 O 0.76921(12) 0.63769(12) 0.2947(3) 0.0551(8) Uani 1 1 d . . . . .
 O3 O 0.70787(12) 0.44987(12) 0.0756(3) 0.0505(7) Uani 1 1 d . . . . .
 O4 O 0.71309(12) 0.39698(12) 0.5796(3) 0.0570(8) Uani 1 1 d . . . . .
 N1 N 0.77870(12) 0.52743(13) 0.2537(3) 0.0383(7) Uani 1 1 d . . . . .
 N2 N 0.72780(14) 0.36289(14) 0.2249(4) 0.0414(8) Uani 1 1 d . . . . .
 H2 H 0.7437(17) 0.346(2) 0.298(5) 0.063(16) Uiso 1 1 d . . . . .
 C1 C 0.71584(15) 0.49281(16) 0.4361(4) 0.0362(8) Uani 1 1 d . . . . .
 C2 C 0.71531(15) 0.55823(17) 0.4299(4) 0.0397(9) Uani 1 1 d . . . . .
 C3 C 0.75681(15) 0.58203(17) 0.3187(4) 0.0405(9) Uani 1 1 d . . . . .
 C4 C 0.75754(15) 0.46866(16) 0.3237(4) 0.0377(9) Uani 1 1 d . . . . .
 C5 C 0.85692(17) 0.46823(19) 0.2853(5) 0.0494(10) Uani 1 1 d . . . . .
 C6 C 0.83295(17) 0.52155(19) 0.2116(4) 0.0459(10) Uani 1 1 d . . . . .
 C7 C 0.86093(18) 0.5639(2) 0.1161(5) 0.0553(11) Uani 1 1 d . . . . .
 H7 H 0.844662 0.599506 0.068413 0.066 Uiso 1 1 calc R U . . .
 C8 C 0.9141(2) 0.5513(3) 0.0941(6) 0.0772(15) Uani 1 1 d . . . . .
 H8 H 0.934017 0.579362 0.031798 0.093 Uiso 1 1 calc R U . . .
 C9 C 0.9382(2) 0.4976(3) 0.1634(6) 0.0778(15) Uani 1 1 d . . . . .
 H9 H 0.973854 0.489808 0.145585 0.093 Uiso 1 1 calc R U . . .
 C10 C 0.90975(19) 0.4556(3) 0.2586(6) 0.0693(13) Uani 1 1 d . . . . .
 H10 H 0.925879 0.419395 0.304059 0.083 Uiso 1 1 calc R U . . .
 C11 C 0.72953(15) 0.42560(16) 0.1939(4) 0.0370(9) Uani 1 1 d . . . . .
 C12 C 0.69564(16) 0.31715(17) 0.1319(5) 0.0455(10) Uani 1 1 d . . . . .
 H12A H 0.713926 0.275951 0.128618 0.055 Uiso 1 1 calc R U . . .
 H12B H 0.692389 0.332839 0.022107 0.055 Uiso 1 1 calc R U . . .
 C13 C 0.64140(16) 0.30648(18) 0.1971(4) 0.0441(10) Uani 1 1 d . . . . .
 C14 C 0.61940(19) 0.2454(2) 0.1960(6) 0.0636(13) Uani 1 1 d . . . . .
 H14 H 0.638474 0.210926 0.154311 0.076 Uiso 1 1 calc R U . . .
 C15 C 0.5697(2) 0.2348(3) 0.2557(7) 0.0863(17) Uani 1 1 d . . . . .
 H15 H 0.555364 0.193351 0.253094 0.104 Uiso 1 1 calc R U . . .
 C16 C 0.5410(2) 0.2850(4) 0.3192(7) 0.099(2) Uani 1 1 d . . . . .
 H16 H 0.507322 0.277899 0.359247 0.118 Uiso 1 1 calc R U . . .
 C17 C 0.5628(2) 0.3455(3) 0.3226(7) 0.0950(19) Uani 1 1 d . . . . .
 H17 H 0.543894 0.379838 0.365341 0.114 Uiso 1 1 calc R U . . .
 C18 C 0.6122(2) 0.3556(2) 0.2637(6) 0.0742(14) Uani 1 1 d . . . . .
 H18 H 0.626525 0.396965 0.268580 0.089 Uiso 1 1 calc R U . . .
 C19 C 0.69063(16) 0.44866(18) 0.5497(4) 0.0434(9) Uani 1 1 d . . . . .
 C20 C 0.63956(18) 0.4646(2) 0.6231(5) 0.0514(11) Uani 1 1 d . . . . .
 C21 C 0.6268(2) 0.4350(3) 0.7680(6) 0.0840(17) Uani 1 1 d . . . . .
 H21 H 0.650420 0.406514 0.817380 0.101 Uiso 1 1 calc R U . . .
 C22 C 0.5790(3) 0.4481(5) 0.8374(8) 0.130(3) Uani 1 1 d . . . . .
 H22 H 0.570486 0.428475 0.934433 0.155 Uiso 1 1 calc R U . . .
 C23 C 0.5439(3) 0.4894(5) 0.7665(10) 0.133(3) Uani 1 1 d . . . . .
 H23 H 0.511967 0.498167 0.816317 0.160 Uiso 1 1 calc R U . . .
 C24 C 0.5553(2) 0.5182(3) 0.6226(9) 0.103(2) Uani 1 1 d . . . . .
 H24 H 0.530910 0.545623 0.573190 0.124 Uiso 1 1 calc R U . . .
 C25 C 0.60305(19) 0.5061(2) 0.5520(6) 0.0676(13) Uani 1 1 d . . . . .
 H25 H 0.611078 0.526097 0.454920 0.081 Uiso 1 1 calc R U . . .
 S1A S 0.81824(4) 0.73403(5) 0.92242(12) 0.0490(3) Uani 1 1 d . . . . .
 O1A O 0.68420(12) 0.56934(14) 1.0140(4) 0.0497(8) Uani 1 1 d . . . . .
 H1A H 0.6950(17) 0.537(2) 1.026(5) 0.055(15) Uiso 1 1 d . . . . .
 O2A O 0.76641(11) 0.52649(12) 0.7956(3) 0.0509(7) Uani 1 1 d . . . . .
 O3A O 0.71222(12) 0.71676(12) 0.5747(3) 0.0520(7) Uani 1 1 d . . . . .
 O4A O 0.71725(12) 0.76762(12) 1.0848(3) 0.0567(8) Uani 1 1 d . . . . .
 N1A N 0.77963(12) 0.63633(13) 0.7551(3) 0.0393(7) Uani 1 1 d . . . . .
 N2A N 0.73204(13) 0.80290(14) 0.7272(4) 0.0396(8) Uani 1 1 d . . . . .
 H2A H 0.7448(16) 0.813(2) 0.816(5) 0.055(14) Uiso 1 1 d . . . . .
 C1A C 0.71712(15) 0.67304(16) 0.9380(4) 0.0367(8) Uani 1 1 d . . . . .
 C2A C 0.71501(15) 0.60786(17) 0.9310(4) 0.0379(9) Uani 1 1 d . . . . .
 C3A C 0.75559(15) 0.58257(17) 0.8204(4) 0.0371(8) Uani 1 1 d . . . . .
 C4A C 0.75949(14) 0.69628(15) 0.8251(4) 0.0357(8) Uani 1 1 d . . . . .
 C5A C 0.85912(17) 0.69195(19) 0.7881(5) 0.0503(10) Uani 1 1 d . . . . .
 C6A C 0.83338(16) 0.64008(18) 0.7128(4) 0.0433(9) Uani 1 1 d . . . . .
 C7A C 0.86024(18) 0.5972(2) 0.6160(5) 0.0539(11) Uani 1 1 d . . . . .
 H7A H 0.842903 0.562476 0.567480 0.065 Uiso 1 1 calc R U . . .
 C8A C 0.9139(2) 0.6073(3) 0.5931(6) 0.0710(14) Uani 1 1 d . . . . .
 H8A H 0.933059 0.578691 0.530002 0.085 Uiso 1 1 calc R U . . .
 C9A C 0.9390(2) 0.6594(3) 0.6630(7) 0.0824(16) Uani 1 1 d . . . . .
 H9A H 0.974700 0.666065 0.643737 0.099 Uiso 1 1 calc R U . . .
 C10A C 0.91243(19) 0.7019(2) 0.7608(6) 0.0678(13) Uani 1 1 d . . . . .
 H10A H 0.929994 0.736700 0.807913 0.081 Uiso 1 1 calc R U . . .
 C11A C 0.73341(14) 0.73997(16) 0.6949(4) 0.0358(8) Uani 1 1 d . . . . .
 C12A C 0.70103(16) 0.84924(17) 0.6321(4) 0.0445(10) Uani 1 1 d . . . . .
 H12C H 0.697735 0.833280 0.522542 0.053 Uiso 1 1 calc R U . . .
 H12D H 0.719987 0.889972 0.628519 0.053 Uiso 1 1 calc R U . . .
 C13A C 0.64677(15) 0.86120(17) 0.6969(4) 0.0395(9) Uani 1 1 d . . . . .
 C14A C 0.62586(17) 0.92318(19) 0.6912(5) 0.0551(11) Uani 1 1 d . . . . .
 H14A H 0.645557 0.956551 0.646772 0.066 Uiso 1 1 calc R U . . .
 C15A C 0.57647(19) 0.9360(2) 0.7503(6) 0.0714(14) Uani 1 1 d . . . . .
 H15A H 0.562747 0.977656 0.744461 0.086 Uiso 1 1 calc R U . . .
 C16A C 0.5477(2) 0.8877(3) 0.8174(6) 0.0781(15) Uani 1 1 d . . . . .
 H16A H 0.514367 0.896374 0.858154 0.094 Uiso 1 1 calc R U . . .
 C17A C 0.5678(2) 0.8259(2) 0.8250(6) 0.0742(14) Uani 1 1 d . . . . .
 H17A H 0.548006 0.792872 0.870588 0.089 Uiso 1 1 calc R U . . .
 C18A C 0.61710(19) 0.8132(2) 0.7653(5) 0.0630(12) Uani 1 1 d . . . . .
 H18A H 0.630572 0.771444 0.771264 0.076 Uiso 1 1 calc R U . . .
 C19A C 0.69251(16) 0.71831(17) 1.0509(4) 0.0416(9) Uani 1 1 d . . . . .
 C20A C 0.64011(17) 0.70544(18) 1.1179(5) 0.0478(10) Uani 1 1 d . . . . .
 C21A C 0.60227(19) 0.6679(2) 1.0360(6) 0.0622(12) Uani 1 1 d . . . . .
 H21A H 0.610774 0.648607 0.938499 0.075 Uiso 1 1 calc R U . . .
 C22A C 0.5526(2) 0.6594(3) 1.0988(9) 0.0965(19) Uani 1 1 d . . . . .
 H22A H 0.527087 0.635729 1.042847 0.116 Uiso 1 1 calc R U . . .
 C23A C 0.5415(3) 0.6866(4) 1.2461(10) 0.123(3) Uani 1 1 d . . . . .
 H23A H 0.508419 0.680177 1.291277 0.148 Uiso 1 1 calc R U . . .
 C24A C 0.5780(3) 0.7227(4) 1.3261(8) 0.124(3) Uani 1 1 d . . . . .
 H24A H 0.569489 0.740825 1.424921 0.149 Uiso 1 1 calc R U . . .
 C25A C 0.6272(2) 0.7330(3) 1.2645(6) 0.0838(17) Uani 1 1 d . . . . .
 H25A H 0.651734 0.758190 1.320427 0.101 Uiso 1 1 calc R U . . .

loop_
  _atom_site_aniso_label
  _atom_site_aniso_U_11
  _atom_site_aniso_U_22
  _atom_site_aniso_U_33
  _atom_site_aniso_U_23
  _atom_site_aniso_U_13
  _atom_site_aniso_U_12
 S1 0.0607(7) 0.0346(6) 0.0542(6) 0.0049(5) -0.0118(5) 0.0026(5)
 O1 0.067(2) 0.0235(15) 0.0615(18) -0.0040(14) 0.0037(14) -0.0001(14)
 O2 0.081(2) 0.0231(14) 0.0609(18) 0.0021(13) 0.0004(15) -0.0109(14)
 O3 0.081(2) 0.0248(14) 0.0450(16) 0.0022(12) -0.0160(14) -0.0043(14)
 O4 0.082(2) 0.0274(14) 0.0611(18) 0.0137(14) -0.0021(15) 0.0019(15)
 N1 0.049(2) 0.0210(15) 0.0451(17) -0.0009(14) -0.0031(14) -0.0024(14)
 N2 0.060(2) 0.0182(15) 0.046(2) 0.0017(15) -0.0050(17) -0.0025(14)
 C1 0.056(2) 0.0203(17) 0.0326(18) 0.0007(15) -0.0028(16) -0.0012(16)
 C2 0.054(2) 0.0272(19) 0.038(2) -0.0014(17) -0.0044(17) -0.0006(18)
 C3 0.053(2) 0.0252(19) 0.042(2) 0.0042(17) -0.0119(18) -0.0070(17)
 C4 0.054(2) 0.0195(17) 0.039(2) 0.0041(16) -0.0036(17) 0.0009(16)
 C5 0.054(3) 0.041(2) 0.053(2) -0.006(2) -0.005(2) -0.004(2)
 C6 0.058(3) 0.038(2) 0.042(2) -0.0104(19) -0.0051(19) -0.006(2)
 C7 0.066(3) 0.050(3) 0.051(2) -0.001(2) 0.007(2) -0.012(2)
 C8 0.078(4) 0.082(4) 0.072(3) -0.014(3) 0.013(3) -0.024(3)
 C9 0.051(3) 0.096(4) 0.087(4) -0.022(3) 0.007(3) -0.008(3)
 C10 0.061(3) 0.069(3) 0.077(3) -0.013(3) -0.009(3) 0.002(3)
 C11 0.051(2) 0.0201(18) 0.040(2) 0.0004(16) 0.0030(17) -0.0011(16)
 C12 0.065(3) 0.0246(19) 0.047(2) -0.0056(18) 0.002(2) -0.0016(18)
 C13 0.058(3) 0.032(2) 0.042(2) -0.0055(18) -0.0033(18) -0.0016(19)
 C14 0.064(3) 0.046(3) 0.081(3) -0.007(2) 0.001(2) -0.011(2)
 C15 0.068(4) 0.081(4) 0.110(4) 0.001(3) 0.009(3) -0.027(3)
 C16 0.068(4) 0.130(6) 0.098(4) -0.021(4) 0.028(3) -0.019(4)
 C17 0.075(4) 0.086(4) 0.124(5) -0.033(4) 0.032(4) 0.009(3)
 C18 0.071(4) 0.048(3) 0.105(4) -0.020(3) 0.017(3) 0.000(3)
 C19 0.062(3) 0.027(2) 0.041(2) 0.0041(17) -0.0045(19) -0.0005(19)
 C20 0.067(3) 0.042(2) 0.045(2) -0.006(2) 0.001(2) -0.012(2)
 C21 0.080(4) 0.116(5) 0.055(3) 0.016(3) 0.004(3) -0.023(3)
 C22 0.100(6) 0.214(9) 0.075(4) 0.015(5) 0.028(4) -0.030(6)
 C23 0.090(6) 0.194(9) 0.117(6) -0.027(6) 0.043(5) -0.020(6)
 C24 0.065(4) 0.104(5) 0.142(6) -0.011(4) 0.020(4) 0.007(3)
 C25 0.065(3) 0.053(3) 0.085(3) -0.003(3) 0.003(3) 0.003(2)
 S1A 0.0580(7) 0.0351(6) 0.0538(6) -0.0054(5) -0.0093(5) -0.0060(5)
 O1A 0.0575(19) 0.0273(16) 0.0646(19) 0.0122(15) 0.0070(14) 0.0005(14)
 O2A 0.071(2) 0.0227(14) 0.0587(17) -0.0015(12) 0.0024(14) 0.0081(13)
 O3A 0.085(2) 0.0225(13) 0.0482(16) -0.0034(12) -0.0178(15) 0.0017(13)
 O4A 0.085(2) 0.0277(15) 0.0571(18) -0.0094(13) -0.0021(15) -0.0045(15)
 N1A 0.053(2) 0.0228(15) 0.0421(17) -0.0003(14) -0.0010(14) 0.0024(14)
 N2A 0.057(2) 0.0199(16) 0.0420(19) -0.0021(15) -0.0030(16) 0.0004(14)
 C1A 0.049(2) 0.0233(18) 0.0379(19) 0.0004(16) -0.0030(16) 0.0025(16)
 C2A 0.050(2) 0.0240(18) 0.040(2) 0.0008(16) -0.0028(17) 0.0009(17)
 C3A 0.050(2) 0.0246(18) 0.0367(19) 0.0045(16) -0.0076(16) 0.0030(17)
 C4A 0.049(2) 0.0195(17) 0.0385(19) -0.0050(16) -0.0020(16) -0.0015(16)
 C5A 0.053(3) 0.044(2) 0.054(2) 0.005(2) -0.003(2) -0.006(2)
 C6A 0.050(3) 0.037(2) 0.043(2) 0.0063(19) 0.0009(18) 0.0004(19)
 C7A 0.067(3) 0.045(3) 0.050(2) -0.001(2) 0.007(2) 0.006(2)
 C8A 0.067(3) 0.069(3) 0.078(3) 0.001(3) 0.025(3) 0.010(3)
 C9A 0.062(4) 0.083(4) 0.103(4) 0.003(3) 0.021(3) -0.006(3)
 C10A 0.065(3) 0.059(3) 0.079(3) -0.004(3) 0.001(3) -0.018(3)
 C11A 0.049(2) 0.0194(18) 0.039(2) -0.0028(16) 0.0016(17) -0.0036(16)
 C12A 0.064(3) 0.0205(18) 0.049(2) 0.0062(18) -0.001(2) -0.0023(18)
 C13A 0.049(2) 0.0256(19) 0.044(2) 0.0016(17) -0.0058(17) 0.0007(17)
 C14A 0.059(3) 0.034(2) 0.072(3) 0.008(2) -0.003(2) 0.002(2)
 C15A 0.062(3) 0.054(3) 0.098(4) 0.006(3) 0.004(3) 0.012(3)
 C16A 0.059(3) 0.088(4) 0.087(4) 0.007(3) 0.009(3) 0.015(3)
 C17A 0.066(4) 0.065(3) 0.091(4) 0.022(3) 0.015(3) -0.002(3)
 C18A 0.068(3) 0.038(2) 0.082(3) 0.015(2) 0.009(3) -0.002(2)
 C19A 0.066(3) 0.0249(19) 0.0338(19) 0.0013(16) -0.0048(18) 0.0005(18)
 C20A 0.059(3) 0.036(2) 0.048(2) 0.0053(19) 0.005(2) 0.011(2)
 C21A 0.064(3) 0.049(3) 0.074(3) 0.002(2) 0.012(2) -0.001(2)
 C22A 0.073(4) 0.079(4) 0.138(6) 0.000(4) 0.024(4) 0.000(3)
 C23A 0.082(5) 0.142(7) 0.147(7) 0.022(6) 0.053(5) 0.009(5)
 C24A 0.119(6) 0.169(8) 0.086(5) -0.020(5) 0.049(5) 0.025(6)
 C25A 0.088(4) 0.098(4) 0.066(3) -0.025(3) 0.013(3) 0.015(3)

_geom_special_details
;
 All esds (except the esd in the dihedral angle between two l.s. planes)
 are estimated using the full covariance matrix.  The cell esds are taken
 into account individually in the estimation of esds in distances, angles
 and torsion angles; correlations between esds in cell parameters are only
 used when they are defined by crystal symmetry.  An approximate (isotropic)
 treatment of cell esds is used for estimating esds involving l.s. planes.
;
loop_
  _geom_bond_atom_site_label_1
  _geom_bond_atom_site_label_2
  _geom_bond_distance
  _geom_bond_site_symmetry_2
  _geom_bond_publ_flag
 S1 C4 1.854(4) . ?
 S1 C5 1.754(4) . ?
 O1 H1 0.81(5) . ?
 O1 C2 1.321(4) . ?
 O2 C3 1.210(4) . ?
 O3 C11 1.226(4) . ?
 O4 C19 1.234(4) . ?
 N1 C3 1.371(5) . ?
 N1 C4 1.452(4) . ?
 N1 C6 1.426(5) . ?
 N2 H2 0.80(4) . ?
 N2 C11 1.323(4) . ?
 N2 C12 1.462(5) . ?
 C1 C2 1.354(5) . ?
 C1 C4 1.502(5) . ?
 C1 C19 1.464(5) . ?
 C2 C3 1.490(5) . ?
 C4 C11 1.561(5) . ?
 C5 C6 1.396(5) . ?
 C5 C10 1.383(6) . ?
 C6 C7 1.382(5) . ?
 C7 H7 0.9300 . ?
 C7 C8 1.384(6) . ?
 C8 H8 0.9300 . ?
 C8 C9 1.389(7) . ?
 C9 H9 0.9300 . ?
 C9 C10 1.382(7) . ?
 C10 H10 0.9300 . ?
 C12 H12A 0.9700 . ?
 C12 H12B 0.9700 . ?
 C12 C13 1.498(5) . ?
 C13 C14 1.380(5) . ?
 C13 C18 1.376(6) . ?
 C14 H14 0.9300 . ?
 C14 C15 1.375(6) . ?
 C15 H15 0.9300 . ?
 C15 C16 1.375(7) . ?
 C16 H16 0.9300 . ?
 C16 C17 1.367(8) . ?
 C17 H17 0.9300 . ?
 C17 C18 1.363(7) . ?
 C18 H18 0.9300 . ?
 C19 C20 1.473(5) . ?
 C20 C21 1.391(6) . ?
 C20 C25 1.388(6) . ?
 C21 H21 0.9300 . ?
 C21 C22 1.373(8) . ?
 C22 H22 0.9300 . ?
 C22 C23 1.361(10) . ?
 C23 H23 0.9300 . ?
 C23 C24 1.368(9) . ?
 C24 H24 0.9300 . ?
 C24 C25 1.372(7) . ?
 C25 H25 0.9300 . ?
 S1A C4A 1.856(4) . ?
 S1A C5A 1.760(4) . ?
 O1A H1A 0.73(4) . ?
 O1A C2A 1.315(4) . ?
 O2A C3A 1.210(4) . ?
 O3A C11A 1.226(4) . ?
 O4A C19A 1.228(4) . ?
 N1A C3A 1.381(4) . ?
 N1A C4A 1.463(4) . ?
 N1A C6A 1.411(5) . ?
 N2A H2A 0.83(4) . ?
 N2A C11A 1.329(4) . ?
 N2A C12A 1.464(5) . ?
 C1A C2A 1.350(4) . ?
 C1A C4A 1.510(5) . ?
 C1A C19A 1.469(5) . ?
 C2A C3A 1.481(5) . ?
 C4A C11A 1.550(5) . ?
 C5A C6A 1.398(5) . ?
 C5A C10A 1.386(6) . ?
 C6A C7A 1.381(5) . ?
 C7A H7A 0.9300 . ?
 C7A C8A 1.391(6) . ?
 C8A H8A 0.9300 . ?
 C8A C9A 1.374(7) . ?
 C9A H9A 0.9300 . ?
 C9A C10A 1.377(7) . ?
 C10A H10A 0.9300 . ?
 C12A H12C 0.9700 . ?
 C12A H12D 0.9700 . ?
 C12A C13A 1.501(5) . ?
 C13A C14A 1.387(5) . ?
 C13A C18A 1.371(5) . ?
 C14A H14A 0.9300 . ?
 C14A C15A 1.374(6) . ?
 C15A H15A 0.9300 . ?
 C15A C16A 1.360(6) . ?
 C16A H16A 0.9300 . ?
 C16A C17A 1.375(7) . ?
 C17A H17A 0.9300 . ?
 C17A C18A 1.374(6) . ?
 C18A H18A 0.9300 . ?
 C19A C20A 1.468(5) . ?
 C20A C21A 1.402(6) . ?
 C20A C25A 1.386(6) . ?
 C21A H21A 0.9300 . ?
 C21A C22A 1.378(7) . ?
 C22A H22A 0.9300 . ?
 C22A C23A 1.378(9) . ?
 C23A H23A 0.9300 . ?
 C23A C24A 1.356(9) . ?
 C24A H24A 0.9300 . ?
 C24A C25A 1.367(8) . ?
 C25A H25A 0.9300 . ?

loop_
  _geom_angle_atom_site_label_1
  _geom_angle_atom_site_label_2
  _geom_angle_atom_site_label_3
  _geom_angle
  _geom_angle_site_symmetry_1
  _geom_angle_site_symmetry_3
  _geom_angle_publ_flag
 C5 S1 C4 89.41(18) . . ?
 C2 O1 H1 113(4) . . ?
 C3 N1 C4 112.3(3) . . ?
 C3 N1 C6 124.1(3) . . ?
 C6 N1 C4 112.8(3) . . ?
 C11 N2 H2 123(3) . . ?
 C11 N2 C12 123.4(4) . . ?
 C12 N2 H2 113(3) . . ?
 C2 C1 C4 108.4(3) . . ?
 C2 C1 C19 130.0(3) . . ?
 C19 C1 C4 120.5(3) . . ?
 O1 C2 C1 128.8(3) . . ?
 O1 C2 C3 120.8(3) . . ?
 C1 C2 C3 110.3(3) . . ?
 O2 C3 N1 127.7(4) . . ?
 O2 C3 C2 127.0(4) . . ?
 N1 C3 C2 105.2(3) . . ?
 N1 C4 S1 104.9(2) . . ?
 N1 C4 C1 103.6(3) . . ?
 N1 C4 C11 111.6(3) . . ?
 C1 C4 S1 115.9(2) . . ?
 C1 C4 C11 107.5(3) . . ?
 C11 C4 S1 112.9(2) . . ?
 C6 C5 S1 112.9(3) . . ?
 C10 C5 S1 127.1(4) . . ?
 C10 C5 C6 119.7(4) . . ?
 C5 C6 N1 112.0(3) . . ?
 C7 C6 N1 126.0(4) . . ?
 C7 C6 C5 121.9(4) . . ?
 C6 C7 H7 121.2 . . ?
 C6 C7 C8 117.5(5) . . ?
 C8 C7 H7 121.2 . . ?
 C7 C8 H8 119.4 . . ?
 C7 C8 C9 121.3(5) . . ?
 C9 C8 H8 119.4 . . ?
 C8 C9 H9 119.7 . . ?
 C10 C9 C8 120.7(5) . . ?
 C10 C9 H9 119.7 . . ?
 C5 C10 H10 120.5 . . ?
 C9 C10 C5 118.9(5) . . ?
 C9 C10 H10 120.5 . . ?
 O3 C11 N2 122.8(3) . . ?
 O3 C11 C4 120.9(3) . . ?
 N2 C11 C4 116.2(3) . . ?
 N2 C12 H12A 108.7 . . ?
 N2 C12 H12B 108.7 . . ?
 N2 C12 C13 114.3(3) . . ?
 H12A C12 H12B 107.6 . . ?
 C13 C12 H12A 108.7 . . ?
 C13 C12 H12B 108.7 . . ?
 C14 C13 C12 120.3(4) . . ?
 C18 C13 C12 122.4(4) . . ?
 C18 C13 C14 117.3(4) . . ?
 C13 C14 H14 119.5 . . ?
 C15 C14 C13 121.0(5) . . ?
 C15 C14 H14 119.5 . . ?
 C14 C15 H15 119.8 . . ?
 C14 C15 C16 120.4(5) . . ?
 C16 C15 H15 119.8 . . ?
 C15 C16 H16 120.5 . . ?
 C17 C16 C15 118.9(5) . . ?
 C17 C16 H16 120.5 . . ?
 C16 C17 H17 119.8 . . ?
 C18 C17 C16 120.3(5) . . ?
 C18 C17 H17 119.8 . . ?
 C13 C18 H18 119.0 . . ?
 C17 C18 C13 122.0(5) . . ?
 C17 C18 H18 119.0 . . ?
 O4 C19 C1 117.8(4) . . ?
 O4 C19 C20 121.0(4) . . ?
 C1 C19 C20 121.2(3) . . ?
 C21 C20 C19 118.2(4) . . ?
 C25 C20 C19 123.1(4) . . ?
 C25 C20 C21 118.7(4) . . ?
 C20 C21 H21 120.4 . . ?
 C22 C21 C20 119.3(6) . . ?
 C22 C21 H21 120.4 . . ?
 C21 C22 H22 119.4 . . ?
 C23 C22 C21 121.2(6) . . ?
 C23 C22 H22 119.4 . . ?
 C22 C23 H23 119.8 . . ?
 C22 C23 C24 120.5(7) . . ?
 C24 C23 H23 119.8 . . ?
 C23 C24 H24 120.4 . . ?
 C23 C24 C25 119.3(7) . . ?
 C25 C24 H24 120.4 . . ?
 C20 C25 H25 119.5 . . ?
 C24 C25 C20 121.1(5) . . ?
 C24 C25 H25 119.5 . . ?
 C5A S1A C4A 89.43(18) . . ?
 C2A O1A H1A 114(4) . . ?
 C3A N1A C4A 111.6(3) . . ?
 C3A N1A C6A 124.9(3) . . ?
 C6A N1A C4A 113.2(3) . . ?
 C11A N2A H2A 115(3) . . ?
 C11A N2A C12A 123.2(3) . . ?
 C12A N2A H2A 121(3) . . ?
 C2A C1A C4A 108.6(3) . . ?
 C2A C1A C19A 130.3(3) . . ?
 C19A C1A C4A 120.2(3) . . ?
 O1A C2A C1A 127.3(3) . . ?
 O1A C2A C3A 122.0(3) . . ?
 C1A C2A C3A 110.6(3) . . ?
 O2A C3A N1A 127.1(3) . . ?
 O2A C3A C2A 127.2(3) . . ?
 N1A C3A C2A 105.7(3) . . ?
 N1A C4A S1A 104.4(2) . . ?
 N1A C4A C1A 103.3(3) . . ?
 N1A C4A C11A 111.4(3) . . ?
 C1A C4A S1A 115.8(2) . . ?
 C1A C4A C11A 108.5(3) . . ?
 C11A C4A S1A 113.0(2) . . ?
 C6A C5A S1A 112.8(3) . . ?
 C10A C5A S1A 127.6(3) . . ?
 C10A C5A C6A 119.3(4) . . ?
 C5A C6A N1A 112.1(3) . . ?
 C7A C6A N1A 126.3(4) . . ?
 C7A C6A C5A 121.5(4) . . ?
 C6A C7A H7A 121.0 . . ?
 C6A C7A C8A 118.1(4) . . ?
 C8A C7A H7A 121.0 . . ?
 C7A C8A H8A 119.7 . . ?
 C9A C8A C7A 120.5(4) . . ?
 C9A C8A H8A 119.7 . . ?
 C8A C9A H9A 119.2 . . ?
 C8A C9A C10A 121.5(5) . . ?
 C10A C9A H9A 119.2 . . ?
 C5A C10A H10A 120.5 . . ?
 C9A C10A C5A 119.0(4) . . ?
 C9A C10A H10A 120.5 . . ?
 O3A C11A N2A 122.4(3) . . ?
 O3A C11A C4A 121.2(3) . . ?
 N2A C11A C4A 116.2(3) . . ?
 N2A C12A H12C 108.8 . . ?
 N2A C12A H12D 108.8 . . ?
 N2A C12A C13A 113.7(3) . . ?
 H12C C12A H12D 107.7 . . ?
 C13A C12A H12C 108.8 . . ?
 C13A C12A H12D 108.8 . . ?
 C14A C13A C12A 119.4(3) . . ?
 C18A C13A C12A 122.5(3) . . ?
 C18A C13A C14A 118.2(4) . . ?
 C13A C14A H14A 119.5 . . ?
 C15A C14A C13A 121.0(4) . . ?
 C15A C14A H14A 119.5 . . ?
 C14A C15A H15A 120.1 . . ?
 C16A C15A C14A 119.9(4) . . ?
 C16A C15A H15A 120.1 . . ?
 C15A C16A H16A 119.9 . . ?
 C15A C16A C17A 120.1(5) . . ?
 C17A C16A H16A 119.9 . . ?
 C16A C17A H17A 120.1 . . ?
 C18A C17A C16A 119.8(5) . . ?
 C18A C17A H17A 120.1 . . ?
 C13A C18A C17A 121.0(4) . . ?
 C13A C18A H18A 119.5 . . ?
 C17A C18A H18A 119.5 . . ?
 O4A C19A C1A 117.2(4) . . ?
 O4A C19A C20A 121.6(3) . . ?
 C20A C19A C1A 121.2(3) . . ?
 C21A C20A C19A 122.1(4) . . ?
 C25A C20A C19A 118.7(4) . . ?
 C25A C20A C21A 119.1(4) . . ?
 C20A C21A H21A 119.7 . . ?
 C22A C21A C20A 120.6(5) . . ?
 C22A C21A H21A 119.7 . . ?
 C21A C22A H22A 120.7 . . ?
 C21A C22A C23A 118.7(6) . . ?
 C23A C22A H22A 120.7 . . ?
 C22A C23A H23A 119.6 . . ?
 C24A C23A C22A 120.9(6) . . ?
 C24A C23A H23A 119.6 . . ?
 C23A C24A H24A 119.3 . . ?
 C23A C24A C25A 121.5(6) . . ?
 C25A C24A H24A 119.3 . . ?
 C20A C25A H25A 120.4 . . ?
 C24A C25A C20A 119.2(6) . . ?
 C24A C25A H25A 120.4 . . ?

loop_
  _geom_hbond_atom_site_label_D
  _geom_hbond_atom_site_label_H
  _geom_hbond_atom_site_label_A
  _geom_hbond_distance_DH
  _geom_hbond_distance_HA
  _geom_hbond_distance_DA
  _geom_hbond_angle_DHA
  _geom_hbond_site_symmetry_A
  _geom_hbond_publ_flag
 O1 H1 O3A 0.81(5) 1.79(5) 2.568(4) 162(5) . yes
 N2 H2 O4A 0.80(4) 2.14(4) 2.874(4) 154(4) 2_646 yes
 O1A H1A O3 0.73(4) 1.88(4) 2.592(4) 167(5) 1_556 yes
 N2A H2A O4 0.83(4) 2.21(4) 2.869(4) 137(4) 2_656 yes

loop_
  _geom_torsion_atom_site_label_1
  _geom_torsion_atom_site_label_2
  _geom_torsion_atom_site_label_3
  _geom_torsion_atom_site_label_4
  _geom_torsion
  _geom_torsion_site_symmetry_1
  _geom_torsion_site_symmetry_2
  _geom_torsion_site_symmetry_3
  _geom_torsion_site_symmetry_4
  _geom_torsion_publ_flag
 S1 C4 C11 O3 -148.2(3) . . . . ?
 S1 C4 C11 N2 36.0(4) . . . . ?
 S1 C5 C6 N1 -4.9(4) . . . . ?
 S1 C5 C6 C7 172.3(3) . . . . ?
 S1 C5 C10 C9 -171.5(4) . . . . ?
 O1 C2 C3 O2 1.7(6) . . . . ?
 O1 C2 C3 N1 180.0(3) . . . . ?
 O4 C19 C20 C21 24.5(6) . . . . ?
 O4 C19 C20 C25 -153.5(4) . . . . ?
 N1 C4 C11 O3 -30.3(5) . . . . ?
 N1 C4 C11 N2 153.9(3) . . . . ?
 N1 C6 C7 C8 177.4(4) . . . . ?
 N2 C12 C13 C14 -140.8(4) . . . . ?
 N2 C12 C13 C18 37.4(6) . . . . ?
 C1 C2 C3 O2 -174.5(4) . . . . ?
 C1 C2 C3 N1 3.8(4) . . . . ?
 C1 C4 C11 O3 82.7(4) . . . . ?
 C1 C4 C11 N2 -93.2(4) . . . . ?
 C1 C19 C20 C21 -157.0(4) . . . . ?
 C1 C19 C20 C25 25.0(6) . . . . ?
 C2 C1 C4 S1 113.2(3) . . . . ?
 C2 C1 C4 N1 -1.2(4) . . . . ?
 C2 C1 C4 C11 -119.4(3) . . . . ?
 C2 C1 C19 O4 -148.4(4) . . . . ?
 C2 C1 C19 C20 33.0(6) . . . . ?
 C3 N1 C4 S1 -118.3(3) . . . . ?
 C3 N1 C4 C1 3.8(4) . . . . ?
 C3 N1 C4 C11 119.2(3) . . . . ?
 C3 N1 C6 C5 125.3(4) . . . . ?
 C3 N1 C6 C7 -51.8(5) . . . . ?
 C4 S1 C5 C6 17.9(3) . . . . ?
 C4 S1 C5 C10 -168.0(4) . . . . ?
 C4 N1 C3 O2 173.6(4) . . . . ?
 C4 N1 C3 C2 -4.7(4) . . . . ?
 C4 N1 C6 C5 -16.1(4) . . . . ?
 C4 N1 C6 C7 166.8(4) . . . . ?
 C4 C1 C2 O1 -177.3(4) . . . . ?
 C4 C1 C2 C3 -1.6(4) . . . . ?
 C4 C1 C19 O4 18.1(5) . . . . ?
 C4 C1 C19 C20 -160.5(3) . . . . ?
 C5 S1 C4 N1 -25.1(2) . . . . ?
 C5 S1 C4 C1 -138.8(3) . . . . ?
 C5 S1 C4 C11 96.6(3) . . . . ?
 C5 C6 C7 C8 0.6(6) . . . . ?
 C6 N1 C3 O2 32.1(6) . . . . ?
 C6 N1 C3 C2 -146.2(3) . . . . ?
 C6 N1 C4 S1 27.8(3) . . . . ?
 C6 N1 C4 C1 149.8(3) . . . . ?
 C6 N1 C4 C11 -94.7(3) . . . . ?
 C6 C5 C10 C9 2.2(6) . . . . ?
 C6 C7 C8 C9 1.0(7) . . . . ?
 C7 C8 C9 C10 -1.0(7) . . . . ?
 C8 C9 C10 C5 -0.6(7) . . . . ?
 C10 C5 C6 N1 -179.5(3) . . . . ?
 C10 C5 C6 C7 -2.2(6) . . . . ?
 C11 N2 C12 C13 -91.5(4) . . . . ?
 C12 N2 C11 O3 -6.6(6) . . . . ?
 C12 N2 C11 C4 169.1(3) . . . . ?
 C12 C13 C14 C15 179.9(4) . . . . ?
 C12 C13 C18 C17 180.0(5) . . . . ?
 C13 C14 C15 C16 -0.6(8) . . . . ?
 C14 C13 C18 C17 -1.8(8) . . . . ?
 C14 C15 C16 C17 -0.3(10) . . . . ?
 C15 C16 C17 C18 0.1(10) . . . . ?
 C16 C17 C18 C13 1.0(9) . . . . ?
 C18 C13 C14 C15 1.6(7) . . . . ?
 C19 C1 C2 O1 -9.5(7) . . . . ?
 C19 C1 C2 C3 166.2(4) . . . . ?
 C19 C1 C4 S1 -56.0(4) . . . . ?
 C19 C1 C4 N1 -170.3(3) . . . . ?
 C19 C1 C4 C11 71.4(4) . . . . ?
 C19 C20 C21 C22 -178.8(5) . . . . ?
 C19 C20 C25 C24 178.2(5) . . . . ?
 C20 C21 C22 C23 0.2(11) . . . . ?
 C21 C20 C25 C24 0.2(7) . . . . ?
 C21 C22 C23 C24 0.9(13) . . . . ?
 C22 C23 C24 C25 -1.5(12) . . . . ?
 C23 C24 C25 C20 0.9(9) . . . . ?
 C25 C20 C21 C22 -0.8(8) . . . . ?
 S1A C4A C11A O3A 146.6(3) . . . . ?
 S1A C4A C11A N2A -38.1(4) . . . . ?
 S1A C5A C6A N1A 3.7(4) . . . . ?
 S1A C5A C6A C7A -173.2(3) . . . . ?
 S1A C5A C10A C9A 173.2(4) . . . . ?
 O1A C2A C3A O2A -2.0(6) . . . . ?
 O1A C2A C3A N1A 179.8(3) . . . . ?
 O4A C19A C20A C21A 151.8(4) . . . . ?
 O4A C19A C20A C25A -26.2(6) . . . . ?
 N1A C4A C11A O3A 29.5(5) . . . . ?
 N1A C4A C11A N2A -155.2(3) . . . . ?
 N1A C6A C7A C8A -177.3(4) . . . . ?
 N2A C12A C13A C14A 141.9(4) . . . . ?
 N2A C12A C13A C18A -36.7(5) . . . . ?
 C1A C2A C3A O2A 174.7(4) . . . . ?
 C1A C2A C3A N1A -3.5(4) . . . . ?
 C1A C4A C11A O3A -83.5(4) . . . . ?
 C1A C4A C11A N2A 91.7(4) . . . . ?
 C1A C19A C20A C21A -27.1(6) . . . . ?
 C1A C19A C20A C25A 154.9(4) . . . . ?
 C2A C1A C4A S1A -112.8(3) . . . . ?
 C2A C1A C4A N1A 0.6(4) . . . . ?
 C2A C1A C4A C11A 118.9(3) . . . . ?
 C2A C1A C19A O4A 146.2(4) . . . . ?
 C2A C1A C19A C20A -34.9(6) . . . . ?
 C3A N1A C4A S1A 118.6(3) . . . . ?
 C3A N1A C4A C1A -2.9(4) . . . . ?
 C3A N1A C4A C11A -119.2(3) . . . . ?
 C3A N1A C6A C5A -124.6(4) . . . . ?
 C3A N1A C6A C7A 52.2(5) . . . . ?
 C4A S1A C5A C6A -17.3(3) . . . . ?
 C4A S1A C5A C10A 167.8(4) . . . . ?
 C4A N1A C3A O2A -174.4(4) . . . . ?
 C4A N1A C3A C2A 3.9(4) . . . . ?
 C4A N1A C6A C5A 17.4(4) . . . . ?
 C4A N1A C6A C7A -165.8(4) . . . . ?
 C4A C1A C2A O1A 178.2(4) . . . . ?
 C4A C1A C2A C3A 1.7(4) . . . . ?
 C4A C1A C19A O4A -21.5(5) . . . . ?
 C4A C1A C19A C20A 157.4(3) . . . . ?
 C5A S1A C4A N1A 25.0(2) . . . . ?
 C5A S1A C4A C1A 137.8(3) . . . . ?
 C5A S1A C4A C11A -96.2(3) . . . . ?
 C5A C6A C7A C8A -0.8(6) . . . . ?
 C6A N1A C3A O2A -31.9(6) . . . . ?
 C6A N1A C3A C2A 146.4(3) . . . . ?
 C6A N1A C4A S1A -28.5(3) . . . . ?
 C6A N1A C4A C1A -150.0(3) . . . . ?
 C6A N1A C4A C11A 93.7(3) . . . . ?
 C6A C5A C10A C9A -1.5(7) . . . . ?
 C6A C7A C8A C9A -1.1(7) . . . . ?
 C7A C8A C9A C10A 1.8(8) . . . . ?
 C8A C9A C10A C5A -0.5(8) . . . . ?
 C10A C5A C6A N1A 179.1(4) . . . . ?
 C10A C5A C6A C7A 2.2(6) . . . . ?
 C11A N2A C12A C13A 93.0(4) . . . . ?
 C12A N2A C11A O3A 6.3(6) . . . . ?
 C12A N2A C11A C4A -168.9(3) . . . . ?
 C12A C13A C14A C15A -179.6(4) . . . . ?
 C12A C13A C18A C17A 179.3(4) . . . . ?
 C13A C14A C15A C16A 0.9(7) . . . . ?
 C14A C13A C18A C17A 0.7(7) . . . . ?
 C14A C15A C16A C17A -0.5(8) . . . . ?
 C15A C16A C17A C18A 0.2(8) . . . . ?
 C16A C17A C18A C13A -0.3(8) . . . . ?
 C18A C13A C14A C15A -0.9(6) . . . . ?
 C19A C1A C2A O1A 9.5(7) . . . . ?
 C19A C1A C2A C3A -167.0(4) . . . . ?
 C19A C1A C4A S1A 57.3(4) . . . . ?
 C19A C1A C4A N1A 170.7(3) . . . . ?
 C19A C1A C4A C11A -71.0(4) . . . . ?
 C19A C20A C21A C22A -176.9(4) . . . . ?
 C19A C20A C25A C24A 178.3(5) . . . . ?
 C20A C21A C22A C23A -2.2(8) . . . . ?
 C21A C20A C25A C24A 0.3(8) . . . . ?
 C21A C22A C23A C24A 1.9(11) . . . . ?
 C22A C23A C24A C25A -0.5(13) . . . . ?
 C23A C24A C25A C20A -0.6(11) . . . . ?
 C25A C20A C21A C22A 1.2(7) . . . . ?

_shelx_res_file
;
TITL psu-1133(lea-6)_a.res in P2(1)/n
    psu-1133(lea-6).res
    created by SHELXL-2018/3 at 11:25:17 on 16-Sep-2020
REM Old TITL PSU-1133(LEA-6) in P21/c #14
REM SHELXT solution in P2(1)/n: R1 0.246, Rweak 0.070, Alpha 0.069
REM <I/s> 1.154 for 268 systematic absences, Orientation as input
REM Formula found by SHELXT: C50 N4 O8 S2
CELL 0.71073 25.3081 20.678 8.2996 90 90.664 90
ZERR 8 0.0063 0.0042 0.0014 0 0.02 0
LATT 1
SYMM 0.5-X,0.5+Y,0.5-Z
SFAC C H N O S
UNIT 200 144 16 32 8
EQIV $1 1.5-X,-0.5+Y,1.5-Z
EQIV $2 +X,+Y,1+Z
EQIV $3 1.5-X,0.5+Y,1.5-Z

L.S. 10
PLAN  20
SIZE 0.05 0.2 0.45
TEMP 22
CONF
HTAB O1 O3A
HTAB N2 O4A_$1
HTAB O1A O3_$2
HTAB N2A O4_$3
BOND
list 4
fmap 2 53
MORE -1
BOND $H
acta 52
REM <olex2.extras>
REM <HklSrc "%.\\PSU-1133(LEA-6).hkl">
REM </olex2.extras>

WGHT    0.103900    1.116500
FVAR       0.23496
S1    5    0.815169    0.428237    0.419879    11.00000    0.06068    0.03455 =
         0.05423    0.00485   -0.01183    0.00263
O1    4    0.686326    0.599180    0.513205    11.00000    0.06699    0.02350 =
         0.06145   -0.00400    0.00366   -0.00013
H1    2    0.698784    0.635052    0.517087    11.00000    0.09480
O2    4    0.769214    0.637692    0.294729    11.00000    0.08125    0.02307 =
         0.06088    0.00215    0.00041   -0.01090
O3    4    0.707870    0.449869    0.075630    11.00000    0.08142    0.02477 =
         0.04504    0.00217   -0.01601   -0.00426
O4    4    0.713093    0.396983    0.579613    11.00000    0.08246    0.02742 =
         0.06107    0.01372   -0.00213    0.00190
N1    3    0.778699    0.527434    0.253655    11.00000    0.04862    0.02100 =
         0.04515   -0.00086   -0.00309   -0.00242
N2    3    0.727795    0.362893    0.224921    11.00000    0.05965    0.01821 =
         0.04628    0.00166   -0.00502   -0.00249
H2    2    0.743733    0.346441    0.297675    11.00000    0.06314
C1    1    0.715839    0.492812    0.436105    11.00000    0.05565    0.02033 =
         0.03258    0.00067   -0.00276   -0.00120
C2    1    0.715312    0.558233    0.429927    11.00000    0.05364    0.02723 =
         0.03807   -0.00136   -0.00436   -0.00061
C3    1    0.756811    0.582031    0.318696    11.00000    0.05338    0.02525 =
         0.04243    0.00424   -0.01195   -0.00700
C4    1    0.757543    0.468660    0.323688    11.00000    0.05396    0.01954 =
         0.03939    0.00415   -0.00358    0.00089
C5    1    0.856915    0.468226    0.285261    11.00000    0.05385    0.04138 =
         0.05274   -0.00624   -0.00486   -0.00411
C6    1    0.832951    0.521546    0.211598    11.00000    0.05778    0.03794 =
         0.04191   -0.01042   -0.00508   -0.00602
C7    1    0.860929    0.563889    0.116122    11.00000    0.06583    0.04969 =
         0.05051   -0.00094    0.00747   -0.01186
AFIX  43
H7    2    0.844662    0.599506    0.068413    11.00000   -1.20000
AFIX   0
C8    1    0.914079    0.551309    0.094145    11.00000    0.07761    0.08233 =
         0.07196   -0.01387    0.01344   -0.02376
AFIX  43
H8    2    0.934017    0.579362    0.031798    11.00000   -1.20000
AFIX   0
C9    1    0.938205    0.497590    0.163428    11.00000    0.05062    0.09570 =
         0.08711   -0.02159    0.00718   -0.00789
AFIX  43
H9    2    0.973854    0.489808    0.145585    11.00000   -1.20000
AFIX   0
C10   1    0.909750    0.455577    0.258644    11.00000    0.06142    0.06932 =
         0.07702   -0.01288   -0.00891    0.00216
AFIX  43
H10   2    0.925879    0.419395    0.304059    11.00000   -1.20000
AFIX   0
C11   1    0.729530    0.425603    0.193931    11.00000    0.05149    0.02006 =
         0.03963    0.00040    0.00298   -0.00107
C12   1    0.695644    0.317151    0.131917    11.00000    0.06528    0.02457 =
         0.04679   -0.00564    0.00162   -0.00159
AFIX  23
H12A  2    0.713926    0.275951    0.128618    11.00000   -1.20000
H12B  2    0.692389    0.332839    0.022107    11.00000   -1.20000
AFIX   0
C13   1    0.641398    0.306480    0.197077    11.00000    0.05832    0.03206 =
         0.04174   -0.00553   -0.00328   -0.00161
C14   1    0.619396    0.245398    0.196013    11.00000    0.06428    0.04572 =
         0.08077   -0.00689    0.00102   -0.01068
AFIX  43
H14   2    0.638474    0.210926    0.154311    11.00000   -1.20000
AFIX   0
C15   1    0.569684    0.234763    0.255703    11.00000    0.06799    0.08112 =
         0.10998    0.00116    0.00946   -0.02686
AFIX  43
H15   2    0.555364    0.193351    0.253094    11.00000   -1.20000
AFIX   0
C16   1    0.541004    0.284971    0.319234    11.00000    0.06843    0.12988 =
         0.09845   -0.02099    0.02774   -0.01882
AFIX  43
H16   2    0.507322    0.277899    0.359247    11.00000   -1.20000
AFIX   0
C17   1    0.562824    0.345450    0.322605    11.00000    0.07546    0.08636 =
         0.12382   -0.03255    0.03221    0.00868
AFIX  43
H17   2    0.543894    0.379838    0.365341    11.00000   -1.20000
AFIX   0
C18   1    0.612171    0.355600    0.263659    11.00000    0.07058    0.04770 =
         0.10465   -0.01972    0.01651   -0.00035
AFIX  43
H18   2    0.626525    0.396965    0.268580    11.00000   -1.20000
AFIX   0
C19   1    0.690630    0.448662    0.549743    11.00000    0.06186    0.02706 =
         0.04125    0.00411   -0.00448   -0.00050
C20   1    0.639555    0.464613    0.623087    11.00000    0.06667    0.04205 =
         0.04536   -0.00620    0.00148   -0.01210
C21   1    0.626814    0.434953    0.768020    11.00000    0.08050    0.11618 =
         0.05531    0.01608    0.00399   -0.02250
AFIX  43
H21   2    0.650420    0.406514    0.817380    11.00000   -1.20000
AFIX   0
C22   1    0.579025    0.448122    0.837358    11.00000    0.10005    0.21446 =
         0.07468    0.01513    0.02820   -0.02998
AFIX  43
H22   2    0.570486    0.428475    0.934433    11.00000   -1.20000
AFIX   0
C23   1    0.543915    0.489434    0.766518    11.00000    0.09037    0.19368 =
         0.11668   -0.02651    0.04269   -0.01993
AFIX  43
H23   2    0.511967    0.498167    0.816317    11.00000   -1.20000
AFIX   0
C24   1    0.555284    0.518188    0.622638    11.00000    0.06472    0.10366 =
         0.14227   -0.01130    0.01977    0.00655
AFIX  43
H24   2    0.530910    0.545623    0.573190    11.00000   -1.20000
AFIX   0
C25   1    0.603046    0.506126    0.552005    11.00000    0.06468    0.05268 =
         0.08534   -0.00343    0.00290    0.00328
AFIX  43
H25   2    0.611078    0.526097    0.454920    11.00000   -1.20000
AFIX   0

S1A   5    0.818245    0.734030    0.922421    11.00000    0.05799    0.03506 =
         0.05385   -0.00542   -0.00927   -0.00597
O1A   4    0.684198    0.569340    1.013996    11.00000    0.05746    0.02733 =
         0.06457    0.01224    0.00699    0.00051
H1A   2    0.695042    0.537162    1.026156    11.00000    0.05462
O2A   4    0.766406    0.526490    0.795605    11.00000    0.07131    0.02268 =
         0.05875   -0.00147    0.00235    0.00805
O3A   4    0.712218    0.716764    0.574655    11.00000    0.08507    0.02248 =
         0.04817   -0.00336   -0.01778    0.00174
O4A   4    0.717253    0.767622    1.084806    11.00000    0.08540    0.02765 =
         0.05705   -0.00941   -0.00206   -0.00448
N1A   3    0.779634    0.636334    0.755100    11.00000    0.05285    0.02285 =
         0.04214   -0.00030   -0.00101    0.00237
N2A   3    0.732043    0.802897    0.727231    11.00000    0.05673    0.01991 =
         0.04197   -0.00205   -0.00297    0.00038
H2A   2    0.744832    0.813030    0.816092    11.00000    0.05466
C1A   1    0.717121    0.673038    0.937965    11.00000    0.04887    0.02332 =
         0.03789    0.00038   -0.00303    0.00251
C2A   1    0.715007    0.607857    0.930957    11.00000    0.04952    0.02402 =
         0.04007    0.00078   -0.00279    0.00091
C3A   1    0.755593    0.582573    0.820415    11.00000    0.04981    0.02456 =
         0.03673    0.00453   -0.00758    0.00295
C4A   1    0.759493    0.696281    0.825119    11.00000    0.04907    0.01955 =
         0.03847   -0.00500   -0.00202   -0.00155
C5A   1    0.859116    0.691952    0.788052    11.00000    0.05284    0.04411 =
         0.05392    0.00545   -0.00335   -0.00559
C6A   1    0.833381    0.640084    0.712790    11.00000    0.05009    0.03651 =
         0.04342    0.00630    0.00094    0.00037
C7A   1    0.860237    0.597167    0.615966    11.00000    0.06713    0.04451 =
         0.05030   -0.00063    0.00736    0.00605
AFIX  43
H7A   2    0.842903    0.562476    0.567480    11.00000   -1.20000
AFIX   0
C8A   1    0.913944    0.607337    0.593087    11.00000    0.06712    0.06867 =
         0.07766    0.00098    0.02485    0.01030
AFIX  43
H8A   2    0.933059    0.578691    0.530002    11.00000   -1.20000
AFIX   0
C9A   1    0.938985    0.659381    0.662968    11.00000    0.06156    0.08284 =
         0.10324    0.00336    0.02088   -0.00569
AFIX  43
H9A   2    0.974700    0.666065    0.643737    11.00000   -1.20000
AFIX   0
C10A  1    0.912426    0.701877    0.760823    11.00000    0.06519    0.05892 =
         0.07935   -0.00413    0.00141   -0.01832
AFIX  43
H10A  2    0.929994    0.736700    0.807913    11.00000   -1.20000
AFIX   0
C11A  1    0.733408    0.739973    0.694930    11.00000    0.04876    0.01942 =
         0.03932   -0.00276    0.00161   -0.00364
C12A  1    0.701031    0.849236    0.632102    11.00000    0.06432    0.02054 =
         0.04863    0.00624   -0.00105   -0.00232
AFIX  23
H12C  2    0.697735    0.833280    0.522542    11.00000   -1.20000
H12D  2    0.719987    0.889972    0.628519    11.00000   -1.20000
AFIX   0
C13A  1    0.646774    0.861202    0.696864    11.00000    0.04873    0.02558 =
         0.04404    0.00160   -0.00579    0.00069
C14A  1    0.625858    0.923184    0.691216    11.00000    0.05880    0.03425 =
         0.07224    0.00773   -0.00300    0.00225
AFIX  43
H14A  2    0.645557    0.956551    0.646772    11.00000   -1.20000
AFIX   0
C15A  1    0.576473    0.935991    0.750318    11.00000    0.06223    0.05438 =
         0.09781    0.00588    0.00396    0.01227
AFIX  43
H15A  2    0.562747    0.977656    0.744461    11.00000   -1.20000
AFIX   0
C16A  1    0.547693    0.887665    0.817385    11.00000    0.05944    0.08781 =
         0.08736    0.00732    0.00895    0.01505
AFIX  43
H16A  2    0.514367    0.896374    0.858154    11.00000   -1.20000
AFIX   0
C17A  1    0.567766    0.825941    0.825050    11.00000    0.06649    0.06517 =
         0.09141    0.02221    0.01544   -0.00168
AFIX  43
H17A  2    0.548006    0.792872    0.870588    11.00000   -1.20000
AFIX   0
C18A  1    0.617103    0.813231    0.765250    11.00000    0.06841    0.03837 =
         0.08235    0.01514    0.00900   -0.00190
AFIX  43
H18A  2    0.630572    0.771444    0.771264    11.00000   -1.20000
AFIX   0
C19A  1    0.692505    0.718309    1.050910    11.00000    0.06608    0.02486 =
         0.03376    0.00131   -0.00480    0.00048
C20A  1    0.640109    0.705445    1.117851    11.00000    0.05939    0.03590 =
         0.04816    0.00534    0.00504    0.01148
C21A  1    0.602269    0.667917    1.036018    11.00000    0.06392    0.04854 =
         0.07434    0.00159    0.01166   -0.00081
AFIX  43
H21A  2    0.610774    0.648607    0.938499    11.00000   -1.20000
AFIX   0
C22A  1    0.552599    0.659393    1.098783    11.00000    0.07294    0.07871 =
         0.13823   -0.00020    0.02364    0.00036
AFIX  43
H22A  2    0.527087    0.635729    1.042847    11.00000   -1.20000
AFIX   0
C23A  1    0.541460    0.686622    1.246092    11.00000    0.08183    0.14169 =
         0.14711    0.02210    0.05336    0.00938
AFIX  43
H23A  2    0.508419    0.680177    1.291277    11.00000   -1.20000
AFIX   0
C24A  1    0.578042    0.722694    1.326051    11.00000    0.11855    0.16878 =
         0.08619   -0.01983    0.04923    0.02464
AFIX  43
H24A  2    0.569489    0.740825    1.424921    11.00000   -1.20000
AFIX   0
C25A  1    0.627219    0.732996    1.264529    11.00000    0.08782    0.09799 =
         0.06582   -0.02507    0.01343    0.01457
AFIX  43
H25A  2    0.651734    0.758190    1.320427    11.00000   -1.20000
AFIX   0
HKLF 4


REM  psu-1133(lea-6)_a.res in P2(1)/n
REM wR2 = 0.2756, GooF = S = 1.044, Restrained GooF = 1.044 for all data
REM R1 = 0.0936 for 4697 Fo > 4sig(Fo) and 0.1866 for all 10334 data
REM 593 parameters refined using 0 restraints

END

WGHT      0.1039      1.1165

REM Highest difference peak  0.595,  deepest hole -0.359,  1-sigma level  0.074
Q1    1   0.6822  0.9011  0.5340  11.00000  0.05    0.59
Q2    1   0.6818  0.5932  1.1262  11.00000  0.05    0.48
Q3    1   0.6822  0.5913  1.0293  11.00000  0.05    0.46
Q4    1   0.7210  0.6855  0.2195  11.00000  0.05    0.41
Q5    1   0.6834  0.2395  0.0668  11.00000  0.05    0.39
Q6    1   0.7413  0.7369  1.2260  11.00000  0.05    0.38
Q7    1   0.8184  0.7586  1.0189  11.00000  0.05    0.38
Q8    1   0.7829  0.5447  0.9205  11.00000  0.05    0.37
Q9    1   0.7045  0.4408  0.0415  11.00000  0.05    0.35
Q10   1   0.6398  0.6222  1.2085  11.00000  0.05    0.33
Q11   1   0.6973  0.5195  0.5826  11.00000  0.05    0.33
Q12   1   0.7250  0.4626  0.7293  11.00000  0.05    0.31
Q13   1   0.7810  0.6049  0.3682  11.00000  0.05    0.31
Q14   1   0.6829  0.2232 -0.0182  11.00000  0.05    0.30
Q15   1   0.6413  0.7630  0.8773  11.00000  0.05    0.29
Q16   1   0.7627  0.3051  0.2693  11.00000  0.05    0.29
Q17   1   0.7345  0.8010  1.1527  11.00000  0.05    0.28
Q18   1   0.7842  0.7596  0.5761  11.00000  0.05    0.27
Q19   1   0.7800  0.6429  0.0405  11.00000  0.05    0.26
Q20   1   0.7877  0.4249  0.4196  11.00000  0.05    0.26
;
_shelx_res_checksum                40498
_shelx_hkl_file
;
   4   0   0   28.95    2.29
   5   0   0    0.82    0.74
   6   0   0 2266.25   46.64
  -6   0   0 2293.26   48.45
  -7   0   0    5.42    2.18
   7   0   0    1.68    1.06
  -8   0   0  828.36   24.36
   8   0   0  864.08   22.89
   9   0   0    0.20    0.61
  -9   0   0    1.58    1.20
  10   0   0   14.88    2.64
 -10   0   0   14.54    3.01
  11   0   0    0.55    1.07
 -11   0   0    0.54    0.89
  12   0   0  463.32   17.87
 -12   0   0  452.03   19.36
 -13   0   0    2.82    2.11
  13   0   0    0.23    0.76
  14   0   0  240.68   13.14
 -14   0   0  235.66   14.32
  15   0   0    0.53    0.62
 -15   0   0    0.84    1.31
  16   0   0   83.65    7.95
 -16   0   0   78.73    8.74
  17   0   0   -1.71    1.58
 -17   0   0    0.11    0.48
 -18   0   0    4.35    2.59
  18   0   0    2.65    1.06
 -19   0   0    0.15    2.05
  19   0   0    0.19    0.70
  20   0   0   41.61    6.46
 -20   0   0   44.29    7.20
 -21   0   0    2.45    2.43
 -22   0   0  203.10   16.63
 -23   0   0    2.89    2.59
 -24   0   0   57.05    9.32
 -25   0   0    0.56    1.27
 -26   0   0    1.09    1.49
 -27   0   0    1.63    3.14
 -27   0   0    3.20    2.48
 -28   0   0   18.52    5.93
 -28   0   0   14.77    5.54
 -29   0   0    3.22    2.89
 -29   0   0    7.18    3.95
 -30   0   0   17.10    6.25
 -30   0   0   19.39    6.43
 -31   0   0    0.99    2.77
 -31   0   0    0.36    0.82
  -4  -1   0   13.08    1.74
   4  -1   0   13.70    1.93
  -5  -1   0  383.76   11.54
   5  -1   0  450.81   14.24
  -5  -1   0  424.31   13.20
   5   1   0  403.27   13.19
   6  -1   0   94.71    6.34
  -6  -1   0   90.85    5.09
   6   1   0   96.10    5.12
  -6  -1   0  102.22    6.18
   6   1   0   91.11    5.89
  -7  -1   0  153.72    8.32
   7   1   0  143.56    6.90
   7  -1   0  146.46    8.60
  -7  -1   0  128.84    6.78
   7  -1   0  134.58    7.34
  -8  -1   0   51.11    4.97
   8  -1   0   42.46    4.32
  -8  -1   0   44.65    4.02
   8  -1   0   53.36    5.39
   8   1   0   45.20    3.94
   9  -1   0  213.80   11.88
  -9  -1   0  169.66    8.94
   9  -1   0  176.75    9.44
  -9  -1   0  207.33   11.02
   9   1   0  193.42    9.21
 -10  -1   0   52.95    5.74
  10   1   0   50.55    4.79
  10  -1   0   53.37    5.34
  10  -1   0   56.20    6.33
 -10  -1   0   52.56    4.87
  11   1   0    1.01    1.04
  11  -1   0    1.97    1.77
 -11  -1   0    0.70    1.30
  11  -1   0    2.56    1.83
  12   1   0   21.57    3.29
 -12  -1   0   24.70    4.27
  12  -1   0   26.50    4.03
  12  -1   0   24.57    4.69
 -13   1   0  583.17   23.62
  13   1   0  593.37   21.23
  13  -1   0  660.71   26.51
  13  -1   0  576.51   22.32
 -13  -1   0  623.72   24.24
  14  -1   0   61.60    8.01
 -14  -1   0   62.91    7.19
  14  -1   0   63.27    6.79
  14   1   0   56.82    6.04
 -14   1   0   58.98    7.08
 -15  -1   0   46.35    6.53
  15  -1   0   45.68    6.06
 -15   1   0   43.61    6.23
  15   1   0   47.93    5.87
  15  -1   0   51.49    7.48
 -16   1   0   11.86    3.46
  16  -1   0   11.90    3.12
 -16  -1   0    8.81    3.14
  17  -1   0   34.46    5.54
 -17   1   0   34.06    5.91
 -17  -1   0   30.45    5.70
 -18   1   0   35.66    6.26
  18  -1   0   29.58    5.50
 -18  -1   0   41.28    6.63
  19  -1   0  131.58   11.68
 -19   1   0  141.43   12.71
 -19  -1   0  144.85   13.08
 -20   1   0   16.50    4.52
 -20  -1   0   12.29    4.15
 -21  -1   0   20.34    5.18
 -21   1   0   18.07    4.85
 -22   1   0    0.72    1.83
 -22  -1   0    0.62    2.08
 -23   1   0    4.12    2.43
 -23  -1   0    2.42    2.35
 -24   1   0   -1.46    2.41
 -24  -1   0    1.81    2.31
 -25  -1   0   -0.16    1.84
 -25  -1   0    2.54    2.32
 -25   1   0    6.02    3.16
 -26  -1   0   -0.12    1.62
 -26  -1   0    0.01    1.42
 -26   1   0   -2.24    2.06
 -27  -1   0    4.95    3.20
 -27   1   0    6.46    3.06
 -27  -1   0    4.77    2.64
 -28   1   0    2.31    2.20
 -28  -1   0    2.21    3.33
 -28  -1   0    5.04    3.27
 -29   1   0   -1.74    2.02
 -29  -1   0    6.63    4.27
 -29   1   0    3.76    2.46
 -29  -1   0    4.00    3.52
 -30   1   0    5.44    4.36
 -30  -1   0    7.42    4.31
 -30  -1   0    1.49    2.54
 -30   1   0    3.62    3.12
 -31  -1   0    1.28    2.72
 -31   1   0    0.38    1.85
 -31   1   0    4.53    3.38
 -31  -1   0    2.94    3.51
 -32  -1   0   12.17    5.45
  -3  -2   0  142.98    5.87
   3  -2   0  140.21    6.26
  -4   2   0   11.68    1.91
   4  -2   0   11.45    1.78
  -4  -2   0   10.08    1.73
   4   2   0   10.07    1.58
   5   2   0   92.93    5.59
  -5   2   0  102.84    6.09
  -5  -2   0   99.41    5.70
  -5  -2   0  100.40    6.04
   5  -2   0  104.38    6.43
  -6  -2   0   13.00    1.69
  -6  -2   0   14.21    2.36
   6   2   0   12.26    2.22
  -6  -2   0   14.25    2.21
   6  -2   0   14.61    2.51
  -6   2   0   15.41    2.57
  -7  -2   0   10.45    1.57
   7  -2   0   10.63    2.30
  -7  -2   0    9.12    1.99
   7   2   0    9.49    1.96
  -8  -2   0    3.00    0.92
   8   2   0    2.16    0.97
   8  -2   0    3.02    1.10
  -8  -2   0    2.94    1.28
   9   2   0   11.98    2.72
   9  -2   0   13.81    3.07
  -9  -2   0   15.20    3.03
  -9  -2   0   15.89    2.56
 -10  -2   0    0.67    0.77
  10  -2   0    0.86    1.00
 -10  -2   0    1.37    1.38
  10  -2   0    5.07    2.08
  11  -2   0  127.84    8.93
  11  -2   0  111.82    9.61
 -11  -2   0  108.28    7.44
 -11  -2   0  123.35    9.35
 -12  -2   0   47.55    6.15
  12  -2   0   46.65    5.51
 -12  -2   0   38.37    4.60
  12  -2   0   42.97    5.99
 -13  -2   0   75.17    6.94
  13  -2   0  100.98    8.43
 -13  -2   0   87.56    8.38
  13  -2   0  101.55    9.73
  14  -2   0    2.66    1.77
 -14  -2   0    1.63    1.69
  14  -2   0    1.67    1.83
  15  -2   0   12.65    3.50
 -15  -2   0   15.11    3.81
  15  -2   0   15.92    4.20
 -16  -2   0    4.09    2.11
 -16   2   0    4.33    2.03
  16  -2   0    4.34    1.86
 -17  -2   0   25.66    5.30
  17  -2   0   26.22    5.13
 -17   2   0   23.61    4.69
 -18  -2   0    2.97    1.87
 -18   2   0    2.57    1.67
  18  -2   0    1.70    1.08
 -19  -2   0   -0.10    1.17
 -19   2   0   -0.20    0.53
 -20  -2   0    3.61    1.86
 -20   2   0    1.88    1.13
 -21  -2   0    2.41    1.82
 -21  -2   0    4.09    2.69
 -21   2   0   -0.69    1.28
 -22  -2   0   -0.03    1.20
 -22   2   0   -1.47    0.69
 -22  -2   0   -2.24    2.29
 -23   2   0    0.14    1.23
 -23  -2   0    2.95    1.68
 -23  -2   0   -0.66    1.51
 -24   2   0    0.83    1.36
 -24  -2   0   -2.05    2.05
 -24  -2   0   -0.14    2.04
 -25  -2   0   16.25    4.72
 -25  -2   0   17.35    5.29
 -25   2   0   16.95    5.40
 -26   2   0    3.75    2.81
 -26  -2   0    6.88    4.06
 -26  -2   0    4.69    3.22
 -27  -2   0   16.19    5.29
 -27  -2   0   12.83    4.21
 -27   2   0   12.62    5.40
 -28  -2   0    3.75    3.07
 -28  -2   0   -0.84    1.54
 -28   2   0    1.18    0.63
 -29  -2   0    0.99    2.27
 -29   2   0    2.11    1.97
 -29  -2   0    4.38    3.33
 -30  -2   0    3.86    3.74
 -30  -2   0    3.13    2.97
 -30   2   0    4.77    3.18
 -31  -2   0    0.22    2.48
 -31  -2   0    5.66    3.50
 -31   2   0    7.70    3.97
 -31   2   0    5.39    4.25
 -32  -2   0    6.34    3.90
   0  -3   0    1.17    0.43
  -1  -3   0    0.72    0.40
  -2  -3   0    8.47    1.17
   2  -3   0    8.15    1.39
   3   3   0    3.81    0.88
   3  -3   0    3.87    1.03
  -3   3   0    4.08    1.18
  -3  -3   0    4.14    0.93
   4  -3   0   19.26    2.49
   4   3   0   17.37    2.16
  -4   3   0   20.04    2.46
  -4  -3   0   17.65    2.04
  -5  -3   0    0.94    0.59
   5   3   0    0.21    0.31
   5   3   0    0.27    0.42
  -5   3   0    0.90    0.45
   5  -3   0    0.65    0.68
  -6   3   0    0.76    0.56
  -6  -3   0    1.36    0.74
   6  -3   0    0.54    0.66
   6   3   0    2.31    1.07
  -7   3   0    0.96    0.85
   7  -3   0    0.93    0.46
   7   3   0    0.66    0.99
  -7  -3   0   -0.07    0.48
  -8  -3   0 1190.97   31.43
  -8   3   0 1219.28   32.99
   8  -3   0 1226.92   33.65
   8   3   0 1192.83   31.89
  -8  -3   0 1224.75   32.56
  -8  -3   0 1166.75   28.94
   9  -3   0    4.62    2.04
  -9  -3   0    6.24    2.62
   9   3   0    2.18    1.34
  -9  -3   0    4.21    2.37
  -9  -3   0   -0.05    1.08
 -10  -3   0 1876.47   47.15
  10  -3   0 1851.40   48.08
 -10  -3   0 1793.38   42.22
 -10  -3   0 1860.99   45.77
  10   3   0 1787.68   46.22
  11   3   0    0.18    1.58
 -11  -3   0    4.95    3.07
 -11  -3   0   -1.18    1.00
  11  -3   0    4.19    2.50
 -11  -3   0    5.49    3.24
 -12  -3   0 1369.52   39.01
 -12  -3   0 1362.84   40.39
  12   3   0 1394.84   40.12
  12  -3   0 1398.49   39.34
  12  -3   0 1499.31   42.98
 -12  -3   0 1290.22   35.08
 -13  -3   0    2.81    2.70
  13  -3   0    5.01    2.48
 -13  -3   0    2.62    1.74
 -13  -3   0    6.54    3.12
  13  -3   0    3.40    2.50
  14  -3   0  378.48   20.58
 -14  -3   0  300.45   14.66
 -14  -3   0  367.48   18.18
  14  -3   0  368.70   18.00
 -14  -3   0  343.30   18.61
  15  -3   0    4.03    2.21
 -15  -3   0    3.51    2.02
 -15  -3   0    2.14    1.76
 -15  -3   0    0.80    1.43
 -16  -3   0   10.14    3.14
 -16  -3   0    8.57    2.56
  16  -3   0    8.80    3.33
 -17  -3   0    1.34    0.54
 -17  -3   0    1.52    1.47
  17  -3   0    3.51    2.32
 -18  -3   0   49.83    7.40
 -18  -3   0   43.67    7.17
 -19   3   0   -1.13    1.18
 -19  -3   0    0.50    0.67
 -19  -3   0    0.64    1.10
 -20  -3   0   36.56    6.57
 -20   3   0   34.90    6.38
 -20  -3   0   31.32    6.63
 -21  -3   0    1.20    0.99
 -21   3   0    0.04    1.76
 -21  -3   0   -0.81    2.03
 -22   3   0    4.99    2.32
 -22  -3   0    1.85    1.84
 -22  -3   0    4.60    2.64
 -23  -3   0   -2.75    2.64
 -23   3   0    0.09    0.69
 -23  -3   0   -2.28    2.33
 -24   3   0    9.65    3.20
 -24  -3   0   10.33    4.11
 -24  -3   0    6.17    3.25
 -25  -3   0    1.70    2.50
 -25   3   0    2.31    2.30
 -25  -3   0   -1.49    1.50
 -26  -3   0   31.42    7.23
 -26   3   0   28.64    7.07
 -26  -3   0   25.80    6.94
 -27  -3   0    2.75    2.86
 -27  -3   0    1.94    2.27
 -27   3   0    4.12    3.21
 -28  -3   0   17.19    5.51
 -28  -3   0   14.58    5.21
 -28   3   0   18.39    5.80
 -29  -3   0    2.19    2.89
 -29   3   0    1.03    1.75
 -29  -3   0   -0.65    1.59
 -30   3   0   -0.32    2.07
 -30  -3   0    0.37    1.86
 -31  -3   0    2.71    2.53
 -31   3   0   -0.80    2.53
 -32  -3   0    8.37    5.30
   0  -4   0  321.43    9.91
   0   4   0  315.47    9.81
  -1   4   0  461.37   13.36
  -1   4   0  429.54   12.22
  -1  -4   0  435.11   12.08
   1   4   0  386.12   11.65
   2   4   0   13.29    1.63
  -2   4   0   18.96    2.31
  -2  -4   0   15.12    1.67
   2  -4   0   16.46    2.22
  -3   4   0  382.93   12.70
   3  -4   0  365.18   12.78
   3   4   0  328.94   11.01
  -3  -4   0  350.24   10.90
  -4  -4   0   50.89    3.81
  -4   4   0   51.89    4.40
   4   4   0   48.79    3.89
   4  -4   0   52.79    4.43
   5  -4   0    8.02    1.90
  -5   4   0    8.48    1.89
   5   4   0    8.58    1.81
  -5  -4   0    9.07    1.83
   6  -4   0    4.73    1.60
   6   4   0    4.31    1.53
   6   4   0    2.23    1.08
  -6   4   0    4.95    1.45
  -6  -4   0    4.95    1.40
  -7   4   0   47.80    5.07
   7   4   0   45.92    4.69
   7  -4   0   53.31    5.44
  -7  -4   0   46.37    4.71
  -8   4   0    1.40    0.87
  -8  -4   0    2.23    1.18
   8  -4   0    1.68    0.78
   8   4   0    1.69    1.06
  -9   4   0  108.59    8.50
  -9  -4   0  104.10    7.96
   9  -4   0   96.76    8.33
   9   4   0   99.12    7.92
 -10  -4   0   -1.72    1.75
  10   4   0    0.01    1.00
  10  -4   0    0.02    0.75
 -10   4   0    1.84    1.67
 -10  -4   0    0.95    1.02
 -11  -4   0   14.45    3.47
 -11  -4   0    7.51    1.25
  11  -4   0   16.03    3.72
  11   4   0   11.19    2.89
  12  -4   0    2.26    1.92
 -12  -4   0    0.40    0.84
  12   4   0    3.67    2.00
 -12  -4   0    1.55    1.49
 -13  -4   0    9.15    2.52
  13  -4   0   10.52    3.23
 -13  -4   0    4.99    1.40
 -13  -4   0   11.17    3.20
  13   4   0    7.31    2.63
  14  -4   0    3.49    2.13
 -14  -4   0    3.46    1.91
 -14  -4   0    3.90    1.48
  14  -4   0    6.98    2.77
  14   4   0    2.20    1.37
 -14  -4   0    4.58    2.31
 -15  -4   0    1.11    1.03
 -15  -4   0    0.80    1.02
  15  -4   0    2.38    1.97
 -15  -4   0    0.76    0.38
 -16  -4   0   11.68    2.98
 -16  -4   0   11.80    3.42
  16  -4   0   14.95    4.12
 -16  -4   0   12.13    3.48
 -17  -4   0   18.92    3.92
 -17  -4   0   20.33    4.50
 -17  -4   0   20.28    4.86
  17  -4   0   24.61    5.18
 -18  -4   0    2.02    2.20
 -18  -4   0    0.79    0.73
 -19  -4   0    3.24    1.92
 -19  -4   0   -0.97    1.63
 -20  -4   0    5.11    1.95
 -20  -4   0    7.38    3.39
 -21   4   0   18.90    5.06
 -21  -4   0   22.24    5.50
 -21  -4   0   27.47    6.42
 -22  -4   0    5.54    2.50
 -22   4   0    6.05    3.54
 -22  -4   0    3.39    2.56
 -23  -4   0    5.43    2.90
 -23  -4   0    7.83    2.88
 -23   4   0    8.29    3.39
 -24  -4   0   -0.17    1.53
 -24  -4   0   -1.60    0.87
 -24   4   0    2.49    2.49
 -25   4   0    3.98    2.83
 -25  -4   0    1.75    2.49
 -25  -4   0    2.44    2.65
 -26  -4   0    0.93    1.49
 -26   4   0   -0.14    0.82
 -27   4   0    0.37    1.39
 -27  -4   0   -1.12    2.04
 -28   4   0    1.94    2.79
 -28  -4   0    2.35    2.40
 -29   4   0    4.67    3.61
 -29  -4   0   -0.29    1.94
 -30  -4   0    0.60    1.88
 -30   4   0    2.02    0.78
 -31   4   0    2.02    3.19
 -31  -4   0    1.08    1.68
 -32  -4   0    0.24    3.26
   0  -5   0   -0.15    0.39
   0   5   0   -0.90    0.63
  -1   5   0  292.05   10.29
   1   5   0  290.07   10.09
  -1  -5   0  319.68   10.63
   2   5   0    6.31    1.21
  -2   5   0    5.84    1.47
  -2  -5   0    5.70    1.13
   3   5   0   54.27    4.13
   3  -5   0   68.07    5.34
  -3  -5   0   62.28    4.38
  -3   5   0   62.06    4.94
   4  -5   0   36.75    4.03
  -4  -5   0   31.63    3.12
   4   5   0   31.42    3.28
  -4   5   0   35.33    3.85
  -5  -5   0   99.87    6.22
   5  -5   0  100.39    7.20
   5   5   0   89.46    6.19
  -5   5   0  105.05    7.24
  -6   5   0   31.46    3.99
   6  -5   0   34.23    4.27
   6   5   0   29.95    3.68
  -6  -5   0   31.00    3.57
  -7  -5   0  135.21    8.25
   7  -5   0  134.28    9.16
  -7   5   0  141.74    9.19
   7   5   0  119.52    8.14
   7   5   0  126.56    8.47
  -8   5   0   59.46    6.13
  -8  -5   0   63.65    5.72
   8   5   0   63.65    5.98
   8  -5   0   66.05    6.50
  -9  -5   0   42.99    5.13
  -9   5   0   39.90    5.34
   9  -5   0   40.16    5.37
   9   5   0   38.12    5.04
  10  -5   0    0.46    0.70
 -10   5   0    0.52    1.19
 -10  -5   0   -0.70    0.78
  10   5   0    0.01    1.03
 -11  -5   0   16.66    3.72
 -11   5   0   13.06    3.18
  11   5   0   17.29    3.52
  11  -5   0   13.27    3.21
  12   5   0    9.10    2.74
 -12  -5   0    5.83    1.31
 -12  -5   0    9.32    2.81
  12  -5   0   10.23    3.21
 -13  -5   0  108.56    9.80
  13  -5   0  118.25   11.02
  13   5   0  106.58    9.67
 -13  -5   0   96.99    7.83
  14  -5   0   19.18    4.51
 -14  -5   0   17.02    4.07
 -14  -5   0   16.96    3.20
  14   5   0   15.73    4.10
 -15  -5   0   29.55    5.40
 -15  -5   0   26.78    4.33
 -16  -5   0    5.91    2.71
 -16  -5   0    2.78    1.11
 -17  -5   0   70.47    7.20
 -17  -5   0   81.03    9.69
 -18  -5   0    6.88    1.81
 -18  -5   0   11.48    3.69
 -19  -5   0    8.15    2.10
 -19  -5   0   11.43    3.97
 -20  -5   0    1.65    1.33
 -21  -5   0   28.02    6.16
 -22  -5   0    1.03    1.65
 -23   5   0    4.15    2.90
 -23  -5   0    0.71    1.59
 -24  -5   0    0.29    0.66
 -24   5   0    0.68    2.28
 -25   5   0   -0.95    1.70
 -25  -5   0    0.95    1.41
 -26  -5   0   -0.56    1.07
 -26   5   0    3.39    2.50
 -27  -5   0   -2.60    2.18
 -27   5   0   -0.18    0.89
 -28   5   0    3.04    2.99
 -28  -5   0   -0.63    1.66
 -29  -5   0    2.00    2.69
 -29   5   0    2.19    1.16
 -30  -5   0    4.64    2.96
 -30   5   0    3.26    3.43
 -31   5   0   -0.20    1.76
 -31  -5   0    5.42    3.90
 -32  -5   0    4.81    3.94
   0  -6   0  265.81   10.10
   0   6   0  241.71    9.60
   1   6   0    3.61    1.00
  -1   6   0    4.89    1.45
  -1  -6   0    4.45    1.07
  -2  -6   0 1115.97   26.96
   2   6   0 1076.44   26.90
  -2   6   0 1165.03   29.40
  -3  -6   0    5.66    1.64
   3  -6   0    4.64    1.52
   3   6   0    3.43    0.99
  -3   6   0    3.28    1.00
   4  -6   0   70.51    5.87
   4   6   0   66.73    5.04
  -4  -6   0   69.36    5.02
  -4   6   0   63.44    5.47
  -5  -6   0    3.51    1.13
   5  -6   0    2.77    0.68
   5   6   0    1.86    0.73
  -5   6   0    4.39    1.46
   5  -6   0    4.06    1.45
  -6   6   0  399.72   16.14
   6   6   0  371.46   14.88
  -6  -6   0  382.16   14.20
   6  -6   0  414.54   16.55
  -7   6   0    0.31    0.83
   7   6   0   -0.24    0.63
   7  -6   0    0.98    0.61
  -7  -6   0    1.65    0.37
   8   6   0   92.90    7.58
   8   6   0   87.78    7.46
  -8  -6   0   94.86    7.13
   8  -6   0   98.95    8.28
  -8   6   0   96.82    7.97
   9   6   0   -0.03    0.32
  -9  -6   0    0.05    0.32
   9  -6   0   -0.15    0.54
  -9   6   0   -0.18    0.33
  10   6   0  324.16   15.29
 -10   6   0  286.50   14.93
  10  -6   0  318.73   16.31
 -10  -6   0  296.90   14.07
 -11   6   0    0.96    1.52
  11   6   0    0.85    0.93
  11  -6   0    2.45    1.76
 -11  -6   0    2.91    1.77
  12  -6   0   34.16    5.62
 -12  -6   0   30.90    4.87
 -12   6   0   29.65    5.07
  12   6   0   35.88    5.27
  13   6   0    0.14    1.19
  13  -6   0   -0.45    0.96
 -13  -6   0    0.21    0.70
 -13  -6   0   -0.97    1.24
 -13   6   0   -0.21    0.89
 -14  -6   0   70.35    7.95
 -14  -6   0   64.94    6.33
 -15  -6   0    3.64    2.15
 -15  -6   0   -0.60    1.31
 -16  -6   0  169.99   13.46
 -16  -6   0  159.74   10.91
 -17  -6   0    3.82    1.77
 -17  -6   0    4.33    2.61
 -18  -6   0  165.56   14.14
 -18  -6   0  152.12   11.15
 -19  -6   0    2.37    2.12
 -19  -6   0    1.88    1.13
 -20  -6   0   49.05    6.37
 -20  -6   0   60.12    8.91
 -21  -6   0    1.10    1.67
 -22  -6   0   61.83    9.48
 -23  -6   0    0.96    1.77
 -24   6   0    1.47    1.85
 -24  -6   0    0.25    1.20
 -25   6   0   -0.58    1.11
 -25  -6   0   -1.23    1.40
 -26   6   0    3.16    1.65
 -26  -6   0   -0.17    1.23
 -27   6   0   -0.42    0.91
 -27  -6   0    0.60    1.38
 -28  -6   0    1.87    2.96
 -28   6   0    0.18    1.29
 -29   6   0    3.32    2.77
 -29  -6   0    5.44    3.86
 -30   6   0   16.24    5.88
 -30  -6   0   21.89    7.05
 -31  -6   0    2.61    2.88
   0  -7   0   -0.50    0.74
   0   7   0   -0.26    0.52
  -1   7   0   66.43    5.25
   1   7   0   57.66    4.72
  -1  -7   0   64.03    5.15
  -2   7   0   11.08    2.07
   2   7   0    9.34    1.96
  -2  -7   0   10.91    1.91
  -2   7   0   10.22    2.35
   3   7   0   52.24    4.56
  -3  -7   0   67.99    5.69
  -3   7   0   74.69    6.81
   4   7   0  251.15   11.20
   4  -7   0  295.25   13.41
  -4   7   0  269.09   12.78
  -4  -7   0  263.82   11.25
   5  -7   0  706.68   23.68
  -5   7   0  756.55   24.11
   5   7   0  664.28   21.38
  -5  -7   0  660.07   21.20
   6  -7   0   59.96    6.14
  -6   7   0   60.16    6.05
  -6  -7   0   53.53    5.02
   6  -7   0   42.12    2.96
   6   7   0   58.89    5.49
   7  -7   0    9.66    2.55
  -7  -7   0    9.94    2.44
   7   7   0   10.31    2.38
  -7   7   0    9.90    2.48
   8   7   0    2.75    1.51
  -8  -7   0    2.60    1.34
  -8   7   0    2.09    0.99
   8  -7   0    2.14    1.26
   9  -7   0    0.47    1.21
  -9   7   0    0.08    1.03
  -9  -7   0    1.47    1.03
   9   7   0    1.29    1.31
   9   7   0    0.82    1.26
 -10  -7   0   12.85    3.04
 -10   7   0   13.00    3.26
  10  -7   0   13.65    3.54
  10   7   0   14.44    3.54
 -11  -7   0  144.00   10.43
  11  -7   0  136.97   11.37
  11   7   0  150.89   11.21
 -11   7   0  145.07   11.30
  12  -7   0   20.24    4.45
 -12   7   0   15.97    3.75
 -12   7   0    7.17    1.09
  12   7   0   18.73    4.02
 -12  -7   0   17.68    3.85
 -13   7   0   12.79    1.39
  13  -7   0   23.44    4.96
  13   7   0   23.00    5.10
 -13  -7   0   22.03    4.21
 -13   7   0   19.80    4.27
 -14  -7   0    3.11    1.99
 -14   7   0    1.54    0.53
 -14   7   0    3.27    1.94
 -14  -7   0   -0.22    1.36
 -15  -7   0   21.83    4.70
 -15  -7   0   17.96    3.52
 -16  -7   0   20.79    3.67
 -16  -7   0   27.29    5.33
 -17  -7   0   50.99    7.56
 -17  -7   0   46.37    5.95
 -18  -7   0    3.52    2.64
 -18  -7   0    2.24    1.06
 -19  -7   0   30.89    4.80
 -19  -7   0   33.87    6.62
 -20  -7   0    3.65    2.69
 -20  -7   0    2.17    1.68
 -21  -7   0   11.36    4.08
 -21  -7   0   10.54    3.15
 -22  -7   0    2.66    1.78
 -22  -7   0   -1.12    1.27
 -23  -7   0    1.81    1.89
 -24  -7   0   -0.65    2.10
 -25  -7   0    2.08    1.79
 -25   7   0    7.97    3.99
 -26   7   0    2.07    0.91
 -26  -7   0    1.70    1.81
 -27   7   0    2.36    2.36
 -27  -7   0    2.04    2.13
 -28  -7   0   -1.69    2.62
 -28   7   0    5.26    3.58
 -29   7   0    3.42    2.85
 -29  -7   0   -0.19    1.19
 -30  -7   0   -0.47    2.73
 -30   7   0    0.72    1.87
 -31  -7   0    1.14    1.26
   0   8   0  214.83   10.11
  -1   8   0  434.50   15.88
   1   8   0  421.92   15.74
  -1  -8   0  481.54   16.67
  -2   8   0   10.92    2.05
  -2   8   0    9.76    2.17
   2   8   0    7.52    1.56
  -2  -8   0   13.89    2.40
   3   8   0   22.00    3.04
  -3  -8   0   27.42    3.69
  -3   8   0   26.22    4.13
   4   8   0  138.41    8.30
  -4   8   0  140.26    9.49
  -4  -8   0  138.68    8.18
   5  -8   0  312.37   15.14
  -5  -8   0  299.71   13.11
   5   8   0  288.28   13.29
  -5   8   0  304.91   14.91
  -6  -8   0    8.98    2.24
   6  -8   0    7.12    2.18
   6   8   0    6.60    2.02
   6  -8   0    6.11    1.31
  -6   8   0    8.84    2.51
   7   8   0    1.54    0.85
   7  -8   0    3.48    1.74
  -7  -8   0    1.32    0.89
  -7   8   0    0.76    0.53
  -8  -8   0    0.82    0.92
   8   8   0    0.99    0.88
  -8   8   0   -0.08    0.49
   8  -8   0    0.25    0.77
   9  -8   0   45.75    6.43
  -9   8   0   44.26    5.92
  -9  -8   0   45.48    5.33
   9   8   0   50.42    6.18
  10  -8   0    7.80    2.85
  10   8   0    6.48    2.45
 -10   8   0    6.79    2.46
 -10  -8   0    6.25    2.13
  10   8   0    6.53    2.32
  11  -8   0   20.78    4.59
 -11  -8   0   21.93    4.11
 -11   8   0   18.71    4.20
  11   8   0   23.32    4.45
  12   8   0    7.28    2.56
 -12  -8   0    6.20    2.13
  12  -8   0    7.65    2.87
 -12   8   0    5.95    2.26
 -13  -8   0   11.60    3.23
 -13   8   0    8.89    2.86
 -14  -8   0    0.52    0.93
 -14   8   0    0.97    1.61
 -15  -8   0    6.14    2.40
 -15   8   0    9.86    3.57
 -16  -8   0   59.83    6.56
 -16   8   0   34.10    2.27
 -16  -8   0   71.53    8.47
 -17  -8   0  316.01   15.89
 -17  -8   0  335.17   19.28
 -18  -8   0  217.37   16.07
 -18  -8   0  217.70   13.57
 -19  -8   0  112.52    9.88
 -19  -8   0  117.56   12.07
 -19   8   0   66.31    4.20
 -20  -8   0    2.75    1.83
 -20  -8   0    5.88    2.70
 -21  -8   0    4.39    2.91
 -21  -8   0    5.29    2.26
 -22  -8   0    5.89    2.61
 -22  -8   0    5.66    3.09
 -23  -8   0    2.92    2.27
 -23  -8   0    0.96    1.65
 -24  -8   0   -0.12    1.79
 -25  -8   0    0.42    0.67
 -26  -8   0    2.53    2.31
 -27   8   0    7.72    4.10
 -27  -8   0    7.90    4.32
 -28  -8   0    4.82    3.61
 -28   8   0    1.66    0.85
 -29   8   0    6.20    3.34
 -29  -8   0    1.48    2.29
 -30  -8   0    6.75    4.52
 -30   8   0    1.09    2.16
 -31  -8   0    7.00    4.34
   0   9   0    1.53    0.95
   1   9   0    0.61    0.72
  -1  -9   0    0.19    0.72
  -1   9   0    3.55    1.49
  -2   9   0  327.64   14.06
  -2   9   0  332.39   15.29
   2   9   0  320.14   13.75
  -2  -9   0  331.71   14.05
  -3  -9   0    0.24    0.37
   3   9   0   -0.07    1.06
  -3   9   0    1.71    1.41
  -3   9   0    1.06    0.95
  -4  -9   0  486.66   17.54
   4   9   0  472.55   17.57
  -4   9   0  502.09   19.86
  -5  -9   0   12.69    2.57
   5  -9   0   16.36    3.46
  -5   9   0   12.16    3.22
   5   9   0   13.69    2.75
   6   9   0  594.54   21.48
  -6   9   0  573.37   22.70
   6  -9   0  607.95   23.43
  -6  -9   0  577.80   20.47
  -7  -9   0    1.05    1.29
  -7   9   0    1.01    1.54
   7   9   0    0.68    1.13
   7  -9   0    0.01    0.38
   7  -9   0   -0.07    0.32
   8   9   0  137.39   10.08
   8  -9   0  138.82   11.05
  -8   9   0  120.83   10.05
  -8  -9   0  128.98    8.92
   9  -9   0   14.11    3.64
  -9   9   0   13.09    3.35
   9   9   0   13.34    3.14
  -9  -9   0   12.32    2.72
  10  -9   0   29.96    5.22
 -10  -9   0   26.50    4.21
  10   9   0   25.81    4.59
 -10   9   0   22.62    4.37
  11   9   0    2.30    1.65
  11  -9   0    0.00    1.31
 -11   9   0    1.34    0.63
  11   9   0    1.21    0.61
 -11  -9   0    1.43    0.78
 -12  -9   0   90.83    8.36
 -12   9   0   81.51    8.97
 -13   9   0   -1.03    1.29
 -13  -9   0    0.58    0.74
 -14   9   0    9.56    3.29
 -14  -9   0    9.87    2.99
 -15   9   0    5.22    2.49
 -15  -9   0    8.97    3.20
 -16  -9   0  157.05   12.91
 -16   9   0  135.92   13.02
 -17  -9   0   21.08    5.21
 -17  -9   0   10.22    2.63
 -18  -9   0  166.95   14.21
 -18  -9   0  166.63   11.87
 -19  -9   0   -0.14    1.01
 -19  -9   0   -1.61    1.65
 -20  -9   0   18.19    4.86
 -20  -9   0   13.47    3.27
 -21  -9   0    3.73    2.32
 -21  -9   0    2.71    1.86
 -22  -9   0   43.83    7.97
 -22  -9   0   46.27    6.68
 -23  -9   0    4.55    2.50
 -23  -9   0    3.52    2.82
 -24  -9   0    8.39    2.83
 -24  -9   0    8.12    4.02
 -25  -9   0    3.79    3.36
 -26  -9   0   28.08    7.49
 -27  -9   0    4.25    2.82
 -28   9   0   26.26    7.43
 -28  -9   0   31.38    7.81
 -29   9   0    0.27    1.66
 -29  -9   0    0.95    2.31
 -30  -9   0   11.68    5.09
 -31  -9   0   -3.68    2.87
   0  10   0   96.24    7.35
   1  10   0  475.72   18.31
  -1  10   0  496.58   18.57
  -1 -10   0  511.23   18.93
  -2  10   0   34.00    4.43
   2  10   0   31.27    4.12
  -2 -10   0   40.83    5.02
  -2  10   0   31.92    4.66
  -3 -10   0   27.81    4.18
  -3  10   0   26.51    3.83
   3  10   0   23.13    3.70
  -3  10   0   23.30    4.16
   4  10   0    8.80    2.09
  -4 -10   0    9.68    2.12
  -4  10   0    9.57    2.71
  -4  10   0   11.09    2.60
  -5  10   0   29.60    4.91
   5  10   0   34.34    4.53
  -5 -10   0   33.46    4.44
  -6 -10   0   -0.40    0.89
   6  10   0   -1.04    1.30
  -6  10   0   -1.14    0.83
   6 -10   0   -0.92    0.37
  -7  10   0   61.68    7.35
   7  10   0   65.97    6.96
   7 -10   0   51.90    3.86
  -7 -10   0   58.69    6.27
   7 -10   0   61.80    7.47
  -8 -10   0   52.97    6.06
   8 -10   0   43.61    3.22
  -8  10   0   51.38    6.71
   8  10   0   54.41    6.51
   8 -10   0   55.21    7.10
   9 -10   0  424.89   21.48
  -9 -10   0  424.70   18.71
  -9  10   0  423.35   20.70
   9  10   0  464.52   20.87
 -10  10   0   34.13    5.75
  10 -10   0   42.33    6.79
 -10 -10   0   38.21    5.21
  10  10   0   45.43    6.47
 -11 -10   0   10.33    2.89
 -11  10   0    9.62    3.10
  11  10   0   12.92    3.54
 -12 -10   0    5.64    2.38
 -12  10   0    3.08    1.26
 -13  10   0   11.98    3.49
 -13 -10   0   12.86    3.39
 -14  10   0   -0.15    0.73
 -14 -10   0    1.13    1.33
 -15 -10   0   25.77    5.03
 -15  10   0   26.61    5.72
 -16 -10   0    3.75    2.40
 -16  10   0    4.17    2.79
 -17 -10   0   26.78    5.27
 -17  10   0   28.07    6.20
 -18 -10   0   10.89    3.54
 -18 -10   0    5.83    1.36
 -19 -10   0   82.44    8.58
 -19 -10   0   82.82   10.37
 -20 -10   0   17.39    4.13
 -20 -10   0   14.80    4.65
 -21 -10   0   49.83    8.58
 -21 -10   0   55.54    7.29
 -22 -10   0    2.49    1.72
 -22 -10   0    1.20    1.25
 -23 -10   0    2.89    2.35
 -23 -10   0    4.49    2.69
 -24 -10   0    7.94    3.64
 -24 -10   0    6.25    3.63
 -25 -10   0   12.41    4.04
 -25 -10   0   12.16    4.55
 -26 -10   0    4.92    3.23
 -27 -10   0   13.41    5.07
 -28 -10   0    3.92    3.38
 -29 -10   0    8.69    4.30
 -29  10   0    3.39    2.99
 -30 -10   0    0.89    1.93
 -31 -10   0    5.02    3.30
   0  11   0   -0.34    0.36
  -1  11   0    5.30    2.01
  -1  11   0    6.64    2.17
   1  11   0    8.41    2.26
  -1 -11   0    7.75    2.02
   2  11   0   28.70    4.31
  -2 -11   0   26.62    3.86
  -2  11   0   30.07    4.34
  -2  11   0   24.88    4.19
  -3 -11   0  149.61   10.14
   3  11   0  146.43    9.91
  -3  11   0  135.05   10.71
  -3  11   0  150.02   10.35
   4  11   0   97.48    7.94
  -4  11   0   98.60    9.10
  -4 -11   0  102.19    8.11
  -4  11   0  109.81    8.51
  -5  11   0  170.21   12.18
  -5 -11   0  169.40   10.71
  -5  11   0  190.50   11.80
   5  11   0  165.25   11.30
  -6 -11   0   27.34    4.26
  -6  11   0   31.94    5.33
   6  11   0   27.49    4.35
   7 -11   0   28.37    3.22
  -7  11   0   29.74    5.46
   7 -11   0   31.39    5.55
   7  11   0   32.80    5.21
  -7 -11   0   31.34    4.72
   8 -11   0   26.74    5.02
  -8 -11   0   22.39    3.95
   8 -11   0   19.66    2.35
  -8  11   0   22.63    4.56
   8  11   0   21.72    3.90
   9 -11   0    1.65    1.76
  -9  11   0    0.66    0.39
  -9 -11   0    1.43    1.36
   9  11   0   -0.22    0.79
  10  11   0    6.81    2.80
 -10  11   0    3.14    1.82
 -10 -11   0    5.83    2.29
 -11  11   0   23.03    4.92
  11  11   0   26.06    5.39
 -11 -11   0   24.74    4.47
 -12 -11   0    7.29    2.47
  12  11   0    7.45    3.08
 -12  11   0    4.53    2.18
 -13  11   0    1.47    1.10
 -13 -11   0    6.07    2.53
 -14 -11   0   13.46    3.47
 -14  11   0   14.99    4.26
 -15  11   0   33.76    6.47
 -15 -11   0   38.82    6.31
 -16  11   0    1.45    1.65
 -16 -11   0    6.38    2.47
 -17  11   0    4.13    2.62
 -17 -11   0    4.48    2.10
 -18 -11   0    2.01    1.78
 -18  11   0    0.01    0.88
 -19 -11   0    3.75    2.43
 -19 -11   0   -2.01    1.99
 -20 -11   0    3.89    1.48
 -20 -11   0    4.76    2.95
 -21 -11   0    0.12    0.97
 -21 -11   0   -1.90    1.43
 -22 -11   0    5.72    2.85
 -22 -11   0   10.50    3.32
 -23 -11   0   28.22    5.66
 -23 -11   0   25.47    6.35
 -24 -11   0    2.38    2.71
 -24 -11   0    4.13    2.79
 -25 -11   0   15.33    4.98
 -26 -11   0    0.98    1.71
 -27 -11   0    3.02    3.22
 -28 -11   0    1.38    1.68
 -29 -11   0   -1.65    1.89
 -30 -11   0    2.96    2.48
 -31 -11   0   -0.54    1.25
   0  12   0    3.02    1.16
  -1  12   0   -1.32    1.92
  -1  12   0    0.49    0.39
   1  12   0    1.40    1.16
  -2  12   0   43.84    5.28
  -2  12   0   35.00    5.27
   2  12   0   39.25    5.07
  -2 -12   0   37.44    4.88
   3  12   0    1.30    0.49
  -3  12   0    0.90    0.83
  -3 -12   0    0.69    1.04
  -3  12   0    1.04    0.83
   4  12   0   10.09    2.38
  -4  12   0   11.35    2.84
  -4 -12   0    8.90    2.47
  -4  12   0    7.76    2.49
   5  12   0    2.68    1.19
  -5  12   0    1.78    1.43
  -5  12   0    1.44    1.02
  -5 -12   0    0.80    0.67
   6  12   0   -0.70    1.58
  -6  12   0    1.73    1.41
  -6 -12   0    1.07    0.98
  -7 -12   0   11.42    2.69
   7  12   0    9.97    2.60
  -7  12   0   11.46    3.38
  -8  12   0   70.58    8.30
   8 -12   0   69.94    4.81
  -8 -12   0   71.87    7.13
   8  12   0   74.37    8.00
  -9 -12   0    2.12    1.28
  -9  12   0    2.21    1.65
   9  12   0    2.27    1.81
 -10  12   0    7.33    2.98
 -10 -12   0    8.23    2.62
  10  12   0    7.85    2.83
 -11 -12   0    3.17    1.89
  11  12   0    1.78    1.17
 -11  12   0    1.37    1.01
 -12 -12   0    1.88    1.75
  12  12   0   -0.91    1.49
 -12  12   0   -0.22    1.49
 -13  12   0    0.04    1.29
  13  12   0    0.34    0.70
 -13 -12   0    1.88    1.54
 -14 -12   0   95.00    9.50
 -14  12   0   95.14   10.94
 -15 -12   0   11.01    3.78
 -15  12   0   10.23    4.10
 -16 -12   0  150.22   12.66
 -16  12   0  134.51   13.39
 -17 -12   0    0.21    0.88
 -17  12   0   -0.07    0.48
 -18  12   0    9.53    3.84
 -18 -12   0    7.91    2.57
 -19 -12   0    4.91    2.80
 -19 -12   0    0.11    1.09
 -19  12   0    1.56    2.36
 -20 -12   0   -2.31    1.72
 -20 -12   0    1.23    1.82
 -21 -12   0    0.97    1.09
 -21 -12   0   -1.40    1.80
 -22 -12   0    1.31    1.92
 -22 -12   0    6.28    2.67
 -23 -12   0    1.38    1.30
 -23 -12   0    2.39    2.48
 -24 -12   0    7.93    3.61
 -25 -12   0    1.03    1.97
 -26 -12   0    2.42    2.56
 -27 -12   0    3.72    3.46
 -28 -12   0    1.08    1.64
 -29 -12   0    6.29    3.93
 -30 -12   0    3.66    3.11
   0  13   0    0.63    0.67
   1  13   0    1.33    0.99
  -1  13   0   -0.60    1.58
  -1  13   0    2.11    1.30
   2  13   0    2.47    1.52
  -2 -13   0   -0.14    1.14
  -2  13   0    0.17    0.58
  -2  13   0    2.51    1.57
  -3 -13   0  189.47   12.34
  -3  13   0  195.98   12.78
   3  13   0  182.13   12.21
  -3  13   0  167.52   13.14
  -4  13   0   68.93    8.49
  -4  13   0   76.67    8.02
   4  13   0   73.44    7.47
  -4 -13   0   77.22    8.20
  -5  13   0  274.31   15.46
  -5  13   0  232.17   15.53
  -5 -13   0  255.26   14.60
   5  13   0  255.19   14.99
  -6 -13   0   -0.47    0.81
   6  13   0   -0.64    1.17
  -6  13   0   -0.47    1.21
  -6  13   0    2.65    1.80
  -7 -13   0    4.27    1.86
   7  13   0    5.81    2.26
  -7  13   0    4.37    2.22
   8 -13   0   18.63    2.54
  -8 -13   0   22.58    4.54
  -8  13   0   19.66    4.67
   8  13   0   18.21    4.06
  -9 -13   0  157.09   11.56
  -9  13   0  145.45   12.86
   9 -13   0  124.08    6.65
   9  13   0  147.97   12.48
 -10  13   0   18.91    5.10
 -10 -13   0   22.18    4.57
  10  13   0   18.73    4.42
 -11  13   0   80.39    9.86
  11  13   0   89.63   10.24
 -11 -13   0  104.47    9.79
 -12 -13   0    6.67    2.95
  12  13   0    4.09    2.77
 -12  13   0    3.79    2.59
 -13  13   0   86.27   10.50
 -13 -13   0   90.36    9.42
 -14 -13   0    9.87    3.87
 -14  13   0   11.66    4.78
 -15 -13   0  107.52   10.79
 -15  13   0   95.25   11.62
 -16 -13   0   21.96    4.99
 -16  13   0   15.07    4.87
 -17  13   0    1.69    1.29
 -17 -13   0    0.38    0.68
 -18 -13   0    2.05    1.72
 -18  13   0    2.30    2.29
 -19  13   0    5.04    2.68
 -19 -13   0    6.58    2.79
 -20 -13   0    2.94    2.40
 -20  13   0    5.05    2.96
 -20 -13   0    1.72    0.90
 -21 -13   0    1.56    0.94
 -21 -13   0    0.32    1.47
 -22 -13   0    0.14    1.45
 -22 -13   0   -0.80    1.35
 -23 -13   0   -0.69    0.90
 -24 -13   0    1.85    2.61
 -25 -13   0    5.23    3.03
 -26 -13   0    0.40    1.53
 -27 -13   0   -0.22    1.34
 -28 -13   0    1.85    1.94
 -29 -13   0    0.67    1.40
 -30 -13   0    2.74    2.43
   0  14   0   89.17    8.52
  -1  14   0  247.92   14.55
   1  14   0  259.55   14.87
  -1  14   0  229.66   15.57
   2  14   0   52.77    6.53
  -2  14   0   42.69    6.87
  -2  14   0   47.00    6.08
   3  14   0    0.01    0.67
  -3  14   0    0.48    0.65
  -3  14   0    0.91    1.52
  -3 -14   0    4.21    2.36
  -4  14   0    3.85    1.89
  -4 -14   0    1.29    1.01
  -4  14   0    1.46    0.47
   4  14   0    1.77    1.15
  -5  14   0    1.45    1.61
  -5  14   0   -0.10    1.17
   5  14   0    0.07    1.10
  -5 -14   0    1.84    1.16
  -6 -14   0   13.80    3.18
  -6  14   0    8.18    2.96
   6  14   0   10.44    3.08
  -6  14   0   10.73    2.98
  -7  14   0   13.71    3.99
  -7 -14   0   14.98    3.71
   7  14   0   14.62    3.62
   8 -14   0   20.88    2.98
   8  14   0   19.31    4.38
  -8 -14   0   18.70    3.75
  -8  14   0   16.57    4.33
   9  14   0   15.53    4.34
   9 -14   0   15.41    2.39
  -9  14   0   12.40    4.18
  -9 -14   0   15.38    4.00
 -10  14   0    2.75    1.86
  10  14   0   -0.45    1.50
 -10 -14   0    1.58    1.52
 -11  14   0    4.82    2.45
  11  14   0    8.21    3.41
 -11 -14   0    6.29    2.56
 -12 -14   0    4.84    2.29
 -12  14   0    0.84    0.75
 -13 -14   0   47.50    7.01
 -13  14   0   41.64    7.63
 -14 -14   0   14.59    4.20
 -14  14   0   14.28    4.92
 -15  14   0   61.91    9.77
 -15 -14   0   76.48    9.42
 -16 -14   0    3.73    2.47
 -16  14   0    3.11    2.58
 -17 -14   0    7.43    2.80
 -17  14   0    5.84    2.90
 -18 -14   0   -0.54    0.90
 -18  14   0    1.53    2.02
 -19 -14   0    1.41    1.30
 -19  14   0    0.96    1.90
 -20  14   0    4.55    3.25
 -20 -14   0    0.58    1.27
 -21 -14   0   -2.27    1.71
 -21 -14   0    0.85    1.22
 -22 -14   0    2.60    2.01
 -22 -14   0   -0.96    1.41
 -23 -14   0    6.55    3.38
 -24 -14   0    6.23    3.22
 -25 -14   0    0.93    1.33
 -26 -14   0   -1.14    2.42
 -27 -14   0    3.11    2.31
 -28 -14   0    1.11    1.62
 -29 -14   0   -5.20    3.23
 -30 -14   0   -0.03    1.44
   0  15   0    1.54    1.28
   0  15   0   -0.86    1.65
  -1  15   0    2.11    1.63
  -1  15   0    1.97    1.85
   1  15   0    1.35    1.43
  -2  15   0   58.05    8.01
   2  15   0   64.10    7.37
  -2  15   0   64.05    7.25
  -3  15   0   -0.96    0.70
  -3 -15   0    1.34    1.83
  -3  15   0    0.85    1.36
   3  15   0   -0.41    0.86
  -4 -15   0   75.90    7.86
   4  15   0   65.76    7.33
  -4  15   0   64.16    7.66
  -4  15   0   62.11    8.22
  -5 -15   0   -0.94    1.03
   5  15   0    0.01    1.01
  -5  15   0    0.59    0.68
  -5  15   0   -0.28    0.47
   6  15   0    1.75    1.46
  -6  15   0    2.34    1.92
  -6 -15   0    3.21    1.80
  -7  15   0    0.28    1.10
   7  15   0    0.47    0.83
  -7 -15   0    0.83    1.07
   8  15   0    6.67    2.72
   8 -15   0   11.18    2.29
  -8  15   0    7.75    2.76
  -8 -15   0   10.90    3.13
  -9 -15   0    0.45    0.62
   9 -15   0    1.55    0.96
  -9  15   0    0.87    1.29
   9  15   0    1.17    1.67
  10  15   0   44.65    7.35
 -10 -15   0   59.20    7.28
 -10  15   0   50.29    7.95
 -11 -15   0    1.41    1.44
 -11  15   0   -1.49    1.97
 -12  15   0   91.88   11.04
 -12 -15   0  109.29   10.51
 -13  15   0   -0.73    1.81
 -13 -15   0    0.86    1.64
 -14 -15   0  170.08   13.91
 -14  15   0  140.68   14.52
 -15 -15   0    2.88    2.47
 -15  15   0    3.52    2.71
 -16 -15   0  104.15   11.15
 -16  15   0   87.80   11.66
 -17  15   0   -0.85    0.59
 -17 -15   0    0.32    1.12
 -18  15   0    2.96    2.56
 -18 -15   0    1.85    1.42
 -19  15   0   -0.12    1.29
 -19 -15   0   -2.96    1.76
 -20 -15   0    2.55    0.56
 -20  15   0    5.61    3.21
 -21 -15   0   -0.10    1.00
 -21 -15   0   -1.92    1.57
 -21  15   0    1.38    1.87
 -22 -15   0    7.11    3.00
 -23 -15   0    1.87    1.08
 -24 -15   0   -2.51    2.17
 -25 -15   0    5.91    3.34
 -26 -15   0    0.41    1.82
 -27 -15   0   -0.58    1.33
 -28 -15   0    0.99    1.47
 -29 -15   0    2.39    2.22
   0  16   0    0.60    0.80
   0  16   0   -1.24    1.11
   1  16   0    5.50    2.41
  -1  16   0    0.41    0.55
  -1  16   0    1.96    1.44
   2  16   0    0.16    0.94
  -2  16   0    2.18    1.69
  -2  16   0   -0.51    0.95
  -3  16   0   18.35    3.96
  -3  16   0   20.42    5.21
   3  16   0   18.71    4.01
   4  16   0   15.09    3.70
  -4  16   0   18.27    4.75
  -4 -16   0   18.26    4.53
  -5  16   0   40.53    6.88
   5  16   0   34.35    5.88
  -5 -16   0   46.69    6.65
  -6  16   0    1.45    1.19
  -6 -16   0    1.99    2.14
   6  16   0    0.35    1.81
   7  16   0   15.45    4.18
  -7 -16   0   22.86    4.62
  -7  16   0   16.28    4.65
   8  16   0    0.02    1.88
   8 -16   0    1.55    1.20
  -8 -16   0   -0.06    1.89
  -8  16   0    0.78    1.44
   9 -16   0   22.62    3.21
  -9 -16   0   23.31    5.03
  -9  16   0   22.93    5.70
 -10 -16   0    6.97    2.74
 -10  16   0    4.18    2.37
  10 -16   0    6.96    1.66
 -11 -16   0   12.68    3.35
 -11  16   0    9.49    3.47
 -12 -16   0    1.16    1.09
 -12  16   0   -0.66    2.39
 -13 -16   0    1.35    1.65
 -13  16   0   -1.17    2.52
 -14  16   0    0.58    0.99
 -14 -16   0    2.62    2.13
 -15  16   0   11.75    4.52
 -15 -16   0   17.68    4.80
 -16 -16   0   -0.18    1.15
 -16  16   0    2.13    1.93
 -17 -16   0    7.94    3.57
 -17  16   0    3.40    2.62
 -18 -16   0    0.92    1.53
 -18  16   0    2.40    1.30
 -19  16   0   11.70    4.55
 -19 -16   0    8.07    3.02
 -20  16   0    6.75    3.98
 -20 -16   0    6.16    3.42
 -21  16   0   23.50    6.93
 -21 -16   0   17.35    4.88
 -22 -16   0    2.52    2.45
 -23 -16   0    5.94    2.63
 -24 -16   0    2.33    2.76
 -25 -16   0    9.09    3.71
 -26 -16   0    6.49    4.16
 -27 -16   0   -1.47    3.58
 -28 -16   0    5.40    3.25
   0  17   0   -0.09    1.39
   1  17   0    6.27    2.68
  -1  17   0    2.95    1.86
   2  17   0   -0.76    0.91
  -2  17   0   -0.58    0.62
  -3  17   0   14.88    4.31
   3  17   0   11.72    3.38
  -4  17   0    9.28    3.98
   4  17   0    6.83    2.38
  -4 -17   0   11.12    3.86
   5  17   0   38.98    6.57
  -5 -17   0   64.96    8.18
  -5  17   0   55.32    8.46
  -6 -17   0   11.59    3.92
  -6  17   0   12.63    4.31
  -7 -17   0   36.69    6.27
  -7  17   0   34.09    6.90
  -8 -17   0   45.74    7.23
  -8  17   0   34.44    7.04
   8 -17   0   47.46    5.33
   9 -17   0  142.68    8.94
  -9 -17   0  156.30   13.24
  -9  17   0  127.00   13.75
 -10  17   0   72.11   10.56
 -10 -17   0   84.71    9.73
 -11  17   0   64.17   10.05
 -11 -17   0   81.32    9.69
 -12  17   0   42.32    7.93
 -12 -17   0   51.81    7.60
 -13  17   0   38.60    7.78
 -13 -17   0   48.28    7.53
 -14 -17   0   27.66    5.84
 -14  17   0   21.13    5.92
 -15 -17   0   31.03    6.33
 -15  17   0   24.96    6.77
 -16  17   0    1.45    2.15
 -16 -17   0    3.46    2.40
 -17  17   0    2.92    2.75
 -17 -17   0    5.55    2.59
 -18 -17   0    3.85    2.14
 -18  17   0    7.82    3.80
 -19 -17   0    2.93    4.34
 -19  17   0    6.19    3.48
 -20 -17   0    5.07    2.67
 -20  17   0    1.76    1.61
 -21 -17   0    1.25    2.01
 -21  17   0    2.87    2.97
 -22 -17   0   -1.15    1.17
 -22  17   0    1.98    2.84
 -23 -17   0    0.17    2.06
 -24 -17   0    3.75    2.58
 -25 -17   0    3.75    3.31
 -26 -17   0    4.00    2.77
 -27 -17   0    6.09    3.29
   0  18   0   65.49    9.32
  -1  18   0    3.37    1.98
   1  18   0    2.98    2.25
  -2  18   0  102.07   11.67
  -3  18   0    2.74    2.23
  -4  18   0   10.45    3.58
  -5 -18   0   -1.15    1.77
  -5  18   0   -1.56    2.08
  -6  18   0   14.80    4.33
  -6 -18   0   18.87    3.75
  -7 -18   0   -1.93    1.45
  -7  18   0    1.90    2.63
  -8  18   0  281.44   20.76
  -8 -18   0  334.38   20.01
  -9  18   0    8.13    4.27
  -9 -18   0    3.66    3.55
 -10  18   0  178.72   16.81
 -10 -18   0  211.85   15.70
 -11 -18   0    1.44    2.73
 -11  18   0    0.15    0.73
 -12 -18   0   39.16    6.56
 -12  18   0   34.09    7.37
 -13  18   0    3.39    2.44
 -13 -18   0    2.46    2.55
 -14  18   0    8.18    3.71
 -14 -18   0   13.72    4.21
 -15  18   0    1.37    1.43
 -15 -18   0    2.13    2.24
 -16 -18   0    6.95    2.63
 -16  18   0    5.66    3.20
 -17  18   0   -1.18    0.78
 -17 -18   0    2.63    1.88
 -18 -18   0    2.92    2.68
 -18  18   0   -0.79    1.10
 -19 -18   0    2.63    2.38
 -19  18   0    0.51    1.79
 -20  18   0    0.22    1.79
 -20 -18   0    0.71    1.63
 -21  18   0    2.59    2.72
 -21 -18   0   -0.14    0.70
 -22 -18   0    3.42    2.62
 -22  18   0    3.89    3.34
 -23 -18   0    3.47    2.29
 -24 -18   0    8.65    3.94
 -25 -18   0    4.44    3.19
   0  19   0   -3.64    3.43
   1  19   0   50.53    8.83
  -1  19   0   53.52    8.81
  -2  19   0   78.67   12.20
  -3  19   0  294.35   21.58
  -4  19   0   23.31    7.16
  -5  19   0  198.60   17.28
  -6 -19   0   30.38    8.83
  -6  19   0   24.44    7.27
  -7 -19   0   54.26    8.09
  -7  19   0   58.10    9.79
  -8  19   0   22.00    5.95
  -8 -19   0   26.80    6.20
  -9  19   0   13.00    4.60
  -9 -19   0   10.57    3.64
 -10 -19   0    3.74    2.14
 -10  19   0    0.96    1.47
 -11 -19   0    2.36    2.22
 -11  19   0    0.65    0.93
 -12 -19   0   -0.05    0.51
 -12  19   0   -0.78    0.76
 -13  19   0    4.05    2.85
 -13 -19   0    2.72    1.91
 -14 -19   0    2.35    2.80
 -14  19   0    3.04    2.16
 -15 -19   0   -0.18    1.84
 -15  19   0    1.28    1.85
 -16 -19   0    1.97    2.56
 -16  19   0    1.36    1.73
 -17 -19   0   10.37    4.05
 -17  19   0    9.00    4.09
 -18  19   0   -0.10    1.03
 -18 -19   0    3.28    3.38
 -19 -19   0    2.62    2.38
 -19  19   0   -2.09    2.59
 -20  19   0    2.65    2.28
 -20 -19   0   -0.68    2.06
 -21  19   0    0.39    1.83
 -21 -19   0    2.56    1.92
 -22 -19   0    0.20    1.77
 -22  19   0    0.35    2.11
 -23 -19   0   -0.78    0.94
   0  20   0    4.34    1.18
   1  20   0   -0.55    1.27
  -1  20   0   -6.16    3.08
  -2  20   0   19.23    5.63
   2  20   0   17.45    5.19
  -3  20   0   28.92    6.95
  -4  20   0   13.43    4.80
  -5  20   0   12.83    4.77
  -6  20   0    6.46    3.26
  -7  20   0   11.19    4.36
  -7 -20   0    9.14    3.59
  -8 -20   0    7.86    3.75
  -8  20   0    5.97    3.55
  -9  20   0    0.02    1.01
  -9 -20   0    0.44    1.30
 -10  20   0    0.33    0.58
 -10 -20   0    2.39    2.09
 -11 -20   0   16.48    4.78
 -11  20   0   11.18    4.10
 -12  20   0    8.10    4.00
 -12 -20   0    9.59    3.93
 -13 -20   0   23.50    5.56
 -13  20   0   22.41    6.51
 -14 -20   0   13.98    4.65
 -14  20   0   15.99    5.70
 -15 -20   0   20.90    5.70
 -15  20   0   29.42    7.72
 -16  20   0    6.84    3.72
 -16 -20   0    8.01    3.78
 -17  20   0    4.91    3.68
 -17 -20   0    5.96    3.26
 -18 -20   0    0.51    1.78
 -18  20   0    3.30    2.99
 -19  20   0    6.23    4.59
 -19 -20   0    7.68    3.74
 -20  20   0   10.88    5.13
 -20 -20   0    8.39    4.14
 -21 -20   0    9.96    5.00
 -21  20   0   10.28    5.19
   0  21   0   -2.12    2.22
  -1  21   0   -0.54    1.41
   1  21   0   -0.16    1.08
   2  21   0    0.24    0.64
  -2  21   0   -1.01    1.83
   3  21   0    0.70    1.62
  -3  21   0   -2.00    2.50
  -4  21   0   20.54    5.82
  -5  21   0    5.25    3.56
  -6  21   0   37.87    8.01
  -7  21   0    0.60    1.61
  -8  21   0   -0.63    1.22
  -8 -21   0    1.12    2.30
  -9 -21   0    1.08    1.82
  -9  21   0   -1.02    2.26
 -10 -21   0    0.92    1.50
 -10  21   0   -1.80    1.85
 -11 -21   0   -1.80    2.34
 -11  21   0    0.28    1.99
 -12  21   0    2.82    2.89
 -12 -21   0   -0.88    0.49
 -13  21   0   -1.07    1.49
 -13 -21   0    0.93    1.22
 -14 -21   0    4.58    2.49
 -14  21   0    3.80    2.86
 -15 -21   0    1.27    1.54
 -15  21   0    0.66    0.92
 -16 -21   0    7.32    3.23
 -16  21   0   10.93    5.15
 -17  21   0    2.02    1.74
 -17 -21   0    2.84    1.86
 -18  21   0    3.18    2.43
 -18 -21   0    5.15    2.83
 -19  21   0    2.52    2.66
 -20  21   0    3.85    3.20
   0  22   0    0.83    1.36
   1  22   0   -2.64    2.14
  -1  22   0   -1.58    2.06
   2  22   0    2.05    1.88
  -2  22   0   -0.05    1.37
  -3  22   0   14.20    4.80
   3  22   0   10.26    4.67
  -4  22   0    5.20    3.57
  -5  22   0   27.45    6.73
  -6  22   0    2.29    2.75
  -7  22   0   10.10    4.39
  -8  22   0    0.47    1.30
  -9  22   0   -1.07    1.36
  -9 -22   0    2.30    2.52
 -10 -22   0    2.32    2.98
 -10  22   0    7.99    4.35
 -11 -22   0   11.52    4.26
 -11  22   0   12.05    4.67
 -12 -22   0    1.47    3.46
 -12  22   0    0.47    1.15
 -13 -22   0   16.93    5.17
 -13  22   0   12.38    5.32
 -14 -22   0    3.88    3.44
 -14  22   0    1.51    2.70
 -15  22   0   11.07    5.21
 -16  22   0    5.09    4.16
 -17  22   0    6.74    4.24
 -18  22   0    3.77    2.69
   0  23   0  -13.27    4.94
  -1  23   0    4.40    0.82
   1  23   0    5.49    2.55
   2  23   0   25.42    7.33
  -2  23   0   30.83    7.75
   3  23   0   43.76    9.62
  -3  23   0   43.39    8.92
   4  23   0   39.47    9.04
  -4  23   0   39.49    8.53
  -5  23   0   33.07    7.86
  -6  23   0   19.61    6.57
  -7  23   0   11.06    5.06
  -8  23   0    0.73    1.58
  -9  23   0    2.15    1.76
 -10 -23   0    2.76    2.25
 -10  23   0    4.11    2.96
 -11 -23   0    5.44    3.52
 -11  23   0    5.01    3.06
 -12  23   0    4.47    3.09
 -13  23   0    6.02    4.27
 -14  23   0    3.70    3.03
 -15  23   0   -0.34    1.83
 -16  23   0   -0.40    1.73
 -17  23   0    3.34    3.10
   0  24   0   91.57   13.53
  -1  24   0   15.87    6.52
   1  24   0    5.60    3.68
   2  24   0   30.97    7.93
  -2  24   0   33.21    7.94
   3  24   0    0.22    1.77
  -3  24   0    1.42    1.67
  -4  24   0   -4.06    3.15
   4  24   0   -1.33    1.54
  -5  24   0   -0.26    2.48
   5  24   0    0.66    1.12
  -6  24   0   19.57    6.34
  -7  24   0    2.26    3.66
  -8  24   0   25.85    7.31
  -9  24   0    0.46    1.82
 -10  24   0    2.55    1.70
 -11  24   0    0.02    1.04
 -12  24   0    3.58    2.99
 -13  24   0   -0.13    1.05
 -14  24   0    3.49    2.87
 -15  24   0    0.37    1.07
   0  25   0   -1.90    1.69
   1  25   0    1.07    1.58
  -1  25   0   -2.10    3.10
   2  25   0   -0.75    1.28
  -2  25   0   -1.59    1.01
  -3  25   0    8.48    3.64
   3  25   0    4.04    3.20
   4  25   0    8.90    5.32
  -4  25   0    8.57    4.39
   5  25   0   22.33    7.28
  -5  25   0   38.46    9.21
  -6  25   0   18.01    6.85
   6  25   0   11.09    5.77
  -7  25   0   28.03    8.12
  -8  25   0    8.54    5.41
  -9  25   0    2.97    2.76
 -10  25   0    0.76    1.76
 -11  25   0    8.39    4.87
 -12  25   0    5.56    4.02
 -13  25   0   20.49    7.14
   0  26   0    1.52    2.70
  -1  26   0    2.68    2.74
   1  26   0    1.66    0.90
   2  26   0    0.51    0.71
  -2  26   0    0.27    1.36
  -3  26   0    5.38    4.14
   3  26   0    5.37    3.54
  -4  26   0    4.17    3.19
   4  26   0   -2.65    2.51
   5  26   0    2.39    2.08
  -5  26   0   -0.85    1.92
   6  26   0    1.60    2.53
  -6  26   0    0.38    2.29
  -7  26   0    4.52    3.25
   7  26   0    0.39    1.69
  -8  26   0   -0.20    1.59
  -9  26   0    8.51    4.68
 -10  26   0    2.49    3.42
   0  27   0    0.65    1.44
   1  27   0    0.07    1.44
  -1  27   0   -1.88    2.18
  -2  27   0    4.17    2.66
   2  27   0    8.66    4.91
  -3  27   0   -1.43    0.74
   3  27   0   -3.08    2.77
   4  27   0    1.49    2.60
  -4  27   0   13.97    5.60
   5  27   0    0.77    3.27
  -5  27   0    2.33    2.47
   6  27   0    1.27    2.00
  -6  27   0    4.28    3.36
 -31   0   1    3.74    2.90
 -31   0   1    2.63    2.34
 -30   0   1    0.50    2.32
 -30   0   1    3.77    3.51
 -29   0   1    0.96    1.69
 -29   0   1    2.33    3.04
 -28   0   1   -1.73    1.13
 -28   0   1   -0.46    1.82
 -27   0   1   -1.15    1.75
 -27   0   1    1.36    1.16
 -26   0   1   -0.27    1.76
 -26   0   1    1.16    1.70
 -25   0   1    3.75    2.17
 -25   0   1   -2.37    2.58
 -24   0   1   -2.67    3.10
 -24   0   1   -0.98    1.41
 -23   0   1   -2.04    3.01
 -23   0   1    1.32    1.74
 -22   0   1    0.34    0.96
  22   0  -1   -0.31    0.59
 -22   0   1    2.98    2.30
 -21   0   1    0.97    1.57
  21   0  -1    1.05    0.75
 -21   0   1    2.52    1.61
  20   0  -1   -2.69    1.54
 -20   0   1    1.96    1.25
 -19   0   1    0.06    0.89
  19   0  -1   -0.97    1.62
  18   0  -1   -2.42    1.53
 -18   0   1   -0.27    1.09
 -17   0   1    6.20    2.35
  17   0  -1    6.34    2.07
  16   0  -1   -0.84    1.27
 -16   0   1   -1.40    1.43
  15   0  -1   -0.54    1.02
 -15   0   1    0.92    0.61
 -14   0   1   -0.15    0.54
  14   0  -1    0.66    0.75
  13   0  -1    6.01    1.91
 -13   0   1    4.40    1.95
 -12   0   1    0.69    0.75
  12   0  -1    3.06    1.28
  11   0  -1   45.89    4.28
 -11   0   1   39.78    4.93
 -10   0   1    1.22    0.89
  10   0  -1    2.22    1.12
  -9   0   1    2.59    1.03
  -8   0   1    0.42    0.49
  -7   0   1    0.76    0.56
  -6   0   1   -0.50    0.56
  -6   0   1   -0.41    0.72
   6   0  -1   -0.20    0.27
   5   0  -1    1.54    0.78
  -5   0   1    1.09    0.50
  -5   0   1    1.90    1.02
  -4   0   1    1.32    0.53
  -4   0   1    1.03    0.54
   4   0  -1    1.62    0.71
   3   0  -1    1.33    0.61
   3   0  -1    1.93    0.68
   2   0  -1    2.14    0.55
  -2   0  -1    7.77    1.01
  -3   0  -1    2.20    0.39
  -3   0  -1    2.71    0.75
  -4   0  -1    0.05    0.34
   4   0   1   -0.02    0.31
  -5   0  -1    0.66    0.35
   5   0   1    0.46    0.67
   5   0   1    1.02    0.62
  -6   0  -1    0.08    0.59
   6   0   1    0.11    0.82
   6   0   1   -0.48    0.64
   7   0   1   15.47    2.60
  -7   0  -1   15.47    2.59
   7   0   1   15.32    2.66
  -8   0  -1    0.55    1.05
   8   0   1   -0.65    1.10
   8   0   1   -0.27    0.73
  -9   0  -1    3.28    1.30
   9   0   1    3.54    0.61
   9   0   1    4.09    1.62
  10   0   1    1.10    1.21
 -10   0  -1    0.50    1.12
  10   0   1   -0.21    1.29
  11   0   1   22.33    4.13
  11   0   1   19.36    3.48
 -11   0  -1   19.65    3.69
 -12   0  -1    2.47    2.04
  12   0   1    0.06    0.84
  12   0   1    0.70    0.58
  13   0   1    3.99    2.13
 -13   0  -1    2.85    1.82
  13   0   1   -1.41    1.15
 -13   0  -1    0.22    1.31
  14   0   1   -0.15    0.95
  14   0   1   -0.26    0.99
 -14   0  -1    1.78    1.08
  15   0   1    0.48    0.79
 -15   0  -1    1.37    1.14
  15   0   1    2.86    1.83
 -16   0  -1    1.04    1.25
  16   0   1    0.09    0.72
 -17   0  -1    1.85    1.38
 -18   0  -1    1.21    0.84
 -19   0  -1    1.52    1.65
 -20   0  -1    1.83    2.03
 -21   0  -1   -0.09    0.87
 -22   0  -1    0.42    1.92
 -23   0  -1    5.37    3.31
 -24   0  -1    3.70    2.86
 -25   0  -1    3.77    2.75
 -26   0  -1    1.19    1.77
 -27   0  -1    3.73    2.99
 -28   0  -1    2.42    2.30
 -29   0  -1    7.62    3.82
 -30   0  -1    3.23    3.44
 -31   0  -1    4.29    3.37
 -31   0  -1    6.42    4.23
 -32   0  -1    6.05    3.83
 -31   1   1    0.07    1.66
 -31   1   1    0.51    2.87
 -31  -1   1    1.82    2.19
 -31  -1   1    4.11    4.11
 -30  -1   1    8.07    4.88
 -30   1   1    5.30    4.19
 -30  -1   1    9.56    4.81
 -30   1   1    2.85    2.70
 -29  -1   1   10.03    5.32
 -29   1   1    7.61    3.23
 -29   1   1   14.88    5.42
 -29  -1   1    9.83    4.14
 -28  -1   1    1.63    2.08
 -28  -1   1    0.65    2.03
 -28   1   1   -0.49    2.21
 -28   1   1    0.42    1.48
 -27  -1   1    3.12    3.20
 -27  -1   1    2.94    2.63
 -27   1   1    1.77    1.97
 -27   1   1    4.00    2.56
 -26  -1   1    0.69    1.86
 -26   1   1    0.77    1.77
 -26  -1   1    1.26    2.47
 -26   1   1    1.27    1.64
 -25  -1   1    5.59    3.95
 -25   1   1    8.04    3.66
 -25  -1   1    7.33    2.92
 -25   1   1    6.60    3.36
 -24   1   1    3.02    2.91
 -24  -1   1   -0.68    1.80
 -24  -1   1    0.94    1.14
 -24   1   1    0.20    1.42
 -23  -1   1   -3.06    2.75
 -23   1   1    0.22    0.83
 -23  -1   1   -1.29    1.58
 -22   1   1    2.82    2.52
 -22  -1   1    5.90    3.11
 -22  -1   1    4.33    2.33
  21  -1  -1   27.21    5.15
 -21   1   1   30.06    6.21
 -21  -1   1   28.38    6.01
 -21  -1   1   24.26    6.08
 -20  -1   1    1.96    1.10
 -20  -1   1   -0.36    2.22
 -20   1   1    2.45    2.38
  20  -1  -1    2.06    1.37
 -19  -1   1   13.24    4.10
  19  -1  -1   14.63    3.52
  19   1  -1    9.65    2.57
 -19  -1   1   10.25    3.52
 -19   1   1   12.42    3.82
  18   1  -1   -1.63    1.30
 -18  -1   1   -0.34    1.57
 -18  -1   1    1.46    1.43
 -18   1   1    2.05    1.69
  18  -1  -1    2.16    1.58
 -17  -1   1   24.02    5.59
  17  -1  -1   31.88    4.97
 -17  -1   1   28.83    5.34
 -17   1   1   29.91    5.49
  17   1  -1   27.47    4.32
 -16   1   1   19.54    4.56
  16  -1  -1   25.22    4.26
 -16  -1   1   16.61    4.25
 -16  -1   1   15.33    4.12
  16   1  -1   18.00    3.25
 -15  -1   1   83.60    8.77
 -15   1   1   81.09    8.66
  15   1  -1   76.02    6.56
  15  -1  -1   81.98    7.54
 -15  -1   1   69.48    8.74
 -14  -1   1   13.85    3.55
  14  -1  -1   14.78    3.14
 -14  -1   1   11.66    3.14
 -14   1   1   14.61    3.53
  14   1  -1   13.63    2.54
  13  -1  -1   30.23    4.16
 -13  -1   1   27.37    5.22
  13   1  -1   29.30    3.63
 -13  -1   1   30.61    4.84
 -13   1   1   27.08    4.66
  12  -1  -1   20.68    3.54
 -12   1   1   20.95    3.74
 -12  -1   1   21.52    3.80
  12   1  -1   18.82    2.69
 -12  -1   1   21.83    4.45
  11   1  -1  223.83    9.74
 -11  -1   1  236.02   13.02
 -11  -1   1  244.00   14.33
 -11   1   1  228.64   12.83
 -10  -1   1   50.39    6.04
  10   1  -1   42.27    5.48
  10   1  -1   44.47    3.81
 -10  -1   1   48.25    5.44
 -10   1   1   44.36    5.30
   9   1  -1  105.39    5.73
  -9  -1   1  119.25    9.18
  -9  -1   1  109.35    8.07
  -9   1   1  111.36    7.83
   9   1  -1   99.62    7.86
  -8  -1   1    0.22    0.84
  -8  -1   1   -0.08    0.70
   8   1  -1    0.53    0.75
   8   1  -1    1.29    1.03
  -8   1   1   -0.78    0.50
  -7  -1   1    8.55    2.00
   7   1  -1    8.98    2.07
   7   1  -1    7.80    1.28
  -7   1   1    6.41    1.64
  -7  -1   1    5.92    1.85
  -6  -1   1    1.11    0.34
  -6  -1   1    0.36    0.34
   6   1  -1    1.19    0.59
   6   1  -1    1.17    0.94
  -6   1   1    0.62    0.42
   5   1  -1    2.50    1.04
  -5   1   1    4.31    1.18
  -5  -1   1    3.70    1.25
  -5  -1   1    2.99    1.28
   5   1  -1    2.56    0.90
  -4   1   1    1.19    0.58
   4   1  -1    0.92    0.62
  -4  -1   1    1.57    0.74
   4   1  -1    1.53    0.68
   3   1  -1    3.64    1.04
   2   1  -1   20.62    2.11
   1  -1  -1  430.33   10.42
  -2   1  -1   18.50    1.87
   2  -1   1   16.65    1.68
  -2   1  -1   18.66    2.34
  -3   1  -1   12.36    1.69
   3  -1   1   13.01    1.80
  -3   1  -1   13.93    2.18
   3  -1   1   12.96    1.89
   4  -1   1    4.60    1.17
   4  -1   1    3.40    1.06
  -4   1  -1    4.15    1.35
  -4   1  -1    3.98    1.09
  -5   1  -1    9.52    1.95
  -5   1  -1   11.93    2.33
  -5  -1  -1    5.59    1.22
   5  -1   1    6.80    1.96
   5  -1   1    9.71    2.11
  -6   1  -1   50.57    4.68
   6  -1   1   53.37    4.85
  -6   1  -1   47.77    4.73
   6  -1   1   51.20    4.66
  -6  -1  -1   47.53    4.32
  -7  -1  -1  577.52   18.53
   7  -1   1  632.25   20.47
  -7   1  -1  588.03   19.29
  -7  -1  -1  603.77   19.28
   7  -1   1  599.44   19.57
  -8  -1  -1  141.20    8.54
  -8  -1  -1  144.35    8.48
   8  -1   1  140.96    9.10
   8  -1   1  134.00    8.74
  -8   1  -1  127.58    8.83
  -9  -1  -1  449.76   17.04
   9  -1   1  453.43   17.58
  -9  -1  -1  463.43   17.72
  -9   1  -1  439.88   17.68
   9  -1   1  498.89   19.23
  10  -1   1  148.22   10.42
 -10  -1  -1  139.39    9.49
 -10  -1  -1  139.07    9.17
  10  -1   1  137.84    9.37
  11  -1   1  290.56   15.12
 -11  -1  -1  297.63   14.73
  11  -1   1  347.50   17.01
 -11  -1  -1  302.53   15.11
  12  -1   1   45.31    5.71
  12  -1   1   51.30    6.56
 -12  -1  -1   41.78    5.39
 -12  -1  -1   45.01    5.69
  13  -1   1    9.90    2.97
 -13  -1  -1    6.71    2.44
  13  -1   1    5.14    2.13
 -13  -1  -1    7.87    2.89
  14  -1   1    8.50    2.61
  14  -1   1   10.93    3.47
 -14  -1  -1   11.30    3.29
 -14  -1  -1   11.85    3.24
  15  -1   1   64.28    8.39
  15  -1   1   55.44    7.10
  15   1   1   69.28    8.67
 -15  -1  -1   52.11    6.85
 -15  -1  -1   58.67    7.28
 -16  -1  -1    1.66    1.88
  16  -1   1    2.04    1.41
 -16   1  -1    1.86    1.59
 -17   1  -1   16.12    4.11
 -17  -1  -1   11.96    3.56
  17  -1   1    5.43    2.48
 -18  -1  -1    0.78    1.11
 -18   1  -1    0.82    0.89
 -19   1  -1    4.94    2.58
 -19  -1  -1    3.36    2.33
 -20  -1  -1    3.53    1.51
 -20   1  -1    3.83    2.36
 -21  -1  -1    1.34    1.39
 -21   1  -1    3.03    2.14
 -22   1  -1    7.42    3.46
 -22  -1  -1    4.02    2.37
 -23  -1  -1   93.25   11.62
 -23   1  -1   91.59   11.58
 -24   1  -1   27.96    6.37
 -24  -1  -1   24.49    6.09
 -25   1  -1   15.04    5.34
 -25  -1  -1   14.71    5.22
 -26   1  -1   -0.18    0.91
 -26  -1  -1    1.93    1.83
 -27   1  -1   12.18    4.77
 -27  -1  -1   11.79    4.97
 -28  -1  -1    3.40    2.96
 -28   1  -1    5.30    3.47
 -29  -1  -1   12.68    5.32
 -29   1  -1   12.40    5.16
 -29  -1  -1   16.17    6.49
 -30  -1  -1    8.91    5.32
 -30   1  -1    8.22    4.71
 -30  -1  -1    5.99    3.77
 -31  -1  -1    8.71    4.55
 -31   1  -1   10.14    4.83
 -31  -1  -1   10.03    5.10
 -32  -1  -1   -0.77    1.60
 -31   2   1   13.05    5.58
 -31   2   1   16.22    5.84
 -31  -2   1   10.57    5.29
 -30  -2   1    1.70    1.14
 -30   2   1    0.75    1.71
 -30   2   1    1.31    1.78
 -29   2   1    1.30    2.31
 -29  -2   1    5.43    4.55
 -29  -2   1    3.51    2.09
 -29   2   1    2.07    2.06
 -28   2   1    6.33    3.49
 -28  -2   1    2.41    2.92
 -28   2   1    4.78    3.76
 -28  -2   1    4.25    3.14
 -27  -2   1    3.95    3.18
 -27  -2   1    2.03    3.13
 -27   2   1    3.77    2.69
 -27   2   1    2.09    2.39
 -26  -2   1   -0.03    1.24
 -26   2   1    2.00    2.22
 -26  -2   1    2.68    2.51
 -25  -2   1   -0.94    1.12
 -25   2   1    1.32    1.36
 -25  -2   1   -1.03    1.00
 -24  -2   1    4.50    2.92
 -24  -2   1    4.15    2.50
 -24   2   1    2.39    1.69
 -23   2   1   15.60    4.74
 -23  -2   1   13.21    4.59
 -23  -2   1   13.02    4.68
 -22   2   1    2.03    2.41
 -22  -2   1    2.51    0.90
 -22  -2   1    0.10    1.07
 -21  -2   1    3.15    2.20
 -21   2   1    2.53    2.12
 -21  -2   1    1.61    2.54
  20  -2  -1   15.11    3.98
 -20  -2   1    7.67    3.33
 -20   2   1   12.90    4.05
 -20  -2   1    9.41    3.48
 -19  -2   1   31.44    6.57
 -19  -2   1   36.63    6.54
  19  -2  -1   33.38    5.76
 -19   2   1   30.62    6.02
  18  -2  -1   13.49    3.85
 -18  -2   1   10.50    3.42
 -18   2   1   12.83    3.76
 -18  -2   1   15.84    4.04
 -17  -2   1    5.96    2.60
 -17  -2   1    8.87    3.37
 -17   2   1    9.28    3.27
  17  -2  -1   11.30    3.28
 -16  -2   1    1.27    1.46
 -16  -2   1    0.62    0.62
  16  -2  -1    6.10    2.45
 -16   2   1    1.40    1.38
 -15   2   1    4.52    2.23
  15  -2  -1    7.97    3.00
 -15  -2   1    2.31    1.98
  15  -2  -1    3.25    2.14
 -15  -2   1    3.82    2.11
 -14  -2   1    3.20    2.06
 -14  -2   1    2.91    2.03
  14  -2  -1    4.15    2.23
 -14   2   1    1.97    1.49
 -13   2   1   52.42    6.51
 -13  -2   1   60.82    7.48
 -13  -2   1   61.86    6.93
  13  -2  -1   57.47    7.35
 -12  -2   1    1.76    1.65
  12   2  -1    1.09    1.32
  12  -2  -1    1.46    1.26
 -12   2   1   -0.03    0.67
 -12  -2   1    0.32    1.56
 -11  -2   1   98.60    8.08
  11   2  -1   92.94    8.13
 -11   2   1   82.73    7.73
  11  -2  -1   96.61    8.60
 -11  -2   1  101.93    9.06
  10   2  -1  182.25   11.22
 -10  -2   1  195.49   11.23
 -10  -2   1  200.90   12.43
  10  -2  -1  177.29   11.42
   9  -2  -1  489.50   19.73
  -9  -2   1  550.25   19.54
   9   2  -1  524.15   19.36
  -9  -2   1  544.97   20.95
   8   2  -1   25.06    3.58
   8  -2  -1   24.07    3.63
  -8  -2   1   28.53    4.20
  -8  -2   1   25.36    3.64
   7  -2  -1    6.48    1.87
   7   2  -1    5.90    1.77
   7   2  -1    6.62    1.76
  -7  -2   1    6.32    1.81
   6  -2  -1   18.60    2.66
  -6  -2   1   21.88    3.15
   6   2  -1   19.93    2.80
   6   2  -1   17.11    2.90
  -5  -2   1  205.85    9.55
   5  -2  -1  200.37    8.81
   5   2  -1  185.15    9.26
   5   2  -1  171.44    8.41
  -4  -2   1  275.99   10.64
   4   2  -1  243.57   10.08
   4  -2  -1  251.60    9.21
   3   2  -1 1476.40   34.18
  -3  -2   1 1620.61   34.64
  -2  -2   1  200.83    8.04
   2   2  -1  191.67    7.79
   2  -2  -1  224.45    6.57
   1  -2  -1   41.08    3.08
   1   2  -1   34.43    2.91
   0  -2  -1   48.84    3.47
   0   2  -1   39.44    3.07
  -1   2  -1  685.01   17.79
  -1   2  -1  712.58   17.35
  -2   2  -1  521.06   14.49
   2  -2   1  558.85   14.93
  -3   2  -1 1411.38   31.55
   3  -2   1 1213.09   27.77
   3   2   1 1429.19   29.35
  -3  -2  -1 1480.60   29.58
   3  -2   1 1364.66   31.52
   3  -2   1 1460.73   31.89
   4  -2   1    4.90    1.71
  -4   2  -1    1.60    0.71
   4  -2   1    1.71    0.83
   4   2   1    3.07    0.88
  -4   2  -1    1.50    0.44
  -4  -2  -1    3.05    0.95
   5  -2   1  269.82   11.33
   5  -2   1  284.22   11.35
  -5  -2  -1  290.50   10.36
  -5   2  -1  283.89   11.48
   6  -2   1   12.69    2.44
  -6  -2  -1   11.90    2.09
  -6   2  -1   11.04    2.34
   6  -2   1   13.55    2.44
   7  -2   1   10.41    2.25
   7  -2   1    8.95    2.26
  -7  -2  -1   12.10    2.15
  -7   2  -1    9.02    2.15
  -8  -2  -1   -5.22    1.56
   8  -2   1    2.07    1.30
   8  -2   1    1.16    0.84
  -8   2  -1    0.05    0.72
  -8  -2  -1    2.00    1.04
  -9  -2  -1    5.03    1.74
   9  -2   1    5.16    2.11
   9  -2   1    8.25    2.50
  -9  -2  -1    2.92    1.22
  10  -2   1   20.23    3.56
 -10  -2  -1   15.75    2.86
 -10  -2  -1   16.76    3.27
  10  -2   1   20.91    3.95
  11  -2   1  459.51   20.82
  11  -2   1  457.35   19.37
 -11  -2  -1  464.55   18.90
 -11  -2  -1  441.30   18.61
  12  -2   1  136.58   10.19
 -12  -2  -1  136.57   10.14
  12  -2   1  154.37   11.85
 -12  -2  -1  129.46    9.69
  13  -2   1  222.20   15.24
  13  -2   1  205.69   13.26
 -13  -2  -1  214.90   13.23
 -13  -2  -1  204.36   12.71
  14  -2   1   11.06    3.33
 -14  -2  -1   12.28    3.27
  14  -2   1   14.38    4.13
 -14  -2  -1   13.25    3.40
 -15  -2  -1   46.77    6.26
 -15  -2  -1   44.82    6.34
  15  -2   1   42.25    6.35
 -16  -2  -1   15.43    3.97
  16  -2   1    9.84    3.48
 -16  -2  -1   16.69    4.07
 -17  -2  -1   56.20    7.51
 -17  -2  -1   53.71    7.24
 -18  -2  -1   45.62    7.00
 -19  -2  -1  114.30   11.26
 -19   2  -1   97.32   10.70
 -20  -2  -1   19.73    4.88
 -20   2  -1   22.87    5.57
 -21   2  -1   12.31    4.16
 -21  -2  -1   20.03    4.89
 -22  -2  -1   10.43    3.91
 -22   2  -1    9.25    3.49
 -23   2  -1    7.42    3.53
 -23  -2  -1    8.62    3.74
 -24   2  -1   14.00    4.52
 -24  -2  -1   11.11    4.45
 -25   2  -1    0.30    1.63
 -25  -2  -1    3.30    2.87
 -26   2  -1    5.07    3.25
 -26  -2  -1    5.99    3.22
 -27  -2  -1   13.31    4.87
 -27  -2  -1   18.44    6.40
 -27   2  -1   10.86    4.04
 -28  -2  -1    4.60    2.96
 -28   2  -1    3.66    3.14
 -28  -2  -1    9.06    4.51
 -29  -2  -1    7.25    3.63
 -29  -2  -1    0.43    0.80
 -29   2  -1    1.79    1.99
 -30  -2  -1    3.67    2.97
 -30  -2  -1    1.88    2.33
 -30   2  -1    2.19    2.21
 -31  -2  -1    0.17    2.15
 -31  -2  -1    2.32    3.38
 -31   2  -1   -0.50    1.69
 -32  -2  -1    2.87    2.91
 -31   3   1    2.03    2.52
 -31   3   1   -0.60    2.14
 -31  -3   1    0.70    1.24
 -30  -3   1   -0.44    1.41
 -30   3   1   -0.18    1.27
 -30   3   1    0.51    0.73
 -29  -3   1   -0.67    1.03
 -29   3   1   -0.82    2.13
 -29   3   1    4.05    3.59
 -28   3   1    6.70    3.80
 -28  -3   1   -0.49    1.40
 -27  -3   1    4.70    3.43
 -27   3   1    0.36    1.86
 -26   3   1    2.03    2.15
 -26  -3   1    5.18    3.90
 -25   3   1    1.02    2.07
 -25  -3   1    1.43    1.60
 -24   3   1    2.63    2.19
 -24  -3   1    3.52    3.01
 -24  -3   1    2.02    2.12
 -23  -3   1    4.22    2.80
 -23   3   1    1.11    1.89
 -23  -3   1    5.04    3.16
 -22  -3   1   36.40    6.92
 -22   3   1   32.35    6.57
 -22  -3   1   30.43    7.17
 -21  -3   1   -0.82    1.79
 -21   3   1   -1.15    1.59
 -21  -3   1   -1.18    1.48
 -20  -3   1   -1.31    0.93
 -20   3   1    1.31    1.72
 -20  -3   1   -0.51    2.01
 -19  -3   1   -0.67    1.62
  19  -3  -1    2.15    2.25
 -19  -3   1    0.78    1.44
 -19   3   1    0.44    1.38
 -18  -3   1   -0.13    0.77
 -18   3   1   -0.47    1.19
  18  -3  -1    2.28    1.96
 -18  -3   1   -0.36    0.50
 -17   3   1    0.80    1.07
 -17  -3   1    0.06    0.50
  17  -3  -1    2.52    2.21
 -17  -3   1    0.39    0.54
 -16   3   1    7.65    2.58
 -16  -3   1    9.75    3.47
 -16  -3   1    8.27    3.22
  16  -3  -1   12.54    3.89
 -15   3   1    4.16    2.48
  15  -3  -1    2.89    1.69
 -15  -3   1    4.78    2.54
 -15  -3   1    2.05    1.31
  14   3  -1   96.28    9.20
 -14  -3   1   91.29    8.93
 -14  -3   1   91.47    9.61
  14  -3  -1   95.38    9.63
  13   3  -1    2.91    1.81
 -13  -3   1    2.45    1.91
  13  -3  -1    2.84    1.73
 -13  -3   1    2.20    1.68
 -12  -3   1  366.13   18.53
  12  -3  -1  359.59   18.14
  12   3  -1  391.83   18.30
  11   3  -1    0.45    1.55
  11  -3  -1    0.27    0.36
 -11  -3   1    0.08    1.39
 -10  -3   1   54.53    6.22
  10   3  -1   48.37    5.81
  10  -3  -1   50.97    5.93
  -9  -3   1    1.37    0.60
  -9  -3   1    0.12    0.51
   9   3  -1    0.39    0.55
   9  -3  -1    2.40    1.22
   8  -3  -1  319.68   13.98
  -8  -3   1  350.59   15.12
   8   3  -1  335.49   15.25
   8   3  -1  336.18   14.12
  -8  -3   1  285.17    8.76
   7   3  -1    1.02    0.80
   7   3  -1    0.92    0.53
  -7  -3   1    1.99    1.16
  -7  -3   1    1.14    0.26
   7  -3  -1    1.23    0.73
   6   3  -1  197.60   10.26
   6  -3  -1  201.11    9.65
  -6  -3   1  209.13   10.32
   5   3  -1    1.03    0.50
   5  -3  -1    0.73    0.66
  -5  -3   1    0.12    0.48
  -5   3   1    0.52    0.29
   4  -3  -1  198.15    8.07
  -4   3   1  185.47    7.38
   4   3  -1  189.33    8.98
  -4   3   1  206.12    8.15
  -4  -3   1  190.01    8.76
  -3   3   1    5.60    1.06
   3   3  -1    3.03    0.61
  -3   3   1    5.42    1.01
   3  -3  -1    5.11    1.02
  -3  -3   1    4.84    1.12
  -2  -3   1 3920.50   78.09
   2  -3  -1 4046.63   74.97
   2   3  -1 3665.17   77.33
  -2   3   1 4158.18   75.06
   2  -3  -1 4050.25   76.89
  -2   3   1 4125.66   76.86
   1   3  -1   -0.09    0.31
   1  -3  -1    0.14    0.39
  -1  -3   1   -0.26    0.29
   0  -3   1  422.36   13.16
   0   3  -1  412.50   12.93
  -1   3  -1    5.48    1.29
   1  -3   1    4.63    1.33
  -1   3  -1    2.91    0.69
   2  -3   1 9999.00  183.69
  -2   3  -1 9491.02  183.12
  -3   3  -1    4.55    1.10
   3   3   1    6.61    1.12
   3  -3   1    5.91    1.45
   4  -3   1  635.31   18.92
   4   3   1  619.11   16.58
  -4   3  -1  649.69   18.98
  -5  -3  -1    0.56    0.38
   5   3   1    0.20    0.41
   5  -3   1    0.92    0.89
  -5   3  -1    0.72    0.40
  -6   3  -1    0.09    1.04
  -6   3  -1    1.11    0.41
  -6  -3  -1    1.37    0.90
   6   3   1    1.15    0.54
   6  -3   1    2.09    1.44
   6  -3   1    0.58    0.55
   7  -3   1    2.63    1.52
   7  -3   1    3.64    1.12
  -7  -3  -1    3.72    1.18
  -7   3  -1    2.18    1.06
   7   3   1    2.55    0.94
   8   3   1   56.58    5.42
   8  -3   1   62.26    6.11
   8  -3   1   59.73    5.81
  -8   3  -1   58.78    5.85
  -8  -3  -1   64.66    5.42
   9  -3   1    1.54    1.33
  -9  -3  -1   -0.46    0.40
   9  -3   1    0.52    0.91
  -9   3  -1    0.55    0.71
 -10  -3  -1   29.86    3.91
 -10   3  -1   34.98    4.93
  10  -3   1   34.90    5.03
  10  -3   1   36.15    4.91
 -10  -3  -1   40.57    4.91
  11  -3   1    7.39    2.36
 -11  -3  -1    3.29    1.24
 -11  -3  -1    6.40    1.76
  11  -3   1    7.66    2.55
 -12  -3  -1   38.56    4.90
 -12  -3  -1   42.48    5.37
  12  -3   1   48.52    6.52
  12  -3   1   39.49    5.66
  13  -3   1    1.85    1.07
  13  -3   1    3.65    2.43
 -13  -3  -1    1.67    1.28
 -13  -3  -1   -0.32    1.48
 -14  -3  -1    0.41    0.41
  14  -3   1    0.55    1.30
  14  -3   1    2.12    1.63
 -14  -3  -1   -0.49    1.02
 -15  -3  -1    0.15    0.45
 -15  -3  -1   -0.26    0.85
  15  -3   1    3.04    2.02
  16  -3   1    4.15    2.34
 -16  -3  -1    0.27    0.57
 -16  -3  -1    1.30    0.88
 -17  -3  -1    0.74    0.75
 -17  -3  -1    1.16    1.00
 -18  -3  -1    5.80    2.55
 -18  -3  -1    3.31    1.76
 -19  -3  -1    2.43    2.17
 -19  -3  -1    4.05    2.41
 -20  -3  -1   46.16    7.16
 -21   3  -1    2.35    2.04
 -21  -3  -1    0.37    1.06
 -22  -3  -1    5.44    2.73
 -22   3  -1   -0.45    0.64
 -23   3  -1    2.47    0.92
 -23  -3  -1    2.30    1.79
 -24   3  -1   18.83    5.26
 -24  -3  -1   21.39    6.10
 -24  -3  -1   15.85    4.79
 -25  -3  -1    2.39    2.03
 -25   3  -1    1.44    2.22
 -25  -3  -1    0.48    1.59
 -26  -3  -1    3.16    2.11
 -26   3  -1    2.27    2.18
 -26  -3  -1    0.82    1.09
 -27  -3  -1    0.91    1.76
 -27   3  -1    1.08    0.81
 -27  -3  -1    0.79    1.97
 -28  -3  -1    6.74    3.52
 -28  -3  -1    8.64    4.33
 -28   3  -1    5.08    3.33
 -29  -3  -1    0.74    1.76
 -29  -3  -1    1.29    1.81
 -29   3  -1   -0.07    0.88
 -30  -3  -1    0.27    0.62
 -30   3  -1    4.63    3.61
 -30  -3  -1    0.62    1.23
 -31  -3  -1    2.21    1.76
 -31   3  -1   -0.32    2.25
 -31  -3  -1    5.06    3.16
 -32  -3  -1   -0.06    1.99
 -31   4   1   -1.44    2.32
 -31  -4   1    1.23    2.50
 -31   4   1    0.40    2.29
 -30   4   1    2.75    3.31
 -30  -4   1   -3.18    1.38
 -30   4   1   -1.40    1.98
 -29  -4   1    0.87    0.91
 -29   4   1    5.65    3.71
 -28   4   1    1.13    1.74
 -28  -4   1    1.45    2.43
 -27  -4   1   12.09    5.24
 -27   4   1   10.16    4.55
 -26  -4   1    8.03    4.44
 -26   4   1   11.06    4.51
 -25  -4   1   65.38   10.95
 -25   4   1   61.95   10.01
 -24   4   1   14.41    4.85
 -24  -4   1   13.33    5.09
 -23  -4   1   57.05   10.03
 -23   4   1   63.09    9.58
 -22   4   1    0.88    1.43
 -22  -4   1    4.20    2.19
 -21  -4   1    2.41    2.19
 -21   4   1   -0.90    1.40
 -20  -4   1    3.38    1.98
 -20   4   1    4.39    2.49
 -19  -4   1    2.97    1.71
 -19   4   1    1.35    1.46
 -18  -4   1    4.13    2.04
 -18   4   1    1.75    1.01
  18  -4  -1    4.71    3.11
 -17  -4   1   35.18    6.36
 -16  -4   1   25.29    5.44
 -15  -4   1  274.06   17.48
 -14  -4   1   49.72    7.26
  14  -4  -1   48.40    7.17
  14   4  -1   44.50    6.72
  13   4  -1  211.02   13.88
 -13  -4   1  213.77   14.54
  13  -4  -1  208.13   14.31
 -12  -4   1    4.03    1.25
  12   4  -1    4.11    1.70
  12  -4  -1    7.64    2.61
 -12  -4   1    4.91    2.11
 -11  -4   1    5.42    1.60
  11   4  -1    3.23    1.39
 -11  -4   1    2.62    1.82
  11  -4  -1    3.63    1.77
  10   4  -1    0.75    0.63
  10  -4  -1    0.28    0.42
 -10  -4   1    0.98    0.62
 -10  -4   1    1.34    1.32
   9  -4  -1    5.09    1.55
  -9  -4   1    3.95    1.97
  -9  -4   1    2.95    0.74
   9   4  -1    4.58    1.87
   9   4  -1    3.02    1.49
   8   4  -1   23.57    3.79
  -8  -4   1   24.55    3.90
  -8  -4   1   22.51    2.02
   8   4  -1   24.27    3.72
   8  -4  -1   22.39    3.49
  -7   4   1  318.14   13.60
   7  -4  -1  303.23   13.36
   7   4  -1  296.29   14.22
  -7  -4   1  339.65   14.64
   6   4  -1  126.61    8.24
  -6   4   1  126.58    7.59
  -6  -4   1  129.00    8.03
  -6   4   1  123.14    6.01
   6  -4  -1  128.72    7.66
  -5  -4   1  119.78    7.38
   5  -4  -1  104.57    6.49
  -5   4   1  101.90    6.56
  -5   4   1   95.89    5.31
   5   4  -1   96.35    7.28
   4  -4  -1   17.46    2.31
  -4  -4   1   17.96    2.52
  -4   4   1   17.64    2.04
  -4   4   1   17.48    2.34
   4   4  -1   14.30    2.33
   3   4  -1  371.66   13.68
  -3   4   1  436.79   13.04
   3  -4  -1  405.31   12.74
  -3  -4   1  443.24   14.75
   3  -4  -1  419.41   12.87
   2  -4  -1  168.98    7.44
   2  -4  -1  160.81    6.76
   2   4  -1  151.17    7.73
  -2  -4   1  157.14    7.87
  -2   4   1  175.26    6.93
  -1  -4   1   60.22    4.64
   1   4  -1   56.31    4.54
  -1   4   1   61.20    3.67
   0  -4   1  105.44    6.28
   0   4  -1   95.80    5.86
  -1   4  -1 1530.91   35.08
   1  -4   1 1492.84   34.81
  -2   4  -1   98.37    6.05
  -2   4  -1  109.55    6.60
  -3  -4  -1  177.84    5.82
  -3   4  -1  198.72    9.30
   3  -4   1  202.04    9.74
  -4  -4  -1  339.62   10.01
  -4   4  -1  342.08   13.47
   4  -4   1  342.20   13.53
  -5  -4  -1  282.33    9.89
   5  -4   1  276.67   12.45
  -5   4  -1  324.36   13.40
   5   4   1  258.57   10.42
  -6  -4  -1    1.35    0.47
   6   4   1    1.17    0.79
   6  -4   1    1.23    0.41
  -6   4  -1    1.05    0.35
   7   4   1    4.08    1.40
  -7   4  -1    4.29    1.50
   7  -4   1    5.10    1.98
  -7  -4  -1    4.01    1.22
  -8   4  -1    0.55    0.30
   8   4   1    2.24    0.36
  -8   4  -1   -0.21    1.06
   8  -4   1    2.14    0.90
  -9   4  -1   41.69    5.42
  -9  -4  -1   45.33    5.01
   9  -4   1   40.19    5.37
   9   4   1   38.34    4.69
   9  -4   1   40.29    5.52
  10  -4   1    1.50    1.44
  10  -4   1    3.68    1.93
  10   4   1    0.64    0.82
 -10   4  -1    0.11    0.75
 -10  -4  -1    0.99    0.31
 -11  -4  -1    8.94    2.08
 -11   4  -1   11.40    3.01
  11  -4   1   14.56    3.56
  11  -4   1   14.04    3.31
 -11  -4  -1   12.31    2.84
  11   4   1    8.65    2.63
 -12  -4  -1   16.50    3.41
  12  -4   1   16.72    3.76
 -12  -4  -1    9.29    2.33
  12  -4   1   17.32    4.09
 -12   4  -1   14.30    3.74
 -13  -4  -1  109.94    9.18
  13  -4   1  118.35   10.61
  13  -4   1  128.66   11.50
 -13  -4  -1  128.17    9.93
 -14  -4  -1   59.10    6.87
 -14  -4  -1   54.24    6.53
  14  -4   1   68.58    8.10
  14  -4   1   60.91    8.16
 -15  -4  -1   21.09    4.35
 -15  -4  -1   15.42    3.42
  15  -4   1   25.57    5.32
 -16  -4  -1    0.74    0.75
 -16  -4  -1    1.27    1.24
 -17  -4  -1   23.33    4.67
 -17  -4  -1   18.50    4.15
 -18  -4  -1    1.21    0.94
 -18  -4  -1    0.75    1.70
 -19  -4  -1    2.69    1.70
 -19  -4  -1    4.46    1.69
 -20  -4  -1    1.12    1.52
 -20  -4  -1    3.38    2.21
 -20  -4  -1    2.60    2.19
 -21  -4  -1   19.88    5.10
 -21  -4  -1   18.54    4.44
 -21  -4  -1    9.16    3.27
 -22  -4  -1    1.94    2.50
 -22  -4  -1    2.80    2.15
 -23   4  -1   11.02    3.94
 -23  -4  -1    5.60    2.75
 -23  -4  -1    6.61    3.31
 -24   4  -1    1.38    1.16
 -24  -4  -1    5.43    2.64
 -24  -4  -1    6.10    3.03
 -25  -4  -1    0.74    1.24
 -25  -4  -1    3.77    2.31
 -25   4  -1    2.53    2.38
 -26   4  -1    2.82    1.90
 -26  -4  -1    2.75    2.73
 -26  -4  -1    5.53    3.16
 -27   4  -1    3.92    2.78
 -27  -4  -1    1.09    2.17
 -27  -4  -1    1.64    1.91
 -28  -4  -1    0.42    1.56
 -28  -4  -1    1.22    2.44
 -28   4  -1    0.68    1.40
 -29  -4  -1    6.21    4.42
 -29   4  -1    1.77    2.16
 -30   4  -1    2.89    3.05
 -30  -4  -1    0.86    2.96
 -31   4  -1    4.31    3.33
 -31  -4  -1    3.19    2.85
 -32  -4  -1    1.56    1.47
 -31   5   1   -1.18    0.74
 -31  -5   1    1.37    1.86
 -30   5   1    2.89    1.92
 -30  -5   1    2.71    2.16
 -29   5   1    7.00    3.77
 -29  -5   1    5.82    3.84
 -28   5   1    3.17    2.46
 -28  -5   1    1.52    2.60
 -27  -5   1    3.66    3.05
 -27   5   1    1.95    1.51
 -26   5   1   -0.19    1.45
 -26  -5   1    0.96    2.20
 -25   5   1    2.03    2.24
 -25  -5   1    1.76    2.55
 -24   5   1   17.17    5.31
 -24  -5   1   17.15    5.89
 -23   5   1   64.44    9.93
 -23  -5   1   70.15   10.74
 -22   5   1   39.26    7.40
 -22  -5   1   39.62    8.03
 -21   5   1  136.70   13.87
 -21  -5   1  154.13   15.19
 -20  -5   1   41.07    7.50
 -20   5   1   34.75    6.77
 -19  -5   1    3.51    2.51
 -18  -5   1    8.45    3.61
 -17  -5   1  123.48   12.43
 -16  -5   1   70.78    9.03
 -15  -5   1  145.84   12.69
 -14  -5   1   55.77    4.92
  14  -5  -1   70.15    8.65
 -14  -5   1   68.20    8.31
  13   5  -1  193.62   13.65
 -13  -5   1  195.07   13.90
  13  -5  -1  208.24   14.46
 -13  -5   1  174.22    8.71
 -12  -5   1   59.36    4.64
  12  -5  -1   62.80    7.52
  12   5  -1   73.33    7.85
 -12  -5   1   66.53    7.47
 -11  -5   1   25.46    2.99
  11  -5  -1   24.12    4.52
  11   5  -1   28.99    4.61
 -11  -5   1   26.96    4.71
  10   5  -1   30.01    4.90
 -10  -5   1   26.46    4.30
 -10  -5   1   24.14    2.57
  10  -5  -1   26.97    4.28
  10   5  -1   27.44    4.36
  -9   5   1  281.43   14.18
   9   5  -1  248.69   14.29
   9   5  -1  248.16   13.34
  -9  -5   1  258.27   14.00
   9  -5  -1  238.43   13.25
   8  -5  -1  209.00   11.54
  -8  -5   1  218.52   11.99
  -8   5   1  186.44    8.07
  -8   5   1  213.39   11.53
   8   5  -1  211.08   12.25
  -7  -5   1  536.99   19.28
   7   5  -1  530.29   19.98
  -7   5   1  479.05   14.84
  -7   5   1  524.36   18.80
   7  -5  -1  521.94   18.99
  -6   5   1  136.25    6.55
  -6  -5   1  151.26    8.92
   6   5  -1  144.79    9.06
   6  -5  -1  140.12    8.46
  -6   5   1  147.76    8.69
  -5   5   1  571.43   16.16
  -5  -5   1  547.31   18.46
   5  -5  -1  560.40   18.54
   5   5  -1  517.25   18.66
  -5   5   1  593.66   18.49
   4  -5  -1  114.26    6.16
   4  -5  -1  114.76    6.79
  -4  -5   1  118.49    7.36
   4   5  -1  107.12    7.08
  -4   5   1  117.31    6.85
   3  -5  -1   29.88    3.26
   3   5  -1   25.31    3.20
   3  -5  -1   28.15    3.00
  -3   5   1   31.87    3.23
  -3  -5   1   30.13    3.59
  -2   5   1    3.23    0.79
  -2  -5   1    2.92    0.86
   2   5  -1    3.06    1.09
  -1   5   1  146.02    6.83
   1   5  -1  134.16    7.67
  -1  -5   1  140.59    7.98
   0  -5   1  312.27   12.13
   0   5  -1  283.82   11.41
   0   5   1  252.06    7.69
  -1   5  -1  855.15   22.70
   1   5   1  713.83   16.34
   1  -5   1  836.02   22.95
  -2   5  -1  382.88   14.02
  -2  -5  -1  333.28    8.96
  -2   5  -1  376.99   13.67
   2   5   1  325.66    9.03
  -3  -5  -1 1076.36   23.27
   3  -5   1 1144.73   29.76
   3   5   1 1065.67   23.77
  -3   5  -1 1125.71   29.89
  -4  -5  -1   13.70    1.63
   4  -5   1   13.44    2.47
  -4   5  -1   14.51    2.61
  -5  -5  -1  353.70   11.39
  -5   5  -1  363.87   15.08
   5  -5   1  369.66   15.62
  -6   5  -1  225.15   11.88
   6   5   1  219.35   10.29
   6  -5   1  234.65   12.20
  -6  -5  -1  231.35    9.41
   7   5   1  483.31   17.54
  -7   5  -1  489.02   19.02
   7  -5   1  507.63   19.91
  -7  -5  -1  493.38   16.32
   8   5   1  107.85    7.74
  -8   5  -1  105.22    8.47
   8  -5   1  121.69    9.40
  -8  -5  -1  100.50    7.00
  -9  -5  -1   41.74    4.95
   9  -5   1   44.41    5.85
  -9   5  -1   37.76    5.35
   9   5   1   39.10    4.89
 -10  -5  -1    6.27    1.83
  10   5   1    7.24    2.10
 -10   5  -1    5.72    2.04
  10  -5   1    4.62    2.04
  11  -5   1    2.73    1.71
 -11   5  -1    0.09    1.15
  11   5   1    3.13    1.58
 -11  -5  -1    0.48    0.39
  11  -5   1    0.52    0.87
  12  -5   1    0.88    1.03
  12  -5   1    0.10    1.36
 -12   5  -1    0.32    0.83
  12   5   1   -0.23    1.14
 -12  -5  -1   -0.55    0.80
  13   5   1   78.38    8.14
 -13   5  -1   72.50    8.32
  13  -5   1   78.55    8.61
 -13  -5  -1   77.84    7.89
  13  -5   1   82.91    9.32
 -13  -5  -1   65.51    6.83
 -14  -5  -1   13.60    3.06
  14  -5   1   25.55    5.10
 -14  -5  -1   22.22    4.34
 -14  -5  -1   19.31    4.17
 -15  -5  -1   68.11    8.09
 -15  -5  -1   79.98    8.46
 -15  -5  -1   62.57    7.34
 -16  -5  -1   42.53    6.35
 -16  -5  -1   39.48    6.35
 -16  -5  -1   35.50    5.69
 -17  -5  -1  159.65   13.25
 -17  -5  -1  161.66   12.51
 -17  -5  -1  179.25   13.57
 -18  -5  -1   90.28    9.52
 -18  -5  -1   80.72    9.58
 -18  -5  -1   91.04    9.89
 -19  -5  -1   96.66   10.08
 -19  -5  -1  109.40   11.16
 -19  -5  -1   86.01   10.43
 -20  -5  -1   44.84    7.35
 -20  -5  -1   29.61    5.79
 -20  -5  -1   34.62    6.17
 -21  -5  -1    2.44    2.04
 -21  -5  -1    2.66    1.83
 -21  -5  -1    1.04    1.72
 -22  -5  -1    4.12    2.47
 -22  -5  -1    4.69    2.48
 -22  -5  -1    2.40    1.35
 -23  -5  -1   12.77    4.53
 -23  -5  -1   14.78    4.42
 -24   5  -1    3.80    2.73
 -24  -5  -1    3.73    2.33
 -25  -5  -1   25.62    6.90
 -25   5  -1   23.08    6.29
 -26  -5  -1    4.91    3.65
 -26   5  -1    6.50    3.80
 -27   5  -1    1.67    1.93
 -27  -5  -1    5.64    3.58
 -28  -5  -1    1.28    1.46
 -28   5  -1   -2.91    2.96
 -29   5  -1    0.50    1.40
 -29  -5  -1    3.63    2.25
 -30   5  -1    3.38    3.35
 -30  -5  -1   -0.16    1.51
 -31  -5  -1    4.14    3.31
 -32  -5  -1    0.61    1.24
 -31   6   1    3.88    3.53
 -31  -6   1    1.11    1.63
 -30  -6   1    5.98    4.16
 -30   6   1    6.60    4.15
 -29  -6   1    0.58    2.89
 -29   6   1    1.50    2.01
 -28   6   1   -1.25    1.94
 -28  -6   1    3.77    3.07
 -27   6   1    2.90    2.47
 -27  -6   1    1.08    2.61
 -26  -6   1    1.03    2.54
 -26   6   1   -0.84    1.14
 -25   6   1    1.91    1.54
 -25  -6   1    0.64    1.96
 -24   6   1   10.70    4.43
 -24  -6   1   18.09    5.73
 -23   6   1   -0.12    1.14
 -23  -6   1    4.21    3.25
 -22   6   1   31.20    6.37
 -22  -6   1   34.41    7.29
 -21  -6   1    2.75    2.69
 -20  -6   1   47.92    8.26
 -19  -6   1    0.72    1.94
 -18  -6   1   24.63    5.75
 -17  -6   1    0.85    1.84
 -16  -6   1    7.29    2.06
 -16  -6   1    7.76    3.19
 -15  -6   1    1.35    1.98
 -15  -6   1    1.69    1.48
 -14  -6   1   87.53    9.14
 -14  -6   1   87.22    6.26
  14  -6  -1   87.64    9.44
  13  -6  -1    1.26    1.17
 -13  -6   1   -0.06    0.81
  13   6  -1    0.24    0.74
 -13  -6   1   -0.23    0.67
  12   6  -1   97.17    9.10
  12  -6  -1   96.69    9.21
 -12  -6   1   75.56    5.29
 -12  -6   1   89.44    8.71
  11  -6  -1    0.02    0.73
 -11  -6   1   -1.07    1.54
  11   6  -1    1.30    1.45
  11   6  -1   -0.09    0.63
  10  -6  -1   68.96    7.22
  10   6  -1   79.53    7.66
 -10  -6   1   67.03    6.95
  10   6  -1   78.30    8.06
 -10   6   1   56.80    4.27
 -10   6   1   65.45    6.91
  -9   6   1   -0.98    1.08
   9  -6  -1    0.14    0.39
  -9   6   1   -0.51    0.65
   9   6  -1    0.44    0.99
  -9  -6   1    0.25    0.40
  -8   6   1  430.87   17.45
   8  -6  -1  434.28   17.94
   8   6  -1  456.87   19.15
  -8   6   1  377.77   12.72
  -8  -6   1  427.62   17.61
  -7   6   1    8.51    1.40
   7   6  -1    8.10    2.13
  -7   6   1   10.23    2.36
  -7  -6   1    8.98    2.23
   7  -6  -1    8.76    2.16
  -6  -6   1  193.96   10.57
  -6   6   1  210.48   10.78
   6   6  -1  208.14   11.38
   6  -6  -1  205.15   10.77
  -5  -6   1    4.85    1.44
   5   6  -1    3.25    1.35
   5  -6  -1    4.05    1.35
   5  -6  -1    4.10    1.23
  -5   6   1    4.01    1.34
   4   6  -1  684.31   21.98
  -4   6   1  750.25   21.52
   4  -6  -1  719.96   19.69
  -4  -6   1  713.69   22.31
   4  -6  -1  727.94   21.58
   3   6  -1   -0.46    0.96
  -3  -6   1    1.23    1.25
  -3   6   1    0.88    0.50
   3  -6  -1    0.89    0.57
   3  -6  -1    0.26    0.31
  -2  -6   1 1290.01   32.99
  -2   6   1 1364.38   31.66
   2   6  -1 1278.65   33.31
  -1   6   1    4.33    1.30
   1   6  -1    2.74    1.12
  -1  -6   1    2.95    1.05
   0   6  -1   11.09    2.14
   0  -6   1   12.87    2.52
   0   6   1   11.47    1.47
   1   6   1    5.74    1.05
   1  -6   1    5.84    1.75
  -1   6  -1    4.24    1.45
  -2  -6  -1   89.26    4.30
  -2   6  -1   91.02    6.77
  -2   6  -1   97.98    6.86
   2   6   1   75.11    3.93
  -3   6  -1   13.84    2.64
  -3  -6  -1   12.33    1.47
   3   6   1   12.36    1.55
  -3   6  -1   12.71    2.83
  -4   6  -1  116.28    8.02
   4  -6   1  127.73    8.61
  -4  -6  -1  113.99    5.40
   4   6   1  108.79    5.68
   5   6   1   -0.09    0.64
   5  -6   1   -0.38    0.88
  -5   6  -1    1.68    1.25
  -5  -6  -1    0.22    0.41
  -6   6  -1  519.10   19.81
  -6  -6  -1  502.50   15.57
   6  -6   1  549.93   20.67
   7   6   1    0.55    0.58
  -7  -6  -1    0.96    0.89
  -7   6  -1    1.12    0.75
   7  -6   1   -0.02    0.29
   8  -6   1  452.52   19.82
  -8   6  -1  437.70   18.88
  -8  -6  -1  446.11   16.02
   8   6   1  458.04   17.64
   9   6   1    9.38    2.56
  -9  -6  -1    8.06    1.92
  -9   6  -1    5.53    1.64
   9  -6   1    8.34    2.66
  10  -6   1   10.10    3.00
 -10  -6  -1    6.33    2.01
 -10   6  -1    6.39    2.35
  10   6   1    8.48    2.37
  11   6   1    0.40    0.41
  11  -6   1    0.01    0.87
 -11   6  -1    0.45    0.95
 -11  -6  -1   -0.07    0.36
 -12   6  -1   17.16    3.87
  12   6   1   19.46    3.86
  12  -6   1   20.16    4.52
 -12  -6  -1   16.39    3.47
 -13   6  -1   -0.03    0.57
  13  -6   1    1.56    1.15
 -13  -6  -1   -0.59    0.82
  13   6   1    1.90    1.34
  13  -6   1    4.19    2.79
 -14  -6  -1   -4.13    1.75
 -14   6  -1    1.33    1.67
 -14  -6  -1    0.27    0.39
  14   6   1    1.78    1.90
 -15  -6  -1   -1.35    2.18
 -15  -6  -1    2.85    1.89
 -15   6  -1    0.14    0.68
 -16  -6  -1    0.47    1.74
 -16  -6  -1    1.31    1.39
 -17  -6  -1    0.17    1.00
 -17  -6  -1    0.52    1.29
 -18  -6  -1   73.15    8.48
 -18  -6  -1   73.02    8.88
 -19  -6  -1    2.59    1.68
 -19  -6  -1    0.37    1.19
 -20  -6  -1  127.04   12.88
 -20  -6  -1  127.54   11.82
 -21  -6  -1    1.61    1.77
 -21  -6  -1    0.03    0.67
 -22  -6  -1    2.25    2.32
 -22  -6  -1    0.26    1.58
 -23  -6  -1   -0.78    1.00
 -23  -6  -1    0.51    1.38
 -24  -6  -1    1.83    1.44
 -25  -6  -1    1.20    1.40
 -26   6  -1    5.16    3.04
 -26  -6  -1    2.22    1.96
 -27   6  -1    0.36    1.35
 -27  -6  -1    1.23    0.69
 -28   6  -1    2.85    2.99
 -28  -6  -1    1.18    1.25
 -29   6  -1    0.44    1.01
 -29  -6  -1    0.40    0.77
 -30  -6  -1    0.47    1.59
 -30   6  -1   -1.04    0.91
 -31  -6  -1    7.65    4.82
 -32  -6  -1    3.02    3.32
 -31  -7   1    5.51    4.13
 -30   7   1    4.54    2.81
 -30  -7   1    7.65    4.82
 -29  -7   1    4.18    3.04
 -29   7   1    2.71    3.31
 -28   7   1    4.96    3.55
 -28  -7   1    2.81    3.54
 -27  -7   1    8.16    4.27
 -27   7   1    5.82    3.12
 -26  -7   1    2.85    3.29
 -26   7   1    1.08    2.40
 -25  -7   1    7.90    4.09
 -25   7   1    7.64    3.91
 -24   7   1   -2.10    2.00
 -24  -7   1    0.20    0.98
 -23  -7   1   10.52    3.80
 -23   7   1    7.21    3.01
 -22  -7   1   -0.04    1.26
 -21  -7   1   47.01    8.31
 -20  -7   1   25.19    5.95
 -19  -7   1    3.46    3.00
 -18  -7   1    3.10    1.41
 -18  -7   1    2.36    1.83
 -17  -7   1    3.22    1.47
 -17  -7   1    2.19    2.19
 -16  -7   1    0.79    0.91
 -16  -7   1    1.88    1.60
 -15  -7   1   13.68    2.65
 -15  -7   1   14.78    4.22
 -14  -7   1    2.50    2.05
 -14  -7   1   -1.16    1.25
 -13   7   1    2.53    0.83
 -13  -7   1    0.42    0.94
  13  -7  -1    3.55    1.98
 -13  -7   1    2.85    1.43
  12   7  -1    6.28    2.54
 -12   7   1    3.46    0.88
 -12  -7   1    4.93    1.82
  12   7  -1    7.33    2.70
  12  -7  -1    3.78    1.99
 -12   7   1    4.37    1.76
  11  -7  -1    2.65    1.08
 -11   7   1    2.20    0.79
  11   7  -1    4.65    1.88
 -11   7   1    2.19    0.69
  11   7  -1    2.94    1.60
 -11  -7   1    3.04    1.35
 -10   7   1   -0.24    0.35
  10  -7  -1    0.05    0.81
  10   7  -1    0.65    1.26
 -10   7   1   -0.74    1.22
 -10  -7   1   -0.56    0.90
  -9   7   1   52.31    4.27
   9   7  -1   69.52    7.45
   9  -7  -1   60.43    6.72
  -9  -7   1   61.50    6.63
  -9   7   1   56.93    6.46
   8   7  -1   80.65    7.75
  -8   7   1   74.32    7.12
   8  -7  -1   77.39    7.37
  -8  -7   1   68.70    6.74
  -7   7   1  361.85   16.08
   7  -7  -1  347.16   15.92
   7   7  -1  360.05   16.82
  -7  -7   1  390.10   16.43
   6  -7  -1   14.53    2.25
  -6   7   1   14.95    2.87
  -6  -7   1   17.19    3.06
   6   7  -1   14.53    2.92
   6  -7  -1   16.67    3.05
   5  -7  -1   14.78    2.30
   5  -7  -1   17.76    3.05
  -5  -7   1   19.18    3.32
   5   7  -1   15.65    3.07
  -5   7   1   17.30    3.10
  -4   7   1    2.45    0.85
  -4  -7   1    1.76    1.04
   4   7  -1    2.55    1.14
   4  -7  -1    3.67    1.23
   4  -7  -1    3.65    1.17
   3   7  -1    1.18    0.79
  -3   7   1    0.49    0.49
  -3  -7   1    0.27    0.43
  -2   7   1    8.75    1.91
  -2  -7   1    7.06    1.80
   2   7  -1    7.80    1.99
   1   7  -1    7.10    1.79
  -1   7   1    7.56    1.45
  -1   7   1    6.43    1.76
  -1  -7   1    7.19    1.79
   0   7   1    4.02    0.89
   0  -7   1    4.82    1.46
   0   7  -1    4.51    1.42
  -1   7  -1   31.25    4.25
   1  -7   1   36.20    4.60
   1   7   1   30.32    2.70
  -2   7  -1    0.33    0.36
  -2   7  -1    2.50    1.59
   2   7   1    1.00    0.27
  -2  -7  -1    0.73    0.33
  -3  -7  -1  607.49   16.49
  -3   7  -1  722.40   22.26
  -3   7  -1  707.67   23.29
   3   7   1  574.00   16.61
   4   7   1  287.08   10.63
  -4   7  -1  304.66   13.85
  -4  -7  -1  291.68   10.22
   4  -7   1  327.42   15.22
  -4   7  -1  305.70   14.46
   5  -7   1  193.41   11.77
   5   7   1  170.97    8.50
  -5   7  -1  233.82   12.66
  -5  -7  -1  185.71    8.22
   6  -7   1    6.38    1.90
   6   7   1    4.39    0.89
  -6   7  -1    6.89    2.04
  -6  -7  -1    6.09    1.35
  -7  -7  -1   50.47    4.44
   7  -7   1   62.83    7.04
  -7   7  -1   64.39    6.95
  -8   7  -1   -0.10    0.90
   8  -7   1   -0.17    0.72
   8   7   1    0.76    1.31
  -8  -7  -1   -0.49    1.21
   9   7   1   93.83    7.96
   9  -7   1   92.41    9.11
  -9  -7  -1   82.43    6.69
  -9   7  -1   93.38    8.78
 -10  -7  -1   56.86    5.78
  10  -7   1   55.03    7.21
  10   7   1   64.50    6.90
 -10   7  -1   54.44    6.73
 -11  -7  -1  326.33   15.38
  11   7   1  350.85   17.37
  11  -7   1  327.61   19.26
 -11   7  -1  330.08   18.20
  12   7   1   55.35    6.87
 -12  -7  -1   52.62    6.14
 -12   7  -1   43.55    6.66
  12  -7   1   59.85    8.22
 -13   7  -1   55.64    7.53
  13   7   1   60.89    7.54
 -13  -7  -1   54.50    6.46
 -14   7  -1    6.82    3.04
 -14  -7  -1    9.10    2.67
 -15   7  -1   17.88    4.52
 -15  -7  -1   13.31    2.99
 -15  -7  -1   17.53    4.10
 -16  -7  -1   10.89    3.29
 -16  -7  -1    8.74    2.41
 -16   7  -1   10.16    3.78
 -17  -7  -1   23.15    5.03
 -17  -7  -1   14.35    3.54
 -18  -7  -1    7.13    2.79
 -18  -7  -1    6.77    2.33
 -19  -7  -1   14.96    3.97
 -19  -7  -1   17.64    4.52
 -20  -7  -1   10.49    3.61
 -20  -7  -1    6.93    2.77
 -21  -7  -1   19.42    4.65
 -21  -7  -1   18.78    5.23
 -22  -7  -1    3.35    2.62
 -22  -7  -1    0.41    1.46
 -23  -7  -1   -1.66    1.39
 -23  -7  -1    0.24    1.58
 -24  -7  -1   -0.02    1.80
 -24  -7  -1    1.59    1.66
 -25  -7  -1    0.16    1.30
 -25  -7  -1    1.76    0.79
 -26  -7  -1    3.81    2.51
 -27  -7  -1    1.31    0.67
 -27   7  -1    6.09    3.38
 -28   7  -1    2.29    2.14
 -28  -7  -1   -0.22    1.98
 -29   7  -1    0.92    1.09
 -29  -7  -1   -0.61    1.23
 -30  -7  -1    2.37    2.43
 -30   7  -1    3.62    2.65
 -31  -7  -1    0.32    1.95
 -32  -7  -1    0.80    2.08
 -31  -8   1    3.43    3.37
 -30   8   1   -0.61    1.58
 -30  -8   1   -0.06    2.17
 -29  -8   1    2.32    1.76
 -29   8   1    3.89    2.54
 -28  -8   1    2.59    0.66
 -28   8   1    0.58    0.85
 -27   8   1    6.22    3.31
 -27  -8   1    6.26    3.96
 -26   8   1    8.33    4.19
 -26  -8   1   11.66    4.92
 -25  -8   1    9.64    4.47
 -25   8   1    9.78    3.92
 -24  -8   1    3.78    3.25
 -23  -8   1    8.66    3.75
 -22  -8   1    1.02    2.05
 -21  -8   1    2.70    2.67
 -20  -8   1   -0.21    1.26
 -19  -8   1  108.71   12.43
 -19  -8   1  108.79    8.36
 -18  -8   1   29.28    4.14
 -18   8   1   22.71    3.15
 -18  -8   1   34.98    6.63
 -17   8   1    2.90    1.10
 -17  -8   1    3.25    2.48
 -17  -8   1    4.83    1.43
 -16   8   1    1.11    0.93
 -16  -8   1    0.33    0.71
 -16  -8   1   -0.33    0.95
 -15  -8   1    5.49    2.80
 -15   8   1    0.50    0.47
 -15  -8   1    2.40    1.05
 -14  -8   1    2.56    1.66
 -14   8   1    2.03    0.81
 -14  -8   1    0.23    1.05
 -13  -8   1   40.24    6.05
  13   8  -1   39.77    6.63
 -13   8   1   35.82    5.99
  13  -8  -1   43.88    6.84
 -13   8   1   31.42    3.28
  12   8  -1   22.15    4.88
 -12   8   1   17.34    4.06
  12  -8  -1   19.98    4.39
 -12  -8   1   17.85    4.06
 -12   8   1   16.34    2.50
 -11   8   1  216.44   14.14
  11   8  -1  263.84   16.03
  11   8  -1  249.69   16.44
  11  -8  -1  259.33   16.19
 -11  -8   1  241.00   14.57
  10   8  -1  112.53   10.11
 -10  -8   1  107.64    9.18
 -10   8   1  103.91    9.33
  10  -8  -1  106.85    9.78
   9   8  -1  157.36   11.78
   9  -8  -1  150.68   11.28
  -9  -8   1  141.66   10.25
  -9   8   1  143.51   10.79
  -8   8   1   56.93    6.38
   8  -8  -1   61.65    6.68
   8   8  -1   73.80    7.45
  -8  -8   1   60.09    6.46
   7   8  -1  185.43   12.00
  -7  -8   1  192.37   11.74
   7  -8  -1  183.58   11.63
  -7   8   1  196.28   11.65
   6  -8  -1    0.67    0.56
  -6   8   1    0.21    0.72
   6  -8  -1   -0.56    1.28
   6   8  -1   -0.35    0.71
  -6  -8   1    0.66    0.30
   5  -8  -1   84.62    6.20
   5   8  -1   91.46    7.66
  -5   8   1   92.17    7.56
  -5  -8   1   91.18    7.60
   5  -8  -1   90.62    7.67
   4   8  -1  149.74    9.50
   4  -8  -1  154.01    9.54
   4  -8  -1  135.48    8.01
  -4  -8   1  143.06    9.40
  -4   8   1  149.98    9.30
  -3   8   1  816.40   24.90
  -3  -8   1  798.11   25.71
   3   8  -1  778.40   25.23
   2   8  -1  182.80   10.79
  -2   8   1  172.11    9.62
  -2  -8   1  177.59   10.41
  -1  -8   1  136.85    9.33
  -1   8   1  125.17    6.93
   1   8  -1  118.62    8.43
  -1   8   1  127.38    8.19
   0  -8   1    2.56    1.09
   0   8   1    1.64    0.69
   0   8  -1    3.31    1.03
   1   8   1  134.55    6.83
  -1   8  -1  146.25    9.45
  -2   8  -1   16.43    3.07
   2   8   1   11.45    1.72
  -2   8  -1   16.15    3.14
  -2  -8  -1   14.84    2.01
  -3   8  -1  126.92    8.82
  -3  -8  -1  120.12    6.41
  -3   8  -1  118.06    9.11
   3   8   1  103.49    6.11
  -4  -8  -1   81.83    5.18
   4   8   1   82.43    5.55
  -4   8  -1   88.91    7.45
  -4   8  -1   84.35    7.62
   5  -8   1  514.48   21.13
  -5   8  -1  506.61   20.57
  -5  -8  -1  500.24   15.95
   5   8   1  471.23   16.33
   6  -8   1  434.90   19.47
  -6  -8  -1  374.71   13.72
   6   8   1  390.07   14.96
  -6   8  -1  415.37   18.77
   7   8   1  989.55   28.40
   7  -8   1  976.79   32.71
  -7   8  -1  981.08   32.20
  -7  -8  -1  978.80   26.52
   8  -8   1   43.14    6.10
  -8  -8  -1   37.29    4.14
  -8   8  -1   47.06    6.15
   9  -8   1    6.15    2.09
  -9  -8  -1    6.03    1.88
  -9   8  -1    5.26    1.76
   9   8   1    6.55    2.25
 -10  -8  -1    2.59    1.43
  10   8   1    2.93    1.51
  10  -8   1    1.27    0.44
 -10   8  -1    0.50    0.64
 -11  -8  -1   86.77    7.53
  11  -8   1   78.07    9.17
  11   8   1   95.97    8.98
 -11   8  -1   87.24    9.18
  12   8   1   41.69    6.11
 -12   8  -1   35.86    6.01
 -12  -8  -1   39.13    5.19
 -13  -8  -1  139.98   10.60
 -13   8  -1  130.70   11.82
  13   8   1  159.34   12.60
 -14  -8  -1   18.24    3.87
 -14   8  -1   14.09    4.27
 -15   8  -1    5.00    2.27
 -15  -8  -1    5.58    2.29
 -16  -8  -1   44.56    6.55
 -16   8  -1   35.74    7.04
 -17  -8  -1   55.02    6.98
 -17  -8  -1   65.25    8.33
 -17   8  -1   55.59    8.69
 -18  -8  -1   -0.76    2.16
 -18  -8  -1    2.69    2.02
 -19  -8  -1   16.71    4.58
 -19  -8  -1   10.06    3.01
 -20  -8  -1    1.53    0.87
 -20  -8  -1    0.89    1.22
 -21  -8  -1   21.22    5.41
 -21  -8  -1   21.36    5.02
 -22  -8  -1   17.93    4.55
 -22  -8  -1   16.00    4.66
 -23  -8  -1   39.28    6.94
 -23  -8  -1   32.07    7.07
 -24  -8  -1    4.51    2.96
 -24  -8  -1    4.44    1.99
 -25  -8  -1   15.31    4.63
 -25  -8  -1   23.27    6.45
 -26  -8  -1    4.60    2.57
 -26  -8  -1    7.49    3.14
 -27  -8  -1   16.99    5.57
 -28  -8  -1    5.47    3.12
 -28   8  -1   11.55    4.39
 -29  -8  -1    4.79    3.64
 -29   8  -1    6.44    3.72
 -30  -8  -1    4.98    3.25
 -31  -8  -1    1.65    0.98
 -32  -8  -1    4.28    3.66
 -30   9   1    3.85    2.83
 -30  -9   1    2.09    1.18
 -29  -9   1    5.04    3.62
 -29   9   1    3.16    2.46
 -28  -9   1    8.22    3.98
 -28   9   1    5.12    3.39
 -27  -9   1    3.18    2.54
 -27   9   1    1.47    1.96
 -26   9   1    1.79    1.32
 -26  -9   1    1.40    1.69
 -25  -9   1   -0.76    2.47
 -24  -9   1    3.59    2.62
 -23  -9   1   -2.82    2.59
 -22   9   1    0.12    0.54
 -22  -9   1    1.75    1.30
 -21  -9   1    1.84    1.82
 -21   9   1    0.99    0.94
 -20  -9   1  144.38    9.67
 -20  -9   1  151.56   14.53
 -20   9   1   86.97    6.03
 -19   9   1    2.08    0.86
 -19  -9   1    3.44    2.41
 -19  -9   1    4.42    1.94
 -18   9   1    0.29    0.39
 -18  -9   1    2.27    1.78
 -18  -9   1   -0.26    0.38
 -17   9   1    0.41    0.59
 -17  -9   1    3.24    2.19
 -17  -9   1   -0.82    0.77
 -16   9   1   70.44    5.07
 -16  -9   1   85.94    6.89
 -16  -9   1   97.76   10.49
 -15  -9   1   -0.64    1.06
 -15  -9   1    1.74    1.67
 -14  -9   1   24.71    4.84
 -14   9   1   17.59    4.19
 -13  -9   1    0.16    1.05
 -13   9   1    0.85    1.18
  12   9  -1  284.54   17.94
 -12   9   1  222.91   14.90
 -12  -9   1  255.03   15.47
  12  -9  -1  273.48   17.12
 -11   9   1   -0.48    0.62
 -11  -9   1    1.04    1.75
  11  -9  -1    0.94    1.20
  11   9  -1    1.46    1.90
  10  -9  -1  118.82   10.31
 -10   9   1  110.11    9.83
 -10  -9   1  118.58    9.62
  10   9  -1  130.04   11.01
  -9   9   1    2.67    0.50
   9   9  -1    5.42    1.86
   9  -9  -1    4.36    1.53
  -9  -9   1    4.31    1.90
  -8   9   1    7.85    2.11
  -8  -9   1    9.39    2.56
   8  -9  -1    9.61    2.51
   8   9  -1   10.89    2.81
   7  -9  -1   19.75    2.71
   7  -9  -1   21.45    3.89
  -7  -9   1   24.52    4.17
   7   9  -1   24.28    4.34
  -7   9   1   17.80    3.44
   6  -9  -1    2.06    0.86
  -6   9   1    1.28    0.68
   6  -9  -1    2.63    0.96
  -6  -9   1    4.97    1.94
   6   9  -1    3.06    1.72
   5  -9  -1    0.91    0.77
   5  -9  -1   -0.35    0.81
  -5   9   1    0.78    0.41
   5   9  -1   -0.04    0.28
  -5  -9   1    1.68    0.87
  -4   9   1   23.19    3.62
  -4  -9   1   24.61    3.84
   4   9  -1   24.50    3.83
  -3   9   1    0.62    0.73
  -3  -9   1    1.50    0.69
   3   9  -1    1.62    1.21
  -2   9   1   32.75    3.51
   2   9  -1   30.80    4.33
  -2   9   1   32.39    4.07
  -2  -9   1   30.47    4.23
  -1  -9   1    2.92    1.31
   1   9  -1    1.72    1.11
  -1   9   1   -0.35    0.58
  -1   9   1   -1.32    1.09
   0   9   1  397.55   13.83
   0  -9   1  432.51   17.84
   0   9  -1  444.67   17.73
   1   9   1   13.48    2.12
  -1   9  -1   16.05    3.09
  -2  -9  -1   11.62    1.95
  -2   9  -1   12.87    2.70
   2   9   1   11.22    1.85
  -2   9  -1    9.74    2.45
   3   9   1    0.56    0.56
  -3  -9  -1    0.37    0.31
  -3   9  -1   -0.32    0.44
  -3   9  -1   -0.70    1.28
  -4   9  -1    0.86    0.51
  -4  -9  -1    0.00    0.54
  -4   9  -1    1.78    0.92
   4   9   1    1.08    0.91
  -5  -9  -1    0.51    0.72
   5   9   1   -1.73    1.53
  -5   9  -1    1.65    1.52
  -5   9  -1    4.69    2.57
   6  -9   1  797.86   28.69
  -6  -9  -1  750.83   22.09
  -6   9  -1  744.93   27.65
   6   9   1  766.08   23.49
  -7  -9  -1    2.57    1.36
   7   9   1    1.52    0.75
   7  -9   1    3.46    2.20
  -7   9  -1    2.61    2.21
   8   9   1  143.59    9.60
   8  -9   1  150.55   11.86
  -8   9  -1  130.52   10.75
  -8  -9  -1  129.77    8.07
   9  -9   1    2.62    1.51
   9   9   1    2.42    1.28
  -9   9  -1    1.51    1.55
  -9  -9  -1    3.05    1.13
 -10   9  -1   21.76    4.63
 -10  -9  -1   27.15    3.86
  10  -9   1   29.26    5.48
  10   9   1   31.66    5.14
 -11  -9  -1    5.48    1.77
 -11   9  -1    4.89    1.78
  11   9   1    6.78    2.61
 -12   9  -1    5.67    2.14
 -12  -9  -1    8.35    2.44
  12   9   1   10.44    3.28
 -13  -9  -1   -0.30    0.83
 -13   9  -1    1.12    1.09
 -14  -9  -1  101.78    9.14
 -14   9  -1   95.04   10.48
 -15  -9  -1    2.22    1.73
 -15   9  -1    3.49    2.41
 -16   9  -1   92.29   10.59
 -16  -9  -1  110.45   10.27
 -17  -9  -1   -0.17    0.41
 -17   9  -1    2.07    2.02
 -18   9  -1    8.76    3.74
 -18  -9  -1   10.70    3.59
 -18  -9  -1    4.71    1.36
 -19  -9  -1    3.47    2.39
 -19  -9  -1   -4.29    2.29
 -20  -9  -1   33.41    6.44
 -20  -9  -1   30.69    5.61
 -21  -9  -1    3.69    2.11
 -21  -9  -1    1.74    1.58
 -22  -9  -1    3.30    2.34
 -22  -9  -1   -0.83    1.53
 -23  -9  -1   -1.34    1.77
 -23  -9  -1    2.52    2.60
 -24  -9  -1   43.23    7.29
 -24  -9  -1   45.27    8.20
 -25  -9  -1   -0.17    1.04
 -25  -9  -1    1.19    2.74
 -26  -9  -1    1.55    1.65
 -26  -9  -1    2.69    2.69
 -27  -9  -1    1.75    2.84
 -28  -9  -1    2.80    2.60
 -29  -9  -1   -1.24    0.61
 -29   9  -1    0.09    1.40
 -30  -9  -1    0.67    1.96
 -31  -9  -1    3.15    2.22
 -32  -9  -1    9.92    4.97
 -30 -10   1    0.27    1.98
 -29 -10   1    3.62    3.94
 -29  10   1    1.27    2.20
 -28  10   1    2.24    2.83
 -28 -10   1    6.81    4.09
 -27 -10   1    5.55    3.19
 -27  10   1    6.42    3.05
 -26 -10   1    1.11    2.34
 -25 -10   1    3.29    2.75
 -24 -10   1   -0.31    0.73
 -23 -10   1    1.91    1.79
 -22 -10   1    2.39    1.41
 -22 -10   1   -0.47    1.32
 -21 -10   1    6.77    2.62
 -21 -10   1   10.60    2.85
 -20 -10   1   13.35    2.86
 -20 -10   1   16.93    4.69
 -19 -10   1   15.19    3.16
 -19 -10   1   14.72    4.12
 -18 -10   1    0.50    1.20
 -18 -10   1    1.17    0.89
 -17 -10   1   -1.68    1.71
 -17 -10   1    3.90    2.60
 -16 -10   1   19.54    3.33
 -16 -10   1   22.53    5.04
 -15  10   1   11.99    3.81
 -15 -10   1   10.22    3.10
 -14  10   1   11.63    3.78
 -14 -10   1   11.16    3.43
 -13 -10   1    0.23    1.03
 -13  10   1    1.62    1.48
 -12 -10   1   -0.40    0.50
  12  10  -1    0.54    1.09
 -12  10   1   -0.42    1.09
  11  10  -1    3.99    2.02
 -11 -10   1    4.07    1.95
  11 -10  -1    1.91    1.84
 -11  10   1    3.47    1.56
  10 -10  -1   -0.35    0.85
 -10 -10   1    0.48    0.33
 -10  10   1    0.32    0.87
  10  10  -1   -0.07    0.89
   9  10  -1   64.01    7.95
  -9  10   1   45.28    6.18
  -9 -10   1   54.86    6.68
   9 -10  -1   48.92    6.57
   8 -10  -1   87.90    8.73
  -8  10   1   79.72    8.05
  -8 -10   1   84.20    8.14
   8  10  -1   98.54    9.35
  -7 -10   1  894.62   29.22
   7 -10  -1  846.62   29.44
   7  10  -1  924.42   30.96
  -7  10   1  828.66   28.79
   7 -10  -1  719.41   22.72
   6 -10  -1  207.93   13.09
   6  10  -1  211.33   13.08
  -6 -10   1  194.38   12.51
   6 -10  -1  185.01    9.73
  -6  10   1  217.00   13.04
  -5 -10   1  389.80   17.54
   5  10  -1  377.98   17.65
  -5  10   1  375.19   17.61
   5 -10  -1  312.97   13.93
  -4  10   1    9.59    2.77
  -4 -10   1    7.88    2.20
   4  10  -1    5.62    1.93
  -3 -10   1    0.94    1.03
   3  10  -1    2.29    1.35
  -3  10   1    1.14    0.76
  -3  10   1    1.09    0.86
  -2 -10   1   22.00    3.81
  -2  10   1   22.25    3.79
  -2  10   1   20.23    2.91
   2  10  -1   21.58    3.82
   1  10  -1  256.40   13.67
  -1  10   1  203.58   10.19
  -1 -10   1  247.07   13.80
  -1  10   1  221.15   12.51
   0 -10   1   90.30    8.02
   0  10   1   76.69    5.75
   0  10  -1   85.26    7.49
  -1  10  -1  176.24   11.38
   1  10   1  140.70    8.10
  -2  10  -1    0.89    0.96
  -2  10  -1    1.70    0.74
   2  10   1    1.03    0.37
   3  10   1   -0.03    0.67
  -3  10  -1    2.24    1.12
  -3 -10  -1    1.88    0.96
  -3  10  -1    1.09    1.03
  -4  10  -1   30.37    4.63
  -4  10  -1   20.52    4.13
  -4 -10  -1   25.10    3.22
   4  10   1   24.10    3.30
  -5  10  -1   57.30    6.54
   5  10   1   41.52    4.77
  -5  10  -1   48.04    6.71
  -5 -10  -1   42.99    4.54
  -6 -10  -1   25.62    3.38
  -6  10  -1   32.16    5.05
   6  10   1   26.27    3.76
  -6  10  -1   24.26    4.68
   7  10   1   43.06    5.13
  -7  10  -1   47.42    6.62
  -7 -10  -1   42.35    4.64
   7 -10   1   45.74    6.72
   8 -10   1    2.26    2.04
  -8 -10  -1    1.78    0.98
   8  10   1   -0.82    0.71
  -8  10  -1    0.94    1.29
  -9 -10  -1    6.81    2.07
  -9  10  -1    6.25    2.68
  10  10   1    2.90    2.30
 -10  10  -1   -0.15    0.92
 -10 -10  -1    1.42    1.04
 -11 -10  -1   19.76    3.32
  11  10   1   23.64    4.79
 -11  10  -1   18.85    4.33
 -12 -10  -1   -0.37    0.58
 -12  10  -1   -2.53    2.29
 -13 -10  -1    0.55    0.90
 -13  10  -1   -1.37    1.54
 -14 -10  -1    0.81    1.14
 -14  10  -1    0.75    1.11
 -15  10  -1   10.71    3.58
 -15 -10  -1    8.62    3.03
 -16 -10  -1   32.87    5.73
 -16  10  -1   27.90    6.06
 -17  10  -1   30.94    6.64
 -17 -10  -1   23.13    4.95
 -18 -10  -1    4.33    2.11
 -18 -10  -1    1.43    1.57
 -18  10  -1    5.28    3.27
 -19  10  -1   14.71    4.79
 -19 -10  -1    8.47    3.46
 -19 -10  -1   10.48    3.22
 -20 -10  -1    5.46    3.03
 -20 -10  -1    0.96    0.55
 -21 -10  -1    2.20    1.80
 -21 -10  -1    0.98    0.95
 -22 -10  -1    1.56    0.79
 -22 -10  -1    3.53    1.91
 -23 -10  -1    1.14    1.43
 -23 -10  -1    2.28    2.55
 -24 -10  -1    4.20    2.41
 -24 -10  -1    8.81    3.84
 -25 -10  -1   -0.51    1.17
 -25 -10  -1    2.55    2.49
 -26 -10  -1    1.13    0.72
 -26 -10  -1    0.87    0.81
 -27 -10  -1    2.51    2.51
 -28 -10  -1    0.80    2.17
 -29 -10  -1    1.34    0.69
 -30 -10  -1   -1.81    2.78
 -31 -10  -1    0.75    1.81
 -30 -11   1   -0.65    2.51
 -29  11   1    9.78    5.09
 -29 -11   1   11.81    5.61
 -28  11   1   14.43    5.69
 -28 -11   1    3.02    2.40
 -27 -11   1    4.56    3.46
 -26 -11   1    4.82    2.38
 -25 -11   1    2.86    2.10
 -24 -11   1    0.67    1.93
 -23 -11   1    3.68    2.64
 -22 -11   1    3.72    1.95
 -22 -11   1    0.40    1.07
 -21 -11   1    0.45    0.48
 -21 -11   1   -1.21    1.70
 -20 -11   1   16.20    3.33
 -20 -11   1    9.93    3.62
 -19 -11   1   24.38    4.09
 -19 -11   1   24.18    5.81
 -18 -11   1   19.82    3.42
 -18 -11   1   23.98    5.37
 -17 -11   1    6.89    2.71
 -17 -11   1    1.96    0.53
 -16 -11   1    1.44    1.46
 -16  11   1   -1.50    1.53
 -15 -11   1   50.68    7.53
 -15  11   1   39.39    6.98
 -14  11   1   30.32    5.98
 -14 -11   1   40.15    6.32
 -13 -11   1  248.16   16.15
 -13  11   1  228.64   16.41
 -12  11   1   64.26    8.37
 -12 -11   1   73.44    8.52
  11  11  -1   28.16    5.64
 -11 -11   1   30.47    5.36
 -11  11   1   27.73    5.38
 -10 -11   1    0.58    1.30
  10 -11  -1    0.40    0.37
  10  11  -1    0.27    0.98
 -10  11   1   -0.54    1.25
   9 -11  -1   31.65    5.50
   9  11  -1   29.54    5.48
  -9  11   1   28.72    5.14
  -9 -11   1   30.71    5.33
   8 -11  -1   29.52    3.60
   8 -11  -1   35.64    5.65
  -8  11   1   33.39    5.27
   8  11  -1   43.39    6.32
  -8 -11   1   37.26    5.40
   7 -11  -1  168.58   12.42
   7 -11  -1  146.73    9.13
  -7  11   1  153.22   11.65
   7  11  -1  158.17   12.10
  -7 -11   1  154.61   11.52
   6 -11  -1  193.81   10.52
  -6  11   1  204.21   13.14
  -6 -11   1  204.14   12.90
   6  11  -1  216.41   13.62
   5  11  -1  389.90   18.78
  -5  11   1  396.15   18.74
  -5 -11   1  375.21   18.21
  -4  11   1  144.78   10.62
   4  11  -1  144.99   10.51
  -4 -11   1  136.81   10.21
  -3 -11   1   45.81    5.93
  -3  11   1   48.53    6.01
  -3  11   1   51.30    5.37
   3  11  -1   43.25    5.68
  -2  11   1    7.91    1.98
   2  11  -1   11.15    2.69
  -2 -11   1   10.39    2.75
  -2  11   1    9.40    2.08
  -1  11   1   65.68    5.85
  -1  11   1   65.45    6.89
   1  11  -1   78.35    7.72
  -1 -11   1   75.40    7.56
   0 -11   1   24.93    4.25
   0  11   1   25.70    3.47
   0  11  -1   32.79    4.76
   1  11   1    2.52    1.19
  -1  11  -1    4.97    1.92
  -2  11  -1    1.63    0.45
  -2  11  -1    2.31    1.41
   2  11   1    0.50    0.33
  -3 -11  -1   60.91    5.37
  -3  11  -1   60.29    6.78
  -3  11  -1   53.53    6.82
   3  11   1   54.07    5.24
  -4  11  -1    0.56    0.90
   4  11   1    0.36    0.62
  -4 -11  -1   -0.51    0.71
  -4  11  -1   -0.07    0.59
  -5  11  -1   31.20    5.47
   5  11   1   32.04    4.40
  -5 -11  -1   30.78    3.91
  -5  11  -1   32.41    5.03
  -6  11  -1    0.49    1.25
   6  11   1    0.56    0.56
  -6 -11  -1    0.29    0.38
  -6  11  -1    1.50    1.36
  -7 -11  -1   90.20    7.28
  -7  11  -1   93.11   10.10
   7  11   1   99.62    8.41
   8  11   1  173.50   11.39
  -8  11  -1  168.66   13.13
  -8 -11  -1  157.11   10.02
   9  11   1  499.99   21.57
  -9 -11  -1  468.74   18.87
  -9  11  -1  443.18   22.94
 -10  11  -1  133.16   12.05
 -10 -11  -1  141.80    9.80
 -11 -11  -1   41.21    5.43
 -11  11  -1   34.73    6.23
 -12 -11  -1    3.60    1.68
 -12  11  -1    2.80    1.50
 -13 -11  -1    1.30    0.96
 -13  11  -1   -0.97    1.47
 -14 -11  -1    9.10    2.76
 -14  11  -1   10.17    3.85
 -15 -11  -1  105.28    9.97
 -15  11  -1   93.66   11.27
 -16  11  -1   39.32    7.44
 -16 -11  -1   46.70    6.71
 -17  11  -1   28.11    6.56
 -17 -11  -1   35.29    6.02
 -18 -11  -1    1.47    2.09
 -18  11  -1    0.52    2.37
 -19 -11  -1   17.27    4.38
 -19 -11  -1    6.60    2.59
 -19  11  -1   17.15    5.44
 -20 -11  -1   24.79    5.62
 -20 -11  -1   17.89    4.41
 -20  11  -1   23.81    6.36
 -21 -11  -1   26.97    6.11
 -21 -11  -1   18.95    4.63
 -22 -11  -1   11.60    3.85
 -22 -11  -1   13.29    4.81
 -23 -11  -1   78.83   10.92
 -23 -11  -1   50.31    8.20
 -24 -11  -1    8.98    3.83
 -24 -11  -1   11.00    4.48
 -25 -11  -1   18.30    5.38
 -25 -11  -1   25.39    6.77
 -26 -11  -1    3.84    2.72
 -26 -11  -1    3.84    3.08
 -27 -11  -1    5.14    2.50
 -28 -11  -1   -0.31    1.82
 -29 -11  -1    0.87    0.89
 -30 -11  -1    5.37    4.09
 -31 -11  -1    4.50    3.06
 -29 -12   1    1.86    3.14
 -28 -12   1    6.64    3.54
 -27 -12   1    3.40    3.15
 -26 -12   1   14.50    5.18
 -25 -12   1   -0.41    1.00
 -24 -12   1   32.65    7.64
 -23 -12   1    1.87    1.94
 -22 -12   1   51.58    8.90
 -21 -12   1    3.12    2.08
 -21 -12   1    2.11    2.55
 -20 -12   1   27.97    4.50
 -20 -12   1   26.05    6.00
 -19 -12   1   -1.23    1.02
 -19 -12   1    0.88    1.18
 -18 -12   1  169.50   11.12
 -18 -12   1  168.51   14.87
 -17 -12   1    1.37    2.22
 -17  12   1    1.60    2.11
 -16  12   1   28.15    6.18
 -16 -12   1   36.20    6.55
 -15  12   1    3.46    2.86
 -15 -12   1    4.63    2.92
 -14 -12   1  112.70   11.01
 -14  12   1   93.79   10.58
 -13  12   1    2.07    2.14
 -13 -12   1   -0.49    0.82
 -12  12   1    0.70    1.61
 -12 -12   1   -0.30    0.47
 -11 -12   1    2.30    1.74
 -11  12   1   -0.37    0.88
 -10  12   1    0.44    0.50
  10  12  -1    1.80    1.60
 -10 -12   1    0.43    0.40
   9  12  -1    4.84    2.49
  -9 -12   1    4.62    1.82
   9 -12  -1    8.59    2.88
  -9  12   1    2.10    1.25
  -8  12   1    3.79    1.83
   8 -12  -1    2.23    1.38
   8 -12  -1    1.73    0.51
  -8 -12   1    2.75    1.44
   8  12  -1    0.87    0.74
   7  12  -1   -2.22    2.01
  -7 -12   1   -1.26    1.10
   7 -12  -1    0.34    0.53
  -7  12   1   -0.39    1.22
   6 -12  -1   16.04    3.08
   6  12  -1   12.18    3.09
  -6 -12   1   14.29    3.14
  -6  12   1   17.60    3.76
  -5  12   1    3.66    2.16
  -5 -12   1    1.65    1.51
   5  12  -1    0.34    0.93
  -4  12   1  524.99   19.91
  -4 -12   1  505.41   21.83
  -4  12   1  499.15   21.71
   4  12  -1  533.59   22.44
   3  12  -1    6.99    1.83
  -3  12   1   11.61    2.99
  -3 -12   1   12.40    3.51
  -3  12   1   13.85    2.96
   2  12  -1  148.77   11.12
  -2  12   1  128.52   10.11
  -2  12   1  140.69    9.20
  -2 -12   1  133.81   10.50
   1  12  -1   11.61    3.18
  -1 -12   1    8.84    1.86
  -1  12   1    8.32    2.10
  -1  12   1   10.96    2.40
   0  12   1    3.24    1.18
   0  12  -1    2.22    1.23
  -1  12  -1    4.41    1.90
   1  12   1    4.78    1.49
  -1  12  -1    5.11    1.86
  -2  12  -1    0.17    1.14
  -2  12  -1    1.60    1.45
   2  12   1    0.96    0.65
  -3  12  -1    0.62    1.63
  -3 -12  -1    0.53    0.80
   3  12   1    0.02    0.32
  -3  12  -1    0.05    0.77
   4  12   1    0.56    0.25
  -4  12  -1    0.63    0.82
  -4 -12  -1   -0.27    0.88
  -4  12  -1    1.93    1.77
  -5 -12  -1    0.28    0.53
  -5  12  -1    1.20    1.78
  -5  12  -1    1.24    1.67
   5  12   1    2.01    1.39
  -6  12  -1  136.70   11.78
   6  12   1  152.81   10.04
  -6  12  -1  145.80   11.56
  -6 -12  -1  141.27    8.99
   7  12   1   11.10    2.44
  -7  12  -1   15.42    4.09
  -7  12  -1   18.67    4.83
  -7 -12  -1   11.72    2.54
  -8 -12  -1  441.67   17.91
  -8  12  -1  408.15   21.83
   8  12   1  468.31   20.14
  -9  12  -1    3.46    2.62
  -9 -12  -1    2.09    1.66
   9  12   1    0.53    1.11
 -10 -12  -1  127.70    9.64
 -10  12  -1  128.18   12.10
  10  12   1  137.92   11.19
 -11  12  -1    3.08    1.81
 -11 -12  -1    4.53    2.29
 -12 -12  -1   12.55    2.88
 -12  12  -1    8.31    3.26
 -13 -12  -1    3.32    1.82
 -13  12  -1    0.97    1.47
 -14  12  -1   17.68    4.68
 -14 -12  -1   22.34    4.30
 -15 -12  -1    0.04    0.74
 -15  12  -1    1.37    1.60
 -16  12  -1   -0.40    0.54
 -16 -12  -1    0.62    1.38
 -17  12  -1    3.15    3.17
 -17 -12  -1    4.12    2.48
 -18  12  -1   85.76   11.42
 -18 -12  -1  104.34   10.64
 -19 -12  -1    7.60    3.18
 -19  12  -1    7.03    4.09
 -20  12  -1   14.00    4.97
 -20 -12  -1   15.58    4.43
 -20 -12  -1    7.30    2.37
 -21 -12  -1   -2.55    2.69
 -21 -12  -1    2.18    2.46
 -22 -12  -1   19.82    5.27
 -22 -12  -1   12.53    3.60
 -23 -12  -1   -3.52    2.71
 -23 -12  -1    3.10    3.13
 -24 -12  -1   24.16    6.05
 -24 -12  -1   11.47    4.10
 -25 -12  -1   -1.52    1.09
 -25 -12  -1    3.54    3.28
 -26 -12  -1    5.83    3.86
 -27 -12  -1   -0.03    1.92
 -28 -12  -1   -0.04    0.72
 -29 -12  -1    1.54    1.59
 -30 -12  -1   -0.22    1.67
 -31 -12  -1    1.50    1.83
 -29 -13   1   -1.45    1.92
 -28 -13   1    0.78    2.11
 -27 -13   1    4.04    3.37
 -26 -13   1   -2.80    2.36
 -25 -13   1    9.73    4.23
 -24 -13   1    0.24    1.47
 -23 -13   1    3.16    1.90
 -22 -13   1    1.56    1.70
 -21 -13   1    7.22    3.06
 -20 -13   1   13.06    4.35
 -20 -13   1   11.09    3.17
 -19 -13   1   42.46    7.62
 -19 -13   1   39.90    5.42
 -18 -13   1    7.82    3.50
 -18  13   1    6.41    3.49
 -17  13   1   25.49    6.32
 -17 -13   1   34.77    6.66
 -16  13   1   17.66    4.97
 -16 -13   1   23.40    5.52
 -15  13   1   70.66    9.50
 -15 -13   1   99.81   11.08
 -14 -13   1   33.26    6.44
 -14  13   1   29.76    6.52
 -13  13   1   89.98   10.59
 -13 -13   1  110.55   11.23
 -12 -13   1   23.09    5.46
 -12  13   1   19.47    5.22
 -11 -13   1  101.75   10.35
 -11  13   1   81.99    9.66
 -10 -13   1   27.09    5.24
 -10  13   1   24.19    5.46
  -9  13   1    2.94    1.81
  -9 -13   1    5.24    2.38
  -8  13   1    7.34    2.42
   8  13  -1    0.67    2.59
   8 -13  -1    7.38    1.99
  -8 -13   1    9.97    2.96
   7 -13  -1   51.33    5.43
  -7 -13   1   65.36    7.80
   7  13  -1   55.10    7.27
  -7  13   1   54.03    7.33
   6 -13  -1   26.44    4.22
   6  13  -1   28.86    5.10
  -6  13   1   27.18    5.28
  -6 -13   1   28.17    5.08
  -5  13   1  103.98    8.69
   5  13  -1  100.17    9.50
  -5  13   1   93.34    9.61
  -5 -13   1  104.95    9.70
   4  13  -1   35.06    5.74
  -4  13   1   38.07    6.01
  -4  13   1   39.30    5.15
  -4 -13   1   43.06    6.73
  -3  13   1  152.73   10.43
   3  13  -1  142.37   11.54
  -3  13   1  134.27   11.33
  -3 -13   1  158.56   12.27
  -2  13   1   12.10    3.59
  -2 -13   1   17.54    3.98
   2  13  -1   23.13    4.70
  -2  13   1   17.61    3.25
  -1  13   1   17.12    3.18
  -1 -13   1   16.52    3.78
  -1  13   1   12.05    3.25
   1  13  -1   18.07    3.87
   0  13  -1    0.64    0.87
   0  13   1   -1.38    0.83
   1  13   1   13.97    2.94
  -1  13  -1   14.41    3.65
  -1  13  -1   17.75    3.82
   2  13   1    6.85    1.86
  -2  13  -1    6.37    2.09
  -2  13  -1    4.22    1.82
  -3  13  -1   70.34    7.94
   3  13   1   57.32    6.07
  -3  13  -1   52.25    7.48
  -4  13  -1   13.39    3.74
   4  13   1   13.45    2.70
  -4 -13  -1   17.90    3.13
  -4  13  -1   17.93    3.91
  -5  13  -1  118.32   10.71
  -5  13  -1  105.56   10.56
  -5 -13  -1  107.24    8.66
   5  13   1  113.30    9.04
  -6 -13  -1   40.58    5.20
  -6  13  -1   44.16    6.98
   6  13   1   45.61    5.71
  -7 -13  -1   39.75    4.93
   7  13   1   40.10    5.49
  -7  13  -1   44.74    7.27
  -8 -13  -1   11.10    2.74
  -8  13  -1   10.11    3.38
   8  13   1   10.58    2.62
  -9  13  -1   31.67    6.21
   9 -13   1   15.93    1.68
   9  13   1   28.40    4.96
  -9 -13  -1   27.15    4.38
  10  13   1    0.46    1.60
 -10 -13  -1    4.63    2.10
 -10  13  -1    2.43    2.22
 -11  13  -1   11.77    3.91
 -11 -13  -1   16.38    3.40
 -12  13  -1    0.59    1.15
 -12 -13  -1    1.97    0.82
 -13 -13  -1   10.03    2.85
 -13  13  -1    5.95    2.81
 -14 -13  -1   19.31    4.24
 -14  13  -1   13.40    4.33
 -15  13  -1   52.80    8.78
 -15 -13  -1   50.87    6.80
 -16  13  -1   10.59    4.61
 -16 -13  -1   14.60    3.95
 -17 -13  -1   81.86    9.21
 -17  13  -1   71.37   10.42
 -18  13  -1    5.81    3.84
 -18 -13  -1    3.05    2.25
 -19 -13  -1    3.11    1.70
 -19  13  -1    3.80    3.55
 -20 -13  -1    7.08    2.78
 -20  13  -1    6.03    3.64
 -21  13  -1   26.43    7.17
 -21 -13  -1   19.12    4.55
 -21 -13  -1   29.03    5.97
 -22 -13  -1   11.57    4.13
 -22 -13  -1    6.54    2.78
 -23 -13  -1   14.31    4.30
 -23 -13  -1   21.75    5.61
 -24 -13  -1    0.64    1.85
 -24 -13  -1    4.21    3.23
 -25 -13  -1    6.93    3.79
 -26 -13  -1   -0.99    1.35
 -27 -13  -1    3.09    1.66
 -28 -13  -1    2.63    1.68
 -29 -13  -1    6.75    4.00
 -30 -13  -1    4.47    4.28
 -29 -14   1    3.31    3.56
 -28 -14   1    5.05    3.38
 -27 -14   1    8.31    4.01
 -26 -14   1    9.07    4.61
 -25 -14   1    9.54    4.84
 -24 -14   1    7.26    3.63
 -23 -14   1    4.70    3.08
 -22 -14   1    0.30    1.31
 -21 -14   1    5.66    3.02
 -20 -14   1    4.81    2.35
 -19  14   1   22.75    6.18
 -19 -14   1   26.55    6.32
 -18  14   1   14.00    4.80
 -18 -14   1   18.76    5.35
 -17  14   1   28.32    6.66
 -17 -14   1   37.89    7.08
 -16 -14   1   33.85    6.77
 -16  14   1   23.21    5.77
 -15  14   1    5.98    3.14
 -15 -14   1   10.49    4.04
 -14 -14   1   12.32    4.21
 -14  14   1    5.60    3.09
 -13 -14   1   33.45    6.51
 -13  14   1   25.18    5.94
 -12 -14   1   20.64    4.89
 -12  14   1   13.80    4.34
 -11  14   1   49.65    7.78
 -11 -14   1   59.07    7.97
 -10  14   1   12.33    3.66
 -10 -14   1   18.83    4.34
  -9  14   1   71.22    8.90
  -9 -14   1   79.48    8.88
   9 -14  -1   66.26    6.02
   8 -14  -1   15.24    2.90
  -8  14   1    9.72    2.99
  -8 -14   1   12.60    3.55
  -7 -14   1    2.00    1.64
   7 -14  -1    2.93    1.41
  -7  14   1    3.12    1.75
   6  14  -1   19.10    4.37
  -6  14   1   21.69    4.14
  -6 -14   1   27.70    5.10
   6 -14  -1   22.87    4.07
  -6  14   1   23.30    4.99
  -5 -14   1  295.92   17.43
  -5  14   1  265.87   16.89
   5  14  -1  242.22   15.86
  -5  14   1  274.27   15.11
  -4 -14   1  157.61   12.71
  -4  14   1  151.27   10.97
  -4  14   1  133.08   11.59
   4  14  -1  133.83   11.36
   3  14  -1  134.28   11.56
  -3 -14   1  174.92   13.23
  -3  14   1  170.77   11.42
  -3  14   1  163.37   12.96
   2  14  -1   18.70    4.12
  -2 -14   1   20.08    4.49
  -2  14   1   20.41    3.71
  -2  14   1   14.19    3.47
  -1  14   1   16.64    3.90
   1  14  -1   23.60    4.74
  -1  14   1   23.35    3.98
   0  14  -1   20.06    4.50
   0  14   1   19.30    3.53
   0  14   1   12.60    3.13
  -1  14  -1   42.30    6.16
   1  14   1   54.01    6.07
  -1  14  -1   41.37    6.61
  -2  14  -1    3.99    2.08
   2  14   1    2.59    1.29
  -2  14  -1    2.03    0.77
  -3  14  -1    0.70    0.56
   3  14   1    1.13    0.93
  -4  14  -1    5.90    2.47
  -4 -14  -1    3.87    1.09
   4  14   1    5.08    1.56
  -5 -14  -1    4.03    1.95
  -5  14  -1    3.52    1.73
   5  14   1    2.54    1.06
  -6 -14  -1    0.15    0.89
   6  14   1   -0.72    1.56
  -6  14  -1   -0.03    0.71
  -7 -14  -1   14.15    3.15
  -7  14  -1   16.72    4.57
   7  14   1   11.71    3.04
  -8 -14  -1   18.67    3.64
  -8  14  -1   22.91    5.64
   8  14   1   19.48    4.15
  -9 -14  -1  104.61    9.04
   9  14   1  100.64   10.01
  -9  14  -1   87.06   10.80
   9 -14   1   68.23    4.29
 -10 -14  -1   77.83    7.87
 -10  14  -1   82.97   10.42
  10  14   1   73.86    8.67
  11  14   1   95.41   10.39
 -11  14  -1   89.45   11.10
 -11 -14  -1  101.06    9.18
 -12 -14  -1   35.30    5.41
 -12  14  -1   30.71    6.30
 -13 -14  -1   20.92    4.30
 -13  14  -1   13.45    4.30
 -14 -14  -1    2.38    1.46
 -14  14  -1    3.45    2.31
 -15  14  -1    5.38    3.12
 -15 -14  -1    1.03    0.82
 -16  14  -1    4.09    2.92
 -16 -14  -1    3.66    2.01
 -17  14  -1   29.47    7.11
 -17 -14  -1   32.52    5.87
 -18  14  -1   40.70    8.21
 -18 -14  -1   38.30    6.60
 -19 -14  -1  108.52   11.29
 -19  14  -1   87.42   12.24
 -20  14  -1   17.07    6.14
 -20 -14  -1   16.39    4.69
 -21 -14  -1   34.93    6.50
 -21 -14  -1   51.23    8.35
 -21  14  -1   38.07    8.36
 -22 -14  -1    2.20    1.17
 -22 -14  -1   14.52    4.67
 -22  14  -1    7.46    4.04
 -23 -14  -1   14.39    4.44
 -23 -14  -1   27.22    6.49
 -24 -14  -1    4.00    2.38
 -25 -14  -1    2.94    2.34
 -26 -14  -1    2.65    1.86
 -27 -14  -1   -0.58    1.14
 -28 -14  -1    1.58    0.77
 -29 -14  -1    3.83    3.18
 -28 -15   1    4.56    3.09
 -27 -15   1    1.91    2.32
 -26 -15   1    5.82    4.18
 -25 -15   1    2.32    2.23
 -24 -15   1   -0.69    0.91
 -23 -15   1    2.49    2.89
 -22 -15   1    6.26    3.07
 -21 -15   1    0.14    1.16
 -20 -15   1    4.25    2.36
 -19 -15   1    2.96    2.15
 -19  15   1   -1.38    0.71
 -18  15   1   20.81    5.76
 -18 -15   1   23.13    5.73
 -17  15   1    0.98    1.63
 -17 -15   1    0.37    0.77
 -16 -15   1    3.24    2.67
 -16  15   1   -0.54    1.60
 -15 -15   1    8.95    3.78
 -15  15   1    7.05    2.79
 -14  15   1  174.65   15.80
 -14 -15   1  200.86   15.94
 -13  15   1   12.99    4.67
 -13 -15   1   15.11    4.63
 -12  15   1  128.28   12.97
 -12 -15   1  152.08   13.32
 -11  15   1    1.67    1.58
 -11 -15   1    3.71    2.34
 -10 -15   1   11.89    3.63
 -10  15   1    6.63    2.48
  -9  15   1   -0.13    0.94
  -9 -15   1   -1.99    1.28
   9 -15  -1    0.03    0.49
   8 -15  -1    0.05    0.85
  -8  15   1    0.99    0.58
  -8 -15   1   -0.88    1.57
  -7  15   1    7.39    2.05
  -7  15   1    6.35    2.28
   7 -15  -1   11.22    2.60
  -7 -15   1    8.78    2.67
   6 -15  -1    8.25    2.42
  -6 -15   1    7.54    2.51
  -6  15   1    5.45    2.32
  -6  15   1    5.41    2.27
  -5  15   1    3.14    2.07
  -5  15   1    2.96    1.71
  -5 -15   1    2.19    1.00
  -4 -15   1   73.20    8.49
  -4  15   1   60.25    7.81
  -4  15   1   71.96    7.63
  -3  15   1    4.93    2.09
  -3 -15   1    2.07    2.07
  -3  15   1    3.64    2.30
  -2  15   1   88.57    8.21
  -2 -15   1   97.90    9.79
  -2  15   1   79.71    9.04
  -1  15   1   -0.37    0.68
  -1  15   1   -0.98    1.37
   0  15   1   -1.92    2.15
   0  15   1    0.58    1.12
  -1  15  -1    0.68    0.99
   1  15   1    1.18    0.55
  -2  15  -1   18.33    4.66
   2  15   1   23.37    4.00
   3  15   1    2.56    1.11
  -3  15  -1    1.47    1.43
  -4  15  -1   14.13    3.91
   4  15   1   16.15    3.40
  -5 -15  -1    3.83    1.55
   5  15   1    2.96    1.04
  -5  15  -1    3.20    1.61
  -6  15  -1   21.33    5.03
   6  15   1   23.88    4.36
  -6 -15  -1   24.80    4.23
  -7 -15  -1   12.17    2.95
   7  15   1    8.35    2.05
  -7  15  -1   12.01    4.26
  -8  15  -1  245.48   18.29
   8  15   1  249.67   15.97
  -8 -15  -1  273.68   14.94
   9  15   1    9.06    2.58
   9 -15   1   13.03    2.08
  -9  15  -1   10.32    4.10
  -9 -15  -1   13.94    3.61
 -10 -15  -1  383.58   18.56
 -10  15  -1  347.54   22.26
  10  15   1  321.28   19.51
 -11  15  -1    2.20    2.50
 -11 -15  -1    2.83    2.42
  11  15   1    1.70    2.87
 -12  15  -1   92.59   11.45
 -12 -15  -1  105.48    9.61
 -13 -15  -1    1.03    1.21
 -13  15  -1   -0.19    1.45
 -14 -15  -1    1.79    1.08
 -14  15  -1    0.07    2.22
 -15 -15  -1    0.61    0.91
 -15  15  -1   -0.21    1.19
 -16 -15  -1    3.86    1.62
 -16  15  -1    6.51    3.26
 -17  15  -1    6.33    3.40
 -17 -15  -1   10.49    3.30
 -18 -15  -1    2.12    1.75
 -18  15  -1    2.92    2.30
 -19  15  -1    3.52    2.76
 -19 -15  -1    2.18    2.31
 -20 -15  -1    4.49    2.07
 -20  15  -1    2.03    2.14
 -21 -15  -1   -1.17    0.58
 -21  15  -1    3.81    3.31
 -22  15  -1    2.30    2.03
 -22 -15  -1    0.11    1.08
 -22 -15  -1   -1.46    1.99
 -23 -15  -1   -0.09    0.81
 -23 -15  -1    2.32    1.84
 -24 -15  -1   -0.29    0.95
 -25 -15  -1    1.94    2.04
 -26 -15  -1   -0.23    1.24
 -27 -15  -1    4.02    3.17
 -28 -15  -1    1.24    2.78
 -28 -16   1    1.62    2.09
 -27 -16   1    7.10    3.94
 -26 -16   1    2.75    2.72
 -25 -16   1    4.50    2.30
 -24 -16   1   -0.39    1.55
 -23 -16   1    4.39    3.47
 -22 -16   1    0.54    1.64
 -21 -16   1   -0.63    1.97
 -20  16   1   -0.71    1.25
 -20 -16   1    2.47    2.29
 -19  16   1    5.53    3.30
 -19 -16   1    5.55    2.58
 -18  16   1    7.14    4.00
 -18 -16   1    9.00    3.55
 -17  16   1    3.76    2.60
 -17 -16   1    8.64    3.65
 -16  16   1    1.74    1.30
 -16 -16   1    4.20    2.29
 -15 -16   1    3.37    2.52
 -15  16   1    2.37    1.69
 -14  16   1    2.99    2.39
 -14 -16   1    2.99    2.72
 -13 -16   1   46.10    7.83
 -13  16   1   41.02    7.87
 -12 -16   1    2.97    2.98
 -12  16   1    1.21    1.89
 -11  16   1   55.64    8.68
 -11 -16   1   64.64    8.58
 -10 -16   1    6.37    2.90
 -10  16   1    4.08    2.70
   9 -16  -1   27.62    3.98
  -9  16   1   22.84    5.40
  -9 -16   1   29.62    5.71
  -8 -16   1    2.69    2.09
  -8  16   1    0.20    0.68
   8 -16  -1    3.72    1.54
  -7  16   1    3.93    2.38
   7 -16  -1    5.37    2.27
  -7 -16   1    7.62    2.73
  -6  16   1    1.06    0.55
  -6  16   1    2.94    1.56
   6 -16  -1    5.49    2.02
  -6 -16   1    4.90    2.32
  -5  16   1   29.40    5.79
  -5 -16   1   39.06    6.59
  -5  16   1   31.77    5.49
  -4  16   1   20.50    4.27
  -4 -16   1   23.18    5.38
  -4  16   1   17.67    4.95
  -3 -16   1   97.81   10.48
  -3  16   1   77.94    9.67
  -3  16   1   89.09    8.77
  -2  16   1   24.88    5.75
  -2  16   1   26.10    4.65
  -1  16   1    2.11    1.78
  -1  16   1    0.15    1.27
   0  16   1    2.26    0.42
   0  16  -1    2.00    1.77
   0  16   1    1.11    1.09
   1  16   1   -0.75    1.40
  -1  16  -1    0.06    1.09
   2  16   1    1.04    1.18
  -2  16  -1   -0.12    1.70
  -3  16  -1    9.85    3.48
   3  16   1    4.43    1.64
   4  16   1   12.38    2.98
  -4  16  -1   12.09    4.54
  -5  16  -1   89.96   10.96
   5  16   1   86.16    9.07
   6  16   1   28.98    5.61
  -6 -16  -1   36.43    6.07
  -6  16  -1   29.00    6.55
  -7 -16  -1   43.02    6.19
   7  16   1   30.62    5.52
  -7  16  -1   43.38    7.78
  -8 -16  -1    6.87    2.34
  -8  16  -1    7.27    3.40
   8  16   1    5.06    1.08
   9 -16   1    1.59    0.89
  -9  16  -1    1.73    1.46
  -9 -16  -1    0.51    0.45
   9  16   1   -0.18    1.09
  10 -16   1    1.48    0.59
  10  16   1    1.82    0.63
 -10 -16  -1    3.28    1.73
 -10  16  -1    2.27    2.12
 -11  16  -1   -0.23    1.58
  11  16   1    0.47    2.16
 -11 -16  -1    0.17    1.53
 -12 -16  -1    0.72    1.20
 -12  16  -1   -0.34    0.65
 -13 -16  -1    1.01    1.69
 -13  16  -1   -0.68    1.32
 -14 -16  -1    0.93    1.05
 -14  16  -1   -0.96    2.34
 -15 -16  -1    3.23    1.82
 -15  16  -1    0.93    1.09
 -16  16  -1    3.24    1.95
 -16 -16  -1    1.48    1.47
 -17 -16  -1    2.61    1.59
 -17  16  -1    1.55    1.48
 -18  16  -1    0.00    1.60
 -18 -16  -1    2.08    1.17
 -19 -16  -1    5.59    2.91
 -19  16  -1    3.26    2.66
 -20 -16  -1   -0.27    0.98
 -20  16  -1    3.14    2.85
 -21  16  -1    0.35    2.42
 -21 -16  -1    0.80    1.61
 -22 -16  -1   -2.39    0.65
 -22  16  -1    0.32    1.77
 -23  16  -1    0.06    1.81
 -23 -16  -1    5.22    2.79
 -24 -16  -1    2.78    2.07
 -25 -16  -1   -0.24    1.78
 -26 -16  -1    0.88    0.56
 -27 -17   1    3.45    3.19
 -26 -17   1    2.94    3.01
 -25 -17   1    1.98    2.93
 -24 -17   1    0.80    2.03
 -23 -17   1   -1.91    2.32
 -22 -17   1   -1.36    1.23
 -21 -17   1    1.52    1.79
 -20  17   1   -0.87    1.25
 -20 -17   1    2.15    2.72
 -19 -17   1    5.49    2.97
 -19  17   1    2.76    2.61
 -18 -17   1    2.28    2.18
 -18  17   1    0.35    1.57
 -17 -17   1   32.60    7.12
 -17  17   1   28.26    7.01
 -16 -17   1   11.80    4.20
 -16  17   1    7.87    3.73
 -15 -17   1   17.43    5.14
 -15  17   1   14.75    4.91
 -14 -17   1   19.74    5.33
 -14  17   1   22.28    5.98
 -13 -17   1   43.73    7.69
 -13  17   1   34.51    7.55
 -12 -17   1   17.46    4.78
 -12  17   1   15.60    4.61
 -11  17   1   23.16    5.73
 -11 -17   1   26.14    5.61
 -10  17   1    7.69    3.03
 -10 -17   1    9.40    3.38
  -9  17   1    0.26    1.11
  -9 -17   1    0.50    1.30
   9 -17  -1    0.81    0.59
   8 -17  -1    1.69    1.21
  -8  17   1   -0.37    1.06
  -8 -17   1    1.20    1.30
  -7 -17   1   36.73    6.46
  -7  17   1   31.80    6.43
   7 -17  -1   34.28    5.28
  -6 -17   1   32.38    6.47
  -6  17   1   25.68    5.82
   6 -17  -1   25.68    4.97
  -5  17   1   55.97    8.34
  -5  17   1   43.10    6.48
  -5 -17   1   63.94    8.66
  -4  17   1    5.01    2.22
  -4 -17   1   10.56    3.98
  -4  17   1    6.17    2.85
  -3  17   1   39.83    6.13
  -3  17   1   44.64    7.39
  -3 -17   1   53.76    7.96
  -2  17   1    9.15    3.68
  -2  17   1    8.93    2.85
  -1  17   1   40.50    6.04
  -1  17   1   43.17    7.34
   0  17   1    9.76    3.71
   0  17  -1    8.84    3.40
   0  17   1   10.77    2.99
  -1  17  -1    3.45    1.80
   1  17   1    2.19    0.74
   1  17   1    0.02    1.80
   2  17   1    0.43    1.10
  -2  17  -1   -1.05    1.63
  -3  17  -1   -1.32    1.47
   3  17   1    0.27    0.93
   4  17   1   -0.52    0.94
  -4  17  -1    2.65    2.21
   5  17   1   -0.35    1.36
  -5  17  -1    0.16    0.52
   6  17   1    6.81    2.27
  -6 -17  -1    5.02    1.47
  -6  17  -1    4.21    3.16
  -7 -17  -1   26.82    4.96
   7  17   1   17.96    4.44
  -7  17  -1   21.16    5.68
   8  17   1   18.87    4.52
  -8  17  -1   30.62    6.74
  -8 -17  -1   38.49    5.99
   9  17   1   58.31    8.43
  -9  17  -1   83.79   11.27
  -9 -17  -1   96.42    9.54
 -10 -17  -1   26.43    5.05
 -10  17  -1   26.53    6.75
  10  17   1   17.08    4.89
 -11 -17  -1   40.35    6.32
 -11  17  -1   34.56    7.45
 -12  17  -1    3.61    2.23
 -12 -17  -1    3.80    1.98
 -13 -17  -1    3.59    2.13
 -13  17  -1    2.30    2.08
 -14 -17  -1    1.38    1.24
 -14  17  -1    0.04    1.67
 -15  17  -1   -0.34    1.26
 -15 -17  -1   -0.04    0.70
 -16 -17  -1    5.26    2.56
 -16  17  -1    1.74    1.35
 -17 -17  -1    5.00    2.75
 -17  17  -1    1.25    1.14
 -18 -17  -1   -0.10    1.71
 -18  17  -1    0.04    1.02
 -19  17  -1    1.38    1.95
 -19 -17  -1    0.15    1.31
 -20 -17  -1    1.80    1.35
 -20  17  -1    4.50    3.77
 -21  17  -1    4.44    3.08
 -21 -17  -1    4.19    3.26
 -22 -17  -1    8.29    3.81
 -22  17  -1   13.00    5.51
 -23  17  -1    4.20    3.02
 -23 -17  -1    5.49    3.09
 -26 -18   1    6.43    4.39
 -25 -18   1    7.50    3.99
 -24 -18   1   13.76    4.98
 -23 -18   1   -2.14    3.65
 -22 -18   1    2.31    1.72
 -21  18   1   -0.21    0.80
 -21 -18   1    1.78    1.46
 -20 -18   1    9.74    4.19
 -20  18   1    6.97    3.52
 -19  18   1    2.34    2.26
 -19 -18   1   -0.04    1.30
 -18  18   1    3.40    2.87
 -18 -18   1    3.45    2.78
 -17  18   1    3.14    2.76
 -17 -18   1    0.07    1.40
 -16 -18   1    2.22    1.94
 -16  18   1    1.35    1.51
 -15 -18   1    1.88    2.28
 -15  18   1   -0.71    2.22
 -14  18   1    2.79    2.64
 -14 -18   1    2.68    2.21
 -13 -18   1    1.30    1.29
 -13  18   1    1.85    2.12
 -12 -18   1    5.71    2.75
 -12  18   1    3.59    2.23
 -11  18   1    3.33    2.41
 -11 -18   1    8.38    2.87
 -10  18   1   15.25    4.38
 -10 -18   1   21.85    5.02
  -9  18   1    0.99    1.51
  -9 -18   1    4.17    1.92
  -8  18   1   24.01    5.58
  -8 -18   1   25.63    5.61
  -7  18   1    0.62    1.03
  -7 -18   1    0.53    1.26
   7 -18  -1    1.46    1.35
  -6 -18   1    1.24    1.01
  -6  18   1    1.48    0.48
   6 -18  -1    1.37    2.10
  -5 -18   1    9.61    4.95
  -5  18   1    7.32    3.08
  -4  18   1  155.26   14.28
  -4 -18   1  185.65   15.10
  -3  18   1   20.90    5.72
  -3  18   1   12.80    4.61
  -2  18   1  292.71   19.95
  -2  18   1  252.48   16.26
  -1  18   1    1.57    1.93
   1  18  -1   10.45    5.11
  -1  18   1    2.93    2.34
   0  18   1    3.60    1.52
   0  18  -1    6.82    3.17
   0  18   1    2.38    1.31
   1  18   1   -0.41    1.14
   1  18   1   -2.27    2.96
  -1  18  -1    0.29    0.54
   2  18   1    0.59    0.76
  -2  18  -1   -1.26    1.53
  -3  18  -1    4.79    2.40
   3  18   1    1.81    0.85
   4  18   1   -2.23    1.52
  -4  18  -1   -3.59    2.28
  -5  18  -1    2.84    1.44
   5  18   1    2.58    1.71
   6  18   1   33.99    5.56
  -6  18  -1   45.13    7.91
  -7 -18  -1    0.60    1.65
   7  18   1   -1.29    1.55
  -7  18  -1    0.46    0.74
  -8  18  -1    8.73    3.76
   8  18   1    5.94    1.89
  -8 -18  -1    9.17    2.96
  -9 -18  -1    0.96    0.51
  -9  18  -1    1.08    1.93
 -10  18  -1   -0.79    1.19
 -10 -18  -1    1.66    1.61
 -11 -18  -1    0.77    1.45
 -11  18  -1   -0.17    1.27
 -12  18  -1    3.98    2.72
 -12 -18  -1    6.07    2.55
 -13 -18  -1    5.11    2.67
 -13  18  -1    2.78    2.60
 -14  18  -1   11.54    4.10
 -14 -18  -1   12.45    3.89
 -15 -18  -1    3.39    2.33
 -15  18  -1    1.73    2.17
 -16 -18  -1    0.48    1.62
 -16  18  -1    2.06    1.65
 -17 -18  -1    1.74    1.02
 -17  18  -1    2.65    2.93
 -18 -18  -1    4.20    2.62
 -18  18  -1    2.64    2.29
 -19 -18  -1    5.25    3.24
 -19  18  -1    2.76    1.94
 -20  18  -1   14.38    5.30
 -20 -18  -1   13.30    4.41
 -21 -18  -1    3.17    2.65
 -21  18  -1    4.40    4.17
 -22  18  -1   21.44    6.61
 -26 -19   1   -1.26    1.64
 -25 -19   1    6.60    4.30
 -24 -19   1    2.83    3.55
 -23 -19   1   11.87    4.73
 -22 -19   1    1.04    2.34
 -21  19   1    5.55    3.42
 -21 -19   1    6.12    3.30
 -20 -19   1    1.03    1.07
 -20  19   1    1.18    1.74
 -19 -19   1    2.28    2.13
 -19  19   1   -0.53    1.00
 -18  19   1    0.55    0.77
 -18 -19   1    1.34    2.13
 -17 -19   1    8.07    3.86
 -17  19   1    1.36    2.00
 -16 -19   1    1.47    1.63
 -16  19   1   -1.76    1.43
 -15 -19   1    1.80    1.86
 -15  19   1    3.23    2.33
 -14 -19   1    4.38    3.19
 -14  19   1    3.65    3.06
 -13  19   1   20.04    5.96
 -13 -19   1   21.81    5.72
 -12 -19   1    2.81    1.45
 -12  19   1    3.16    2.58
 -11  19   1   -1.61    1.32
 -11 -19   1    0.55    1.50
 -10  19   1    7.56    3.79
 -10 -19   1    9.13    4.73
  -9  19   1   45.76    8.29
  -9 -19   1   63.21    9.53
  -8  19   1   10.63    4.29
  -8 -19   1   13.47    5.62
  -7 -19   1   63.36    9.38
  -7  19   1   53.92    8.94
  -6 -19   1    4.87    3.89
  -6  19   1    2.00    2.81
  -5  19   1   28.59    6.39
  -5 -19   1   41.42    7.29
  -4  19   1    3.16    2.56
  -3  19   1   -0.85    1.96
  -2  19   1    1.93    2.97
  -1  19   1   76.66   10.48
   1  19  -1   88.34   11.62
   0  19   1    9.49    3.28
   0  19  -1   21.45    6.58
   0  19   1   14.69    5.19
   1  19   1   35.58    6.34
  -1  19  -1   53.07    9.01
   1  19   1   49.68    8.34
  -2  19  -1   15.02    5.10
   2  19   1    7.56    2.64
   2  19   1   12.81    4.43
  -3  19  -1   13.31    4.07
   3  19   1    9.43    2.96
  -4  19  -1    0.85    1.40
  -5  19  -1    0.65    1.64
  -6  19  -1   15.19    4.93
  -7  19  -1   43.17    8.17
  -8 -19  -1    7.65    3.59
  -8  19  -1    4.69    3.23
  -9  19  -1   14.05    4.41
  -9 -19  -1   13.18    4.01
 -10  19  -1    0.56    0.71
 -10 -19  -1   -1.14    1.41
 -11  19  -1   12.34    4.59
 -11 -19  -1    9.47    3.57
 -12  19  -1    0.81    1.83
 -12 -19  -1    2.32    2.34
 -13 -19  -1    2.62    2.02
 -13  19  -1    1.06    0.94
 -14 -19  -1    4.69    2.79
 -14  19  -1    1.72    1.97
 -15 -19  -1   10.26    3.91
 -15  19  -1   15.97    5.56
 -16 -19  -1    2.51    2.32
 -16  19  -1    4.80    3.57
 -17 -19  -1   15.66    4.53
 -17  19  -1   15.86    5.96
 -18 -19  -1    3.95    3.26
 -18  19  -1    0.75    2.21
 -19  19  -1   -0.04    1.23
 -20  19  -1    1.85    2.37
 -21  19  -1    2.97    2.96
 -24 -20   1    5.25    3.74
 -23 -20   1    1.30    1.01
 -22 -20   1    3.90    3.28
 -21  20   1    1.25    0.86
 -21 -20   1    3.72    2.98
 -20  20   1    2.51    2.79
 -20 -20   1   -0.25    1.66
 -19 -20   1    5.15    2.60
 -19  20   1    9.38    4.79
 -18  20   1   -0.87    1.45
 -18 -20   1    3.48    1.96
 -17  20   1   -0.61    1.16
 -17 -20   1   -1.05    0.96
 -16 -20   1    4.32    2.84
 -16  20   1    0.33    1.85
 -15 -20   1    0.37    1.05
 -15  20   1    1.83    1.89
 -14 -20   1    0.08    1.20
 -14  20   1   -1.57    1.81
 -13  20   1   -0.03    1.77
 -13 -20   1    1.38    1.50
 -12 -20   1    0.52    1.28
 -12  20   1    0.93    1.52
 -11  20   1    7.44    3.74
 -11 -20   1    8.66    3.73
 -10  20   1    0.66    0.84
 -10 -20   1    0.71    1.94
  -9  20   1   -0.03    0.90
  -9 -20   1    0.50    1.73
  -8  20   1    0.24    1.05
  -8 -20   1    3.18    3.14
  -7 -20   1   19.62    5.26
  -7  20   1   21.87    5.83
  -6  20   1   14.89    5.32
  -6 -20   1   11.97    6.38
  -5  20   1   71.19   10.53
  -4  20   1   26.93    6.65
  -3  20   1  143.09   14.77
  -2  20   1   59.98    9.86
   2  20  -1   67.13   11.15
  -1  20   1   67.61   10.21
   1  20  -1   76.88   11.21
   0  20  -1   34.88    8.16
   0  20   1   26.44    6.53
   1  20   1    3.28    1.56
  -1  20  -1   11.91    4.49
   2  20   1   -6.44    4.41
  -2  20  -1    0.04    0.78
  -3  20  -1   -4.56    3.20
   3  20   1  -13.62    4.50
  -4  20  -1    7.84    3.97
  -5  20  -1   36.39    7.87
  -6  20  -1   39.88    8.83
  -7  20  -1   65.32   10.76
  -8  20  -1    8.05    4.55
  -9  20  -1    9.26    3.90
  -9 -20  -1    6.26    2.39
 -10  20  -1    6.57    3.71
 -10 -20  -1    7.74    3.09
 -11 -20  -1   24.47    5.52
 -11  20  -1   19.62    5.91
 -12 -20  -1   14.53    4.28
 -12  20  -1   12.61    5.19
 -13 -20  -1   26.60    5.87
 -13  20  -1   18.67    6.22
 -14 -20  -1    2.36    2.11
 -14  20  -1    2.16    2.45
 -15 -20  -1    0.21    0.92
 -15  20  -1    2.11    3.01
 -16  20  -1    2.01    2.35
 -17  20  -1    0.91    2.20
 -18  20  -1    6.89    4.37
 -19  20  -1   -2.52    3.09
 -20  20  -1    2.51    3.00
 -22 -21   1    4.25    3.08
 -21 -21   1    1.92    2.50
 -21  21   1    3.42    2.79
 -20 -21   1   -0.81    2.56
 -20  21   1    0.54    1.07
 -19 -21   1    2.36    1.76
 -19  21   1    4.15    3.55
 -18 -21   1   -0.08    1.55
 -18  21   1    4.13    2.94
 -17  21   1   -1.27    1.22
 -17 -21   1    4.19    3.51
 -16  21   1    9.07    4.50
 -16 -21   1    9.50    3.90
 -15 -21   1    1.07    1.26
 -15  21   1    1.21    1.13
 -14  21   1    1.83    1.98
 -14 -21   1    1.17    1.78
 -13 -21   1    4.12    3.10
 -13  21   1    0.97    1.71
 -12 -21   1    3.35    2.58
 -12  21   1    2.18    1.63
 -11  21   1    0.22    1.73
 -11 -21   1   -1.75    1.97
 -10 -21   1   -0.17    1.06
 -10  21   1    2.11    2.08
  -9 -21   1    0.45    1.02
  -9  21   1    1.78    1.65
  -8 -21   1    3.78    2.50
  -8  21   1    4.26    2.83
  -7  21   1    0.09    1.35
  -7 -21   1   -0.88    1.08
  -6  21   1    7.38    3.74
  -6 -21   1    8.30    3.57
  -5  21   1    3.27    3.00
  -4  21   1   64.72    9.96
  -3  21   1    3.29    3.19
  -2  21   1   28.24    6.60
   2  21  -1   30.90    7.18
  -1  21   1   -3.74    2.48
   1  21  -1    1.37    2.10
   0  21   1   -3.71    3.19
   0  21  -1   -3.80    3.25
   1  21   1    3.13    1.81
  -1  21  -1    3.49    0.90
  -2  21  -1   34.79    7.31
   2  21   1   28.70    6.69
   3  21   1    2.67    3.24
  -3  21  -1    9.51    4.57
  -4  21  -1   68.64   10.75
  -5  21  -1    7.33    4.57
  -6  21  -1    4.27    1.99
  -7  21  -1    6.22    3.85
  -8  21  -1   37.10    8.08
  -9  21  -1    8.53    4.28
 -10  21  -1    5.11    3.45
 -10 -21  -1    2.43    1.85
 -11 -21  -1    1.14    2.24
 -11  21  -1   -0.50    1.75
 -12  21  -1   -0.11    1.42
 -13  21  -1   -1.08    2.00
 -14  21  -1   -1.78    1.83
 -15  21  -1    2.21    2.73
 -16  21  -1    5.00    2.81
 -17  21  -1    2.29    2.12
 -18  21  -1    3.34    2.86
 -19  21  -1    3.47    3.46
 -20 -22   1    0.85    1.41
 -19  22   1    3.31    2.65
 -19 -22   1    4.20    3.02
 -18 -22   1    0.44    1.35
 -18  22   1    0.20    1.40
 -17  22   1   -0.41    1.69
 -17 -22   1    5.62    3.54
 -16 -22   1    1.04    2.55
 -16  22   1    2.17    1.86
 -15 -22   1    0.34    1.56
 -15  22   1    3.83    2.47
 -14  22   1    1.60    2.53
 -14 -22   1    3.64    3.31
 -13 -22   1    7.23    3.57
 -13  22   1    3.39    3.01
 -12  22   1    3.31    2.67
 -12 -22   1    3.10    3.41
 -11  22   1   20.74    6.42
 -11 -22   1   16.90    5.35
 -10  22   1   -1.16    1.53
 -10 -22   1    3.09    3.32
  -9 -22   1    5.60    3.72
  -9  22   1    9.45    4.29
  -8 -22   1   -0.62    3.34
  -8  22   1    0.69    2.20
  -7 -22   1   27.72    6.90
  -7  22   1   12.80    4.69
  -6  22   1    9.93    4.85
  -5  22   1   25.29    6.85
  -4  22   1    3.25    3.08
   3  22  -1    1.96    1.13
  -3  22   1    2.20    1.39
   2  22  -1   -1.51    2.24
  -2  22   1   -1.47    1.27
   1  22  -1   14.68    4.98
  -1  22   1   13.07    4.61
   0  22  -1   -3.00    2.39
   0  22   1   -3.12    3.01
   1  22   1   -0.54    1.98
  -1  22  -1   -4.78    2.94
   2  22   1    4.92    4.12
  -2  22  -1    9.63    4.22
  -3  22  -1   23.63    6.83
   3  22   1   25.67    6.88
   4  22   1   10.87    5.18
  -4  22  -1   21.43    6.78
  -5  22  -1   82.32   12.34
  -6  22  -1   15.42    6.87
  -7  22  -1   14.41    5.49
  -8  22  -1    4.59    3.38
  -9  22  -1   23.84    6.81
 -10  22  -1    8.49    4.77
 -11  22  -1   26.87    7.23
 -12  22  -1    4.62    3.72
 -13  22  -1   14.38    5.91
 -14  22  -1    0.74    2.71
 -15  22  -1    1.42    1.80
 -16  22  -1   -0.46    1.13
 -17  22  -1    6.36    3.70
 -18  23   1    0.05    2.04
 -17 -23   1    8.42    4.73
 -17  23   1    0.54    0.95
 -16 -23   1   -1.27    1.53
 -16  23   1    2.56    2.42
 -15 -23   1    2.23    1.57
 -15  23   1    2.30    2.55
 -14  23   1   -1.37    2.12
 -14 -23   1   -1.13    2.57
 -13  23   1    1.32    1.51
 -13 -23   1    1.51    2.74
 -12 -23   1    0.88    2.40
 -12  23   1    1.18    1.59
 -11 -23   1   -1.04    1.54
 -11  23   1   -2.19    1.89
 -10  23   1   -0.09    1.74
 -10 -23   1    0.57    1.83
  -9 -23   1    0.50    1.25
  -9  23   1    0.29    1.40
  -8  23   1    0.53    0.56
  -7  23   1   -0.62    0.62
  -6  23   1    3.32    2.51
  -5  23   1    1.95    1.66
   4  23  -1    0.54    2.07
  -4  23   1   -2.66    2.48
   3  23  -1    1.14    0.98
  -3  23   1   -2.33    2.09
   2  23  -1   -0.21    1.30
  -2  23   1   -1.65    1.72
   1  23  -1   -2.02    2.01
  -1  23   1    0.46    1.22
   0  23   1   -0.54    1.92
   0  23  -1   -0.48    1.11
  -1  23  -1   17.33    5.80
   1  23   1   17.42    5.49
  -2  23  -1    4.82    3.50
   2  23   1   -0.80    1.88
  -3  23  -1   -0.64    1.83
   3  23   1    2.01    2.16
   4  23   1    2.25    2.26
  -4  23  -1    0.44    2.30
   5  23   1    6.40    4.31
  -5  23  -1    6.71    3.96
  -6  23  -1    4.39    3.38
  -7  23  -1    1.15    1.54
  -8  23  -1    1.03    2.34
  -9  23  -1   -1.30    2.02
 -10  23  -1   -1.08    1.63
 -11  23  -1    2.62    3.47
 -12  23  -1    2.69    2.95
 -13  23  -1    3.73    3.35
 -14  23  -1    0.97    2.38
 -15  23  -1   -0.78    1.00
 -16  24   1    8.35    4.87
 -15  24   1    2.42    2.63
 -14  24   1    5.41    3.76
 -13 -24   1    2.33    2.80
 -13  24   1   -1.73    2.25
 -12 -24   1    8.18    4.00
 -12  24   1   10.89    4.69
 -11  24   1   -0.10    1.63
 -11 -24   1    0.76    1.89
 -10 -24   1    7.07    3.74
 -10  24   1    1.30    2.09
  -9  24   1   -3.38    2.38
  -8  24   1    3.05    2.66
  -7  24   1    1.13    1.68
  -6  24   1    8.01    3.73
  -5  24   1    2.36    2.75
   5  24  -1   -0.61    2.12
  -4  24   1   17.78    5.86
   4  24  -1   13.23    5.27
  -3  24   1    2.17    2.22
   3  24  -1   -1.51    1.83
  -2  24   1    9.22    3.92
   2  24  -1   10.67    5.00
  -1  24   1   -0.04    1.91
   1  24  -1    4.73    3.56
   0  24  -1    4.30    2.52
   0  24   1    1.77    1.99
   1  24   1   -1.22    2.28
  -1  24  -1   -1.00    1.89
  -2  24  -1   -3.40    2.81
   2  24   1   -1.82    2.15
  -3  24  -1    2.96    2.31
   3  24   1   -0.18    0.97
  -4  24  -1    5.31    3.28
   4  24   1    2.28    1.92
  -5  24  -1    0.25    1.11
   5  24   1   -0.25    2.31
   6  24   1    0.15    1.16
  -6  24  -1    2.49    2.61
  -7  24  -1    1.46    1.43
  -8  24  -1    3.76    3.52
  -9  24  -1    2.90    3.37
 -10  24  -1    8.09    4.85
 -11  24  -1    7.34    4.59
 -12  24  -1   22.01    7.18
 -13  24  -1    1.67    3.02
 -14  25   1    1.48    1.93
 -13  25   1    0.53    0.79
 -12  25   1    2.32    2.38
 -11  25   1   -0.32    1.23
 -10  25   1   -1.55    0.64
  -9  25   1    0.71    1.92
  -8  25   1    4.47    3.12
  -7  25   1    5.00    3.33
  -6  25   1    2.53    3.56
   6  25  -1    0.16    2.70
  -5  25   1   11.62    5.48
   5  25  -1    9.73    4.98
   4  25  -1   -0.31    1.02
  -4  25   1   -0.37    1.57
  -3  25   1   -0.41    2.82
   3  25  -1   -2.80    2.79
  -2  25   1    4.34    4.02
   2  25  -1    4.46    3.70
   1  25  -1   18.13    6.45
  -1  25   1   21.53    6.56
   0  25  -1    9.25    5.40
   0  25   1    1.02    2.15
   1  25   1   27.80    7.55
  -1  25  -1   30.66    8.36
   2  25   1   -1.31    1.77
  -2  25  -1    3.11    4.15
   3  25   1    9.39    4.38
  -3  25  -1    8.86    4.57
  -4  25  -1    0.91    2.89
   4  25   1   -0.68    1.14
  -5  25  -1   -0.29    1.57
   5  25   1   -0.66    0.74
   6  25   1    0.63    1.54
  -6  25  -1    3.23    2.46
   7  25   1    4.33    4.20
  -7  25  -1    7.00    4.22
  -8  25  -1    2.66    2.43
  -9  25  -1    6.92    4.03
 -10  25  -1    1.53    1.57
 -11  25  -1    2.38    3.38
 -12  26   1    1.85    2.02
 -11  26   1    1.20    1.74
 -10  26   1    1.74    2.96
  -9  26   1    1.20    1.73
  -8  26   1   -5.96    3.66
   7  26  -1    1.18    0.76
  -7  26   1    1.58    1.90
  -6  26   1    0.06    2.36
   6  26  -1    6.95    4.37
  -5  26   1    4.65    3.17
   5  26  -1    3.71    3.33
   4  26  -1    2.93    3.12
  -4  26   1    3.01    2.84
  -3  26   1   -1.04    1.61
   3  26  -1    2.43    2.52
  -2  26   1   -2.74    2.28
   2  26  -1    1.53    1.94
   1  26  -1    3.78    3.12
  -1  26   1    0.58    1.18
   0  26   1   -0.96    2.18
   0  26  -1   -1.25    1.60
  -1  26  -1    0.72    1.20
   1  26   1   -1.35    1.61
  -2  26  -1    1.39    1.56
   2  26   1   -0.46    1.12
   3  26   1    1.46    2.41
  -3  26  -1    3.56    3.22
  -4  26  -1    0.70    1.37
   4  26   1    2.88    2.73
  -5  26  -1    0.15    1.79
   5  26   1    0.75    2.08
  -6  26  -1    2.59    2.89
   6  26   1   -1.09    0.76
   7  26   1    3.80    3.46
  -7  26  -1    3.67    2.77
   8  26   1   -0.35    2.66
  -9  27   1   -2.43    2.45
  -8  27   1   -0.42    1.18
  -7  27   1    6.40    3.62
  -6  27   1    0.45    1.20
  -5  27   1   -0.35    1.03
  -4  27   1    1.31    1.90
  -3  27   1   -1.14    2.02
  -2  27   1   -0.28    2.14
  -1  27   1   -0.20    1.63
   0  27   1    1.68    2.36
   1  27   1    2.05    2.66
   2  27   1    0.93    2.42
   3  27   1    1.36    1.81
   4  27   1   -2.70    2.58
   5  27   1   -1.41    2.31
   6  27   1   -1.43    1.82
   7  27   1    5.06    3.52
   8  27   1    1.44    2.37
   9  27   1   -3.66    3.09
  -4  28   1   20.52    7.99
  -3  28   1   44.93   10.65
  -2  28   1    5.36    4.65
  -1  28   1   11.09    5.63
   0  28   1    1.66    1.16
   1  28   1    1.96    2.26
   2  28   1   -0.40    1.90
   3  28   1   -4.72    3.48
   4  28   1   -1.46    2.34
 -31   0   2    2.26    1.22
 -30   0   2   11.23    4.89
 -30   0   2   11.88    5.55
 -29   0   2    3.14    3.12
 -29   0   2    8.21    4.07
 -28   0   2   18.72    6.68
 -28   0   2   18.42    5.88
 -27   0   2    2.61    2.69
 -27   0   2   -0.15    2.06
 -26   0   2   37.19    8.56
 -26   0   2   29.62    6.86
 -25   0   2   -1.27    2.36
 -25   0   2    0.00    0.96
 -24   0   2    7.76    3.79
 -24   0   2    4.53    1.61
 -23   0   2    0.20    1.95
  23   0  -2   -2.03    1.34
 -23   0   2    1.47    1.94
 -22   0   2   86.82   10.97
  22   0  -2   82.48    8.26
 -22   0   2   87.28   12.02
 -21   0   2    0.00    1.10
  21   0  -2   -1.49    1.13
 -21   0   2    2.73    2.43
 -20   0   2   43.70    7.96
  20   0  -2   53.05    6.18
 -20   0   2   45.56    7.65
  19   0  -2    2.22    1.11
 -19   0   2   -0.57    0.77
 -19   0   2    0.73    1.68
  18   0  -2    8.12    2.29
 -18   0   2    5.85    2.42
 -18   0   2    8.88    3.47
 -17   0   2    1.40    1.63
 -17   0   2   -0.32    1.07
  17   0  -2    1.81    1.21
  16   0  -2   18.83    3.23
 -16   0   2   16.96    4.70
 -16   0   2   15.16    3.73
 -15   0   2    0.22    0.87
  15   0  -2    2.62    1.53
 -15   0   2    0.90    0.85
  14   0  -2  262.84   11.86
 -14   0   2  249.12   16.64
 -14   0   2  260.10   15.47
 -13   0   2    1.28    1.17
 -13   0   2    0.17    1.07
 -12   0   2    6.15    2.41
 -12   0   2    6.07    2.50
 -11   0   2    6.78    3.67
 -11   0   2   14.71    4.37
 -10   0   2 5286.73  107.07
 -10   0   2 5158.99  110.82
  -9   0   2   12.82    4.54
  -9   0   2   25.66    5.05
   9   0  -2    4.75    2.52
  -8   0   2 4030.29   83.67
  -8   0   2 4170.52   87.86
   8   0  -2 3936.63   83.27
   7   0  -2    1.54    1.26
  -7   0   2    5.45    2.68
  -7   0   2    2.76    2.31
  -6   0   2 5128.09  103.99
   6   0  -2 5174.56  104.05
   6   0  -2 5231.97  100.63
   5   0  -2    0.88    1.04
   5   0  -2    0.71    0.67
  -5   0   2    2.80    1.96
   4   0  -2 5026.90   99.29
  -4   0   2 5164.10   99.62
   4   0  -2 5074.48   95.96
  -3   0   2    0.89    0.66
   3   0  -2   -0.39    0.88
   2   0  -2   34.55    3.25
  -2   0   2   38.37    3.49
  -1   0   2   -0.73    0.81
   1   0  -2    0.75    0.30
   0   0   2 4370.36   86.49
   0   0  -2 4505.05   86.81
   1   0   2   -0.35    0.75
   1   0   2    0.36    0.53
  -1   0  -2    0.68    0.56
  -1   0  -2   -0.07    0.35
  -2   0  -2 1936.33   36.39
   2   0   2 1725.33   36.21
  -2   0  -2 1734.31   37.82
  -2   0  -2 1841.23   39.98
   2   0   2 1842.08   40.26
  -3   0  -2    0.47    0.36
  -3   0  -2    4.62    2.15
   3   0   2    1.16    0.38
  -3   0  -2    1.42    0.70
  -4   0  -2 5937.06  117.33
  -4   0  -2 5788.88  115.11
   4   0   2 6058.73  113.80
  -4   0  -2 6306.17  113.52
   5   0   2   -0.33    0.92
  -5   0  -2   -0.02    0.73
  -5   0  -2   -2.76    1.03
  -5   0  -2   -0.85    1.35
   6   0   2  726.98   21.56
  -6   0  -2  701.86   23.34
  -7   0  -2   -0.93    0.41
   7   0   2   -0.10    1.33
  -8   0  -2 1197.57   34.69
   8   0   2 1258.48   34.14
   9   0   2    4.10    2.20
  -9   0  -2    1.09    1.79
 -10   0  -2 1274.45   38.49
  10   0   2 1404.04   39.05
  11   0   2    2.51    1.94
 -11   0  -2    3.43    2.26
  12   0   2  294.18   16.54
 -12   0  -2  257.91   15.25
 -13   0  -2    6.11    3.12
  13   0   2    1.40    1.24
  14   0   2   22.07    4.73
 -14   0  -2   16.05    4.15
 -15   0  -2    1.86    2.02
 -16   0  -2   63.45    8.53
 -16   0  -2   67.53    7.90
 -17   0  -2    1.39    1.30
 -18   0  -2  169.40   13.33
 -19   0  -2    4.68    2.90
 -20   0  -2  333.73   20.71
 -21   0  -2    5.88    2.97
 -22   0  -2   83.58   10.46
 -23   0  -2    0.11    0.62
 -24   0  -2    2.44    2.03
 -25   0  -2   -1.63    0.89
 -26   0  -2    1.51    1.83
 -27   0  -2    0.05    1.05
 -28   0  -2   13.95    4.59
 -29   0  -2    3.13    3.53
 -30   0  -2   28.17    7.21
 -31   0  -2    6.63    4.52
 -31   1   2    6.96    4.36
 -31  -1   2    6.58    3.55
 -31   1   2    2.86    3.26
 -30  -1   2    0.74    1.29
 -30   1   2    6.54    4.52
 -30   1   2    3.66    2.95
 -29   1   2    6.85    5.00
 -29   1   2    0.94    2.35
 -29  -1   2    2.03    3.06
 -28   1   2    3.76    2.01
 -28   1   2    1.16    2.07
 -28  -1   2    7.18    4.86
 -27   1   2    0.85    2.26
 -27  -1   2    1.25    1.88
 -27  -1   2    3.28    3.57
 -27   1   2    4.00    3.30
 -26   1   2    1.61    1.06
 -26   1   2    3.06    2.64
 -26  -1   2    2.74    2.92
 -26  -1   2    3.06    1.86
 -25  -1   2   -0.03    1.16
 -25   1   2   -2.81    2.59
 -25  -1   2    2.60    2.31
 -25   1   2   -1.76    1.84
 -24  -1   2    4.34    3.19
 -24   1   2    3.97    2.54
 -24  -1   2    1.24    1.18
 -24   1   2    1.25    0.66
 -23  -1   2    5.50    3.47
 -23   1   2    3.33    2.25
 -23  -1   2    3.38    1.29
  23  -1  -2   -0.96    0.96
 -23   1   2    1.33    0.99
 -22  -1   2    0.79    1.76
 -22   1   2    0.66    0.96
  22  -1  -2   -2.38    2.02
 -22  -1   2   -0.93    1.65
 -22   1   2   -3.02    2.16
 -21   1   2   -0.05    1.40
  21  -1  -2    2.19    1.05
 -21  -1   2    1.13    1.73
 -21  -1   2    4.71    2.69
 -21   1   2    2.92    1.60
  20  -1  -2    2.61    1.33
  20   1  -2   -1.02    1.30
 -20  -1   2    0.65    1.47
 -20  -1   2    0.81    0.54
 -20   1   2   -0.08    1.11
 -20   1   2    1.70    1.43
  19   1  -2   -0.97    0.99
 -19  -1   2   -0.10    0.78
 -19   1   2   -0.22    1.37
 -19   1   2   -1.50    1.46
  19  -1  -2    0.53    1.05
 -19  -1   2   -1.65    2.48
 -18  -1   2   -0.62    1.63
 -18   1   2   -0.27    1.47
  18  -1  -2    2.21    1.60
 -18  -1   2    3.11    2.21
  18   1  -2   -0.40    0.89
 -18   1   2    0.23    1.04
 -17   1   2    3.62    1.52
 -17   1   2    2.47    0.56
 -17  -1   2    3.59    2.05
  17  -1  -2    9.65    2.81
  17   1  -2    6.13    1.76
 -17  -1   2    7.20    2.81
 -16  -1   2    3.79    1.89
 -16   1   2    2.20    1.40
  16  -1  -2    5.18    1.99
 -16  -1   2    2.62    1.46
  16   1  -2    3.29    1.17
 -16   1   2    1.38    1.75
 -15   1   2    1.61    1.43
 -15   1   2    0.59    1.08
 -15  -1   2    1.80    1.88
  15   1  -2    2.82    0.94
 -15  -1   2    2.35    1.57
 -14   1   2    6.73    2.53
  14   1  -2    3.47    1.02
 -14   1   2    5.54    2.31
 -14  -1   2    2.29    1.22
 -14  -1   2    3.06    1.89
 -13   1   2   -0.41    1.14
 -13   1   2    0.12    0.86
 -13  -1   2    0.26    0.97
 -13  -1   2   -0.58    0.91
  13   1  -2    0.74    0.83
 -12   1   2   -0.09    0.71
 -12  -1   2    0.77    1.36
  12   1  -2   -0.57    0.59
  12   1  -2    2.07    1.03
 -12   1   2    0.85    0.96
 -12  -1   2   -0.62    1.08
 -11   1   2   21.82    4.29
 -11  -1   2   23.34    4.72
 -11  -1   2   24.52    4.52
  11   1  -2   22.58    2.60
 -11   1   2   21.00    3.89
  11   1  -2   24.45    4.20
 -10  -1   2   91.52    7.82
 -10  -1   2  106.78    9.37
 -10   1   2  118.47    8.89
  10   1  -2   98.10    8.09
 -10   1   2  110.88    9.87
  -9   1   2   79.19    7.79
   9   1  -2   96.65    7.78
  -9   1   2   93.52    7.46
  -9  -1   2  103.46    9.03
   8   1  -2  100.86    8.39
  -8  -1   2  100.41    8.29
   8   1  -2   98.89    7.32
  -8   1   2  117.44    7.79
  -8   1   2  104.47    8.44
   7   1  -2  169.46    9.21
  -7   1   2  169.03   10.28
  -7  -1   2  190.76   11.18
   7   1  -2  169.68   10.53
  -7   1   2  172.98    8.99
  -6  -1   2  134.83    8.75
  -6   1   2  139.97    8.84
   6   1  -2  130.02    8.57
  -6   1   2  132.01    7.37
   6   1  -2  126.12    7.30
   5  -1  -2  189.29    8.24
  -5  -1   2  226.61   11.00
  -5   1   2  202.75   10.01
  -5   1   2  203.48    8.47
   5  -1  -2  191.87    9.78
   5   1  -2  206.59   10.64
   5   1  -2  195.23    8.92
   4  -1  -2   39.54    3.08
  -4   1   2   41.73    3.35
  -4  -1   2   32.64    3.89
   4   1  -2   38.99    3.83
  -4   1   2   43.39    4.18
   4  -1  -2   41.94    4.01
   3   1  -2    4.56    1.32
   3  -1  -2    5.27    1.00
  -3  -1   2    5.41    1.40
  -3   1   2    7.43    1.65
   3  -1  -2    6.09    1.54
  -2  -1   2   20.61    2.68
  -2   1   2   17.16    2.19
   2  -1  -2   21.75    1.76
   2   1  -2   18.96    2.44
   2  -1  -2   19.99    2.33
  -1   1   2  242.47   10.48
   1   1  -2  223.46    9.47
  -1   1   2  217.98    8.18
   1  -1  -2  203.82    7.80
  -1  -1   2  252.77    9.91
   0   1   2   15.08    2.61
   0   1  -2    8.64    1.48
   0  -1   2   11.60    1.99
   0  -1  -2   13.40    2.31
   0   1   2   12.77    1.62
   0  -1  -2   11.10    1.49
  -1  -1  -2  566.68   15.62
   1   1   2  678.89   19.74
  -1   1  -2  821.42   19.65
   1  -1   2  639.30   18.32
   1  -1   2  773.24   20.11
  -1   1  -2  639.96   18.01
  -1  -1  -2  642.59   19.26
   1   1   2  590.44   15.87
  -1   1  -2  673.47   16.79
  -2   1  -2  886.07   20.96
   2  -1   2  788.56   20.53
  -2   1  -2  806.07   22.01
  -2   1  -2  926.64   23.37
  -2  -1  -2  815.36   20.00
  -2  -1  -2  934.92   18.69
   2  -1   2  881.50   23.08
   2   1   2  801.30   18.53
  -2  -1  -2  842.72   23.23
   3   1   2 3693.86   72.75
  -3   1  -2 4227.40   76.64
  -3   1  -2 3984.37   76.51
  -3   1  -2 4685.12   76.43
   3  -1   2 4125.27   77.06
   3  -1   2 3884.74   75.24
  -3  -1  -2 3717.39   77.29
  -3   1  -2 4790.36   81.19
  -4   1  -2  320.48   11.95
  -4   1  -2  382.04   14.60
  -4   1  -2  359.72   12.27
   4   1   2  336.43   11.25
   4  -1   2  345.45   12.44
  -5   1  -2  898.79   23.12
   5  -1   2  786.66   22.91
   5  -1   2  847.04   24.80
   5   1   2  724.47   21.10
  -5   1  -2  769.98   21.44
  -5   1  -2  894.74   25.39
  -6   1  -2  235.05   10.41
   6   1   2  264.11   11.30
   6  -1   2  284.89   13.17
  -6   1  -2  284.69   11.80
  -6  -1  -2  263.87   12.44
  -6   1  -2  271.65   13.10
   6  -1   2  270.38   12.05
  -7   1  -2 1314.54   35.50
   7  -1   2 1250.87   33.09
  -7  -1  -2 1118.01   32.62
   7  -1   2 1194.66   34.41
  -7   1  -2 1331.00   32.69
   7   1   2 1096.86   30.99
  -8  -1  -2  266.37   13.64
   8  -1   2  295.75   14.00
   8   1   2  273.79   13.00
  -8   1  -2  285.65   13.34
  -8   1  -2  269.03   14.63
   8  -1   2  279.21   14.20
   9  -1   2  283.64   14.35
  -9   1  -2  290.60   14.90
   9   1   2  241.07   12.96
   9  -1   2  276.46   14.31
  -9  -1  -2  254.80   14.02
  10  -1   2   27.89    4.59
 -10  -1  -2   20.23    3.86
  10   1   2   21.81    3.92
 -10   1  -2   19.46    4.14
  10  -1   2   25.41    4.29
  11   1   2   31.22    5.01
  11  -1   2   32.35    5.05
  11  -1   2   43.48    5.90
 -11   1  -2   35.02    5.41
 -11  -1  -2   33.63    5.23
  12  -1   2   72.32    8.34
 -12   1  -2   57.04    7.58
  12  -1   2   63.35    7.27
  12   1   2   64.11    7.46
 -12  -1  -2   61.18    6.67
 -12  -1  -2   64.12    7.39
 -13  -1  -2  295.67   17.03
  13  -1   2  344.99   19.23
 -13  -1  -2  293.16   15.57
  13   1   2  329.81   18.26
  13  -1   2  302.65   17.41
 -13   1  -2  303.03   17.39
  14  -1   2   44.23    7.03
  14   1   2   45.59    6.73
 -14  -1  -2   41.26    6.33
  14  -1   2   38.86    6.15
 -14   1  -2   36.58    6.48
 -14  -1  -2   41.36    5.84
 -15  -1  -2   52.87    7.24
  15   1   2   59.09    8.10
 -15  -1  -2   47.09    6.40
 -16  -1  -2   11.58    3.31
 -16  -1  -2   12.16    3.91
 -17  -1  -2    4.75    3.04
 -17  -1  -2    6.17    3.45
 -18  -1  -2    3.65    2.31
 -18  -1  -2    8.35    3.78
 -19   1  -2    6.99    3.06
 -19  -1  -2   11.63    3.92
 -19  -1  -2    6.32    2.76
 -20  -1  -2   25.81    5.98
 -20   1  -2   16.90    4.59
 -21   1  -2    9.11    3.23
 -21  -1  -2    9.34    3.50
 -22   1  -2    0.30    1.44
 -22  -1  -2   -0.28    1.06
 -23  -1  -2    2.69    2.51
 -23   1  -2   -0.06    0.93
 -24   1  -2    0.97    0.83
 -24  -1  -2    2.76    2.78
 -25  -1  -2    4.08    2.40
 -25   1  -2    0.31    1.56
 -26   1  -2    3.82    3.29
 -26  -1  -2    0.17    1.87
 -27  -1  -2    0.88    1.63
 -27   1  -2    2.84    1.96
 -28   1  -2    6.46    4.38
 -28  -1  -2    3.49    2.58
 -29   1  -2   14.35    5.38
 -29  -1  -2   13.88    5.01
 -30   1  -2    2.56    2.41
 -30  -1  -2    2.73    3.06
 -31   1  -2    6.07    4.10
 -31  -1  -2    5.96    3.69
 -32  -1  -2   10.04    5.84
 -31   2   2    0.61    2.01
 -31   2   2    3.50    2.64
 -31  -2   2    2.60    2.49
 -30   2   2    0.16    2.44
 -30   2   2    3.34    2.51
 -30  -2   2    3.26    2.98
 -29   2   2    1.79    2.76
 -29  -2   2   -1.57    1.94
 -29   2   2    3.54    3.22
 -28   2   2    3.02    3.10
 -28  -2   2    1.46    0.90
 -28   2   2    0.38    1.69
 -27   2   2    6.54    3.90
 -27   2   2    2.75    2.46
 -27  -2   2    5.05    3.48
 -26  -2   2   10.73    4.84
 -26   2   2    6.14    3.80
 -26   2   2    8.06    3.85
 -25   2   2   11.75    5.03
 -25   2   2   12.18    4.54
 -25  -2   2   11.97    5.09
 -24   2   2   11.50    4.93
 -24  -2   2   13.15    5.35
 -24   2   2   13.03    4.49
 -23   2   2   13.91    5.16
 -23  -2   2   23.12    6.59
 -23   2   2   17.30    5.00
 -22   2   2    1.69    1.80
  22  -2  -2    3.03    1.39
 -22   2   2    1.95    1.62
 -22  -2   2    0.23    1.85
  21  -2  -2    5.03    2.28
 -21   2   2    1.14    1.00
 -21   2   2    1.87    0.95
 -21  -2   2    4.46    2.07
 -20  -2   2   -0.75    1.66
  20  -2  -2    2.77    2.22
 -20   2   2   -1.45    1.92
 -20   2   2   -1.02    1.86
 -20  -2   2    1.28    0.92
 -19   2   2    0.30    0.78
 -19   2   2   -0.02    1.09
 -19  -2   2   -0.07    1.40
  19  -2  -2    5.11    2.81
 -19  -2   2    0.35    1.32
 -18   2   2    2.39    2.80
 -18   2   2    0.70    1.65
  18  -2  -2    6.45    2.74
 -18  -2   2    6.50    3.51
 -18  -2   2    2.13    2.85
 -17  -2   2   44.41    7.27
 -17  -2   2   50.04    8.26
 -17   2   2   46.60    7.37
  17  -2  -2   61.63    7.18
 -17   2   2   49.83    8.07
 -16   2   2    1.71    2.61
 -16   2   2    2.87    2.89
 -16  -2   2    3.76    3.30
 -15   2   2   20.43    4.52
  15  -2  -2   19.16    4.55
  15   2  -2   17.52    2.57
 -15  -2   2   20.56    5.04
 -14   2   2    0.29    1.15
  14   2  -2    1.70    0.66
  14   2  -2    2.92    2.08
 -14  -2   2    1.36    1.46
  13   2  -2    6.59    2.64
 -13   2   2    5.82    2.55
  13   2  -2    5.01    1.05
 -13  -2   2    5.34    2.75
 -12   2   2   10.27    2.72
  12   2  -2   13.25    3.22
 -12  -2   2   11.81    3.61
  12   2  -2   10.46    1.53
 -11   2   2   58.36    7.21
  11   2  -2   49.65    3.36
 -11  -2   2   53.34    6.92
  11   2  -2   61.41    6.73
 -11   2   2   51.67    6.26
  10   2  -2    3.00    1.33
 -10   2   2   -0.06    1.37
 -10   2   2    2.34    1.29
  10   2  -2    1.98    0.52
 -10  -2   2    1.44    1.28
   9   2  -2   29.44    2.01
  -9   2   2   40.03    4.69
  -9   2   2   38.31    5.26
   9   2  -2   40.91    4.79
  -9  -2   2   37.07    5.17
   9   2  -2   38.55    5.43
  -8  -2   2   14.55    3.31
   8   2  -2   18.13    3.50
  -8   2   2   14.33    2.47
  -8   2   2   12.74    2.80
   8   2  -2   13.51    2.42
   7   2  -2   55.60    5.89
  -7   2   2   53.90    5.63
  -7  -2   2   53.94    5.98
   7   2  -2   47.10    4.76
  -7   2   2   56.88    4.99
  -6  -2   2   13.26    2.83
  -6   2   2    9.98    1.82
   6   2  -2    9.89    1.95
  -6   2   2    7.31    1.84
   6   2  -2   11.58    2.47
  -5   2   2   83.08    5.12
   5   2  -2   69.64    5.94
  -5  -2   2   72.32    6.27
  -5   2   2   88.05    6.30
  -4  -2   2   12.85    2.43
   4   2  -2   15.06    1.32
   4   2  -2   15.96    2.75
  -4   2   2   17.05    1.95
  -4   2   2   16.41    2.51
  -3   2   2   81.21    5.16
  -3  -2   2   67.13    5.56
   3  -2  -2   76.29    5.08
   3   2  -2   74.31    3.69
   3   2  -2   64.20    5.28
  -3   2   2   88.01    4.08
  -3   2   2   78.95    5.87
   2   2  -2   54.94    3.42
  -2   2   2   52.36    4.79
  -2   2   2   46.40    3.46
  -2   2   2   46.24    2.44
   2   2  -2   40.32    4.09
   2  -2  -2   50.29    3.55
  -2  -2   2   47.95    4.49
   1  -2  -2  511.81   16.54
   1   2  -2  425.00   15.16
   1  -2  -2  494.57   13.10
   1   2  -2  565.86   14.56
  -1  -2   2  470.12   15.74
  -1   2   2  452.31   12.76
  -1   2   2  568.23   17.53
   0   2  -2  168.32    7.52
   0   2  -2  122.47    7.00
   0   2   2  124.91    5.04
   0  -2   2  137.69    7.39
   0  -2  -2  127.95    5.03
   0  -2  -2  150.21    8.05
   0   2   2  141.27    7.98
   1   2   2   62.17    3.38
  -1   2  -2   57.68    4.21
  -1   2  -2   88.04    5.91
   1  -2   2   82.98    5.60
   1  -2   2   59.72    5.09
  -1  -2  -2   68.16    3.52
  -1   2  -2   53.11    4.53
  -1  -2  -2   88.40    6.05
  -2   2  -2  363.12   12.33
  -2  -2  -2  325.63    9.60
  -2  -2  -2  357.68   13.88
   2  -2   2  358.50   13.07
  -2   2  -2  356.59   13.36
   2  -2   2  363.63   12.73
   2   2   2  356.35    9.13
   2  -2   2  415.44   13.95
  -2  -2  -2  371.43    8.86
  -2   2  -2  427.74   14.04
   3  -2   2 3509.94   68.79
  -3   2  -2 3766.15   72.38
  -3  -2  -2 4059.25   64.87
   3  -2   2 4109.82   72.38
   3   2   2 3779.23   65.33
   3  -2   2 3319.14   68.76
  -3   2  -2 3335.99   69.62
  -3   2  -2 3546.97   69.17
   4   2   2  549.86   15.81
  -4   2  -2  644.97   20.74
   4  -2   2  645.60   19.91
   4  -2   2  596.37   18.45
  -4  -2  -2  607.24   15.45
   4  -2   2  567.74   17.05
  -4   2  -2  636.10   18.55
  -5   2  -2  455.41   14.92
  -5   2  -2  508.73   17.13
   5   2   2  497.95   15.60
  -5   2  -2  558.69   19.08
  -5  -2  -2  592.91   15.57
   5  -2   2  536.77   18.98
   5  -2   2  506.05   17.47
  -6   2  -2    4.03    0.95
   6  -2   2    4.26    1.41
  -6  -2  -2    6.72    1.47
  -6   2  -2    3.50    1.08
   6  -2   2    5.95    1.75
  -6   2  -2    6.28    2.44
   7  -2   2   -0.36    0.81
   7  -2   2   -1.65    1.49
  -7   2  -2   -0.10    0.79
  -7   2  -2    0.74    1.61
  -7   2  -2   -0.05    0.53
  -7  -2  -2    1.74    0.92
  -8   2  -2   13.23    2.66
   8  -2   2   16.24    3.37
  -8   2  -2   15.68    3.56
  -8  -2  -2   16.67    2.71
  -8   2  -2   15.44    2.42
   8  -2   2   15.68    3.10
   9  -2   2  117.55    9.43
  -9   2  -2  113.17    8.65
   9  -2   2  127.47    9.61
  -9   2  -2  119.35    9.72
  -9  -2  -2  112.75    9.05
  -9  -2  -2  126.67    8.19
 -10   2  -2   23.70    4.44
  10  -2   2   27.65    4.55
 -10   2  -2   24.32    4.19
 -10  -2  -2   24.93    3.85
  10  -2   2   17.68    3.61
 -10  -2  -2   21.42    3.44
  11  -2   2   11.62    3.24
 -11  -2  -2    8.62    2.47
 -11  -2  -2    6.59    1.86
  11  -2   2    6.64    2.47
  11   2   2   10.36    2.89
  12   2   2   33.40    5.45
  12  -2   2   38.92    5.90
  12  -2   2   29.47    5.27
 -12  -2  -2   34.36    4.94
 -12  -2  -2   28.91    4.86
 -13  -2  -2   19.41    3.78
 -13  -2  -2   14.94    3.38
  13  -2   2   21.74    4.99
  13  -2   2   15.58    3.89
  13   2   2   19.43    4.45
 -14  -2  -2    3.14    1.80
 -14  -2  -2    0.43    0.81
  14   2   2    4.13    2.44
  14  -2   2    2.02    1.39
  14  -2   2    0.77    1.03
 -15  -2  -2   62.47    7.47
 -15  -2  -2   62.11    7.84
  15   2   2   65.40    8.49
 -16  -2  -2   27.95    5.39
 -16  -2  -2   27.76    5.06
 -17  -2  -2   80.11    8.77
 -17  -2  -2   77.32    9.09
 -18  -2  -2    6.74    2.81
 -18  -2  -2    5.37    2.17
 -19  -2  -2   -0.71    1.56
 -19  -2  -2    3.21    2.36
 -20  -2  -2    1.06    0.88
 -20  -2  -2    6.61    3.70
 -21   2  -2   -2.18    1.23
 -21  -2  -2    2.33    1.84
 -22  -2  -2   11.47    3.92
 -22   2  -2    6.99    2.99
 -23  -2  -2    0.92    1.82
 -23   2  -2    1.97    1.82
 -24   2  -2    2.62    2.22
 -24  -2  -2    3.19    2.24
 -25   2  -2    1.69    2.65
 -25  -2  -2    1.27    2.20
 -26   2  -2    0.80    0.66
 -26  -2  -2   -0.24    0.78
 -27  -2  -2    2.18    2.49
 -27   2  -2    3.51    2.63
 -28   2  -2   -0.69    1.62
 -28  -2  -2   -2.36    2.07
 -29   2  -2    3.11    3.31
 -29  -2  -2    1.19    1.18
 -30   2  -2    3.78    3.08
 -30  -2  -2    0.76    2.74
 -30  -2  -2    3.43    3.74
 -31   2  -2   -1.03    1.15
 -31  -2  -2    3.38    2.32
 -31  -2  -2    1.20    1.74
 -32  -2  -2   -0.60    1.79
 -31  -3   2    5.43    4.56
 -31   3   2    2.20    3.87
 -30   3   2    0.74    2.07
 -30  -3   2    2.17    2.50
 -30   3   2    3.08    2.36
 -29   3   2    3.31    2.77
 -29   3   2    3.67    3.46
 -29  -3   2    0.92    1.58
 -28   3   2    2.94    2.90
 -28   3   2    3.00    1.91
 -28  -3   2    3.88    2.47
 -27  -3   2    1.07    3.01
 -27   3   2    6.03    4.20
 -27   3   2   -0.72    1.43
 -26   3   2   19.09    6.34
 -26  -3   2   13.99    5.82
 -26   3   2   14.65    5.44
 -25   3   2    1.28    2.15
 -25   3   2    0.85    1.69
 -25  -3   2    2.19    2.35
 -24   3   2   21.03    6.42
 -24  -3   2   18.03    5.70
 -24   3   2   17.33    5.09
 -23  -3   2    1.20    2.40
 -23   3   2   -2.88    2.01
 -23   3   2   -2.04    2.11
 -22   3   2    9.99    3.76
 -22   3   2    7.32    2.72
 -22  -3   2   16.70    5.22
 -21   3   2   -1.36    1.70
 -21  -3   2    1.07    2.03
  20  -3  -2    4.38    2.31
 -20   3   2    0.69    1.20
 -20  -3   2    3.05    2.55
 -19   3   2    1.23    1.95
  19  -3  -2    6.51    3.45
 -19  -3   2    4.63    3.03
 -18   3   2  460.15   23.92
 -18  -3   2  472.93   26.24
 -17   3   2    8.03    3.85
 -17  -3   2   11.64    4.77
 -16   3   2  794.35   30.87
 -16  -3   2  815.10   33.93
 -15   3   2    1.87    2.08
  15  -3  -2    3.44    2.69
 -15  -3   2    2.74    3.14
  14   3  -2  158.88   12.19
 -14   3   2  134.98   10.88
 -14  -3   2  152.48   12.75
  14  -3  -2  143.03   12.03
  13   3  -2    1.73    1.68
 -13  -3   2    0.15    0.38
  13  -3  -2    1.24    1.64
 -13   3   2    1.54    1.75
  12  -3  -2   87.39    8.52
 -12   3   2   84.26    7.82
 -12  -3   2   90.35    9.28
  12   3  -2  100.58    8.93
  11   3  -2    2.60    1.35
  11  -3  -2    3.78    1.66
 -11  -3   2    2.76    1.87
 -11   3   2    2.26    0.96
  10   3  -2   18.58    3.37
 -10   3   2   16.28    2.92
  10  -3  -2   16.67    3.26
 -10  -3   2   14.33    3.56
  10   3  -2   17.06    3.77
   9   3  -2   -0.50    1.34
  -9   3   2   -1.84    1.54
   9  -3  -2    0.34    0.59
  -9  -3   2   -0.96    1.68
   9   3  -2    0.12    0.38
   8   3  -2  149.17   10.35
   8   3  -2  152.19    9.30
   8  -3  -2  131.66    8.49
  -8   3   2  127.26    8.13
  -8  -3   2  157.64   10.50
  -7  -3   2    0.91    0.91
   7  -3  -2    1.06    0.79
   7   3  -2    0.98    1.04
   6  -3  -2    6.94    1.60
   6   3  -2    8.03    2.11
  -6  -3   2    6.93    2.13
  -5   3   2   -0.30    0.64
   5  -3  -2    0.01    0.22
  -5  -3   2   -0.20    0.59
   5   3  -2    1.15    0.83
   4  -3  -2  178.52    7.35
  -4   3   2  179.33    9.17
  -4  -3   2  175.30    9.66
   4   3  -2  184.32    9.81
  -4   3   2  187.73    8.74
  -3   3   2   -0.04    0.96
  -3  -3   2   -0.46    0.93
   3  -3  -2    0.26    0.32
   3   3  -2   -0.18    0.59
  -3   3   2    0.12    0.48
  -2   3   2  263.35   11.35
  -2  -3   2  253.76   11.35
   2  -3  -2  252.42    7.16
  -2  -3   2  274.13    8.71
   2  -3  -2  253.58   11.10
  -2   3   2  262.00    8.92
   2   3  -2  242.88   11.19
  -1  -3   2   -0.74    0.83
   1   3  -2   -0.80    1.07
  -1  -3   2   -0.17    0.74
  -1   3   2    0.47    0.70
  -1   3   2    0.11    0.24
   1  -3  -2    0.22    0.38
   0   3   2  237.90    7.07
   0  -3  -2  276.66   11.66
   0   3  -2  269.36   11.47
   0  -3  -2  274.57    7.28
   0  -3   2  271.77   11.50
   0  -3   2  290.24   10.21
  -1  -3  -2    6.33    1.77
  -1   3  -2    2.98    1.09
   1  -3   2    4.04    1.13
  -1   3  -2    9.83    2.20
  -1   3  -2    3.89    1.48
   1  -3   2    8.45    1.84
  -2   3  -2  709.19   21.38
   2  -3   2  698.69   21.12
   2  -3   2  714.03   20.53
  -2   3  -2  706.17   20.71
  -2   3  -2  731.02   20.67
  -3   3  -2    0.38    0.75
   3  -3   2   -0.92    0.88
  -3   3  -2   12.59    3.43
   3  -3   2   11.11    3.13
  -3   3  -2    2.38    1.70
   4  -3   2 6346.95  122.59
  -4   3  -2 6308.58  126.16
   4  -3   2 6681.59  126.77
  -4   3  -2 6895.62  126.60
  -4  -3  -2 6741.07  120.44
  -4   3  -2 6258.15  126.68
   4  -3   2 6473.73  126.66
   5  -3   2   20.74    3.87
  -5   3  -2    9.29    2.60
   5  -3   2    6.14    1.67
   5  -3   2    6.11    1.19
  -5  -3  -2   10.22    2.02
   6  -3   2 1189.59   32.21
  -6   3  -2 1157.28   31.21
  -6  -3  -2 1144.94   27.86
   6  -3   2 1123.00   31.85
  -7  -3  -2    2.28    1.45
  -7   3  -2    1.24    0.97
  -7   3  -2    0.67    0.35
   7  -3   2    1.56    1.20
   7  -3   2    3.10    1.95
  -8   3  -2  275.55   13.63
  -8  -3  -2  269.89   11.76
   8  -3   2  291.72   14.48
  -8   3  -2  242.96    9.63
   8  -3   2  272.17   14.11
   9  -3   2    0.77    0.46
  -9  -3  -2    1.41    0.92
  -9   3  -2    1.27    0.66
   9  -3   2    1.54    1.39
  -9   3  -2    0.52    0.43
 -10  -3  -2   14.19    2.77
  10  -3   2   16.77    3.66
 -10  -3  -2    8.20    1.87
  10  -3   2   17.84    3.53
 -10   3  -2   10.25    2.71
 -11  -3  -2   -0.06    1.14
  11  -3   2    1.02    1.36
 -11  -3  -2    4.07    1.88
  11  -3   2    3.28    1.67
 -11   3  -2    0.98    1.23
 -12  -3  -2  354.57   18.18
  12  -3   2  463.58   21.70
 -12   3  -2  378.42   18.85
 -12  -3  -2  401.08   17.53
  12  -3   2  389.46   19.96
  13  -3   2    2.01    1.79
 -13  -3  -2   -0.61    1.91
  13  -3   2    1.56    1.57
 -13  -3  -2    2.03    1.16
  14  -3   2   63.58    8.37
 -14  -3  -2   44.18    6.24
 -14  -3  -2   57.09    6.70
 -15  -3  -2    3.12    1.76
 -15  -3  -2    0.67    0.66
 -16  -3  -2   10.35    3.00
 -16  -3  -2    5.43    2.46
 -17  -3  -2   -0.41    0.88
 -17  -3  -2   -0.22    1.42
 -18  -3  -2   23.15    4.98
 -18  -3  -2   25.43    5.07
 -19  -3  -2    2.03    1.61
 -19  -3  -2    3.32    2.36
 -20  -3  -2   59.94    8.74
 -20  -3  -2   64.40    8.75
 -21  -3  -2    2.16    2.74
 -21  -3  -2   -1.41    0.98
 -22  -3  -2   43.90    7.79
 -22  -3  -2   51.57    8.19
 -23   3  -2   -1.67    1.46
 -23  -3  -2    4.21    2.83
 -24   3  -2    4.49    2.76
 -24  -3  -2    4.79    2.75
 -25  -3  -2    0.60    1.42
 -25   3  -2    1.47    1.29
 -26   3  -2   15.33    5.05
 -26  -3  -2   10.43    4.25
 -27   3  -2    1.72    1.57
 -27  -3  -2   -0.96    1.57
 -28  -3  -2   11.83    5.04
 -28   3  -2   10.60    4.59
 -28  -3  -2    4.62    2.67
 -29  -3  -2    1.52    1.71
 -29  -3  -2    1.02    2.82
 -29   3  -2    2.19    2.89
 -30  -3  -2   11.00    5.23
 -30   3  -2   10.79    4.90
 -30  -3  -2    8.05    4.27
 -31  -3  -2    4.90    3.50
 -31  -3  -2   -1.87    1.90
 -32  -3  -2    1.37    2.05
 -31   4   2    4.72    3.74
 -31  -4   2    3.84    3.96
 -30   4   2    2.50    3.46
 -30   4   2   -1.09    1.95
 -30  -4   2    6.37    3.99
 -29   4   2    2.09    3.29
 -29  -4   2    6.11    4.42
 -29   4   2    3.55    3.00
 -28   4   2    1.55    2.22
 -28  -4   2    2.94    2.61
 -28   4   2    0.42    2.03
 -27   4   2   10.39    4.90
 -27   4   2    8.50    4.23
 -27  -4   2    4.16    3.27
 -26   4   2    4.79    3.43
 -26  -4   2    2.01    2.86
 -26   4   2    4.27    2.98
 -25   4   2    0.08    1.18
 -25   4   2    2.92    2.95
 -25  -4   2    2.63    2.31
 -24   4   2    2.03    2.48
 -24   4   2    4.81    3.01
 -24  -4   2    1.88    2.34
 -23   4   2    2.82    3.03
 -23  -4   2    3.57    2.73
 -22   4   2    0.48    1.32
 -22  -4   2    1.64    2.88
 -21   4   2   -0.72    1.22
 -21  -4   2    0.88    0.81
 -20   4   2   -0.46    0.71
 -20  -4   2    4.24    2.41
 -19  -4   2   44.06    8.10
 -19   4   2   40.18    6.83
 -18   4   2   31.98    6.33
 -18  -4   2   38.72    7.37
 -17   4   2    7.60    2.91
 -17  -4   2    8.84    4.09
 -16   4   2   10.98    3.68
 -16  -4   2   16.12    4.49
 -15  -4   2   60.98    8.33
 -15   4   2   51.91    6.95
 -14   4   2    0.29    0.81
  14  -4  -2    3.13    2.13
 -14  -4   2    1.99    1.82
  13   4  -2    8.07    2.48
 -13   4   2    5.07    2.45
 -13  -4   2    7.20    2.64
  13  -4  -2    7.28    2.58
  12   4  -2   10.46    2.94
  12  -4  -2    9.00    2.88
 -12  -4   2    6.46    2.45
  11   4  -2  103.63    9.95
  11  -4  -2   84.76    8.03
  11   4  -2  105.45    9.09
 -11  -4   2  103.58    9.68
  10  -4  -2   16.21    3.53
  10   4  -2   17.07    3.50
  10   4  -2   14.04    3.55
 -10  -4   2   17.05    3.73
   9   4  -2    0.04    0.77
   9  -4  -2    0.50    0.42
  -9  -4   2    0.76    0.77
   9   4  -2    0.39    0.57
   8  -4  -2    0.95    0.25
  -8  -4   2    0.56    0.89
   8   4  -2    2.07    1.17
  -7  -4   2    0.97    0.73
   7  -4  -2    1.48    0.87
   7   4  -2    0.28    1.10
  -6   4   2    3.23    0.98
   6  -4  -2    2.79    0.88
  -6  -4   2    2.89    1.21
   6   4  -2    4.51    1.60
  -5   4   2   21.56    3.15
  -5  -4   2   23.21    3.58
   5  -4  -2   19.56    2.50
   5   4  -2   23.15    3.75
   4  -4  -2    0.00    0.26
  -4   4   2   -0.01    0.53
  -4  -4   2   -0.06    0.24
   4   4  -2    0.89    0.59
  -4  -4   2    0.16    0.31
  -3   4   2    0.26    0.48
  -3   4   2    0.85    0.52
   3  -4  -2    0.65    0.54
   3   4  -2    0.61    0.90
  -3  -4   2    0.35    0.31
  -3  -4   2    0.80    0.58
   3  -4  -2   -0.06    0.31
  -2   4   2   15.89    1.58
  -2   4   2   13.19    2.48
  -2  -4   2   12.16    2.24
   2   4  -2   13.09    2.58
  -2  -4   2   16.23    2.00
   2  -4  -2   13.95    2.47
  -2   4   2   15.42    1.77
   2  -4  -2   13.25    1.47
   1  -4  -2  264.20   11.66
   1   4  -2  268.84   12.14
  -1  -4   2  285.65    9.71
  -1   4   2  245.38    7.10
  -1  -4   2  279.57   12.32
  -1   4   2  238.40    7.51
   0  -4  -2   15.69    2.70
   0  -4   2    9.66    1.77
   0  -4   2   20.55    2.67
   0   4  -2    9.23    1.90
  -1  -4  -2  653.98   21.30
  -1   4  -2  635.68   20.76
   1  -4   2  639.29   21.11
   1  -4   2  751.91   19.80
   2   4   2  732.19   16.43
  -2   4  -2  745.52   22.92
   2  -4   2  726.59   22.69
  -2   4  -2  713.84   21.92
   2  -4   2  747.99   21.27
  -3   4  -2 3044.23   66.04
   3  -4   2 3082.12   64.61
   3  -4   2 2941.93   65.26
  -3   4  -2 3222.70   66.20
   3   4   2 2887.11   58.58
   4  -4   2  132.72    8.48
   4  -4   2  133.32    6.74
   4   4   2  141.07    6.40
  -4   4  -2  139.54    8.78
   4  -4   2  143.14    8.86
  -4   4  -2  137.81    8.71
  -5   4  -2   74.29    6.48
   5   4   2   51.37    4.10
   5  -4   2   54.44    5.66
   5  -4   2   63.40    5.80
   5  -4   2   53.48    4.12
   6  -4   2   17.41    3.16
   6  -4   2   15.91    3.25
  -6   4  -2   16.15    2.96
  -7   4  -2   10.66    2.70
   7  -4   2    9.86    2.60
   7  -4   2    7.55    2.63
  -7  -4  -2    8.77    1.81
   8  -4   2    0.93    1.38
   8  -4   2    1.06    1.24
  -8  -4  -2   -0.08    0.37
  -8   4  -2   -0.43    0.54
  -9   4  -2    0.94    0.56
  -9  -4  -2    0.83    0.67
  -9   4  -2   -1.05    1.24
   9  -4   2    1.57    1.61
   9  -4   2    1.64    1.27
 -10   4  -2    5.38    1.22
  10  -4   2    7.48    2.66
  10  -4   2    7.77    2.28
 -10   4  -2    6.38    1.95
 -10  -4  -2    7.75    2.20
 -11   4  -2   30.51    4.93
  11  -4   2   32.94    5.53
  11  -4   2   39.08    5.94
 -11  -4  -2   32.63    4.58
 -11   4  -2   28.69    2.97
 -12  -4  -2    1.01    0.94
 -12   4  -2    1.88    0.79
  12  -4   2    1.12    1.29
  12  -4   2    2.15    2.13
 -12   4  -2    1.72    1.01
 -12  -4  -2   -2.07    2.29
  13  -4   2    3.96    2.11
 -13  -4  -2    2.25    1.55
 -13   4  -2    2.04    1.48
  13  -4   2    3.47    1.69
 -13  -4  -2   -1.26    1.66
 -14  -4  -2    0.59    1.25
 -14  -4  -2   -1.81    2.13
 -15  -4  -2    1.61    0.90
 -15  -4  -2    2.93    1.50
 -16  -4  -2   -0.92    1.23
 -16  -4  -2   -0.75    0.90
 -17  -4  -2    9.64    2.91
 -17  -4  -2    6.61    2.36
 -18  -4  -2    3.09    1.77
 -18  -4  -2    2.72    1.73
 -19  -4  -2    4.43    1.72
 -19  -4  -2    9.86    3.39
 -20  -4  -2    1.12    2.38
 -20  -4  -2    2.64    2.18
 -21  -4  -2   34.66    6.77
 -21  -4  -2   38.75    7.08
 -22  -4  -2    1.77    0.86
 -22  -4  -2   -1.13    0.93
 -23  -4  -2   17.89    5.09
 -23  -4  -2   14.79    5.04
 -24   4  -2   11.79    4.25
 -24  -4  -2   14.54    4.86
 -25  -4  -2   33.33    7.53
 -25  -4  -2   34.21    7.26
 -25   4  -2   33.42    7.48
 -26   4  -2    3.22    2.17
 -26  -4  -2   -0.84    1.77
 -26  -4  -2    2.22    1.87
 -27   4  -2    3.41    2.36
 -27  -4  -2    1.21    1.06
 -27  -4  -2   -0.70    2.96
 -28  -4  -2    3.82    3.37
 -28   4  -2    1.86    2.31
 -28  -4  -2   -0.09    1.56
 -29   4  -2    2.28    2.43
 -29  -4  -2   -1.25    2.59
 -29  -4  -2    0.52    0.84
 -30  -4  -2    3.09    2.87
 -30   4  -2    6.50    3.89
 -30  -4  -2    7.88    4.59
 -31  -4  -2    0.76    1.52
 -31  -4  -2   -2.18    2.43
 -32  -4  -2   -1.88    2.13
 -31   5   2    5.54    3.72
 -30   5   2    7.99    4.36
 -30  -5   2    5.91    3.99
 -30   5   2    2.49    2.01
 -29   5   2    2.62    2.29
 -29   5   2    5.29    3.51
 -29  -5   2    5.86    3.81
 -28   5   2    4.69    2.98
 -28   5   2    2.40    2.26
 -28  -5   2    2.11    2.38
 -27   5   2    4.43    3.35
 -27   5   2    3.19    2.41
 -27  -5   2    3.84    3.88
 -26   5   2    0.36    1.06
 -26   5   2    5.79    3.56
 -26  -5   2    4.45    3.96
 -25  -5   2    6.60    3.98
 -25   5   2    1.48    0.82
 -24  -5   2    3.24    2.17
 -24   5   2    1.22    1.69
 -23   5   2    7.17    3.29
 -23  -5   2    6.92    3.74
 -22  -5   2    7.72    3.72
 -22   5   2    6.81    2.99
 -21   5   2   12.15    4.17
 -21  -5   2   15.88    5.04
 -20   5   2    0.40    0.93
 -20  -5   2    3.12    2.32
 -19  -5   2    2.86    2.12
 -19   5   2   -0.69    1.64
 -18   5   2    1.33    1.43
 -18  -5   2    3.81    2.59
 -17   5   2   18.08    4.49
 -17  -5   2   26.91    6.01
 -16   5   2    1.81    0.93
 -16  -5   2    5.95    2.82
 -15  -5   2   63.77    8.52
 -14  -5   2   52.63    7.47
  14  -5  -2   42.04    6.65
  13  -5  -2   65.71    7.91
 -13  -5   2   64.67    8.18
 -12  -5   2    8.36    2.90
  12   5  -2    8.52    3.13
  12  -5  -2    9.16    2.79
  12   5  -2   10.29    2.87
  11   5  -2    1.45    1.17
  11   5  -2    0.45    1.27
  11  -5  -2    1.67    1.05
 -11  -5   2    0.03    1.27
  10  -5  -2    2.35    1.44
  10   5  -2    2.05    1.39
 -10  -5   2    1.41    0.65
  10   5  -2    1.14    1.22
  -9  -5   2   99.75    8.85
   9   5  -2  113.62    9.85
   9  -5  -2   90.24    7.84
  -8  -5   2    9.50    2.43
   8  -5  -2    7.19    2.00
  -8   5   2    7.19    1.58
   8   5  -2    8.22    2.55
   7  -5  -2    3.75    1.60
  -7   5   2    2.83    1.24
   7   5  -2    4.69    2.17
  -7  -5   2    3.51    1.88
   6   5  -2   45.52    5.63
   6  -5  -2   41.16    4.10
  -6  -5   2   48.58    5.54
  -6   5   2   43.53    4.50
  -5   5   2  331.01   12.37
  -5   5   2  331.15   13.48
  -5  -5   2  320.34   14.99
   5   5  -2  297.24   14.52
   5  -5  -2  301.40   11.82
   4  -5  -2   12.60    2.56
  -4   5   2   15.21    2.14
  -4   5   2   16.71    2.84
  -4  -5   2   15.38    3.08
   4  -5  -2   14.66    2.15
   4   5  -2   12.56    2.74
   3  -5  -2   16.29    2.97
   3  -5  -2   14.87    2.02
  -3   5   2   17.38    2.35
  -3  -5   2   13.10    2.74
   3   5  -2   11.32    2.56
  -2  -5   2   62.21    5.78
   2   5  -2   59.76    5.73
   2  -5  -2   64.23    5.57
  -2   5   2   62.14    3.84
  -1  -5   2   43.20    4.96
   1  -5  -2   56.07    5.31
   1   5  -2   39.49    4.55
  -1   5   2   45.16    3.10
   0  -5  -2    7.24    2.05
   0   5  -2    2.52    1.05
   0   5   2    3.46    0.78
   0  -5   2    4.40    1.45
  -1   5  -2   17.25    3.06
   1  -5   2   15.67    3.04
   2  -5   2  149.55    9.51
  -2   5  -2  139.37    8.87
   2  -5   2  154.44    8.50
  -2   5  -2  155.10    9.47
   3  -5   2  249.55   11.75
  -3   5  -2  247.68   12.37
  -3   5  -2  240.69   12.35
   3   5   2  240.77    8.79
   4  -5   2    1.86    1.40
  -4   5  -2    1.09    0.47
  -4   5  -2    0.29    0.70
   4  -5   2    3.06    1.74
  -4  -5  -2    1.25    0.43
   4   5   2    0.80    0.21
  -5  -5  -2   49.75    3.26
  -5   5  -2   50.46    5.56
   5  -5   2   41.91    3.50
   5  -5   2   50.35    5.43
   5   5   2   46.42    4.11
   5  -5   2   52.13    5.68
   6  -5   2    2.81    1.45
   6   5   2    2.02    0.75
   6  -5   2    1.99    0.75
   6  -5   2    2.68    1.90
  -6   5  -2    1.83    1.31
   7  -5   2  102.45    8.89
   7  -5   2  107.03    8.93
   7   5   2  105.23    7.27
  -7   5  -2  112.49    8.75
  -8   5  -2  125.43    9.51
   8  -5   2  127.92   10.00
   8   5   2  118.29    7.97
   8  -5   2  120.19    9.55
   9  -5   2  275.54   15.33
  -9   5  -2  273.12   14.96
   9   5   2  286.83   13.86
   9  -5   2  300.98   16.39
  10  -5   2    4.49    2.33
 -10   5  -2    0.13    0.87
 -10  -5  -2    1.39    1.25
  10  -5   2    2.96    2.19
 -11  -5  -2   10.11    2.65
 -11   5  -2    9.86    2.94
 -11   5  -2    8.46    1.39
  11  -5   2   12.17    3.47
  11  -5   2   11.02    3.29
 -12   5  -2   12.57    1.82
 -12   5  -2   15.71    3.94
  12  -5   2   17.57    4.38
  12  -5   2   17.98    4.12
 -12  -5  -2   15.67    3.38
 -13   5  -2  116.64   10.61
 -13  -5  -2  142.52   10.37
 -13   5  -2  103.23    5.69
 -14  -5  -2    2.60    0.73
 -14  -5  -2    4.39    1.67
 -14   5  -2    3.75    1.99
 -14   5  -2    2.65    0.83
 -15  -5  -2    5.90    2.33
 -15  -5  -2    0.68    1.90
 -15   5  -2    2.13    0.83
 -16  -5  -2    0.61    0.56
 -16  -5  -2    5.57    2.38
 -17  -5  -2    6.86    1.98
 -17  -5  -2   14.43    3.88
 -18  -5  -2    0.83    0.55
 -18  -5  -2    1.42    1.16
 -19  -5  -2    0.95    0.55
 -19  -5  -2    2.17    2.16
 -20  -5  -2    3.42    1.84
 -20  -5  -2   -0.03    0.61
 -21  -5  -2   16.63    4.67
 -21  -5  -2   20.12    5.11
 -22  -5  -2    2.46    2.05
 -22  -5  -2    4.86    2.41
 -22  -5  -2    6.24    3.44
 -23  -5  -2    2.89    2.19
 -23  -5  -2    3.75    2.28
 -23  -5  -2    4.56    2.73
 -24  -5  -2    3.25    2.08
 -24  -5  -2    5.66    2.96
 -24  -5  -2    7.46    3.84
 -25  -5  -2    1.68    1.46
 -25  -5  -2    0.73    2.30
 -25  -5  -2    3.96    2.63
 -26  -5  -2    2.51    0.98
 -26   5  -2    1.07    1.86
 -26  -5  -2    1.16    1.66
 -27  -5  -2   -0.32    2.10
 -27  -5  -2   -1.70    2.31
 -27   5  -2    0.33    0.69
 -28  -5  -2    0.71    0.84
 -28   5  -2    0.65    0.80
 -29  -5  -2    1.40    2.52
 -29   5  -2    0.65    1.70
 -30  -5  -2    0.77    1.39
 -30   5  -2    2.23    2.24
 -31  -5  -2    4.03    3.94
 -32  -5  -2   -0.52    1.03
 -31   6   2    1.55    2.84
 -30   6   2    6.50    3.22
 -30   6   2   12.72    5.46
 -30  -6   2   10.90    5.33
 -29   6   2    3.32    3.35
 -29   6   2    3.17    2.93
 -29  -6   2    4.34    3.32
 -28   6   2    4.41    2.42
 -28  -6   2    4.78    3.19
 -28   6   2    4.68    3.48
 -27   6   2    3.72    2.41
 -27  -6   2    2.37    2.53
 -26   6   2    6.04    3.24
 -26  -6   2    4.80    3.25
 -25   6   2    1.74    1.23
 -25  -6   2    0.44    1.59
 -24   6   2   15.54    4.96
 -24  -6   2   13.96    4.91
 -23   6   2   -0.65    1.27
 -23  -6   2    3.94    2.74
 -22   6   2    4.89    2.44
 -22  -6   2    3.92    3.26
 -21  -6   2    0.99    1.75
 -21   6   2    1.35    1.87
 -20   6   2   -0.01    1.20
 -20  -6   2    0.58    1.64
 -19   6   2   -2.83    1.87
 -19  -6   2    5.46    3.22
 -18  -6   2  112.33   12.24
 -18   6   2   96.08   10.62
 -17  -6   2    0.64    1.99
 -16  -6   2   18.87    5.14
 -15  -6   2    6.40    2.93
  14  -6  -2   39.56    6.29
 -14  -6   2   41.63    6.65
 -13  -6   2    1.69    1.44
  13  -6  -2    1.39    1.54
 -12  -6   2   43.43    6.28
  12  -6  -2   38.93    5.60
  12   6  -2   48.49    6.48
  12   6  -2   44.39    6.69
 -11   6   2   -0.96    0.73
  11   6  -2    0.81    0.83
  11   6  -2    0.20    1.24
 -11  -6   2    0.03    0.34
  11  -6  -2    0.73    0.97
 -10  -6   2   25.65    4.64
 -10   6   2   21.93    3.19
  10  -6  -2   27.53    4.49
  10   6  -2   29.09    5.17
   9  -6  -2    1.17    0.79
  -9   6   2    0.89    0.32
  -9  -6   2    1.40    0.64
   9   6  -2    2.30    1.76
   8   6  -2  941.83   30.70
  -8  -6   2  882.49   29.08
   8  -6  -2  838.36   26.42
  -8   6   2  821.03   24.94
   7  -6  -2    0.35    0.85
  -7   6   2    0.10    0.57
  -7   6   2   -0.06    0.89
  -7  -6   2    2.90    2.19
   7   6  -2    3.55    2.01
  -6   6   2 1652.63   39.91
  -6  -6   2 1729.29   44.65
  -6   6   2 1638.04   40.56
   6  -6  -2 1634.33   40.05
   6   6  -2 1737.98   44.91
  -5   6   2   11.99    2.27
  -5   6   2    9.86    2.25
   5   6  -2    9.40    2.51
  -5  -6   2   10.45    3.01
   5  -6  -2   11.50    2.16
   4  -6  -2   73.31    6.06
  -4  -6   2   64.62    6.46
  -4   6   2   76.46    5.31
   4   6  -2   71.20    6.62
   4  -6  -2   73.91    5.22
  -3   6   2    0.10    0.21
   3  -6  -2   -0.07    0.26
   3  -6  -2    0.35    0.58
  -3  -6   2   -0.13    0.85
   3   6  -2    0.68    0.31
   2   6  -2  212.29   11.68
  -2  -6   2  203.39   11.41
   2  -6  -2  219.77   11.14
  -2   6   2  211.68    8.52
  -1  -6   2    1.84    1.75
   1   6  -2   -0.86    1.18
  -1   6   2    0.39    0.35
   1  -6  -2    1.71    1.15
   0  -6   2  985.92   29.77
   0   6  -2  996.25   29.30
   1  -6   2   24.17    3.94
  -1   6  -2   29.61    4.15
   2  -6   2  733.16   24.41
  -2   6  -2  733.27   24.20
  -2   6  -2  748.34   24.40
  -3   6  -2    0.40    1.31
  -3   6  -2    0.95    1.27
  -4   6  -2  805.13   24.94
  -4   6  -2  796.89   25.01
  -4  -6  -2  656.15   14.67
  -5   6  -2    0.89    0.52
   5  -6   2    3.60    1.64
  -5  -6  -2    1.94    0.53
   5   6   2    2.51    1.14
  -5   6  -2    0.41    1.05
   6  -6   2    5.17    1.84
   6  -6   2    5.09    1.05
  -6   6  -2    3.95    1.53
   6  -6   2    6.18    2.38
  -6  -6  -2    5.06    1.09
   6   6   2    7.53    1.66
   7  -6   2    6.23    2.04
  -7   6  -2    5.47    1.71
   7   6   2    6.07    1.60
   7  -6   2   10.42    2.97
  -7  -6  -2    8.67    1.57
  -8  -6  -2  215.62    9.82
   8  -6   2  242.81   14.42
   8  -6   2  208.51   13.21
   8   6   2  227.24   11.69
  -8   6  -2  218.54   13.12
  -9  -6  -2    0.80    0.28
  -9   6  -2    0.27    1.25
   9  -6   2    0.77    1.13
   9  -6   2    1.63    1.61
   9   6   2   -0.85    1.08
  10   6   2   81.40    7.32
 -10   6  -2   82.11    8.29
  10  -6   2   77.77    8.55
  10  -6   2   97.08    9.45
 -10  -6  -2   80.12    6.65
 -11  -6  -2    1.21    0.94
  11   6   2   -0.43    0.86
 -11   6  -2    0.62    0.67
  11  -6   2    0.27    1.41
  11  -6   2    0.73    0.39
 -12   6  -2   33.79    5.62
 -12  -6  -2   33.55    4.69
  12  -6   2   43.22    7.01
 -13  -6  -2    1.82    1.36
 -13   6  -2    2.17    1.80
 -14  -6  -2    0.86    1.21
 -14   6  -2    0.51    0.39
 -14   6  -2    0.77    0.78
 -15   6  -2    0.47    1.90
 -15   6  -2    0.98    0.36
 -15  -6  -2   -1.37    1.86
 -15  -6  -2    0.98    0.44
 -16   6  -2   57.02    3.94
 -16  -6  -2   67.41    7.99
 -16   6  -2   64.86    8.61
 -16  -6  -2   70.23    8.22
 -17  -6  -2    0.24    1.04
 -17   6  -2    1.06    0.62
 -17  -6  -2   -1.27    1.19
 -18  -6  -2  118.66   11.41
 -18   6  -2   86.84    5.44
 -18  -6  -2  119.26   11.35
 -19  -6  -2    2.43    1.03
 -19  -6  -2   -1.36    1.77
 -19   6  -2    0.76    0.70
 -20  -6  -2   10.28    3.68
 -20   6  -2    3.14    1.00
 -20  -6  -2    7.70    3.13
 -21  -6  -2    4.42    2.10
 -21  -6  -2    2.78    1.29
 -22  -6  -2   39.79    7.22
 -22  -6  -2   48.35    8.06
 -23  -6  -2   -0.75    0.94
 -23  -6  -2    1.28    0.93
 -24  -6  -2   25.14    6.34
 -24  -6  -2   28.11    6.54
 -25  -6  -2    2.77    2.04
 -25  -6  -2    0.63    1.83
 -26  -6  -2   26.68    6.62
 -26  -6  -2   15.97    5.25
 -27  -6  -2    2.24    2.16
 -27   6  -2    4.05    3.70
 -28  -6  -2    1.89    1.91
 -28   6  -2   -2.03    2.40
 -29   6  -2   -0.05    1.47
 -29  -6  -2    0.55    0.98
 -30   6  -2    0.99    1.75
 -30  -6  -2    4.87    4.36
 -31  -6  -2    4.58    2.76
 -32  -6  -2    4.68    3.09
 -30   7   2    9.70    5.18
 -30   7   2    9.35    5.37
 -30  -7   2    1.99    2.03
 -29   7   2    0.41    1.10
 -29  -7   2    5.05    3.58
 -28   7   2   -0.21    2.13
 -28  -7   2    1.67    2.46
 -27  -7   2    2.90    2.27
 -27   7   2    1.79    1.80
 -26   7   2    0.37    1.04
 -26  -7   2   -1.10    1.86
 -25   7   2    3.40    1.60
 -25  -7   2    5.30    3.67
 -24   7   2    3.66    2.36
 -24  -7   2    5.09    3.44
 -23   7   2    9.56    3.78
 -23  -7   2    9.84    4.49
 -22   7   2    0.42    1.05
 -22  -7   2   -0.71    1.29
 -21   7   2    4.26    2.38
 -21  -7   2    5.56    2.89
 -20  -7   2    3.47    2.43
 -20   7   2    0.28    1.63
 -19  -7   2   36.59    7.23
 -18  -7   2   17.34    4.56
 -17  -7   2   15.02    4.39
 -16  -7   2   33.79    6.70
 -15  -7   2  316.14   19.79
 -14  -7   2   88.36    9.93
  14  -7  -2   80.03    9.04
 -14   7   2   67.27    6.21
 -13  -7   2  204.50   14.64
  13  -7  -2  181.18   13.21
 -13   7   2  152.01    9.63
 -12   7   2   29.12    3.99
  12  -7  -2   36.34    5.65
 -12  -7   2   24.08    1.95
 -12  -7   2   37.24    6.09
 -11   7   2  137.22    8.83
 -11  -7   2  124.99    5.04
  11   7  -2  188.05   13.36
 -11  -7   2  177.62   12.75
  11  -7  -2  165.43   11.73
  11   7  -2  183.77   13.90
  10   7  -2   23.76    4.86
 -10   7   2   15.59    2.85
  10  -7  -2   20.92    3.95
 -10  -7   2   20.38    4.33
  -9   7   2   41.02    5.25
  -9  -7   2   51.84    6.58
   9   7  -2   54.02    7.22
  -9   7   2   41.43    4.68
   9  -7  -2   45.89    5.59
  -8   7   2   57.73    5.51
  -8  -7   2   59.46    7.02
   8   7  -2   64.43    7.43
   8  -7  -2   61.46    6.22
  -8   7   2   54.78    5.79
  -7   7   2  102.01    7.51
  -7   7   2  106.90    7.80
  -7  -7   2  130.31   10.05
   7   7  -2  122.99   10.08
   7  -7  -2  100.79    7.79
  -6  -7   2    0.37    0.81
   6  -7  -2    0.05    0.37
   6   7  -2    1.73    1.70
  -6   7   2    1.53    0.70
  -5   7   2  164.07    9.05
   5  -7  -2  144.77    9.02
  -5  -7   2  174.53   11.42
   5  -7  -2  147.85    8.77
   5   7  -2  163.37   11.28
   4  -7  -2    5.24    1.77
  -4  -7   2    4.03    1.74
  -4   7   2    3.54    1.21
   4   7  -2    1.55    0.79
   4  -7  -2    2.52    0.53
  -3   7   2   15.10    2.45
   3   7  -2   17.27    3.56
   3  -7  -2   18.02    3.10
  -3  -7   2   19.68    3.60
   2  -7  -2   31.96    4.27
  -2  -7   2   31.36    4.43
   2   7  -2   34.66    4.65
  -2   7   2   32.56    3.35
  -1  -7   2   17.21    3.24
  -1   7   2   12.34    2.01
   1   7  -2   17.54    3.37
   0  -7   2   13.15    2.78
   0   7   2    7.17    1.02
   0   7  -2   11.77    2.59
   1  -7   2    6.93    2.46
  -1   7  -2    5.97    2.64
  -2   7  -2  105.01    8.42
  -2   7  -2  110.28    8.52
  -3   7  -2  302.65   15.37
  -3   7  -2  292.54   14.90
  -4   7  -2    1.64    1.07
  -4  -7  -2    0.54    0.34
  -4   7  -2    1.63    1.49
  -5  -7  -2    1.56    0.64
   5  -7   2    3.31    1.90
  -5   7  -2    1.98    0.59
  -5   7  -2    2.95    1.58
   6  -7   2   21.36    3.97
  -6   7  -2   24.08    4.14
  -6  -7  -2   20.56    2.16
   6   7   2   21.69    3.15
  -6   7  -2   26.39    4.55
   7  -7   2    1.54    0.59
  -7   7  -2    2.45    1.57
  -7  -7  -2    1.75    0.66
   7   7   2    1.36    0.96
   7  -7   2    2.28    1.41
   8   7   2    4.09    1.28
  -8   7  -2    4.95    2.17
   8  -7   2    4.80    2.10
  -8  -7  -2    5.60    1.48
  -9   7  -2   -0.55    1.03
   9   7   2   -0.29    0.81
  -9  -7  -2   -0.04    0.29
   9  -7   2    1.20    1.83
   9  -7   2    0.05    0.89
  10  -7   2    0.47    1.30
  10  -7   2   -0.44    1.16
  10   7   2   -0.36    1.00
 -10   7  -2   -0.38    1.27
 -10  -7  -2   -0.50    0.60
  11  -7   2    8.11    3.09
 -11   7  -2    9.07    2.97
  11   7   2    6.48    2.18
 -11  -7  -2    9.17    2.28
 -12   7  -2    1.89    1.38
 -12  -7  -2    1.83    1.14
  12   7   2    2.93    1.50
 -13   7  -2   67.30    8.43
 -13  -7  -2   63.64    6.74
  13   7   2   62.11    7.41
 -14  -7  -2   18.09    3.95
 -14   7  -2   13.55    4.01
 -15   7  -2   62.05    8.51
 -15  -7  -2   61.45    7.28
 -16  -7  -2   -0.04    0.76
 -16   7  -2    0.25    0.74
 -16  -7  -2   -1.92    2.13
 -17  -7  -2   -0.59    1.20
 -17   7  -2    3.39    2.95
 -17  -7  -2   -2.97    2.36
 -18  -7  -2    4.42    2.32
 -18  -7  -2    4.31    1.37
 -19  -7  -2    2.42    1.51
 -19   7  -2    1.24    0.64
 -19  -7  -2    3.76    1.57
 -20   7  -2    0.17    0.32
 -20  -7  -2   -0.35    0.75
 -20  -7  -2    1.08    1.10
 -21  -7  -2    2.94    2.50
 -21  -7  -2    1.82    1.19
 -22  -7  -2    0.93    1.47
 -22  -7  -2   -3.88    2.40
 -23  -7  -2    1.34    2.34
 -23  -7  -2   -1.84    2.02
 -24  -7  -2   18.52    5.33
 -24  -7  -2    8.63    3.94
 -25  -7  -2   20.75    5.45
 -25  -7  -2   21.78    5.99
 -26  -7  -2    6.54    3.55
 -26  -7  -2    5.76    3.41
 -27  -7  -2    2.56    1.51
 -27  -7  -2    9.54    3.85
 -28   7  -2    1.50    1.90
 -28  -7  -2   -0.89    1.20
 -29   7  -2    3.85    2.90
 -29  -7  -2    3.70    2.44
 -30  -7  -2    4.75    3.49
 -31  -7  -2    2.29    2.17
 -32  -7  -2    7.30    3.76
 -30   8   2    1.03    2.85
 -30  -8   2   13.96    5.79
 -29   8   2    8.84    4.64
 -29  -8   2   12.62    4.93
 -28   8   2    3.12    2.82
 -28  -8   2    3.16    3.09
 -27   8   2    6.38    3.59
 -27  -8   2    1.82    1.05
 -26   8   2    3.31    2.34
 -26  -8   2    0.98    1.11
 -25   8   2    3.88    2.89
 -25  -8   2    5.48    3.57
 -24   8   2    5.58    2.89
 -24  -8   2    9.63    4.61
 -23   8   2    4.42    2.31
 -23  -8   2   11.05    4.05
 -22   8   2    5.95    3.13
 -22  -8   2    7.28    3.81
 -21  -8   2   56.83    9.45
 -20  -8   2   12.48    4.60
 -19   8   2   28.02    4.40
 -19  -8   2   37.27    7.23
 -18   8   2   22.79    3.59
 -18  -8   2   29.47    6.42
 -17  -8   2    1.79    2.15
 -17   8   2    0.43    0.95
 -16   8   2   -0.25    0.63
 -16  -8   2    4.13    2.66
 -15   8   2    3.37    1.57
 -15  -8   2    6.06    2.87
 -14  -8   2   15.02    1.84
 -14   8   2   16.17    2.87
 -14  -8   2   20.87    4.78
 -13  -8   2    6.47    2.46
 -13   8   2    5.12    1.21
 -13  -8   2    5.84    1.15
  13  -8  -2    6.45    2.34
  12  -8  -2    0.43    1.08
 -12   8   2   -0.84    1.14
 -12  -8   2   -0.65    0.68
 -12  -8   2    0.15    1.01
 -11   8   2   -0.60    0.89
  11  -8  -2   -0.17    0.70
 -11  -8   2   -1.30    1.29
  11   8  -2    2.09    1.54
 -10   8   2    0.42    0.38
 -10   8   2    0.05    0.96
 -10  -8   2    0.72    0.93
  10  -8  -2    0.69    0.62
  10   8  -2    0.51    1.03
   9  -8  -2   -0.34    0.81
  -9  -8   2    1.27    1.00
  -9   8   2    0.02    0.50
   9   8  -2    2.14    1.53
   8  -8  -2   13.51    2.89
  -8   8   2   15.44    3.11
  -8  -8   2   18.58    4.06
   8   8  -2   19.13    4.24
   7   8  -2   97.35    9.30
  -7   8   2   93.83    7.81
   7  -8  -2   94.94    7.78
  -7  -8   2   94.84    9.15
   6  -8  -2  104.07    7.74
  -6   8   2  112.71    8.06
  -6  -8   2  122.68    9.87
   6  -8  -2  110.81    8.12
   6   8  -2  125.04   10.15
   5  -8  -2  251.79   13.00
  -5  -8   2  249.77   14.22
  -5   8   2  265.64   12.34
   5  -8  -2  263.51   12.61
   5   8  -2  237.10   13.97
   4   8  -2   -1.17    1.40
  -4  -8   2   -0.64    0.76
   4  -8  -2   -0.71    0.45
  -4   8   2   -0.70    0.79
  -3  -8   2   64.12    6.81
   3  -8  -2   77.01    6.86
   3   8  -2   66.77    6.98
  -3   8   2   70.56    5.78
  -2   8   2   21.67    2.88
  -2  -8   2   22.33    3.86
   2   8  -2   25.56    4.27
   2  -8  -2   24.12    3.98
  -1   8   2   99.48    6.68
  -1  -8   2   96.79    8.45
   1   8  -2   94.63    8.13
   0   8   2   24.77    2.13
   0  -8   2   32.23    4.78
   0   8  -2   30.69    4.58
  -1   8  -2  144.18    9.97
   1   8   2  105.51    4.64
   1  -8   2  151.03   10.67
  -2   8  -2  194.93   12.13
   2   8   2  141.16    5.20
  -2   8  -2  220.01   12.56
  -3   8  -2 1029.41   30.94
   3   8   2  805.54   18.63
  -3   8  -2  938.55   30.61
  -4   8  -2  174.48   11.55
  -4  -8  -2  120.22    5.01
  -4   8  -2  164.71   11.40
  -5   8  -2   36.29    5.23
  -5   8  -2   42.42    5.76
  -5  -8  -2   38.57    2.93
  -6   8  -2   23.75    4.55
  -6  -8  -2   18.04    2.14
   6  -8   2   24.28    4.58
  -6   8  -2   24.42    4.42
   7  -8   2  589.79   24.33
   7   8   2  632.34   20.78
  -7  -8  -2  554.51   15.50
  -7   8  -2  602.16   23.94
  -8   8  -2  211.03   14.00
   8  -8   2  218.23   14.65
  -8  -8  -2  184.97    8.82
   8   8   2  221.40   12.16
   9  -8   2  110.07   10.75
  -9   8  -2  111.96   10.61
  -9  -8  -2  117.32    7.53
   9   8   2  134.01    9.87
 -10   8  -2   22.39    4.64
  10  -8   2   22.23    4.82
 -10  -8  -2   22.30    3.32
  10   8   2   25.51    4.26
 -11   8  -2   55.36    7.61
 -11  -8  -2   58.70    5.76
  11   8   2   64.70    7.29
  12   8   2   21.16    4.38
 -12  -8  -2   23.51    3.76
 -12   8  -2   19.37    4.73
  13   8   2   17.95    4.59
 -13  -8  -2   21.15    3.87
 -13   8  -2   22.37    5.12
 -14   8  -2    7.34    2.75
 -14  -8  -2   10.65    2.74
 -15   8  -2   -0.44    0.93
 -15  -8  -2   -0.40    0.82
 -16   8  -2    3.69    2.42
 -16  -8  -2    3.63    2.05
 -17   8  -2   11.06    3.93
 -17  -8  -2    9.47    3.07
 -17  -8  -2   10.18    3.26
 -18  -8  -2    8.61    3.00
 -18   8  -2   17.19    5.05
 -18  -8  -2   16.40    4.09
 -19  -8  -2    1.98    0.67
 -19  -8  -2    8.08    2.87
 -20  -8  -2    0.77    1.03
 -20  -8  -2   10.70    3.44
 -21  -8  -2    0.55    1.30
 -21  -8  -2    2.90    2.41
 -22  -8  -2    2.76    1.94
 -22  -8  -2    4.04    2.84
 -23  -8  -2   -1.64    1.48
 -23  -8  -2    1.33    1.23
 -24  -8  -2    2.82    2.33
 -24  -8  -2    0.03    1.23
 -25  -8  -2   -0.56    2.30
 -25  -8  -2   -1.14    1.42
 -26  -8  -2    5.65    4.06
 -26  -8  -2    2.29    1.77
 -27  -8  -2    4.70    3.29
 -27  -8  -2   -1.92    0.96
 -28  -8  -2    5.37    3.39
 -28  -8  -2   -0.39    1.61
 -29  -8  -2    1.30    1.15
 -30  -8  -2    0.52    2.02
 -31  -8  -2    3.77    2.81
 -32  -8  -2    4.71    3.56
 -30   9   2    7.48    4.01
 -30  -9   2    6.70    4.30
 -29   9   2    3.41    3.42
 -29  -9   2    0.94    3.00
 -28   9   2    7.84    4.10
 -28  -9   2    3.06    3.13
 -27   9   2   -0.19    2.04
 -27  -9   2   -0.77    1.89
 -26   9   2    2.30    1.68
 -26  -9   2    6.10    4.06
 -25   9   2   -0.55    1.16
 -25  -9   2   -0.11    1.42
 -24  -9   2   20.05    6.47
 -24   9   2   18.87    5.42
 -23   9   2    1.13    1.00
 -23  -9   2    1.87    0.85
 -23   9   2   -2.39    2.06
 -22  -9   2   -2.15    1.81
 -22   9   2    1.52    1.51
 -21   9   2    0.98    0.78
 -21  -9   2    3.73    2.63
 -20   9   2   22.78    3.59
 -20  -9   2   32.08    6.79
 -19   9   2   -0.30    0.36
 -19  -9   2    1.64    1.87
 -18   9   2    2.45    1.17
 -18  -9   2    5.06    2.51
 -17   9   2    0.25    0.50
 -17  -9   2    0.89    1.65
 -16   9   2   22.52    3.37
 -16  -9   2   26.16    2.65
 -16  -9   2   34.08    6.42
 -15  -9   2    2.46    0.90
 -15  -9   2    4.47    2.04
 -15   9   2    1.71    0.88
 -14  -9   2    0.21    0.99
 -14   9   2   -0.64    0.76
 -14  -9   2    0.88    0.31
 -13   9   2   -0.73    0.84
 -13  -9   2   -0.69    0.93
 -12  -9   2  153.38   12.38
 -12   9   2  131.18   11.14
  12  -9  -2  157.05   12.48
 -12   9   2  116.16    8.22
 -11  -9   2    2.99    2.16
 -11   9   2    3.36    1.95
  11  -9  -2    4.34    2.47
  10  -9  -2  415.33   19.65
 -10   9   2  362.73   18.15
 -10  -9   2  418.70   20.64
  10   9  -2  417.54   21.75
   9  -9  -2    2.03    0.94
  -9  -9   2    3.61    2.04
  -9   9   2    1.15    0.57
   9   9  -2    5.28    2.31
   8   9  -2  288.90   16.77
   8  -9  -2  263.73   14.36
  -8  -9   2  263.22   15.77
  -8   9   2  255.77   14.08
   7  -9  -2    9.76    2.60
  -7  -9   2   11.11    2.90
   7   9  -2    9.83    2.80
  -7   9   2    8.93    2.07
   6  -9  -2  437.17   17.95
   6  -9  -2  399.27   16.88
  -6   9   2  429.71   17.56
   6   9  -2  477.01   20.99
  -6  -9   2  442.53   20.06
  -5   9   2    8.27    2.20
   5  -9  -2   10.17    2.45
   5  -9  -2    9.37    2.39
   5   9  -2    9.92    3.03
  -5  -9   2    8.95    2.53
   4   9  -2    4.56    1.46
   4  -9  -2    3.84    1.54
  -4  -9   2    5.21    1.62
  -4   9   2    4.90    1.19
   3  -9  -2    0.21    1.07
   3   9  -2   -0.92    1.74
  -3  -9   2   -0.03    1.03
  -3   9   2   -0.38    1.00
  -2   9   2    1.50    0.71
  -2  -9   2    2.04    0.82
   2   9  -2    1.24    1.26
  -1  -9   2   12.20    2.89
   1   9  -2    9.73    2.58
  -1   9   2    9.36    2.08
  -1   9   2    6.88    1.28
   0   9   2   11.51    1.63
   0   9   2   13.58    2.54
   0  -9   2   14.81    3.32
   0   9  -2   17.31    3.52
   1  -9   2    7.63    2.41
  -1   9  -2    9.36    2.59
   1   9   2    6.74    1.17
   2   9   2   14.03    1.68
  -2   9  -2   16.65    3.65
  -2   9  -2   13.11    2.89
  -3   9  -2    3.26    2.06
  -3   9  -2    2.45    2.37
  -4   9  -2  554.46   22.97
  -4   9  -2  614.72   23.92
  -4  -9  -2  509.18   13.73
   4   9   2  502.98   14.16
  -5   9  -2    8.22    2.76
  -5  -9  -2    7.17    1.33
  -5   9  -2    6.82    2.35
  -6  -9  -2   67.23    4.45
  -6   9  -2   71.50    7.99
  -6   9  -2   84.69    8.36
  -7  -9  -2    1.52    0.47
   7   9   2    1.57    0.50
  -7   9  -2    3.20    2.17
  -7   9  -2    2.96    2.09
   7  -9   2    2.80    2.05
   8  -9   2   44.39    2.87
   8  -9   2   71.75    8.56
  -8  -9  -2   65.35    4.85
  -8   9  -2   72.62    8.18
   8   9   2   79.88    7.19
  -9   9  -2   -0.56    0.38
  -9  -9  -2    0.19    0.55
   9   9   2    0.51    0.34
  10   9   2   17.58    3.62
 -10   9  -2   13.51    3.65
 -10  -9  -2   13.82    2.65
  11   9   2    5.77    2.16
 -11   9  -2    4.05    2.03
 -11  -9  -2    4.05    1.43
 -12   9  -2   30.05    5.74
 -12  -9  -2   35.86    4.67
  12   9   2   38.22    5.82
  13   9   2    1.84    1.57
 -13   9  -2    0.35    1.79
 -13  -9  -2    2.72    1.73
 -14   9  -2   97.59   10.89
 -14  -9  -2  101.06    8.67
 -15   9  -2    1.25    2.00
 -15  -9  -2    2.13    1.61
 -16   9  -2  125.33   12.82
 -16  -9  -2  156.45   11.87
 -17   9  -2    1.48    2.26
 -17  -9  -2    1.76    2.20
 -18  -9  -2    1.57    0.98
 -18   9  -2    6.53    3.61
 -18  -9  -2    6.33    2.83
 -19   9  -2    9.64    4.97
 -19  -9  -2    5.18    2.60
 -19  -9  -2    9.29    3.54
 -20  -9  -2  239.07   17.38
 -20  -9  -2  251.45   17.52
 -21  -9  -2    7.08    3.31
 -21  -9  -2    5.39    3.20
 -22  -9  -2  133.68   13.50
 -22  -9  -2  142.39   13.76
 -23  -9  -2    0.24    1.25
 -23  -9  -2    3.25    2.35
 -24  -9  -2   -1.01    2.19
 -24  -9  -2    1.67    1.25
 -25  -9  -2    0.98    1.25
 -25  -9  -2    1.03    1.54
 -26  -9  -2    0.32    1.25
 -26  -9  -2    0.81    2.07
 -27  -9  -2    3.13    3.10
 -27  -9  -2   -1.11    1.76
 -28  -9  -2    7.00    3.76
 -28  -9  -2   -1.37    1.72
 -29  -9  -2    3.71    2.47
 -30  -9  -2    1.28    2.81
 -31  -9  -2    1.03    1.93
 -32  -9  -2   -0.04    1.33
 -29 -10   2   15.33    6.38
 -29  10   2   12.95    5.17
 -28  10   2    5.71    4.02
 -28 -10   2    5.18    4.44
 -27  10   2    6.83    3.50
 -27 -10   2   10.43    4.72
 -26  10   2    0.96    1.45
 -26 -10   2    0.31    1.67
 -25  10   2    6.16    3.57
 -25 -10   2    9.42    4.48
 -24  10   2    0.88    0.95
 -24 -10   2    0.97    1.66
 -23 -10   2    0.56    1.52
 -22 -10   2   -0.18    1.10
 -21  10   2    2.89    1.26
 -21 -10   2    1.69    1.77
 -20  10   2    2.73    1.60
 -20 -10   2    2.15    1.65
 -19  10   2   25.72    3.78
 -19 -10   2   35.30    7.17
 -18  10   2   12.29    2.76
 -18 -10   2   13.43    4.48
 -17 -10   2    2.20    0.96
 -17 -10   2    2.80    2.80
 -17  10   2    0.56    0.87
 -16  10   2    2.69    1.28
 -16 -10   2    1.43    1.41
 -16 -10   2    1.86    0.85
 -15 -10   2   67.85    8.99
 -15 -10   2   57.12    4.45
 -14 -10   2   43.83    7.07
 -13  10   2  147.01   12.57
 -13 -10   2  191.70   14.53
  12 -10  -2    9.92    3.19
 -12  10   2    5.64    2.37
 -12 -10   2    8.24    3.27
  11 -10  -2   13.32    3.44
 -11 -10   2   17.98    4.07
 -11  10   2   12.72    3.37
 -10 -10   2    9.57    3.00
  10 -10  -2    8.85    2.80
 -10  10   2    8.86    2.67
   9 -10  -2    1.80    1.03
   9  10  -2    3.16    1.57
  -9  10   2    3.62    1.60
  -9 -10   2    3.41    2.03
   8  10  -2    1.56    0.81
   8 -10  -2    3.02    1.76
  -8 -10   2    4.09    2.20
  -8  10   2    3.61    1.88
   7 -10  -2  312.47   16.03
  -7  10   2  301.59   15.48
   7 -10  -2  263.64   13.65
   7  10  -2  378.41   19.62
  -7 -10   2  363.82   18.51
  -6  10   2  157.44   10.54
  -6 -10   2  163.51   12.28
   6 -10  -2  163.81   10.96
   6  10  -2  170.15   12.54
   6 -10  -2  141.54    9.89
  -5 -10   2  482.86   21.24
   5 -10  -2  390.05   17.49
   5  10  -2  451.12   20.75
  -5  10   2  448.97   18.46
  -4  10   2   20.43    3.61
   4 -10  -2   20.20    3.80
  -4 -10   2   17.93    3.98
   4  10  -2   17.90    3.72
  -3  10   2  163.50   10.02
   3 -10  -2  156.04   10.75
  -3 -10   2  176.02   12.27
   3  10  -2  185.04   12.74
  -2  10   2   59.11    5.71
  -2 -10   2   65.22    7.57
  -2  10   2   57.63    4.54
   2  10  -2   74.02    8.10
  -1 -10   2  297.60   16.48
   1  10  -2  291.07   15.90
  -1  10   2  248.07   12.50
  -1  10   2  232.18    9.80
   0  10  -2   33.49    5.26
   0  10   2   32.08    4.20
   0 -10   2   30.54    5.00
   0  10   2   31.67    2.98
   1  10   2    8.30    1.58
   1 -10   2    8.83    2.76
  -1  10  -2    9.06    2.68
   2  10   2    0.34    0.42
  -2  10  -2    1.85    1.09
  -2  10  -2   -0.28    1.18
  -3  10  -2  121.91   10.02
   3  10   2   92.14    5.37
  -3  10  -2  111.27    9.93
  -4 -10  -2   60.45    3.95
  -4  10  -2   56.58    7.35
  -4  10  -2   75.45    8.16
   4  10   2   57.26    4.12
  -5  10  -2  131.52   11.09
  -5  10  -2  153.25   11.90
  -5 -10  -2  112.50    6.00
  -6  10  -2    2.56    1.42
  -6  10  -2    3.67    1.86
  -6 -10  -2    3.10    0.89
  -7 -10  -2   26.43    3.07
  -7  10  -2   28.25    5.14
  -7  10  -2   30.24    5.74
   8 -10   2    3.90    0.88
  -8  10  -2    5.74    2.41
  -8 -10  -2    6.00    1.64
   8  10   2    8.38    2.54
  -9  10  -2    5.81    2.81
  -9 -10  -2    4.02    1.43
   9  10   2    5.01    2.10
 -10  10  -2    6.50    2.77
 -10 -10  -2    8.49    2.04
  10  10   2   11.90    3.34
  11  10   2    7.52    2.64
 -11  10  -2   14.12    4.05
 -11 -10  -2    7.99    2.18
  12  10   2    2.80    2.23
 -12  10  -2    3.90    1.92
 -12 -10  -2    2.53    1.60
 -13 -10  -2    9.52    2.55
 -13  10  -2    6.28    2.57
 -14  10  -2    5.02    2.78
 -14 -10  -2    7.44    2.38
 -15 -10  -2   33.90    5.32
 -15  10  -2   34.04    7.02
 -16  10  -2   16.33    4.72
 -16 -10  -2   21.08    4.54
 -17  10  -2   85.89   11.20
 -17 -10  -2   84.25    9.09
 -18 -10  -2   21.29    5.07
 -18  10  -2   19.22    5.79
 -19 -10  -2  135.82   12.83
 -19  10  -2  136.45   14.58
 -19 -10  -2  139.95   12.50
 -20  10  -2   15.04    5.71
 -20 -10  -2    4.64    2.47
 -20 -10  -2    7.89    3.47
 -21 -10  -2   21.67    5.25
 -21 -10  -2   32.56    6.38
 -22 -10  -2    2.50    2.72
 -22 -10  -2   -0.48    1.26
 -23 -10  -2    4.94    2.73
 -23 -10  -2   13.17    4.68
 -24 -10  -2   -2.46    2.53
 -24 -10  -2    1.60    1.94
 -25 -10  -2    7.75    3.71
 -25 -10  -2   13.44    4.42
 -26 -10  -2    3.47    3.22
 -26 -10  -2    1.92    2.17
 -27 -10  -2    6.28    3.90
 -27 -10  -2    5.77    2.51
 -28 -10  -2    4.70    3.05
 -28 -10  -2   -0.77    1.53
 -29 -10  -2    0.68    2.43
 -30 -10  -2    0.66    1.10
 -31 -10  -2    1.21    2.71
 -29  11   2    0.77    2.41
 -29 -11   2    6.53    4.37
 -28  11   2    0.32    2.36
 -28 -11   2    3.46    3.24
 -27  11   2    3.27    3.34
 -27 -11   2    2.05    3.39
 -26  11   2   -0.50    1.15
 -26 -11   2   -0.29    1.21
 -25  11   2    6.62    3.76
 -25 -11   2    4.23    3.29
 -24 -11   2    2.89    2.75
 -23 -11   2    1.66    1.36
 -22 -11   2   -0.69    1.31
 -21 -11   2    2.77    2.29
 -20 -11   2    0.13    1.16
 -19 -11   2    0.24    0.59
 -18 -11   2    3.34    2.00
 -18 -11   2    4.05    1.33
 -17 -11   2   40.51    3.99
 -17 -11   2   44.67    7.96
 -16 -11   2   31.88    3.50
 -16 -11   2   36.39    6.69
 -15 -11   2    7.54    2.99
 -14  11   2    8.30    3.15
 -14 -11   2   11.76    3.60
 -13  11   2   14.55    4.20
 -13 -11   2   18.12    4.79
 -12 -11   2   13.89    3.86
 -12  11   2   15.78    3.85
 -11 -11   2    1.54    0.99
  11 -11  -2    2.45    1.69
 -11  11   2    3.91    1.87
  10 -11  -2    0.87    0.85
 -10 -11   2   -0.95    1.35
 -10  11   2    0.27    0.43
   9 -11  -2    0.03    0.58
  -9  11   2   -0.20    0.83
  -9 -11   2    0.30    0.62
   8 -11  -2    9.67    2.78
  -8 -11   2   12.38    3.64
  -8  11   2    9.02    2.60
  -7  11   2   12.79    3.21
   7  11  -2   12.68    3.41
  -7 -11   2   11.16    3.46
   7 -11  -2   10.24    2.83
   7 -11  -2   11.92    3.09
  -6  11   2   -0.22    0.81
   6 -11  -2    0.72    0.77
  -6 -11   2    0.63    1.49
   6  11  -2    1.79    1.18
  -5  11   2   44.22    5.67
   5 -11  -2   50.86    5.95
  -5 -11   2   48.12    6.64
   5  11  -2   49.38    6.57
   4 -11  -2   11.83    3.01
   4  11  -2   10.92    2.68
  -4  11   2    7.45    1.96
  -4 -11   2   11.56    2.98
   3 -11  -2   40.09    5.72
   3  11  -2   39.76    5.85
  -3 -11   2   36.60    5.60
  -3  11   2   38.52    5.07
  -2  11   2    0.38    0.60
  -2 -11   2    0.96    1.49
   2  11  -2    1.76    1.86
  -2  11   2   -0.12    0.92
   1  11  -2   45.66    6.31
  -1 -11   2   39.75    6.20
  -1  11   2   36.32    4.87
  -1  11   2   39.64    3.84
   0 -11   2   28.35    5.09
   0  11   2   25.64    2.83
   0  11  -2   37.84    5.78
   0  11   2   26.42    4.01
  -1  11  -2    5.40    2.39
   1  11   2    4.94    1.31
   1 -11   2    4.58    2.33
  -2  11  -2    1.82    1.43
  -2  11  -2    3.52    1.64
   2  11   2    1.49    0.33
  -3  11  -2   78.20    8.32
   3  11   2   84.84    5.58
  -3  11  -2   79.86    8.78
  -4  11  -2    0.65    2.04
  -4  11  -2    0.84    1.92
   4  11   2    0.12    0.23
  -5  11  -2    8.27    2.65
  -5 -11  -2    9.43    1.73
  -5  11  -2    6.20    2.50
   5  11   2    7.30    1.65
  -6 -11  -2    7.37    1.54
  -6  11  -2    7.01    2.86
  -7 -11  -2   25.53    3.13
  -7  11  -2   29.96    5.96
  -8 -11  -2   10.95    2.14
  -8  11  -2    9.98    3.41
  -9 -11  -2   39.67    4.45
  -9  11  -2   35.36    6.49
   9  11   2   47.18    6.47
 -10  11  -2   -0.64    0.95
  10  11   2    0.43    1.09
 -10 -11  -2    1.16    1.12
 -11 -11  -2    4.88    1.68
 -11  11  -2    5.42    2.86
  11  11   2    7.20    2.77
 -12  11  -2    1.18    0.90
 -12 -11  -2    0.73    1.00
 -13 -11  -2    9.06    2.48
 -13  11  -2    7.71    3.07
 -14  11  -2    7.96    3.24
 -14 -11  -2    4.78    2.06
 -15 -11  -2    0.04    0.76
 -15  11  -2    0.68    1.81
 -16  11  -2    0.94    1.85
 -16 -11  -2    2.29    1.86
 -17  11  -2   38.70    7.55
 -17 -11  -2   44.14    6.56
 -18 -11  -2    3.84    2.54
 -18  11  -2    4.21    3.64
 -19 -11  -2   12.05    3.70
 -19  11  -2    9.53    4.39
 -20 -11  -2   -0.90    2.45
 -20 -11  -2    0.48    1.45
 -20  11  -2    1.35    1.80
 -21 -11  -2   -4.99    3.24
 -21  11  -2   -0.87    1.94
 -21 -11  -2    0.32    1.04
 -22 -11  -2    9.30    3.76
 -22 -11  -2    6.31    2.26
 -23 -11  -2   10.91    3.94
 -23 -11  -2    8.64    3.47
 -24 -11  -2    4.12    2.07
 -24 -11  -2    2.50    2.27
 -25 -11  -2    0.45    1.41
 -25 -11  -2   -1.34    1.27
 -26 -11  -2    4.33    3.38
 -26 -11  -2   -1.90    1.79
 -27 -11  -2    3.41    2.84
 -27 -11  -2   -2.44    1.63
 -28 -11  -2   -1.70    2.20
 -29 -11  -2    0.57    2.44
 -30 -11  -2   -0.67    1.30
 -31 -11  -2   -5.20    3.19
 -29  12   2    3.33    2.81
 -28  12   2   12.76    5.09
 -28 -12   2    8.28    3.91
 -27  12   2    2.91    3.01
 -27 -12   2    4.33    3.45
 -26  12   2    1.69    1.70
 -26 -12   2    1.45    1.65
 -25 -12   2   -0.50    0.92
 -24 -12   2   11.62    4.69
 -23 -12   2    1.28    0.70
 -22 -12   2   14.96    5.14
 -21 -12   2    4.18    2.79
 -20 -12   2   10.61    4.05
 -19 -12   2    3.13    2.27
 -18 -12   2   17.82    2.63
 -18 -12   2   24.88    5.91
 -17 -12   2    0.89    1.35
 -17 -12   2    1.75    0.86
 -16 -12   2  143.24   13.82
 -15  12   2    5.08    2.41
 -15 -12   2    4.94    1.90
 -14 -12   2    7.82    3.25
 -14  12   2    4.35    2.08
 -13 -12   2    3.49    2.41
 -13  12   2    1.46    1.70
 -12  12   2  163.92   13.30
 -12 -12   2  197.23   15.39
 -11  12   2    4.80    2.25
 -11 -12   2    6.38    2.81
  10 -12  -2   10.03    2.98
 -10 -12   2    8.18    3.10
 -10  12   2    9.85    2.88
  -9 -12   2    0.34    0.78
   9 -12  -2    0.10    0.84
  -9  12   2    0.07    0.76
  -8  12   2   -0.93    1.21
   8 -12  -2   -0.75    0.61
   8 -12  -2    1.85    1.56
  -8 -12   2    0.79    1.11
  -7 -12   2    1.49    1.35
  -7  12   2   -1.24    1.34
   7 -12  -2    0.70    0.26
  -6  12   2    1.30    0.72
  -6 -12   2    1.52    1.34
   6 -12  -2    1.89    1.30
  -5  12   2    2.10    1.14
   5 -12  -2    2.11    1.17
  -5 -12   2    2.37    1.33
   5  12  -2    3.28    1.81
   4 -12  -2    3.52    1.68
   4  12  -2    2.04    1.82
  -4 -12   2    3.48    1.54
  -4  12   2    3.08    1.22
  -3  12   2   -0.26    0.96
  -3  12   2    1.07    0.64
  -3 -12   2    1.40    1.32
   3  12  -2    0.99    0.73
  -2  12   2   68.98    7.06
  -2 -12   2   76.43    8.49
   2  12  -2   69.78    8.13
  -2  12   2   73.01    5.84
  -1  12   2   10.66    2.05
  -1 -12   2   12.65    3.37
  -1  12   2   10.36    2.60
   1  12  -2   10.35    3.53
   0  12  -2  166.92   12.61
   0  12   2  171.69    8.70
   0  12   2  155.14   10.59
   0 -12   2  154.55   12.18
   1  12   2   -0.26    0.67
  -1  12  -2   -0.12    1.02
  -1  12  -2   -0.73    1.15
   2  12   2   47.45    4.16
  -2  12  -2   46.24    6.45
  -2  12  -2   39.32    6.20
  -3  12  -2    3.37    1.65
   3  12   2    3.36    1.00
  -4  12  -2    2.31    1.83
   4  12   2    4.45    1.27
  -5 -12  -2   -0.09    0.51
  -5  12  -2    1.59    0.86
   5  12   2   -1.01    0.64
   6  12   2    1.97    0.77
  -6 -12  -2    2.39    0.98
  -6  12  -2    0.41    0.80
  -7 -12  -2    7.76    1.85
  -7  12  -2    6.68    3.10
  -8  12  -2    0.92    1.17
  -8 -12  -2   -0.15    0.37
  -9 -12  -2    2.85    1.39
  -9  12  -2    5.23    3.27
  10  12   2   98.37    9.70
 -10  12  -2   75.70    9.52
 -10 -12  -2   81.26    6.79
 -11  12  -2    3.40    2.00
 -11 -12  -2    4.29    1.89
 -12  12  -2   65.99    9.12
 -12 -12  -2   71.27    6.73
 -13  12  -2   -1.21    2.02
 -13 -12  -2    1.12    0.90
 -14 -12  -2    1.49    1.04
 -14  12  -2    1.52    1.82
 -15 -12  -2    2.00    1.61
 -15  12  -2    1.89    1.36
 -16 -12  -2    0.77    0.87
 -16  12  -2    0.88    1.62
 -17 -12  -2    2.28    1.91
 -17  12  -2   -1.20    2.05
 -18 -12  -2    5.51    2.73
 -18  12  -2    7.88    3.63
 -19  12  -2    1.77    2.07
 -19 -12  -2    0.48    1.58
 -20  12  -2    5.20    3.55
 -20 -12  -2    2.75    1.84
 -21  12  -2    8.03    4.15
 -21 -12  -2   -2.64    2.76
 -21 -12  -2    4.07    2.40
 -22 -12  -2   36.81    6.98
 -22 -12  -2   27.40    5.99
 -23 -12  -2    2.02    1.64
 -23 -12  -2    8.10    3.70
 -24 -12  -2    3.99    2.57
 -24 -12  -2    5.69    3.29
 -25 -12  -2    0.38    1.70
 -25 -12  -2    1.33    1.47
 -26 -12  -2    1.32    1.60
 -26 -12  -2    4.78    3.11
 -27 -12  -2    2.65    2.59
 -27 -12  -2    6.67    3.35
 -28 -12  -2    7.18    3.52
 -29 -12  -2    4.41    2.84
 -28  13   2   -0.52    1.28
 -28 -13   2    1.89    3.39
 -27  13   2    3.29    3.06
 -27 -13   2    3.38    3.04
 -26 -13   2    3.09    2.35
 -25 -13   2    3.09    1.80
 -24 -13   2    0.51    2.13
 -23 -13   2    1.99    2.46
 -22 -13   2    1.18    0.61
 -21 -13   2    4.77    4.02
 -20 -13   2    4.47    2.91
 -19 -13   2   30.90    6.76
 -18 -13   2   13.07    2.55
 -18 -13   2   18.56    5.16
 -17 -13   2   75.00    6.15
 -17 -13   2   83.48   10.97
 -16  13   2    9.23    3.67
 -16 -13   2   10.64    4.04
 -15 -13   2   50.60    8.32
 -15  13   2   33.66    6.52
 -14  13   2    0.81    0.58
 -14 -13   2    2.35    2.23
 -13  13   2    2.77    1.70
 -13 -13   2    6.83    3.18
 -12 -13   2    5.47    3.36
 -12  13   2    2.11    2.03
 -11 -13   2    8.16    3.23
 -11  13   2    6.60    2.82
 -10 -13   2    1.84    1.45
 -10  13   2    0.53    0.88
   9 -13  -2    8.69    2.86
  -9 -13   2    7.03    2.17
  -9  13   2    7.55    2.54
  -8  13   2   -0.43    0.76
   8 -13  -2   -0.02    0.62
  -8 -13   2    0.09    0.82
  -7  13   2   13.77    3.46
   7 -13  -2   12.50    2.96
  -7 -13   2   17.43    4.31
   6 -13  -2    0.13    0.61
  -6  13   2    0.14    0.48
  -6 -13   2    1.48    1.67
  -5  13   2   -0.08    0.78
   5 -13  -2    0.52    0.86
  -5 -13   2    0.53    1.41
  -4  13   2    1.18    0.32
  -4 -13   2    5.00    3.15
   4 -13  -2    2.75    1.86
  -4  13   2    0.61    0.39
  -3  13   2  113.39    9.79
  -3  13   2  124.44    8.54
  -3 -13   2  152.78   12.67
  -2  13   2   27.06    3.90
  -2 -13   2   34.42    6.57
  -2  13   2   26.09    4.75
  -1  13   2  309.66   16.66
  -1 -13   2  333.23   19.17
  -1  13   2  326.56   13.77
   0 -13   2   45.09    7.27
   0  13   2   51.32    6.69
   0  13   2   47.82    4.81
   1  13   2   98.91    7.20
  -1  13  -2   93.22   10.11
   2  13   2    3.33    0.91
  -2  13  -2    3.04    2.08
  -3  13  -2   54.87    7.63
   3  13   2   56.58    5.26
   4  13   2   43.84    4.77
  -4  13  -2   36.37    6.73
  -5  13  -2  281.33   18.18
   5  13   2  302.32   13.33
  -6  13  -2   64.24    9.36
  -6 -13  -2   86.42    6.68
   6  13   2   77.29    6.83
  -7  13  -2  243.99   17.50
  -7 -13  -2  232.47   11.24
  -8 -13  -2   17.40    3.36
  -8  13  -2   20.17    5.76
  -9 -13  -2  167.36    9.94
  -9  13  -2  180.49   15.28
 -10 -13  -2   29.50    4.35
 -10  13  -2   27.24    6.40
 -11  13  -2   52.37    8.41
 -11 -13  -2   51.76    5.76
 -12  13  -2    7.52    3.36
 -12 -13  -2    9.44    2.69
 -13  13  -2   -0.32    0.70
 -13 -13  -2    1.39    1.47
 -14 -13  -2    0.91    0.88
 -14  13  -2   -1.19    1.45
 -15 -13  -2    2.69    1.77
 -15  13  -2    1.56    1.92
 -16 -13  -2   -0.38    0.59
 -16  13  -2    2.00    2.23
 -17 -13  -2    4.20    2.13
 -17  13  -2    3.88    2.78
 -18  13  -2    1.51    2.11
 -18 -13  -2    1.65    1.65
 -19  13  -2    3.03    2.21
 -19 -13  -2    6.00    2.49
 -20  13  -2    4.92    3.46
 -20 -13  -2    4.77    2.56
 -21  13  -2   32.22    7.71
 -21 -13  -2   17.30    5.11
 -21 -13  -2   35.08    6.53
 -22 -13  -2    0.73    1.64
 -22  13  -2    3.09    2.83
 -22 -13  -2    4.01    2.52
 -23 -13  -2   -2.05    1.98
 -23 -13  -2    0.70    1.97
 -24 -13  -2    2.87    2.18
 -24 -13  -2   -1.55    1.74
 -25 -13  -2    3.91    2.80
 -25 -13  -2    2.42    2.50
 -26 -13  -2   -0.98    1.39
 -26 -13  -2    2.14    1.64
 -27 -13  -2    3.38    2.41
 -27 -14   2    1.27    3.60
 -26 -14   2    1.70    1.75
 -25 -14   2    2.51    2.39
 -24 -14   2    0.22    1.45
 -23 -14   2    8.75    4.14
 -22 -14   2    6.23    3.55
 -21 -14   2    1.97    1.78
 -20 -14   2    0.85    0.94
 -19 -14   2    0.97    0.50
 -18 -14   2   -0.11    1.49
 -17 -14   2    2.60    2.46
 -16  14   2    6.33    3.11
 -16 -14   2    8.47    3.48
 -15  14   2    4.45    2.29
 -15 -14   2    4.84    2.63
 -14 -14   2    9.18    3.71
 -14  14   2    2.94    1.04
 -13  14   2   11.87    3.89
 -13 -14   2   17.90    4.98
 -12 -14   2    2.18    1.87
 -12  14   2    0.12    1.05
 -11 -14   2    3.47    2.51
 -11  14   2    1.33    1.53
 -10  14   2   -0.27    1.21
 -10 -14   2    2.01    1.71
  -9 -14   2   10.80    3.70
  -9  14   2   10.38    3.31
   8 -14  -2   28.43    4.42
  -8 -14   2   25.99    5.66
  -8  14   2   24.26    4.90
   7 -14  -2  188.82   12.58
  -7  14   2  169.14   13.19
  -7 -14   2  184.25   14.39
   6 -14  -2   65.39    7.41
  -6 -14   2   84.89    9.85
  -6  14   2   67.07    8.11
   5 -14  -2  125.29   10.67
  -5  14   2  107.93    8.63
  -5 -14   2  109.63   11.05
  -5  14   2  112.83   10.41
   4 -14  -2   37.70    6.09
  -4 -14   2   44.42    7.17
  -4  14   2   38.23    4.94
  -4  14   2   37.97    5.80
  -3  14   2   54.42    6.97
  -3 -14   2   60.16    8.32
  -3  14   2   52.74    5.76
  -2  14   2   15.64    3.62
  -2 -14   2   22.24    5.29
  -2  14   2   20.05    3.38
  -1 -14   2   46.33    7.09
  -1  14   2   40.89    5.97
  -1  14   2   45.47    5.01
   0  14   2   -1.95    1.61
   0  14   2    0.45    0.61
   1  14   2    0.79    1.08
   1  14   2    2.74    1.00
  -1  14  -2    2.82    1.52
  -2  14  -2    3.75    1.46
   2  14   2    7.91    1.73
  -3  14  -2    1.57    0.93
   3  14   2    4.46    1.52
  -4  14  -2    1.32    1.13
   4  14   2    1.28    0.73
  -5  14  -2   -0.67    1.54
   5  14   2    0.31    1.25
  -6  14  -2   -0.14    0.50
  -6 -14  -2    0.67    0.51
   6  14   2    0.58    0.96
   7  14   2   14.48    2.94
  -7 -14  -2   20.13    3.12
  -7  14  -2   14.98    4.44
  -8 -14  -2    0.93    1.25
  -8  14  -2    0.99    2.82
  -9 -14  -2   79.40    6.77
  -9  14  -2   63.75    9.53
 -10 -14  -2   11.06    2.68
 -10  14  -2   13.95    4.39
 -11  14  -2   47.84    8.21
 -11 -14  -2   59.92    6.32
 -12  14  -2    5.51    2.96
 -12 -14  -2    5.38    1.81
 -13  14  -2   -0.04    1.65
 -13 -14  -2    2.64    1.70
 -14  14  -2    3.58    2.31
 -14 -14  -2    7.63    2.30
 -15 -14  -2   19.94    4.09
 -15  14  -2   22.84    6.07
 -16  14  -2   12.31    4.79
 -16 -14  -2   13.66    3.49
 -17 -14  -2   21.21    4.47
 -17  14  -2   17.59    5.76
 -18  14  -2   12.58    4.87
 -18 -14  -2   14.23    3.82
 -19  14  -2   10.34    4.15
 -19 -14  -2   19.64    4.61
 -20  14  -2    5.29    3.53
 -20 -14  -2    9.30    3.22
 -21 -14  -2    5.72    3.09
 -21  14  -2    4.94    3.27
 -22 -14  -2    0.47    2.12
 -22  14  -2   -0.84    1.04
 -22 -14  -2    3.23    2.06
 -23 -14  -2   -1.12    1.52
 -23  14  -2    2.49    1.72
 -23 -14  -2    7.52    3.39
 -24 -14  -2    1.17    0.63
 -24 -14  -2   -2.34    2.08
 -25 -14  -2    3.52    2.39
 -25 -14  -2    0.20    0.50
 -27 -15   2   -1.72    2.27
 -26 -15   2    3.27    2.88
 -25 -15   2   -0.85    1.27
 -24 -15   2    2.13    0.85
 -23 -15   2   -0.03    2.25
 -22 -15   2    8.62    3.41
 -21 -15   2    4.08    2.76
 -20 -15   2   20.03    5.54
 -19 -15   2   -1.95    1.85
 -18 -15   2    4.65    3.04
 -17  15   2   -1.09    1.06
 -17 -15   2    3.26    2.70
 -16  15   2   31.33    6.68
 -16 -15   2   40.27    7.65
 -15  15   2    1.17    0.73
 -15 -15   2    4.97    2.53
 -14  15   2   -1.96    1.28
 -14 -15   2    2.71    2.32
 -13 -15   2   10.49    4.15
 -13  15   2    6.02    2.74
 -12 -15   2  126.26   12.76
 -12  15   2  106.64   11.65
 -11 -15   2    0.12    1.03
 -11  15   2    3.27    2.41
 -10 -15   2   38.01    6.78
 -10  15   2   35.60    6.29
   9 -15  -2   -0.87    1.37
  -9  15   2   -0.03    1.04
  -9 -15   2    0.14    1.53
  -8  15   2   15.47    3.89
   8 -15  -2   15.83    3.39
  -8 -15   2   11.87    3.39
   7 -15  -2    0.95    1.13
  -7  15   2   -0.72    0.57
  -7 -15   2    0.14    0.89
  -6  15   2    0.28    0.81
   6 -15  -2    2.08    1.26
  -6 -15   2    0.00    1.20
  -6  15   2    1.11    1.27
  -5 -15   2   -0.46    1.82
  -5  15   2    1.84    1.39
  -5  15   2    2.10    1.45
   5 -15  -2    2.63    1.54
  -4  15   2    8.83    2.73
  -4  15   2   11.31    2.90
   4 -15  -2   12.76    3.46
  -4 -15   2   12.23    3.45
  -3  15   2    9.10    2.94
  -3 -15   2    7.92    2.94
  -3  15   2    9.40    2.71
  -2  15   2  233.31   12.45
  -2 -15   2  205.98   15.49
  -2  15   2  201.26   14.17
  -1 -15   2    5.79    3.84
  -1  15   2    6.61    3.09
  -1  15   2    4.29    2.11
   0  15   2  253.85   16.15
   0  15   2  299.30   14.21
  -1  15  -2    4.21    2.81
   1  15   2   -1.04    1.35
   1  15   2    1.73    1.59
  -2  15  -2   -0.64    1.28
   2  15   2    1.24    0.94
   3  15   2    0.02    0.74
  -3  15  -2   -0.86    1.47
   4  15   2   47.68    5.22
  -4  15  -2   43.70    7.20
  -5  15  -2    5.50    3.29
   5  15   2    1.43    0.95
  -6  15  -2  320.11   20.78
   6  15   2  321.61   15.41
  -7  15  -2    4.84    3.73
   7  15   2    0.61    1.22
  -7 -15  -2    3.67    2.78
  -8 -15  -2  318.81   14.70
  -8  15  -2  281.13   20.15
  -9 -15  -2    2.07    1.88
  -9  15  -2    5.24    3.55
 -10 -15  -2   39.08    4.96
 -10  15  -2   39.31    7.53
 -11 -15  -2    2.21    1.54
 -11  15  -2    1.41    1.10
 -12  15  -2   52.41    8.73
 -12 -15  -2   57.72    6.59
 -13 -15  -2    1.30    1.17
 -13  15  -2    0.17    1.34
 -14  15  -2   28.19    6.54
 -14 -15  -2   32.83    5.27
 -15 -15  -2    2.76    1.55
 -15  15  -2    1.16    2.21
 -16 -15  -2    9.24    3.06
 -16  15  -2    6.53    3.37
 -17 -15  -2    1.70    1.36
 -17  15  -2    3.03    2.72
 -18  15  -2    0.91    1.00
 -18 -15  -2    3.53    2.60
 -19  15  -2    6.48    3.40
 -19 -15  -2    7.48    3.14
 -20  15  -2    0.50    2.69
 -20 -15  -2    0.72    1.84
 -21 -15  -2    2.79    2.50
 -21  15  -2    0.19    1.63
 -22  15  -2   -0.31    2.38
 -22 -15  -2   -3.23    2.62
 -22 -15  -2    1.08    1.48
 -23 -15  -2   -0.54    1.39
 -23  15  -2   -0.86    0.83
 -23 -15  -2    0.63    2.06
 -24 -15  -2   -2.83    2.56
 -26 -16   2    6.63    3.57
 -25 -16   2    6.45    3.53
 -24 -16   2    0.49    1.00
 -23 -16   2    4.37    2.17
 -22 -16   2    2.77    2.43
 -21 -16   2    9.66    3.91
 -20 -16   2    0.08    1.28
 -19 -16   2    7.67    3.19
 -18  16   2    7.77    3.35
 -18 -16   2    5.97    3.48
 -17  16   2   29.79    6.82
 -17 -16   2   36.51    7.70
 -16  16   2    1.38    1.75
 -16 -16   2    5.11    3.15
 -15 -16   2    2.23    2.32
 -15  16   2   -0.91    1.11
 -14  16   2    3.19    2.90
 -14 -16   2    4.89    3.48
 -13 -16   2  118.29   13.04
 -13  16   2   90.91   11.28
 -12 -16   2   32.83    7.43
 -12  16   2   27.62    7.03
 -11 -16   2  108.48   11.96
 -11  16   2   83.85   10.50
 -10 -16   2    7.69    3.55
 -10  16   2    9.95    3.67
  -9 -16   2   27.07    5.78
  -9  16   2   22.90    5.03
   9 -16  -2   23.93    4.30
  -8  16   2    0.32    1.35
   8 -16  -2    0.38    0.72
  -8 -16   2    0.85    0.58
  -7  16   2    7.45    2.41
   7 -16  -2    9.73    2.86
  -7  16   2    7.68    2.97
  -7 -16   2    9.77    3.10
   6 -16  -2    4.30    2.16
  -6  16   2    4.30    2.31
  -6 -16   2    5.94    2.64
  -6  16   2    3.71    1.49
   5 -16  -2    2.06    1.68
  -5 -16   2    1.02    1.70
  -5  16   2    1.88    1.31
  -5  16   2    2.82    2.11
  -4  16   2   13.26    3.87
   4 -16  -2   15.82    3.93
  -4  16   2   14.71    3.38
  -4 -16   2   16.90    4.54
  -3 -16   2    5.14    2.75
  -3  16   2    2.68    1.77
  -3  16   2    0.49    1.43
  -2 -16   2    6.97    3.90
  -2  16   2    1.14    1.38
  -2  16   2   -0.47    1.05
  -1  16   2   11.17    3.57
  -1  16   2   13.31    3.23
   0  16   2    7.10    2.17
   0  16  -2    4.32    1.50
   0  16   2    2.34    1.80
   1  16   2   20.40    4.70
  -1  16  -2   25.70    5.97
   1  16   2   30.40    4.60
   2  16   2    0.76    0.49
  -2  16  -2    1.13    2.27
   3  16   2   21.87    3.82
  -3  16  -2   24.43    5.42
   4  16   2   -0.49    1.42
  -4  16  -2   -1.72    1.76
  -5  16  -2   -2.19    1.66
   5  16   2   -2.24    2.20
   6  16   2    6.86    2.11
  -6  16  -2   11.38    4.50
  -7  16  -2   85.04   11.09
   7  16   2   63.79    7.13
   8  16   2   11.67    3.77
  -8 -16  -2   25.64    4.55
  -8  16  -2   28.56    7.25
  -9 -16  -2  185.16   11.58
  -9  16  -2  185.30   16.86
 -10  16  -2   13.84    5.35
 -10 -16  -2   14.92    4.13
 -11  16  -2   33.22    7.22
 -11 -16  -2   27.28    4.52
 -12  16  -2   -1.94    1.09
 -12 -16  -2    0.82    1.39
 -13 -16  -2    2.77    2.03
 -13  16  -2   -0.25    1.73
 -14  16  -2    4.87    2.92
 -14 -16  -2    1.09    2.32
 -15 -16  -2    6.81    2.70
 -15  16  -2    5.58    2.87
 -16  16  -2    2.39    2.43
 -16 -16  -2    3.28    1.81
 -17  16  -2   20.21    6.34
 -17 -16  -2   18.19    4.44
 -18 -16  -2    6.31    3.25
 -18  16  -2    6.69    3.78
 -19 -16  -2   16.37    4.40
 -19  16  -2   16.22    5.77
 -20  16  -2    7.28    4.08
 -20 -16  -2    7.56    3.43
 -21  16  -2   -0.12    1.63
 -22  16  -2    2.74    3.68
 -23  16  -2    2.01    2.04
 -23 -16  -2   -2.61    2.65
 -24 -16  -2    0.32    0.72
 -24  16  -2    1.45    2.42
 -26 -17   2   -1.94    0.99
 -25 -17   2   -0.62    2.16
 -24 -17   2   -0.81    1.01
 -23 -17   2    0.96    2.34
 -22 -17   2    0.33    1.49
 -21 -17   2    4.23    2.70
 -20 -17   2    1.06    2.21
 -19 -17   2    1.20    1.90
 -18  17   2    0.81    1.26
 -18 -17   2    1.51    1.72
 -17  17   2    1.35    2.10
 -17 -17   2    3.06    2.43
 -16  17   2    4.15    2.76
 -16 -17   2    3.56    2.61
 -15  17   2    6.38    3.35
 -15 -17   2    6.39    3.30
 -14 -17   2   11.36    4.14
 -14  17   2    7.67    3.32
 -13 -17   2    2.54    2.26
 -13  17   2    2.48    2.24
 -12  17   2    0.80    1.50
 -12 -17   2    2.93    2.08
 -11 -17   2    0.38    1.08
 -11  17   2    4.36    2.68
 -10 -17   2   13.47    4.04
 -10  17   2    9.80    3.09
  -9  17   2   17.60    4.83
   9 -17  -2   14.76    3.41
  -9 -17   2   14.95    4.07
  -8 -17   2   16.28    5.17
  -8  17   2   14.00    3.94
   8 -17  -2   18.49    3.93
   7 -17  -2   79.94    8.87
  -7  17   2   49.96    7.00
  -7  17   2   58.22    8.43
  -7 -17   2   74.82   10.09
   6 -17  -2   23.38    4.89
  -6  17   2   18.08    3.97
  -6  17   2   19.38    4.97
  -6 -17   2   29.61    6.53
  -5  17   2    0.14    0.36
  -5 -17   2    1.23    2.42
  -5  17   2    0.70    0.84
  -4  17   2    7.11    2.28
  -4 -17   2   14.61    4.57
  -4  17   2    9.99    2.82
  -3  17   2   41.98    7.09
  -3 -17   2   46.91    7.95
  -3  17   2   34.36    5.32
  -2  17   2   38.77    6.79
  -2 -17   2   50.45    8.28
  -2  17   2   38.87    5.44
  -1  17   2   -0.58    1.03
  -1  17   2    0.83    1.40
   0  17   2    0.96    1.26
   0  17   2    1.90    2.15
   0  17  -2   -2.12    1.74
   1  17   2   -0.11    1.04
   1  17   2   -2.09    2.01
  -1  17  -2    2.15    0.85
   2  17   2    3.59    2.02
  -2  17  -2    8.15    3.18
   2  17   2    8.17    2.06
  -3  17  -2   31.29    6.77
   3  17   2   27.11    4.42
   4  17   2   50.99    6.20
  -4  17  -2   65.26    9.76
  -5  17  -2  186.10   16.67
   5  17   2  124.35    9.87
  -6  17  -2   92.60   12.52
   6  17   2   60.34    7.77
  -7  17  -2   46.43    8.44
   7  17   2   24.82    4.40
   8  17   2   20.57    4.19
  -8 -17  -2   47.33    5.70
  -8  17  -2   38.73    8.02
  -9 -17  -2   17.42    3.64
  -9  17  -2   16.96    5.44
 -10 -17  -2    9.14    2.94
 -10  17  -2   11.27    4.38
 -11 -17  -2   26.46    4.59
 -11  17  -2   28.57    7.00
 -12  17  -2    4.02    2.81
 -12 -17  -2    4.79    2.35
 -13  17  -2   30.50    7.20
 -13 -17  -2   28.77    5.02
 -14  17  -2    6.25    3.61
 -14 -17  -2    4.38    2.35
 -15 -17  -2   34.73    5.82
 -15  17  -2   36.54    8.15
 -16  17  -2    3.58    2.89
 -16 -17  -2    4.49    2.26
 -17 -17  -2   30.28    5.73
 -17  17  -2   26.89    7.14
 -18  17  -2   10.73    4.99
 -18 -17  -2   13.33    4.15
 -19  17  -2   66.22   11.68
 -20  17  -2   16.81    6.20
 -21  17  -2   49.53   10.34
 -22  17  -2    1.72    3.44
 -23 -17  -2   -1.65    1.60
 -23  17  -2    3.20    3.24
 -25 -18   2   -0.96    0.95
 -24 -18   2   -2.18    2.74
 -23 -18   2   -1.45    3.27
 -22 -18   2    2.37    3.04
 -21 -18   2    0.62    2.90
 -20 -18   2    4.07    2.62
 -19  18   2   -0.40    1.40
 -19 -18   2    1.75    2.50
 -18  18   2    1.29    2.28
 -18 -18   2   -0.19    2.58
 -17  18   2    0.04    0.86
 -17 -18   2   -2.58    1.93
 -16  18   2    3.84    2.27
 -16 -18   2    8.99    3.44
 -15 -18   2   -0.17    0.51
 -15  18   2   -0.66    1.60
 -14 -18   2    0.69    1.30
 -14  18   2   -0.32    0.84
 -13 -18   2    1.46    1.49
 -13  18   2    0.38    1.06
 -12 -18   2   37.33    7.34
 -12  18   2   28.25    6.61
 -11 -18   2   -0.31    1.30
 -11  18   2    0.61    1.65
 -10 -18   2   35.67    7.08
 -10  18   2   27.98    6.11
  -9  18   2    1.79    1.86
  -9 -18   2    1.75    2.45
  -8  18   2   60.08    8.77
  -8 -18   2   70.33    9.82
  -7 -18   2    4.08    3.15
  -7  18   2    1.13    1.90
  -6  18   2   32.63    6.31
  -6 -18   2   30.49    6.29
  -5  18   2   -0.66    1.03
  -5 -18   2    0.07    1.57
  -5  18   2    1.01    1.94
  -4  18   2   29.57    4.66
  -4 -18   2   51.71    8.24
  -4  18   2   31.35    5.53
  -3  18   2   10.78    4.74
  -3  18   2   13.97    4.88
  -2  18   2  661.59   29.87
  -2  18   2  533.84   23.25
   1  18  -2   82.55   12.62
  -1  18   2   38.93    6.80
  -1  18   2   52.05    8.85
   0  18  -2  738.34   34.57
   0  18   2  591.39   24.93
   0  18   2  769.29   32.76
   1  18   2   12.81    5.33
   1  18   2    4.97    2.71
  -2  18  -2  211.49   17.76
   2  18   2  199.96   15.84
   2  18   2  138.40   10.53
  -3  18  -2    1.36    1.68
   3  18   2   -1.10    2.01
  -4  18  -2   49.55    8.27
   4  18   2   29.56    4.46
  -5  18  -2    1.37    0.80
  -6  18  -2   23.09    5.59
  -7  18  -2   -0.58    1.51
  -8  18  -2   13.51    4.73
  -9  18  -2    1.89    2.10
  -9 -18  -2    1.20    0.89
 -10  18  -2   35.93    7.75
 -10 -18  -2   38.52    5.34
 -11  18  -2    0.40    2.37
 -11 -18  -2    3.24    2.30
 -12 -18  -2  103.89    9.40
 -12  18  -2  100.99   13.28
 -13 -18  -2    4.33    3.24
 -13  18  -2    3.61    3.30
 -14  18  -2   20.50    6.18
 -14 -18  -2   16.22    4.01
 -15  18  -2    6.10    2.84
 -16  18  -2   14.06    5.34
 -17  18  -2    1.44    2.45
 -18  18  -2   33.72    8.27
 -19  18  -2    2.94    3.03
 -20  18  -2   26.80    7.46
 -21  18  -2   -0.56    1.38
 -24 -19   2    4.06    3.13
 -23 -19   2   -1.13    2.50
 -22 -19   2    3.56    2.71
 -21 -19   2   -1.21    1.30
 -20 -19   2    2.23    2.72
 -19  19   2    2.05    2.61
 -19 -19   2   -0.06    1.01
 -18  19   2   -1.16    2.31
 -18 -19   2    0.98    1.07
 -17  19   2    2.47    2.10
 -17 -19   2    5.20    3.20
 -16 -19   2    1.39    1.80
 -16  19   2    0.74    1.76
 -15 -19   2    4.56    3.45
 -15  19   2    3.32    2.26
 -14  19   2   -4.26    2.66
 -14 -19   2    2.53    1.67
 -13 -19   2    8.55    4.12
 -13  19   2    6.08    3.43
 -12 -19   2    6.37    4.02
 -12  19   2    7.77    3.73
 -11 -19   2   20.14    5.70
 -11  19   2   14.89    4.91
 -10  19   2   -0.66    0.69
 -10 -19   2   -0.25    1.55
  -9  19   2   -0.77    2.14
  -9 -19   2    0.90    1.11
  -8  19   2   -0.40    1.72
  -8 -19   2    2.13    1.49
  -7 -19   2   11.01    3.92
  -7  19   2   13.17    3.95
  -6 -19   2    5.44    3.69
  -6  19   2    7.72    3.61
  -5 -19   2   39.84    7.60
  -5  19   2   36.03    7.37
  -4 -19   2   16.57    5.90
  -4  19   2   12.47    4.68
  -3  19   2   24.86    5.75
  -2  19   2   11.10    4.17
  -1  19   2  120.59   12.87
   1  19  -2  126.34   14.27
   0  19   2   19.31    6.46
   0  19  -2   24.38    6.74
  -1  19  -2   97.59   12.34
   1  19   2   81.66   10.60
   2  19   2   -2.20    1.92
  -2  19  -2    5.22    3.51
   3  19   2   -6.96    4.35
  -3  19  -2    1.52    1.31
  -4  19  -2    2.73    1.95
  -5  19  -2   34.34    7.09
  -6  19  -2    6.16    3.39
  -7  19  -2   49.68    8.85
  -8  19  -2    3.04    2.90
  -9  19  -2    1.14    2.09
 -10 -19  -2   -0.17    1.75
 -10  19  -2    1.02    1.96
 -11  19  -2   27.91    7.52
 -12  19  -2    3.77    3.46
 -13  19  -2   36.06    8.30
 -14  19  -2    5.34    4.18
 -15  19  -2   25.58    7.12
 -16  19  -2    8.14    4.56
 -17  19  -2   19.19    6.46
 -18  19  -2    7.94    4.58
 -19  19  -2    3.52    2.81
 -20  19  -2    1.08    2.53
 -23 -20   2    4.14    3.70
 -22 -20   2    4.34    3.13
 -21 -20   2    3.13    2.42
 -20 -20   2    1.99    1.81
 -19  20   2    6.98    3.90
 -19 -20   2    4.53    3.20
 -18  20   2    2.14    2.62
 -18 -20   2    2.48    1.97
 -17 -20   2    3.13    2.10
 -17  20   2    4.99    3.66
 -16  20   2    0.02    0.75
 -16 -20   2    2.76    2.98
 -15 -20   2    0.73    1.90
 -15  20   2   -0.25    0.59
 -14 -20   2    5.10    2.66
 -14  20   2    3.50    2.59
 -13 -20   2    1.57    1.40
 -13  20   2    2.60    2.59
 -12 -20   2    3.75    2.22
 -12  20   2    6.76    3.62
 -11 -20   2    9.75    4.33
 -11  20   2   17.84    5.24
 -10  20   2    0.60    0.89
 -10 -20   2    0.70    1.56
  -9 -20   2    0.23    0.94
  -9  20   2    0.16    0.77
  -8  20   2    5.02    2.84
  -8 -20   2    3.09    2.77
  -7  20   2   18.68    5.28
  -7 -20   2   19.08    5.52
  -6 -20   2   25.89    7.98
  -6  20   2   18.09    5.53
  -5 -20   2   78.48   11.34
  -5  20   2   67.61   10.14
  -4  20   2   29.54    6.68
  -3  20   2   16.95    5.00
   2  20  -2   17.93    5.44
  -2  20   2   18.61    5.06
   1  20  -2    5.77    3.68
  -1  20   2    2.91    2.12
   0  20   2   -1.10    1.59
   0  20  -2    2.58    2.88
   1  20   2    7.02    2.81
  -1  20  -2   13.37    4.52
   2  20   2   -2.26    2.40
  -2  20  -2   -1.60    1.69
  -3  20  -2   -1.09    2.38
   3  20   2   -1.86    1.83
  -4  20  -2   -1.37    1.56
  -5  20  -2    8.15    3.91
  -6  20  -2    0.91    2.43
  -7  20  -2    0.92    2.17
  -8  20  -2    3.31    2.53
  -9  20  -2   -0.27    0.81
 -10  20  -2   10.29    4.17
 -11  20  -2    7.67    4.66
 -12  20  -2    0.83    0.97
 -13  20  -2    1.29    2.32
 -14  20  -2    3.49    2.68
 -15  20  -2   14.50    5.68
 -16  20  -2    9.26    4.49
 -17  20  -2   21.68    7.05
 -18  20  -2   13.09    5.58
 -19  20  -2   17.32    6.32
 -22 -21   2    1.74    2.49
 -21 -21   2   -3.39    2.68
 -20  21   2    3.34    3.43
 -20 -21   2   -1.04    1.44
 -19  21   2   -0.48    0.99
 -19 -21   2    1.32    1.25
 -18  21   2    3.24    2.91
 -18 -21   2    0.63    1.97
 -17 -21   2    7.96    4.03
 -17  21   2    1.30    2.16
 -16  21   2    1.58    1.09
 -16 -21   2    0.45    1.17
 -15 -21   2   -0.16    2.50
 -15  21   2   -0.12    1.26
 -14 -21   2    6.20    2.93
 -14  21   2    7.60    4.06
 -13 -21   2   -0.04    1.31
 -13  21   2    0.10    1.74
 -12  21   2    4.44    3.01
 -12 -21   2    2.36    2.31
 -11 -21   2    2.07    3.24
 -11  21   2    0.84    1.57
 -10  21   2    6.03    3.60
 -10 -21   2   12.26    4.53
  -9  21   2    2.73    2.10
  -9 -21   2    1.30    4.04
  -8  21   2   35.42    7.39
  -8 -21   2   35.03    7.40
  -7 -21   2    1.43    4.80
  -7  21   2   -1.19    1.76
  -6 -21   2   35.54    7.37
  -6  21   2   30.96    6.74
  -5 -21   2   -1.01    1.78
  -5  21   2   -0.61    1.53
  -4  21   2    8.83    3.09
  -3  21   2   -0.54    1.95
   3  21  -2    3.00    3.07
  -2  21   2    5.22    2.70
   2  21  -2    7.51    3.47
  -1  21   2   -0.29    0.49
   1  21  -2    1.57    2.34
   0  21  -2   16.80    5.56
   0  21   2   13.06    4.61
   1  21   2   -2.25    1.89
  -1  21  -2    2.60    2.71
  -2  21  -2    1.51    2.16
   2  21   2    0.61    0.56
   3  21   2   -2.40    2.09
  -3  21  -2   -0.79    1.63
  -4  21  -2   -0.57    1.76
   4  21   2   -2.21    2.57
  -5  21  -2    4.70    3.02
  -6  21  -2   36.63    8.23
  -7  21  -2    2.00    3.35
  -8  21  -2   36.42    8.26
  -9  21  -2    2.24    2.81
 -10  21  -2   24.95    6.98
 -11  21  -2    2.95    3.16
 -12  21  -2   24.90    6.95
 -13  21  -2    3.50    2.03
 -14  21  -2   16.34    5.84
 -15  21  -2    3.58    2.62
 -16  21  -2    8.36    4.36
 -17  21  -2    6.05    3.76
 -21 -22   2   -1.14    0.68
 -20  22   2    2.41    2.94
 -20 -22   2    3.64    3.28
 -19  22   2    7.88    4.64
 -19 -22   2    3.11    2.79
 -18 -22   2    4.20    3.50
 -18  22   2    3.19    2.61
 -17 -22   2    8.84    4.15
 -17  22   2    9.57    4.67
 -16  22   2    0.69    1.60
 -16 -22   2    1.51    2.49
 -15 -22   2   -0.68    2.15
 -15  22   2    1.50    2.05
 -14 -22   2   -0.28    2.73
 -14  22   2    0.06    1.97
 -13  22   2    5.76    3.38
 -13 -22   2   10.32    4.30
 -12 -22   2   -1.72    0.97
 -12  22   2    4.46    4.03
 -11 -22   2    1.14    1.40
 -11  22   2    2.55    2.13
 -10  22   2    0.69    1.86
 -10 -22   2    1.24    2.21
  -9  22   2    1.35    2.46
  -9 -22   2   -0.22    1.23
  -8  22   2   -0.21    0.89
  -8 -22   2    2.39    1.94
  -7  22   2    3.59    2.27
  -7 -22   2    2.26    0.59
  -6 -22   2   -0.76    1.18
  -6  22   2    1.42    0.69
  -5  22   2    2.36    2.25
  -4  22   2   -0.13    1.66
  -3  22   2    0.73    1.33
   3  22  -2   -0.85    2.42
   2  22  -2    0.22    0.68
  -2  22   2    1.34    1.63
   1  22  -2   -0.53    1.27
  -1  22   2    0.60    1.02
   0  22  -2   -1.20    1.93
   0  22   2   -0.37    1.31
  -1  22  -2    1.19    2.08
   1  22   2   -0.95    1.28
  -2  22  -2    1.47    1.99
   2  22   2    0.20    1.44
   3  22   2   -0.81    1.66
  -3  22  -2   -0.31    1.67
  -4  22  -2    5.98    3.01
   4  22   2    6.30    3.47
   5  22   2    3.47    2.69
  -5  22  -2    3.68    2.93
  -6  22  -2    8.85    4.82
  -7  22  -2   15.82    5.87
  -8  22  -2    4.05    3.32
  -9  22  -2    8.62    4.28
 -10  22  -2    2.76    2.79
 -11  22  -2    3.75    3.17
 -12  22  -2   -0.09    2.00
 -13  22  -2   -0.54    1.74
 -14  22  -2    2.72    3.18
 -15  22  -2   15.35    6.23
 -16  22  -2    0.28    1.52
 -19 -23   2    3.54    3.32
 -19  23   2    0.69    1.38
 -18 -23   2   -1.84    2.42
 -18  23   2    6.77    4.12
 -17 -23   2   -0.11    0.80
 -17  23   2    1.66    1.71
 -16 -23   2    3.06    2.55
 -16  23   2    6.03    3.78
 -15 -23   2   -2.28    2.91
 -15  23   2   -1.22    1.67
 -14 -23   2    1.29    1.31
 -14  23   2   -0.11    0.72
 -13 -23   2    5.01    3.39
 -13  23   2    5.38    4.07
 -12 -23   2   12.92    5.79
 -12  23   2    5.25    3.15
 -11 -23   2   18.55    6.35
 -11  23   2   17.09    5.93
 -10  23   2   12.72    4.82
 -10 -23   2   19.34    6.79
  -9 -23   2   21.84    6.63
  -9  23   2   26.53    7.10
  -8 -23   2   12.91    5.86
  -8  23   2   10.16    4.47
  -7 -23   2    8.86    5.35
  -7  23   2    7.30    3.49
  -6  23   2    2.20    2.22
  -5  23   2   -0.90    2.13
   4  23  -2    1.02    2.52
  -4  23   2    5.19    3.11
   3  23  -2   17.58    6.33
  -3  23   2   14.09    4.89
  -2  23   2   17.92    6.00
   2  23  -2   23.74    7.79
   1  23  -2   36.11    8.62
  -1  23   2   34.43    7.84
   0  23   2   13.29    5.59
   0  23  -2   23.50    7.38
  -1  23  -2   27.44    7.36
   1  23   2   22.11    6.22
   2  23   2   -3.32    2.82
  -2  23  -2    1.41    2.79
   3  23   2   -3.50    3.72
  -3  23  -2   -2.64    2.07
   4  23   2   -3.97    3.39
  -4  23  -2    0.10    0.78
   5  23   2    2.54    1.61
  -5  23  -2    2.28    2.12
   6  23   2   16.43    6.08
  -6  23  -2   30.25    8.07
  -7  23  -2   26.46    8.40
  -8  23  -2   33.79    9.01
  -9  23  -2   30.87    8.35
 -10  23  -2    2.26    3.14
 -11  23  -2    0.20    1.14
 -12  23  -2   -0.94    2.27
 -13  23  -2    6.98    4.22
 -14  23  -2    8.30    4.56
 -17 -24   2    6.06    4.08
 -17  24   2   -1.98    1.61
 -16 -24   2    4.91    3.88
 -16  24   2    1.08    2.54
 -15  24   2   -4.16    3.02
 -15 -24   2    2.62    4.03
 -14 -24   2    5.15    2.79
 -14  24   2    2.03    2.14
 -13 -24   2   -3.45    1.52
 -13  24   2   -0.99    1.52
 -12 -24   2    2.34    2.56
 -12  24   2    2.33    1.77
 -11 -24   2    2.11    2.62
 -11  24   2    0.74    1.01
 -10 -24   2    0.91    2.31
 -10  24   2    1.47    2.55
  -9  24   2    0.41    1.02
  -9 -24   2    0.61    1.80
  -8  24   2    6.51    3.69
  -7  24   2    1.55    2.49
  -6  24   2   29.36    7.39
   5  24  -2    2.98    2.55
  -5  24   2   -0.42    1.46
   4  24  -2    3.32    3.21
  -4  24   2    0.87    0.88
   3  24  -2    1.26    2.28
  -3  24   2    0.70    1.39
  -2  24   2    0.66    1.29
   2  24  -2   -1.68    1.93
   1  24  -2    0.25    0.89
  -1  24   2   -0.86    1.74
   0  24  -2    2.68    2.92
   0  24   2    1.42    2.23
  -1  24  -2   -0.14    0.96
   1  24   2    0.04    0.93
   2  24   2    1.83    1.55
  -2  24  -2    3.18    2.73
   3  24   2   -1.11    2.38
  -3  24  -2    0.36    0.96
  -4  24  -2   15.62    5.83
   4  24   2   13.92    5.16
   5  24   2   -0.48    1.34
  -5  24  -2    3.58    3.39
  -6  24  -2    4.73    2.75
   6  24   2    5.11    3.14
   7  24   2   -0.33    1.32
  -7  24  -2    2.46    2.15
  -8  24  -2    5.68    3.83
  -9  24  -2    2.02    2.47
 -10  24  -2   13.81    5.96
 -11  24  -2    1.34    2.41
 -15 -25   2   -1.23    1.65
 -15  25   2    8.61    4.92
 -14 -25   2    3.66    2.68
 -14  25   2   -0.89    1.52
 -13 -25   2    0.71    1.64
 -13  25   2    2.73    3.01
 -12 -25   2    0.97    0.85
 -12  25   2    0.98    1.70
 -11  25   2   -0.40    1.07
 -11 -25   2    4.06    3.09
 -10  25   2    3.86    3.25
 -10 -25   2    2.94    2.88
  -9  25   2    2.68    2.83
  -8  25   2    1.76    1.83
  -7  25   2    0.86    2.02
   6  25  -2    8.75    5.31
  -6  25   2    7.24    4.09
   5  25  -2   23.00    7.47
  -5  25   2   22.28    7.11
  -4  25   2   23.86    7.57
   4  25  -2   19.18    7.00
   3  25  -2   35.23    9.34
  -3  25   2   38.17    9.07
   2  25  -2    9.34    5.69
  -2  25   2   11.05    5.14
  -1  25   2   23.69    6.77
   1  25  -2   22.78    7.56
   0  25  -2    0.53    1.96
   0  25   2    0.94    2.77
   1  25   2    4.51    3.30
  -1  25  -2    8.42    4.38
  -2  25  -2   -4.90    3.28
   2  25   2   -1.45    2.21
  -3  25  -2   -5.64    3.52
   3  25   2   -2.39    3.49
  -4  25  -2   -1.81    1.86
   4  25   2   -1.10    1.23
  -5  25  -2   47.28   10.20
   5  25   2   23.63    7.16
  -6  25  -2   15.02    6.75
   6  25   2   11.45    5.62
   7  25   2    6.37    3.43
  -7  25  -2   19.52    6.95
  -8  25  -2    5.44    4.28
   8  25   2   -1.21    1.07
 -12  26   2    2.44    2.40
 -11 -26   2    7.34    3.93
 -11  26   2   -1.94    2.14
 -10  26   2    1.14    1.04
  -9  26   2    0.63    1.90
  -8  26   2    0.49    1.74
  -7  26   2   -3.16    2.67
  -6  26   2    3.81    2.82
  -5  26   2    5.56    4.26
  -4  26   2    8.28    4.86
  -3  26   2   17.47    6.38
  -2  26   2    5.78    4.73
  -1  26   2   16.83    6.05
   0  26   2   -1.07    1.76
   1  26   2   -0.47    1.72
   2  26   2    6.70    3.50
   3  26   2    8.86    4.75
   4  26   2    8.23    4.86
   5  26   2   -0.10    2.15
   6  26   2    0.49    1.52
   7  26   2    0.48    2.31
   8  26   2    1.79    2.50
   9  26   2   -1.90    2.30
  -8  27   2   12.07    5.33
  -7  27   2    2.30    2.67
  -6  27   2    6.10    4.48
  -5  27   2    2.69    2.74
  -4  27   2   15.70    5.95
  -3  27   2    5.88    4.64
  -2  27   2   15.58    6.33
  -1  27   2    3.08    3.02
   0  27   2    1.05    2.29
   1  27   2   -4.65    3.27
   2  27   2   -0.31    1.81
   3  27   2    0.03    3.46
   4  27   2   47.46   10.76
   5  27   2   13.89    7.47
   6  27   2   53.92   11.32
   7  27   2   13.97    7.40
 -30   0   3   -0.62    1.78
 -29   0   3    1.54    3.03
 -28   0   3    1.29    2.26
 -27   0   3    1.51    1.42
 -26   0   3    2.33    2.67
 -25   0   3   -3.91    2.99
 -24   0   3   -3.08    3.18
 -23   0   3   -0.91    1.01
 -23   0   3    1.01    2.33
 -22   0   3   -0.39    0.78
 -22   0   3   -0.08    1.63
  21   0  -3   -2.49    1.54
 -21   0   3    1.34    1.33
 -21   0   3   -1.05    1.36
 -20   0   3   -0.15    1.01
  20   0  -3   -0.40    1.24
 -20   0   3    1.03    2.16
  19   0  -3    7.62    1.91
 -19   0   3    5.15    2.67
 -19   0   3    7.00    3.13
 -18   0   3   -1.25    1.65
  18   0  -3    2.01    1.57
 -18   0   3   -0.27    0.64
  17   0  -3   10.91    2.51
 -17   0   3    2.61    0.55
 -17   0   3    5.88    3.02
  16   0  -3    1.71    1.45
 -16   0   3   -1.77    1.86
 -16   0   3    0.30    1.57
 -15   0   3    0.84    1.21
 -15   0   3    2.04    1.08
 -14   0   3   -0.44    1.22
 -14   0   3    0.83    0.92
 -13   0   3    0.84    0.52
 -12   0   3   -0.35    0.46
  11   0  -3    2.49    0.65
 -11   0   3    2.44    1.95
  10   0  -3   -0.11    0.88
 -10   0   3   -0.07    0.58
   9   0  -3    0.87    0.74
  -9   0   3   -1.73    1.38
   8   0  -3    1.04    0.95
   8   0  -3    0.26    1.21
  -8   0   3    0.05    1.20
   7   0  -3    1.22    1.37
  -7   0   3    1.15    1.23
   7   0  -3    1.36    0.63
   6   0  -3    0.47    0.47
  -6   0   3    0.30    0.39
   6   0  -3    0.37    0.59
   5   0  -3    0.71    0.74
  -5   0   3    1.32    0.92
   5   0  -3    0.43    0.43
  -4   0   3    0.15    0.42
   4   0  -3    0.53    0.37
   4   0  -3    0.01    0.47
  -3   0   3   -0.22    0.50
   3   0  -3   -0.05    0.69
  -2   0   3   -0.94    0.74
   2   0  -3    0.75    0.39
   1   0  -3    0.12    0.63
  -1   0   3   -0.06    0.38
  -1   0   3   -1.57    1.83
   0   0  -3    0.29    0.20
   0   0   3   -1.22    1.30
   0   0   3    1.15    0.85
   0   0  -3    0.43    0.70
  -1   0  -3    0.86    0.72
  -1   0  -3   -0.13    0.30
   1   0   3    1.65    1.02
   1   0   3   -0.57    1.15
   2   0   3    1.07    0.68
   2   0   3    0.49    0.53
  -2   0  -3    1.02    0.89
  -2   0  -3    0.71    0.58
  -3   0  -3    3.75    1.08
  -3   0  -3    3.59    1.44
   3   0   3    2.53    0.98
  -3   0  -3    4.34    1.66
   3   0   3    2.75    0.91
  -4   0  -3   -1.05    0.95
  -4   0  -3    0.25    1.30
  -4   0  -3    0.30    0.65
   4   0   3    0.01    0.40
  -4   0  -3    0.16    0.28
  -5   0  -3    1.25    0.50
  -5   0  -3    1.98    1.02
  -5   0  -3    2.30    0.92
  -5   0  -3    0.37    1.09
   5   0   3    0.15    0.34
  -6   0  -3   -0.99    1.78
  -6   0  -3    0.44    0.45
  -6   0  -3    0.23    0.53
   6   0   3    0.57    0.54
  -7   0  -3    0.44    0.46
  -7   0  -3    2.58    1.07
   7   0   3    1.93    0.81
  -7   0  -3   -4.49    1.76
  -8   0  -3    0.74    0.93
   8   0   3    0.48    0.51
  -8   0  -3   -0.20    0.89
   9   0   3    1.20    0.60
  -9   0  -3   -0.60    1.17
  -9   0  -3    0.91    0.82
 -10   0  -3   -0.12    1.38
  10   0   3   -0.56    0.80
  11   0   3    0.01    0.82
 -11   0  -3   -0.02    1.11
 -12   0  -3    1.58    1.07
  12   0   3    1.22    1.05
 -13   0  -3    5.74    2.41
  13   0   3    4.14    2.11
  14   0   3    1.18    1.04
 -14   0  -3    1.39    1.80
 -15   0  -3    3.28    1.98
 -16   0  -3    1.46    1.85
 -17   0  -3   12.14    3.65
 -17   0  -3   19.92    5.49
 -18   0  -3    3.19    2.77
 -18   0  -3    3.71    2.51
 -19   0  -3    2.73    1.90
 -19   0  -3    8.02    3.70
 -20   0  -3    3.32    2.23
 -21   0  -3    0.06    0.63
 -22   0  -3   -0.88    0.63
 -23   0  -3   -0.16    1.64
 -24   0  -3   -1.48    1.91
 -25   0  -3    1.42    2.10
 -26   0  -3    2.09    1.55
 -27   0  -3   12.42    4.93
 -28   0  -3    1.25    3.09
 -29   0  -3    1.48    2.42
 -30   0  -3    6.29    3.79
 -30   1   3   -0.58    1.01
 -30  -1   3    0.84    1.41
 -29  -1   3    3.45    3.14
 -29   1   3    3.30    2.83
 -28   1   3    2.47    2.91
 -28  -1   3   -1.47    1.53
 -28   1   3    1.01    2.18
 -27   1   3    4.97    3.04
 -27  -1   3    4.50    3.34
 -27   1   3    3.00    2.85
 -26   1   3    4.96    3.60
 -26  -1   3    4.19    3.11
 -26   1   3   -0.19    0.61
 -25   1   3    3.28    2.59
 -25  -1   3    1.56    2.69
 -25   1   3    2.38    2.04
 -24   1   3    0.12    0.86
 -24  -1   3   -2.04    2.06
 -24   1   3    0.35    1.28
 -23   1   3   13.50    4.34
 -23  -1   3    8.42    3.87
 -23   1   3   12.26    4.70
  22  -1  -3    2.86    1.00
 -22   1   3    3.84    2.98
 -22  -1   3    3.21    2.72
 -22   1   3    4.22    2.91
  21   1  -3   19.85    3.15
  21  -1  -3   22.81    4.18
 -21   1   3   19.80    5.09
 -21  -1   3   19.51    5.82
 -21   1   3   18.70    5.72
  20   1  -3   16.75    2.86
  20  -1  -3   23.07    4.14
 -20   1   3   17.51    4.70
 -20   1   3   17.03    4.84
 -20  -1   3   19.35    5.68
  19   1  -3   80.68    6.39
  19  -1  -3   89.23    7.96
 -19  -1   3   87.65   11.54
 -19   1   3   69.16    9.52
 -19   1   3   77.26   10.61
  18   1  -3   20.91    3.06
  18  -1  -3   24.55    4.38
 -18   1   3   18.51    5.19
 -18  -1   3   22.80    5.68
 -18   1   3   16.56    4.51
 -17  -1   3  106.39   12.17
  17   1  -3  112.77    7.16
 -17   1   3   98.94   10.30
 -17   1   3  108.37   12.02
 -16  -1   3   14.29    4.41
  16   1  -3   16.04    2.44
 -16   1   3   12.47    3.41
 -16   1   3   14.86    4.32
  15   1  -3   29.36    3.24
 -15   1   3   29.06    5.11
 -15  -1   3   27.10    5.94
 -15   1   3   27.39    5.52
 -14   1   3    2.07    1.37
  14   1  -3    3.98    1.41
 -14  -1   3    2.71    1.89
 -14   1   3    2.22    1.56
  13   1  -3    4.27    1.71
 -13  -1   3    3.02    2.09
 -13   1   3    1.53    1.02
 -13   1   3    2.72    1.69
  12   1  -3   -0.23    0.83
 -12   1   3   -1.12    0.92
 -12   1   3   -0.38    0.85
 -12  -1   3   -0.07    0.88
  11   1  -3    2.74    1.58
 -11   1   3    3.97    1.52
 -11  -1   3    5.40    2.63
 -11   1   3    3.26    2.09
 -10   1   3    4.07    1.69
  10   1  -3    6.04    2.63
  10   1  -3    4.86    1.75
 -10  -1   3    5.44    2.39
 -10   1   3    4.10    1.84
   9   1  -3    4.87    1.75
   9   1  -3    4.05    1.70
  -9  -1   3    4.81    1.84
  -9   1   3    2.45    1.65
   8   1  -3   -0.45    0.69
  -8   1   3    1.09    1.27
  -8  -1   3   -0.54    0.38
   8   1  -3    0.09    0.78
   7  -1  -3    0.78    1.32
   7  -1  -3    0.22    0.48
   7   1  -3    0.04    0.54
  -7  -1   3    1.77    1.31
  -7   1   3    0.99    0.69
   7   1  -3    1.34    0.98
   6  -1  -3    7.90    2.16
   6  -1  -3    6.43    1.58
   6   1  -3    5.90    1.55
  -6  -1   3    6.53    2.02
  -6   1   3    9.22    2.51
   6   1  -3    7.07    2.09
   5   1  -3  119.41    8.42
  -5  -1   3  129.75    8.77
  -5   1   3  106.96    7.77
   5  -1  -3  110.42    7.84
   5  -1  -3  112.45    6.31
  -4  -1   3   15.33    2.89
  -4   1   3   14.78    2.71
   4  -1  -3   17.67    2.14
   4   1  -3   15.30    2.93
   4  -1  -3   15.02    2.70
  -3  -1   3   57.74    5.65
  -3   1   3   44.97    4.54
   3   1  -3   53.67    5.23
   3  -1  -3   50.41    4.66
   3  -1  -3   54.57    3.54
  -2  -1   3    0.60    0.30
  -2   1   3    0.87    0.81
  -2   1   3    0.31    0.73
   2   1  -3    0.61    0.47
   2  -1  -3    1.23    0.94
  -1   1   3    9.74    1.86
  -1   1   3   10.44    2.42
  -1  -1   3   11.54    2.31
   1   1  -3   11.90    2.44
   1  -1  -3   12.44    2.02
   0   1   3   69.82    6.56
   0  -1  -3   63.01    4.70
   0   1  -3   61.12    5.14
   0  -1   3   68.17    5.61
   0   1   3   62.27    4.76
   0  -1  -3   43.71    2.67
  -1   1  -3  846.96   20.74
   1  -1   3  883.67   25.87
  -1  -1  -3  716.27   23.45
   1  -1   3  833.24   23.49
  -1   1  -3  801.32   23.67
   1   1   3  674.69   20.06
  -1   1  -3  821.59   23.02
  -1  -1  -3  665.93   16.46
  -1  -1  -3  676.50   19.85
   1   1   3  731.73   24.36
  -2   1  -3  318.34   11.52
  -2  -1  -3  298.19   11.37
   2   1   3  335.23   15.22
  -2  -1  -3  339.28   14.67
  -2   1  -3  331.97   14.01
  -2   1  -3  308.05   12.99
   2  -1   3  317.05   13.04
   2  -1   3  329.58   14.79
  -2  -1  -3  352.16    9.83
   3   1   3  333.33   11.57
   3  -1   3  410.28   14.07
  -3  -1  -3  399.06   16.59
   3  -1   3  464.64   17.68
  -3  -1  -3  414.81   12.01
  -3   1  -3  500.92   17.79
  -3   1  -3  490.78   14.90
  -3   1  -3  491.34   16.81
  -3  -1  -3  361.30   13.35
   4  -1   3    2.46    1.06
  -4   1  -3    3.49    1.20
   4  -1   3    2.96    1.08
  -4  -1  -3    4.51    1.82
  -4  -1  -3    3.76    1.05
  -4   1  -3    3.73    1.25
  -4  -1  -3    3.22    1.19
  -4   1  -3    3.67    1.44
  -4   1  -3    2.42    1.34
   4   1   3    2.95    0.91
  -5  -1  -3    1.01    0.86
  -5  -1  -3    2.57    1.09
  -5   1  -3    1.85    1.08
   5  -1   3    1.01    0.42
  -5   1  -3    1.32    0.47
  -5   1  -3    4.31    1.59
   5   1   3    1.81    0.78
  -5   1  -3    2.70    1.14
  -6  -1  -3    3.47    1.55
   6   1   3    3.40    1.27
  -6   1  -3    2.17    1.12
  -6   1  -3    2.42    0.46
  -6   1  -3    2.92    1.31
   6  -1   3    2.98    1.40
  -7  -1  -3   53.73    5.96
  -7   1  -3   65.72    5.91
  -7   1  -3   59.98    6.71
   7   1   3   50.97    5.17
  -7   1  -3   62.90    5.76
  -7  -1  -3   46.03    5.97
   7  -1   3   63.05    6.24
  -8   1  -3   13.66    2.71
  -8  -1  -3   13.63    3.09
  -8   1  -3   14.36    2.85
   8  -1   3   16.20    3.15
  -8   1  -3   13.41    3.00
   8   1   3   14.74    2.90
   9  -1   3   64.30    6.76
   9   1   3   52.92    5.92
  -9  -1  -3   44.91    6.13
  -9   1  -3   56.84    5.95
  -9   1  -3   55.00    5.55
  -9   1  -3   52.12    6.74
 -10   1  -3   28.29    4.09
  10   1   3   35.84    5.08
 -10   1  -3   29.61    5.49
  10  -1   3   35.77    5.22
 -10  -1  -3   32.88    5.13
 -11   1  -3   54.14    5.75
 -11  -1  -3   42.87    6.18
  11  -1   3   49.83    6.68
  11   1   3   53.55    6.79
 -11   1  -3   55.86    7.19
  12  -1   3    8.36    2.79
 -12  -1  -3    3.36    1.80
 -12   1  -3    5.05    2.60
  12   1   3    5.63    2.08
  13  -1   3    8.20    3.12
 -13   1  -3    9.74    3.59
 -13  -1  -3    5.77    2.35
  13   1   3    7.16    2.84
  14  -1   3    8.81    3.21
 -14   1  -3    8.82    3.35
 -14  -1  -3    5.21    2.63
 -14  -1  -3    5.69    2.07
  14   1   3    6.34    2.64
 -15  -1  -3    0.50    0.59
 -15  -1  -3    2.87    2.12
 -15   1  -3    4.61    3.16
 -16  -1  -3    3.40    1.78
 -16  -1  -3    3.14    2.02
 -16   1  -3    6.13    3.39
 -17  -1  -3  112.55   11.76
 -17   1  -3  123.00   12.68
 -17  -1  -3  105.34   10.28
 -18  -1  -3   40.08    6.48
 -18  -1  -3   42.66    7.54
 -19  -1  -3   33.55    6.89
 -19  -1  -3   36.69    6.41
 -20   1  -3    3.03    1.99
 -20  -1  -3    3.22    1.90
 -20  -1  -3    7.26    3.53
 -21   1  -3    6.95    3.06
 -21  -1  -3    4.66    2.42
 -21  -1  -3    8.32    4.05
 -22  -1  -3    1.29    1.64
 -22   1  -3    3.06    2.74
 -23  -1  -3    0.91    1.88
 -23   1  -3   -0.59    1.42
 -24  -1  -3    2.45    2.05
 -24   1  -3   -1.60    2.26
 -25   1  -3   23.11    6.04
 -25  -1  -3   15.92    5.28
 -26  -1  -3   21.24    5.91
 -26   1  -3   13.78    4.84
 -27  -1  -3   33.91    7.77
 -27   1  -3   28.05    7.43
 -28  -1  -3   13.57    4.95
 -28   1  -3   15.54    5.44
 -29   1  -3    9.54    4.94
 -29  -1  -3    6.86    3.58
 -30   1  -3    3.53    3.22
 -30  -1  -3    0.74    0.67
 -31  -1  -3    3.42    3.22
 -31   2   3   -1.82    1.69
 -30   2   3    0.82    0.98
 -30  -2   3    3.10    3.15
 -30   2   3    1.32    2.42
 -29  -2   3   10.08    4.99
 -29   2   3   12.50    5.10
 -29   2   3    4.82    4.24
 -28   2   3    4.27    3.56
 -28  -2   3    3.29    2.78
 -28   2   3    1.52    1.26
 -27  -2   3    6.25    3.81
 -27   2   3   10.33    4.65
 -27   2   3    6.76    4.27
 -26   2   3   -0.02    1.46
 -26  -2   3    1.88    2.65
 -26   2   3    4.00    4.24
 -25   2   3    1.38    0.72
 -25  -2   3    9.50    4.44
 -25   2   3    1.56    2.77
 -24   2   3    1.76    1.98
 -24   2   3    0.17    0.72
 -24  -2   3    1.04    1.66
 -23   2   3    2.07    2.22
 -23  -2   3   -0.39    1.34
 -23   2   3    1.77    2.28
 -22   2   3    2.85    1.84
 -22   2   3    4.64    2.67
 -22  -2   3    5.08    3.28
 -21  -2   3   48.68    9.02
 -21   2   3   39.41    7.56
 -21   2   3   47.81    8.89
  21  -2  -3   52.32    6.83
  20  -2  -3   26.75    5.04
 -20  -2   3   18.32    5.66
 -20   2   3   17.35    4.58
 -20   2   3   18.78    5.27
 -19   2   3   13.74    4.88
 -19  -2   3   11.90    5.00
 -19   2   3   10.34    3.95
 -18   2   3    0.35    1.96
 -18  -2   3    5.45    3.52
 -18   2   3    4.34    2.40
 -17   2   3   44.09    7.94
 -17  -2   3   43.90    7.63
 -17   2   3   51.02    7.73
 -16   2   3   15.99    4.17
  16   2  -3   14.93    2.04
 -16  -2   3   20.03    5.01
 -16   2   3   15.55    4.18
  15   2  -3    3.89    0.99
 -15   2   3    3.71    2.04
 -15  -2   3    6.59    2.79
 -15   2   3    5.66    2.74
 -14   2   3    0.22    0.86
  14   2  -3   -0.01    0.21
 -14   2   3    0.26    0.74
 -14  -2   3    1.12    1.20
  13   2  -3   15.49    3.63
  13   2  -3   12.31    1.61
 -13  -2   3   13.90    3.95
 -13   2   3   18.56    4.04
 -13   2   3   14.63    4.12
  12   2  -3    1.34    1.08
  12   2  -3    0.44    0.47
 -12  -2   3    2.84    2.18
 -12   2   3    1.04    1.09
 -12   2   3    0.42    1.01
  11   2  -3   15.23    4.13
  11   2  -3   15.80    3.38
 -11  -2   3   14.64    3.90
 -11   2   3   17.96    3.97
 -11   2   3   16.75    3.55
  10   2  -3   10.73    2.88
  10   2  -3   12.11    3.53
 -10  -2   3   10.87    3.51
 -10   2   3    7.76    2.23
 -10   2   3   11.11    3.11
  -9  -2   3  255.24   15.59
  -9   2   3  277.83   15.26
  -9   2   3  284.78   13.17
   9   2  -3  265.90   13.77
   9   2  -3  272.51   15.77
  -8   2   3  187.47   11.80
  -8   2   3  173.14    9.50
  -8  -2   3  187.44   12.47
   8   2  -3  186.77   12.27
   8   2  -3  187.21   10.70
  -7  -2   3  512.11   21.31
   7   2  -3  521.53   18.87
  -7   2   3  594.92   21.42
  -7   2   3  558.64   17.82
   7   2  -3  560.40   22.10
   6   2  -3   40.76    5.23
  -6   2   3   39.49    4.79
  -6  -2   3   44.09    5.46
   5  -2  -3    3.40    1.57
  -5  -2   3    2.51    1.33
  -5   2   3    5.16    1.86
   5   2  -3    1.08    0.89
  -4   2   3   20.97    3.58
  -4   2   3   19.77    3.04
   4   2  -3   18.39    3.33
  -4  -2   3   18.32    3.42
   4  -2  -3   21.61    3.15
   3   2  -3   36.73    4.50
  -3   2   3   49.00    5.63
   3   2  -3   38.14    3.52
  -3   2   3   46.02    4.40
   3  -2  -3   46.78    4.39
  -3  -2   3   39.97    4.92
  -2  -2   3    1.66    0.71
   2  -2  -3    2.65    0.56
  -2   2   3    1.31    0.76
   2  -2  -3    2.74    0.99
  -2   2   3    2.52    0.92
   2   2  -3    2.09    0.85
   2   2  -3    2.23    0.77
  -1   2   3   28.02    4.33
   1   2  -3   27.68    3.23
  -1  -2   3   28.02    3.82
  -1   2   3   27.08    3.04
   1  -2  -3   29.84    3.09
   1   2  -3   28.70    3.80
   0   2   3   18.13    3.29
   0  -2   3   20.04    3.26
   0   2  -3   19.23    2.82
   0   2   3   16.46    2.22
   0  -2  -3   16.90    3.11
   0   2  -3   17.53    2.91
   0  -2  -3   17.26    2.15
  -1   2  -3   28.79    3.36
   1   2   3   33.44    4.63
  -1  -2  -3   34.16    4.48
   1  -2   3   27.32    3.86
  -1   2  -3   25.38    3.65
   1   2   3   30.81    3.10
  -1   2  -3   27.29    3.71
  -1  -2  -3   33.78    3.14
  -2  -2  -3   11.29    1.66
  -2   2  -3   11.85    2.60
   2   2   3    6.68    0.99
  -2  -2  -3   11.44    2.59
   2  -2   3   13.28    2.55
   2  -2   3   12.08    2.45
  -2   2  -3   12.47    2.26
  -2   2  -3   11.25    2.43
  -3  -2  -3    5.95    2.04
   3  -2   3    5.53    1.80
   3   2   3    2.65    0.84
  -3   2  -3    6.10    1.96
  -3  -2  -3    5.05    1.33
  -3   2  -3    4.10    1.18
  -3   2  -3    4.47    1.49
  -4   2  -3    0.60    0.83
  -4  -2  -3    0.56    0.51
   4  -2   3   -0.52    0.77
   4   2   3    0.18    0.21
  -4   2  -3    0.79    0.88
  -4  -2  -3    0.51    0.47
  -4   2  -3   -0.30    0.54
   4  -2   3    0.07    0.33
   5  -2   3    0.53    0.82
  -5   2  -3    1.97    1.19
  -5   2  -3    2.29    1.23
   5  -2   3    0.94    0.61
   5   2   3    1.21    0.52
  -5   2  -3    1.09    1.02
  -5  -2  -3    2.15    1.42
   6  -2   3    8.15    2.22
  -6  -2  -3    8.30    2.44
  -6   2  -3    7.88    2.44
  -6   2  -3    8.19    1.86
   6   2   3    8.21    1.81
  -6   2  -3    6.83    1.90
   7  -2   3   46.66    5.34
  -7   2  -3   38.73    4.39
  -7   2  -3   43.14    5.95
  -7   2  -3   46.52    5.18
   7   2   3   46.50    4.77
  -8   2  -3    0.22    0.65
  -8   2  -3    1.63    1.26
   8   2   3    1.25    0.84
  -8   2  -3    1.83    2.05
   8  -2   3    0.65    0.90
  -9   2  -3    5.55    1.68
  -9  -2  -3    8.23    2.27
  -9  -2  -3    6.85    1.87
   9  -2   3    5.24    2.03
  -9   2  -3    3.90    1.64
   9   2   3    8.85    2.31
  -9   2  -3    7.72    2.78
 -10   2  -3    8.83    3.27
 -10   2  -3    5.02    1.59
 -10   2  -3    4.72    1.92
 -10  -2  -3    5.14    1.71
  10   2   3    5.10    2.23
  10  -2   3    7.64    2.56
 -10  -2  -3    3.13    1.89
 -11   2  -3   29.59    4.10
 -11  -2  -3   29.44    5.02
  11   2   3   36.14    5.45
 -11   2  -3   29.99    4.97
 -11   2  -3   32.49    5.88
  11  -2   3   39.16    5.97
 -11  -2  -3   35.01    4.72
 -12   2  -3    1.92    1.14
 -12  -2  -3    1.09    0.94
  12  -2   3    1.09    0.71
 -12  -2  -3   -0.58    1.34
 -12   2  -3    2.74    2.14
  12   2   3    0.28    0.57
 -13  -2  -3   12.18    2.90
  13  -2   3    8.61    2.83
 -13   2  -3    5.05    1.77
 -13  -2  -3    9.09    2.96
  13   2   3   12.75    3.51
 -13   2  -3   14.47    4.26
  14   2   3   40.20    6.51
 -14   2  -3   38.87    7.17
 -14  -2  -3   34.38    5.99
 -14  -2  -3   32.62    5.09
 -15  -2  -3  191.16   14.69
  15   2   3  179.48   14.59
 -15  -2  -3  191.76   13.13
 -16  -2  -3   40.33    6.85
 -16  -2  -3   46.00    6.35
 -17  -2  -3   12.08    3.60
 -17  -2  -3    7.36    3.15
 -18  -2  -3    2.53    2.00
 -18  -2  -3    2.04    1.85
 -19  -2  -3    3.78    2.30
 -19  -2  -3    5.43    3.00
 -20  -2  -3    2.65    2.28
 -20  -2  -3    1.48    2.33
 -21  -2  -3    3.20    2.80
 -21  -2  -3    1.14    1.62
 -22  -2  -3   -1.71    1.37
 -22   2  -3    2.57    2.55
 -22  -2  -3    4.53    3.20
 -23  -2  -3    4.52    2.64
 -23   2  -3    6.32    2.93
 -24  -2  -3    2.41    2.15
 -24   2  -3    1.31    1.80
 -25  -2  -3    2.60    2.20
 -25   2  -3    2.36    1.96
 -26   2  -3    6.57    3.48
 -26  -2  -3    2.23    2.79
 -27   2  -3    1.36    1.53
 -27  -2  -3    4.43    3.49
 -28   2  -3   -0.04    1.39
 -28  -2  -3    3.62    2.60
 -29   2  -3    9.92    4.69
 -29  -2  -3   13.04    4.71
 -30   2  -3    4.04    3.64
 -30  -2  -3    7.07    3.71
 -31  -2  -3    8.00    4.62
 -31   3   3    0.18    2.10
 -30   3   3    2.70    1.66
 -30  -3   3    1.86    1.94
 -30   3   3    1.69    1.78
 -29   3   3    4.62    3.75
 -29   3   3    3.33    2.66
 -29  -3   3    0.28    1.71
 -28   3   3    5.01    3.17
 -28  -3   3    6.61    4.34
 -28   3   3    4.40    3.77
 -27   3   3    1.80    2.56
 -27  -3   3   -0.11    2.44
 -27   3   3   -1.96    1.49
 -26   3   3    2.40    2.25
 -26  -3   3    2.61    2.32
 -26   3   3   -0.23    0.59
 -25   3   3   -1.04    2.46
 -25   3   3   -0.05    1.46
 -25  -3   3    0.19    1.65
 -24   3   3    4.40    2.76
 -24  -3   3    5.02    3.28
 -24   3   3    3.19    1.74
 -23   3   3    0.09    1.49
 -23  -3   3   -0.65    1.41
 -23   3   3   -0.19    0.68
 -22   3   3   19.94    5.61
 -22  -3   3   20.82    5.84
 -22   3   3   19.88    5.32
  21  -3  -3    5.96    2.74
 -21   3   3    4.30    2.87
 -21  -3   3    5.31    3.41
 -21   3   3    6.48    3.36
 -20  -3   3   96.83   12.23
 -20   3   3   97.09   10.98
 -20   3   3   88.73   11.45
 -19   3   3    2.14    1.97
 -19  -3   3    5.03    3.56
 -19   3   3    2.14    1.90
 -18  -3   3  226.26   17.93
 -18   3   3  207.91   15.46
 -18   3   3  194.93   16.71
 -17   3   3    1.66    1.84
 -17  -3   3    2.70    2.36
 -17   3   3    0.81    0.86
 -16   3   3    6.83    2.64
 -16   3   3    3.27    1.79
 -16  -3   3    6.30    2.91
 -15   3   3    0.31    0.92
 -15   3   3   -0.49    1.51
 -15  -3   3    0.00    0.50
  14  -3  -3   51.42    6.94
 -14  -3   3   54.32    7.87
 -14   3   3   44.91    6.21
 -14   3   3   45.15    6.78
 -13   3   3    0.92    0.74
 -13   3   3    2.77    1.74
  13   3  -3    1.88    1.21
  13  -3  -3    3.24    1.96
 -13  -3   3   -0.46    1.40
  12   3  -3  204.48   15.10
  12  -3  -3  193.25   12.87
 -12  -3   3  204.38   14.67
 -12   3   3  193.12   12.16
  12   3  -3  228.99   14.03
 -12   3   3  194.46   13.81
 -11   3   3    1.42    1.26
  11   3  -3    2.16    1.48
  11   3  -3   -0.04    1.39
  11  -3  -3    2.40    1.79
 -11   3   3    1.26    1.26
 -11  -3   3    2.26    2.11
 -10  -3   3  382.27   19.79
  10   3  -3  430.99   18.62
 -10   3   3  373.82   16.29
 -10   3   3  381.58   18.80
  10   3  -3  418.61   20.62
  -9   3   3   -0.23    0.47
  -9   3   3   -0.44    0.68
   9   3  -3    1.61    1.36
  -9  -3   3   -0.60    0.95
   9   3  -3    0.92    1.24
  -8   3   3   -1.05    1.15
   8   3  -3   -0.32    0.40
  -8  -3   3   -5.48    2.03
   8   3  -3   -0.48    1.13
  -8   3   3   -0.91    1.09
  -7   3   3   13.08    2.75
  -7  -3   3   10.80    2.57
   7   3  -3   12.15    2.90
  -7   3   3   10.12    1.82
   6   3  -3  404.60   11.15
   6   3  -3  537.96   20.48
  -6  -3   3  526.20   20.25
  -6   3   3  487.10   18.17
  -6   3   3  490.02   15.05
   5   3  -3    1.34    0.98
  -5   3   3   -2.13    1.82
  -5   3   3   -1.28    1.31
  -5  -3   3    0.26    0.38
  -5   3   3   -0.53    0.80
   5   3  -3    1.32    0.99
  -4   3   3  265.92   13.75
   4  -3  -3  247.90    8.81
  -4  -3   3  277.49   13.99
   4   3  -3  243.38    8.87
   4   3  -3  271.10   13.39
  -4   3   3  262.50   11.63
   3  -3  -3    0.03    0.42
   3   3  -3    1.36    1.16
  -3  -3   3   -0.95    0.98
   3   3  -3   -0.37    0.88
  -3   3   3   -0.01    0.80
   3  -3  -3    0.22    0.17
  -3   3   3   -0.12    0.46
   2   3  -3   17.96    3.23
  -2   3   3   17.38    3.09
   2   3  -3   21.56    2.69
  -2  -3   3   21.07    3.45
  -2   3   3   17.90    2.39
   2  -3  -3   18.01    2.34
  -1   3   3    0.23    0.69
   1  -3  -3    1.10    1.13
   1   3  -3    0.37    0.91
   1   3  -3    1.90    1.33
  -1  -3   3    1.05    0.85
  -1   3   3    0.23    0.50
   1  -3  -3    0.48    0.17
   0   3   3  199.41   11.60
   0  -3  -3  192.77   11.25
   0  -3   3  189.03   10.69
   0   3  -3  199.07    9.71
   0   3  -3  190.37   10.84
   0  -3  -3  193.50    7.52
   0   3   3  182.19    7.46
  -1  -3  -3    0.16    0.78
   1  -3   3   -1.48    1.39
  -1   3  -3   -0.44    1.09
   1   3   3    0.07    0.33
  -1   3  -3    0.00    0.62
  -1   3  -3    2.43    2.23
  -1  -3  -3    0.06    0.30
  -2  -3  -3  758.30   24.93
  -2   3  -3  747.60   23.93
  -2   3  -3  705.97   23.03
   2  -3   3  725.64   23.67
  -2  -3  -3  722.88   18.05
  -2   3  -3  749.81   22.62
  -3  -3  -3    0.91    1.10
  -3  -3  -3    0.35    0.23
   3  -3   3    1.40    1.42
  -3   3  -3    0.75    0.54
   3  -3   3   -0.11    0.33
  -3   3  -3    1.43    1.07
  -3   3  -3    5.44    3.27
   3   3   3    0.41    0.28
  -3  -3  -3    0.92    0.57
   4  -3   3  165.80    9.71
  -4   3  -3  168.63   10.36
   4  -3   3  167.97    9.74
  -4   3  -3  181.88   10.79
   4  -3   3  161.29   10.16
  -4  -3  -3  169.50    6.48
  -4  -3  -3  164.82    7.27
   4   3   3  152.22    6.72
  -4  -3  -3  178.23   11.10
  -4   3  -3  172.20    9.80
  -5   3  -3    1.70    1.02
  -5  -3  -3    1.19    0.42
   5  -3   3    1.45    0.89
  -5   3  -3    1.13    1.16
   5  -3   3    1.78    0.76
   5   3   3    0.78    0.34
  -5  -3  -3    1.70    1.24
   5  -3   3    0.69    0.42
  -5   3  -3    4.33    2.10
   6  -3   3    5.52    1.47
  -6  -3  -3    7.31    1.49
  -6   3  -3    5.86    1.86
   6  -3   3    5.69    1.85
  -6   3  -3    6.49    1.86
   6   3   3    7.16    1.56
  -6   3  -3    8.36    2.28
   6  -3   3    3.26    1.17
  -7  -3  -3    1.15    0.93
   7  -3   3   -0.29    0.65
   7  -3   3    0.16    0.43
  -7   3  -3    3.10    2.42
   7   3   3    0.97    0.85
  -7   3  -3    0.06    0.36
  -8   3  -3  415.01   15.52
   8  -3   3  479.97   19.98
  -8   3  -3  443.80   20.01
   8   3   3  398.39   16.35
   8  -3   3  460.50   20.06
  -8   3  -3  445.29   18.64
  -8  -3  -3  425.22   15.54
  -9  -3  -3    2.73    1.55
   9  -3   3    4.08    2.46
  -9   3  -3    2.81    1.58
   9  -3   3    2.77    1.73
  -9   3  -3    2.78    2.26
  -9   3  -3    7.97    3.73
   9   3   3    3.14    1.74
 -10   3  -3  496.02   23.03
 -10   3  -3  518.51   18.21
 -10   3  -3  510.27   21.31
  10   3   3  532.77   20.95
  10  -3   3  506.94   22.66
 -10  -3  -3  508.66   18.99
  10  -3   3  608.24   24.64
 -11  -3  -3    3.18    1.67
 -11   3  -3    1.53    1.21
 -11  -3  -3    0.51    0.79
  11   3   3    1.28    1.11
  11  -3   3    3.77    2.38
 -11   3  -3    0.60    1.35
 -11   3  -3    4.28    2.80
  11  -3   3   -0.22    0.85
 -12   3  -3  103.83    7.49
 -12  -3  -3   99.40    9.51
 -12   3  -3  103.40    9.50
  12   3   3  114.81    9.98
  12  -3   3  132.38   11.59
 -12  -3  -3  108.09    8.65
 -13  -3  -3    3.97    1.35
 -13   3  -3    3.47    1.39
  13   3   3    2.91    1.63
  13  -3   3    6.58    3.06
 -13  -3  -3    3.35    1.79
 -14  -3  -3   13.00    3.22
 -14   3  -3   15.83    3.00
  14   3   3   15.19    3.91
 -14  -3  -3   11.91    3.24
 -15  -3  -3    9.60    2.84
 -15  -3  -3    6.93    2.58
 -15   3  -3   10.29    2.43
  15   3   3   12.94    3.68
 -16   3  -3    0.72    0.44
 -16  -3  -3   -1.83    2.73
 -16  -3  -3   -1.79    0.90
 -17  -3  -3    3.26    2.10
 -17  -3  -3    1.40    1.23
 -18  -3  -3    0.72    1.09
 -18  -3  -3    0.70    0.63
 -19  -3  -3    0.15    1.23
 -19  -3  -3    1.11    1.88
 -20  -3  -3    7.54    3.32
 -20  -3  -3    6.11    2.83
 -21  -3  -3    1.23    1.92
 -21  -3  -3    4.20    2.94
 -22  -3  -3   69.28   10.07
 -22  -3  -3   78.42   10.15
 -23  -3  -3    4.44    2.84
 -23  -3  -3    2.13    1.93
 -24   3  -3    9.91    3.86
 -24  -3  -3   11.95    4.86
 -24  -3  -3    9.53    3.56
 -25   3  -3    0.14    1.10
 -25  -3  -3    0.93    1.46
 -26   3  -3    3.57    1.50
 -26  -3  -3    2.25    2.26
 -27   3  -3    1.84    1.59
 -27  -3  -3   -2.10    2.15
 -28   3  -3    0.82    2.38
 -28  -3  -3   -0.47    0.90
 -29   3  -3   -0.13    1.04
 -29  -3  -3    2.92    2.50
 -30   3  -3   -0.14    1.07
 -30  -3  -3    2.23    3.34
 -31  -3  -3    3.82    2.51
 -31  -3  -3    2.72    3.23
 -32  -3  -3   -1.37    2.21
 -31   4   3    2.79    2.04
 -30   4   3    0.27    1.33
 -30   4   3   -0.71    1.85
 -30  -4   3    5.29    3.18
 -29   4   3    4.17    3.67
 -29  -4   3    1.78    1.58
 -29   4   3   -3.65    2.93
 -28   4   3   -0.21    0.91
 -28  -4   3   -1.33    1.66
 -28   4   3    2.27    1.81
 -27   4   3    2.38    2.90
 -27  -4   3    1.04    1.87
 -27   4   3    1.35    1.95
 -26   4   3    1.29    2.41
 -26  -4   3    2.50    2.53
 -26   4   3   -0.66    1.35
 -25   4   3    0.37    1.48
 -25  -4   3    2.28    2.53
 -25   4   3    0.79    1.68
 -24   4   3   -1.20    1.48
 -24  -4   3    1.08    2.15
 -24   4   3    1.99    2.02
 -23   4   3    1.98    1.82
 -23  -4   3   10.67    4.44
 -23   4   3    4.29    2.64
 -22   4   3   -0.45    2.07
 -22   4   3    1.05    1.49
 -22  -4   3    2.79    2.21
 -21   4   3    3.28    1.24
 -21   4   3    5.15    3.03
 -21  -4   3    7.64    3.60
 -20   4   3   -1.46    2.22
 -20  -4   3    0.57    1.15
 -20   4   3   -2.34    2.54
 -19   4   3    9.43    3.21
 -19   4   3   11.35    3.36
 -19  -4   3   16.49    5.42
 -18   4   3    0.66    1.09
 -18   4   3   -0.94    1.38
 -18  -4   3    2.23    2.43
 -17   4   3    3.30    1.79
 -17   4   3    2.59    1.77
 -17  -4   3    3.62    2.17
 -16   4   3    0.06    1.51
 -16   4   3    0.52    0.74
 -16  -4   3    0.35    1.48
 -15   4   3   27.28    5.51
 -15  -4   3   37.16    6.99
 -15   4   3   31.03    5.42
 -14   4   3   -1.38    1.55
 -14   4   3   -2.58    2.29
  14  -4  -3   -0.08    0.71
 -14  -4   3   -1.12    1.11
 -13   4   3   -0.87    0.92
  13  -4  -3    0.38    1.06
 -13   4   3   -0.93    1.57
 -13  -4   3    0.41    0.86
 -12   4   3    2.50    1.48
  12  -4  -3    2.31    1.23
 -12   4   3    1.84    1.02
 -12  -4   3    3.89    1.87
  12   4  -3    4.31    2.17
  11  -4  -3    8.63    2.56
 -11   4   3    7.22    2.01
 -11   4   3    6.46    2.37
  11   4  -3   11.77    3.59
 -11  -4   3    6.29    2.66
  11   4  -3    8.83    2.77
 -10   4   3    6.23    2.16
 -10   4   3    4.70    1.74
  10  -4  -3    5.48    1.96
 -10  -4   3    8.31    2.83
  10   4  -3    6.81    2.32
  10   4  -3    7.69    2.98
  -9   4   3   37.22    5.36
   9  -4  -3   36.74    4.72
   9   4  -3   49.43    6.61
  -9  -4   3   49.69    6.44
   9   4  -3   49.19    5.83
  -9   4   3   41.62    4.72
  -8   4   3    8.16    2.53
  -8  -4   3    6.93    2.33
   8  -4  -3    6.77    2.03
  -8   4   3   11.53    2.57
   8   4  -3    8.41    2.63
  -7   4   3  569.48   21.73
   7  -4  -3  492.30   17.71
  -7  -4   3  684.25   24.67
   7   4  -3  669.43   24.64
  -7   4   3  567.55   21.07
  -7   4   3  565.06   18.20
  -6   4   3  316.54   15.32
   6  -4  -3  250.92   10.95
  -6  -4   3  311.21   16.11
   6   4  -3  299.20   15.52
  -6   4   3  300.76   13.84
  -6   4   3  299.69   11.44
  -5   4   3  749.35   25.11
  -5  -4   3  868.79   27.42
   5   4  -3  798.44   26.18
  -5   4   3  660.05   21.41
  -5   4   3  662.81   18.18
   5  -4  -3  592.68   17.89
  -4   4   3  100.34    8.64
  -4  -4   3   98.89    8.33
  -4   4   3   94.97    6.51
  -4   4   3  100.10    4.97
   4   4  -3   95.57    7.98
   4  -4  -3   82.00    4.58
  -3   4   3  206.53   11.83
  -3   4   3  188.90    8.81
   3  -4  -3  157.46    5.97
  -3  -4   3  243.98   12.86
   3   4  -3  228.12   12.33
  -3   4   3  178.14    6.15
  -2   4   3   52.34    6.07
   2  -4  -3   49.72    5.67
  -2  -4   3   50.48    5.66
   2   4  -3   48.89    5.57
  -2   4   3   50.45    3.94
  -1   4   3  125.05    9.34
   1  -4  -3  111.62    8.58
   1   4  -3  139.95    9.65
  -1  -4   3  141.97    7.86
  -1  -4   3  129.89    9.20
  -1   4   3  104.51    5.52
   0  -4  -3    1.60    1.31
   0   4   3    0.28    0.25
   0  -4   3   -0.99    1.17
   0  -4   3   -0.79    0.87
   0   4  -3   -0.74    1.21
   0   4  -3    3.70    1.98
   0  -4  -3    1.15    0.69
   1   4   3   13.98    1.51
  -1  -4  -3   15.80    3.08
  -1   4  -3   17.42    3.18
   1  -4   3   20.91    3.08
  -1   4  -3   22.37    3.50
  -1   4  -3   17.52    2.88
   1  -4   3   14.68    3.22
  -1  -4  -3   16.59    1.64
  -2  -4  -3   25.78    4.41
  -2   4  -3   28.31    4.33
  -2   4  -3   29.97    4.26
   2  -4   3   26.84    3.76
   2  -4   3   27.50    4.14
  -2  -4  -3   19.38    1.75
  -2   4  -3   25.41    3.77
  -3  -4  -3  360.89   16.46
  -3   4  -3  417.53   15.98
   3  -4   3  393.63   15.89
  -3   4  -3  412.67   17.03
  -3   4  -3  399.58   16.37
  -4  -4  -3  121.31    9.28
  -4   4  -3  117.41    8.35
   4  -4   3  103.67    7.65
   4   4   3   91.40    5.08
  -4  -4  -3  102.15    4.96
  -4   4  -3  116.75    8.93
   4  -4   3  113.76    8.39
  -4   4  -3  118.66    9.02
   5  -4   3  164.01    9.59
   5  -4   3  169.78   10.83
   5  -4   3  171.76   11.09
  -5   4  -3  185.04   11.33
  -5   4  -3  190.57   11.15
   6  -4   3    0.39    0.43
   6  -4   3   -0.28    0.89
  -6   4  -3    1.41    1.11
   6  -4   3    0.76    0.93
  -6  -4  -3    1.70    1.03
  -6   4  -3    0.58    0.79
  -7   4  -3   31.22    4.45
   7  -4   3   29.58    4.67
   7  -4   3   22.84    4.50
  -7  -4  -3   27.15    3.27
   8  -4   3   59.60    7.24
   8  -4   3   74.21    7.66
  -8   4  -3   64.18    6.77
  -8  -4  -3   65.63    5.45
   9  -4   3   84.19    8.74
  -9   4  -3   85.12    8.16
  -9  -4  -3   74.76    6.20
   9  -4   3   81.43    8.56
  10  -4   3    6.81    2.43
 -10   4  -3    5.35    1.61
  10  -4   3    4.15    1.82
 -10   4  -3    4.29    1.82
 -10  -4  -3    4.92    1.68
 -11   4  -3   98.75    6.76
 -11   4  -3   99.48    9.16
  11   4   3   89.98    8.56
  11  -4   3   83.20    9.44
 -11  -4  -3   91.56    7.64
  11  -4   3  105.89   10.42
 -12   4  -3   10.62    2.26
  12   4   3    9.51    2.80
 -12  -4  -3    9.30    2.81
 -12   4  -3    7.67    2.95
  12  -4   3   15.99    4.41
 -12  -4  -3   11.76    3.08
 -13   4  -3  157.60    9.01
  13   4   3  145.13   12.01
 -13   4  -3  149.44   12.14
 -13  -4  -3  120.30   11.64
 -13  -4  -3  147.74   10.61
 -14   4  -3   23.02    3.42
  14   4   3   29.06    5.60
 -14   4  -3   28.28    5.73
 -14  -4  -3   21.04    4.46
 -14  -4  -3   32.53    5.27
 -15   4  -3  155.52    9.27
  15   4   3  154.90   13.52
 -15  -4  -3  141.89   12.65
 -15  -4  -3  160.66   11.80
 -16   4  -3   57.92    5.67
 -16  -4  -3   56.99    8.25
 -16  -4  -3   73.75    8.26
 -17  -4  -3   65.99    9.32
 -17   4  -3   76.77    6.89
 -17  -4  -3   79.94    8.87
 -18   4  -3    8.24    2.37
 -18  -4  -3   10.38    3.77
 -18  -4  -3   12.89    3.89
 -19   4  -3    2.19    1.39
 -19  -4  -3    3.03    1.86
 -19  -4  -3    4.95    2.38
 -20  -4  -3    3.94    2.59
 -20   4  -3    0.65    0.53
 -20  -4  -3    0.66    0.60
 -21  -4  -3   -0.16    0.87
 -21  -4  -3    1.54    1.71
 -22  -4  -3    0.57    1.52
 -22  -4  -3    1.85    2.37
 -23  -4  -3    5.96    3.54
 -23  -4  -3    8.99    3.38
 -24  -4  -3    5.97    3.67
 -24  -4  -3    1.14    1.82
 -25  -4  -3    4.69    2.58
 -25   4  -3    3.12    3.00
 -25  -4  -3    2.13    1.80
 -26   4  -3    4.94    3.63
 -26  -4  -3    0.52    1.54
 -27   4  -3    9.54    4.35
 -27  -4  -3    8.65    3.97
 -28  -4  -3    3.95    2.63
 -28  -4  -3    2.04    2.22
 -28   4  -3    1.50    1.52
 -29  -4  -3    3.94    2.78
 -29   4  -3    3.18    2.12
 -29  -4  -3    1.63    2.17
 -30  -4  -3   -0.01    2.22
 -30   4  -3   -1.40    1.31
 -30  -4  -3    1.67    1.96
 -31  -4  -3    0.19    1.71
 -32  -4  -3   -4.56    3.56
 -31   5   3    2.46    2.78
 -30   5   3    0.92    2.21
 -30   5   3    1.81    2.40
 -29   5   3    2.19    3.79
 -29  -5   3    0.19    2.51
 -29   5   3   -0.10    1.21
 -28   5   3    1.12    3.49
 -28  -5   3   -1.14    2.25
 -28   5   3    3.25    2.90
 -27   5   3    3.17    3.39
 -27  -5   3    3.38    2.92
 -27   5   3    2.13    1.96
 -26   5   3    1.03    2.05
 -26  -5   3    1.66    1.96
 -26   5   3    0.76    1.09
 -25   5   3    0.47    1.41
 -25   5   3    1.97    1.59
 -25  -5   3    5.25    3.33
 -24   5   3    3.18    2.27
 -24  -5   3    0.79    1.87
 -24   5   3    0.60    1.68
 -23   5   3    0.81    1.18
 -23   5   3    1.39    0.90
 -23  -5   3    5.35    3.34
 -22   5   3    1.27    1.91
 -22   5   3   -0.48    0.80
 -22  -5   3    0.91    2.27
 -21   5   3   -0.27    1.24
 -21   5   3    0.39    0.83
 -21  -5   3   -3.33    2.60
 -20   5   3    4.71    2.63
 -20   5   3    0.54    0.90
 -20  -5   3    1.24    1.64
 -19  -5   3   51.84    9.00
 -19   5   3   50.56    8.16
 -19   5   3   49.78    8.78
 -18   5   3    2.77    2.80
 -18   5   3    1.35    1.91
 -18  -5   3   -0.02    1.50
 -17   5   3   -0.26    1.70
 -17  -5   3   -0.08    0.73
 -17   5   3   -0.63    0.95
 -16   5   3    1.07    1.19
 -16   5   3    2.25    1.79
 -16  -5   3    4.85    2.91
 -15  -5   3   58.65    8.65
 -15   5   3   52.71    7.38
 -15   5   3   53.14    7.94
 -14   5   3   20.30    4.62
 -14   5   3   22.38    4.64
  14  -5  -3   27.33    5.22
 -14  -5   3   30.22    6.20
 -13   5   3   21.96    4.46
 -13   5   3   19.24    4.68
  13  -5  -3   22.92    4.74
 -13  -5   3   24.45    5.68
 -12   5   3   18.26    4.07
 -12   5   3   18.62    3.78
 -12  -5   3   20.71    4.89
  12  -5  -3   16.60    3.61
  11  -5  -3   71.93    7.55
 -11  -5   3   74.91    8.79
  11   5  -3   90.29    8.81
 -11   5   3   68.15    6.95
 -11   5   3   70.56    8.12
 -10   5   3   15.46    3.44
 -10   5   3   11.60    2.58
 -10   5   3   10.75    2.67
  10  -5  -3    9.60    2.76
  10   5  -3   16.88    3.62
 -10  -5   3   16.00    4.09
  10   5  -3   16.17    4.05
  -9   5   3   -0.26    0.57
  -9   5   3   -1.43    1.16
  -9   5   3   -0.07    0.91
  -9  -5   3    0.77    0.95
   9   5  -3    0.65    0.85
   9  -5  -3    0.12    0.53
  -8   5   3    1.36    1.24
  -8   5   3    0.78    0.85
  -8   5   3    0.86    0.60
  -8  -5   3    0.15    0.66
   8  -5  -3    0.14    0.42
   8   5  -3    0.53    1.39
  -7   5   3  170.34   10.59
  -7   5   3  174.38   11.33
   7  -5  -3  147.37    8.61
  -7  -5   3  173.37   12.16
   7   5  -3  178.04   12.58
  -6   5   3  179.32   11.46
  -6  -5   3  214.33   13.44
   6  -5  -3  158.59    8.22
   6   5  -3  194.58   12.59
  -6   5   3  174.45   10.17
  -5   5   3  821.26   26.70
   5  -5  -3  680.40   19.68
  -5  -5   3  795.02   27.80
   5   5  -3  733.68   26.33
  -5   5   3  822.95   23.67
  -4   5   3  390.90   17.15
  -4  -5   3  455.15   19.13
   4   5  -3  406.92   17.92
  -4   5   3  386.87   14.17
   4  -5  -3  342.30   11.41
  -3   5   3  818.93   26.36
   3  -5  -3  727.16   25.30
   3   5  -3  738.43   25.60
  -3  -5   3  691.83   19.63
  -3  -5   3  737.99   25.86
  -3   5   3  740.89   20.06
   3  -5  -3  667.62   17.05
  -2   5   3   44.41    5.51
   2  -5  -3   47.84    5.68
  -2  -5   3   51.75    4.46
  -2  -5   3   46.02    5.79
  -2   5   3   48.03    3.72
   2   5  -3   50.26    5.81
   1  -5  -3   28.88    4.49
  -1  -5   3   21.07    2.94
  -1   5   3   19.67    2.08
  -1  -5   3   12.71    2.66
   1   5  -3   18.65    3.46
   0  -5  -3    7.41    2.22
   0  -5   3   10.30    2.05
   0   5   3    6.22    0.94
   0   5  -3    8.11    2.57
   0  -5   3    7.65    2.11
  -1  -5  -3   33.47    4.79
  -1   5  -3   22.82    3.95
  -1   5  -3   21.61    3.54
   1  -5   3   28.88    3.73
   1  -5   3   21.48    3.95
  -2  -5  -3    6.15    2.47
   2  -5   3    3.31    1.47
   2  -5   3    6.81    2.65
  -2   5  -3    4.91    1.83
  -2   5  -3    4.66    1.61
   3  -5   3  117.67    8.62
  -3  -5  -3  144.68   10.52
  -3   5  -3  120.59    9.01
  -3   5  -3  119.48    9.21
   4  -5   3  271.39   13.34
  -4   5  -3  262.53   13.25
  -4   5  -3  304.24   15.13
   5  -5   3  704.18   23.52
   5  -5   3  822.43   27.48
  -5   5  -3  863.26   28.44
   5  -5   3  826.66   27.24
  -5   5  -3  837.03   27.48
   6  -5   3  148.09    8.93
   6  -5   3  190.88   12.16
  -6   5  -3  200.58   12.36
  -6   5  -3  181.66   11.59
   6  -5   3  186.42   11.85
   7  -5   3   16.78    2.77
  -7   5  -3   24.29    4.35
   7  -5   3   28.41    4.89
  -7   5  -3   19.42    4.01
   7  -5   3   22.51    4.42
   8  -5   3   19.40    4.14
  -8   5  -3   21.18    4.11
   8  -5   3   25.59    4.73
   9  -5   3  276.92   16.23
  -9   5  -3  257.79   15.09
   9  -5   3  299.70   17.17
  -9  -5  -3  294.77   13.08
  10  -5   3  181.61   13.44
  10  -5   3  154.10   12.78
 -10   5  -3  167.03   12.37
 -10  -5  -3  168.74   10.08
  11  -5   3  276.34   17.41
 -11   5  -3  204.64   14.10
 -11  -5  -3  241.25   12.79
 -12   5  -3   56.36    7.37
 -12  -5  -3   60.57    6.47
 -13   5  -3   20.16    4.52
 -13   5  -3   20.91    3.07
 -13  -5  -3   25.24    4.26
 -14   5  -3    4.69    1.40
 -14  -5  -3   -1.09    2.34
 -14   5  -3    3.44    1.98
 -14  -5  -3    3.03    1.59
 -15   5  -3   33.37    3.83
 -15   5  -3   36.44    6.42
 -15  -5  -3   41.57    5.94
 -15  -5  -3   28.98    5.30
 -16   5  -3   10.07    2.20
 -16  -5  -3    9.39    3.11
 -16  -5  -3   16.50    3.89
 -17   5  -3   71.89    6.04
 -17  -5  -3   72.53    9.55
 -17  -5  -3   98.39    9.70
 -18   5  -3    6.29    1.98
 -18  -5  -3    3.20    0.80
 -18  -5  -3    7.45    2.97
 -19   5  -3    5.07    2.00
 -19  -5  -3    4.12    2.25
 -19  -5  -3    7.85    3.14
 -20   5  -3    0.23    0.65
 -20  -5  -3   -4.53    2.48
 -20  -5  -3    2.03    1.59
 -21  -5  -3    9.61    3.85
 -21  -5  -3   14.43    4.07
 -22  -5  -3    0.34    0.84
 -22  -5  -3    1.57    2.09
 -23  -5  -3    5.08    3.08
 -23  -5  -3    7.83    3.13
 -24  -5  -3    1.34    2.72
 -24  -5  -3    1.62    1.58
 -25  -5  -3   38.52    8.14
 -25  -5  -3   24.26    6.03
 -26  -5  -3   18.55    5.71
 -26  -5  -3   21.25    6.45
 -26  -5  -3   14.56    5.36
 -27   5  -3   38.03    8.55
 -27  -5  -3   41.86    8.26
 -27  -5  -3   49.33    9.45
 -28  -5  -3    2.26    2.38
 -28   5  -3    8.25    3.67
 -28  -5  -3    5.19    3.79
 -29  -5  -3    3.42    3.17
 -29   5  -3    3.05    3.07
 -30  -5  -3   -0.11    1.27
 -31  -5  -3   -2.98    3.23
 -32  -5  -3   -2.32    2.82
 -30   6   3   -0.12    1.23
 -29   6   3    2.06    2.87
 -29  -6   3    4.76    3.86
 -29   6   3    1.81    2.43
 -28   6   3    1.33    2.26
 -28  -6   3    3.02    3.13
 -28   6   3    1.94    2.16
 -27   6   3    2.85    2.96
 -27   6   3    4.28    3.34
 -27  -6   3    3.28    2.94
 -26   6   3   -2.16    2.52
 -26   6   3    2.94    2.03
 -26  -6   3    3.59    3.03
 -25   6   3    0.28    1.48
 -25   6   3   -3.61    3.15
 -25  -6   3    5.93    4.20
 -24   6   3    1.18    1.63
 -24   6   3   -0.48    2.37
 -24  -6   3    5.20    3.71
 -23   6   3    0.72    1.79
 -23   6   3    2.45    2.03
 -23  -6   3   -4.15    3.12
 -22   6   3    1.58    1.37
 -22   6   3    1.99    1.49
 -22  -6   3    0.17    1.08
 -21   6   3    1.45    2.11
 -21   6   3    2.08    2.49
 -21  -6   3    0.33    0.63
 -20   6   3   91.08   11.92
 -20  -6   3   91.89   12.01
 -20   6   3   98.02   11.11
 -19   6   3    6.13    3.75
 -19   6   3    7.78    3.76
 -19  -6   3    8.75    4.44
 -18  -6   3  314.35   21.68
 -18   6   3  295.73   18.85
 -17   6   3    0.68    0.62
 -17  -6   3    2.75    2.41
 -16   6   3    6.10    2.31
 -16  -6   3    9.15    3.42
 -15   6   3   -0.77    1.40
 -15  -6   3    1.81    1.73
 -14   6   3   -1.30    1.86
  14  -6  -3    1.21    0.54
 -14  -6   3    0.66    0.85
 -13   6   3   -0.01    0.67
 -13  -6   3   -0.06    0.71
  13  -6  -3    0.25    0.90
 -12   6   3  129.88    9.92
  12  -6  -3  153.32   11.29
 -12  -6   3  157.12   13.05
 -12   6   3  137.90   10.38
  11   6  -3    5.18    2.30
 -11  -6   3    3.80    2.00
 -11   6   3    4.08    1.40
  11  -6  -3    5.40    1.95
  10  -6  -3   10.16    2.57
 -10   6   3    7.83    2.04
 -10  -6   3   10.73    3.00
  10   6  -3   15.52    3.81
   9  -6  -3    1.85    0.95
  -9   6   3    1.62    0.87
  -9  -6   3    2.78    1.49
   9   6  -3    3.75    2.08
  -8   6   3  220.27   12.91
   8  -6  -3  210.73   11.16
  -8  -6   3  255.73   15.45
   8   6  -3  264.32   15.78
  -7   6   3    1.06    0.50
  -7   6   3    0.86    0.92
   7  -6  -3    0.49    0.56
   7   6  -3    2.13    1.83
  -7  -6   3    1.99    1.98
  -6   6   3   20.10    3.24
  -6   6   3   19.03    3.41
  -6  -6   3   25.80    4.67
   6   6  -3   30.64    4.94
   6  -6  -3   20.52    2.75
  -5   6   3   -0.04    0.84
  -5   6   3   -0.58    1.58
  -5  -6   3    0.44    0.47
  -5  -6   3    0.55    1.27
   5   6  -3    1.12    1.19
   5  -6  -3    0.89    0.62
  -4   6   3   34.00    4.38
   4  -6  -3   42.68    3.51
  -4  -6   3   41.07    3.53
  -4  -6   3   41.72    5.67
   4   6  -3   42.57    5.49
  -4   6   3   36.81    3.82
   3  -6  -3    3.93    1.65
  -3  -6   3    2.05    1.10
  -3  -6   3    5.27    1.23
   3   6  -3    0.81    0.82
  -3   6   3    4.70    1.21
   2  -6  -3    8.85    2.48
  -2   6   3    8.04    1.17
  -2  -6   3    9.82    2.02
  -2  -6   3    5.91    1.82
   2   6  -3    3.94    0.89
  -2   6   3    8.00    1.39
  -1  -6   3    2.71    1.22
   1  -6  -3    2.42    1.52
  -1   6   3    0.08    0.25
  -1   6   3    0.96    0.25
  -1  -6   3    1.48    1.07
   1   6  -3   -1.46    1.67
   0   6  -3  303.16   15.25
   0  -6  -3  285.50   14.82
   0  -6   3  280.43   12.21
   0  -6   3  299.58   15.51
   0   6   3  248.73    7.61
  -1  -6  -3    7.38    2.78
  -1   6  -3    5.75    2.38
   1  -6   3    3.65    2.68
  -1   6  -3    3.52    1.02
   1  -6   3   10.38    2.91
  -2  -6  -3 1334.51   38.13
  -2   6  -3 1300.55   36.71
  -2   6  -3 1314.02   37.50
   2   6   3 1247.27   26.49
   2  -6   3 1287.34   37.47
   2  -6   3 1211.35   33.90
   3  -6   3   28.96    4.54
  -3   6  -3   18.33    3.77
  -3   6  -3   24.79    4.70
   3   6   3   20.34    2.25
   4  -6   3  699.97   24.66
  -4   6  -3  812.41   27.68
  -4   6  -3  740.71   25.72
   4   6   3  679.99   18.33
  -5  -6  -3    0.18    0.26
   5   6   3   -0.02    0.54
   5  -6   3   -0.30    0.59
  -5   6  -3    0.84    0.97
  -5  -6  -3    0.35    0.35
  -5   6  -3    0.42    1.23
   5  -6   3    5.73    2.30
   6  -6   3    9.07    2.65
   6  -6   3    7.42    1.92
   6  -6   3   10.48    3.00
  -6   6  -3    8.43    2.50
  -6   6  -3    9.39    3.14
   7  -6   3    2.67    1.58
   7  -6   3    0.92    0.42
  -7   6  -3    2.01    1.73
  -7   6  -3    2.26    1.71
   7  -6   3    1.81    1.21
   8  -6   3   71.59    7.70
  -8   6  -3   60.51    7.02
   8  -6   3   72.88    8.10
   9  -6   3   -1.46    1.33
  -9   6  -3   -5.31    2.10
   9  -6   3   -0.25    1.24
 -10   6  -3  225.14   14.72
  10  -6   3  252.33   16.26
 -11   6  -3    1.27    1.99
  11  -6   3    2.45    1.42
 -12   6  -3   26.98    5.13
 -13   6  -3    0.34    1.02
 -14   6  -3   20.95    4.78
 -15  -6  -3   -7.03    2.67
 -15   6  -3    0.27    0.83
 -15  -6  -3   -0.70    1.30
 -16   6  -3    1.04    1.28
 -16  -6  -3   -1.78    2.72
 -16  -6  -3   -3.00    2.28
 -17   6  -3    2.06    2.32
 -17  -6  -3   -2.27    2.57
 -17  -6  -3    0.78    0.95
 -18   6  -3   33.06    3.52
 -18  -6  -3   41.76    7.18
 -18  -6  -3   48.82    7.07
 -19   6  -3    0.67    0.86
 -19  -6  -3   -2.61    2.22
 -19  -6  -3    0.85    1.06
 -20  -6  -3    5.73    2.68
 -20  -6  -3   11.97    3.94
 -21  -6  -3   -0.62    1.26
 -21  -6  -3    2.70    2.20
 -22  -6  -3   32.00    6.54
 -22  -6  -3   31.30    6.53
 -22  -6  -3   36.38    6.64
 -23  -6  -3    0.51    1.15
 -23  -6  -3    1.29    2.04
 -24  -6  -3    8.34    3.48
 -24  -6  -3   12.79    4.73
 -25  -6  -3    0.80    2.18
 -25  -6  -3    4.67    3.10
 -26  -6  -3    2.45    3.69
 -26  -6  -3    2.96    3.72
 -27  -6  -3    4.19    3.06
 -27  -6  -3    4.61    3.48
 -28  -6  -3    4.74    3.20
 -28   6  -3    4.72    3.56
 -29  -6  -3    4.95    3.35
 -29   6  -3    1.64    1.93
 -30  -6  -3    2.43    2.58
 -31  -6  -3   -0.15    2.52
 -32  -6  -3    1.51    1.54
 -30   7   3   -1.08    0.79
 -29   7   3   -0.45    1.41
 -29   7   3    0.91    1.78
 -29  -7   3    4.82    3.93
 -28   7   3    1.94    1.96
 -28   7   3    2.66    2.76
 -28  -7   3    3.85    3.16
 -27   7   3    4.37    3.22
 -27   7   3    0.72    1.54
 -27  -7   3    1.72    2.89
 -26   7   3   -1.04    1.47
 -26   7   3    1.21    2.16
 -26  -7   3    1.96    1.70
 -25   7   3   -2.08    3.12
 -25   7   3    0.22    0.74
 -25  -7   3    1.81    2.63
 -24   7   3   -2.64    3.17
 -24   7   3    0.11    0.69
 -24  -7   3    0.19    2.39
 -23   7   3    4.71    3.46
 -23   7   3    3.83    2.52
 -23  -7   3    7.61    3.59
 -22   7   3    2.14    1.99
 -22   7   3    0.33    1.21
 -22  -7   3   -0.95    1.53
 -21   7   3   19.31    5.55
 -21  -7   3   21.74    6.31
 -20   7   3   14.51    4.74
 -20  -7   3   21.92    6.07
 -19   7   3   14.16    4.31
 -19  -7   3   22.24    6.11
 -18   7   3    1.13    1.81
 -18  -7   3    2.63    2.81
 -17   7   3    7.49    2.73
 -17  -7   3   10.48    4.14
 -16   7   3    3.54    2.11
 -16   7   3    5.70    1.83
 -16  -7   3   12.19    4.19
 -15   7   3    3.46    1.94
 -15   7   3    4.18    1.84
 -15  -7   3    3.25    2.05
  14  -7  -3    2.29    1.78
 -14   7   3    1.46    1.01
 -14  -7   3    1.86    1.43
  13  -7  -3    1.13    1.45
 -13   7   3   -0.09    0.93
 -13  -7   3    0.20    0.90
  12  -7  -3    0.41    0.83
 -12   7   3    0.03    0.88
 -12  -7   3    0.28    1.04
 -11   7   3   52.45    6.37
  11  -7  -3   57.91    6.61
 -11  -7   3   68.06    8.36
 -10   7   3   12.52    3.04
  10  -7  -3   13.58    3.13
 -10  -7   3   15.80    4.03
  -9   7   3  116.13    9.29
  -9  -7   3  156.47   12.45
   9   7  -3  133.58   11.62
   9  -7  -3  116.48    8.83
   8   7  -3   15.29    3.97
  -8   7   3   13.79    3.37
  -8  -7   3   16.00    4.38
   8  -7  -3   11.81    2.61
  -7   7   3    7.94    2.33
  -7  -7   3    7.64    1.20
   7   7  -3   12.27    3.32
  -7  -7   3   11.17    3.21
   7  -7  -3    9.19    2.23
  -6   7   3    3.24    1.25
   6  -7  -3    3.62    1.33
   6   7  -3    6.55    2.63
  -6  -7   3    3.57    0.94
  -6  -7   3    4.06    1.84
  -5  -7   3   27.07    2.89
   5  -7  -3   27.64    3.31
   5   7  -3   31.96    5.19
  -5  -7   3   31.58    5.31
  -4   7   3    0.81    0.54
  -4  -7   3    2.94    1.00
   4  -7  -3    2.30    1.39
   4  -7  -3    2.71    0.91
  -4   7   3    2.97    0.93
  -4  -7   3    2.75    1.42
   4   7  -3    3.36    1.65
  -3  -7   3   15.33    3.46
   3   7  -3   13.42    3.51
  -3   7   3   15.36    2.09
  -3  -7   3   15.55    2.49
   3  -7  -3   13.30    3.10
  -3   7   3   11.82    1.87
   2  -7  -3    1.01    0.46
  -2  -7   3    0.53    0.54
   2   7  -3    1.47    0.82
  -2   7   3    0.23    0.34
  -2  -7   3    1.58    1.17
  -2   7   3    1.20    0.61
   1   7  -3    0.21    0.90
   1  -7  -3    1.44    1.06
  -1   7   3    0.17    0.45
  -1  -7   3    0.61    0.55
  -1   7   3    0.57    0.33
  -1  -7   3    3.25    1.47
   0  -7  -3   28.93    4.69
   0  -7   3   27.34    3.74
   0  -7   3   24.41    4.68
   0   7  -3   23.14    4.17
   1  -7   3  415.98   16.43
  -1   7  -3  471.54   20.35
   1  -7   3  434.44   20.06
  -1  -7  -3  401.43   18.97
  -2  -7  -3   45.29    6.13
  -2   7  -3   33.98    5.30
  -2   7  -3   38.76    5.69
   2  -7   3   40.58    4.94
   2  -7   3   38.74    5.96
  -3   7  -3  150.79   11.03
   3  -7   3  120.44    8.82
   3   7   3  108.21    5.76
  -3   7  -3  127.58   10.01
  -4   7  -3    0.80    1.46
   4  -7   3    3.02    1.95
  -4   7  -3   -1.99    1.25
   4   7   3   -0.14    0.40
   5  -7   3   53.46    6.32
  -5   7  -3   51.24    6.51
  -5   7  -3   58.04    7.14
   5   7   3   42.18    4.17
   6  -7   3  130.71    8.18
   6  -7   3  146.70   10.97
  -6   7  -3  158.96   11.68
  -6  -7  -3  116.73    4.86
   6   7   3  156.41    8.40
   6  -7   3  161.23   12.00
  -6   7  -3  158.52   11.77
   7  -7   3  518.11   17.97
   7  -7   3  586.59   23.98
   7  -7   3  610.87   25.42
  -7   7  -3  682.97   25.70
  -7  -7  -3  471.13   14.19
  -7   7  -3  668.60   25.70
   7   7   3  562.51   18.80
   8  -7   3   96.97    6.60
   8  -7   3  122.83   11.11
  -8   7  -3  125.00   10.72
   8  -7   3  119.01   10.42
  -8  -7  -3  105.90    6.10
   8   7   3  116.36    8.17
  -8   7  -3  117.97   10.42
  -9   7  -3  180.95   13.17
  -9  -7  -3  140.32    7.87
   9  -7   3  175.15   13.72
 -10   7  -3   30.08    5.28
 -10  -7  -3   26.98    3.57
 -11  -7  -3    9.86    2.40
 -11   7  -3   12.87    3.75
 -12  -7  -3    0.79    0.94
 -12   7  -3    0.24    1.47
 -13  -7  -3    0.95    0.78
 -13   7  -3   -1.38    1.66
 -14  -7  -3    7.66    2.45
 -14   7  -3    5.92    2.93
 -15  -7  -3    9.21    2.88
 -15   7  -3   11.77    4.02
 -16  -7  -3    1.97    0.72
 -16  -7  -3   -1.54    2.26
 -16   7  -3    0.22    1.59
 -17  -7  -3    2.31    1.22
 -17  -7  -3   -3.83    2.09
 -17   7  -3    2.06    2.86
 -18  -7  -3    0.52    0.90
 -18   7  -3    0.64    2.05
 -18  -7  -3   -2.10    2.64
 -19  -7  -3    0.18    1.67
 -19  -7  -3    3.34    1.28
 -20  -7  -3   -1.63    2.34
 -20  -7  -3    2.42    1.88
 -21  -7  -3    1.02    1.35
 -21  -7  -3    1.63    0.92
 -22  -7  -3   -2.33    2.51
 -22  -7  -3   -1.99    2.59
 -23  -7  -3    0.18    0.98
 -23  -7  -3   -0.24    1.03
 -24  -7  -3    5.16    2.45
 -24  -7  -3    0.47    1.72
 -25  -7  -3    1.27    1.80
 -25  -7  -3    1.93    1.19
 -26  -7  -3    3.96    1.96
 -26  -7  -3    1.41    2.30
 -27  -7  -3    3.21    3.13
 -27  -7  -3    0.10    2.10
 -28  -7  -3    1.79    2.79
 -28  -7  -3   -1.45    0.78
 -29   7  -3   -0.23    2.13
 -29  -7  -3    3.76    3.06
 -30  -7  -3    1.69    2.42
 -31  -7  -3    1.62    2.77
 -32  -7  -3   -1.78    1.98
 -30   8   3    2.71    3.30
 -29   8   3    2.68    2.10
 -29   8   3    3.82    3.16
 -29  -8   3    1.60    3.51
 -28   8   3    2.87    2.57
 -28   8   3    4.33    3.73
 -28  -8   3    2.39    2.55
 -27   8   3   -1.11    2.74
 -27   8   3    1.70    1.94
 -27  -8   3    2.33    2.20
 -26   8   3   -2.18    2.88
 -26   8   3   -0.69    0.84
 -26  -8   3    0.59    1.66
 -25   8   3   -0.66    1.01
 -25   8   3    0.23    0.65
 -25  -8   3    3.59    3.04
 -24   8   3    1.21    1.56
 -24   8   3    1.78    1.98
 -24   8   3    1.29    1.41
 -24  -8   3    1.20    2.13
 -23   8   3   15.81    5.12
 -23   8   3   12.30    3.31
 -23  -8   3   24.82    6.89
 -22   8   3   10.70    4.21
 -22   8   3   11.16    3.34
 -22  -8   3   14.69    5.17
 -21   8   3    3.71    2.69
 -21   8   3    2.19    1.51
 -21  -8   3    8.63    4.41
 -20   8   3    2.02    1.84
 -20   8   3    0.62    1.31
 -20  -8   3   -0.50    0.76
 -19   8   3    1.78    1.65
 -19   8   3    2.63    0.83
 -19  -8   3    0.66    1.94
 -18   8   3    3.41    2.19
 -18   8   3    3.44    1.61
 -18  -8   3    4.00    2.90
 -17   8   3   80.62    8.05
 -17  -8   3   93.57   11.63
 -17   8   3   78.65    9.68
 -16   8   3   26.58    4.55
 -16  -8   3   33.63    6.84
 -15   8   3   77.88    7.93
 -15  -8   3   93.11   11.15
 -14   8   3    8.68    2.59
  14  -8  -3    6.22    2.37
 -14  -8   3    8.63    3.39
 -13   8   3    1.88    0.89
  13  -8  -3    3.47    2.18
 -13  -8   3    3.46    2.41
 -12   8   3    2.00    1.36
  12  -8  -3    0.39    0.91
 -12  -8   3    1.44    1.42
 -11   8   3   25.63    4.33
 -11  -8   3   27.13    5.37
  11  -8  -3   30.11    4.94
 -10   8   3    1.75    1.03
 -10  -8   3    4.56    2.72
  10  -8  -3    4.40    1.91
  -9   8   3   37.81    5.48
  -9  -8   3   43.23    6.71
   9  -8  -3   42.11    5.42
   8  -8  -3    8.69    2.30
  -8   8   3    8.07    2.24
  -8  -8   3    7.97    1.22
  -8  -8   3   11.62    3.54
   7  -8  -3    0.31    0.37
  -7  -8   3    0.01    0.95
  -7  -8   3    0.54    0.54
   7   8  -3    1.78    0.86
  -6   8   3    3.87    1.43
  -6  -8   3    2.22    1.40
  -6  -8   3    4.17    1.16
   6   8  -3    2.38    1.85
   6  -8  -3    2.11    1.06
   5  -8  -3   26.74    3.56
   5  -8  -3   22.87    4.50
  -5   8   3   27.00    3.42
  -5  -8   3   23.74    2.84
   5   8  -3   25.40    4.84
  -5  -8   3   25.68    4.76
   4  -8  -3    3.58    1.20
  -4  -8   3    6.67    2.54
  -4   8   3    3.91    1.20
  -4  -8   3    5.45    1.49
   4   8  -3    5.46    2.34
   3  -8  -3    5.15    2.12
  -3  -8   3    1.17    1.44
   3   8  -3    3.14    1.91
  -3  -8   3    8.45    2.03
  -3   8   3    1.58    0.62
   2   8  -3   66.30    7.89
   2  -8  -3   71.50    7.51
  -2   8   3   70.28    4.90
  -2  -8   3   75.32    8.22
  -2  -8   3   69.43    5.68
  -2   8   3   55.92    3.91
   1  -8  -3  820.44   27.43
  -1  -8   3  725.67   27.12
  -1  -8   3  631.31   20.71
   1   8  -3  737.09   26.99
  -1   8   3  740.33   18.93
   0  -8  -3  433.26   19.86
   0  -8   3  468.44   21.31
   0  -8   3  428.85   16.55
   0   8  -3  471.30   20.95
  -1  -8  -3  782.25   27.67
   1  -8   3  680.45   26.65
  -1   8  -3  665.29   26.05
  -1   8  -3  653.62   25.95
   1  -8   3  617.66   22.11
  -2   8  -3   29.70    6.35
   2  -8   3   24.39    5.15
  -2   8  -3   25.21    4.79
   2  -8   3   31.54    4.77
  -3   8  -3  103.36    9.31
   3  -8   3   99.07    8.45
  -3   8  -3  101.69    9.50
  -4   8  -3   75.11    8.25
   4  -8   3   68.17    7.08
  -4   8  -3   69.32    7.81
   4   8   3   66.04    5.01
  -5   8  -3   95.19    9.22
  -5   8  -3  104.98    9.78
   5  -8   3   99.08    8.90
   5   8   3  116.13    7.21
   6   8   3   -0.07    0.69
  -6   8  -3    3.33    2.37
  -6   8  -3    1.41    2.20
   6  -8   3    2.73    2.21
   7   8   3    5.65    1.77
  -7   8  -3    5.91    2.69
   7  -8   3    2.44    0.29
   7  -8   3    6.08    2.82
   7  -8   3    7.04    2.74
  -7   8  -3    4.27    2.11
  -7  -8  -3    4.69    1.06
   8   8   3   12.90    2.77
   8  -8   3    9.34    1.95
  -8   8  -3   17.82    4.33
  -8  -8  -3   12.17    1.94
   8  -8   3   19.21    4.42
   8  -8   3   12.49    3.70
  -9  -8  -3  207.70    9.31
   9   8   3  237.38   12.77
  -9   8  -3  211.85   15.01
 -10   8  -3   19.12    4.68
  10   8   3   16.11    3.54
 -10  -8  -3   14.22    2.42
 -11   8  -3    6.74    2.86
 -11  -8  -3    9.31    2.36
 -12   8  -3   12.29    3.95
 -12  -8  -3   10.79    2.46
 -13   8  -3   31.13    6.25
 -13  -8  -3   33.86    4.71
 -14   8  -3    1.58    1.58
 -14  -8  -3    5.55    1.98
 -15   8  -3   12.68    3.90
 -15  -8  -3    9.61    2.78
 -16  -8  -3    6.40    2.32
 -16   8  -3    7.62    3.43
 -17  -8  -3   21.49    4.80
 -17   8  -3   24.79    5.97
 -17  -8  -3   31.09    5.43
 -18  -8  -3   -1.61    1.59
 -18  -8  -3   -1.34    1.86
 -18   8  -3    0.99    2.33
 -19  -8  -3    5.98    2.64
 -19   8  -3    5.85    3.90
 -19  -8  -3    3.69    2.23
 -20  -8  -3   14.43    4.05
 -20  -8  -3   12.44    3.74
 -21  -8  -3   20.10    4.90
 -21  -8  -3   12.18    4.05
 -22  -8  -3    6.07    3.53
 -22  -8  -3    8.01    3.70
 -23  -8  -3    1.33    1.81
 -23  -8  -3    0.62    0.83
 -24  -8  -3    1.84    2.44
 -24  -8  -3    1.11    1.67
 -25  -8  -3    0.96    1.79
 -25  -8  -3    3.49    2.47
 -26  -8  -3    3.21    3.08
 -26  -8  -3    0.80    1.59
 -27  -8  -3    2.16    1.56
 -27  -8  -3   -1.18    1.49
 -28  -8  -3   -0.09    2.23
 -28  -8  -3    2.76    2.07
 -29  -8  -3    7.37    3.84
 -29  -8  -3    1.66    1.55
 -30  -8  -3   -2.20    1.27
 -31  -8  -3    0.26    0.66
 -30   9   3    1.76    2.18
 -29   9   3    1.12    2.22
 -29   9   3   -1.41    2.91
 -28   9   3    1.02    2.22
 -28   9   3    1.89    2.96
 -28  -9   3    5.80    3.90
 -27   9   3    4.79    4.03
 -27   9   3    3.16    2.70
 -27  -9   3    1.95    2.68
 -26   9   3    1.40    1.64
 -26  -9   3    4.31    3.36
 -26   9   3    0.20    0.78
 -25   9   3    2.01    2.41
 -25  -9   3   -0.40    1.74
 -24   9   3    6.54    3.19
 -24  -9   3    7.21    3.52
 -23   9   3    0.18    1.59
 -23  -9   3    1.56    2.24
 -23   9   3    0.24    1.31
 -22   9   3    2.98    1.36
 -22   9   3    4.28    2.02
 -22  -9   3    7.49    3.66
 -21   9   3    2.32    1.15
 -21   9   3    3.87    1.64
 -21  -9   3    4.51    3.30
 -20   9   3   40.54    5.65
 -20  -9   3   70.60   10.82
 -20   9   3   53.01    8.37
 -19   9   3    0.00    1.40
 -19   9   3    1.10    0.60
 -19  -9   3    4.70    3.14
 -18   9   3   15.02    3.28
 -18  -9   3   23.92    5.91
 -17   9   3   -0.17    0.99
 -17  -9   3    4.02    2.39
 -16   9   3   -0.41    1.30
 -16  -9   3    2.06    1.83
 -15   9   3    1.75    0.79
 -15  -9   3    0.49    0.92
 -14   9   3   -1.23    1.75
 -14  -9   3    0.93    1.17
 -13   9   3    1.01    0.32
  13  -9  -3    0.83    0.96
 -13  -9   3    0.71    1.34
 -12   9   3    1.76    1.37
 -12  -9   3    2.59    1.55
  12  -9  -3    1.06    1.51
  11  -9  -3    0.66    1.35
 -11   9   3    0.68    0.90
 -11  -9   3   -0.09    1.45
  10  -9  -3  212.96   13.13
 -10   9   3  192.78   12.45
 -10  -9   3  221.98   15.83
  -9  -9   3    2.27    2.26
   9  -9  -3    0.87    0.73
  -9  -9   3    0.75    0.47
  -8   9   3  188.95   11.45
   8  -9  -3  197.42   11.75
  -8  -9   3  219.03   15.12
   7  -9  -3    4.11    1.43
  -7   9   3    4.07    1.45
  -7  -9   3    5.31    2.50
  -6  -9   3    8.09    2.70
  -6   9   3    7.57    2.02
   6   9  -3   11.54    3.29
   6  -9  -3    7.16    2.06
   5  -9  -3    7.18    2.60
   5   9  -3    7.53    2.88
  -5  -9   3    3.52    1.60
  -5   9   3    5.33    1.36
   4  -9  -3    0.71    0.50
  -4  -9   3    0.61    0.39
   4   9  -3    1.00    1.52
  -4   9   3    1.67    0.81
  -3   9   3    1.46    0.48
   3  -9  -3    1.84    1.33
  -3  -9   3    3.74    2.07
   3   9  -3    3.04    2.07
   2  -9  -3   46.75    6.11
  -2  -9   3   41.59    6.15
  -2   9   3   42.41    4.09
   2   9  -3   46.55    6.54
  -1   9   3   -0.05    0.37
   1  -9  -3    1.63    1.52
   1   9  -3    2.84    2.00
  -1  -9   3    1.06    0.95
  -1   9   3   -0.02    0.50
   0  -9  -3    5.56    2.17
   0  -9   3    2.31    1.75
   0   9  -3    6.41    2.65
   0   9   3    3.42    1.04
  -1   9  -3    1.43    1.15
   1   9   3    0.90    0.68
   1  -9   3    1.33    1.24
  -1   9  -3    1.22    1.41
   2  -9   3   20.42    4.28
  -2   9  -3   16.21    3.63
  -2   9  -3   20.68    4.37
  -3   9  -3    9.58    2.87
  -3   9  -3    9.66    3.00
  -4   9  -3    1.78    1.34
   4  -9   3    3.42    1.77
  -4   9  -3    1.43    1.44
  -5   9  -3    6.70    2.70
  -5   9  -3    6.37    2.43
   5  -9   3    9.58    2.96
   5   9   3    5.32    1.38
  -6   9  -3   72.01    8.33
   6  -9   3   70.78    7.85
   6   9   3   83.20    6.53
   7  -9   3    1.12    0.42
  -7  -9  -3    1.74    0.63
  -7   9  -3    2.00    1.72
   7  -9   3    2.10    1.87
   7   9   3    0.69    0.28
   8  -9   3   85.65    5.94
  -8   9  -3  106.06   10.34
  -8  -9  -3   90.28    4.98
   8   9   3  114.18    8.45
   9   9   3    2.07    1.21
  -9   9  -3    0.59    1.21
  -9  -9  -3    0.75    0.86
 -10  -9  -3  164.19    8.57
 -10   9  -3  175.04   14.01
  10   9   3  190.08   12.14
 -11   9  -3    1.90    2.46
  11   9   3    1.39    1.54
 -11  -9  -3    2.44    1.57
 -12  -9  -3   82.66    6.77
  12   9   3   94.67    9.05
 -12   9  -3   81.54    9.88
 -13  -9  -3    1.62    1.42
 -13   9  -3   -0.47    0.92
 -14   9  -3    2.45    1.85
 -14  -9  -3    1.38    1.41
 -15   9  -3    1.43    2.04
 -15  -9  -3    1.15    0.69
 -16   9  -3    4.41    2.30
 -16  -9  -3    6.32    2.32
 -17   9  -3    2.18    2.48
 -17  -9  -3    1.10    1.57
 -18   9  -3  138.45   14.33
 -18  -9  -3  122.30   12.33
 -18  -9  -3  145.87   11.99
 -19   9  -3    8.26    4.17
 -19  -9  -3   -1.27    1.25
 -19  -9  -3    5.49    2.74
 -20   9  -3   62.31   10.08
 -20  -9  -3   52.88    8.35
 -20  -9  -3   64.56    8.39
 -21  -9  -3   -3.05    3.12
 -21  -9  -3    2.70    1.88
 -22  -9  -3    0.08    0.90
 -22  -9  -3    3.90    3.09
 -23  -9  -3   -2.19    1.54
 -23  -9  -3    1.37    1.05
 -24  -9  -3   -1.26    2.28
 -24  -9  -3    1.73    1.19
 -25  -9  -3   -1.45    1.46
 -25  -9  -3   -0.58    1.26
 -26  -9  -3   21.74    6.20
 -26  -9  -3   17.40    5.40
 -27  -9  -3    7.53    3.85
 -27  -9  -3    2.83    2.08
 -28  -9  -3   17.05    5.97
 -28  -9  -3   13.40    4.78
 -29  -9  -3    4.66    3.52
 -29  -9  -3   -5.26    3.08
 -30  -9  -3    5.64    4.16
 -30  -9  -3    0.80    1.00
 -29  10   3    3.14    3.08
 -28  10   3    2.42    3.31
 -28 -10   3    0.36    1.32
 -28  10   3    3.59    1.51
 -27  10   3    2.54    1.94
 -27  10   3   -0.14    1.35
 -27 -10   3   -0.20    1.89
 -26  10   3   -0.68    2.54
 -26 -10   3    2.31    3.06
 -25  10   3    1.49    2.66
 -25 -10   3    0.56    1.80
 -24  10   3    0.94    1.33
 -24 -10   3    0.78    2.63
 -23  10   3   -0.64    1.32
 -23 -10   3    1.57    0.95
 -22  10   3   -0.80    1.05
 -22  10   3   -0.43    2.58
 -22 -10   3    2.57    1.16
 -21 -10   3    9.87    4.51
 -21  10   3    4.31    2.08
 -21  10   3    3.02    1.40
 -20  10   3   -0.75    1.40
 -20 -10   3    4.71    3.01
 -19  10   3    1.23    1.20
 -19 -10   3    1.49    1.16
 -18  10   3   15.37    3.60
 -18 -10   3   19.18    5.20
 -17  10   3   56.72    6.79
 -17 -10   3   78.54   10.63
 -16  10   3   25.39    4.61
 -16 -10   3   27.14    6.33
 -15  10   3   84.68    8.33
 -15 -10   3  105.96   11.94
 -14  10   3    5.44    2.01
 -14 -10   3    8.12    3.58
 -13 -10   3   60.78    8.70
  12 -10  -3   12.89    3.47
 -12 -10   3   10.50    3.61
 -11 -10   3   24.28    5.28
 -11 -10   3    9.88    1.26
  11 -10  -3   23.25    4.55
 -10 -10   3    3.73    2.54
  10 -10  -3    1.58    1.39
  -9  10   3   15.79    3.59
  -9 -10   3   21.97    4.91
   9 -10  -3   17.15    3.53
  -8  10   3   10.17    2.67
   8 -10  -3   12.69    3.02
  -8 -10   3   14.11    3.88
   7 -10  -3   39.01    5.06
  -7  10   3   38.31    4.94
  -7 -10   3   47.51    7.30
   6 -10  -3    1.41    1.14
  -6 -10   3    1.93    1.98
  -6  10   3    2.32    1.35
   5 -10  -3   21.12    4.17
  -5  10   3   22.59    3.61
  -5 -10   3   25.30    5.04
   4 -10  -3   37.02    5.64
  -4 -10   3   33.08    5.78
  -4  10   3   35.81    4.29
   3 -10  -3   90.46    8.90
  -3 -10   3  105.68   10.22
  -3  10   3  100.61    7.20
   2 -10  -3   27.36    4.72
   2  10  -3   20.77    4.84
  -2  10   3   24.55    3.47
  -2 -10   3   24.97    5.36
  -1  10   3   13.97    2.56
   1 -10  -3   15.90    3.73
  -1  10   3   11.65    1.51
   1  10  -3   19.89    4.35
  -1 -10   3   20.21    4.35
   0 -10  -3    0.93    1.33
   0 -10   3    1.96    1.73
   0  10  -3    1.43    1.86
   0  10   3    0.19    0.42
  -1  10  -3    1.44    1.58
   1  10   3    0.07    0.31
   1 -10   3    0.79    1.36
  -1  10  -3    1.39    1.64
  -2  10  -3   14.50    3.68
  -3  10  -3   15.29    3.94
  -4  10  -3    3.40    1.77
  -5  10  -3    0.18    1.10
  -6  10  -3    7.07    2.43
   6  10   3   10.24    2.33
  -7 -10  -3    2.25    0.68
   7  10   3    2.88    1.05
  -7  10  -3    4.27    2.39
   8 -10   3    1.41    1.04
   8  10   3   -0.05    0.78
  -8 -10  -3    0.79    0.37
  -8  10  -3    0.69    1.51
   9  10   3    1.38    0.71
   9 -10   3    2.35    0.86
  -9  10  -3    2.60    2.30
  -9 -10  -3    2.10    0.73
  10  10   3    2.73    1.64
 -10  10  -3    1.05    0.78
 -10 -10  -3    1.23    0.65
  11  10   3   -0.59    0.73
 -11  10  -3    0.70    0.64
 -11 -10  -3    2.25    1.00
 -12  10  -3    1.98    1.70
  12  10   3    0.42    0.65
 -12 -10  -3    1.30    0.91
  13  10   3    2.20    1.34
 -13  10  -3    5.16    2.48
 -13 -10  -3    4.24    1.80
 -14  10  -3    4.76    2.31
 -14 -10  -3    6.40    2.07
 -15  10  -3   13.16    4.52
 -15 -10  -3   12.14    3.04
 -16  10  -3    4.32    2.70
 -16 -10  -3    6.34    2.42
 -17  10  -3    2.96    2.37
 -17 -10  -3    1.71    1.77
 -18  10  -3    7.07    3.57
 -18 -10  -3   11.37    3.51
 -19 -10  -3   -2.00    2.14
 -19  10  -3    0.56    1.57
 -19 -10  -3    1.77    2.24
 -20  10  -3    5.10    3.39
 -20 -10  -3   -3.11    2.41
 -20 -10  -3    1.82    2.01
 -21 -10  -3   -2.73    2.37
 -21 -10  -3    3.86    2.07
 -22 -10  -3   -3.93    2.59
 -22 -10  -3    3.09    2.27
 -23 -10  -3    3.63    2.62
 -23 -10  -3    5.64    2.63
 -24 -10  -3    7.76    4.10
 -24 -10  -3    4.17    2.84
 -25 -10  -3   17.77    5.60
 -25 -10  -3   14.00    4.46
 -26 -10  -3   16.99    5.86
 -26 -10  -3   16.30    5.53
 -27 -10  -3    9.71    4.59
 -27 -10  -3    8.84    3.96
 -28 -10  -3   10.31    5.05
 -28 -10  -3    5.41    3.17
 -29 -10  -3    8.09    4.43
 -29 -10  -3    2.99    1.72
 -29  11   3   -3.43    3.46
 -28  11   3    3.70    2.81
 -28  11   3    2.44    2.01
 -28 -11   3    2.44    2.27
 -27  11   3    1.62    2.33
 -27 -11   3    4.15    3.15
 -26  11   3   -0.52    1.17
 -26 -11   3    1.71    1.75
 -25  11   3    0.69    2.11
 -25 -11   3   -0.84    1.63
 -24  11   3    0.88    1.06
 -24 -11   3   -1.90    2.87
 -23  11   3    8.20    3.64
 -23 -11   3    6.38    3.38
 -22  11   3    4.05    2.79
 -22 -11   3    5.47    3.08
 -21  11   3   13.19    3.39
 -21 -11   3   15.17    5.29
 -20  11   3    3.48    1.84
 -20 -11   3    5.56    3.73
 -19  11   3    1.32    1.49
 -19 -11   3    2.87    2.29
 -18 -11   3    5.55    3.01
 -17 -11   3   18.16    5.07
 -16 -11   3    1.08    1.64
 -15 -11   3   10.15    3.70
 -14 -11   3   26.98    6.03
 -13 -11   3   74.27    9.93
  12 -11  -3   22.82    4.62
 -12 -11   3   32.19    6.62
 -11 -11   3   34.27    6.73
 -11  11   3   34.79    5.74
  11 -11  -3   37.08    5.89
 -10 -11   3   39.04    7.01
  10 -11  -3   32.40    5.26
 -10  11   3   24.31    4.48
  -9  11   3   46.89    6.07
  -9 -11   3   45.46    7.31
   9 -11  -3   47.47    6.31
   8 -11  -3    1.46    0.85
  -8  11   3    0.35    0.95
  -8 -11   3   -0.50    1.61
  -7  11   3   48.76    5.95
  -7 -11   3   45.56    7.10
   6 -11  -3   20.15    4.24
  -6  11   3   21.27    3.70
  -6 -11   3   23.30    5.13
   5 -11  -3   48.23    6.72
  -5  11   3   40.44    5.07
  -5 -11   3   36.52    6.13
  -4  11   3    5.28    1.66
   4 -11  -3    7.66    2.62
  -4 -11   3    7.82    2.69
  -3 -11   3    1.68    1.31
   3 -11  -3    2.10    1.76
  -3  11   3    1.35    0.97
   2 -11  -3    4.04    1.96
  -2  11   3    1.71    0.43
  -2 -11   3   -0.09    0.89
  -2  11   3    0.34    1.55
   1 -11  -3  110.82   10.37
  -1  11   3   78.06    6.46
  -1 -11   3   96.65   10.06
  -1  11   3   66.33    4.13
   0 -11  -3  107.11   10.26
   0 -11   3  111.15   10.82
   0  11   3   72.31    3.77
   0  11   3   76.10    6.38
   1  11   3  411.86   16.55
   1 -11   3  429.32   22.10
  -1  11  -3  421.00   21.92
  -2  11  -3  104.59   11.78
  -3  11  -3   90.78    9.84
  -4  11  -3   48.50    7.27
  -5  11  -3   38.30    6.44
  -6  11  -3   17.76    4.42
  -7  11  -3  107.69   11.68
  -7 -11  -3   82.93    4.15
   7  11   3  146.35   10.29
  -8 -11  -3    2.72    0.88
  -8  11  -3    9.96    3.88
   8  11   3    4.56    1.90
   9 -11   3    0.86    0.74
  -9  11  -3    0.33    0.84
  -9 -11  -3    0.80    0.59
   9  11   3    1.50    1.40
  10  11   3    3.69    1.65
 -10 -11  -3    1.43    0.79
 -10  11  -3    2.11    1.84
 -11  11  -3   34.41    6.70
 -11 -11  -3   38.17    4.14
  11  11   3   33.54    5.62
 -12  11  -3   15.27    4.51
  12  11   3   15.42    3.89
 -12 -11  -3   15.17    2.82
 -13  11  -3    3.28    2.48
 -13 -11  -3    1.20    1.21
 -14 -11  -3    1.13    1.39
 -14  11  -3    0.30    0.65
 -15 -11  -3   27.54    4.49
 -15  11  -3   22.61    6.00
 -16  11  -3   15.10    4.92
 -16 -11  -3   14.99    3.41
 -17  11  -3   28.07    6.50
 -17 -11  -3   37.11    5.82
 -18  11  -3   21.14    5.98
 -18 -11  -3   21.08    4.41
 -19  11  -3   12.86    4.92
 -19 -11  -3   19.04    4.50
 -20  11  -3    3.67    2.83
 -20 -11  -3    2.64    1.89
 -20 -11  -3    5.47    2.32
 -21 -11  -3    0.81    1.51
 -21  11  -3    2.67    2.75
 -21 -11  -3    0.05    2.16
 -22 -11  -3    3.13    2.29
 -22 -11  -3   -3.15    2.42
 -23 -11  -3   -2.43    2.74
 -23 -11  -3    2.70    2.46
 -24 -11  -3    0.42    1.20
 -24 -11  -3    4.31    2.44
 -25 -11  -3   -0.80    1.52
 -25 -11  -3    7.44    3.44
 -26 -11  -3    1.26    1.45
 -26 -11  -3    2.03    2.57
 -27 -11  -3   10.49    4.60
 -27 -11  -3   10.86    4.25
 -28 -11  -3    5.31    3.64
 -29 -11  -3    1.18    2.54
 -29  12   3    4.72    3.45
 -28  12   3   12.58    4.99
 -27  12   3   -1.19    2.64
 -27 -12   3   -0.49    2.30
 -26  12   3   -0.36    1.97
 -26 -12   3    6.80    3.97
 -25  12   3   -1.54    1.44
 -25 -12   3    0.79    2.98
 -24  12   3   -1.04    1.60
 -24 -12   3    1.48    3.49
 -23  12   3   -0.07    1.20
 -23 -12   3    6.54    3.93
 -22 -12   3    2.86    3.08
 -21 -12   3    3.26    2.95
 -20 -12   3   22.99    6.17
 -19 -12   3    1.97    2.91
 -18 -12   3   14.47    5.24
 -17 -12   3    2.55    1.86
 -16 -12   3   62.78    9.46
 -15 -12   3    0.29    1.52
 -14 -12   3    2.91    2.45
 -13 -12   3    3.78    2.54
 -12  12   3   61.61    8.04
 -12 -12   3   87.66   10.70
  11 -12  -3    0.84    1.39
 -11  12   3    3.08    2.00
 -11 -12   3    1.34    1.62
 -10  12   3    6.71    2.17
 -10 -12   3    9.79    3.30
  10 -12  -3    9.33    3.07
  -9  12   3    0.06    0.34
  -9 -12   3   -0.17    1.38
   9 -12  -3    0.34    0.87
  -8 -12   3   20.71    4.66
  -8  12   3   14.25    3.30
   7 -12  -3    3.65    1.53
  -7 -12   3    5.29    2.58
  -7  12   3    4.87    1.51
   6 -12  -3   29.59    5.02
  -6  12   3   26.09    4.18
  -6 -12   3   26.07    5.27
  -5  12   3    0.78    0.39
   5 -12  -3    0.27    0.34
  -5 -12   3   -0.13    1.07
   4 -12  -3   26.21    4.93
  -4  12   3   21.07    3.62
  -4 -12   3   21.99    4.76
   3 -12  -3    5.11    2.13
  -3 -12   3    3.29    2.27
  -3  12   3    2.77    1.60
   2 -12  -3   59.37    7.58
  -2  12   3   52.39    4.30
  -2 -12   3   63.17    8.27
  -2  12   3   58.39    6.00
   1 -12  -3    2.94    2.24
  -1  12   3   -0.30    0.51
  -1 -12   3    2.78    2.35
  -1  12   3    0.59    0.34
   0  12   3    2.61    1.05
   0 -12   3    4.26    1.81
   0  12   3    4.38    1.05
   1  12   3    0.54    0.49
  -1  12  -3    0.05    1.02
   1 -12   3    0.73    1.66
  -2  12  -3    1.22    0.91
  -3  12  -3   -0.97    1.33
  -4  12  -3   24.20    5.21
  -5  12  -3    0.31    0.98
  -6  12  -3   94.20   10.48
  -7  12  -3    3.87    2.45
   7  12   3    4.29    2.09
  -8  12  -3    9.11    3.58
  -8 -12  -3    7.61    1.45
   8  12   3   10.35    2.59
   9 -12   3    0.58    0.81
  -9 -12  -3    1.16    1.01
  -9  12  -3    0.60    1.13
   9  12   3    1.08    1.61
 -10 -12  -3   11.47    2.14
 -10  12  -3   10.70    3.88
  10  12   3   12.55    3.18
  11  12   3    0.51    0.97
 -11  12  -3   -0.40    1.38
 -11 -12  -3    0.66    0.79
 -12  12  -3    6.52    2.76
 -12 -12  -3    8.72    2.20
 -13  12  -3    1.24    1.38
 -13 -12  -3    1.09    0.87
 -14 -12  -3    2.74    1.44
 -14  12  -3    5.19    2.26
 -15 -12  -3    2.01    1.55
 -15  12  -3    0.71    0.52
 -16 -12  -3   42.75    5.61
 -16  12  -3   52.86    9.01
 -17  12  -3   -1.09    1.57
 -17 -12  -3    1.70    2.03
 -18 -12  -3   47.02    6.44
 -18  12  -3   42.14    8.33
 -19  12  -3    2.95    2.69
 -19 -12  -3    1.93    1.64
 -20  12  -3    1.33    2.03
 -20 -12  -3    1.56    1.41
 -21  12  -3    2.99    2.74
 -21 -12  -3    3.28    1.28
 -21 -12  -3   -0.12    1.42
 -22  12  -3    7.63    4.08
 -22 -12  -3    3.08    1.99
 -22 -12  -3    9.55    3.12
 -23 -12  -3   -0.55    1.51
 -23 -12  -3   -1.57    2.82
 -24 -12  -3   -2.00    2.28
 -24 -12  -3    5.07    2.40
 -25 -12  -3   -2.13    2.70
 -25 -12  -3    0.74    0.77
 -26 -12  -3   -4.35    3.19
 -27 -12  -3   -0.51    1.34
 -28 -12  -3    0.14    1.18
 -28  13   3    2.80    3.07
 -27  13   3   -1.15    1.82
 -27 -13   3    4.98    3.42
 -26  13   3    0.42    2.24
 -26 -13   3    6.37    4.11
 -25  13   3    1.80    2.51
 -25 -13   3    1.67    2.30
 -24  13   3    1.78    1.62
 -24 -13   3    4.78    3.15
 -23 -13   3    7.37    3.89
 -22 -13   3    1.39    1.20
 -21 -13   3   10.86    4.76
 -20 -13   3    1.88    1.75
 -19 -13   3   15.94    5.15
 -18 -13   3    1.22    0.95
 -17 -13   3    3.24    2.50
 -16 -13   3   -0.03    0.63
 -15 -13   3    2.54    0.65
 -15 -13   3    8.48    3.71
 -14 -13   3    7.97    3.85
 -13  13   3    9.10    2.91
 -13 -13   3   18.39    5.11
 -12  13   3    1.39    1.49
 -12 -13   3    1.36    2.16
 -11 -13   3    4.65    1.48
 -11  13   3    3.20    1.97
  10 -13  -3    0.34    1.26
 -10  13   3   -1.43    1.52
 -10 -13   3   -1.80    2.22
  -9 -13   3   -1.59    1.91
  -9  13   3   -0.63    1.05
  -8  13   3   -0.14    1.21
  -8 -13   3   -1.00    1.76
  -7 -13   3   23.48    5.18
   7 -13  -3   16.96    3.81
  -7  13   3   14.92    3.49
  -6  13   3   13.82    3.31
   6 -13  -3   12.18    3.45
  -6 -13   3   10.77    3.99
  -5  13   3   22.32    4.17
   5 -13  -3   22.10    4.73
  -5 -13   3   29.10    5.73
   4 -13  -3    1.81    1.33
  -4  13   3    1.09    1.05
  -4 -13   3   -0.87    1.08
  -3 -13   3   36.03    6.49
  -3  13   3   27.04    3.39
  -3  13   3   31.85    4.97
  -2  13   3    4.01    1.22
  -2 -13   3    6.59    3.45
  -2  13   3    2.07    0.78
  -1  13   3   69.55    7.00
  -1 -13   3   86.11    9.92
  -1  13   3   68.68    4.90
   0  13   3   16.04    3.37
   0 -13   3   27.05    6.00
   0  13   3   18.45    2.37
   1  13   3   32.04    4.79
  -1  13  -3   46.32    7.46
   1  13   3   35.99    2.92
  -2  13  -3   15.67    4.44
  -3  13  -3   22.39    5.22
  -4  13  -3   -0.54    0.51
  -5  13  -3   10.14    3.46
  -6  13  -3   -0.53    0.98
  -7  13  -3    8.15    3.66
  -8 -13  -3   15.64    2.04
   8  13   3   20.77    4.58
  -8  13  -3   16.75    4.94
  -9 -13  -3    8.89    1.81
   9 -13   3    9.18    1.91
  -9  13  -3   12.00    4.14
   9  13   3   12.14    3.63
  10 -13   3    0.88    0.55
 -10  13  -3    2.41    2.47
 -10 -13  -3    1.70    1.06
  10  13   3    1.95    1.74
 -11  13  -3   20.07    5.46
 -11 -13  -3   16.31    2.81
 -12  13  -3   16.55    5.07
 -12 -13  -3   15.41    3.06
 -13  13  -3   13.22    4.60
 -13 -13  -3   13.10    2.80
 -14  13  -3    3.86    3.09
 -14 -13  -3    6.68    1.96
 -15 -13  -3    7.70    2.31
 -15  13  -3    5.93    3.13
 -16 -13  -3   10.82    2.84
 -16  13  -3   13.04    4.80
 -17  13  -3   19.89    5.73
 -17 -13  -3   11.94    4.64
 -18  13  -3    7.45    3.76
 -18 -13  -3    8.92    3.19
 -19  13  -3    6.79    3.75
 -19 -13  -3    3.67    2.26
 -20  13  -3    1.50    2.25
 -20 -13  -3    3.98    2.54
 -21  13  -3    2.44    2.71
 -21 -13  -3   -0.40    1.83
 -21 -13  -3    7.53    2.84
 -22  13  -3    0.56    0.74
 -22 -13  -3   -3.34    2.78
 -22 -13  -3    4.03    2.40
 -23  13  -3    2.75    2.37
 -23 -13  -3   -1.07    1.80
 -24 -13  -3   -2.18    2.74
 -25 -13  -3   -0.98    2.02
 -26 -13  -3   -0.50    0.92
 -27 -13  -3   -0.52    1.28
 -28  14   3    1.60    1.37
 -27  14   3    9.81    4.67
 -26  14   3    4.44    3.02
 -26 -14   3   -0.90    2.13
 -25  14   3    6.52    3.92
 -25 -14   3    6.90    3.51
 -24 -14   3    6.74    3.87
 -23 -14   3    4.12    3.42
 -22 -14   3    8.05    4.43
 -21 -14   3    5.71    4.00
 -20 -14   3    2.01    2.20
 -19 -14   3    6.32    3.73
 -18 -14   3    1.11    1.17
 -17 -14   3    2.34    1.68
 -16 -14   3    4.92    3.28
 -15 -14   3   81.97   11.72
 -14 -14   3   41.38    8.11
 -13  14   3   70.13    9.21
 -13 -14   3   90.93   11.33
 -12 -14   3    4.30    3.28
 -12  14   3    1.03    0.63
 -11 -14   3   30.32    6.52
 -11  14   3   22.10    4.79
 -10 -14   3   22.84    5.96
 -10  14   3   13.80    3.63
  -9  14   3  111.75   10.73
  -9 -14   3  113.82   12.33
   8 -14  -3   39.68    6.04
  -8  14   3   40.86    6.30
  -8 -14   3   55.95    8.79
   7 -14  -3  103.07   10.10
  -7 -14   3  102.73   11.45
  -7  14   3  106.42    9.96
   6 -14  -3   40.43    6.30
  -6 -14   3   50.24    8.32
  -6  14   3   34.68    5.34
  -5 -14   3   56.10    8.39
  -5  14   3   51.52    6.64
  -4 -14   3   22.93    4.97
  -4  14   3   17.92    3.80
  -4  14   3   18.63    2.99
  -3  14   3   12.84    2.39
  -3 -14   3   14.38    4.34
  -3  14   3   18.61    4.01
  -2  14   3   78.27    7.90
  -2 -14   3   92.26   11.04
  -2  14   3   73.07    5.66
  -1 -14   3  408.18   23.08
  -1  14   3  408.11   18.99
  -1  14   3  367.02   13.63
   0  14  -3  165.80   14.63
   0 -14   3  184.62   16.16
   0  14   3  148.40   11.10
   0  14   3  144.35    7.56
   1  14   3   48.54    6.12
  -1  14  -3   54.55    8.42
   1  14   3   44.49    3.70
  -2  14  -3    4.20    2.73
   2  14   3   -3.66    3.09
   2  14   3    0.87    0.44
  -3  14  -3    3.90    2.12
  -4  14  -3   19.03    4.86
  -5  14  -3   42.63    7.40
  -6  14  -3   12.18    3.79
  -7  14  -3   43.61    7.72
   8  14   3   10.95    3.62
  -8  14  -3    8.11    3.78
  -9 -14  -3    2.96    1.11
  -9  14  -3    4.04    2.18
   9  14   3    1.67    2.15
  10 -14   3    0.73    0.56
 -10 -14  -3    1.16    0.68
 -10  14  -3    1.76    1.68
 -11 -14  -3    9.32    2.20
 -11  14  -3   13.97    4.67
 -12  14  -3   11.04    4.48
 -12 -14  -3   10.92    2.41
 -13  14  -3   21.75    5.96
 -13 -14  -3   24.87    3.88
 -14  14  -3   19.49    5.74
 -14 -14  -3   14.66    3.13
 -15 -14  -3   24.77    4.35
 -15  14  -3   25.08    6.59
 -16 -14  -3    3.53    1.88
 -16  14  -3    2.61    2.35
 -17  14  -3   13.85    5.09
 -17 -14  -3    9.44    2.85
 -18  14  -3    3.43    3.16
 -18 -14  -3    3.02    2.07
 -19  14  -3    2.56    2.88
 -19 -14  -3   -0.45    1.30
 -20  14  -3   16.24    6.01
 -20 -14  -3   16.76    4.13
 -21  14  -3   23.92    7.08
 -22 -14  -3   14.86    5.02
 -22  14  -3   20.19    6.61
 -23  14  -3    9.92    4.35
 -23 -14  -3    8.67    3.86
 -24 -14  -3   -3.01    2.85
 -25 -14  -3   -2.18    2.80
 -26 -14  -3   -0.25    1.60
 -27  15   3    1.42    2.23
 -26  15   3    6.87    3.79
 -25 -15   3    1.31    2.33
 -24 -15   3    1.33    3.05
 -23 -15   3    0.69    2.22
 -22 -15   3   14.34    5.55
 -21 -15   3    5.21    3.87
 -20 -15   3   21.77    6.80
 -19 -15   3   -0.36    1.67
 -18 -15   3   12.00    4.62
 -17 -15   3    1.12    1.66
 -16 -15   3   17.04    5.02
 -15 -15   3    0.48    2.46
 -14  15   3   30.65    6.24
 -14 -15   3   39.87    7.83
 -13 -15   3    2.40    2.37
 -13  15   3    1.43    1.71
 -12  15   3    5.22    2.47
 -12 -15   3    4.88    2.23
 -11 -15   3    3.27    3.10
 -11  15   3    3.44    2.20
 -10 -15   3  204.32   16.86
 -10  15   3  184.26   14.47
  -9 -15   3   11.68    5.16
  -9  15   3    6.62    3.51
  -8  15   3   92.63    9.72
   8 -15  -3   91.92    9.48
  -8 -15   3  104.10   11.63
  -7  15   3   -0.18    0.51
  -7 -15   3    1.28    3.26
  -6  15   3   31.31    5.12
  -6 -15   3   30.75    5.94
  -5 -15   3    0.52    0.96
  -5  15   3    2.38    1.06
  -5  15   3    3.44    1.42
  -4  15   3   36.82    4.65
  -4 -15   3   38.28    7.02
  -4  15   3   36.40    5.66
  -3  15   3   14.14    2.66
  -3 -15   3   18.66    5.52
  -3  15   3   16.35    4.04
  -2  15   3  128.51   10.48
  -2 -15   3  134.97   13.07
  -2  15   3  130.94    8.21
  -1  15   3   -1.40    1.01
  -1 -15   3    5.69    3.88
  -1  15   3    2.94    1.68
   0  15   3  143.43    7.96
   0  15  -3  123.12   12.79
   0  15   3  130.45   10.76
   1  15   3    8.91    1.85
   1  15   3    6.59    2.40
  -1  15  -3   18.63    6.68
  -2  15  -3  219.29   17.14
   2  15   3  209.90   13.84
   2  15   3  197.74    8.52
  -3  15  -3   10.08    4.98
   3  15   3    2.98    0.73
  -4  15  -3   -1.07    2.29
  -5  15  -3    4.22    1.73
  -6  15  -3   17.16    4.66
  -7  15  -3    2.13    2.34
  -8  15  -3   24.27    6.12
  -9  15  -3    2.52    2.37
  -9 -15  -3    1.78    1.01
  10 -15   3    8.09    1.43
 -10 -15  -3   11.92    2.20
 -10  15  -3   14.30    4.83
 -11 -15  -3    2.81    1.41
 -11  15  -3   -1.42    2.03
 -12 -15  -3   49.02    5.04
 -12  15  -3   54.47    9.28
 -13  15  -3    8.28    4.13
 -13 -15  -3    6.55    2.42
 -14  15  -3   12.96    4.45
 -14 -15  -3   11.81    2.83
 -15 -15  -3    2.13    1.25
 -15  15  -3    0.24    0.64
 -16  15  -3   15.79    5.51
 -16 -15  -3   13.22    3.10
 -17  15  -3    2.06    1.59
 -18  15  -3   60.33   10.53
 -19  15  -3    8.21    4.51
 -20  15  -3   61.20   11.15
 -21  15  -3    3.81    3.15
 -22  15  -3    3.25    3.57
 -23  15  -3   -0.80    1.54
 -23 -15  -3   -1.78    1.39
 -24 -15  -3   -3.86    3.40
 -25 -15  -3   -6.24    3.66
 -26 -15  -3    0.49    1.65
 -25 -16   3   -6.06    3.75
 -24 -16   3   -0.20    1.18
 -23 -16   3    4.26    2.45
 -22 -16   3    0.77    1.88
 -21 -16   3   -0.78    1.74
 -20 -16   3    3.28    2.47
 -19 -16   3    5.18    3.71
 -18 -16   3   -0.11    1.15
 -17 -16   3    4.39    2.93
 -16 -16   3    0.05    0.86
 -15  16   3    4.61    2.32
 -15 -16   3    8.93    3.68
 -14 -16   3    1.82    1.34
 -14  16   3    1.60    1.06
 -13  16   3    3.46    2.05
 -13 -16   3    7.68    3.37
 -12 -16   3    1.68    2.09
 -12  16   3    3.06    2.78
 -11  16   3    4.50    2.21
 -11 -16   3    6.25    3.45
 -10 -16   3    7.54    4.06
 -10  16   3    8.94    3.49
  -9 -16   3   36.18    7.04
  -9  16   3   24.58    5.46
  -8 -16   3    6.56    3.22
  -8  16   3    4.33    2.66
  -7  16   3    6.04    2.37
  -7 -16   3    6.25    2.59
  -6  16   3    0.02    1.24
  -6  16   3    0.80    1.30
  -6 -16   3   -0.50    1.66
  -5  16   3    0.00    1.25
  -5  16   3    0.19    0.32
  -5 -16   3   -2.59    2.16
  -4  16   3    1.07    0.58
  -4 -16   3    0.12    0.77
  -4  16   3    2.71    1.19
  -3 -16   3   11.00    3.87
  -3  16   3    3.96    1.24
  -3  16   3    5.57    1.97
  -2  16   3   -1.10    1.01
  -2 -16   3    8.82    5.49
  -2  16   3    4.80    2.10
  -1  16   3  152.54   12.20
  -1 -16   3  167.93   15.19
  -1  16   3  125.12    8.52
   0  16   3   63.55    8.53
   0  16   3   31.09    3.93
   0  16  -3   50.82   10.94
  -1  16  -3  221.74   17.85
   1  16   3  138.37    8.17
   1  16   3  185.27   13.77
  -2  16  -3   37.23    7.91
   2  16   3   33.42    6.22
   2  16   3   22.32    2.98
  -3  16  -3    8.76    3.51
   3  16   3    2.37    0.94
  -4  16  -3   -0.21    1.95
  -5  16  -3    3.38    1.03
  -6  16  -3   -0.41    1.81
  -7  16  -3   -1.35    1.57
  -8  16  -3    0.14    1.82
  -9  16  -3    0.59    1.09
 -10 -16  -3    0.95    0.78
 -10  16  -3    0.83    1.47
 -11 -16  -3    5.75    1.89
 -11  16  -3    6.86    3.69
 -12  16  -3    2.82    2.51
 -12 -16  -3    2.60    1.63
 -13  16  -3   31.67    7.56
 -13 -16  -3   21.76    3.53
 -14  16  -3    8.88    4.36
 -15  16  -3   11.60    5.25
 -16  16  -3    3.36    2.59
 -17  16  -3    2.20    2.24
 -18  16  -3    5.96    3.10
 -19  16  -3   12.42    5.27
 -20  16  -3   12.59    5.24
 -21  16  -3   14.99    5.56
 -22  16  -3    3.84    3.81
 -23 -16  -3   -2.74    2.59
 -24 -16  -3   -4.44    3.61
 -25 -16  -3   -2.22    3.40
 -24 -17   3    0.17    2.28
 -23 -17   3    7.45    4.05
 -22 -17   3    2.33    1.33
 -21 -17   3    4.05    3.26
 -20 -17   3    7.31    3.93
 -19 -17   3    9.68    4.72
 -18 -17   3   11.57    5.12
 -17 -17   3    9.77    4.45
 -16 -17   3    7.65    3.83
 -15  17   3   -1.56    1.97
 -15 -17   3    2.30    1.72
 -14 -17   3    0.66    1.42
 -14  17   3    0.00    1.47
 -13 -17   3    1.11    2.17
 -13  17   3    2.65    2.52
 -12  17   3    4.09    2.00
 -12 -17   3    4.70    2.94
 -11 -17   3    1.13    1.31
 -11  17   3    0.42    1.11
 -10 -17   3    5.49    3.25
 -10  17   3    2.27    0.64
  -9 -17   3    1.25    1.62
  -9  17   3    2.90    1.72
  -8 -17   3   -0.02    1.03
  -8  17   3    0.20    1.35
  -7  17   3   20.88    4.61
  -7  17   3   13.96    3.22
  -7 -17   3   19.67    5.19
  -6  17   3    4.53    1.93
  -6 -17   3    4.75    3.90
  -6  17   3    4.74    1.47
  -5  17   3   13.42    3.01
  -5  17   3   17.89    4.33
  -5 -17   3   18.29    5.08
  -4 -17   3    5.80    3.18
  -4  17   3    2.44    0.42
  -4  17   3    5.01    2.62
  -3 -17   3   13.98    4.48
  -3  17   3   10.15    2.41
  -3  17   3   15.74    4.00
  -2  17   3   -4.02    2.93
  -2 -17   3    4.59    3.18
  -2  17   3    0.64    1.53
  -1  17   3   11.46    3.31
  -1  17   3   10.16    2.60
   1  17  -3   12.64    4.37
   0  17  -3   14.98    5.60
   0  17   3    6.59    2.57
   0  17   3    4.47    1.48
  -1  17  -3   46.73    8.74
   1  17   3   24.37    3.44
   1  17   3   56.52    7.75
   2  17   3   18.41    4.30
  -2  17  -3   20.05    5.92
   2  17   3    8.22    2.03
   3  17   3   13.98    2.38
  -3  17  -3   45.67    8.35
   3  17   3   38.79    6.43
   4  17   3    3.38    0.89
  -4  17  -3   20.58    5.75
  -5  17  -3   16.12    5.06
  -6  17  -3   10.31    4.00
  -7  17  -3    0.82    0.82
  -8  17  -3   -0.62    2.18
  -9  17  -3   11.51    4.81
 -10  17  -3    7.81    3.84
 -11  17  -3    1.32    2.24
 -12  17  -3    6.42    3.75
 -13  17  -3    5.65    3.72
 -14  17  -3    0.94    0.98
 -15  17  -3    0.57    2.07
 -16  17  -3    0.95    1.40
 -17  17  -3    8.24    4.53
 -18  17  -3    3.11    2.12
 -19  17  -3    0.35    1.32
 -20  17  -3    2.40    2.85
 -21  17  -3    1.90    3.22
 -24 -17  -3   -3.46    3.04
 -23 -18   3    0.85    2.86
 -22 -18   3    2.62    2.12
 -21 -18   3    1.61    2.81
 -20 -18   3    4.64    3.33
 -19 -18   3    3.02    2.28
 -18 -18   3    0.53    0.95
 -17 -18   3    4.58    3.30
 -16 -18   3   17.33    5.41
 -16  18   3   11.00    4.03
 -15  18   3   -3.06    2.20
 -15 -18   3    0.38    0.93
 -14 -18   3   13.38    4.53
 -14  18   3   13.06    4.24
 -13 -18   3    8.87    4.01
 -13  18   3    0.73    1.17
 -12 -18   3    4.34    2.78
 -12  18   3    0.60    0.93
 -11 -18   3    4.48    3.22
 -11  18   3    0.43    0.98
 -10 -18   3   27.40    6.46
 -10  18   3   22.22    5.45
  -9 -18   3    8.72    4.38
  -9  18   3    7.39    3.05
  -8 -18   3   75.45   10.82
  -8  18   3   71.09    9.47
  -7  18   3    4.47    2.58
  -7 -18   3   10.05    5.98
  -6 -18   3   79.59   11.05
  -6  18   3   70.96    9.09
  -5  18   3    2.59    1.89
  -5 -18   3   11.69    5.73
  -4  18   3   58.65    8.10
  -4 -18   3   59.37    9.30
  -3 -18   3    3.22    3.36
  -3  18   3    0.84    0.84
  -2  18   3   -3.77    2.84
  -2 -18   3    6.21    3.38
  -1  18   3   15.20    4.28
   1  18  -3   11.81    5.50
   0  18  -3  203.10   17.92
   0  18   3  220.03   16.15
  -1  18  -3   19.56    6.98
   1  18   3    8.78    4.41
  -2  18  -3   90.09   11.76
   2  18   3   84.34    9.84
  -3  18  -3    5.09    3.49
   3  18   3   -1.01    0.74
  -4  18  -3    1.83    1.90
  -5  18  -3    0.50    1.69
  -6  18  -3   -0.63    2.07
  -7  18  -3    0.96    1.18
  -8  18  -3   57.88    9.93
  -9  18  -3    6.78    4.09
 -10  18  -3   17.79    5.94
 -11  18  -3    2.83    2.86
 -12  18  -3    6.63    3.70
 -13  18  -3    2.90    2.97
 -14  18  -3   13.36    5.05
 -15  18  -3    1.07    2.10
 -16  18  -3   18.09    5.90
 -17  18  -3    0.71    0.80
 -18  18  -3    3.53    3.37
 -19  18  -3    1.44    0.68
 -20  18  -3    0.18    0.85
 -22 -19   3    3.17    2.14
 -21 -19   3    3.82    3.60
 -20 -19   3   -0.86    1.00
 -19 -19   3   -0.14    1.31
 -18 -19   3    3.43    2.85
 -17 -19   3    3.00    2.89
 -16  19   3    2.72    2.18
 -16 -19   3    2.52    2.53
 -15 -19   3    3.50    2.39
 -15  19   3    4.40    3.09
 -14  19   3    0.97    2.20
 -14 -19   3    3.80    3.33
 -13 -19   3   13.54    4.80
 -13  19   3   12.03    3.97
 -12 -19   3   22.10    6.48
 -12  19   3    9.19    4.37
 -11 -19   3   58.40   10.07
 -11  19   3   46.18    8.19
 -10 -19   3   13.19    5.36
 -10  19   3    7.39    3.89
  -9 -19   3   13.91    5.27
  -9  19   3   11.22    4.00
  -8 -19   3   -1.35    1.93
  -8  19   3   -0.68    1.05
  -7  19   3    4.65    2.20
  -7 -19   3    6.01    3.24
  -6  19   3    2.21    1.71
  -6 -19   3    0.82    2.20
  -5 -19   3    9.31    3.28
  -5  19   3    5.56    2.59
  -4  19   3   -0.01    1.30
  -4 -19   3   -3.00    2.51
  -3 -19   3   -1.49    1.74
  -3  19   3   -2.08    2.04
  -2  19   3    7.03    2.74
   2  19  -3    7.61    3.17
  -1  19   3   -0.20    1.33
   1  19  -3    4.46    3.22
   0  19  -3    0.88    1.72
   0  19   3   -1.30    1.35
  -1  19  -3   12.66    4.76
   1  19   3   10.97    3.60
   2  19   3    0.06    1.31
  -2  19  -3    4.22    3.66
  -3  19  -3   15.32    5.18
   3  19   3   14.50    4.17
   4  19   3    1.15    1.23
  -4  19  -3    2.10    1.81
  -5  19  -3   12.70    4.50
  -6  19  -3   -0.21    0.57
  -7  19  -3    0.33    1.94
  -8  19  -3    3.65    3.03
  -9  19  -3   67.58   11.27
 -10  19  -3   42.14    9.35
 -11  19  -3   82.74   12.40
 -12  19  -3    9.81    5.21
 -13  19  -3    5.31    3.53
 -14  19  -3    2.26    2.25
 -15  19  -3    4.73    3.17
 -16  19  -3    0.88    1.66
 -17  19  -3    4.06    3.54
 -18  19  -3    3.14    2.96
 -19  19  -3    8.49    4.83
 -21 -20   3   -1.54    0.82
 -20 -20   3    4.64    3.30
 -19 -20   3    3.51    3.62
 -18 -20   3    2.72    3.37
 -17  20   3    6.72    3.65
 -17 -20   3   14.17    5.92
 -16  20   3    4.20    2.73
 -16 -20   3   10.08    4.90
 -15  20   3    9.41    4.17
 -15 -20   3   11.01    4.75
 -14 -20   3    1.03    1.39
 -14  20   3    2.78    2.43
 -13 -20   3    1.18    2.96
 -13  20   3    2.17    1.44
 -12 -20   3    5.21    4.05
 -12  20   3    3.36    2.73
 -11 -20   3   17.91    6.08
 -11  20   3   19.65    5.52
 -10 -20   3    2.18    3.20
 -10  20   3    4.11    2.76
  -9 -20   3   15.39    5.17
  -9  20   3   16.04    5.07
  -8  20   3    5.15    2.61
  -8 -20   3    9.63    4.91
  -7  20   3   21.87    5.57
  -7 -20   3   18.26    6.00
  -6  20   3    6.57    2.73
  -6 -20   3    9.11    4.39
  -5 -20   3    4.57    2.44
  -5  20   3    8.50    3.32
  -4 -20   3    0.41    0.89
  -4  20   3    0.33    1.11
  -3  20   3    5.16    2.43
   2  20  -3   -0.29    0.57
  -2  20   3    1.49    1.79
   1  20  -3    5.76    3.27
  -1  20   3    5.26    2.67
   0  20  -3   -0.21    0.88
   0  20   3   -2.74    1.99
  -1  20  -3   -2.44    2.10
   1  20   3   -0.90    2.00
   2  20   3    1.66    0.59
  -2  20  -3    0.05    1.63
  -3  20  -3   18.38    5.63
   3  20   3   18.18    5.00
   4  20   3    7.18    3.27
  -4  20  -3    6.76    3.77
   5  20   3    6.99    3.54
  -5  20  -3    6.25    3.78
  -6  20  -3    3.34    2.39
  -7  20  -3    1.62    1.72
  -8  20  -3    2.19    3.25
  -9  20  -3    2.94    1.91
 -10  20  -3    0.42    1.35
 -11  20  -3    1.56    3.04
 -12  20  -3    1.70    2.32
 -13  20  -3   18.00    6.09
 -14  20  -3   11.68    5.26
 -15  20  -3   28.01    7.97
 -16  20  -3    6.41    4.77
 -17  20  -3   13.50    5.74
 -20 -21   3   12.43    5.67
 -19 -21   3    0.56    3.99
 -18 -21   3   13.06    5.36
 -17  21   3    1.42    2.64
 -17 -21   3    0.95    2.27
 -16 -21   3    0.36    1.00
 -16  21   3   -0.38    1.87
 -15  21   3    2.00    1.75
 -15 -21   3   -1.72    2.91
 -14 -21   3    2.79    2.66
 -14  21   3    1.36    1.14
 -13  21   3    2.10    1.41
 -13 -21   3    4.01    3.13
 -12 -21   3   10.65    4.74
 -12  21   3    7.96    3.74
 -11  21   3    2.71    2.13
 -11 -21   3    4.76    4.41
 -10 -21   3   21.91    6.39
 -10  21   3   12.93    4.48
  -9 -21   3    2.44    3.43
  -9  21   3    1.38    1.44
  -8  21   3    8.75    3.16
  -8 -21   3   11.01    5.07
  -7  21   3    1.26    1.42
  -7 -21   3   -0.46    1.75
  -6  21   3    5.66    2.32
  -6 -21   3    2.68    2.00
  -5 -21   3    1.16    1.21
  -5  21   3    2.03    1.12
  -4  21   3    6.58    2.71
   3  21  -3   -0.63    1.96
  -3  21   3    4.08    2.66
   2  21  -3   -1.66    2.36
  -2  21   3    1.55    1.97
  -1  21   3   -1.47    1.60
   1  21  -3    0.53    1.38
   0  21   3    5.29    2.75
   0  21  -3    4.13    2.41
  -1  21  -3    2.11    2.36
   1  21   3    1.38    1.02
   2  21   3   -1.69    1.98
  -2  21  -3    1.95    2.68
   3  21   3    2.77    2.47
  -3  21  -3    4.03    3.41
   4  21   3   24.04    6.09
  -4  21  -3   19.15    6.05
   5  21   3    7.91    4.36
  -5  21  -3    4.31    3.38
  -6  21  -3   35.81    8.47
  -7  21  -3    7.29    4.63
  -8  21  -3   13.90    5.51
  -9  21  -3    2.53    2.90
 -10  21  -3    2.86    2.22
 -11  21  -3    2.96    1.65
 -12  21  -3    8.64    4.30
 -13  21  -3    5.48    3.89
 -14  21  -3   12.07    5.12
 -15  21  -3    1.61    2.75
 -16  21  -3    1.05    2.35
 -19 -22   3    1.56    2.01
 -18 -22   3    5.75    3.78
 -17  22   3   15.11    5.76
 -17 -22   3   12.76    5.41
 -16  22   3    2.70    2.64
 -16 -22   3    9.83    5.37
 -15 -22   3   21.70    7.18
 -15  22   3   14.60    5.40
 -14 -22   3    3.00    3.48
 -14  22   3   -0.33    1.83
 -13 -22   3    6.93    4.76
 -13  22   3    4.63    3.32
 -12 -22   3   -0.03    2.61
 -12  22   3    1.91    1.83
 -11  22   3    1.15    1.80
 -11 -22   3    1.48    1.39
 -10 -22   3    0.43    0.71
 -10  22   3    0.82    1.81
  -9 -22   3   -2.30    2.15
  -9  22   3   -2.30    1.83
  -8  22   3    2.83    1.72
  -8 -22   3   -0.93    2.55
  -7  22   3    0.31    1.70
  -7 -22   3   -0.92    2.51
  -6  22   3    5.01    3.07
  -6 -22   3    2.85    2.27
  -5  22   3    4.64    2.93
   4  22  -3    1.94    2.02
  -4  22   3   -0.16    0.71
   3  22  -3    7.15    3.92
  -3  22   3    9.52    3.84
  -2  22   3    0.13    1.51
   2  22  -3    0.49    1.92
  -1  22   3   15.55    4.89
   1  22  -3   11.10    4.53
   0  22   3    0.66    1.74
   0  22  -3    2.48    2.70
  -1  22  -3   -0.72    1.59
   1  22   3    0.27    1.52
  -2  22  -3    0.65    1.14
   2  22   3   -2.12    2.34
   3  22   3   11.39    4.06
  -3  22  -3   16.83    6.23
  -4  22  -3    6.89    4.24
   4  22   3    7.60    4.28
  -5  22  -3   20.64    6.52
   5  22   3   23.14    6.24
  -6  22  -3    4.09    4.38
   6  22   3    5.65    4.59
  -7  22  -3   15.13    5.74
  -8  22  -3    4.81    2.98
[truncated: 387,945 more chars]
